# Supplementary material for: Identification of potential crucial genes and pathways associated with vein graft restenosis based on gene expression analysis in experimental rabbits
Source: PeerJ. 2018 May 16;6:e4704. doi: 10.7717/peerj.4704 (PMC5960261; doi:10.7717/peerj.4704)
Supplement: Supplemental Information 1 — Raw data and R code used in this manuscript. [file peerj-06-4704-s001.zip]

Archive with 13 entries (12 files):
- Normalized intensities.csv
- R code.R
- Raw Data/
- Raw Data/C1.txt
- Raw Data/C2.txt
- Raw Data/C3.txt
- Raw Data/C4.txt
- Raw Data/C5.txt
- Raw Data/C6.txt
- Raw Data/O1.txt
- Raw Data/O2.txt
- Raw Data/O3.txt
- Raw Data/O4.txt
