# Supplementary material for: Identification of potential crucial genes and pathways associated with vein graft restenosis based on gene expression analysis in experimental rabbits
Source: PeerJ. 2018 May 16;6:e4704. doi: 10.7717/peerj.4704 (PMC5960261; doi:10.7717/peerj.4704)
Supplement: Supplemental Information 1 — Raw data and R code used in this manuscript. [file peerj-06-4704-s001.zip › Normalized intensities.csv]

ProbeName	A1	A2	A3	A4	A5	A6	C1	C2	C3	C4	C5	C6	O1	O2	O3	O4	EntrezGeneID
A_04_P063001	12.335181	12.292115	12.329431	12.292434	12.363025	12.2795315	14.66546	14.553272	14.664734	14.536581	14.64433	14.546827	14.439313	14.446701	14.532074	14.515884	100346751
A_04_P027222	9.964134	9.866297	9.977892	9.864967	9.976832	9.831195	13.24636	13.476634	13.274979	13.451636	13.263725	13.4598055	11.218636	11.139943	11.371395	11.356315
A_04_P054052	4.3105774	4.754395	4.478703	4.5025396	4.618402	4.8361626	4.3185954	4.1177115	4.410453	4.309516	4.346832	4.225235	4.5837593	4.976121	3.8220167	3.8566546
A_04_P069242	6.6344733	6.6537085	6.737625	6.7107315	7.0015335	6.799575	7.9525146	8.042507	7.9895	8.03694	8.014631	8.07087	9.649802	9.676591	9.141524	9.117075	100353156
A_04_P004862	6.7748356	6.5938215	6.738892	6.654325	6.763158	6.602867	5.5292587	5.5379057	5.458542	5.5872493	5.610058	5.545409	7.583475	7.5809183	7.2216067	7.226232	100009068
A_04_P004771	5.0190873	5.3001323	4.928612	5.208203	4.9781175	5.259621	6.3617067	6.284649	6.3931184	6.3307757	6.351245	6.394688	6.5091887	6.691735	6.823469	6.829682	100303760
A_04_P032346	8.263665	8.152142	8.17603	8.293683	8.206728	8.255922	6.023425	5.9314585	6.157505	5.8860216	6.1585493	5.9520345	4.6106334	5.2036014	4.4174232	4.3594766
A_04_P070267	10.972891	10.922971	10.961784	10.962112	10.952312	10.938929	10.522418	10.579931	10.582008	10.57151	10.592917	10.609396	10.318112	10.353662	10.739663	10.94348	100355737
A_04_P078765	12.92703	12.913241	12.935203	12.932277	12.950951	12.906859	12.072263	12.257794	12.099547	12.249639	12.117664	12.276233	12.291542	12.30361	12.466678	12.571917
A_04_P057486	11.617391	11.628538	11.626544	11.691631	11.632237	11.663047	10.516911	10.626424	10.556292	10.617505	10.535827	10.651705	11.650454	11.673169	13.350446	13.419362
A_04_P095828	11.607584	11.626087	11.606121	11.647207	11.61898	11.604529	11.453924	11.6547165	11.488828	11.618681	11.498515	11.655513	12.336304	12.385974	11.3388405	11.448993	100357847
A_04_P028026	4.9580436	4.3529544	4.659744	4.720036	4.8997107	4.4934254	8.337031	8.274911	8.348553	8.274215	8.335194	8.294941	6.445264	6.3086877	6.5042934	6.637516	100328595
A_04_P088378	17.170055	17.094599	17.146889	17.117067	17.183378	17.099234	16.97784	17.30112	17.00285	17.271662	16.990925	17.250345	17.116013	16.918556	17.36319	17.357351
A_04_P078937	4.6574187	3.7807324	4.711454	3.8839784	4.5392346	4.0609746	6.7700496	6.7702355	6.7413607	6.7987638	6.7785177	6.8346815	6.7879567	6.930119	8.247049	8.145293	100344669
A_04_P010077	14.342843	14.469194	14.375766	14.51417	14.410053	14.528598	14.405061	14.574854	14.450982	14.595752	14.436483	14.5995655	14.917823	14.928367	14.782443	14.668798
A_04_P066717	14.390799	14.159304	14.411323	14.174795	14.418244	14.152656	16.036993	16.212187	16.07021	16.229073	16.057638	16.279436	15.676383	15.934992	15.215261	15.70011
A_04_P013199	16.185968	16.189823	16.225645	16.217257	16.237658	16.197643	14.652295	15.017422	14.654663	14.962197	14.666507	15.004562	14.080693	14.297405	14.673411	14.7682705	100301554
A_04_P081316	13.190465	13.284706	13.2384	13.307193	13.220066	13.309249	12.398766	12.687408	12.426425	12.663912	12.421891	12.704207	13.089062	13.143688	13.021141	13.131537
A_04_P098887	10.894502	10.956535	10.93928	10.953226	10.94348	10.975059	10.297608	10.222321	10.303461	10.246969	10.349323	10.250589	9.87468	9.892082	10.03406	10.223629	100358204
A_04_P064857	2.357285	2.3253427	2.3224177	2.3290012	2.3247015	2.3272948	4.7237554	4.8632617	4.828804	5.0056033	4.837615	4.906486	4.9880986	4.79448	5.760188	5.7923965	100350341
A_04_P011220	9.001936	8.987303	9.046927	8.926382	9.055398	9.001347	6.4892764	6.4826007	6.5431757	6.5194607	6.6833014	6.481606	5.2639427	5.258181	5.466157	5.4315968
A_04_P079667	6.4185624	5.9545155	6.2143745	5.9746165	6.2866497	6.123057	5.401591	5.410657	5.438316	5.280673	5.453843	5.325129	4.8809433	4.6078596	3.167544	3.2121217
A_04_P031917	7.4029384	7.249598	7.4318976	7.398401	7.432848	7.4227743	8.422632	8.381559	8.433633	8.380701	8.447084	8.388052	9.89915	10.062619	9.568489	9.521115	100339279
A_04_P042065	10.902773	10.9950695	10.956892	11.045152	10.970321	11.073385	12.093901	11.820267	12.110298	11.844684	12.109983	11.838155	11.017872	11.173572	11.316377	11.313823	100338693
A_04_P071767	7.538836	7.3835874	7.4728312	7.3797426	7.5809183	7.367553	5.733525	5.441012	5.676758	5.4359136	5.651581	5.569584	7.193223	7.2110944	6.7232695	6.623383	100358693
A_04_P007154	15.930586	15.898798	15.884732	15.916386	15.938205	15.920544	16.010588	16.052477	16.01424	16.0193	16.012705	16.036993	15.452668	15.370843	15.492543	15.560477
A_04_P046489	6.3824296	5.8611207	6.423967	5.830416	6.3712864	6.13753	3.6594124	3.411673	3.5994146	3.5170643	3.5636744	3.30952	4.107512	3.606444	3.805986	4.1408563
A_04_P071364	9.237245	9.300373	9.215816	9.341183	9.219275	9.346438	8.856603	8.522295	8.90486	8.511802	8.918271	8.57303	9.283054	9.388533	8.988501	9.0263405	100337753
A_04_P028631	6.455052	6.1414313	6.385211	6.000708	6.4427533	6.137748	6.3623023	6.208856	6.3263392	6.1989813	6.409282	6.207464	6.3743873	6.367301	6.150882	6.4104404	100350274
A_04_P014071	5.133574	4.2067866	5.132358	4.593818	5.267461	4.6561933	3.8892956	3.4172564	3.8658745	3.2011187	4.134163	3.4656043	3.7126234	3.8806055	3.8440022	4.0999346
A_04_P056109	8.148612	8.097785	8.261323	8.109117	8.201728	8.103233	7.622821	7.666837	7.6381297	7.6850924	7.662919	7.7164817	8.054057	8.078104	7.806406	8.077767
A_04_P006676	5.8729343	5.254231	5.8747644	5.3662944	5.876499	5.390531	5.232792	4.9741	5.152678	5.04745	5.2927475	5.0741773	5.257684	5.27357	4.741475	4.920749
A_04_P019703	8.416062	8.349302	8.461817	8.319153	8.482665	8.409806	7.018839	7.0056915	7.025033	7.0576906	7.0585437	7.0708313	7.063022	6.6933775	7.0121884	7.1164618
A_04_P095310	5.932834	5.7635493	6.005114	5.643096	5.98347	5.7206974	4.858636	4.6410537	4.786608	4.6192408	4.933224	4.760083	7.381137	7.244384	7.262444	7.3466425
A_04_P050157	12.77074	12.573187	12.789907	12.549106	12.80395	12.63264	9.073787	9.090138	9.082037	9.113472	9.118263	9.139661	5.436624	5.363227	6.676122	6.796805
A_04_P023881	4.753435	4.788932	4.7688317	5.035018	4.800716	5.0550904	5.672748	5.587619	5.695625	5.5658484	5.702668	5.4691267	5.5336804	5.6814775	5.516202	5.7679086
A_04_P009401	7.320128	7.108116	7.2856874	7.1240377	7.2419295	7.2500744	4.9101443	4.9707913	4.802185	4.9790697	4.979888	5.024377	5.5745826	5.508435	5.428321	5.298344
A_04_P013236	5.335783	4.8403244	5.383086	5.0184593	5.6002975	4.9020786	5.347696	5.226352	5.2682886	5.3223114	5.389149	5.2927475	6.206149	6.1164746	6.071307	6.1933494
A_04_P037608	7.607876	8.044776	7.6901226	7.9650936	7.497298	7.9062114	8.239643	8.262784	8.332321	8.228596	8.368966	8.256847	9.116264	9.209981	9.2114105	9.241364	100347064
A_04_P074527	4.3486667	3.8203404	4.5621367	4.3570156	4.7098446	3.6306088	5.6212244	5.5828547	5.4550138	5.4475694	5.3616657	5.3067594	10.987573	11.201424	9.310441	9.315452
A_04_P046094	9.423209	9.392538	9.446398	9.416834	9.451323	9.454164	10.80394	10.89363	10.814822	10.887645	10.826069	10.890717	8.138085	8.204297	6.957129	6.9990807	100357416
A_04_P079202	10.666822	10.852473	10.691575	10.89283	10.684807	10.895529	10.184905	10.525504	10.202598	10.559359	10.236131	10.578988	11.393781	11.459095	11.322195	11.393496	100358100
A_04_P063507	6.174603	6.011463	6.2085752	6.1728306	6.27389	6.1649437	7.9958005	8.188705	8.058645	8.2170925	8.048309	8.265649	8.4032135	8.595743	8.480986	8.594893	100352701
A_04_P081768	10.528229	10.594038	10.516911	10.632966	10.576669	10.637634	11.072817	11.156598	11.10202	11.163064	11.126668	11.187996	12.691761	12.910763	12.415426	12.394016	100342733
A_04_P008431	4.9928284	4.639268	5.0837283	4.770519	5.210662	4.762745	5.7360425	5.5455546	5.667576	5.5398035	5.6204658	5.5739613	5.9071937	5.7443027	5.2371635	5.2785287
A_04_P042113	6.6768327	6.7246723	6.735646	6.829851	6.7304273	6.745903	5.920837	6.0496593	5.932556	6.130134	6.0819087	5.8542833	6.4371524	6.2935014	6.389533	6.631867	100328854
A_04_P095477	4.1094036	3.9473345	4.387131	3.7521374	4.1198344	3.8217587	10.203302	10.530916	10.194346	10.507973	10.207287	10.527608	12.227184	12.484854	11.805273	11.588313	100353761
A_04_P032652	8.300274	8.352214	8.309023	8.35898	8.247405	8.396588	6.0610957	6.068729	5.918364	6.0473447	5.969255	6.039223	5.766543	5.79622	5.7178416	5.363227	100125987
A_04_P059423	6.6947403	6.3522577	6.64033	6.4747806	6.587934	6.4443536	4.4908385	4.588599	4.2988715	4.614144	4.253232	4.6010118	3.4158678	3.5978527	3.7406085	3.6209822	100355491
A_04_P098104	12.42247	12.453549	12.417054	12.447462	12.456956	12.449865	12.187864	11.898026	12.1912155	11.884735	12.195141	11.895662	11.233748	11.142347	12.263318	12.379005	100355780
A_04_P065787	15.315056	15.243584	15.333723	15.25595	15.333723	15.271768	14.973328	15.021341	14.951799	14.905084	14.955267	14.99083	14.114789	14.124511	14.518923	14.495994
A_04_P017626	7.7977867	7.741726	7.777327	7.8290668	7.8306565	7.7930775	5.813113	5.7867846	5.709344	5.82694	5.7713046	5.832321	5.0842147	5.203357	4.3658614	4.338346
A_04_P011243	6.3457747	6.0950217	6.3291373	6.0009537	6.2747087	6.124383	5.163502	5.1296844	5.1246758	5.1054873	5.259621	5.1864195	5.526828	5.404256	5.0342035	5.1902604
A_04_P022353	5.817368	5.5957913	5.7490644	5.660314	5.6881566	5.6197658	12.027033	12.177296	12.078003	12.138786	12.055908	12.169304	13.521632	13.490396	10.493902	10.467446
A_04_P041252	7.5319037	7.91567	7.655182	7.8367453	7.6168222	7.8425913	8.200361	8.348128	8.169641	8.321104	8.168684	8.310218	7.5163536	7.6634846	9.082037	8.85769
A_04_P005969	6.4371524	6.4281006	6.467236	6.3446126	6.548571	6.458085	3.9967682	4.246186	4.1487923	4.131709	3.9407408	4.2414665	4.80865	4.910846	2.330398	3.2701373
A_04_P082213	6.618588	6.597128	6.5042934	6.602029	6.684988	6.585457	6.948529	6.9660487	6.9999146	6.9366236	7.003269	7.0142317	11.005974	11.17557	11.384097	11.444355	100355614
A_04_P069365	5.0953555	5.453843	5.069084	5.364867	5.1670256	5.535051	5.675567	5.629611	5.6157036	5.6178513	5.596276	5.6058435	5.732667	5.5828547	5.878291	6.0213156	100342025
A_04_P059255	8.764253	8.652085	8.73488	8.635131	8.796099	8.664701	6.123057	6.1764307	6.158326	6.180261	6.1265736	6.221698	5.808213	5.80161	5.280014	5.4490247
A_04_P055517	10.896176	10.94348	10.976103	10.974635	10.997968	10.960191	12.699861	12.7458	12.673279	12.721637	12.682823	12.754483	13.497772	13.376743	12.988873	13.021141
A_04_P099339	8.872216	8.744337	8.883044	8.801787	8.941073	8.765153	9.101923	9.130677	9.1277075	9.124252	9.124825	9.128735	10.071097	10.1887665	10.013481	10.045419
A_04_P065480	8.391324	8.305319	8.378393	8.345035	8.401758	8.256478	7.5304084	7.4810863	7.553915	7.444572	7.5360866	7.5332623	6.8105717	7.0320387	7.2752333	7.385048	100347907
A_04_P067538	10.63199	10.583998	10.636949	10.659721	10.664424	10.642235	10.668815	10.750854	10.685833	10.744907	10.692405	10.743669	10.7854395	10.75149	10.782734	10.763053	100351645
A_04_P026977	7.6002455	7.556605	7.574233	7.599903	7.626269	7.5827346	6.4314404	6.423436	6.5544767	6.529706	6.534222	6.5143704	5.145583	4.979656	5.933046	5.9309278
A_04_P049418	7.5442376	7.489133	7.5093565	7.4986386	7.4963408	7.440808	7.041849	7.036023	6.981323	7.066498	7.0140047	7.068472	7.7524786	7.784754	7.5916085	7.53945	100345294
A_04_P009792	13.586186	13.493028	13.583836	13.509532	13.587064	13.484897	13.550118	13.797477	13.569664	13.843371	13.576296	13.84981	14.174795	14.27913	14.015218	13.994131
A_04_P001422	18.317053	18.268194	18.31301	18.263313	18.32437	18.24418	18.714087	18.821682	18.833702	18.830576	18.880142	18.926199	18.67303	18.68306	18.835178	18.816881	100008988
A_04_P024911	8.885648	8.853353	8.897731	8.8543005	8.917417	8.833691	8.7155905	8.919215	8.716929	8.870787	8.785755	8.9216385	12.742053	12.85725	12.020255	12.055621
A_04_P085717	10.5202875	10.537675	10.531595	10.546385	10.512102	10.54847	9.350355	9.554529	9.365758	9.5549555	9.389831	9.561721	10.457045	10.443521	10.018862	10.037526	100353532
A_04_P062858	8.382792	8.454304	8.38205	8.417162	8.438077	8.383648	8.397488	8.356197	8.397242	8.357985	8.38257	8.366515	7.6057477	7.615522	7.7938805	7.8824887	100346226
A_04_P064714	9.324504	9.2254305	9.3096285	9.210245	9.359137	9.246488	7.808937	7.9209504	7.85719	7.9054556	7.8878055	7.9301972	8.754562	8.766322	8.663802	8.654546	100347474
A_04_P069632	4.9710536	4.8836823	4.9212914	5.006509	4.7902365	4.785156	4.7246914	4.616256	4.5697255	4.7208495	4.7106705	4.7635393	5.428321	4.9710536	5.5771637	5.2754774	100354722
A_04_P030476	5.11374	4.754915	5.0205874	4.752737	5.114517	5.1864195	4.9034696	5.1388917	4.9781175	5.1650796	4.8636546	5.2586536	4.8636546	4.857179	4.1147346	4.497499
A_04_P043702	9.623929	9.597379	9.600089	9.642905	9.566923	9.621727	9.523785	9.380475	9.541709	9.373706	9.538044	9.400949	12.396762	12.49481	13.426533	13.519626	100358391
A_04_P049123	6.752132	6.857864	6.755416	7.5615244	6.883822	7.919627	8.441429	8.285375	8.396588	8.285375	8.423614	8.313145	5.676758	5.6735325	8.616179	8.560609
A_04_P032182	8.633046	8.614989	8.712696	8.633589	8.690172	8.62167	7.351874	7.5216427	7.358303	7.500586	7.4308677	7.543622	7.6280723	7.6407657	7.46931	7.6572046
A_04_P084847	6.3556547	6.3820796	6.388306	6.6556225	6.525726	6.6793947	7.188301	6.2616534	7.1830506	6.323552	7.1791754	6.3532495	7.416699	7.3347826	7.2905674	7.411585	100358694
A_04_P004832	4.312757	2.3253427	4.3642893	2.3290012	4.5152884	2.3272948	6.7647195	6.757896	6.776161	6.72489	6.8240604	6.730836	7.010474	7.017073	7.5820527	7.58544
A_04_P013646	5.2947783	4.0421715	5.0537	4.6883764	5.2365775	4.7070484	3.857534	2.9910038	3.8250113	2.4644349	4.092283	3.1511683	3.335798	3.0671313	4.3405957	4.0573983	100008742
A_04_P002721	7.7805076	7.7453966	7.832096	7.73175	7.8546605	7.759958	9.050619	9.311299	9.081508	9.3282	9.084425	9.329927	13.341893	13.378317	13.261059	13.356166	100009164
A_04_P076022	8.404949	8.413088	8.443026	8.401075	8.388825	8.4290905	10.685833	10.72323	10.679036	10.703773	10.683611	10.740345	9.484698	9.471647	9.958986	9.935111	100338050
A_04_P047476	5.2991085	4.5848594	5.3509226	4.7341704	5.6821146	4.5362678	6.1009564	5.838023	6.0361004	5.976461	6.1270194	5.9263854	5.884778	5.5791073	5.03876	4.9098296	100342234
A_04_P023532	4.418961	3.727669	4.309516	4.1487923	4.32971	4.515836	5.961423	5.862547	5.9879074	5.893112	6.1207695	5.777029	4.283751	4.296108	3.7044413	3.495593
A_04_P079412	5.0292478	4.411682	4.9481473	4.717775	4.964121	4.5293055	6.0882416	6.0809507	6.1103406	6.1122785	6.0157967	6.0009537	5.81562	5.7722855	6.644465	6.6473684
A_04_P083754	12.21703	12.262233	12.258466	12.263318	12.250155	12.276726	13.623273	13.608181	13.631248	13.587667	13.638344	13.601931	12.261809	12.441079	13.109665	13.133165	100340178
A_04_P096342	13.517395	13.431	13.553995	13.492304	13.526816	13.515836	12.994482	13.207616	13.006878	13.19863	13.036405	13.211822	12.929135	12.964522	13.144041	13.177905	100356814
A_04_P058587	10.052343	10.118533	10.086397	10.158571	10.067386	10.143034	10.057261	10.072506	10.016434	10.037526	10.039469	10.059009	10.823961	11.149287	12.649136	12.70964
A_04_P089043	11.896634	11.928429	11.908089	11.950303	11.900868	11.974627	11.929497	12.426821	11.928686	12.459557	11.966581	12.46424	10.619369	10.704548	10.249043	10.480408	100343064
A_04_P001079	4.385881	3.7990475	4.310265	3.9801614	4.272025	3.564634	4.7417784	4.3845916	4.5534873	4.4383817	4.447306	4.38079	4.5148506	4.5594	4.409555	4.511509	100144328
A_04_P052767	12.797053	12.849976	12.781017	12.869289	12.768713	12.883028	13.378317	13.578201	13.353409	13.562529	13.370653	13.574246	13.240824	13.358257	13.869877	14.019684	100352168
A_04_P057510	4.73129	3.7882874	4.4843125	3.9556813	4.511509	3.9013398	4.8619485	4.8353863	4.614144	4.813101	4.7391405	4.8152285	5.076032	4.990133	4.45111	4.495942
A_04_P027430	6.7874355	6.7069483	6.7852993	6.6807027	6.768821	6.7289767	6.234558	6.2083197	6.2105036	6.134889	6.2113633	6.331835	5.4458685	5.436368	5.397401	5.5668025
A_04_P090997	12.842491	12.872992	12.880416	12.928316	12.865598	12.96024	12.853618	12.993666	12.848755	13.008267	12.874292	13.021693	12.175972	12.262233	12.327313	12.198634
A_04_P075357	3.982319	2.5954208	3.9487305	3.6076753	3.925383	2.9146347	5.9969363	5.9475055	5.9031487	5.898949	6.014909	5.9515285	5.773059	5.983137	6.44065	6.2698603	100337837
A_04_P041729	11.222771	11.288782	11.226158	11.296869	11.211456	11.3066435	12.437978	12.6995735	12.417054	12.673911	12.429992	12.691761	10.509239	10.531371	10.102892	10.099663	100354882
A_04_P022736	11.626087	11.705312	11.633674	11.694987	11.641985	11.712718	11.536328	11.420439	11.52662	11.399817	11.548801	11.392856	10.96706	10.838181	10.981587	11.041248
A_04_P042564	4.329896	3.656988	4.0924606	4.2777405	4.056947	4.077575	3.9801614	4.119256	4.163382	3.3333209	3.9461834	3.771136	3.7469573	2.9138153	3.3730602	2.3289146
A_04_P068427	9.06829	8.783538	9.12385	8.796099	9.069872	8.835869	11.377295	9.772816	11.3141	9.735315	11.320896	9.741891	8.273689	8.06793	8.298847	8.249112	100355440
A_04_P025890	16.479471	16.436945	16.509571	16.450287	16.518229	16.44019	16.10558	16.147312	16.06713	16.075092	16.052477	16.10558	16.331762	16.327066	16.429274	16.470358	100344596
A_04_P034497	7.684791	7.660852	7.6715727	7.6532507	7.6532507	7.6841073	6.347138	6.459927	6.3355913	6.4746103	6.309595	6.510573	6.104785	6.4675436	6.24769	6.291073	100345804
A_04_P068944	9.631048	9.587359	9.653634	9.592495	9.651443	9.580609	9.1670685	9.291483	9.214778	9.30349	9.182862	9.32781	6.725723	6.7420974	6.797718	7.027184	100350707
A_04_P001051	4.1258154	3.9981177	4.169374	3.8207474	4.1322055	4.0476084	4.6615477	5.2476134	4.6042504	5.4061227	4.627877	5.3704467	12.470465	12.403325	9.6185465	9.6321945	100008692
A_04_P000041	13.460187	13.407682	13.450863	13.428276	13.4755535	13.419927	8.237634	8.236494	8.262784	8.263665	8.278942	8.271654	6.8385878	6.713439	6.5083365	6.4379926	100009142
A_04_P002472	12.980137	12.945079	12.969651	13.025601	12.988873	13.005425	14.957263	15.087341	15.012487	15.045038	15.009637	15.068275	10.756798	10.71541	9.024871	9.033999	100008719
A_04_P007346	16.1173	16.12653	16.112257	16.14133	16.131725	16.1173	15.721062	15.743486	15.715441	15.684384	15.719459	15.677116	15.8012295	16.023848	16.413662	16.139734	100352519
A_04_P062218	11.432839	11.622931	11.42349	11.651639	11.453924	11.625314	11.665743	11.460494	11.685962	11.441371	11.664774	11.484166	9.044273	9.16581	8.957957	8.856292
A_04_P080047	13.02282	12.930672	13.024093	12.945559	13.042357	12.93022	12.018681	11.967942	12.047557	11.947424	12.042413	11.959914	12.616061	12.699076	12.710111	12.793853	100358121
A_04_P090489	6.9589643	7.072297	6.8883715	7.1068244	7.000216	7.133563	8.990491	8.883044	8.950303	8.920073	8.979569	8.950303	8.774493	8.850538	8.699123	8.780802	100357239
A_04_P096569	14.746799	14.793044	14.749274	14.800286	14.793894	14.775796	14.05717	14.204288	14.068252	14.195453	14.070553	14.207324	12.749303	12.843843	13.043263	13.030611	100343052
A_04_P077716	5.593328	6.0879593	5.418616	6.149779	5.65995	6.0795426	5.3760138	5.3284974	5.3309956	5.3583717	5.489031	5.3284974	9.184842	9.317188	10.560706	10.639504	100358224
A_04_P099004	12.81694	12.793853	12.81139	12.816601	12.832262	12.787286	12.855388	13.035884	12.886165	13.035308	12.881734	13.060368	12.292895	12.394856	12.745352	12.886165	100353979
A_04_P007429	11.775368	11.784899	11.761801	11.799065	11.773278	11.798526	12.3493395	12.453212	12.389934	12.449865	12.384663	12.46636	10.916782	11.163977	11.170236	11.224467	100216334
A_04_P015136	6.377266	6.5135717	6.497979	6.605164	6.488792	6.658968	7.071571	7.077347	7.0991364	7.0661454	7.114786	7.0776505	5.316146	5.163947	5.40334	5.4303775
A_04_P039055	5.578201	5.1838136	5.535051	5.2101283	5.545752	5.4313283	4.930117	5.1349463	5.0820565	5.0375695	4.9388614	5.057494	5.1026936	5.2386823	4.541869	4.958259
A_04_P019254	5.60552	5.473889	5.551819	5.5344844	5.5677094	5.6281524	5.4039855	5.65835	5.551133	5.5582433	5.4325995	5.647768	4.980495	4.9032254	4.6325784	4.826191
A_04_P062752	10.308758	10.315981	10.177206	10.236131	10.255947	10.252988	9.928876	9.977892	9.915956	10.002749	9.988005	9.971144	10.059361	9.883452	10.031411	10.010849	100347897
A_04_P082256	6.384234	6.3205633	6.4741287	6.3546467	6.408538	6.4587517	8.200006	8.18907	8.212675	8.177033	8.237068	8.209589	6.5164685	6.6364403	6.948214	6.8607574	100355853
A_04_P009063	12.979056	12.9362955	12.994482	12.968082	12.995873	12.961577	12.091225	12.428114	12.104806	12.427744	12.097213	12.44087	14.429662	14.34414	12.455864	12.557927	100352295
A_04_P052782	4.8473225	4.858853	5.159465	4.9273405	5.018814	5.1198897	3.7850852	3.9225447	4.015504	3.9848409	3.9944053	4.1905475	3.8869653	3.8340263	3.8521135	3.9764438	100346291
A_04_P012403	10.598135	10.547202	10.581258	10.5469885	10.594457	10.544161	12.164573	11.903097	12.180116	11.891426	12.193511	11.914438	11.626544	11.605394	11.864208	11.80824	100358690
A_04_P061737	6.920755	7.1862655	7.07973	7.1612396	6.985526	7.1088724	7.036975	6.9085426	7.018485	6.9508057	7.0205283	6.9589643	7.083406	7.0826545	7.4039607	7.2856874	100348774
A_04_P101317	4.9316773	4.9055414	5.0610204	4.835839	5.1318502	5.0230274	7.545267	7.0770564	7.530763	7.052063	7.504081	7.114786	8.10808	8.058645	7.9130464	7.7874207
A_04_P075932	12.504642	12.452612	12.529674	12.507547	12.522746	12.496603	11.917002	11.98706	11.926124	11.961323	11.965233	12.024818	12.3287945	12.412856	12.31269	12.288994	100350929
A_04_P080282	10.919256	10.954798	10.939572	10.9502	10.942751	10.964813	9.264529	9.25755	9.279797	9.284856	9.317447	9.31586	7.2784457	7.23794	7.622147	7.5597305
A_04_P016281	8.68448	8.65965	8.5567045	8.731034	8.605627	8.724923	8.411294	8.231145	8.403475	8.252775	8.45701	8.278942	8.491093	8.593804	8.680151	8.589748	100009375
A_04_P008236	4.215765	3.6833582	4.0944977	3.8294392	4.248678	4.373343	4.263651	4.054098	3.9389818	4.132655	4.2257576	4.0657196	5.2927475	5.132048	6.120277	6.179607
A_04_P027353	9.341183	9.284856	9.257223	9.235977	9.256873	9.25915	7.8976994	7.8431005	7.946219	7.8587923	7.999642	7.8774214	6.7885637	6.8896227	6.4348516	6.571062
A_04_P056733	5.1766677	3.006071	5.0659704	3.447125	5.156346	3.2469099	4.3520765	4.083464	3.9896924	3.8428543	4.209868	4.1180863	4.633059	4.0329213	4.413697	4.970313
A_04_P024061	13.92754	13.944292	13.929045	13.963395	13.955588	14.006107	13.703505	13.679958	13.717718	13.705821	13.734424	13.73798	13.421317	13.433798	13.407055	13.444921	100350929
A_04_P062855	8.006965	7.7827663	8.050681	7.8235583	8.043248	7.8805246	7.9104695	7.8245816	7.9414115	7.8788805	7.9559975	7.868424	12.753012	12.724638	10.963414	11.042928	100348885
A_04_P027030	8.245037	8.577003	8.372906	8.86213	8.306414	8.746942	6.899485	6.896119	6.9169393	6.949777	6.9399548	6.888944	7.4452996	7.492679	7.3364677	7.545615
A_04_P021828	6.16124	5.9119763	6.143731	6.003142	6.152067	6.090917	7.1250806	6.931152	7.1285086	6.9950757	7.168689	6.997773	7.923472	7.922026	8.455863	8.406469
A_04_P026824	11.950303	11.918043	11.944348	11.928429	11.910736	11.938059	11.669471	11.899647	11.671776	11.897021	11.716076	11.906448	12.348263	12.370226	12.587338	12.529674
A_04_P021346	13.311146	13.366749	13.356166	13.372422	13.355528	13.407682	12.870828	12.980137	12.881347	12.987825	12.911774	13.018366	14.287672	14.375766	14.736925	14.716646
A_04_P019697	12.277879	12.3171625	12.315063	12.326488	12.329431	12.313084	12.445681	12.776871	12.460813	12.76789	12.482487	12.789907	15.30842	15.238205	15.165374	15.215261
A_04_P048123	10.087286	10.187256	10.109772	10.202336	10.095395	10.252602	10.537675	10.598492	10.542858	10.599212	10.580984	10.616084	10.293587	10.421843	10.691399	10.798265	100346915
A_04_P075267	11.792219	11.906448	11.838825	11.953288	11.823522	11.943225	11.753472	12.147717	11.758979	12.111614	11.799065	12.160582	11.133935	11.257166	11.320896	11.249748	100353145
A_04_P098337	11.1292	11.17114	11.136594	11.183992	11.146634	11.173134	10.777843	10.84622	10.780819	10.842329	10.7870655	10.858812	10.6911335	10.77215	10.560297	10.609396
A_04_P001781	9.383153	9.345945	9.421605	9.379151	9.419242	9.400539	7.3786807	7.367798	7.397036	7.3742514	7.3997974	7.411585	7.441278	7.354661	7.2088375	7.246269	100009276
A_04_P041737	7.5634212	7.538601	7.557693	7.6430387	7.431746	7.5563354	7.3258553	7.3576593	7.3398747	7.416699	7.3579836	7.385987	5.9494567	6.068317	6.0237584	5.7315416	100343192
A_04_P059843	9.499933	9.492476	9.5205345	9.543684	9.487578	9.530129	7.4993167	7.598592	7.4227743	7.6249347	7.536461	7.5820527	6.8631473	6.919477	6.536484	6.4071784
A_04_P070582	12.189139	12.3228445	12.22573	12.332789	12.208687	12.314023	10.381853	10.555927	10.375705	10.525124	10.397825	10.559359	9.558525	9.818474	9.964134	9.821028	100342506
A_04_P033262	18.021542	18.03389	18.045177	18.050766	18.031408	18.031408	18.02772	18.351786	18.093935	18.426798	18.13935	18.46572	17.892733	17.871822	17.89753	17.913069
A_04_P046532	13.996353	14.084816	14.058856	14.116376	13.997165	14.117651	12.46636	12.664674	12.4629965	12.640363	12.469574	12.651563	9.713242	9.78759	10.098367	10.064103
A_04_P007297	9.493376	9.47129	9.49791	9.446398	9.542524	9.411454	8.155831	8.369394	8.181642	8.34883	8.156744	8.366828	8.6298275	8.828159	8.942642	9.022419	100348930
A_04_P056782	8.339978	8.346346	8.334579	8.311245	8.317225	8.257443	8.446419	8.116762	8.471773	8.030312	8.482015	8.033672	9.698556	9.794586	10.041252	10.076017	100349200
A_04_P032210	14.0750475	13.866158	14.0621805	13.869121	14.0750475	13.857832	13.918129	12.568813	13.906801	12.568131	13.873586	12.573187	11.480625	11.599646	11.63952	11.392153	100345110
A_04_P008233	5.1857777	5.250254	5.1060705	5.00863	4.904634	4.8976746	4.1336455	4.1945667	4.0534663	4.3392034	4.175928	4.120351	3.2777178	4.1235676	3.5897796	2.9897704
A_04_P018659	11.483922	11.359435	11.475351	11.3914995	11.455154	11.382482	12.052299	12.176436	12.09518	12.174651	12.063651	12.179289	12.199779	12.326488	11.936806	12.032164	100342456
A_04_P085964	10.587172	10.518841	10.582008	10.544161	10.594038	10.530072	11.622596	11.760615	11.632979	11.757578	11.60095	11.75499	11.419644	11.46455	10.582008	10.634132	100339177
A_04_P009372	10.650228	10.642235	10.664424	10.686342	10.703412	10.664777	12.621976	12.801071	12.644929	12.7691345	12.645443	12.773584	12.39466	12.413647	11.134336	11.143785
A_04_P081570	4.081576	4.429424	4.3125825	4.330089	4.4502397	4.3595686	6.879587	6.6833014	6.878512	6.6910844	6.853724	6.718926	2.8424318	2.3442485	3.8890333	4.1926546
A_04_P027156	9.370374	9.382436	9.336353	9.376392	9.400539	9.324504	10.390794	10.432507	10.409203	10.46364	10.387673	10.482403	9.984661	9.999852	10.403814	10.499895
A_04_P065687	10.619088	10.702973	10.612854	10.66368	10.641653	10.675499	10.074988	10.054064	10.054757	10.00943	10.045834	10.022441	8.769571	8.923578	8.703704	8.828746	100216512
A_04_P054219	7.423825	7.5846725	7.4272723	7.6785793	7.428061	7.6447554	6.306352	6.445264	6.295736	6.4900413	6.2751145	6.4654455	6.431265	6.5475636	5.8166885	6.0324135	100357256
A_04_P060687	7.1368337	7.175041	7.1446595	7.2160616	7.182715	7.280428	7.3567867	7.4318976	7.360205	7.4029384	7.3901477	7.424236	8.314872	8.472904	8.129392	8.12698
A_04_P083457	12.039254	12.023185	12.050071	12.041497	12.049248	12.012041	17.200478	17.36887	17.084517	17.32748	17.092733	17.36319	10.292601	10.278508	9.126947	9.226768
A_04_P004873	14.612412	14.3980255	14.602644	14.399765	14.58894	14.396652	15.763008	15.753191	15.755692	15.751569	15.760668	15.763008	15.111289	14.962197	14.642167	14.651335	100339093
A_04_P081724	12.629357	12.631101	12.628896	12.656887	12.661562	12.647134	10.655773	11.484542	10.72814	11.475794	10.74858	11.5163	13.075229	13.231847	12.703279	12.749303	100354766
A_04_P013024	12.420252	12.447776	12.447776	12.494084	12.448822	12.457581	13.002999	13.159245	13.020612	13.147328	13.022073	13.169844	13.031531	13.279506	11.950303	12.1585245	100328570
A_04_P067342	12.844313	12.892608	12.826933	12.895895	12.83893	12.863553	11.887267	12.158934	11.90938	12.15709	11.905176	12.187864	16.08535	15.940358	14.603451	14.671284	100342352
A_04_P073018	7.2374163	7.3604918	7.2446437	7.281826	7.2312884	7.3543644	7.5278077	7.622463	7.5175304	7.6319013	7.5329294	7.6465406	8.21185	8.214718	7.9895	7.9725885	100348935
A_04_P051502	7.130233	7.1504984	7.1714478	7.091825	7.175041	7.201135	5.0461926	5.14891	5.095619	5.151647	5.1172743	5.2545996	6.2603617	6.250606	5.5045705	5.5682526
A_04_P045397	6.555031	6.3850317	6.607337	6.4028645	6.664349	6.4900413	5.184312	5.4449673	5.2261667	5.3921556	5.2698536	5.5282474	5.6048126	5.5216527	5.711396	5.712982
A_04_P011826	12.596487	12.659204	12.621976	12.6704445	12.585746	12.64439	12.205499	12.402157	12.207925	12.407829	12.224222	12.431077	12.673279	12.642106	12.650998	12.756003	100341138
A_04_P051517	8.996201	9.155763	9.049074	9.205943	9.065179	9.163434	7.873914	8.062311	7.9165363	8.036285	7.8867373	8.094695	7.9209504	7.827576	7.378212	7.521375
A_04_P056177	13.903461	14.088	13.945222	14.149057	13.931939	14.13656	15.4855585	15.695544	15.504252	15.701013	15.520119	15.704007	13.508136	13.470891	12.780048	12.786929	100351010
A_04_P086777	8.681135	8.690526	8.642643	8.717255	8.666086	8.670115	7.9915395	8.2221985	8.054651	8.235318	8.050681	8.258346	7.667264	7.589821	7.9725885	7.9388247	100316908
A_04_P097417	4.8038793	5.032358	4.8723345	4.9917917	4.6519504	5.177794	6.95741	6.8521094	7.00416	6.925938	6.983418	6.897754	7.2562456	7.188467	7.160928	7.1015987	100338528
A_04_P027186	6.1628666	6.104785	5.876856	6.0902863	5.99854	6.095795	7.1727	7.4563913	7.222135	7.4425282	7.248128	7.460785	6.6670327	6.5444465	6.359495	6.441958
A_04_P070823	12.012041	12.128773	11.999742	12.113738	12.038473	12.107006	11.426954	11.334216	11.467524	11.361907	11.4872	11.382758	11.571951	11.616581	11.676691	11.732435	100349253
A_04_P074599	10.511425	10.508845	10.504358	10.520919	10.506859	10.506687	10.397825	10.391572	10.424672	10.444925	10.4515	10.457045	10.684231	10.635991	10.8511715	10.844247	100355237
A_04_P059358	8.230135	8.183362	8.251279	8.249608	8.250199	8.204669	8.2869425	8.113823	8.338384	8.143236	8.339637	8.105404	10.152489	10.022717	10.969973	11.030768	100009325
A_04_P007461	6.1666684	6.0752897	6.0190377	6.373078	6.1656475	6.559098	5.3281736	5.1796937	5.219105	5.22424	5.3107147	5.159239	4.759716	4.8099103	4.731514	4.686778	100343255
A_04_P074704	7.5905595	7.5274196	7.6057477	7.5412245	7.5634212	7.6595	10.1835785	9.263896	10.186063	9.233588	10.185782	9.267445	11.129557	10.895529	9.7489395	9.628667
A_04_P006990	8.993388	8.816559	8.961554	8.776903	9.007822	8.838568	7.227165	7.2571173	7.2388473	7.271742	7.2083726	7.266604	8.105679	7.603291	7.7174506	7.8870554
A_04_P001711	13.120883	13.042357	13.120454	13.031531	13.107345	13.070158	17.715122	17.807	17.519627	17.80406	17.561869	17.89753	18.469149	18.503586	17.8854	17.932789	100009271
A_04_P018921	7.873914	7.77283	7.8555984	7.846203	7.868783	7.891522	8.103233	8.141784	8.133889	8.138734	8.162541	8.155061	7.271742	7.2167616	7.036748	7.105276
A_04_P009856	4.7454886	4.520237	4.76215	4.069154	4.4843125	4.3524194	4.301573	4.057168	4.097888	3.9311714	3.9852529	4.1656914	4.4282393	3.9111285	3.925383	4.325738	100345190
A_04_P102339	4.9184685	4.474413	4.7897725	4.483941	4.76215	4.5943236	4.219459	4.241252	3.8984752	4.1364684	3.8318036	4.1220107	3.9653199	3.3703027	3.4122853	3.5367835
A_04_P082917	9.576885	9.567633	9.579993	9.6036215	9.590075	9.631649	9.430109	9.511406	9.432855	9.546778	9.44601	9.545513	10.266611	10.235366	10.078959	10.117225	100008631
A_04_P001312	12.225004	12.186771	12.262233	12.204393	12.233799	12.241157	13.891976	14.066632	13.882652	14.083496	13.902716	14.064383	13.146053	13.071884	13.579896	13.672416	100008751
A_04_P004992	18.376554	18.315653	18.370817	18.309748	18.369097	18.32437	18.89244	18.872324	18.880142	18.90094	18.942213	18.96622	18.824642	18.767237	18.908249	18.950832	100341252
A_04_P074411	7.520846	7.8443503	7.5842752	7.8706336	7.509018	7.8603964	9.268048	9.16119	9.280823	9.166108	9.256193	9.189327	9.700107	9.40843	9.360394	9.380802	100357677
A_04_P029091	9.212106	9.27605	9.225789	9.267164	9.205292	9.347628	8.096707	8.299317	8.075579	8.280912	8.138361	8.280393	11.610966	11.844127	8.893385	8.867002
A_04_P013158	7.2912087	7.4008436	7.3106823	7.3092785	7.332368	7.4756665	7.7375717	7.660852	7.756054	7.592733	7.743181	7.5893087	6.6007886	6.71951	6.928943	7.00539	100009244
A_04_P084544	10.363135	10.220336	10.379992	10.221127	10.374718	10.248648	9.399581	9.587735	9.364372	9.604072	9.405616	9.5922	9.413298	8.79302	8.770951	8.984744	100354816
A_04_P019111	3.9874144	3.5085666	3.757382	3.2258587	3.5655472	3.3871872	5.893112	5.890791	5.8078275	5.847104	5.7377396	5.800493	5.981783	6.0941877	5.928103	6.0725107
A_04_P070492	4.60387	4.200912	4.753435	4.1895647	4.8192544	4.211257	3.46327	3.2252827	3.2503922	3.5321224	3.5116365	3.600109	4.0459547	4.248678	5.024074	5.1428795
A_04_P071864	11.63904	11.716389	11.613032	11.758098	11.623447	11.744834	11.547283	11.805	11.589763	11.836765	11.6	11.823522	13.669719	13.766786	13.770186	13.746918	100338844
A_04_P037297	5.716516	5.524999	5.51054	5.492471	5.409266	5.4867525	7.504815	7.5336356	7.4697056	7.568386	7.5002494	7.536461	7.169099	7.3124347	7.645318	7.492679
A_04_P090039	13.784323	13.819171	13.826586	13.899296	13.813435	13.880759	13.056882	13.284076	13.048864	13.304262	13.05174	13.319723	13.182845	13.395606	13.262436	13.258383	100346692
A_04_P030857	13.440795	13.534366	13.461569	13.546565	13.461569	13.536982	14.770713	14.398738	14.729267	14.347554	14.738855	14.382456	14.436483	14.377088	14.291845	14.637601	100356656
A_04_P001991	11.46247	11.504954	11.459739	11.495617	11.471193	11.494308	10.597265	10.542587	10.606886	10.527965	10.580603	10.526648	7.078776	6.9589643	8.242546	8.286388	100009469
A_04_P047999	15.655129	15.640971	15.66352	15.665036	15.685249	15.650623	16.106781	16.241562	16.10558	16.213194	16.096943	16.209232	10.034537	9.934298	11.066081	11.174005	100354045
A_04_P028791	10.412692	10.355531	10.426204	10.362248	10.448342	10.346991	8.184673	8.221531	8.258026	8.212675	8.210031	8.213152	8.363153	8.616544	7.726566	7.8285356	100350430
A_04_P023707	11.174378	11.26113	11.189952	11.284956	11.204006	11.27153	12.18393	12.168129	12.220152	12.171019	12.178462	12.166235	12.18359	12.143584	12.035243	12.079093
A_04_P042444	17.07516	17.119905	17.092733	17.138943	17.129679	17.1329	16.831497	16.837763	16.804008	16.672338	16.792156	16.650702	16.678844	16.623714	17.183378	17.13734
A_04_P067377	5.3261533	5.5521665	5.262649	5.5460334	5.2295446	5.6171017	5.9809747	6.0339136	5.9916263	6.0752897	5.9947786	6.0526586	5.778594	5.9884505	5.855025	5.8853526
A_04_P065742	4.995515	5.286412	5.18989	5.1600833	5.0321255	5.173737	4.7876296	4.79621	4.912727	4.776279	4.8989816	5.044051	5.3338847	5.521144	4.79706	5.0682135	100352180
A_04_P094717	7.039332	7.0338864	7.072808	7.147357	7.0585437	7.1085696	7.833979	7.7147307	7.86584	7.7178254	7.8618617	7.759958	5.798405	5.973324	6.6247005	6.57613	100354769
A_04_P014091	4.6881194	4.9283123	4.663237	4.7127075	5.0212765	4.877516	8.144914	8.161251	8.195064	8.144377	8.226696	8.200626	8.580557	8.4551735	9.454164	9.502318	100008826
A_04_P091137	7.8221235	7.5243764	7.6653295	7.5700693	7.7136617	7.552677	7.5265107	7.5700693	7.5983334	7.558435	7.5706997	7.5879807	8.613512	8.731543	8.633589	8.717651	100341928
A_04_P085002	8.502936	8.476565	8.472277	8.4816	8.442722	8.498959	7.319103	7.5038795	7.2890096	7.488028	7.264671	7.5446653	7.296628	7.074238	7.045513	7.1877713	100339644
A_04_P096633	11.7491045	11.73993	11.747445	11.759827	11.755383	11.741581	10.47471	10.990408	10.559596	10.982674	10.551224	11.020704	11.717914	11.795506	12.162913	12.231923
A_04_P066036	8.373779	8.286633	8.320755	8.313145	8.384334	8.258977	7.18151	7.400625	7.1962113	7.3141685	7.199756	7.3744273	7.6715727	7.6158857	7.6461215	7.6488056
A_04_P006176	10.641987	10.664424	10.580603	10.67939	10.611852	10.679551	10.77733	10.833405	10.791672	10.834553	10.795469	10.8411665	10.662699	10.700203	10.735271	10.822406	100356793
A_04_P022811	12.285507	12.333119	12.3243685	12.351306	12.331034	12.32482	11.251071	11.330507	11.268654	11.312895	11.278422	11.343188	11.470513	11.312539	11.855008	11.938059
A_04_P025096	9.867974	9.820284	9.7888775	9.833708	9.8156595	9.821399	9.685032	9.749907	9.741024	9.768735	9.738503	9.77344	9.3206835	9.328639	10.471368	10.501356
A_04_P048023	11.192221	11.178642	11.190373	11.192862	11.199918	11.182938	11.302871	11.3703165	11.3814745	11.365706	11.374854	11.400314	11.611434	11.566598	11.740643	11.817478	100348078
A_04_P018017	5.375356	5.5499563	5.378737	5.53041	5.2414794	5.52477	7.604657	7.7511573	7.605469	7.726566	7.6188054	7.7521567	7.6030345	7.7107344	6.4641395	6.5408688
A_04_P093983	10.988179	11.46247	11.047138	11.504007	11.06781	11.476261	10.968149	11.046345	10.978516	11.02779	11.008521	11.0649605	11.788513	11.970766	11.459438	11.470851
A_04_P089029	11.326269	11.409192	11.319213	11.427622	11.36606	11.417354	11.983599	12.125396	12.008098	12.1143	12.016474	12.154256	12.512277	12.565536	12.427387	12.437978	100356191
A_04_P001791	9.136787	9.143659	9.04731	9.24418	9.067958	9.229656	10.397423	10.287186	10.420763	10.28222	10.434335	10.295151	10.337794	10.319077	11.153715	11.175195	100009260
A_04_P001161	6.2996674	6.2471714	6.364265	6.3540125	6.465892	6.5440526	5.3755746	5.406872	5.261516	5.4224815	5.372374	5.549365	6.248909	6.07209	6.5117745	6.3457747	100009186
A_04_P024826	8.509978	8.638808	8.471454	8.701319	8.488104	8.6665535	7.856936	7.8243513	7.89411	7.870034	7.92759	7.871424	8.5468445	8.635553	8.768964	8.768384	100358109
A_04_P078132	9.50938	9.757778	9.546097	9.764549	9.557768	9.759485	10.619953	10.263691	10.613318	10.249806	10.623668	10.28321	10.664023	10.683419	10.849255	10.838918	100345182
A_04_P021063	4.7211666	4.4394336	4.7242007	4.62521	4.598053	4.698173	5.311801	5.3422375	5.3745775	5.375841	5.413602	5.4639826	5.0067797	5.37715	4.7862167	4.800716
A_04_P049587	4.329322	4.3850827	4.3894224	4.426646	4.1940603	4.5833335	3.7835486	3.7466109	4.087468	4.105248	4.14918	3.8300421	3.9981177	4.144569	4.057886	4.0336847	100352596
A_04_P021058	15.126673	15.080654	15.133858	15.090231	15.126673	15.088497	15.091248	15.07989	15.097743	15.058703	15.091248	15.078838	16.003931	15.701934	16.19589	16.312199
A_04_P072567	14.808357	14.805251	14.823499	14.806114	14.760668	14.807285	15.235797	15.135785	15.212977	15.154761	15.231649	15.205928	15.35227	15.2179785	15.512002	15.682711
A_04_P011966	10.567226	10.924671	10.569084	10.981587	10.565363	10.91634	7.7111306	7.9456196	7.796789	7.9870663	7.768761	7.9559975	8.503165	8.129392	8.060926	8.305319
A_04_P043297	6.472733	6.4039974	6.5276494	6.341473	6.559964	6.364101	5.728229	5.8477225	5.785482	5.8477225	5.847453	5.7888637	6.034233	5.4315968	5.9290004	5.8681083	100351965
A_04_P072376	8.187629	8.193271	8.174204	8.161619	8.212419	8.213152	6.7983723	6.851079	6.785111	6.8816533	6.782255	6.907163	4.3324986	4.2022724	4.127456	3.925383
A_04_P072592	9.154609	9.2579775	9.165419	9.270218	9.129831	9.245754	12.003528	12.0685835	12.012283	12.067016	12.022205	12.078003	10.225495	10.214748	13.391067	13.435824	100009099
A_04_P044455	8.022806	8.036614	8.087054	8.040498	8.105679	8.028919	8.759929	8.740905	8.784122	8.693969	8.827929	8.724923	8.780037	9.034461	9.215659	9.220494
A_04_P009790	14.761795	14.796623	14.793044	14.815321	14.776901	14.832703	13.7013035	13.841931	13.729548	13.869877	13.725437	13.880076	14.0745735	14.178688	14.116376	14.2274475
A_04_P050871	6.535983	6.6863866	6.5192165	6.6007886	6.4348516	6.5729184	6.2280226	6.1170716	6.307069	6.0750957	6.139499	6.129308	5.98761	5.9420185	5.665634	6.124383	100351278
A_04_P075023	12.502244	12.528949	12.500729	12.520642	12.480749	12.541357	12.961257	12.832262	12.968651	12.856213	12.977669	12.852565	12.497714	12.491812	12.714227	12.737954
A_04_P081573	8.079249	8.123701	8.060324	8.072548	8.096068	8.18801	12.401939	12.462597	12.415426	12.459917	12.414966	12.472289	11.259181	11.307079	12.306612	12.399231
A_04_P048007	4.5858345	4.478703	4.2513475	4.509612	4.567444	4.0885544	7.92759	7.888232	7.904546	7.895266	7.922882	7.8843646	3.9844613	3.6563594	3.0893328	2.6636083
A_04_P013026	18.758125	18.90094	18.75385	18.903908	18.750048	18.903908	19.008743	19.005835	19.014309	19.03196	19.05126	19.088558	17.928738	17.731789	18.758125	18.760042	100328967
A_04_P057732	4.2857594	3.909044	4.3932176	4.2350645	4.1594796	4.1470237	6.1814303	6.262421	6.060891	6.2021356	6.138978	6.24363	6.761047	6.764412	6.780886	6.828239	100352420
A_04_P073290	8.551592	8.522295	8.499621	8.614989	8.568582	8.668937	9.378035	9.529787	9.38761	9.536415	9.390283	9.532157	9.336353	9.191048	9.356072	9.446398	100342487
A_04_P071922	13.756065	13.785087	13.764537	13.839843	13.751782	13.829228	12.608579	12.850469	12.602991	12.860734	12.616061	12.863156	13.296405	13.366749	12.926603	12.967268	100341477
A_04_P007066	5.524999	5.2107964	5.453843	5.3465934	5.2644873	5.1333303	3.408928	3.4010708	3.770222	3.489157	3.6145976	3.6290958	3.915267	4.025278	3.5929294	3.682408
A_04_P000044	13.487229	13.481121	13.513085	13.520052	13.501291	13.516402	8.272901	8.357985	8.309023	8.375276	8.271366	8.377045	6.9686995	7.0056915	6.8622146	6.7155075	100009142
A_04_P041043	4.9369326	4.395086	6.3906574	4.460606	6.5745416	4.4407573	3.9367402	3.7939613	3.4566445	3.790552	3.423151	3.8063927	3.9664679	3.53431	4.0208545	3.7818584	100354791
A_04_P061043	4.3938613	3.4275925	3.6441615	3.5498097	3.7763455	3.3217685	4.289087	4.5896196	4.1651387	4.426646	4.230993	4.4325333	6.4185624	6.6783285	6.4226365	6.3217907	100348382
A_04_P040280	5.4203696	5.364601	5.099368	5.342656	5.3710017	5.1824746	4.9728856	5.0661173	4.651313	4.9657025	4.7835817	4.920749	5.1232476	5.3580728	5.5658484	5.3342247
A_04_P088994	12.959163	13.002559	13.001044	13.003852	13.027148	13.007893	12.956271	13.06825	12.993003	13.103234	12.985845	13.06206	12.518143	12.583871	12.604715	12.656887	100358366
A_04_P000481	8.164634	8.249608	8.178163	8.28842	8.149567	8.256847	8.161848	8.165079	8.159094	8.199225	8.178533	8.195064	12.027376	11.823177	10.520919	10.546017	100008636
A_04_P052428	11.877909	11.887267	11.90938	11.889941	11.895103	11.874619	11.685962	11.821574	11.705611	11.80824	11.709628	11.834692	11.6377	11.678893	11.57453	11.677156	100342142
A_04_P091882	2.3223324	3.1465263	2.483904	3.0734909	2.3247015	3.031019	6.7209496	6.700471	6.8613605	6.758539	6.8331027	6.7737436	8.078104	8.083665	7.7141	7.8034563	100343850
A_04_P069157	5.289676	5.2063727	4.976909	5.2727294	5.159465	5.3202467	5.356968	5.448838	5.364601	5.3535495	5.431853	5.4047866	5.3348813	5.282226	5.1616664	5.3242726	100356562
A_04_P061788	12.862855	12.877179	12.865598	12.891073	12.860734	12.8491745	11.63511	11.69896	11.629244	11.705611	11.641051	11.709233	10.2464485	10.218235	10.750441	10.691399	100349259
A_04_P036370	17.07288	17.023378	17.05957	17.04462	17.07288	17.020306	16.992525	17.125875	16.979404	16.87957	16.973272	16.896656	16.715214	16.670609	17.232134	17.149357
A_04_P013965	4.5262384	4.6048126	4.333904	4.6922646	4.7138295	4.7933764	3.9925256	4.0716114	3.7347524	4.1487923	3.7944841	4.240925	4.143702	4.4856863	3.9804153	4.1136303	100008789
A_04_P026469	9.132231	9.109728	9.142824	9.073787	9.138155	9.079578	7.3628902	7.7386293	7.40253	7.703243	7.4186716	7.7805076	7.4193954	7.2775745	6.732675	7.029271
A_04_P004494	10.177206	10.134367	10.210843	10.155249	10.250078	10.168647	8.852062	8.736018	8.867486	8.784122	8.866538	8.765153	9.380802	9.373361	9.943862	10.089806	100009212
A_04_P101388	12.289375	12.267119	12.282177	12.264233	12.292115	12.274598	14.00338	14.082835	14.000444	14.060246	14.009281	14.073378	11.963354	12.047012	12.042413	12.160997
A_04_P033413	4.119256	4.6067133	4.2586904	4.591761	4.169168	4.4884715	7.0985293	7.08461	7.057445	7.043096	7.110353	7.0585437	4.906225	4.9113555	5.053437	5.34132	100134864
A_04_P017600	16.580303	16.594847	16.580303	16.594847	16.605814	16.59816	15.904043	15.979259	15.898798	15.974971	15.902629	15.990422	15.953966	16.047653	16.465855	16.455782
A_04_P008243	4.60836	4.66922	4.8911967	4.38408	4.688685	4.6776886	2.3226466	4.633294	2.3269756	4.705197	2.3338566	4.717775	4.1830525	3.8683715	4.0525775	4.2192464
A_04_P066693	7.5476418	7.3832774	7.552297	7.3249187	7.4488187	7.466023	7.203552	7.285014	7.231027	7.3267655	7.222135	7.348927	6.2069693	6.0950217	6.076332	6.137214	100357546
A_04_P008602	11.36878	11.269532	11.361136	11.309675	11.37239	11.305994	11.231414	11.171345	11.236343	11.161416	11.244064	11.157412	9.796079	9.795478	10.269976	10.330909	100341458
A_04_P067007	11.123965	11.098008	11.11817	11.121277	11.100561	11.0925255	12.393713	12.419426	12.449209	12.429992	12.44087	12.450779	12.49063	12.382944	12.216578	12.308091
A_04_P013120	18.779583	18.833702	18.776329	18.838612	18.779583	18.830576	19.003479	19.003479	18.971348	18.950832	18.971348	18.991512	18.36768	18.605244	18.36316	18.428486
A_04_P037293	3.3875017	2.8440065	3.575302	2.78624	3.569605	2.8724675	5.2981834	5.265209	5.111073	5.3348813	5.2004056	5.4229484	5.830639	6.08116	6.277701	5.960993	100347368
A_04_P026842	11.298071	11.241847	11.287713	11.26687	11.257874	11.251071	11.913755	12.183086	11.964413	12.187467	11.977135	12.180645	12.049718	12.093164	12.059748	12.063047	100339843
A_04_P039282	6.3425965	6.4402704	6.4217157	6.3626575	6.351987	6.359693	5.0146527	5.0725603	4.9280396	5.128522	4.897435	5.17152	3.9463844	4.6244364	4.1688046	4.3563123
A_04_P098805	11.046345	11.368976	11.059678	11.363912	11.09832	11.37239	11.466859	11.665743	11.485407	11.668541	11.500525	11.6969185	10.892376	10.945472	11.184919	11.233748	100346191
A_04_P089519	12.0766945	12.561353	12.09878	12.569236	12.145784	12.577023	11.997947	12.1384115	12.029082	12.152134	12.063047	12.17888	12.053252	12.196085	11.701585	11.766703	100340247
A_04_P099663	11.237551	11.149556	11.262192	11.170883	11.261821	11.182478	9.90335	10.122089	9.9558525	10.11032	9.987751	10.156198	9.680072	9.510712	9.159601	8.964027
A_04_P040522	5.956137	6.1018147	5.764635	6.0591283	5.837396	6.1439605	6.0200696	5.910508	5.9761205	5.990874	6.0546894	6.0955224	6.692897	6.5796814	6.805804	6.668393
A_04_P057280	8.772016	8.931068	8.781451	8.92185	8.793755	8.941343	9.001347	9.004935	9.0280695	8.982287	9.049251	9.003219	9.266393	9.312028	9.401616	9.520848	100357499
A_04_P076797	8.254807	8.447709	8.270412	8.439939	8.307407	8.438737	10.742546	10.384875	10.757718	10.38362	10.755216	10.411159	10.922971	10.848953	10.834053	10.848531	100337729
A_04_P074992	2.3223324	2.3253427	2.3224177	2.3290012	2.3247015	2.3272948	5.1796937	5.1359205	5.178515	5.1376824	5.1611204	5.098766	7.0118947	7.193223	6.9613714	6.873842	100126565
A_04_P066862	6.781447	6.7895045	6.873688	6.8079166	6.915655	6.9148364	5.715924	5.6522574	5.7219644	5.7230635	5.796499	5.6048126	5.8418927	5.710969	5.8371615	5.971807
A_04_P057626	17.629784	17.65379	17.62418	17.665062	17.647856	17.6786	18.045177	17.926527	18.066229	17.798231	18.112057	17.773626	18.2536	18.232994	18.383484	18.36316
A_04_P056200	5.443508	5.219105	5.4175925	5.559417	5.5965233	5.668547	4.317717	4.2687535	4.3694453	3.9619153	4.4273868	4.18225	7.1316366	7.0876403	5.8972425	6.038327	100008753
A_04_P006601	12.994837	12.983916	12.996658	12.992009	12.998817	12.996658	13.854597	12.809013	13.826586	12.810255	13.868638	12.815545	14.534235	14.345786	14.546827	14.509543	100352868
A_04_P005101	9.826391	9.909332	9.835658	9.902567	9.864967	9.948039	7.7730484	7.68027	7.7670765	7.660233	7.791251	7.703914	9.633809	9.456642	12.109528	12.146358	100009350
A_04_P093962	5.269455	4.973315	5.319402	5.0941935	5.3474903	4.884087	5.131621	5.104403	5.00764	4.9951096	5.190656	4.875604	6.31119	6.480655	5.402439	5.5455546	100008971
A_04_P008430	6.883537	6.8493953	6.909647	6.88981	6.920617	6.7604747	6.104785	5.915768	6.037855	6.023425	6.1078715	6.038327	6.368088	6.2510643	8.005459	7.9439745
A_04_P007290	7.0127196	6.795789	7.0151215	6.8708878	6.953366	6.853269	5.437719	5.3444014	5.464201	5.4386177	5.3856483	5.573178	4.7591114	5.2551203	3.9711802	4.199644
A_04_P101582	10.831451	10.761322	10.8351965	10.770469	10.874519	10.831798	10.51296	10.631257	10.51296	10.643979	10.521742	10.663294	11.020704	11.050434	10.858142	10.887967	100358079
A_04_P066044	3.8401916	3.324839	4.179834	3.603996	4.14918	2.83073	5.416759	4.810168	5.1902604	4.95475	5.3232427	4.858636	5.5333	5.3823195	5.428176	5.408418
A_04_P099407	8.054057	8.017689	8.0199	8.063307	7.990662	8.163564	6.819088	6.6496115	6.769033	6.737625	6.872236	6.7209496	4.9523973	4.61657	5.709526	5.4536767	100345812
A_04_P000976	12.507547	12.451618	12.496603	12.523968	12.462597	12.546189	12.331034	12.372818	12.31608	12.391154	12.336683	12.407829	13.216444	13.244613	12.80001	12.830917	100101557
A_04_P077553	15.661279	15.833736	15.771341	15.849557	15.697551	15.880671	14.152656	14.305314	14.142968	14.306845	14.1449175	14.302974	14.082039	14.353715	14.341013	14.298277	100341085
A_04_P091809	8.191852	8.2399435	8.268567	8.2221985	8.245476	8.263935	9.9050045	10.132158	9.915331	10.145466	9.931059	10.187913	8.765342	8.826038	8.611569	8.637531	100341974
A_04_P099244	6.3554153	6.360572	6.3226266	6.355184	6.2969866	6.32325	6.54269	6.491658	6.4753284	6.503049	6.533124	6.501147	6.767419	6.8911386	6.650753	6.6795893	100351934
A_04_P018016	5.870927	5.4123645	5.7352633	5.5470457	5.6936216	5.5110607	7.6420355	7.7915363	7.639991	7.7930775	7.6675463	7.8221235	7.890288	7.9601374	6.7070985	6.5647173
A_04_P076621	5.2392282	5.325129	5.276942	5.0904474	5.284993	4.973824	4.9268255	4.9399014	4.6464167	4.943767	4.762425	4.988229	5.443508	5.0947294	4.9763	5.021513	100358711
A_04_P093604	4.7232018	4.8525233	4.854685	4.9087496	4.731709	4.611496	9.455388	9.641846	9.468279	9.647917	9.488626	9.645287	11.622931	11.663047	12.400661	12.296435	100338962
A_04_P043735	15.403578	15.501298	15.453791	15.512002	15.446381	15.530244	13.613369	13.89104	13.635918	13.878287	13.632656	13.894236	14.437168	14.762655	14.537872	14.412372	100354879
A_04_P074032	7.675497	7.703914	7.725028	7.7141	7.6496625	7.755212	6.47302	6.5943027	6.531057	6.6272993	6.5527744	6.5249705	9.716121	9.66445	9.466475	9.288605
A_04_P033740	3.9643567	3.878987	4.142606	4.3405957	4.160733	3.516492	3.9463844	4.0203753	3.6848915	4.0049124	3.8925679	3.9965336	4.1853204	4.0842247	4.4034348	4.2212114
A_04_P001606	16.365911	16.355211	16.381832	16.374386	16.378275	16.374386	16.87957	17.068724	16.859346	17.068724	16.865694	17.07705	16.603674	16.503937	16.620462	16.692371	100009236
A_04_P018689	5.639813	5.3474903	5.627149	5.5401177	5.5235205	5.4253387	5.014403	5.093831	5.0300093	5.0418863	4.980248	4.9224067	4.933955	4.7196884	4.8325553	4.895709
A_04_P013029	19.0231	18.915743	18.995342	18.91185	19.005835	18.91185	19.005835	18.971348	19.05126	18.971348	19.03196	18.950832	17.964964	17.875063	18.995342	18.934122	100328967
A_04_P020071	6.3743873	6.4948006	6.2718353	6.4091783	6.284649	6.4317513	7.541571	7.3965816	7.546316	7.435326	7.5243764	7.407674	7.6503577	7.759643	6.984257	7.120791
A_04_P050644	5.880443	5.957108	5.800254	6.0467696	5.7920103	6.1057587	5.4118357	5.587884	5.4547143	5.730042	5.327387	5.65835	5.4359136	5.1774073	3.771136	4.3059673	100354280
A_04_P099047	10.689481	10.716097	10.719261	10.700203	10.723948	10.683091	10.675499	10.681712	10.6911335	10.679551	10.662699	10.695873	11.277702	11.095309	11.414229	11.566598	100343993
A_04_P027043	5.5359697	5.716516	5.3491554	5.6446705	5.399723	5.467793	4.1529393	4.0281796	3.844439	4.0246577	3.8061814	4.2212114	3.0523543	2.3442485	2.330398	2.3289146
A_04_P070838	7.801411	7.765981	7.8470926	7.7763915	7.859219	7.84925	6.007809	6.0607104	5.9866667	6.09406	5.9475055	6.065452	5.9271817	6.3344626	5.9047933	6.0304594
A_04_P071410	7.6097555	7.621473	7.564576	7.6146054	7.6134076	7.5983334	8.0818405	7.991101	8.074015	8.019197	8.076404	7.974106	8.75622	8.733332	8.664344	8.793379
A_04_P038562	7.039957	7.0972395	7.108116	6.987573	7.00128	6.949777	8.029472	8.105404	8.073539	8.161848	8.041349	8.111641	9.251805	9.25915	8.950303	8.94634	100350468
A_04_P002076	12.610999	12.654237	12.591561	12.67623	12.611797	12.683398	11.343188	11.394352	11.36606	11.376468	11.356315	11.388449	9.464704	9.604439	12.946445	12.932727	100009405
A_04_P082797	7.494981	7.3909287	7.3537025	7.309595	7.4590373	7.332634	5.2601676	5.139382	5.353352	5.135681	5.3109913	5.105264	8.788838	8.746942	9.178886	9.194591	100355211
A_04_P020081	6.8219013	6.826267	6.6244464	6.7420974	6.623075	6.6800375	4.6592517	4.8827085	4.7872586	4.9859886	4.637892	4.854685	4.9235654	4.7657995	3.9369845	4.904933
A_04_P032876	13.356971	13.302524	13.33439	13.319723	13.353409	13.295738	15.980522	16.049042	15.9823	15.987625	16.010588	15.986526	13.176501	13.343792	13.916171	14.007888	100346688
A_04_P037047	7.166052	7.290889	7.153244	7.279926	7.2535715	7.1281114	6.4692445	6.55854	6.5287933	6.5647173	6.4397507	6.54269	5.085732	5.4544406	4.647936	4.8155975
A_04_P033093	14.563888	14.501614	14.597426	14.601617	14.616773	14.554971	13.657425	13.844419	13.684492	13.821097	13.694198	13.824804	15.019021	14.982727	15.017422	15.137615	100346982
A_04_P055689	12.551099	12.6010065	12.549106	12.624037	12.59775	12.581345	12.373236	12.7105255	12.367231	12.696205	12.408785	12.7159195	11.216047	11.207852	10.845787	10.897656
A_04_P008316	19.25418	19.228968	19.24305	19.25418	19.280693	19.24305	19.08491	19.05126	19.08491	19.008743	19.08491	18.995342	18.942213	19.135157	18.44112	18.89244
A_04_P022293	11.154938	11.099381	11.181331	11.115946	11.186295	11.101755	11.685679	11.9608345	11.722458	11.958551	11.71004	11.987463	13.569664	13.553637	14.082039	14.223374
A_04_P050322	12.079885	12.004679	12.09593	12.030673	12.093442	12.007376	11.763781	11.655146	11.809257	11.653895	11.814674	11.675623	11.935127	11.701293	11.617058	11.560601	100356249
A_04_P065562	8.148136	8.181357	8.033672	8.074015	8.153703	8.109117	9.178354	9.239962	9.192497	9.2579775	9.213184	9.253818	10.335418	10.238803	9.959287	10.1174555	100346706
A_04_P097122	9.974106	9.827084	10.161784	9.851332	10.155249	9.823883	9.741024	9.847076	9.772544	9.85379	9.793852	9.89395	9.016383	9.012056	9.436327	9.374555
A_04_P005596	14.82515	14.9124155	14.849297	14.89691	14.826286	14.905084	14.617784	14.895763	14.606764	14.877932	14.618851	14.8899355	13.634443	13.68056	13.497772	13.511334
A_04_P088502	10.717727	10.794269	10.69356	10.820492	10.733929	10.805522	11.588981	11.597794	11.62781	11.615736	11.624551	11.59549	11.128147	11.204276	11.181075	11.138175
A_04_P049257	5.640615	5.762858	5.880892	5.8863697	5.8204894	5.7797127	7.4113665	7.355947	7.3909287	7.3271155	7.4137316	7.3341913	7.6200795	7.7379713	8.25555	8.221862	100339523
A_04_P094117	6.443285	6.5440526	6.3614354	6.4486256	6.419363	6.5154657	5.34974	5.1556826	5.322808	5.235297	5.3216057	5.20278	5.739666	5.4123645	5.453843	5.5236635	100356357
A_04_P097293	7.6752677	7.5548506	7.7178254	7.5967083	7.7132454	7.6019645	7.2324324	7.4452996	7.2881894	7.5304084	7.3730397	7.5261273	7.199756	7.2950115	6.4668775	6.596283	100353598
A_04_P004724	4.3901496	4.368674	4.419894	4.4972486	4.906816	4.529956	4.4643164	3.920059	4.4333725	4.082664	4.5952954	4.0113316	7.338265	7.2014184	8.03186	8.0199	100009459
A_04_P013450	9.24611	9.2998495	9.200056	9.29748	9.212533	9.326423	9.284529	9.024871	9.277813	9.048672	9.29748	9.075152	9.033826	9.053565	8.776903	8.907295	100009434
A_04_P024298	12.187864	12.222842	12.186771	12.207026	12.185919	12.209364	12.406098	11.325733	12.420252	11.317219	12.418144	11.312539	11.0147	10.890164	11.643229	11.623863
A_04_P030477	8.425953	8.499243	8.400711	8.452327	8.355907	8.488476	6.277177	6.240604	6.297432	6.1166625	6.344091	6.2159314	5.8206463	6.060094	5.825354	5.6683583
A_04_P050374	5.4483314	5.624335	5.564509	5.639542	5.6066747	5.69339	4.3524194	4.243206	4.1391277	4.0271506	4.328366	4.2448397	4.9951096	4.812847	4.5220194	5.2311354	100341041
A_04_P002016	10.841607	10.890444	10.80363	10.942122	10.780819	10.942416	11.017872	10.906113	11.02398	10.917779	11.038382	10.933153	10.159567	10.225495	11.300254	11.342327	100009163
A_04_P021916	4.7826443	4.811762	4.736657	4.7734194	4.8337073	4.686778	4.4540687	3.6656191	3.9413395	3.6452334	4.258997	3.41363	5.036314	5.064124	5.066836	5.3101873
A_04_P060934	5.6589313	5.2429953	5.456436	5.319402	5.457993	5.3218503	6.5578403	6.4214234	6.4028645	6.4348516	6.484968	6.3421984	6.250352	6.354258	6.891345	6.9585686	100328660
A_04_P003122	12.095568	12.081188	12.094354	12.091902	12.09518	12.113403	13.6022215	13.140348	13.5824	13.162377	13.571028	13.179895	11.9926	12.01974	11.874384	12.003859	100009296
A_04_P041289	9.215816	9.376392	9.317709	9.322452	9.295554	9.310091	7.222135	7.162962	7.2167616	7.1929255	7.232134	7.2014184	6.9950757	6.92977	7.3206596	7.364554
A_04_P059028	6.0561595	6.057948	5.968714	6.050521	6.003142	5.8572354	7.282146	7.0675187	7.2478747	7.1562223	7.2041435	7.0831423	6.9626236	7.059606	7.7261167	7.6146054	100358980
A_04_P043259	8.095059	8.012358	8.036127	7.9721203	8.043004	8.001312	5.5027018	5.368091	5.2492943	5.356175	5.4286923	5.3232427	5.3135343	5.045211	5.50622	5.2411237
A_04_P077732	12.441351	12.49693	12.421891	12.505545	12.460813	12.515729	11.2870245	11.837724	11.308389	11.838825	11.318314	11.828148	11.538571	11.827241	11.76417	11.88794	100353906
A_04_P022520	7.890288	8.034051	7.8150625	8.050681	7.928936	8.08207	6.5143704	6.333901	6.484133	6.5325036	6.445828	6.4156065	6.5960336	6.363342	6.207897	6.550896
A_04_P044513	11.725155	11.874619	11.743895	11.866162	11.736589	11.881365	11.079271	11.200595	11.095821	11.203055	11.099916	11.199918	10.975059	10.977674	11.606402	11.570731	100357229
A_04_P075022	12.479708	12.616407	12.516514	12.63264	12.520207	12.656155	12.441079	12.724638	12.42851	12.729597	12.439995	12.734974	12.045888	12.038473	12.187864	12.227509
A_04_P065542	8.550221	8.703213	8.583268	8.753383	8.588149	8.804718	10.308421	10.654201	10.278508	10.634132	10.281174	10.64848	9.843365	9.887743	10.196237	10.231985
A_04_P066357	5.466157	5.3655863	5.364867	5.4454484	5.375356	5.381335	4.9249434	4.828804	4.7947507	4.96506	4.917326	4.9289927	5.4838934	5.378996	6.2558203	6.157231	100354305
A_04_P040093	6.0084105	5.8033066	5.913557	5.8314643	5.908851	5.8219237	4.6144347	4.970551	4.676239	4.786608	4.7285337	4.8656797	5.6172414	5.5017495	7.545267	7.557693	100357068
A_04_P100787	6.883822	6.8712564	6.7440176	6.871921	6.7024827	6.8629107	7.6830177	7.9492955	7.6827383	7.9636006	7.68346	7.996824	8.547321	8.603506	10.03277	9.913401	100359313
A_04_P036326	5.1817837	4.9507813	5.235297	5.1570454	4.9959755	5.0837283	4.6390433	3.9978485	4.2371974	4.174425	4.3443694	4.3623962	4.7618585	4.4143534	4.0657196	4.3656464	100357973
A_04_P068928	13.765725	13.64888	13.782565	13.74449	13.776636	13.7013035	14.446701	14.190609	14.440088	14.166637	14.405567	14.161942	12.818431	12.878378	13.170863	12.903024
A_04_P063003	7.2419295	7.147986	7.1938143	7.2301884	7.274621	7.3013024	8.179213	8.288774	8.178919	8.294941	8.177429	8.305658	8.416834	8.62928	8.386545	8.068875	100343706
A_04_P002918	6.298159	6.4304776	6.3228774	6.3074007	6.3357844	6.386671	10.316694	10.459959	10.312153	10.463137	10.307755	10.4515	10.114101	10.212392	11.55531	11.687173	100008668
A_04_P071127	7.246269	7.398001	7.302817	7.436801	7.349823	7.3660746	4.8384624	5.1447196	4.954483	4.9473686	4.8924103	5.0082145	6.8419995	7.1510067	6.531765	6.482352
A_04_P049112	10.712229	10.681311	10.703412	10.714013	10.693819	10.697379	13.522205	13.436578	13.558018	13.448968	13.521037	13.448968	10.823685	10.81791	9.456642	9.500477
A_04_P051645	13.185296	13.16703	13.192255	13.182365	13.199682	13.178332	12.236429	12.202823	12.257061	12.194069	12.232826	12.195648	12.706567	12.636135	11.480625	11.626087	100354869
A_04_P017540	17.308224	17.325747	17.334713	17.331022	17.348534	17.329344	16.312199	16.209232	16.288927	16.150196	16.26404	16.148197	16.961864	17.116013	17.230415	17.168434
A_04_P010667	10.634132	10.578988	10.632966	10.578546	10.650228	10.607436	10.581592	10.341969	10.601267	10.34725	10.560297	10.382913	10.429117	10.388211	9.994687	10.103521	100355113
A_04_P040249	9.459956	9.519812	9.461267	9.537355	9.515233	9.53481	10.485765	10.470299	10.518126	10.425836	10.499895	10.458185	11.581013	11.303375	10.962954	10.993113	100338019
A_04_P063652	6.8774743	6.821107	6.76637	6.7825046	6.746466	6.8108463	6.920755	6.9120035	7.003596	6.953366	6.934014	6.9576516	6.5573587	6.728028	6.4831305	6.4643426	100348844
A_04_P074044	5.456755	5.1932683	5.5560656	5.4698133	5.5241323	5.4006543	6.0846343	6.0237584	6.0405216	6.0268073	6.046604	6.1449294	7.041849	7.027184	7.203262	7.1765184	100328707
A_04_P092878	6.8450203	6.849634	6.926415	6.908862	6.8970194	6.7955394	5.750758	5.698197	5.838023	5.7516937	5.737018	5.7127748	6.1939654	6.2603617	5.840941	5.9720545
A_04_P064009	12.197521	12.253664	12.199779	12.259129	12.218534	12.2644825	13.448968	13.527439	13.486476	13.523521	13.480106	13.544938	8.484847	8.494383	8.712696	8.872519	100353536
A_04_P017208	12.914864	12.918489	12.917966	12.940788	12.940368	12.924721	12.945079	13.147328	12.987825	13.146053	12.982852	13.161407	12.087425	12.286275	12.361568	12.305644
A_04_P084582	10.218235	10.200199	10.223629	10.261936	10.266611	10.242021	8.414081	9.468279	8.482665	9.474864	8.485217	9.468996	14.67446	14.854002	14.410053	14.306845	100341938
A_04_P093248	2.3223324	3.4585574	2.3224177	3.9280424	2.3247015	3.793661	10.211325	10.212686	10.251601	10.189146	10.235366	10.220336	9.65917	9.935111	9.819084	9.760382	100009000
A_04_P099295	11.836033	11.755383	11.850609	11.790291	11.861633	11.786956	11.881736	11.947178	11.9318075	11.920931	11.916314	11.977718	12.395645	12.535194	11.876448	12.025208	100346371
A_04_P025516	8.976945	9.086597	8.981897	9.147046	9.021214	9.135992	8.01664	8.063583	8.073279	7.9887075	8.02764	8.023379	6.360036	6.4722366	6.357557	6.2765975
A_04_P098582	7.5601053	7.686341	7.5270967	7.6387234	7.4786325	7.625691	7.50772	7.4088745	7.5243764	7.4346504	7.529142	7.4341006	5.5422525	5.547786	6.166258	6.1956673
A_04_P060803	6.312372	6.163052	6.138978	6.180261	6.316099	6.193514	7.169099	7.187327	7.2004514	7.1457067	7.153793	7.167699	6.9592023	6.955319	6.7179394	6.7693176	100355254
A_04_P012815	4.6794367	4.5977435	4.573272	4.454733	4.762745	4.5753508	2.3226466	2.522351	2.3269756	2.553504	2.7054307	2.519513	9.131149	9.118263	9.462532	9.576453	100009139
A_04_P037695	9.915956	9.839955	9.963023	9.865969	9.953346	9.83939	6.5912437	6.928943	6.602233	6.915655	6.649077	6.962998	5.2644873	4.8966312	4.8971868	5.0036063
A_04_P030024	4.2547855	4.361351	4.2019806	4.216745	3.987068	4.376772	2.8317327	3.271241	2.9203753	3.3144329	3.8266222	3.4519534	4.022272	3.7585442	3.7391765	3.6436148
A_04_P017277	6.0528383	6.147661	6.2212725	6.1164746	6.100725	6.087339	5.7617416	5.6774893	5.7375474	5.661516	5.704488	5.717238	5.6053095	6.0561595	5.287937	5.0410113
A_04_P021784	4.4089017	4.6230874	3.9401875	4.505213	4.0293446	4.6820607	3.6910322	3.3464193	3.849024	3.6529474	3.9080641	3.697357	3.4176202	3.8631454	3.7966652	3.5673223
A_04_P053644	9.405959	9.266393	9.361613	9.280823	9.334504	9.284045	8.506075	8.673939	8.541107	8.672753	8.564898	8.674975	7.7283773	7.622821	8.460546	8.450589
A_04_P024240	7.9262614	7.920456	7.8509173	7.874881	7.82141	7.842103	9.142824	9.294022	9.199645	9.311703	9.190013	9.338028	10.135645	10.059361	9.516463	9.501992
A_04_P048377	14.223374	14.261353	14.23615	14.289401	14.257069	14.272882	15.134852	15.640971	15.156603	15.63123	15.143853	15.626278	10.330909	10.221127	13.177905	13.209619
A_04_P070814	11.8794775	11.997494	11.897021	12.006989	11.899943	12.007804	12.18216	12.362095	12.209755	12.334373	12.225462	12.360301	12.436302	12.487628	12.437978	12.394309	100349656
A_04_P002182	10.16696	10.207287	10.1829815	10.223629	10.137181	10.201113	9.352026	9.439682	9.422065	9.444017	9.422851	9.427396	8.77418	8.785755	9.136423	9.143959	100009013
A_04_P084373	6.025626	6.0133142	5.8317537	5.9431677	5.8929358	6.0311766	7.4735546	7.323593	7.501817	7.364554	7.538028	7.354029	6.896119	6.9120035	6.8728604	6.8680696	100345748
A_04_P051972	7.94456	7.922554	7.8833113	7.9559975	7.875245	7.9775343	4.2796392	4.3554587	4.5721645	4.577296	4.3814716	4.4453325	4.1086364	4.191779	4.345872	4.4148946
A_04_P088447	8.748517	8.74209	8.800285	8.753905	8.829484	8.748771	7.535499	7.5751166	7.5605397	7.5360866	7.583862	7.5905595	7.0576906	7.172306	7.4052086	7.4452996
A_04_P060237	7.0959716	7.127732	7.071571	7.1225553	7.0805893	7.172306	5.2259536	5.1420608	5.250254	5.222177	5.3347087	5.276667	5.041319	5.022144	5.017383	5.188673	100342050
A_04_P062312	12.621609	12.617659	12.608978	12.608978	12.602418	12.620791	12.054351	11.940173	12.056682	11.927456	12.050492	11.957064	13.009927	13.093272	12.382944	12.439577	100345700
A_04_P022195	9.009067	9.00292	8.983561	9.062277	8.988501	9.053989	10.000347	9.591653	10.014293	9.600436	10.002493	9.625325	10.754902	10.855981	11.377603	11.406278	100352765
A_04_P091426	5.2070837	5.1366415	5.1441765	5.3067594	5.153517	4.895897	5.4673357	5.1648197	5.5407376	5.219938	5.509255	5.219694	5.0613704	5.0207553	4.5383196	4.868457	100345750
A_04_P096274	9.619221	9.582413	9.617869	9.4869	9.633337	9.568489	9.9936495	9.991434	10.062619	10.010424	10.084204	10.037187	9.873602	9.8803005	9.930235	10.02037	100342888
A_04_P080417	11.371829	11.380393	11.350799	11.395763	11.353313	11.385983	8.895442	8.702854	8.922712	8.718352	8.907037	8.740294	10.380895	10.416475	9.755756	9.771025	100342463
A_04_P039777	14.675723	14.705657	14.67446	14.682364	14.652295	14.671284	15.070525	15.04188	15.087341	15.03417	15.0638485	15.050253	14.348861	14.270878	14.49452	14.592047	100343636
A_04_P051148	9.433782	9.458639	9.442955	9.436327	9.475082	9.458207	7.692872	7.7549543	7.69839	7.7557673	7.7801027	7.7459545	8.079884	7.762478	7.858137	7.954887	100355176
A_04_P010416	9.720745	9.727433	9.739808	9.735639	9.736603	9.771771	11.564357	11.50759	11.605394	11.53378	11.606402	11.55837	10.573097	10.501016	10.328022	10.37676
A_04_P008165	4.360828	4.3059673	4.1701074	4.0780334	4.0934668	4.180463	4.057886	3.3529637	3.7495291	3.2529118	3.818982	3.284804	5.0833592	4.3731017	4.6940794	4.647645
A_04_P086968	3.1652427	2.3253427	2.5590005	2.3290012	2.3247015	2.3272948	5.7958164	5.637266	5.7760386	5.596276	5.830416	5.640231	8.320319	8.337398	7.6333447	7.663728	100339950
A_04_P040390	15.923599	15.9491825	15.919195	15.967379	15.922735	15.990422	15.749467	15.322987	15.713631	15.315056	15.704007	15.315056	16.371058	16.427933	16.826485	16.820473	100344371
A_04_P066852	10.204247	10.216959	10.219122	10.219122	10.2014265	10.21371	9.155135	8.914732	9.142464	8.93358	9.162839	8.932803	7.351874	7.602196	8.225218	8.268567
A_04_P078812	4.401498	4.1769466	4.11577	4.035965	4.3134003	3.8670065	5.2507486	4.8398457	5.028959	4.717775	5.27357	4.721663	4.5197916	4.7589016	4.9119487	4.409555
A_04_P096743	9.512952	9.501267	9.49924	9.524498	9.480352	9.544932	8.582789	8.699343	8.591695	8.697659	8.590251	8.719857	10.278508	10.297206	10.110617	10.02192	100349918
A_04_P102528	12.067845	12.061991	12.066608	12.059151	12.054351	12.07392	12.593051	12.863156	12.608579	12.859799	12.624037	12.876539	13.737033	13.880076	13.622532	13.487651	100349417
A_04_P051242	9.35324	9.40843	9.34721	9.400949	9.336075	9.449549	8.87288	9.127364	8.918027	9.1277075	8.849886	9.146387	10.398349	10.5202875	10.689481	10.725942
A_04_P071285	5.0613704	5.1290197	4.9694257	5.262436	4.968666	5.0673976	6.5343795	6.5688334	6.4930606	6.507116	6.477551	6.57708	6.930355	7.0313053	6.5796814	6.5833116	100355990
A_04_P002331	10.098575	10.223629	10.096194	10.231289	10.0778475	10.268262	5.483102	5.2464385	5.3536997	5.3966174	5.3943276	5.3605056	6.295289	6.205781	6.5343795	6.582505	100008734
A_04_P035167	9.398666	9.437686	9.394977	9.479399	9.360758	9.469261	8.497521	8.647776	8.463697	8.668541	8.506764	8.673012	9.407064	9.6028185	10.180331	10.138885	100348373
A_04_P009436	9.380037	9.505847	9.369292	9.493112	9.298126	9.543323	7.0406446	7.28469	6.9815364	7.2365055	6.9928718	7.227165	6.4587517	6.8108463	6.129308	6.2129993
A_04_P065862	7.1270866	7.1230035	7.160709	7.108116	7.052353	7.0848904	5.9387283	6.117785	5.8826804	6.085126	5.864854	6.077117	6.4434524	6.1337814	6.2046366	6.1559925
A_04_P017234	16.247343	16.293356	16.237658	16.310768	16.235601	16.30129	17.119905	17.551558	17.101805	17.618204	17.108381	17.608286	17.0963	16.862469	17.601849	17.484919	100358208
A_04_P032848	10.420763	10.465354	10.422764	10.503903	10.39218	10.46364	9.79794	9.808538	9.7791395	9.814796	9.774375	9.812185	11.985491	12.066608	7.4160285	7.2994256	100101617
A_04_P082602	5.669513	5.863483	5.681698	5.8243484	5.547203	5.863483	7.530763	7.7466807	7.561245	7.7763915	7.4936357	7.761432	8.633046	8.846946	8.357985	8.147196	100343978
A_04_P046517	5.7788777	6.0109863	5.6166863	5.6782274	5.709996	5.7162676	7.32318	7.3015895	7.3025885	7.290889	7.29429	7.3079615	6.8459277	6.8769665	7.1528883	7.225631	100355637
A_04_P064510	9.32781	9.336353	9.324504	9.344614	9.399581	9.283423	8.695344	8.674975	8.739936	8.739284	8.703213	8.744061	8.030067	7.9915395	8.061444	8.126052	100344142
A_04_P096398	11.0640135	11.0192375	11.062574	11.02023	11.071661	11.013551	7.4756665	7.306619	7.4764576	7.3206596	7.4756665	7.237156	9.913401	9.969162	7.7070885	7.791251	100357516
A_04_P078542	3.7672467	2.9362447	3.1939964	2.3290012	3.1104684	2.3272948	7.98176	8.030739	7.9901514	8.044405	7.950969	8.02764	8.963132	8.941666	8.765342	8.954348	100354894
A_04_P098562	10.330011	10.374334	10.3294735	10.371487	10.341969	10.324657	11.56772	11.554399	11.586673	11.55349	11.583026	11.569416	11.469527	11.440022	11.339298	11.441371	100357602
A_04_P080284	10.292911	10.356267	10.327552	10.308127	10.330909	10.2954035	9.2579775	9.191048	9.343627	9.153288	9.275547	9.152251	7.354029	7.2856874	7.30609	7.3622503
A_04_P067212	10.552864	10.554521	10.552304	10.5467615	10.556587	10.538729	10.631023	10.514255	10.662031	10.436081	10.643562	10.4535265	9.829483	9.8614435	10.684459	10.740345
A_04_P097010	7.1589675	7.1523714	7.1852293	7.1714478	7.1373367	7.1523714	8.24671	8.231725	8.2464	8.2506	8.217881	8.24671	6.752876	6.8148427	7.32318	7.501817
A_04_P020836	7.2548704	7.192004	7.1985464	7.1355066	7.2583237	7.1994677	5.66272	5.675219	5.6945934	5.834933	5.704663	5.8204894	4.446633	4.6865773	4.7401204	4.7106705
A_04_P042053	9.820681	9.874528	9.795784	9.877204	9.854161	9.89108	9.6028185	9.9245615	9.659884	9.89395	9.645885	9.913941	9.797687	10.068749	9.640246	9.576231	100347715
A_04_P004233	12.278605	12.239372	12.205499	12.229873	12.28707	12.232463	12.116262	12.344146	12.157442	12.339669	12.169928	12.361868	13.263725	13.37178	13.060368	13.063465
A_04_P077729	12.907418	12.956271	12.917465	12.9608345	12.94154	12.937606	11.487803	11.643229	11.534481	11.646672	11.53553	11.650454	11.514645	11.635908	11.11021	11.218636
A_04_P007537	12.311051	12.334128	12.283465	12.3547125	12.309633	12.326488	9.812185	9.928876	9.859276	9.917234	9.843365	9.914401	10.497937	10.564994	11.417777	11.4286995
A_04_P055899	17.287777	17.249577	17.2782	17.273663	17.289501	17.225506	17.198154	17.221596	17.165812	17.200478	17.146889	17.227367	16.833733	16.937563	17.217432	17.210072	100353482
A_04_P048692	6.4214234	6.4360094	6.43265	6.489802	6.487317	6.445264	8.431342	8.434138	8.4689	8.449779	8.444791	8.415743	9.423721	9.227766	7.443157	7.631585
A_04_P068796	11.278422	11.168624	11.279369	11.184332	11.275247	11.155593	9.169039	9.227107	9.223631	9.213757	9.189013	9.232198	10.618133	10.5738125	10.2735405	10.374051	100348941
A_04_P072432	13.210473	13.090179	13.207616	13.129606	13.219724	13.120883	13.0697155	12.964119	13.101856	12.969112	13.111258	12.986576	11.7205515	11.734749	11.998519	11.799374	100345676
A_04_P072417	5.880892	5.568787	5.802146	5.485094	5.7523794	5.573178	6.460866	6.4746103	6.5135717	6.517295	6.5278053	6.499933	7.0972395	6.97811	6.5475636	6.5405884	100348025
A_04_P009071	5.2045784	4.7302046	5.114517	4.851789	5.094964	4.9967847	4.5313582	4.662839	4.647936	4.895709	4.53735	4.892012	4.58787	4.537728	4.2192464	4.428575
A_04_P017727	4.2450566	4.82056	3.8989573	4.9041643	4.2397304	4.983766	6.4283743	6.434599	6.405517	6.421183	6.3845696	6.423436	6.2767277	6.3103657	5.99881	5.9415674
A_04_P100764	3.4867067	2.3253427	3.3477924	3.337161	3.3403065	3.4630885	7.3472753	7.3481035	7.2978015	7.3117647	7.3242908	7.3528414	8.949775	8.847528	8.487427	8.410377	100009277
A_04_P076755	12.730238	12.7313385	12.729597	12.740654	12.722184	12.73845	12.533228	12.549106	12.556718	12.538887	12.571917	12.557225	14.839521	14.677795	14.987636	14.9297285
A_04_P072777	13.737033	13.62639	13.726897	13.627602	13.730271	13.621892	9.874528	9.8305	9.858366	9.80965	9.907186	9.839955	6.501759	6.470366	8.588579	8.6438	100344919
A_04_P067692	7.28469	7.2892656	7.3002596	7.2424035	7.3149657	7.3799796	8.706626	8.387726	8.686336	8.381135	8.724236	8.409179	8.974252	8.989424	8.681653	8.732319	100355850
A_04_P029261	12.382367	12.366061	12.406098	12.423664	12.406495	12.431077	10.76763	11.045587	10.820492	11.077235	10.830449	11.07657	14.875983	15.038689	14.077408	14.103574	100009314
A_04_P012618	8.519679	8.475472	8.514115	8.498293	8.5468445	8.542003	11.696234	10.9950695	11.692831	10.952644	11.719187	10.972891	11.887267	11.845458	10.93866	10.99009	100328589
A_04_P101607	4.883428	4.2259755	4.5277047	4.2977257	4.597289	4.127007	3.8842447	3.5589013	3.7550542	3.673036	3.9932723	3.2685893	6.3331146	6.4626856	5.3437977	5.2172065	100343241
A_04_P070303	13.81809	13.925783	13.848766	13.938687	13.838123	13.97192	13.377154	13.12994	13.395606	13.16703	13.409603	13.182365	13.506134	13.583836	14.118204	14.0813465	100346697
A_04_P016693	5.2172065	5.1544323	5.200588	5.089089	5.274321	5.2070837	4.830069	5.4700847	4.8640637	5.497959	5.0666304	5.548514	4.4018393	3.9893196	4.4778285	4.6863837	100009005
A_04_P076817	5.7379284	5.68238	5.7367673	5.69944	5.874556	5.5739613	6.8622146	6.5274334	6.901618	6.4587517	6.855316	6.4066477	6.862554	6.895884	7.0004506	6.9831243	100351406
A_04_P009316	5.878649	5.683942	5.8248014	5.8462157	5.920837	5.7448497	4.919187	4.9993687	4.8464923	4.9452887	4.913497	4.741109	5.430815	5.0379868	5.3154316	5.4942565
A_04_P025937	4.4258366	4.1402626	4.325574	4.1772623	4.268256	4.2777405	4.0167813	3.9841232	4.0512705	3.8401916	4.118527	3.793035	4.7246914	4.5477595	4.810168	5.151647
A_04_P087419	5.448524	5.40334	5.4726014	5.3844156	5.241745	5.4711895	8.019541	7.81049	8.0396185	7.8285356	8.0543	7.865504	9.103977	9.213184	9.017082	9.029426	100341114
A_04_P008719	9.699287	9.758874	9.72513	9.769203	9.704027	9.782521	8.306414	8.220324	8.311245	8.2464	8.283502	8.242886	8.2056	8.213152	8.742397	8.689498	100359335
A_04_P041308	2.9131327	2.4136713	3.8819633	2.3290012	4.0068116	2.3272948	5.407863	5.2437572	5.388468	5.3488927	5.378083	5.2658377	7.61957	7.744218	5.3338847	5.043765	100346980
A_04_P001325	18.525219	18.531326	18.523651	18.514408	18.525219	18.531326	11.112626	11.11945	11.055739	11.107632	11.032218	11.1207485	14.283354	14.516797	13.6565275	13.596266	100008921
A_04_P000923	11.519717	11.492975	11.5163	11.486259	11.512003	11.477338	7.5916085	7.622662	7.577639	7.625691	7.594428	7.6384034	12.445681	12.469261	10.8362465	10.915569	100009551
A_04_P007721	4.3208013	3.8713574	4.355055	4.1217175	4.0897675	4.1926546	3.5415652	3.5061035	3.580193	3.714995	3.7600522	3.7629776	4.2042146	4.066296	3.6433563	3.912944
A_04_P083637	15.04782	14.582879	15.053862	14.615009	15.057311	14.628797	15.143853	15.296073	15.085763	15.296073	15.108292	15.31628	12.156471	11.501903	10.815564	10.732446	100358447
A_04_P081796	12.997366	13.048382	13.011557	13.06825	12.977669	13.065453	11.666549	11.865053	11.67221	11.881365	11.687173	11.884387	11.899146	11.979051	12.154657	12.228292	100337978
A_04_P072202	2.4136713	2.3253427	2.6568124	2.3290012	2.706977	2.3272948	6.6504784	6.687266	6.6249113	6.7070985	6.608176	6.736285	5.3899007	5.4691267	5.6249447	5.641015
A_04_P029802	5.0728555	4.769044	4.9880986	4.8924103	4.7740936	4.9486933	4.015795	4.043653	3.4587882	4.072829	3.802042	3.6386251	4.444796	3.7448206	3.5782716	3.8927946
A_04_P080327	10.604788	10.739663	10.626424	10.731892	10.565949	10.728571	9.698556	9.889689	9.687638	9.895718	9.670001	9.887297	9.575693	9.461267	9.08702	8.830134
A_04_P097437	6.38625	6.0960455	6.4618263	5.9848757	6.351066	5.964331	6.7232695	6.9714212	6.759321	6.886215	6.677023	6.878084	4.075423	4.1661663	4.4453325	4.483941	100356271
A_04_P086577	11.250694	11.299874	11.270751	11.298071	11.25008	11.300641	8.891836	8.964027	8.912052	8.959837	8.922062	8.958114	11.443555	11.474316	10.367813	10.522418	100340158
A_04_P079357	14.173167	14.199031	14.170207	14.176954	14.16511	14.195453	13.3756695	13.650448	13.405278	13.642664	13.3756695	13.637223	11.80824	11.844684	11.7343235	11.748339	100354971
A_04_P008627	10.848953	10.863925	10.838092	10.878159	10.813196	10.8511715	12.891073	12.962152	12.913241	12.954992	12.874569	12.962152	10.971141	10.843956	10.320279	10.321533	100352426
A_04_P047625	12.418593	12.483347	12.442206	12.473523	12.441795	12.471919	12.975758	13.05875	12.984762	13.070736	12.970066	13.068761	12.765796	12.821087	12.92703	12.974313	100328770
A_04_P009181	3.4428048	3.356473	2.8770435	2.9691591	2.891564	2.3272948	6.1659217	5.9161477	6.0732613	6.0157967	6.0430107	6.05087	6.2085752	6.177749	6.210221	6.087339
A_04_P050915	11.671776	11.726774	11.669471	11.742016	11.668541	11.7244425	12.64072	12.2650385	12.64072	12.257794	12.633565	12.270368	12.985845	12.732825	12.998817	13.195757	100358080
A_04_P017003	16.484627	16.435455	16.502768	16.453995	16.499039	16.426651	16.153343	16.335741	16.145721	16.286959	16.115377	16.291046	15.701934	15.799618	16.96351	16.937563	100343802
A_04_P010359	19.125015	19.095722	19.125015	19.103064	19.121286	19.088558	18.536968	18.507206	18.593304	18.561007	18.575718	18.649435	18.644524	18.876673	18.809748	18.717506
A_04_P002113	12.01559	11.991687	12.0235815	12.000921	12.011505	11.989413	6.199431	6.231542	6.2046366	6.1985216	6.182231	6.238103	4.48777	4.632763	4.9951096	5.2572713	100037716
A_04_P052274	11.315382	11.299126	11.316377	11.340445	11.327155	11.3287115	11.274932	11.279072	11.321778	11.2342825	11.288782	11.321167	10.711931	10.754902	10.574202	10.737904	100351432
A_04_P027989	5.099368	4.9671082	4.997329	5.1337433	5.1648197	5.0562663	5.1232476	5.2320504	5.242531	5.1940255	5.211032	5.0335693	4.909223	5.1050167	4.389718	4.9694257
A_04_P083628	8.893385	8.869358	8.90166	8.890081	8.953108	8.87722	10.613318	10.731577	10.643562	10.698884	10.638964	10.7251215	10.6462145	10.997471	10.547202	10.549922	100338039
A_04_P030252	17.54614	17.53124	17.519627	17.53124	17.528515	17.519627	18.319529	18.43105	18.397331	18.369097	18.392246	18.411087	18.252287	18.173405	18.351786	18.189861	100008649
A_04_P028110	6.08652	6.1146784	6.0405216	6.1095304	6.087747	5.9912357	5.3585396	5.362079	5.356175	5.3056097	5.291881	5.383086	4.666207	5.0706058	4.303678	4.493102
A_04_P065094	10.126585	10.209348	10.138885	10.217155	10.157054	10.192988	9.703847	9.761019	9.74222	9.756571	9.731034	9.784688	10.983317	11.16469	10.780819	10.707588
A_04_P088961	9.521898	9.508846	9.539311	9.531333	9.554529	9.550718	10.771231	10.591792	10.791484	10.596823	10.788606	10.592917	9.586791	9.560878	8.903675	8.9460535
A_04_P090931	11.4286995	11.410336	11.394096	11.414502	11.415769	11.43638	10.721267	10.764006	10.730435	10.73854	10.722874	10.735512	10.528229	10.511795	10.309734	10.507973	100358797
A_04_P097107	10.453888	10.3798275	10.429485	10.40105	10.404209	10.365993	10.917779	10.584942	10.952312	10.594457	10.959478	10.599212	9.3096285	9.092567	8.660603	8.723233	100008909
A_04_P086312	8.936151	8.83061	8.898949	8.853353	8.841761	8.831877	9.521898	9.693707	9.575693	9.66445	9.562287	9.694622	6.8562765	6.8169236	7.3524966	7.4719353
A_04_P080728	14.110144	14.06516	14.127708	14.093381	14.14142	14.064383	14.520788	14.516797	14.487446	14.509543	14.516797	14.537872	13.951258	13.805459	13.4773245	13.463908	100338639
A_04_P069562	11.387265	11.336104	11.391895	11.36606	11.373953	11.35707	10.198605	10.35407	10.256668	10.411159	10.246115	10.428609	11.88408	11.936645	11.592166	11.666908	100359227
A_04_P071550	6.3707347	6.196003	6.3360724	6.2371826	6.3693366	6.3397055	9.140659	9.197439	9.177906	9.189327	9.1842	9.204312	10.842039	10.860364	12.082078	12.174268
A_04_P027062	5.0379868	4.6574187	5.217442	4.843141	5.1789727	5.004226	5.4624023	5.428484	5.472855	5.5560656	5.3655863	5.5065384	6.575607	6.7020082	6.5045757	6.545963
A_04_P026486	18.1171	18.005062	18.121752	18.008974	18.1171	18.011038	16.43267	16.641949	16.313997	16.580303	16.29712	16.582008	17.271662	17.536934	17.285696	17.30521
A_04_P014407	12.288487	12.323178	12.250559	12.31365	12.295188	12.311051	13.420485	13.593223	13.426029	13.543487	13.433798	13.623273	9.699728	9.48817	8.423614	8.497847
A_04_P043342	9.9405365	9.897207	9.946672	9.919884	9.9651575	9.8973675	9.18353	9.180663	9.209981	9.172604	9.234864	9.190013	8.390851	8.730576	8.247961	8.292853	100341646
A_04_P044032	5.4232574	5.5336804	5.3493514	5.6048126	5.4408045	5.5505614	4.0619907	4.477049	4.3923965	4.1285815	4.1285815	4.478515	4.437922	4.12632	4.854155	4.665796
A_04_P008726	7.888232	7.8446555	7.8788805	7.819504	7.84183	7.8235583	8.988798	8.775901	9.036934	8.769249	9.044273	8.800508	8.558579	8.589748	8.9124565	8.865233	100342157
A_04_P069243	6.555979	6.585457	6.5220995	6.54269	6.610133	6.70491	8.035585	7.903867	8.115332	7.8974123	8.103502	7.907652	9.577216	9.466775	9.066076	9.180663	100353156
A_04_P000106	10.278873	10.392956	10.287186	10.377703	10.28356	10.395045	11.437531	11.051371	11.44998	11.048949	11.461746	11.034634	11.303375	11.290301	11.111214	11.27007	100009360
A_04_P087672	4.917326	4.79621	4.7923055	5.054767	4.631848	4.875604	6.8524814	6.7799006	6.84322	6.7163877	6.829682	6.7980647	5.544256	5.5716157	6.208856	6.1827574	100345786
A_04_P069180	7.909303	7.8217673	7.9574647	7.833118	7.9410334	7.94038	9.073067	8.722075	9.111582	8.741219	9.107254	8.750881	6.507116	6.3033257	6.763158	6.6329994
A_04_P054977	3.8399203	2.3253427	3.366091	2.6251566	3.6232672	2.3272948	5.7373257	4.410286	5.649823	4.3636003	5.594455	4.5071073	5.656991	5.7932234	6.480655	6.4226365	100351729
A_04_P043509	15.690648	15.766667	15.701934	15.779722	15.713631	15.789	15.066635	14.697115	15.056248	14.726413	15.088497	14.766534	15.506097	15.61691	15.097743	15.2087755
A_04_P048972	11.598913	11.653417	11.63511	11.675623	11.597794	11.691773	13.970564	13.673282	13.955588	13.665759	13.979752	13.681268	12.751928	12.768286	12.6969185	12.6995735
A_04_P083617	7.8115973	7.8509173	7.8147206	7.82141	7.874881	7.9199133	10.149948	9.5205345	10.147986	9.583474	10.169865	9.593788	9.787376	9.711619	9.5205345	9.5549555
A_04_P024441	4.6343966	4.581386	4.4305606	4.645553	4.6684613	4.6816115	4.1661663	4.168219	4.1769466	4.0704956	4.141397	4.1416245	4.3863363	3.6333237	4.104449	4.143161
A_04_P053652	8.685492	8.542774	8.654264	8.602509	8.66827	8.548754	7.5243764	7.3946753	7.483818	7.360205	7.55357	7.371321	8.2343	7.820066	8.029725	8.018648
A_04_P009657	11.772545	11.76417	11.789882	11.771126	11.762296	11.806517	11.2335005	11.284479	11.206583	11.2641115	11.239722	11.270412	12.277044	12.437535	12.177296	12.2379875	100353104
A_04_P101482	11.584628	11.64557	11.5850315	11.649895	11.583738	11.677156	11.224467	11.054643	11.223082	11.063649	11.240074	11.066081	11.193717	11.414229	11.922513	12.041836	100353794
A_04_P094487	10.5494375	10.576996	10.557524	10.575863	10.5353775	10.610474	9.714452	9.618839	9.719438	9.701284	9.7489395	9.68548	7.265236	7.4355054	8.061832	8.08741
A_04_P002481	5.1616664	5.2658377	5.47319	5.2874823	5.188054	5.258181	5.9780736	5.7581253	5.8542833	5.7638226	5.9227443	5.811283	6.531765	6.667271	7.471191	7.3271155	100009315
A_04_P028876	14.073868	13.892955	14.083496	13.889722	14.086993	13.921037	14.715678	15.033609	14.65322	15.027484	14.717482	15.025074	14.254637	14.573849	13.880076	14.231134
A_04_P009791	13.2384	13.217067	13.255365	13.250126	13.245217	13.266668	13.145097	13.367802	13.124383	13.362581	13.145623	13.352357	13.883598	13.95485	13.68926	13.698216
A_04_P070847	5.280673	5.305806	5.3474903	5.059748	5.2529664	4.8391333	6.8129187	6.830056	6.7304273	6.7536736	6.76637	6.736629	5.5957913	5.6164603	6.0048685	6.128805	100348191
A_04_P088874	7.513336	7.672898	7.635303	7.681655	7.5332623	7.5935555	10.717144	10.77971	10.687599	10.78153	10.743669	10.807322	5.6970897	5.667576	6.9810266	7.0688586
A_04_P052049	12.627843	12.63725	12.640363	12.631659	12.619328	12.645945	12.397899	12.549691	12.409663	12.522746	12.443448	12.551099	6.8280196	6.8088427	7.779834	7.8315954	100344565
A_04_P032132	5.2816257	5.383086	5.4153686	5.429509	5.2455335	5.368654	5.2070837	5.1263885	5.190153	5.2107964	5.1551003	5.308102	4.434187	4.9499125	4.7472606	4.4133835
A_04_P092047	8.326569	8.464039	8.3923645	8.525234	8.378113	8.462734	8.389736	8.5670595	8.430279	8.54581	8.374044	8.555463	9.117075	9.091564	9.444761	9.540723
A_04_P072019	7.504081	7.611545	7.480849	7.5002494	7.564204	7.6251073	5.633509	5.49511	5.554614	5.4639826	5.527749	5.3983474	5.419326	5.338937	5.6880064	5.533098	100353290
A_04_P007088	5.5856347	5.412129	5.5994687	5.422159	5.6316237	5.4098296	5.153517	5.428321	5.149668	5.4596667	5.266005	5.481339	5.9007106	5.526589	5.7607517	5.6542597
A_04_P020801	15.458299	15.542322	15.505074	15.561897	15.47112	15.547635	13.301523	13.535438	13.296907	13.532655	13.296405	13.533192	14.042794	14.158386	12.556718	12.407256	100355357
A_04_P018326	12.583117	12.578754	12.559844	12.586835	12.525315	12.572774	13.131537	13.213519	13.0840645	13.221181	13.117203	13.229493	11.011999	11.040482	11.48336	11.245498	100328760
A_04_P013126	18.61722	18.629606	18.605244	18.629606	18.599075	18.593304	16.057638	16.076496	16.006819	16.061062	15.995808	16.081873	12.51281	12.670819	14.161942	14.032181	100008985
A_04_P056629	9.990825	9.918673	9.943862	9.981555	9.926606	9.938532	9.310441	9.526011	9.284045	9.515504	9.304535	9.518489	8.480416	8.55885	9.195053	9.078708	100343475
A_04_P031143	5.800254	5.759215	5.9397807	5.7685156	5.8430195	5.719687	4.9076443	4.9070687	4.800716	4.985097	4.9830236	4.8720174	4.531569	4.970112	4.112392	4.461541
A_04_P088317	11.710427	11.775368	11.745673	11.772545	11.760297	11.770305	11.139943	11.299874	11.101196	11.235376	11.098008	11.259961	14.68937	15.011029	14.151662	14.199031	100346462
A_04_P083072	5.6171017	5.7401214	5.660097	5.81466	5.6000276	5.813113	5.680807	5.592845	5.7923965	5.5203776	5.676273	5.681065	5.492711	5.794973	5.084594	5.786399	100353874
A_04_P059247	6.070354	6.2588916	6.108265	6.2687006	5.983729	6.198736	5.030625	4.894828	4.9452887	4.769044	5.1499505	4.7900133	5.3689213	5.3576746	4.9392176	5.2689548
A_04_P083942	6.5644093	6.7980647	6.5498257	6.6962895	6.412874	6.7735605	5.408901	5.758594	5.4527764	5.6642303	5.4267	5.715683	6.017916	5.8732524	5.2578893	5.2481437
A_04_P008901	5.7136774	5.777306	5.741942	5.634296	5.639149	5.5801396	3.9735513	4.179834	3.9437113	4.3437634	3.9638813	4.382397	4.482808	4.219459	4.5745497	4.2510104
A_04_P009512	12.457581	12.127992	12.467455	12.178134	12.470214	12.172891	8.765153	8.832896	8.78635	8.851698	8.808683	8.831346	9.414763	10.7311325	9.852361	8.963472
A_04_P074609	14.570375	14.628797	14.553272	14.656452	14.59818	14.633545	13.646919	13.691792	13.6974945	13.69594	13.649666	13.707696	13.7804985	13.795102	13.833712	13.842972	100337708
A_04_P092858	7.610368	7.4789886	7.565428	7.538836	7.5442376	7.4490714	5.572215	5.6542597	5.6281524	5.6970897	5.5353274	5.623322	3.4677014	4.1753693	5.077847	5.3854957	100328698
A_04_P045777	6.717163	6.5965476	6.7179394	6.512163	6.618588	6.5325036	7.121903	7.129801	7.136245	7.0627537	7.101016	7.057445	3.738345	3.9941194	3.8333056	4.4491124
A_04_P050023	9.971904	9.943251	9.967408	9.947759	9.999361	9.96555	9.570998	9.64078	9.612632	9.618277	9.588453	9.6548395	9.833708	9.880565	9.800184	9.929741	100340956
A_04_P075593	8.310909	8.169284	8.276136	8.257739	8.179446	8.276808	9.670516	9.727833	9.717111	9.744233	9.712252	9.783898	8.251279	8.163564	7.9552574	8.076404
A_04_P081288	12.508276	12.553239	12.524908	12.557225	12.524345	12.540301	12.181592	12.246077	12.2402315	12.267119	12.18419	12.221883	12.772076	12.815163	12.323178	12.289375	100351351
A_04_P088664	5.1344466	4.933224	5.03523	4.9499125	5.219694	4.8651247	6.0349145	5.9074697	6.0475063	5.969511	6.041901	5.94509	6.1842504	5.806034	6.2356305	6.062146
A_04_P002488	11.282319	11.281132	11.244064	11.305305	11.274454	11.242721	9.911221	10.09807	9.940268	10.068749	9.949986	10.095789	10.176977	10.206709	11.179862	11.1051235	100009476
A_04_P087342	11.669471	11.624952	11.663047	11.663047	11.682431	11.651279	11.605394	11.810091	11.644048	11.792685	11.630896	11.837724	11.42202	11.42349	11.319878	11.290461	100344273
A_04_P025181	6.166848	5.8371615	5.8444223	5.7875605	5.926097	5.9083743	8.725298	8.81048	8.710921	8.7846985	8.721053	8.827929	8.125294	8.11094	8.360114	8.238927
A_04_P023790	13.512306	13.389434	13.523521	13.431	13.519626	13.418199	14.763962	15.022127	14.802199	15.072098	14.774156	15.023207	13.594076	13.43974	13.732918	13.811806	100328585
A_04_P002571	12.955924	12.975758	12.931926	12.965589	12.9391	12.973286	11.744834	11.792219	11.750912	11.789117	11.746895	11.795991	13.156544	13.097099	13.052399	13.070736	100008887
A_04_P008104	11.543577	11.45473	11.538929	11.465494	11.546474	11.46247	13.012507	13.109665	13.043896	13.090604	13.056044	13.120033	11.852821	11.614673	11.744342	11.50824	100356619
A_04_P016883	18.268194	18.232994	18.28508	18.241915	18.283302	18.22953	18.578861	18.602201	18.578861	18.48883	18.57279	18.5096	18.717506	18.747065	18.821682	18.819464	100357444
A_04_P047967	8.569256	8.44508	8.526909	8.464565	8.586396	8.461422	9.270218	9.382177	9.312794	9.35324	9.315227	9.377185	9.591861	9.655405	9.319763	9.385706	100358373
A_04_P020768	11.379931	11.175882	11.379001	11.228972	11.376468	11.237082	10.00402	10.334986	10.061729	10.33351	10.0809765	10.365333	9.698942	9.329495	8.989785	8.773371
A_04_P075882	7.892153	7.852986	7.83374	7.9207983	7.874153	7.955517	7.038862	6.9810266	7.073415	6.932687	7.0247054	6.9566135	7.5980945	7.689795	7.808301	7.77283	100352866
A_04_P078540	10.822692	10.806583	10.787283	10.7539625	10.814604	10.802754	11.957662	11.827646	11.9499035	11.839925	11.970453	11.844395	13.61085	13.526816	13.536337	13.542828	100345982
A_04_P064282	12.797538	12.837499	12.806607	12.84544	12.789907	12.847703	13.65698	13.173657	13.638876	13.195092	13.6592655	13.188632	13.214437	13.156136	13.600017	13.568373	100354981
A_04_P005266	6.8893433	6.6496115	6.9733377	6.855316	6.854083	6.7666225	6.0809507	6.005595	6.0094204	5.940278	6.0932236	5.9912357	4.9337606	5.164547	5.04286	4.8190165
A_04_P058483	10.298369	10.279564	10.212686	10.328022	10.221952	10.288446	10.675908	10.569702	10.677458	10.553673	10.678645	10.546385	10.779338	10.923268	10.794269	10.77992	100343896
A_04_P005108	15.509561	15.445391	15.521004	15.445391	15.504252	15.447547	19.20002	19.046047	19.164299	19.066774	19.177805	19.08491	18.8979	18.978647	18.860521	18.888903	100008997
A_04_P061087	10.73854	10.743253	10.688739	10.757078	10.664023	10.782734	8.629501	8.1642685	8.621894	8.155061	8.627194	8.185061	10.693176	10.697754	10.606886	10.570669
A_04_P073807	9.75974	9.748557	9.736948	9.747755	9.7334585	9.734139	9.704027	9.420924	9.713738	9.444761	9.750661	9.44601	9.606428	9.68474	9.647917	9.786144	100337934
A_04_P088217	9.999034	10.122089	10.009668	10.132696	9.977431	10.119683	10.3447485	10.252602	10.349323	10.223629	10.365333	10.264848	9.549245	9.543929	9.971144	9.971467	100339807
A_04_P028290	15.372893	15.303707	15.376782	15.333723	15.338802	15.364296	15.502473	15.620248	15.508352	15.614059	15.51653	15.653956	15.146104	14.993657	15.515253	15.622711	100345232
A_04_P004805	15.1182	15.053862	15.138936	15.048955	15.105806	15.073366	13.788282	13.383077	13.791753	13.370653	13.803623	13.400284	10.151732	10.023793	10.908705	10.956892	100009413
A_04_P047547	7.703914	7.798151	7.7026005	7.7055006	7.66205	7.702895	6.966521	6.5154657	6.8668613	6.4381895	6.998857	6.472041	6.0474253	5.6970897	5.865405	6.0294504
A_04_P029035	7.419727	7.381961	7.5056067	7.4675193	7.4701924	7.443157	6.0660057	6.0164375	6.05985	6.0627584	6.1518245	6.1366935	5.5136867	5.534293	6.5784187	6.407859
A_04_P094636	8.194772	8.3027	8.131291	8.160866	8.225218	8.264509	11.216272	11.307079	11.21479	11.299126	11.231058	11.317547	14.028289	14.0300045	13.669195	13.706876	100356539
A_04_P029183	6.166258	6.0336494	6.1876807	6.068102	6.0785933	6.1980305	5.8826804	6.64846	5.8227243	6.6921077	5.856392	6.693139	14.162613	14.073868	15.125556	15.21947	100328910
A_04_P098842	12.791023	12.7996	12.77828	12.786615	12.7849245	12.834201	12.301813	12.335669	12.294689	12.342626	12.308759	12.379284	11.768532	11.877909	12.30238	12.383353
A_04_P088915	12.619328	12.597225	12.612606	12.602991	12.609792	12.62738	12.900491	12.810255	12.89398	12.835176	12.901395	12.843843	11.573081	11.588313	11.466558	11.493298	100347007
A_04_P077437	6.9954476	7.0178666	6.9218464	7.066498	6.8896227	6.997317	7.898473	7.8190455	7.9255815	7.8176217	7.9541683	7.841199	7.5086536	7.541571	7.3007812	7.2199674	100347770
A_04_P002711	13.662948	13.598634	13.606003	13.584874	13.625044	13.593223	14.835199	14.925632	14.8120575	14.935003	14.835199	14.932378	14.041787	13.885668	14.127708	14.174201	100009008
A_04_P083842	6.779672	6.846808	6.821431	6.752876	6.6595693	6.7447834	6.195258	6.36775	6.1316514	6.2142477	6.168464	6.2330866	7.217717	7.362453	5.5856347	5.7895446
A_04_P008551	10.108317	10.177559	10.142324	10.135421	10.099963	10.206709	10.299883	10.423123	10.300644	10.434762	10.329783	10.4095955	9.809302	9.858366	9.453228	9.542524	100345671
A_04_P099724	6.7793436	6.894165	6.7949667	6.87926	6.7865944	6.89058	6.733255	6.7883773	6.6674943	6.8081927	6.6465883	6.735957	7.101016	7.2472773	7.7871237	7.657602	100339842
A_04_P067125	12.66764	12.80152	12.642106	12.822345	12.637997	12.817891	12.469574	12.484479	12.444173	12.499393	12.4564295	12.499723	12.341694	12.576256	13.11586	12.998282	100347609
A_04_P032072	4.849959	4.981695	4.823573	5.043165	4.5187387	4.9863496	6.376193	6.829851	6.259365	6.8108463	6.3353066	6.794022	10.894772	11.323183	11.543003	11.505285	100339592
A_04_P096971	11.768532	11.901813	11.795298	11.940173	11.791422	11.935452	12.439995	12.679466	12.44046	12.683936	12.422983	12.687785	8.144914	8.225218	9.269129	9.099342
A_04_P011461	18.000448	18.018782	17.990877	18.039022	17.996292	18.021542	18.830576	19.062157	18.84503	19.027052	18.876673	19.066774	18.91185	18.762367	18.841328	18.88346	100338367
A_04_P090947	9.435812	9.600886	9.487168	9.627228	9.443265	9.572798	10.297206	10.245028	10.257334	10.224895	10.268501	10.201779	10.491439	10.652972	10.521742	10.283814	100356981
A_04_P025936	5.081391	4.9005494	5.4634347	4.664137	4.7897725	4.9076443	4.7120967	4.5305014	4.4475307	4.7153273	4.6197376	4.589234	5.374305	5.2295446	5.465539	5.3866954
A_04_P005999	3.932207	4.1706176	3.7326422	3.967988	3.328548	3.3684888	5.5307918	5.5741053	5.608615	5.481339	5.494762	5.554825	6.0188203	5.8620934	5.5263553	5.627412
A_04_P061073	11.523478	11.568246	11.554862	11.5317545	11.565925	11.535227	10.596823	10.681311	10.594696	10.653309	10.583998	10.647326	8.354756	8.277189	8.157632	8.135504	100354350
A_04_P016823	16.493319	16.518229	16.496193	16.465855	16.50541	16.47428	16.202398	16.749195	16.197643	16.727312	16.179312	16.718636	15.617934	15.68145	16.258553	16.361858	100342874
A_04_P042175	12.55497	12.638949	12.543283	12.640363	12.558443	12.618859	12.416243	12.477857	12.402157	12.466678	12.395645	12.45379	11.492975	11.435757	12.075188	12.204813	100345297
A_04_P085719	10.466089	10.506212	10.491439	10.49917	10.470885	10.51296	9.75974	9.799879	9.775601	9.777727	9.749623	9.777371	10.707294	10.561114	9.972172	10.163596	100353532
A_04_P087552	10.88469	10.734437	10.831798	10.744624	10.865045	10.755656	9.366656	9.170079	9.379503	9.169398	9.3846445	9.184842	7.9104695	7.891797	8.839543	8.781274	100353109
A_04_P026286	11.442798	11.460494	11.480088	11.461352	11.468872	11.4286995	11.92995	11.634506	11.932692	11.6020355	11.926124	11.581013	12.296159	12.271632	11.973778	12.093164	100341208
A_04_P004036	4.763367	5.0379868	4.699085	5.122007	4.6401634	5.0958786	5.529426	5.292299	5.457779	5.26666	5.414742	5.4423075	10.268501	10.124891	9.70355	9.819084	100008936
A_04_P080314	18.2936	18.299501	18.2936	18.28508	18.2936	18.265842	17.875063	17.978575	17.703623	17.771566	17.665062	17.768799	17.79286	17.716803	17.879318	17.839035
A_04_P034197	13.5261755	13.441069	13.517395	13.474298	13.514292	13.447838	13.478129	13.579208	13.505017	13.553995	13.48566	13.56522	12.813399	12.771579	12.945559	12.975758
A_04_P068847	12.605726	12.559138	12.594022	12.594516	12.593661	12.571666	16.997276	17.308224	17.047789	17.287777	17.036768	17.29684	18.003206	17.981354	18.095505	18.075766	100009171
A_04_P002298	18.626976	18.658844	18.6119	18.644524	18.61722	18.644524	18.978647	18.974825	18.946283	18.903908	18.93751	18.934122	18.61722	18.841328	18.732851	18.663671	100008854
A_04_P054396	16.379572	16.374386	16.339771	16.325937	16.357658	16.331762	16.850206	17.046236	16.86079	16.943094	16.829441	16.965055	16.577896	16.52047	17.00285	17.028992	100345489
A_04_P030149	5.3779283	5.2188773	5.2689548	5.190153	5.2943325	5.0541267	4.238698	4.471162	4.1723814	4.542592	4.1926546	4.389718	5.090841	5.280673	4.2138023	4.8403244
A_04_P034559	13.416309	13.416309	13.400284	13.436578	13.423656	13.403749	13.259225	13.320246	13.274475	13.346584	13.261878	13.355528	12.742572	12.925492	12.913828	12.997366	100008686
A_04_P022202	13.76191	13.647308	13.737533	13.6974945	13.753913	13.667007	14.088785	14.377088	14.115614	14.374698	14.127056	14.367618	13.501291	13.576296	13.589853	13.633874	100355393
A_04_P086657	12.339669	12.313084	12.326033	12.319287	12.344146	12.318073	13.217067	13.194708	13.243436	13.188289	13.241161	13.192255	11.618321	11.579073	11.561895	11.584628	100353844
A_04_P100402	6.0750957	6.312372	5.990246	6.2668595	5.9852266	6.3238006	4.430124	4.2510104	4.2254434	4.200567	4.39982	4.391861	4.5966578	4.7083087	4.580331	4.423252	100349570
A_04_P022741	13.901287	13.749621	13.868274	13.792529	13.888637	13.767712	13.054815	13.463237	13.05875	13.464933	13.04454	13.481121	12.552025	12.4629965	12.127184	12.751928	100357691
A_04_P013538	16.7828	16.77672	16.77672	16.796509	16.773163	16.777842	13.611867	13.377154	13.617548	13.35509	13.618345	13.38199	8.065346	8.009232	7.702895	7.691415	100008716
A_04_P070972	2.3568916	2.3253427	3.1899474	2.3290012	2.3247015	2.4491491	5.075475	5.017136	5.2481437	5.089626	5.075475	5.143398	5.2376246	5.111706	5.675219	5.318063
A_04_P073413	7.7001553	7.6002455	7.6593266	7.6733847	7.6146054	7.7674756	9.448448	9.5048	9.479041	9.509136	9.490985	9.530129	11.174378	11.144349	10.643562	10.442762	100359337
A_04_P030860	13.288568	13.366148	13.294349	13.405278	13.333452	13.3693285	14.9297285	14.680786	14.958923	14.711946	14.9409685	14.675723	15.122582	14.612412	14.669503	14.687999
A_04_P071893	3.8285654	3.96584	3.6640694	5.308731	2.7543573	5.7974787	5.6540494	5.606235	5.5747285	5.6069484	5.627412	5.589327	7.2136917	7.168257	6.8459277	6.7712226	100008614
A_04_P019977	9.942306	9.80829	9.933887	9.810266	9.988888	9.79348	10.498752	10.718636	10.539501	10.703412	10.545837	10.751171	10.437089	9.991434	10.074057	9.848456
A_04_P003112	10.829377	10.867225	10.847133	10.895901	10.8411665	10.898353	10.321887	10.367813	10.392566	10.379992	10.38362	10.387273	7.3835874	7.321536	7.6057477	7.5861545	100009322
A_04_P080421	11.353076	11.324989	11.327155	11.312539	11.333877	11.3202095	8.954348	8.841761	8.961554	8.834961	8.961883	8.844118	10.397106	10.478545	9.744233	9.737346	100342463
A_04_P084332	9.97079	9.938532	9.960097	9.93902	9.972172	9.984661	8.988149	8.876181	9.013292	8.844972	8.982771	8.869664	8.982771	9.155135	9.697958	9.698942	100350490
A_04_P063437	13.761179	13.810475	13.761179	13.786475	13.782565	13.824804	12.910763	12.85725	12.91546	12.875156	12.943807	12.906513	12.631101	12.745352	12.749703	12.777539	100340606
A_04_P070014	7.158146	7.1285086	7.1056633	7.0770564	7.241364	7.226853	7.9725885	7.929348	7.952819	7.9170604	7.9872966	7.9147353	8.068186	8.040741	8.018648	8.091904	100346134
A_04_P027313	4.21547	4.346832	4.322648	4.045769	4.1897755	4.273802	4.113138	4.2672715	4.2435465	4.391861	4.1624255	3.963223	3.6107123	2.3442485	3.0960217	3.241112	100009382
A_04_P080527	7.0810795	7.272099	7.141807	7.0876403	6.9983735	7.152003	9.074223	8.571488	9.059082	8.565784	9.080651	8.593372	8.294311	8.221284	8.546388	8.594494	100352502
A_04_P075814	7.4002924	7.1000896	7.2929826	7.0967693	7.4343657	7.120791	8.3231535	8.453024	8.319531	8.504684	8.330361	8.519679	5.038276	5.1474395	5.162778	5.384677
A_04_P074906	8.660603	8.827259	8.667759	8.849099	8.664096	8.826038	8.147561	7.491723	8.187629	7.4857583	8.234578	7.4920907	9.303809	9.513791	9.335327	9.373361	100357361
A_04_P020122	5.409266	5.1469827	5.3077826	5.1556826	5.327091	5.2991085	4.2262745	4.3246365	4.1177115	4.3269477	4.4184637	4.2575006	4.5721645	4.3130784	4.3991604	4.5522075
A_04_P016193	6.533497	6.6598506	6.5038133	6.681935	6.4602365	6.6867323	8.4032135	8.335565	8.400711	8.351858	8.422632	8.349039	6.816148	6.7575283	7.585119	7.5038795	100125983
A_04_P026931	5.9161477	5.8235674	5.9954295	5.8865986	5.99107	5.828515	4.872563	4.9447126	4.92032	4.839287	4.8925853	4.8355656	5.0543013	4.3123975	4.949375	5.1254845
A_04_P063157	12.639734	12.685162	12.639734	12.695811	12.64121	12.728984	15.108292	14.8657055	15.113451	14.849297	15.130002	14.867919	17.641218	17.629784	17.047789	16.995659	100348816
A_04_P014709	12.098311	12.084882	12.083059	12.080688	12.075887	12.128614	13.156136	13.271946	13.125668	13.260502	13.160304	13.278208	9.284856	9.237609	8.402606	8.427911
A_04_P025532	3.8578355	3.9062254	4.105564	4.0708222	4.326444	4.055289	4.3387356	4.436545	4.226557	4.1083345	4.305425	4.1669545	2.8537405	3.0628603	3.2461307	3.4304821
A_04_P026251	10.572472	10.60279	10.566429	10.6121435	10.55072	10.613514	11.855721	11.626891	11.850302	11.629601	11.858429	11.665233	11.141906	11.303136	12.288779	12.274598
A_04_P088042	5.96199	5.9761205	6.0546894	5.9532247	5.921343	5.9170628	7.342526	7.1666694	7.3170605	7.165451	7.3389444	7.189967	6.4277186	6.4826007	6.9164376	6.933262	100354377
A_04_P020236	4.161017	4.3121443	4.109657	4.361053	4.1396813	4.0937295	4.4475307	3.4216268	4.2547855	3.6383147	4.320644	3.8213537	4.8693	5.005784	4.625909	4.5870757
A_04_P101285	9.559728	9.581938	9.588001	9.629679	9.618277	9.712531	8.224889	8.289227	8.255922	8.372906	8.293269	8.428752	8.6944	8.775574	7.742235	7.8311176	100347155
A_04_P056131	12.152508	12.173858	12.161955	12.180116	12.169304	12.214927	9.457275	9.502813	9.447702	9.507625	9.494372	9.530455	10.865045	10.883457	9.694622	9.667319
A_04_P071253	5.610282	5.7717876	5.656421	5.8526983	5.6979623	5.7944064	5.8416586	5.8508835	5.716516	5.8826804	5.893929	5.901178	5.9936295	6.1910787	6.2718353	6.2989
A_04_P070969	5.954709	6.082901	5.81466	6.1309876	5.8683677	6.049024	6.191548	6.304294	6.168464	6.3820796	6.1587653	6.39487	6.3013434	6.530726	6.785111	6.6470923	100348264
A_04_P066699	4.5828	4.392079	4.639268	4.3125825	4.5951347	4.457967	4.9212914	5.093569	4.6078596	5.183562	4.7583003	5.04081	3.9771857	3.736008	2.980243	2.3289146
A_04_P079187	14.7731905	14.731361	14.807285	14.79006	14.800286	14.785546	14.110828	14.170207	14.094179	14.17141	14.099377	14.162613	14.045893	13.1062	12.352891	12.093901
A_04_P075760	6.713791	6.6493754	6.7053003	6.750778	6.734543	6.70777	9.003886	9.209981	9.005784	9.188556	9.067558	9.177623	10.538729	10.6746025	11.070312	11.001027	100338585
A_04_P043632	7.2338724	7.130233	7.151291	7.1476593	7.0758696	7.2167616	5.8880043	5.80427	5.7814927	5.879126	5.7462893	5.966754	6.207464	5.9007106	5.7225914	5.5022798
A_04_P035227	5.5193663	5.538658	5.702668	5.678062	5.6124125	5.6921506	4.715574	4.4050236	4.606423	4.536885	4.349125	4.5342493	3.4193716	2.3442485	2.7836778	3.1034956	100349419
A_04_P013174	9.4422245	9.450258	9.394661	9.474864	9.345945	9.443712	10.220673	10.263289	10.236131	10.229576	10.211325	10.22915	9.890385	9.911221	9.798671	9.755362	100008656
A_04_P014111	13.983602	14.0464735	14.001231	14.07948	13.960669	14.029444	18.383484	18.851395	18.48628	18.785286	18.528166	18.802647	17.53124	17.308224	17.198154	17.147703	100327268
A_04_P063992	14.375766	14.454189	14.396652	14.528598	14.354693	14.488863	13.710893	14.069195	13.705821	14.052198	13.681268	14.054013	14.580864	14.818455	14.82919	14.791288	100358684
A_04_P059072	5.9249897	5.8815446	6.060321	6.1941934	5.9488354	5.928553	6.252046	5.436898	6.182231	5.5635314	6.0188203	5.650927	5.464489	4.4937496	4.4631886	4.7952485
A_04_P098052	10.814604	10.800036	10.833875	10.7788925	10.8152275	10.77817	11.390823	11.3914995	11.393496	11.398177	11.36606	11.383417	12.376326	12.354485	12.409663	12.548822	100009203
A_04_P068590	10.163596	10.174534	10.214748	10.1581745	10.1835785	10.145466	11.716389	11.817478	11.725418	11.823177	11.713102	11.8073435	10.152131	10.054452	10.606509	10.792964	100356012
A_04_P064443	11.718477	11.71982	11.735055	11.692359	11.709628	11.724015	11.585541	11.554862	11.571363	11.545971	11.556169	11.538929	10.674189	10.780226	10.912176	11.03582	100351028
A_04_P038692	9.182862	9.12902	9.186365	9.206906	9.175079	9.186035	6.1267524	6.384234	6.192276	6.2922473	6.126279	6.327002	6.998857	7.3507357	5.828515	5.802146
A_04_P086739	10.386105	10.378452	10.3994055	10.396047	10.412172	10.393308	12.1641445	11.664541	12.169702	11.627439	12.164994	11.661774	12.183086	12.127508	12.004214	12.072263	100353694
A_04_P086230	3.1405127	4.105564	3.2457085	4.0609746	2.610628	4.101064	7.0667677	6.681436	7.0821013	6.687266	7.065484	6.6427975	6.8932414	6.8534927	6.8653193	6.9681644	100354840
A_04_P020547	7.2920623	7.369641	7.2136917	7.362453	7.1942463	7.371965	8.211527	8.231438	8.215715	8.218321	8.2232895	8.257739	11.457749	11.294054	11.9860325	12.067016
A_04_P063449	6.3566484	6.24363	6.2178807	6.3674946	6.2793994	6.3081293	7.0199113	7.2441435	7.087233	7.1967206	7.048344	7.207969	6.412179	6.372196	6.468031	6.569952	100351966
A_04_P063037	16.210442	16.1586	16.182207	16.136822	16.215967	16.12044	16.773163	16.933023	16.663637	16.92449	16.718636	16.915203	16.15519	16.1307	16.45119	16.541962	100338049
A_04_P027441	5.210662	4.6353803	5.3120804	4.6901946	5.380551	4.8645372	6.094409	5.9918413	6.168022	6.002447	6.1251473	6.0906425	6.8731728	6.9764056	7.0147986	7.0555468	100347901
A_04_P005783	9.638173	9.637764	9.615578	9.65658	9.640521	9.623929	8.844972	8.892718	8.879268	8.903352	8.860081	8.8985195	9.072412	9.171195	8.915342	8.659188	100359062
A_04_P000056	14.351835	14.299941	14.346435	14.342843	14.3834915	14.306845	14.781534	15.078838	14.804233	15.085763	14.785546	15.084564	14.301034	14.429662	14.760668	14.701177	100008867
A_04_P074737	12.715006	12.70964	12.731718	12.7313385	12.728729	12.715525	13.25878	13.227452	13.289103	13.194181	13.271368	13.241161	13.422181	13.33233	13.316464	13.114544	100354629
A_04_P032987	7.286677	7.3478637	7.2752333	7.262444	7.2394323	7.3045197	6.014504	6.2540903	6.1559925	6.294284	6.1131654	6.284649	6.425868	6.394688	5.664684	6.0003815
A_04_P082822	9.3055935	9.216878	9.267164	9.177177	9.299479	9.251364	5.972275	6.3495283	5.9146357	6.2402472	5.9415674	6.4692445	6.264944	6.238103	6.0574527	6.0441265
A_04_P026165	5.7060575	5.7317934	5.4460764	5.6880064	5.632024	5.8187666	6.2350583	6.1982584	6.249836	6.222583	6.238103	6.3704224	7.664763	7.5706997	7.007639	6.99365	100357806
A_04_P041048	2.3223324	2.6071594	2.3224177	2.3290012	2.3247015	2.3272948	5.1230745	4.981038	5.1411877	5.1256995	5.056699	5.151647	6.2989	6.166848	5.717574	5.7105594	100348365
A_04_P070412	14.480764	14.416903	14.461567	14.487446	14.488235	14.418244	13.596266	13.690467	13.635433	13.715592	13.633874	13.730271	14.288543	14.42262	14.442551	14.367618	100345435
A_04_P099337	8.918562	8.95508	8.928261	8.975337	8.966271	8.968852	9.343258	9.350028	9.351528	9.376392	9.369292	9.411454	10.276575	10.237881	10.067386	10.075771
A_04_P039509	9.329495	9.272248	9.310441	9.301735	9.333832	9.295854	9.897046	9.945402	9.912051	9.971904	9.91824	9.989516	11.686789	11.64143	11.474748	11.460733	100355764
A_04_P076998	4.375208	4.3243504	4.0969863	3.8196015	4.162677	4.231295	9.16581	9.179172	9.226088	9.176259	9.221816	9.205943	9.819518	9.756571	8.726434	8.474166	100349864
A_04_P054850	4.635664	4.837448	4.827623	4.6587143	4.868457	4.800716	5.285142	4.9997706	5.269262	5.2325373	5.28412	5.187129	6.132003	6.1753087	6.4402704	6.5269814	100355952
A_04_P074608	14.380344	14.349744	14.41585	14.36602	14.390799	14.365091	13.3812895	13.561499	13.426533	13.576296	13.432405	13.587667	13.390038	13.551243	13.632656	13.654967	100337708
A_04_P017713	9.718571	9.6548395	9.692898	9.685275	9.718739	9.65167	12.766245	12.913828	12.80395	12.949936	12.805648	12.952365	9.80965	9.791919	10.594457	10.682431
A_04_P037209	13.618345	13.528899	13.615722	13.543487	13.612618	13.528899	14.622428	14.923561	14.661572	14.8657055	14.66546	14.9138365	13.372422	13.201166	13.345087	13.393714
A_04_P035641	15.933384	15.880671	15.923599	15.896598	15.927867	15.890635	15.950998	16.059265	15.934992	16.056126	15.952794	16.052477	15.882064	15.85531	16.479471	16.500874	100351264
A_04_P073977	11.337078	11.382482	11.322851	11.349976	11.337407	11.348131	9.597796	9.549583	9.630757	9.53481	9.6028185	9.552003	7.2394323	7.160463	7.845305	7.8613033	100340930
A_04_P032727	4.6719904	4.5778513	4.526759	4.637892	4.9375315	4.517011	4.5946016	4.935414	4.6376457	4.8938184	4.6926074	5.1195993	10.535827	10.604788	10.8619375	10.853071
A_04_P091152	9.827084	9.811043	9.864182	9.8405905	9.847869	9.855106	8.9989	9.1386385	9.043781	9.124825	9.0564375	9.143659	8.881605	8.998191	8.314331	8.273689
A_04_P048658	14.610519	14.571553	14.619854	14.5778265	14.621167	14.584795	14.609817	14.090551	14.619854	14.114789	14.637601	14.112557	15.190832	14.932378	15.662446	15.7059	100356364
A_04_P013183	13.8311405	13.764537	13.82569	13.779906	13.828701	13.7858305	15.361564	15.114532	15.359947	15.105059	15.41075	15.102944	14.380344	14.161213	14.088785	14.139782
A_04_P045527	10.760023	10.719001	10.770803	10.735512	10.760804	10.73925	10.294773	10.164985	10.275829	10.135645	10.259449	10.136159	10.757078	10.921464	10.876734	10.923268	100349754
A_04_P080567	6.718434	6.7581377	6.700471	6.8459277	6.6572375	6.900901	8.073806	7.766367	8.099126	7.820066	8.10808	7.798151	7.903341	7.8827257	8.013277	7.9207983
A_04_P023527	5.605076	5.6819386	5.575072	5.520753	5.494019	5.6706705	5.1371202	5.045211	5.1271944	4.8723345	5.178184	4.9925942	4.6548886	4.8999896	4.628334	4.480393
A_04_P073147	13.254339	13.235294	13.226905	13.207616	13.22316	13.256742	12.9962635	12.721637	12.99146	12.734419	13.002559	12.751445	13.430345	13.501291	13.575828	13.537417	100349490
A_04_P044831	4.465923	4.1319475	4.197241	4.379107	4.523561	4.1856875	3.4699023	3.2179604	3.081732	3.2662451	2.7995868	3.3875017	4.1934457	4.055289	3.5400252	4.109925
A_04_P023401	12.786251	12.794907	12.770055	12.7691345	12.771579	12.80152	13.183364	12.927483	13.175857	12.937174	13.202184	12.939773	10.750441	10.68064	12.244921	12.1912155	100353441
A_04_P028011	5.9176784	5.6901608	5.954299	5.8722687	5.8893576	5.9283857	6.8391542	6.8032417	6.8395624	6.8001223	6.8068376	6.827431	6.3934364	6.229329	6.6157703	6.4836016	100348956
A_04_P091812	4.9319553	4.766262	5.04745	4.659453	5.0021205	5.0682135	5.17287	4.677464	5.262649	4.8473225	5.3050466	4.8165164	3.6361868	3.7033796	4.52793	4.63522	100349389
A_04_P020927	6.4231634	6.4185624	6.3915515	6.4652586	6.453299	6.639835	5.5203776	5.542946	5.527148	5.5539613	5.517636	5.505217	4.676022	4.644171	4.6719904	4.6492624
A_04_P014423	12.57542	12.549691	12.587338	12.537472	12.585334	12.566013	13.648235	13.60054	13.637223	13.583481	13.642664	13.594076	9.370055	9.31586	8.374347	8.250199
A_04_P037397	3.2098453	3.2277088	3.484203	3.2462776	3.3006876	3.3585606	7.0259	6.897754	7.037859	6.987098	7.0555468	6.9506173	7.411585	7.483818	7.00416	6.987573	100353171
A_04_P089125	4.764002	4.8219614	4.781533	4.9346795	4.736307	4.9399014	3.8523355	3.7835486	3.5347378	3.6819963	4.0584927	3.4995983	5.150872	5.18146	5.2020235	5.067562
A_04_P053942	4.586896	4.735938	4.3746367	4.746906	4.5922756	4.5239015	7.7208195	7.727233	7.742574	7.708738	7.7372613	7.730546	7.83649	8.088553	7.848638	7.672728	100350074
A_04_P094326	4.055917	3.9750137	3.8927946	3.6386251	3.776627	3.8631454	7.6309323	7.787934	7.6176877	7.8147206	7.6583633	7.808937	7.3832774	7.486582	8.024052	7.9650936	100352331
A_04_P044887	7.8885455	7.9255815	7.922554	7.9736404	7.910748	8.056573	5.6527915	5.8650837	5.680807	5.762858	5.6678214	5.8537517	6.8324685	7.091565	5.814316	6.1704082	100310971
A_04_P015234	4.2272935	3.9358346	3.9816518	3.731327	3.9106305	3.736008	5.067562	5.2004056	5.2157354	5.184312	5.191405	5.0750504	4.4733796	5.0094943	5.159465	5.1402235	100009484
A_04_P059056	10.901246	10.9502	10.902416	10.940232	10.870142	10.999115	10.477861	10.542399	10.4717045	10.551641	10.489826	10.563493	11.285414	11.479128	11.143037	11.128425
A_04_P003508	10.741411	10.951609	10.78512	10.939572	10.758226	10.973549	8.870787	8.952782	8.831877	8.943482	8.886772	8.929227	8.659442	8.854725	9.334504	9.116702
A_04_P029985	18.091227	18.043215	18.091227	18.048315	18.084787	18.03722	18.123783	18.376554	18.219416	18.444555	18.22336	18.507206	17.857323	17.862972	17.924856	17.94501	100009327
A_04_P022327	8.120196	8.250759	8.143236	8.293269	8.136998	8.258765	8.026036	8.131856	8.03186	8.2063875	8.0267315	8.171366	8.193271	8.840038	8.290691	8.109871
A_04_P024671	13.40258	13.450167	13.3812895	13.469916	13.372422	13.4773245	12.346103	12.626127	12.350172	12.614798	12.3535795	12.609792	12.658238	12.84134	13.133602	13.068761
A_04_P019811	11.186926	11.289433	11.203616	11.288206	11.201653	11.312895	11.999328	12.297019	11.982975	12.278159	11.999328	12.298659	11.932692	12.01509	12.367231	12.346103
A_04_P017246	7.4355054	7.655182	7.486582	7.672898	7.357349	7.6118317	5.3377805	5.497694	5.243523	5.363227	5.3802214	5.1922345	5.0375695	5.284334	4.750223	4.3923965
A_04_P028264	5.6549034	5.827205	5.5653257	5.742787	5.7456164	5.6466265	5.532062	5.3901277	5.4063134	5.6407175	5.3676023	5.5183434	4.014793	4.256982	4.173116	4.283326
A_04_P020881	5.5776563	5.4647183	5.604394	5.4843564	5.3962474	5.4463573	8.102551	8.258346	8.107802	8.193611	8.079884	8.216105	9.765768	9.952352	9.744524	9.6548395	100358189
A_04_P010196	7.63443	7.7223225	7.6600146	7.68346	7.661814	7.6493535	6.3462806	6.282917	6.3743873	6.315304	6.3427925	6.4402704	6.237409	5.966203	6.0019455	6.028384
A_04_P009254	7.2236004	7.302817	7.1364274	7.148598	7.016059	7.2090774	6.19013	6.2753277	6.108265	6.295289	6.1416864	6.243896	4.930397	5.1296844	5.2303357	5.035018
A_04_P025174	6.0515795	6.174974	6.33701	6.2113633	6.309198	6.150243	5.68467	5.5931396	5.668097	5.5637603	5.568787	5.6235003	5.1888866	5.2951775	4.888445	5.097866
A_04_P023072	9.981555	10.055747	9.988888	10.016142	10.014293	10.002749	10.733929	10.649725	10.743253	10.636949	10.720208	10.651208	10.704247	10.782734	10.836834	11.019964
A_04_P061074	10.592917	10.516911	10.595258	10.51266	10.582273	10.49839	10.059361	10.026984	10.061348	10.00402	10.083627	10.016434	7.6444545	7.516651	7.506206	7.6403575	100354350
A_04_P036856	14.0858345	14.062881	14.061336	14.064383	14.082039	14.06516	14.17638	13.911848	14.173167	13.890424	14.160263	13.897712	13.800092	13.794264	13.741205	13.570116	100338387
A_04_P095522	13.219156	13.208912	13.208912	13.217542	13.185296	13.2131	14.461567	14.775796	14.440923	14.767323	14.437168	14.756148	16.42142	16.355211	16.321922	16.423143	100338475
A_04_P045104	4.144097	4.5966578	4.394193	4.6688676	4.0768747	4.754915	4.178817	4.576841	4.45111	4.6519504	4.129052	4.461251	3.4724507	3.5782716	4.2955666	4.2536936	100348091
A_04_P018988	19.027052	18.91185	19.011448	18.915743	19.018211	18.908249	18.335545	18.36768	18.245714	18.26158	18.189861	18.297812	18.65403	18.870008	18.783	18.696756	100340165
A_04_P004811	4.8900843	4.9561396	4.9101443	4.7591114	4.86242	4.8925853	4.15316	4.2886596	4.1353498	4.168963	4.057168	4.2718196	6.313506	6.184452	6.6380095	6.751394	100009591
A_04_P029527	4.8758225	5.2644873	4.8508644	5.2267423	4.7893343	5.33612	5.1066175	5.0830064	5.186052	5.0275364	5.0126715	5.1790767	4.447306	4.2845893	3.717831	3.6532829
A_04_P027709	6.205781	6.364265	6.205781	6.406061	6.264438	6.4741287	6.051819	6.0177264	6.0668597	6.090917	6.0258236	6.0591283	5.303648	5.484789	5.0483236	5.3513327
A_04_P085612	9.419795	9.466475	9.369708	9.514197	9.395386	9.453887	6.4264383	6.571839	6.472516	6.568464	6.4984436	6.6065345	9.688755	9.771771	9.80599	9.80965	100343228
A_04_P083848	8.494673	8.472733	8.498572	8.492995	8.498293	8.508303	10.275829	10.298369	10.291209	10.282875	10.295151	10.306587	10.489478	10.454829	10.564747	10.654514	100358329
A_04_P080027	6.027102	6.064132	5.973579	6.0668597	5.8036785	6.1009564	7.1042676	7.1007304	7.1647735	7.148903	7.1886835	7.1549406	5.5609946	5.27303	5.3258896	5.311801	100342557
A_04_P019972	4.612854	4.524883	4.5884023	4.582017	4.6440024	4.665796	4.326606	3.7351954	4.2340736	3.9742517	4.360207	4.039926	4.959636	4.888729	5.497959	5.323018
A_04_P053019	6.375744	6.2383585	6.3192225	6.323552	6.3194695	6.318376	5.8287005	5.704663	5.8047085	5.709767	5.8050838	5.8128777	6.062146	6.0177264	5.7898784	5.6150613	100344608
A_04_P006496	6.5123935	6.4188085	6.485601	6.4621754	6.4075775	6.497602	5.4621267	5.509255	5.593978	5.444269	5.5420446	5.6832027	6.180261	5.884778	5.8799663	5.5410447
A_04_P072922	6.67095	6.536224	6.5688334	6.5130005	6.583586	6.5305142	7.183854	7.2679873	7.2802777	7.2978015	7.2424035	7.336762	6.291524	6.1930933	6.2551894	6.1002164	100351309
A_04_P018232	4.963086	5.0335693	4.847077	4.749061	4.928612	5.0704074	4.7072687	4.8243685	4.838321	4.834279	4.6676097	4.7583003	4.2057	4.2239194	4.235939	3.055586
A_04_P046367	9.49791	9.364372	9.56539	9.39327	9.516825	9.375245	10.227997	10.30028	10.243837	10.3009405	10.245203	10.317423	10.540572	10.620941	10.852473	10.858422	100345458
A_04_P064967	2.3223324	2.3253427	2.3224177	2.3290012	2.3247015	2.3272948	4.303077	4.442041	4.26573	4.4181495	4.313737	4.2977257	5.512102	5.4516053	7.9101744	7.983418	100353580
A_04_P061122	6.067359	5.6210566	5.944569	5.533098	5.839271	5.6897693	6.4028645	6.409282	6.4063354	6.4217157	6.468031	6.533124	5.303367	5.473889	5.2920547	5.3773947
A_04_P069879	8.029472	8.178919	8.128272	8.202821	8.076404	8.243178	7.8515034	7.6779985	7.8383822	7.695886	7.856017	7.7070885	6.805023	6.89482	7.739856	7.630628
A_04_P002842	9.260217	9.273916	9.217336	9.260217	9.225789	9.258238	11.612669	11.60973	11.638415	11.621747	11.648525	11.628913	10.5139475	10.536467	9.712898	9.661483	100008626
A_04_P012256	10.496443	10.42656	10.523972	10.4095955	10.525851	10.447212	10.131839	10.215834	10.153529	10.211325	10.140906	10.223239	7.3335133	7.3228803	7.7004886	7.6409855
A_04_P085472	7.598592	7.83649	7.6665263	7.7670765	7.6139874	7.8096814	8.159591	7.9475975	8.174204	7.949959	8.17107	7.9616866	7.4488187	7.407956	7.1230035	7.0289025	100348341
A_04_P020911	13.077692	13.124383	13.081697	13.12679	13.089583	13.139133	12.568131	12.23114	12.57598	12.285102	12.544933	12.279857	11.243647	11.2174425	12.055389	11.989919	100355117
A_04_P033790	12.292115	12.3243685	12.277394	12.309633	12.305644	12.306612	12.387095	12.315643	12.407526	12.329431	12.418593	12.352891	11.905544	11.975031	12.462075	12.52917	100350608
A_04_P012221	13.589416	13.5416155	13.601252	13.547077	13.593223	13.576296	11.392856	11.476261	11.417354	11.501903	11.419644	11.519717	11.862801	11.9768915	12.670819	12.751445
A_04_P021972	14.178688	14.138375	14.167533	14.138375	14.159304	14.155058	14.14404	14.073868	14.145888	14.055152	14.161213	14.084816	14.378794	14.44905	14.951799	14.983928	100344962
A_04_P011358	14.650332	14.308304	14.64945	14.312405	14.65322	14.359133	12.952919	12.822563	12.947168	12.848289	12.973286	12.865598	11.103	11.224816	11.256403	11.403679
A_04_P042077	9.937201	9.892963	9.932132	9.937201	9.947759	9.951298	7.648225	7.711852	7.65572	7.6806912	7.7136617	7.664447	7.627473	7.5905595	7.388088	7.3045197	100344541
A_04_P024474	12.577023	12.57482	12.581345	12.576256	12.587711	12.578754	12.314023	12.170625	12.333621	12.19433	12.345297	12.220726	11.936645	12.030291	12.177721	12.190786
A_04_P052533	11.23513	11.2189865	11.211456	11.2474375	11.24157	11.235918	11.316377	11.272052	11.367882	11.300641	11.363912	11.342327	9.79666	9.800578	9.9558525	9.9495325	100353184
A_04_P012464	7.0299916	6.9399548	6.753144	6.943308	6.909647	7.036748	5.5501404	5.355687	5.5444126	5.47148	5.530182	5.5359697	4.705197	4.8564672	4.814423	4.639601
A_04_P067599	10.290744	10.313107	10.329783	10.270726	10.32095	10.313691	10.7584305	10.658702	10.770803	10.65823	10.787976	10.691575	10.853071	10.694062	11.158033	11.067163	100337744
A_04_P063215	9.848729	9.950345	9.879464	9.944792	9.86051	9.987499	8.244784	8.222529	8.272901	8.192201	8.273354	8.183095	7.46231	7.5332623	8.470653	8.380701	100341366
A_04_P073072	3.7123005	4.1293163	4.1952615	4.4171247	4.1839323	4.3894224	6.849634	6.154354	6.8452168	6.1966286	6.8501635	6.182004	6.4384737	6.5158043	6.7737436	6.6435895
A_04_P021944	4.7143173	4.629422	4.728074	4.7401204	4.289087	4.4987426	4.3679104	4.0525775	4.2220173	4.1819925	4.084683	4.333666	4.558078	4.208593	4.9337606	4.7391405
A_04_P089838	6.3529997	5.9976277	6.350607	6.1283493	6.3411994	6.1624985	6.062997	5.8312106	6.1485605	5.9926243	6.160847	5.95686	6.0963616	5.9066353	6.05441	5.884778
A_04_P003914	8.814408	8.831877	8.834426	8.871807	8.746378	8.85769	9.502318	9.053989	9.467127	9.040584	9.500477	9.05768	6.312372	6.346489	7.115838	7.0004506	100125981
A_04_P098099	13.995645	13.952021	13.980599	13.973237	13.976849	14.000444	13.473575	13.427607	13.45531	13.434389	13.479648	13.452057	13.611304	13.821097	14.010967	14.017855	100342787
A_04_P065999	9.283642	9.181073	9.231327	9.182127	9.240486	9.226768	10.2537365	10.107463	10.239502	10.09807	10.242021	10.1286335	9.80599	9.8973675	10.615279	10.447999	100358769
A_04_P074162	3.6465826	3.4086783	3.5879138	4.0188603	3.3188496	3.5944304	5.1404886	5.1774073	5.0370545	5.2432475	5.156346	5.1680427	4.3437634	4.748772	4.735938	4.3947067	100353984
A_04_P016723	8.101347	8.100488	8.083665	8.134494	8.077767	8.146785	9.779653	9.773892	9.767797	9.792661	9.787137	9.79091	10.622055	10.641987	10.670913	10.703773	100009193
A_04_P017761	15.770311	15.779722	15.767282	15.782291	15.74145	15.852798	15.185438	15.1884775	15.160912	15.173772	15.180587	15.172909	15.045911	15.177643	15.394209	15.231649
A_04_P025311	8.671954	8.553933	8.671954	8.690864	8.731034	8.689875	8.946717	8.864214	8.8970995	8.86213	8.913271	8.860081	8.587866	8.644227	8.926125	8.8543005
A_04_P026084	7.4383783	7.4876924	7.453313	7.4884644	7.3528414	7.5243764	7.848126	7.923472	7.850332	7.9786763	7.8351507	7.9478884	9.629679	9.7489395	9.613981	9.6685915
A_04_P006198	14.815321	14.918724	14.833394	14.911482	14.842791	14.944344	14.174201	14.419587	14.160263	14.413374	14.159304	14.433245	14.8637295	14.97901	14.488235	14.566199
A_04_P040397	4.0876937	3.9295423	4.3277864	4.2291265	4.1161513	4.6335325	4.5511584	4.39982	4.326171	4.3834643	4.5461893	4.5824823	4.3707933	4.3415513	3.52926	3.3923192	100358309
A_04_P058722	5.757671	5.740824	5.7923965	5.68467	5.723198	5.733911	5.132875	5.1667724	4.935613	5.256096	5.006509	5.1954007	5.629611	5.538658	5.181054	5.2979712
A_04_P083102	5.6678214	5.5100713	5.675567	5.676758	5.5022798	5.527148	5.4181514	5.320449	5.2779975	5.4351296	5.2376246	5.296746	5.448838	5.662435	5.168281	5.0126715
A_04_P087322	9.202655	9.307436	9.232198	9.307889	9.171516	9.407911	9.091845	9.185322	9.107909	9.1670685	9.092567	9.17042	8.663476	8.801156	9.312794	9.158484	100346698
A_04_P030355	8.278501	8.515052	8.367896	8.564898	8.315925	8.562197	6.1105657	6.294739	6.02919	6.2866497	6.115079	6.3205633	5.5778975	5.995912	5.762858	5.6855087
A_04_P031978	4.2229285	4.1227255	3.5836575	3.8943563	3.30314	4.1272836	6.6249113	6.909647	6.590493	6.8377185	6.6104937	6.8501635	6.2143745	6.040929	6.2307467	6.2596335	100342985
A_04_P009736	16.103218	16.294735	16.150196	16.313997	16.059265	16.29712	14.894371	15.151404	14.905084	15.1182	14.899922	15.112582	13.033721	13.147803	13.592134	13.608181
A_04_P075297	2.8200586	3.4727986	3.084856	2.8791943	2.8821898	3.0461786	6.7693176	6.5663733	6.7879567	6.5005565	6.7702355	6.5378766	6.3192225	6.158326	6.012572	5.928103	100346020
A_04_P056008	3.9725506	3.8506205	3.9850185	3.942564	3.8672533	3.7037237	4.945489	4.738202	4.964385	4.9660964	4.9997706	4.763367	6.772203	6.4789195	7.0962543	7.0562215	100352181
A_04_P050160	12.501621	12.463837	12.515315	12.468199	12.530799	12.480749	8.90022	8.894004	8.917417	8.896121	8.854725	8.943482	4.9452887	4.939672	6.1866264	6.466276
A_04_P023191	6.1585493	6.0473447	6.1918406	6.1249056	6.1982584	6.0710387	7.8957696	7.8232827	7.90178	7.827384	7.8864565	7.8603964	8.174035	8.117628	7.9537315	8.196134	100355769
A_04_P033382	4.665359	4.486603	4.2713103	4.4282393	4.1481967	4.426113	6.6670327	6.6103086	6.7169256	6.5912437	6.6843424	6.559098	5.9707775	6.183463	5.681213	5.7630453	100134865
A_04_P002857	10.217456	10.16754	10.176355	10.202098	10.224895	10.195458	8.140103	8.072759	8.1546545	8.157342	8.155061	8.166791	11.400314	11.5505905	11.612298	11.687374	100009477
A_04_P050378	5.666852	5.776416	5.5971894	5.5279427	5.4550138	5.7574186	9.068739	9.120604	9.116702	9.11531	9.083463	9.119112	10.926973	10.888677	10.500333	10.649725
A_04_P098837	8.452327	8.42043	8.453425	8.394398	8.43284	8.38205	9.621947	9.72513	9.652411	9.71094	9.641262	9.714149	10.407139	10.23224	10.365333	10.5202875	100337796
A_04_P085417	8.1661	8.303752	8.157054	8.532839	8.203273	8.577003	8.953921	9.3188095	8.99428	9.296163	8.968852	9.318151	10.70973	10.60714	13.218625	13.281164	100346653
A_04_P002788	9.102503	9.038768	9.087859	9.117366	9.095558	9.038072	8.510917	8.799305	8.583268	8.83528	8.570801	8.828495	12.686652	12.585746	11.508896	11.5484495	100009242
A_04_P029118	8.482981	8.635553	8.498959	8.65618	8.357604	8.559269	10.287447	10.29328	10.309409	10.273303	10.3009405	10.30272	10.845369	10.750062	10.859867	10.81753	100341093
A_04_P041719	11.700393	11.675251	11.688798	11.669788	11.690909	11.641724	11.230327	11.3818035	11.2891035	11.371072	11.274932	11.369299	12.465728	12.347085	12.1384115	12.234613
A_04_P025258	12.671277	12.696205	12.672111	12.711096	12.6995735	12.71925	11.87577	12.151336	11.916314	12.155617	11.940675	12.159548	11.5600395	11.581013	11.577137	11.638415
A_04_P094903	12.109528	12.08255	12.110711	12.089267	12.120314	12.073483	12.501921	12.493496	12.513517	12.500729	12.52674	12.508567	12.892608	12.906135	12.604406	12.581837	100350243
A_04_P054099	11.828148	11.838383	11.8218975	11.851945	11.856666	11.8495655	11.459739	11.519717	11.501182	11.528903	11.481642	11.532863	11.083663	11.083663	11.363912	11.414502	100357071
A_04_P084061	10.139687	10.021578	10.113505	10.031844	10.139245	10.01818	10.76538	10.736465	10.787283	10.736695	10.77316	10.786745	10.102892	10.087286	10.225814	10.103125	100338966
A_04_P014856	9.843019	9.7791395	9.810658	9.795017	9.8712015	9.812809	10.939894	10.883741	10.960191	10.867225	10.955787	10.8857155	7.0125413	6.7098885	6.5857043	6.6420784
A_04_P050697	11.106885	11.094938	11.084717	11.118869	11.090756	11.126668	11.16469	11.241188	11.217012	11.249748	11.21238	11.262565	10.056164	10.039469	9.819518	9.733039	100344700
A_04_P015865	4.0794353	3.9523869	4.3541327	3.9650242	4.3629904	4.5162477	3.3073235	3.2694335	2.941278	3.483731	3.3913486	3.8117192	3.815241	4.2725716	3.930077	3.5073884
A_04_P032667	4.5648155	3.6984992	4.5309486	3.9222674	4.4394336	4.381092	3.8382192	3.632491	3.7887323	3.8987172	4.2132173	3.9826136	4.054098	3.9466238	4.171695	3.7279723	100354221
A_04_P089253	8.150787	8.033415	8.201728	8.099631	8.205329	8.072759	8.593372	8.538136	8.626304	8.535764	8.610852	8.563353	10.809379	10.896815	12.175738	12.275742	100344400
A_04_P051279	5.624769	5.654642	5.653001	5.6451116	5.6230927	5.555246	5.1172743	4.8165164	5.231803	5.0379868	5.1296844	5.064885	5.1838136	5.7317934	5.5229025	5.5444126	100351624
A_04_P016879	10.575433	10.633228	10.605737	10.690782	10.623981	10.68102	9.139661	9.044973	9.165419	9.004935	9.187489	9.010622	8.187385	8.498959	7.088073	6.9594545
A_04_P084827	5.0799513	5.572446	5.3662944	5.4550138	5.2740455	5.589327	4.6926074	4.548818	4.814932	4.6907253	4.8002353	4.558078	4.457653	4.0584927	4.647338	5.07123	100350101
A_04_P069919	4.837615	4.9341307	4.7251816	4.979656	4.6059246	5.069428	5.1528635	5.1034274	5.3552194	5.198593	5.298344	5.1660843	6.1876807	6.2907724	5.9380646	5.9271817	100356071
A_04_P067352	12.326866	12.402157	12.315643	12.423294	12.327665	12.399231	11.816193	11.533113	11.814394	11.524708	11.842028	11.499437	11.40599	11.617877	12.050071	12.024818	100344982
A_04_P063563	7.7833047	7.343953	7.9051247	7.505295	7.891522	7.486582	5.812204	5.6581354	5.6537023	5.801881	5.779869	5.727549	4.8525233	5.3437977	5.630665	5.653001	100357719
A_04_P057482	11.7949915	11.85227	11.794583	11.863978	11.7851095	11.878331	10.415412	10.521284	10.441061	10.531968	10.472194	10.571938	11.851945	11.75314	13.57718	13.599494
A_04_P058094	9.579798	9.486087	9.561721	9.488626	9.563172	9.558525	9.242298	8.923975	9.275547	9.015225	9.269427	9.006486	9.316497	9.355483	9.005784	9.007407	100346464
A_04_P035192	5.9846654	5.560832	5.865405	5.5816207	5.7875605	5.718177	6.261118	6.210221	6.270528	6.203516	6.3299055	6.2747087	6.618018	6.5793734	6.4039974	6.684988
A_04_P074472	3.4402566	3.375254	3.008785	2.7193446	3.024723	3.106036	6.738892	5.991444	6.7776117	5.975818	6.789193	6.017092	6.014024	6.006092	6.1999736	6.233607	100355997
A_04_P081858	2.3223324	2.3253427	2.3224177	2.3290012	2.3247015	2.3272948	6.0494027	5.8497505	6.0075474	5.816335	6.037326	5.858688	7.1981626	7.202573	7.1066337	7.0585437	100340068
A_04_P010552	5.681698	5.479314	5.4361725	5.512102	5.5415273	5.5672903	5.691566	5.491307	5.5935388	5.5767937	5.740428	5.612159	5.614773	6.0220933	5.457779	5.4991293
A_04_P006546	7.702895	7.5867276	7.5507665	7.490449	7.599391	7.500586	8.498959	8.476315	8.532108	8.487097	8.562682	8.518669	7.0101194	6.9399548	7.2167616	7.2315006
A_04_P058743	9.296949	9.17184	9.305847	9.195053	9.267164	9.178354	9.577637	9.195349	9.595504	9.212106	9.5965	9.208381	11.172841	11.107632	11.069244	11.051762	100345867
A_04_P075732	10.638417	10.641653	10.683091	10.683941	10.631257	10.698884	10.84278	10.901999	10.870142	10.936846	10.873736	10.942122	10.87948	10.994706	11.128147	11.113725	100349459
A_04_P032154	6.770574	6.8907948	6.8068376	6.83219	6.775341	6.8938527	4.753435	4.717775	4.8171296	4.813921	4.890564	4.614144	5.0976677	4.9335303	4.9593916	4.933224
A_04_P066421	4.928612	4.7014294	4.9216137	4.795396	4.6997786	4.753908	6.2264624	6.207897	6.207676	6.1220326	6.2162333	6.2125134	6.7899976	6.849634	6.690341	6.5943027	100353159
A_04_P054206	4.8564672	4.876223	4.888445	5.184312	4.9390416	5.1344466	2.4871163	2.429449	2.3269756	2.3616946	2.3338566	2.323127	6.1251473	6.1628666	6.2516246	6.1095304	100353717
A_04_P087074	6.5894284	6.8377185	6.595308	6.805023	6.6364403	6.785808	7.670116	7.785063	7.6361704	7.7996235	7.655438	7.810008	6.995765	7.062054	7.9410334	7.832096	100358209
A_04_P060381	6.922428	6.815449	6.901187	6.745903	6.830227	6.8195696	7.620857	7.66205	7.6296535	7.6522875	7.5952296	7.6600146	6.899485	7.007381	6.068729	5.8694963	100341801
A_04_P032473	9.285905	9.394661	9.313377	9.442955	9.30694	9.484971	7.8509173	7.9552574	7.8610744	8.004527	7.8943887	8.03186	7.960798	8.0003605	7.1934667	7.354029
A_04_P004643	8.288155	8.333275	8.2081375	8.363153	8.24155	8.394732	6.322243	6.4049964	6.2657495	6.4317513	6.381221	6.5002213	7.29429	7.2778177	6.733934	6.720689	100009488
A_04_P065272	6.606786	6.690047	6.6476293	6.819846	6.648135	6.761922	7.6447554	7.51923	7.6528125	7.5500164	7.6856003	7.5738707	6.9493694	7.15261	7.5889735	7.473177
A_04_P091259	12.527414	12.567852	12.571917	12.584463	12.537022	12.62532	12.152508	12.306136	12.153316	12.336683	12.148943	12.3287945	12.545796	12.536204	12.39466	12.297019	100341524
A_04_P098588	8.484173	8.657322	8.591205	8.682269	8.621112	8.698726	8.220884	8.292281	8.2170925	8.315925	8.25436	8.327003	7.5876923	8.048309	9.609833	9.362791	100357483
A_04_P056647	10.448342	10.547691	10.486162	10.525504	10.4763155	10.546385	10.417552	10.704548	10.458185	10.711471	10.459263	10.707588	10.578165	10.611852	10.428609	10.417552	100344469
A_04_P062497	5.884778	5.7870383	5.9395704	5.7193685	5.8537517	5.820874	5.3223114	5.319751	5.3766413	5.415862	5.430078	5.3092785	5.951228	5.019594	5.6382356	5.399055	100341179
A_04_P010478	12.792094	12.915794	12.795507	12.939773	12.779537	12.930898	12.548221	12.901662	12.542217	12.858769	12.553239	12.840534	12.066608	12.013229	12.492498	12.401939	100358165
A_04_P026871	10.627744	10.706604	10.6379175	10.751997	10.626768	10.712229	8.895848	9.059082	8.876181	9.02751	8.889238	9.025233	9.021214	9.333425	9.112905	9.10823
A_04_P099057	4.4239087	4.238698	4.458329	4.646181	4.5110836	4.084683	4.8839173	5.013912	4.9149947	5.085323	4.990601	5.024074	4.744849	3.9212718	4.307271	3.5134296
A_04_P088989	10.847825	10.961784	10.854467	10.982987	10.866526	10.960927	11.105478	11.2891035	11.091886	11.329458	11.125439	11.293596	12.821814	12.90468	13.155782	13.144501	100347176
A_04_P006682	4.5584755	3.6472547	4.434187	4.013763	4.344051	3.8879313	4.1706176	4.173901	3.9453125	4.036419	3.8916311	3.4552274	4.350198	4.4872518	4.4325333	4.809285
A_04_P093622	5.1245065	4.863487	4.9774203	4.7635393	4.770519	4.698409	4.0866823	3.775162	4.4029675	3.9387312	4.360014	3.757382	3.371351	3.821013	3.8207474	3.5461547
A_04_P048126	10.317016	10.388809	10.32055	10.3994055	10.305383	10.390574	10.741074	10.769272	10.751765	10.752942	10.732717	10.742546	10.573342	10.448342	10.67939	10.828574	100346915
A_04_P010185	8.178533	8.1661	8.253649	8.091159	8.218964	8.178533	9.434908	9.635247	9.431774	9.640246	9.40928	9.632896	10.122089	10.167297	9.983075	9.963864
A_04_P022714	9.875544	9.923072	9.879775	9.876799	9.867974	9.8932905	9.120947	9.160066	9.112905	9.14992	9.102774	9.160806	8.894377	9.062277	7.841199	7.935857	100338379
A_04_P035655	12.53933	12.513122	12.535194	12.513122	12.527107	12.513849	12.256739	12.431829	12.262233	12.417812	12.260569	12.414966	11.996771	12.124522	11.83551	11.858429
A_04_P073649	16.320477	16.239864	16.324522	16.204218	16.330887	16.209232	15.088497	14.537872	15.022127	14.530288	15.057311	14.517878	16.940884	16.790106	15.593455	15.729426
A_04_P047959	9.028857	8.967874	8.945132	8.914469	8.962655	8.928513	7.6188054	7.6037416	7.5933437	7.5634212	7.535499	7.547258	8.08301	8.115738	8.236048	8.2221985
A_04_P025263	6.574083	6.581774	6.575293	6.518674	6.5812035	6.4789195	6.025626	6.1411963	5.9502068	6.0833764	5.9322147	6.1185417	5.977259	6.2513194	5.298818	6.0109863
A_04_P081647	6.050318	6.169805	6.296642	6.121085	6.183149	6.1992826	5.768796	5.7836466	5.674284	5.742787	5.744025	5.757671	4.979656	4.6173496	4.0647607	4.299055	100342745
A_04_P011945	4.093994	4.3471375	3.9804153	4.071182	4.0564084	4.230993	4.326444	4.313737	4.3130784	4.2592297	4.439243	4.243855	3.4639368	3.6071305	3.4619653	3.1513627
A_04_P049619	13.206537	13.107727	13.191544	13.128701	13.192255	13.107345	12.977669	13.050751	13.014472	13.039989	13.003852	13.039989	12.474088	12.484172	11.995211	11.90938	100348010
A_04_P048437	7.165451	7.0994077	7.1457067	7.1027822	7.243015	7.2546105	4.9781175	5.0644617	4.9254894	4.957256	4.9411144	5.019594	4.887186	5.093361	4.709373	5.083216
A_04_P086973	9.489696	9.033826	9.439125	9.13294	9.486386	9.109323	8.322063	8.315925	8.534948	8.270138	8.380245	8.324398	7.3161325	7.6042275	7.2460876	6.314027	100356860
A_04_P020157	10.351032	10.330623	10.337087	10.34413	10.389863	10.385856	11.301513	11.354603	11.325569	11.36878	11.3287115	11.380787	11.416103	11.401478	10.499551	10.538432
A_04_P025129	12.661869	12.518143	12.647134	12.555974	12.657532	12.517308	12.9487095	13.041421	12.948024	13.033721	12.955924	13.065047	13.190465	13.098455	12.948024	13.012507	100355357
A_04_P030208	6.0441265	6.1304636	6.0800385	6.0963616	5.918945	6.253859	5.6064596	5.5658484	5.7071915	5.46874	5.7516937	5.575566	5.286412	5.2232366	5.3281736	4.98268
A_04_P088277	6.926202	6.9745255	7.007381	7.04394	7.051632	7.1535187	9.045455	9.1515665	9.060354	9.184094	9.0306425	9.20169	9.528199	9.460982	9.811043	9.697958	100354787
A_04_P046064	9.802357	9.785058	9.812444	9.809302	9.834519	9.855465	10.97828	10.918129	10.9967985	10.918982	10.989464	10.936457	10.727736	10.608269	10.821378	10.797246	100338745
A_04_P096022	5.226526	5.108475	5.1694436	5.093569	5.086304	5.190656	5.3267226	5.2531605	5.317038	5.1673193	5.317038	5.2350163	6.114839	6.050318	6.306352	6.2162333
A_04_P009356	5.1165934	5.079758	4.8802505	4.958259	5.0995617	5.158457	4.380269	3.9184813	4.2418084	4.1871953	4.4843125	3.9264169	4.8372107	4.9891844	4.984093	4.593013
A_04_P056363	10.242021	10.2537365	10.233439	10.227997	10.220336	10.219594	10.170307	10.262293	10.187624	10.236416	10.204247	10.252602	8.73133	8.687545	8.708849	8.762353
A_04_P100811	7.68904	7.751773	7.644185	7.727233	7.6456957	7.6760535	9.206571	9.113999	9.204728	9.119679	9.216289	9.12902	11.838825	11.919608	11.976459	11.983599	100352386
A_04_P011933	4.6814837	4.577296	4.424139	4.7251816	4.7947507	4.6706123	4.866741	4.8483763	4.7987013	4.7062564	4.862607	4.9337606	3.5527186	3.9929843	3.2616243	3.0890758
A_04_P027677	15.013859	14.959928	15.004562	14.964958	15.006553	14.975419	16.095356	15.693041	16.174349	15.677116	16.147312	15.658422	15.018243	14.921336	15.704007	15.670115	100355843
A_04_P089628	8.393597	8.1750965	8.43284	8.160543	8.477538	8.249608	7.1392484	7.231027	7.1981626	7.21719	7.1929255	7.228167	7.1152906	6.8818865	6.6852593	7.0698004
A_04_P013262	5.8034844	5.7214556	5.830958	5.926744	5.9359436	5.9342866	6.711187	6.2871394	6.7062554	6.2979107	6.6521707	6.385211	5.099778	5.0738225	3.9932723	4.421476
A_04_P011133	12.94245	12.9085865	12.94754	12.9056015	12.9487095	12.935885	12.940368	12.4037	12.946445	12.437261	12.978697	12.444173	12.870828	12.827364	13.271368	13.37929	100348510
A_04_P012486	5.773314	5.6461887	5.7248955	5.603685	5.806693	5.381931	4.333108	4.0629034	4.078313	4.2081633	4.4270635	4.367337	4.1676607	3.7595115	4.6618505	4.490001
A_04_P044387	11.382482	11.375124	11.359435	11.375606	11.374854	11.392856	12.129391	11.593648	12.138786	11.56981	12.147206	11.591452	12.100589	12.100305	12.271632	12.276726	100357280
A_04_P099734	10.991295	10.960574	10.9689665	10.880065	10.958582	10.911374	6.294284	6.243306	6.27389	6.2969866	6.3360724	6.261118	10.020756	10.0809765	6.6442165	6.5278053	100339775
A_04_P055922	13.002082	12.920177	13.007163	12.9170265	13.015381	12.948024	12.94245	13.122751	12.952919	13.12994	12.959163	13.135289	12.922579	13.010957	12.94754	13.017596	100355118
A_04_P012372	12.752545	12.753012	12.707659	12.759267	12.732825	12.776871	12.189139	12.189139	12.219204	12.221883	12.2303915	12.24643	12.698605	12.695811	13.014031	13.040789
A_04_P000006	8.175322	8.217446	8.198881	8.25555	8.153387	8.238927	6.9490323	6.8644714	6.9369545	6.905717	6.97811	6.928452	5.8033066	5.448048	5.6329126	5.5620446	100009255
A_04_P020531	8.769571	8.817615	8.827259	8.838246	8.822494	8.896458	7.3045197	7.238282	7.2953777	7.241364	7.2838473	7.213374	7.1027822	7.249773	7.4590373	7.3153405
A_04_P057287	5.971807	5.6230927	5.9677424	5.692569	5.962487	5.6080923	7.4801397	7.295863	7.46231	7.31675	7.480849	7.3838935	7.1238546	7.162546	7.0766015	6.9385104	100341854
A_04_P091652	11.793786	11.714161	11.7997265	11.708413	11.784463	11.747445	10.442762	10.599461	10.456371	10.665982	10.4807625	10.684459	10.123042	9.376956	8.8951025	9.102503	100357587
A_04_P090542	7.425852	7.4529305	7.465398	7.4008436	7.4341006	7.51923	6.1411963	6.151123	6.1309876	6.1814303	6.140419	6.1134605	6.5799546	6.561699	6.6857677	6.7876806	100346845
A_04_P077080	11.488081	11.53093	11.473184	11.512581	11.48336	11.549234	12.238679	12.045448	12.233553	12.055621	12.247825	12.04619	13.663642	13.558724	13.048113	13.065047	100355759
A_04_P078692	6.5143704	6.601482	6.613239	6.655199	6.6882787	6.725474	5.168447	4.957609	5.1162686	4.993714	5.2663875	5.168281	6.577465	6.684056	6.0437465	5.954709
A_04_P070362	4.805076	4.8648095	4.735473	4.663935	4.5781226	5.0557957	2.4058459	3.1473987	2.859121	2.8048444	3.0721593	3.282546	3.893131	4.013488	4.32971	4.353127
A_04_P102412	7.922882	7.805242	7.8846307	7.838011	7.785063	7.8963585	5.3854957	5.401591	5.3623314	5.4047866	5.469459	5.379603	5.7808437	5.732385	5.9809747	5.774462	100008911
A_04_P043957	5.3802214	5.4313283	5.37715	5.418393	5.239609	5.303149	3.3893147	3.0533543	3.2187262	2.773407	3.5266454	3.4710536	3.6425703	3.6960948	3.6941283	4.440493	100348693
A_04_P059773	5.844258	5.822371	5.580951	5.827205	5.6572056	5.772075	6.1733055	6.541235	6.1251473	6.584092	6.224376	6.571062	8.640164	8.705142	9.155763	9.065591	100350645
A_04_P077077	13.840405	13.953305	13.835104	13.948323	13.833712	13.969836	14.289401	14.677795	14.256249	14.694504	14.263162	14.714962	16.150196	16.180662	15.395429	15.348871	100355759
A_04_P040891	10.546017	10.619369	10.493101	10.647696	10.561749	10.685195	12.364366	12.181592	12.357873	12.229149	12.356043	12.200594	10.508845	10.542134	10.830009	10.697114
A_04_P072937	8.713522	8.793755	8.723233	8.819694	8.724923	8.866095	8.163212	8.192448	8.096707	8.158042	8.128706	8.167854	8.456265	8.532498	8.652085	8.576021	100348401
A_04_P029292	8.931384	9.0233135	8.87901	9.072127	8.869055	9.088637	6.820453	6.9181657	6.7730584	6.868686	6.792257	6.912783	5.6672063	6.351245	5.649205	5.9393325
A_04_P073549	8.66827	8.584153	9.199165	8.65524	9.153708	8.607244	7.7184978	7.6791162	7.69256	7.6596737	7.665562	7.6874514	2.7716937	2.71863	4.3982744	3.777276	100358269
A_04_P090502	11.628219	11.67258	11.59549	11.704254	11.584124	11.67258	11.5240755	11.655513	11.460494	11.627081	11.467524	11.642578	11.80219	11.782556	11.331963	11.167064
A_04_P077868	11.564357	11.427905	11.566255	11.481248	11.5600395	11.426582	10.292601	10.690471	10.356267	10.71541	10.363475	10.725497	10.37798	9.817548	9.220861	9.366656	100351402
A_04_P033021	14.697115	14.664734	14.695377	14.728081	14.66809	14.645031	15.569087	15.711294	15.522084	15.704007	15.548889	15.690648	14.693794	14.697115	14.614037	14.757175
A_04_P076792	8.525656	8.552102	8.540737	8.512955	8.589044	8.566707	8.266835	8.391708	8.265105	8.393597	8.242886	8.4032135	7.429217	7.2905674	7.4261394	7.6964192	100358612
A_04_P000596	16.490643	16.512878	16.507082	16.497606	16.493319	16.494675	15.101654	15.211072	15.091248	15.196062	15.099005	15.182092	15.7059	16.022322	15.889641	15.803924	100008686
A_04_P000622	12.742053	12.80943	12.7313385	12.801071	12.739075	12.836433	12.81599	13.096107	12.829095	13.104379	12.823539	13.100968	12.801071	12.912516	12.84134	12.803462	100125988
A_04_P067292	3.53431	3.9532492	3.5239465	3.7660432	3.873207	3.556826	7.9212174	7.8645453	7.8943887	7.857551	7.8641624	7.8534513	6.999631	7.1469946	6.8708878	6.970147	100354247
A_04_P009136	2.3379548	2.702898	2.3224177	2.3290012	2.3247015	2.9300153	4.3025274	4.424655	4.1698475	4.2734084	4.173688	4.2160077	6.9068317	6.9035163	11.172841	11.420119
A_04_P001241	4.489811	4.2713103	4.4631886	4.2132173	4.4370193	4.141753	2.387479	2.7259355	2.5944066	2.3961918	2.3338566	2.6879432	7.41478	7.21719	9.745197	9.813064	100008761
A_04_P054952	4.27505	4.350853	4.0592537	4.281957	4.209342	4.237034	7.470561	7.5412245	7.513336	7.5123053	7.506206	7.491723	5.5678697	5.493429	5.830639	5.9820623	100356921
A_04_P073152	13.085311	13.038575	13.06926	13.03963	13.053112	13.030235	12.607195	12.702471	12.6466	12.707129	12.618859	12.715525	12.534723	12.551099	13.5824	13.676522	100349912
A_04_P085552	10.683611	10.651705	10.698432	10.662962	10.670913	10.572799	10.132158	9.848456	10.157701	9.865547	10.137486	9.871778	10.231985	10.285039	10.085243	10.1927395	100355926
A_04_P092692	5.525527	5.6132383	5.474647	5.590851	5.442864	5.526828	5.719687	6.0819087	5.7708836	6.111708	5.6350865	6.078164	10.756186	10.627744	9.728177	9.946672	100353619
A_04_P032147	9.725445	9.648871	9.682663	9.644624	9.753482	9.619546	11.555787	11.635908	11.580733	11.629244	11.575667	11.640472	13.396576	13.446969	11.86067	11.937708	100352005
A_04_P024128	13.332902	13.065047	13.331644	13.079995	13.356663	13.06206	12.500166	12.987825	12.532444	13.017916	12.543747	13.028168	10.170861	10.384443	9.338419	9.623114	100355552
A_04_P050059	6.1816816	6.164194	6.0955224	6.1238294	6.1904936	6.097313	6.855531	6.9027143	6.8706317	6.9613714	6.8358016	6.9636383	4.8738747	5.035018	5.1162686	5.169044	100358107
A_04_P054564	6.1105657	6.062997	5.9806814	6.086173	5.9431677	6.0665736	7.68027	7.765591	7.6758614	7.761432	7.6758614	7.776643	9.09132	9.146387	8.674488	8.645446	100345376
A_04_P039847	8.120734	8.301629	8.212419	8.261323	8.1584015	8.271052	10.289651	10.388211	10.353662	10.412692	10.323123	10.42656	10.649315	10.513587	10.254293	10.401828
A_04_P077922	5.399723	5.6316237	5.2951775	5.2961335	5.2088037	5.456938	8.614182	8.6201935	8.68041	8.631377	8.659442	8.660603	8.822736	8.769899	8.662474	8.646953
A_04_P058859	7.449403	7.2307687	7.448061	7.247136	7.414404	7.266604	6.8125997	6.783045	6.842919	6.811585	6.8788657	6.8240604	2.6372504	2.8131728	3.858152	4.0566645	100352060
A_04_P094549	11.901813	11.886319	11.92995	11.899647	11.872303	11.889665	12.201566	12.123266	12.254384	12.113403	12.237311	12.118422	11.765514	11.776024	11.910736	11.90713	100358071
A_04_P062457	8.07036	8.115738	7.968789	8.087054	7.9790683	8.099126	8.905112	8.938502	8.928088	8.922062	8.926382	8.948889	9.522542	9.527121	9.296552	9.249957	100338544
A_04_P016914	13.150657	13.048113	13.127713	13.049322	13.126226	13.071884	14.815321	15.179201	14.809623	15.152475	14.816014	15.186512	16.951065	17.021475	16.956318	16.87957	100350584
A_04_P006681	5.5801396	5.7651167	5.544256	5.6881566	5.644254	5.642701	5.758353	5.8248014	5.8390417	5.9186597	5.81562	5.9969363	5.298344	5.456755	5.743355	5.6412687
A_04_P019536	2.9238312	3.5522878	3.2966673	2.3290012	3.3818853	3.7309012	4.9872775	4.9164767	5.1946297	4.8525233	5.18127	4.9268255	4.491029	4.383008	4.963624	4.7989416
A_04_P093167	8.383648	8.434833	8.417162	8.387726	8.392596	8.45938	6.559964	6.353718	6.546622	6.3344626	6.5715494	6.341473	5.936864	5.7453623	5.6461887	5.3869205	100348493
A_04_P002392	11.472149	11.435757	11.499681	11.488081	11.480896	11.480364	12.309949	12.321078	12.329053	12.293768	12.323178	12.3535795	12.9487095	12.9381075	12.735836	12.524696	100008827
A_04_P042137	4.979656	4.915685	5.015923	5.06231	5.0499763	5.303648	4.440493	4.3765106	4.4735565	4.444796	4.367158	4.4972486	4.8010077	4.377348	4.6097775	4.3969717
A_04_P034447	7.563155	7.5238013	7.5202146	7.5261273	7.55357	7.440239	6.4183617	6.3259115	6.454222	6.3696876	6.5242004	6.3437886	4.687062	4.7532516	4.3969717	4.190966
A_04_P031743	10.402367	10.388538	10.366455	10.402367	10.381092	10.384191	7.9864283	8.084096	8.057459	8.11094	8.030312	8.088553	7.3002596	7.299043	7.2699223	7.2739587	100328938
A_04_P010528	4.5775304	4.1688046	4.521548	4.126605	4.5277047	4.4575057	5.771552	5.6950984	5.701062	5.656217	5.8216186	5.7617416	5.170507	5.314146	5.2253985	5.0659704
A_04_P000888	15.47936	15.4855585	15.520119	15.507311	15.533221	15.501298	14.959928	14.893099	14.952961	14.895763	14.951799	14.886273	12.997366	12.588857	13.284076	13.39791	100009194
A_04_P095412	10.466479	10.449081	10.448342	10.444925	10.4515	10.435824	10.973284	10.7823925	10.985741	10.783062	11.000772	10.783681	9.716379	9.729969	10.097799	10.144337	100358456
A_04_P009572	6.4397507	6.4443536	6.380655	6.5002213	6.534222	6.434023	6.024687	6.0941877	6.091222	6.060321	6.154354	6.122237	6.4417377	6.4066477	6.6389008	6.619742	100328718
A_04_P054149	13.394328	13.427607	13.403046	13.416309	13.400284	13.443825	13.296907	13.240824	13.305125	13.240824	13.32531	13.286743	11.4872	11.377603	12.417395	12.39466
A_04_P076657	5.069428	4.923877	5.0750504	5.079517	4.991187	4.961543	4.8706446	4.482808	4.581146	4.391128	4.856148	4.5860877	6.7874355	6.777077	7.138946	7.2208767	100346893
A_04_P018631	7.984309	8.015006	7.9733224	7.9523125	8.062603	7.9790683	9.727015	9.516103	9.759179	9.527929	9.776073	9.546097	10.949932	10.944751	10.439365	10.448342	100355004
A_04_P092865	15.388805	15.370094	15.384365	15.4120245	15.378416	15.405256	13.859554	13.813435	13.850532	13.826586	13.87284	13.844419	15.825094	16.039953	14.601617	14.557856	100328699
A_04_P067063	2.3223324	2.3253427	2.3224177	2.3290012	2.3247015	2.3272948	5.9431677	5.7398615	5.9342866	5.674571	5.9117203	5.777306	3.8438616	3.622517	3.9487305	3.865138	100351465
A_04_P029934	2.5470805	3.3229716	2.3968189	2.6606941	2.6805491	3.071953	4.920749	4.631237	5.004226	4.6500363	4.963624	4.615455	6.6155386	6.462487	7.0682664	7.1938143	100354686
A_04_P058272	12.700341	12.647768	12.699861	12.643899	12.69503	12.685741	11.150942	10.880538	11.158033	10.860364	11.166707	10.888328	7.6361704	7.807836	8.378393	8.278942	100346897
A_04_P073761	9.518489	9.411781	9.50938	9.438281	9.49399	9.504551	8.557566	8.630823	8.598146	8.663168	8.5966215	8.682269	8.309023	8.086373	7.69427	7.8961105	100338069
A_04_P026556	11.559566	11.537393	11.55716	11.543979	11.531295	11.591853	11.759827	11.846951	11.744342	11.862034	11.755383	11.8828	13.275693	13.261059	13.634443	13.683762
A_04_P049852	5.0559993	5.205477	4.9736238	5.298344	5.021513	5.205477	5.584325	5.4333096	5.565129	5.35304	5.523272	5.3242726	5.167564	5.383086	5.4386177	5.3437977	100345990
A_04_P004351	14.1449175	14.112557	14.162613	14.119632	14.156063	14.161942	13.847741	13.720292	13.857356	13.723333	13.861836	13.732918	13.376743	13.424299	13.699721	13.658036	100009062
A_04_P073130	5.2107964	5.428321	5.211032	5.421434	5.3623314	5.4550138	6.05237	6.1265736	5.989203	6.082685	6.002179	6.079233	7.8069496	7.847427	6.6907473	6.6613426
A_04_P085097	11.734017	11.742016	11.71982	11.6966095	11.740643	11.753472	12.049718	12.096799	12.051929	12.103043	12.066608	12.099948	13.312181	13.261878	13.225093	13.180828	100344401
A_04_P004026	5.5889807	5.201112	5.5364084	5.3309956	5.475003	5.512679	6.480655	6.6476293	6.462487	6.5894284	6.528109	6.646391	4.8178573	5.209787	6.9651613	6.9387746	100008610
A_04_P061172	8.877739	8.87722	8.880362	8.826576	8.830984	8.960707	7.3106823	7.5590553	7.3144174	7.6202435	7.31943	7.631585	7.367798	7.721377	7.521375	7.407674
A_04_P002080	12.351788	12.400661	12.340318	12.402157	12.309145	12.42851	11.090756	11.122425	11.094024	11.158399	11.102209	11.178642	9.377185	9.492476	12.7816925	12.850775	100009405
A_04_P093532	10.327552	10.383782	10.334592	10.401828	10.335418	10.412531	11.360219	11.21238	11.322195	11.214015	11.340445	11.2320795	9.972172	10.1305065	10.455739	10.402367
A_04_P099607	12.594022	12.649136	12.576256	12.693483	12.59338	12.698195	18.212349	18.424374	18.273645	18.539495	18.319529	18.6086	16.463749	16.357658	16.12044	16.057638
A_04_P094702	5.6479983	5.675009	5.334484	5.4205685	5.4269753	5.486088	5.030868	5.179475	5.0001736	5.283728	5.034615	5.164219	4.2894764	4.39997	4.8924103	4.928612	100340642
A_04_P085177	14.791288	14.855193	14.802199	14.886273	14.784472	14.892199	14.260724	14.531326	14.243525	14.539604	14.235456	14.521524	14.251585	14.182791	14.244354	14.132603
A_04_P030196	16.488894	16.585	16.500874	16.593565	16.497606	16.601398	14.320503	14.46405	14.318683	14.44905	14.319674	14.441635	15.003445	15.000802	15.22881	15.2579975	100353052
A_04_P036345	5.389637	5.51291	5.3956347	5.614773	5.5043936	5.433036	5.694	5.7493505	5.6366816	5.6857643	5.653001	5.809731	6.5276494	6.4427533	6.380655	6.4133587	100357768
A_04_P001392	5.758353	5.6764345	5.8054476	5.8747644	5.7885876	5.6172414	4.8349037	4.1920605	4.749848	4.2766685	4.714145	4.3619347	4.120351	4.6320324	4.045769	4.4282393	100008987
A_04_P066035	8.6298275	8.464565	8.661939	8.468457	8.619595	8.435983	7.502082	7.758794	7.4568305	7.69839	7.497298	7.6960993	8.157342	7.989008	8.134724	8.155617
A_04_P028603	9.835277	9.8614435	9.8251915	9.865547	9.778865	9.791274	9.973622	10.18164	9.972922	10.172287	9.964499	10.140528	9.501992	9.623662	9.678699	9.685772	100347918
A_04_P052097	4.3995767	4.3991604	4.2103977	4.2186246	4.1751432	4.4727125	7.6731668	7.8675585	7.6752677	7.8130317	7.6361704	7.833979	8.277503	8.364275	8.380701	8.446419	100339367
A_04_P026493	5.509747	5.6457033	5.5398035	5.1482015	5.3328567	5.4320545	5.412129	5.3069386	5.336673	5.3407135	5.2901692	5.2389736	4.715574	4.0932837	4.157275	4.1956067
A_04_P002776	10.4574	10.605737	10.522669	10.60976	10.533012	10.6121435	11.196519	11.369299	11.206242	11.364939	11.201085	11.353755	10.022212	10.044866	10.784626	10.86327	100009523
A_04_P032493	4.0484858	3.8228207	4.4161663	3.7196705	4.1508822	3.6979668	4.2192464	4.1453786	4.1945667	4.0176277	4.1947665	4.206175	4.066059	3.367921	3.6120863	3.7966652
A_04_P081899	12.459557	12.383353	12.431469	12.398766	12.447776	12.401466	16.26404	16.44019	16.273973	16.443523	16.265789	16.427933	13.251258	13.159245	12.273657	12.424079	100008666
A_04_P086127	10.000789	9.81144	9.982351	9.837874	9.982647	9.850617	8.696794	8.8139515	8.673583	8.769571	8.65965	8.81048	8.892364	8.8207035	8.798341	8.985796	100358681
A_04_P099917	11.854575	11.791884	11.83551	11.805	11.864208	11.78608	12.402157	12.341309	12.382367	12.331034	12.377945	12.319287	11.553992	11.359772	11.597339	11.822073	100344573
A_04_P019546	6.9430947	7.088073	6.9512453	7.1326737	6.921501	6.997126	5.4878287	5.664684	5.582465	5.6000276	5.4703164	5.7493505	5.5168653	5.771067	5.3807473	5.4768324
A_04_P065022	15.934992	15.876719	15.979259	15.889641	15.950998	15.898798	15.463575	15.06512	15.455319	15.04098	15.452668	15.072098	15.811221	15.919195	16.324522	16.341034	100337966
A_04_P081010	9.304811	9.203908	9.331188	9.203908	9.307436	9.217979	9.049538	9.154338	9.079323	9.137088	9.027746	9.154077	10.46029	10.367813	10.709108	10.736695
A_04_P014488	11.270412	11.215424	11.278167	11.197865	11.295987	11.208798	11.711221	11.711662	11.70897	11.714414	11.699428	11.71672	8.532839	8.309023	8.26252	8.434138
A_04_P059394	8.764822	8.734458	8.720873	8.706626	8.759406	8.695344	6.7832885	6.8954334	6.8731728	6.873688	6.8417954	6.918392	5.693165	5.8706737	5.5677094	5.978441
A_04_P018111	14.275045	14.170845	14.258047	14.209959	14.265179	14.173167	16.42142	16.452908	16.369621	16.44887	16.368	16.443523	16.617826	16.570726	16.490643	16.424849
A_04_P061992	5.9727573	5.8681083	5.880443	5.9359436	6.028384	5.999547	4.786608	5.1934986	4.7341704	5.2079525	4.897968	5.3324823	5.4639826	5.1026936	5.1567307	5.3107147	100349104
A_04_P051962	10.548069	10.387273	10.537328	10.409203	10.581258	10.387273	10.454829	10.649988	10.496031	10.639504	10.503582	10.654871	10.596093	10.589332	10.328815	10.488347	100338263
A_04_P058912	7.7111306	7.532623	7.568386	7.557385	7.5432577	7.5402837	10.930279	11.032029	10.960574	11.037127	10.911374	11.045875	8.227101	8.267208	7.9650936	7.918974	100349194
A_04_P099921	11.655146	11.594217	11.624551	11.597339	11.642897	11.587967	12.301182	11.948658	12.331334	11.951057	12.3287945	11.9499035	11.315909	11.292296	11.554862	11.467524	100344573
A_04_P086988	11.486259	11.508896	11.492623	11.5206785	11.489481	11.49638	13.073217	13.108431	13.100368	13.094919	13.11662	13.107345	13.250126	13.187721	12.382052	12.385974	100337820
A_04_P100831	7.270464	7.2899923	7.3339124	7.3015895	7.398001	7.3795214	7.1978617	7.3744273	7.262444	7.304789	7.2707496	7.3472753	6.6223116	6.64846	6.471794	6.3021765
A_04_P018571	10.517766	10.436081	10.487244	10.490401	10.499895	10.468187	8.354027	8.478136	8.401758	8.503478	8.413088	8.510248	7.3596406	7.4993167	7.5532737	7.518662	100341882
A_04_P005983	5.0000124	4.9319553	4.796697	4.7191935	4.851789	4.8123403	4.2869425	4.339465	4.524139	4.5365677	4.378861	4.465923	6.911278	6.942926	6.593297	6.3171406
A_04_P055629	13.550118	13.508833	13.5422125	13.497097	13.548016	13.503546	13.236476	13.30633	13.242088	13.305125	13.252783	13.32149	14.09804	14.183387	14.119632	14.203164
A_04_P095001	5.069084	5.261516	5.183562	5.3125434	5.131621	5.238381	5.9967012	5.94509	6.008112	5.9494567	5.8863697	6.0849004	7.8374486	7.921776	7.873653	7.917331	100343483
A_04_P064417	7.924532	8.01135	7.9766006	7.949959	7.922554	8.018866	7.555819	7.2890096	7.5608625	7.3177147	7.584855	7.3604918	8.02794	8.331993	7.721377	7.7751927
A_04_P100775	7.1562223	7.210535	7.1042676	7.1285086	7.185861	7.142639	7.9469957	7.917331	7.996635	7.863435	8.048592	7.921776	5.260839	5.2955074	5.546795	5.2473598	100345352
A_04_P061518	4.612645	3.9754434	4.3041806	3.7553904	4.3989553	3.862583	4.3954287	4.4124427	4.346832	4.352226	4.5034466	4.5353227	4.156045	3.9391594	4.0667543	4.13156	100342281
A_04_P005965	9.008762	9.016727	9.078074	9.029096	9.038768	9.017607	7.7369885	7.8386526	7.744572	7.833979	7.7808404	7.845098	7.528169	7.6568637	6.972358	7.17532
A_04_P035263	4.3744345	4.378586	4.2685714	4.209868	4.4560013	4.2200184	4.3658614	4.281957	4.2894764	4.3425226	4.359796	4.328008	4.26573	3.9123077	4.1812425	4.7196884
A_04_P081363	9.986527	9.964836	9.96252	9.960926	9.940268	9.999852	12.092324	11.674093	12.093164	11.675623	12.126907	11.706045	12.602991	12.601228	12.516869	12.551486	100342914
A_04_P017401	9.934761	9.937857	9.918854	9.888025	9.941017	9.933887	9.754105	9.7617035	9.7671795	9.770065	9.796353	9.807922	10.564994	10.664424	11.914869	11.920298
A_04_P057394	11.594749	11.584628	11.594749	11.581912	11.61058	11.598913	12.05637	11.991687	12.072263	11.98577	12.097643	12.016876	11.0640135	11.122425	11.200294	11.14061	100351436
A_04_P074204	4.540356	4.8259125	4.4327893	4.6144347	4.340998	5.0415807	4.8617735	4.8989816	4.9439673	5.1380024	4.877194	4.917326	6.024687	5.7967267	4.2567806	4.325101
A_04_P051439	12.160997	12.147717	12.155094	12.129049	12.160094	12.168129	11.64749	11.704616	11.682097	11.694166	11.684333	11.730823	10.5835705	10.584553	11.125037	11.092232
A_04_P090074	9.379503	9.35324	9.351276	9.354336	9.34619	9.36368	9.529122	9.472037	9.541431	9.4869	9.557031	9.492476	9.895384	9.942859	9.758496	9.86394
A_04_P050818	6.5631847	6.812355	6.327002	6.791035	6.473843	6.828239	7.8130317	7.7703037	7.8067484	7.7703037	7.833404	7.7665935	9.174126	9.155763	9.284529	9.335327	100347369
A_04_P094143	9.931343	9.849819	9.950693	9.866519	9.98521	9.909332	9.80829	9.905972	9.840414	9.95273	9.86051	9.975388	10.247436	10.31334	10.373287	10.416475	100339904
A_04_P031627	4.422792	4.1842027	4.426871	4.3559318	4.364788	4.2513475	3.888716	3.5425224	3.857534	3.79484	3.900516	3.5131884	4.230283	4.2401357	4.3754973	4.0512705
A_04_P023793	4.615455	4.746315	4.8176312	4.8720174	4.70648	4.657966	3.8119805	3.5122337	4.048868	3.3227403	4.3307676	3.6389902	7.9012556	7.7540865	7.416699	7.4029384
A_04_P098402	6.873688	6.7212534	6.711499	6.718434	6.888671	6.805937	7.7192454	7.6062746	7.73175	7.599	7.7566767	7.6271157	8.43208	8.4816	8.022806	7.9786763	100348779
A_04_P055570	9.339626	9.372412	9.383153	9.338755	9.405616	9.400103	9.588001	9.53481	9.557408	9.493376	9.618277	9.495059	8.701032	8.896799	8.761833	8.658454	100357283
A_04_P079599	10.172603	9.964134	10.122089	10.030188	10.150198	10.061729	8.066584	8.193027	8.040741	8.225805	8.070624	8.194772	7.8885455	7.9790683	7.841519	7.9872966	100345705
A_04_P031772	11.138913	11.1207485	11.124609	11.135764	11.122772	11.169876	12.263967	13.017078	12.267119	13.024093	12.296159	13.025601	11.516683	11.608807	11.498077	11.494967	100358813
A_04_P006717	7.660233	7.5511274	7.6737804	7.5745115	7.6769605	7.639594	7.0125413	7.0898676	6.878084	7.0407906	6.9576516	7.137745	6.1140633	6.234558	6.159026	5.82694
A_04_P004376	5.6814775	5.8645387	5.699676	5.9143753	5.648879	5.880443	7.407956	7.5202146	7.346004	7.557115	7.469088	7.517933	5.204964	5.178515	4.1416245	3.9241972
A_04_P071647	5.4991293	5.585076	5.6017337	5.806693	5.5009894	5.8181763	3.919604	4.296108	4.1749496	4.3684006	3.8847198	4.5646267	4.8422823	4.6863837	4.715843	4.5775304	100341483
A_04_P006688	6.5408688	6.7641025	6.5178146	6.8465576	6.5539293	6.853724	5.889912	5.9539623	5.8706737	5.915768	5.9071937	5.935433	4.771422	5.101468	4.9543295	4.9486933
A_04_P049192	7.2994256	7.4073443	7.2374163	7.2596817	7.3478637	7.3567867	8.704536	8.706157	8.735049	8.676873	8.725801	8.709529	6.4766607	6.584558	4.9411144	4.4320087
A_04_P064016	2.3223324	2.3253427	2.3224177	2.3290012	2.3247015	2.3272948	4.7609925	4.7628994	4.4296503	4.4819236	4.673056	4.60836	5.023427	5.205823	6.3074007	6.3824296	100350033
A_04_P031974	9.682055	9.787376	9.671358	9.869677	9.717111	9.87468	10.734911	10.823411	10.72323	10.832859	10.74174	10.837152	11.163601	11.164277	11.054643	11.010812	100338727
A_04_P081862	7.0589085	7.2543397	7.0459685	7.00539	7.142639	7.2649	6.726224	6.758813	6.6755404	6.745903	6.7001557	6.732675	5.4709816	5.5668025	6.389282	6.364509	100341473
A_04_P023116	4.520237	4.2869425	4.448533	4.4217587	4.2272935	4.2352853	3.3202798	3.708984	2.9656913	3.6791906	3.6052847	3.6558938	4.332168	3.9844613	4.1177115	3.7240658
A_04_P034777	8.5966215	8.677781	8.534167	8.707266	8.55885	8.701032	7.7174506	7.7344437	7.7337976	7.797228	7.7453966	7.7571893	8.987303	9.008762	9.128157	9.040274
A_04_P036429	4.986818	4.8019123	5.0483236	5.1349463	5.0842147	5.0619307	4.5582724	4.132655	4.4648786	4.2393193	4.3373346	4.1877785	3.9582388	4.431816	4.0404887	4.0633235
A_04_P048257	7.5706997	7.7099366	7.5490475	7.661009	7.485336	7.5893087	7.9523125	8.1763735	7.9473033	8.189611	7.9904017	8.13313	8.904404	9.204312	8.478477	8.552939
A_04_P022309	15.18432	15.361564	15.209853	15.346119	15.259216	15.350767	15.033609	15.038689	15.025074	15.03991	14.999905	15.055123	15.320639	15.436413	15.460117	15.490534	100348492
A_04_P056457	9.627557	9.630757	9.613258	9.633809	9.66062	9.644271	11.506026	11.5240755	11.523478	11.537108	11.524708	11.550215	10.849255	10.644474	10.335418	10.514255
A_04_P032509	7.9215302	7.9977784	8.042507	8.047124	8.041686	8.054651	6.298159	6.396243	6.232757	6.4430685	6.1950655	6.436517	6.4293857	6.061622	5.5318394	5.8994083
A_04_P003348	13.497097	13.494156	13.501291	13.502881	13.507714	13.486476	13.336574	13.465645	13.333452	13.457426	13.320917	13.450863	14.654663	14.711946	13.987282	14.180175	100009098
A_04_P097963	9.854742	9.712252	9.849447	9.755362	9.871778	9.757145	9.803866	9.979623	9.804782	9.981555	9.800184	9.9936495	8.44073	8.375276	8.589044	8.558146
A_04_P004562	13.416977	13.391668	13.440795	13.412466	13.447838	13.383605	13.888637	13.931406	13.888142	13.934606	13.882652	13.925783	12.207925	12.220152	12.42247	12.451618	100009553
A_04_P087877	6.6415606	6.674981	6.648671	6.748044	6.705556	6.6263223	4.890564	4.829853	4.893525	4.9997706	4.934443	5.125232	4.3702216	4.3645406	4.720036	4.7079883	100355499
A_04_P033095	14.196654	14.113408	14.194221	14.132603	14.187381	14.149057	13.177043	13.15443	13.200172	13.141424	13.182365	13.136577	14.712946	14.723893	14.826286	14.945967	100346982
A_04_P020372	5.209787	5.093361	5.083919	4.751991	5.0943975	4.9527445	4.924118	4.9402103	4.6643457	4.977671	4.555193	4.955502	4.367158	3.9371946	3.6145976	3.9720356
A_04_P010406	17.507944	17.432901	17.510958	17.450256	17.517363	17.446898	17.597843	17.581358	17.650356	17.519627	17.614653	17.522337	18.217266	18.146187	18.452396	18.343714	100357493
A_04_P087844	6.721736	6.665905	6.763857	6.614036	6.696867	6.644465	7.7511573	7.6932926	7.73654	7.6600146	7.717178	7.6791162	7.340454	7.286677	7.7257094	7.72987	100353071
A_04_P042054	9.129477	9.112681	9.130343	9.066076	9.120604	9.048672	9.67557	9.590486	9.708409	9.578828	9.682663	9.578427	9.41059	9.432855	9.202156	9.233588	100347715
A_04_P018943	4.542592	4.368182	4.1728168	4.357756	4.492692	4.59013	4.032066	4.130121	3.7761233	4.131322	4.054098	4.2634215	3.510286	3.2176213	3.2201593	3.2583687
A_04_P094304	4.813101	4.9070687	4.349878	4.675559	4.7254615	4.976909	5.839774	5.8826804	5.945733	5.8853526	5.899174	6.0217485	8.414684	8.294591	7.041254	7.192741
A_04_P077757	14.051553	13.931939	14.032181	13.952678	14.058856	13.92311	13.8518305	13.604304	13.861836	13.585564	13.855946	13.593664	13.816548	13.573016	13.814968	13.68653	100352304
A_04_P086987	10.854467	10.818376	10.878159	10.827729	10.875209	10.827729	12.149614	12.265964	12.168864	12.246827	12.162369	12.277879	12.823539	12.785803	11.969485	12.158934	100337820
A_04_P040032	7.2433767	7.077905	7.157335	7.0691895	7.274235	7.06382	9.016727	9.084104	9.0530205	9.083463	9.051205	9.096867	7.956286	8.000598	7.8505926	7.7703037
A_04_P048363	4.819549	4.5527062	4.8123403	4.2230887	4.8836823	4.5646267	4.7467256	4.4783	4.6431427	4.3954287	4.4825697	4.711454	4.4987426	4.632346	4.770519	4.283157	100343587
A_04_P067618	10.456692	10.371487	10.490737	10.40213	10.450842	10.369355	11.670095	11.428218	11.6969185	11.415356	11.701293	11.427905	11.342054	11.233748	11.343983	11.333059	100341571
A_04_P010291	12.517308	12.3891115	12.516869	12.448388	12.523168	12.399621	12.124992	12.032164	12.140414	12.028066	12.136708	12.029313	12.416638	12.427744	12.258873	12.112482
A_04_P082958	16.559212	16.58349	16.522816	16.591846	16.56416	16.570726	17.409208	17.396242	17.393007	17.41677	17.396242	17.456429	16.763773	16.441639	16.837763	16.805048	100338164
A_04_P091808	9.591145	9.61992	9.531333	9.644003	9.529787	9.579798	10.895529	10.964003	10.912556	10.954193	10.928071	10.98696	9.718739	9.734139	9.271963	9.232868	100341974
A_04_P025558	5.643096	5.6024556	5.33325	5.414191	5.467793	5.4960136	5.4498973	5.5574765	5.452525	5.5123672	5.5422525	5.5415273	3.7445316	3.3157527	3.0810888	2.6471412
A_04_P095996	10.675908	10.691968	10.67165	10.685195	10.669867	10.704548	10.287018	10.33195	10.315669	10.371487	10.335418	10.337794	9.931647	10.053746	10.435502	10.497937	100348004
A_04_P083147	9.938532	9.8932905	9.905618	9.890385	9.950961	9.895384	11.343983	11.33261	11.371072	11.3282385	11.379931	11.33527	10.873216	11.11945	11.259181	11.333877	100341677
A_04_P038812	8.947744	8.773371	8.900818	8.787954	8.916735	8.79498	7.2571173	7.241364	7.3472753	7.2457623	7.392368	7.2562456	6.5180087	6.7391706	6.4024715	6.3854685
A_04_P003713	6.626585	6.4763336	6.4368076	6.5117745	6.3704224	6.485262	10.961784	10.815564	10.998743	10.795053	11.004289	10.796866	10.66368	10.80363	9.90525	9.90335	100009572
A_04_P082214	6.7122936	6.583814	6.6409526	6.4695644	6.731234	6.595793	6.7062554	6.676122	6.75905	6.6740327	6.758539	6.6758213	10.622415	10.702973	11.169406	11.260778	100355614
A_04_P057677	8.451194	8.275189	8.479266	8.33007	8.437404	8.383238	6.6848145	6.857382	6.638268	6.918392	6.70491	6.9019327	6.180876	6.147661	6.2326493	6.262188	100345994
A_04_P071032	4.214633	4.7607546	4.2305775	4.8029013	3.9256132	4.489169	5.9656715	5.700779	5.854735	5.677738	5.8645387	5.7398615	5.564509	5.3983474	5.8650837	5.9554105	100346420
A_04_P068237	13.179334	13.134531	13.15443	13.145097	13.155782	13.161926	13.147803	12.77074	13.161926	12.761146	13.170535	12.765796	12.787702	12.76789	12.995873	13.065821
A_04_P102362	5.655352	6.207464	5.6414757	6.1423044	5.4900923	6.223785	6.6010513	6.256765	6.631867	6.2695713	6.6540775	6.3214436	6.3217907	6.1414313	6.0277452	5.915555
A_04_P039543	11.461746	11.43091	11.423822	11.425608	11.44998	11.473961	11.755838	11.402308	11.7795725	11.433325	11.789882	11.452907	5.1078954	5.325129	5.6153345	5.46099
A_04_P036052	4.883026	5.0900536	4.988663	4.9543295	4.909223	4.8711944	3.4235327	3.4707465	3.5755568	3.4321218	3.345942	3.539239	3.682408	3.8719845	4.301051	4.0869155
A_04_P021569	10.045419	10.0519905	10.031968	9.944371	10.013781	10.064103	10.338291	10.283814	10.341969	10.34343	10.367274	10.386105	10.45965	10.332633	9.870796	9.747755
A_04_P028018	6.9878078	7.0101194	7.075298	6.9606547	7.0432706	6.925137	5.624769	5.5059686	5.614773	5.4009027	5.604006	5.501538	5.422728	5.644844	5.492471	5.587619
A_04_P025854	12.26565	12.201097	12.24643	12.223759	12.244921	12.223759	11.245498	11.290461	11.2530365	11.304232	11.26687	11.288206	13.084486	13.091411	13.219724	13.201528
A_04_P037417	12.129992	12.124013	12.112909	12.134705	12.093164	12.155617	11.396268	11.136265	11.393153	11.11817	11.40599	11.119191	11.484166	11.524385	12.21405	12.130281	100349306
A_04_P004876	6.2235074	6.3198867	6.214623	6.232757	6.2006416	6.3103657	6.533669	6.450569	6.6030703	6.503587	6.563439	6.4201303	2.766474	2.3442485	3.8713574	3.7719927	100339156
A_04_P019662	6.0809507	6.0067425	6.0777373	6.0437465	6.1358275	5.965054	4.8917665	5.0379868	4.9212914	4.9718666	4.960913	5.1528635	5.509747	5.1726594	5.34046	5.29695
A_04_P075188	7.84183	7.8756204	7.8613033	7.8867373	7.924793	7.8759003	9.559728	9.584162	9.569461	9.618839	9.5730295	9.617165	9.204312	9.295554	9.13898	9.07097	100340857
A_04_P039447	14.854002	14.877932	14.848512	14.8637295	14.859676	14.915071	14.473845	14.428907	14.467612	14.441635	14.467612	14.439313	14.458103	14.460566	14.862679	14.893099	100349272
A_04_P094687	8.824563	8.881384	8.792103	8.831877	8.837193	8.919215	9.507863	9.376623	9.493376	9.389424	9.493112	9.389831	8.28842	8.488476	8.519679	8.45701	100348243
A_04_P031997	13.954184	13.962615	13.940272	13.939467	13.945222	13.98298	14.012812	14.107505	14.009281	14.125984	14.032181	14.1236725	14.009281	14.111675	14.7229805	14.787693
A_04_P028867	4.9402103	5.264184	4.895897	5.359383	5.16646	5.43569	3.5180976	3.484203	3.3318865	3.758921	3.8441427	3.737452	4.3496914	4.169374	3.9269507	4.1360965
A_04_P072392	11.685444	11.754152	11.705611	11.73993	11.704859	11.75125	12.115907	12.280206	12.120314	12.326488	12.134705	12.305644	12.014662	12.076241	12.086311	12.029313
A_04_P095637	7.1106377	7.2433767	7.0091434	7.1300626	7.074238	7.156542	8.586134	8.603506	8.575516	8.633046	8.545279	8.645928	7.6019645	7.7891116	8.012622	7.829391	100342130
A_04_P033092	14.819937	14.845257	14.877054	14.915071	14.862679	14.926319	13.968208	14.054549	13.97502	14.0813465	13.976849	14.075659	15.420286	15.111289	15.586555	15.537933	100346982
A_04_P041137	5.0146527	5.145761	4.9790697	5.32402	4.930397	5.2455335	3.580193	4.1769466	3.833059	4.0257826	3.9039977	4.1624255	4.6816115	4.4648786	4.3373346	4.3904085	100342687
A_04_P096002	4.5277047	4.555193	4.529956	4.2393193	4.377837	4.4048347	4.8319144	5.1167746	4.6858797	5.0747733	4.8310986	5.2085285	6.83219	6.8200436	7.798151	7.603291	100347510
A_04_P080013	8.485736	8.49652	8.443275	8.504372	8.4551735	8.525656	8.833328	8.928513	8.759929	8.960181	8.81048	8.983561	8.408934	8.548495	8.640164	8.562682
A_04_P004723	4.9262495	4.9032254	4.9592404	4.728717	4.810168	4.75771	4.733614	4.6167774	4.5342493	4.631237	4.6481156	4.733302	7.545615	7.7202373	8.438306	8.323774	100009459
A_04_P077253	13.1967	13.337583	13.17876	13.369993	13.16703	13.358725	12.507961	12.824218	12.506178	12.79875	12.513517	12.807765	12.903837	13.072669	13.315763	13.242734	100341166
A_04_P003647	14.280599	14.302974	14.275045	14.330081	14.273543	14.293527	14.13656	14.280599	14.118949	14.247999	14.108517	14.271734	15.271768	15.156603	14.745627	14.58894	100008883
A_04_P075038	4.639858	4.4943595	4.3744345	4.524572	4.3210406	4.4502397	4.09526	3.7514744	3.7777183	4.0983853	3.9600186	3.9295423	4.3595686	4.351353	4.46834	4.921798
A_04_P007807	6.43265	6.4638696	6.333399	6.5745416	6.281893	6.4756613	5.5499563	5.800254	5.4726014	5.835196	5.4752326	5.8531685	6.32325	6.124062	5.877782	6.313506
A_04_P000537	6.912783	6.7949667	6.937316	6.7733197	6.9181657	6.8040223	5.4000087	5.4760094	5.5050235	5.444269	5.4441223	5.587884	7.763486	7.6560335	5.651581	5.6619477	100009275
A_04_P082522	3.7890923	3.3387895	3.5627136	2.8803797	2.7398133	3.5959213	4.9186945	4.753623	4.998327	4.9008007	4.8599696	4.8664694	6.306352	5.7581253	5.5438	5.8325605	100346537
A_04_P092292	12.402918	12.493863	12.445681	12.509021	12.463481	12.504231	12.810255	12.830353	12.803462	12.855674	12.765395	12.868918	12.465337	12.296435	11.6462345	11.891112	100348823
A_04_P007249	7.278139	7.358303	7.305483	7.249773	7.2888746	7.3228803	5.6537023	5.8688574	5.7090344	5.780548	5.651153	5.769036	4.343299	4.7768626	4.4133835	4.5946016
A_04_P040805	12.538452	12.517842	12.565536	12.532778	12.548822	12.517842	12.233162	12.358953	12.223325	12.333119	12.218534	12.3448715	11.842304	12.021136	12.0328	12.066608	100008686
A_04_P090144	8.643312	8.578462	8.62442	8.553933	8.644227	8.552939	8.896799	8.779385	8.872216	8.772994	8.852379	8.756655	9.31675	9.181788	8.763063	8.880615
A_04_P052842	9.31586	9.197439	9.279584	9.165419	9.330709	9.198886	5.6936216	5.77686	5.7874074	5.622708	5.6009145	5.733525	8.691571	9.074417	7.186577	7.2457623	100347602
A_04_P038107	2.3223324	2.3253427	2.3224177	2.3290012	2.3247015	3.1458244	5.766543	5.5333	5.7360425	5.448838	5.6435156	5.5455546	6.0668597	5.962347	6.5447454	6.6633587
A_04_P054583	9.16504	9.132034	9.122177	9.148752	9.187097	9.137455	10.327158	10.329783	10.408929	10.324657	10.406395	10.349323	11.113725	11.151641	10.696213	10.7854395	100348456
A_04_P052430	12.077513	12.020255	12.085901	12.024311	12.091604	12.0235815	12.525315	12.600317	12.524696	12.583117	12.524908	12.595607	12.319287	12.144117	12.163348	12.334128	100342142
A_04_P073943	9.452896	9.461267	9.446769	9.444761	9.457275	9.470013	8.236884	8.349302	8.302906	8.366515	8.299317	8.371982	8.259458	8.249608	7.29559	7.3376017	100343602
A_04_P050098	6.8715324	6.7020082	6.6307917	6.738892	6.780886	6.773954	6.9639554	7.00539	7.016059	6.966521	7.0220556	6.919137	5.712982	5.1354537	5.080465	5.6432953	100352556
A_04_P012361	8.709895	8.628078	8.699744	8.619967	8.722075	8.633589	8.562964	8.661432	8.583795	8.65399	8.598443	8.715	8.380701	8.386962	8.500402	8.769249	100008696
A_04_P017209	13.605423	13.558018	13.620222	13.573506	13.610242	13.571854	13.963395	13.770889	13.96389	13.769081	13.939467	13.794264	12.77828	12.62532	12.690337	12.623517
A_04_P046602	8.736339	8.624119	8.689498	8.705142	8.705142	8.644227	7.8041883	7.8311176	7.842444	7.8603964	7.8489804	7.876833	8.390474	8.411064	8.447084	8.530123
A_04_P014548	8.9798565	8.899298	8.979223	8.8951025	8.984408	8.87901	9.753764	9.58978	9.764963	9.591861	9.772816	9.629445	6.3987226	6.302773	3.6204143	3.6235833
A_04_P021857	5.248793	5.275247	4.8554544	5.139382	5.1213417	5.096212	4.902265	5.012833	5.0562663	4.939672	5.118362	5.0126715	4.811515	4.9289927	4.9501314	4.818292
A_04_P025091	6.5490723	6.5793734	6.507733	6.509332	6.479316	6.6389008	6.55854	6.559964	6.597128	6.648135	6.611796	6.5690837	5.593978	5.302929	5.4624023	5.0263753
A_04_P020136	4.030236	3.7141597	4.2207294	3.4039001	3.68226	3.9131258	4.1923385	3.8472474	4.143702	3.9463844	4.3118734	4.0396314	5.017136	4.8525233	4.8525233	4.8997107
A_04_P021509	9.706053	9.636288	9.681386	9.595058	9.693329	9.629445	9.448136	9.621947	9.468996	9.638665	9.458937	9.675209	10.626276	10.662962	10.376995	10.456692
A_04_P002746	17.28365	17.316822	17.298874	17.311848	17.318865	17.331022	17.505749	17.502728	17.482874	17.53846	17.472603	17.542744	17.11363	17.218378	17.303139	17.216377	100009331
A_04_P087935	4.4296503	3.6400237	4.251867	4.141753	4.1002626	4.101433	4.6122036	4.527428	4.5388045	4.6814837	4.6488013	4.6192408	4.1772623	3.8130429	5.730803	5.6665506	100338895
A_04_P016397	7.8578124	7.7369885	7.896947	7.8776183	7.8810177	7.8317976	5.5108504	5.5858164	5.5470457	5.72241	5.5415273	5.752696	5.475669	5.1575346	5.4760094	5.2229877	100008888
A_04_P074602	6.1414313	5.8876743	6.1233416	5.713458	6.0181828	6.042774	7.8668184	7.751494	7.9084888	7.7359004	7.91265	7.743181	7.25275	7.3481035	7.4584017	7.5056067
A_04_P095497	5.1190987	5.206558	4.9319553	5.08441	5.170765	5.4809556	4.0842247	4.2025733	4.1396813	4.2703967	4.252994	4.206526	4.546933	4.2426367	4.8445625	4.605212
A_04_P080467	5.226995	4.9939213	4.9713984	4.9149947	5.156089	4.7016296	5.731217	5.481948	5.7836466	5.4064555	5.7332206	5.4843564	6.164194	6.2664223	6.082901	5.7254605	100358196
A_04_P059368	12.764954	12.761687	12.773584	12.770386	12.7637825	12.7996	11.706604	11.507294	11.7205515	11.517253	11.714161	11.536328	9.899473	10.094609	10.414696	10.459263	100343175
A_04_P067157	5.344686	5.447285	5.4224815	5.4267	5.3630433	5.5282474	5.5936985	5.3131213	5.535051	5.3330355	5.6164603	5.437719	7.003824	7.1225553	6.911803	6.9178414	100343188
A_04_P021041	9.954447	9.874245	9.999361	9.902247	9.984289	9.935436	8.390851	8.452812	8.379862	8.406749	8.401372	8.476565	11.368362	11.3818035	12.1990595	12.26965	100345420
A_04_P036683	6.420346	6.4181747	6.3856874	6.4512725	6.306352	6.5226164	5.624335	5.542756	5.5620446	5.5379057	5.6210566	5.569331	5.2727294	5.043765	5.3769164	5.43546	100344719
A_04_P069834	13.615722	13.644975	13.61884	13.631248	13.603021	13.643294	16.56824	16.391272	16.580303	16.410444	16.577896	16.419527	16.593565	16.443523	16.559212	16.532734	100342904
A_04_P069287	6.246691	5.973579	6.127539	5.857649	6.194809	6.1414313	7.505915	7.273546	7.487294	7.3021703	7.482734	7.2950115	4.8791485	4.7831244	5.5426083	5.3823195
A_04_P058493	8.570801	8.6298275	8.49652	8.598146	8.581764	8.602814	9.404029	9.159601	9.440481	9.181788	9.456135	9.173367	10.0390835	10.006765	10.20614	10.156563	100348225
A_04_P074382	6.2136216	6.353718	6.1513267	6.221504	6.184767	6.309595	10.101389	9.944371	10.097799	9.972922	10.1080475	9.983955	7.2854233	7.265998	7.3901477	7.2844257	100354361
A_04_P078864	13.051245	12.984762	13.04771	12.98836	13.027794	12.982852	11.7851095	11.774939	11.799374	11.761437	11.822073	11.785679	12.006989	12.029082	12.2732115	12.267517	100355532
A_04_P045737	5.7521853	5.642701	5.62934	5.8049126	5.8239574	5.9664855	6.918786	6.695718	6.921019	6.781447	6.9639554	6.8456187	6.254582	6.226654	6.6730313	6.593297	100338390
A_04_P083372	12.45379	12.495177	12.452612	12.460324	12.458739	12.507961	11.506927	11.197131	11.485678	11.219439	11.513942	11.231714	12.091902	11.98079	12.076241	11.873557	100328679
A_04_P056949	4.041661	4.4882755	4.377837	4.2472577	4.520422	4.4077578	6.0992928	5.9840045	6.0817075	5.9659204	6.173922	5.968714	7.6722546	7.5545797	6.185693	6.020429
A_04_P044703	4.7893343	4.837615	4.602322	4.735938	4.981038	4.711454	3.8528585	3.8555613	3.5951633	3.8754537	4.126113	3.878987	4.4519753	4.2403507	4.1934457	4.1364684
A_04_P100159	5.9170628	6.070354	5.8584948	5.990246	5.816896	6.1753087	6.9644127	7.0235257	6.9807425	6.9536476	6.9462667	6.9990807	6.414605	6.4690146	6.8778048	6.7289767	100345091
A_04_P048262	9.021637	8.960707	8.954348	8.91881	8.967874	8.929662	4.9195094	4.9470406	4.6966715	4.9032254	4.883026	4.765612	12.157267	12.17888	13.875013	13.911848	100342780
A_04_P058686	6.2668595	6.459927	6.3556547	6.5674205	6.3498187	6.5789967	8.541383	8.296648	8.531495	8.330361	8.554224	8.37132	7.974106	7.9872966	5.4253387	5.520753	100350310
A_04_P036020	3.9937022	3.657253	3.5793204	3.3089468	3.9653199	3.6713464	6.49384	6.3965073	6.4508786	6.384805	6.491658	6.369894	4.239034	3.874695	4.480393	4.309516	100358696
A_04_P027983	15.3027935	15.232725	15.296073	15.2579975	15.303707	15.313661	15.050253	15.032763	15.020394	15.014888	15.0242195	15.019021	15.662446	15.872397	15.47936	15.497089	100356101
A_04_P079332	12.414585	12.437535	12.408785	12.409663	12.417812	12.44046	12.586471	12.808282	12.561353	12.83803	12.581345	12.834201	10.962954	11.085733	11.473598	11.481248
A_04_P091927	8.13367	8.246054	8.226696	8.264887	8.21864	8.334579	7.4394093	7.5136476	7.511317	7.543622	7.4592204	7.569349	6.4063354	6.547855	6.068317	6.070354	100347093
A_04_P003506	9.131149	9.178354	9.112002	9.139322	9.121152	9.239475	6.765226	6.9152985	6.750778	6.957129	6.783045	6.9585686	7.125351	7.3341913	7.824995	7.7024226
A_04_P092842	6.3360724	6.2113633	6.345977	6.228389	6.341473	6.3272614	8.531006	8.624119	8.517955	8.619595	8.527734	8.632677	7.005123	7.1332045	7.7670765	7.7344437	100353408
A_04_P071964	10.635543	10.609396	10.616084	10.540013	10.618133	10.6782465	9.817016	9.895384	9.81591	9.9203615	9.849819	9.91927	4.4798765	4.5197916	5.305297	5.2975073	100352837
A_04_P053513	10.274326	10.094609	10.330623	10.11032	10.317016	10.115363	10.229944	10.203924	10.197134	10.240649	10.221952	10.223629	9.200896	8.852379	10.218235	10.075435	100352085
A_04_P006279	11.040771	11.104022	11.035543	11.113725	11.035543	11.123142	10.980811	11.101755	10.940821	11.113725	10.961784	11.12707	12.703775	12.779537	14.04805	13.878287	100341040
A_04_P036457	13.734849	13.797477	13.734424	13.783551	13.718417	13.820076	13.232361	13.40836	13.176501	13.406405	13.209619	13.409112	12.903024	12.966972	13.099414	13.067269
A_04_P004091	9.124252	9.073428	9.169775	9.122177	9.151188	9.117607	8.717255	8.781274	8.713141	8.745771	8.71459	8.769571	8.379012	8.355907	8.4591255	8.404949	100008886
A_04_P050383	10.381553	10.475144	10.395516	10.473614	10.369613	10.4535265	10.435824	10.705477	10.437905	10.683419	10.439365	10.692405	11.244064	11.453924	11.687374	11.7205515	100346997
A_04_P071284	5.860422	4.9195094	5.8871937	4.9337606	5.6638994	4.979888	6.6556225	6.775864	6.5799546	6.818731	6.696867	6.7440176	7.182715	7.2576904	6.718771	6.598443	100355990
A_04_P010641	6.3307757	6.5544767	6.247456	6.5588217	6.1146784	6.523627	6.359693	6.604369	6.4081054	6.5802975	6.4290695	6.536224	5.6230927	5.881915	5.567467	5.648879
A_04_P059878	8.919829	9.13561	8.977687	9.095558	8.970709	9.097682	10.11691	10.075771	10.169865	10.07637	10.164985	10.06838	8.340331	8.213959	8.112865	8.251583	100342915
A_04_P025012	7.016059	7.034868	6.9152985	6.9611144	7.039332	6.971069	5.464489	5.681213	5.4900923	5.818372	5.361865	5.820874	5.1845784	4.358483	4.833966	4.9475965
A_04_P063542	2.9945264	3.1447792	3.1238034	3.0820515	2.9954848	3.429792	5.3338847	5.2981834	5.3323145	5.1632147	5.1673193	5.190153	5.4415035	5.244895	5.348131	5.4556556	100355239
A_04_P069109	7.9255815	7.9170604	7.9116626	7.8820987	7.9073005	7.869722	8.490809	8.602814	8.507079	8.601919	8.475069	8.6021595	6.6373014	6.7021403	8.473394	8.456663
A_04_P018032	8.403475	8.51837	8.401075	8.499923	8.36462	8.582502	7.0655847	7.2199674	7.075298	7.1954184	7.1088724	7.1890044	7.802033	8.065346	7.9945674	8.083283
A_04_P100325	8.562964	8.350749	8.525014	8.328474	8.555463	8.319531	9.514594	9.527121	9.481176	9.510712	9.467702	9.513494	7.494739	7.3329215	8.717651	8.853746	100347370
A_04_P096272	10.379992	10.361843	10.38226	10.387273	10.372639	10.359279	10.508325	10.670398	10.5286045	10.637634	10.518428	10.673524	10.410582	10.380895	10.573342	10.6746025	100342888
A_04_P057392	12.499079	12.528491	12.508421	12.540773	12.504231	12.520207	12.411495	12.524696	12.401466	12.504231	12.381325	12.507961	12.047012	12.0190735	11.919218	12.0331135	100351436
A_04_P050952	2.3357806	2.3253427	2.5286388	2.3290012	2.3247015	2.3272948	4.654488	4.554048	4.762425	4.5641336	4.8109274	4.700729	4.864332	4.6997786	4.283326	4.5641336	100343275
A_04_P075742	8.895442	8.909889	8.907037	8.969243	8.907651	8.982287	9.975802	9.801137	9.986697	9.779653	10.005015	9.79794	5.410657	5.1988764	6.594818	6.595308	100350244
A_04_P013670	7.163662	7.179706	7.2854233	7.2315006	7.126102	7.225631	7.605469	7.6246862	7.631585	7.64767	7.5905595	7.6350093	13.314719	13.154837	12.005614	12.06753	100328569
A_04_P048388	13.674546	13.637834	13.658036	13.633418	13.669195	13.627602	13.500154	13.489713	13.519626	13.487651	13.514292	13.481905	13.976849	13.939467	14.156063	14.244354	100340798
A_04_P099417	8.687228	8.679091	8.67091	8.675226	8.769571	8.68196	7.153793	7.3635387	7.197165	7.32557	7.1985464	7.3622503	8.500636	8.644496	8.054888	8.306612	100352834
A_04_P055293	9.929741	9.837287	9.941853	9.853164	9.94603	9.857257	11.721089	11.717563	11.776296	11.701585	11.789117	11.704859	11.678893	11.785423	11.319213	11.407944	100345214
A_04_P058728	12.660473	12.619328	12.650998	12.616832	12.668463	12.62593	12.526191	12.685162	12.564294	12.6505995	12.55497	12.682823	7.6885767	7.672728	7.69839	8.014631	100340825
A_04_P092846	6.078365	6.054857	5.9664855	5.902746	5.9393325	6.1045694	8.519322	8.564898	8.55601	8.561638	8.58576	8.57261	6.9181657	6.8827295	7.2888746	7.4610624	100353408
A_04_P052477	8.868335	8.83528	8.858716	8.875788	8.8951025	8.879973	9.718739	9.814796	9.741891	9.8166895	9.712898	9.810658	8.690172	8.344115	8.550221	8.589433	100354668
A_04_P023781	4.2478714	4.7726226	4.082664	4.246186	4.405455	4.383008	5.439559	5.3643117	5.4771514	5.423507	5.366845	5.5334616	6.2678423	6.1366935	6.2858515	6.191548
A_04_P055057	7.1371684	7.0959716	7.2539883	7.1130195	7.2391768	7.1039815	6.323552	6.505443	6.38625	6.4206486	6.3532495	6.496763	8.681653	8.6201935	6.507116	6.4582753	100348694
A_04_P036487	5.66272	5.5648513	5.5376744	5.6945934	5.5136867	5.711396	5.2061176	5.429509	5.32759	5.3745775	5.391407	5.3407135	5.3149486	5.3432574	5.3184643	4.862271	100351371
A_04_P066252	6.4483414	6.417909	6.455052	6.2841077	6.4522753	6.2277017	6.517022	6.3355913	6.624	6.416746	6.572086	6.4587517	7.8446555	8.018866	7.8007126	7.609987
A_04_P073209	16.293356	16.224575	16.268808	16.254768	16.279436	16.239864	17.018604	16.930933	17.027124	16.928253	16.994215	16.926733	14.487446	14.399765	14.899059	14.821001	100356829
A_04_P011713	6.1200347	5.8376436	6.045315	5.98347	5.959134	5.9059005	3.9643567	4.268256	4.1360965	4.268256	3.9771857	4.438953	5.7234163	5.2644873	3.443999	2.3289146
A_04_P063577	6.024687	5.8683677	6.0143247	5.8248014	6.118738	5.8994083	4.997625	4.9566154	5.0286617	4.908181	4.949616	4.9930115	4.7224965	4.827623	5.1546288	4.9186945	100346924
A_04_P018381	7.583862	7.7141	7.542842	7.7468963	7.46931	7.8150625	6.432049	6.4895153	6.488315	6.484133	6.4626856	6.485601	5.5835967	5.9399796	5.954709	5.7523794	100351141
A_04_P088562	15.456639	15.437939	15.446381	15.489185	15.473741	15.444161	14.788754	14.731361	14.806114	14.7229805	14.819937	14.725908	14.714962	14.823499	15.193481	15.139996	100349096
A_04_P062577	12.436052	12.462597	12.428989	12.465032	12.4512205	12.465337	12.552025	12.450779	12.565536	12.427387	12.57598	12.457581	13.333958	13.353409	13.873586	13.897091	100358733
A_04_P029178	13.866766	13.83246	13.877465	13.868638	13.866158	13.859554	14.608612	14.595752	14.628797	14.660352	14.635663	14.651335	13.492304	13.664189	14.10964	14.147013	100009367
A_04_P059232	4.6752796	4.7546234	4.8483763	5.0082145	4.790522	4.8855743	6.0849004	5.885578	6.06921	5.766543	6.1431303	5.8660264	7.3917766	7.824995	7.5615244	7.5002494	100345714
A_04_P059148	5.168447	5.0943975	5.071862	5.01935	5.055649	5.1411877	8.87118	8.85769	8.881883	8.846946	8.911583	8.829147	8.622201	8.624119	8.732562	8.795303
A_04_P091424	4.7425976	4.8777237	4.7357225	4.736657	4.9471765	4.9160266	5.7925634	5.675567	5.789095	5.6594176	5.89159	5.688531	4.389975	4.2685714	4.300342	4.1701074	100345750
A_04_P048629	5.769752	5.5318394	5.541244	5.4253387	5.677738	5.6235003	8.3047285	7.9393573	8.287324	7.935092	8.299549	7.970627	8.473171	8.755597	8.497181	8.66511	100355448
A_04_P070552	5.7747335	5.6075673	5.7885876	5.571443	5.706654	5.564509	8.314331	8.101347	8.356561	8.084545	8.349039	8.105228	8.671341	8.887059	8.611281	8.590707	100342831
A_04_P092911	8.97391	8.976013	8.980585	8.885393	9.002621	9.004654	8.709246	8.467041	8.767084	8.472904	8.741219	8.50557	8.682269	8.760146	9.195349	9.345945
A_04_P037963	8.8985195	8.880362	8.897382	8.874428	8.84038	8.930839	9.343972	9.265643	9.376956	9.243526	9.396614	9.259917	11.743895	11.717914	11.547604	11.630194	100347186
A_04_P081576	6.505632	6.363213	6.458085	6.3402014	6.5061855	6.561699	10.705764	10.531968	10.729567	10.568419	10.740003	10.572799	8.633302	9.010203	10.461296	10.560297
A_04_P081038	7.5622687	7.619083	7.487544	7.557115	7.6084957	7.672728	8.416438	8.3923645	8.427911	8.397242	8.43064	8.3923645	8.7216425	8.849886	8.79874	8.816559	100354945
A_04_P091567	9.454164	9.212533	9.441839	9.189013	9.467127	9.2944	7.312856	7.3357096	7.3287797	7.306966	7.370205	7.3277845	6.2162333	6.157913	5.607858	5.7850537
A_04_P048258	4.187428	3.2531831	3.749844	3.7582495	4.260184	4.2119536	4.3894224	4.5224276	4.2453847	4.378065	4.3995767	4.6122036	3.3474584	3.594613	3.683872	3.7323267
A_04_P005060	18.351786	18.245714	18.33424	18.231363	18.32711	18.248802	17.894747	17.842405	17.951788	17.901619	17.993917	17.94702	17.264826	17.2782	16.96831	16.933023	100008975
A_04_P066673	8.414448	8.321104	8.355907	8.266129	8.366515	8.351374	8.79498	8.74209	8.792571	8.775901	8.823616	8.830984	8.372577	7.952819	8.722443	8.608029	100339588
A_04_P062761	12.76264	12.81139	12.681345	12.731718	12.741472	12.827364	11.044546	11.031378	11.029482	11.102551	11.108932	11.108529	9.777727	9.819518	10.1305065	10.034829	100350361
A_04_P015101	5.6819386	5.483102	5.6881566	5.3320622	5.6221476	5.641015	5.04745	5.0012484	5.0579185	5.110185	5.1338596	4.9902973	2.6448643	2.8354576	2.9576104	2.6272998
A_04_P009562	6.2494783	6.2033195	6.0591283	6.179861	6.2399964	6.3316436	5.988182	5.610282	5.8799663	5.6407175	5.870215	5.7373257	5.9497633	5.531629	5.907769	5.8047085
A_04_P090033	10.6564665	10.5202875	10.643223	10.532308	10.650773	10.579522	11.077937	10.927476	11.071223	10.918555	11.0640135	10.917094	9.805478	9.722264	10.063741	10.061348
A_04_P081697	13.705821	13.631711	13.72264	13.625044	13.728664	13.710893	14.707685	14.618851	14.7207155	14.652295	14.711946	14.631445	14.4454365	14.335585	14.380344	14.46405	100341011
A_04_P074499	12.739075	12.713508	12.7691345	12.718191	12.735836	12.744463	13.585564	13.374322	13.574246	13.401646	13.581308	13.393302	11.667753	11.585541	11.453924	11.517253	100343121
A_04_P025262	6.8749347	6.943308	6.8156614	6.99365	6.811585	7.098313	6.429696	6.4400363	6.398452	6.460866	6.456107	6.454222	6.608412	6.734232	6.472041	6.7058764
A_04_P064715	9.168018	9.041377	9.203908	9.051453	9.230218	9.098874	7.69803	7.8133526	7.7065454	7.83374	7.7410283	7.794695	8.734458	8.690172	8.624119	8.62325	100347474
A_04_P066722	8.648423	8.68041	8.679789	8.708849	8.681653	8.758444	6.8816533	7.071234	6.8757596	7.091565	6.8588977	7.1281114	6.827431	6.449244	6.75905	6.8671684	100356932
A_04_P094062	4.943767	4.8233776	4.7014294	4.5353227	4.871762	5.0671587	4.8881774	4.561677	4.6466827	4.7254615	4.8010077	4.4273868	3.6394737	3.1890695	3.3454573	2.9851792	100348486
A_04_P030114	13.048113	13.083606	13.031902	13.094217	13.038575	13.117203	12.721637	12.9381075	12.7115135	12.953305	12.724638	12.951391	13.579896	13.621305	13.602495	13.642664	100357563
A_04_P025247	5.3348813	5.3296967	4.997027	5.3187847	5.071862	5.5872493	6.988128	7.349823	6.973675	7.3534718	7.0463963	7.3567867	11.3066435	11.393781	10.545837	10.587172
A_04_P094077	6.860976	6.777077	6.7855086	6.9124904	6.8582754	6.944379	8.542003	8.671341	8.528543	8.675765	8.551592	8.707266	7.80033	8.034324	7.8067484	7.6715727	100342269
A_04_P034827	9.2254305	9.274182	9.207153	9.229656	9.169775	9.31412	7.73175	7.635303	7.6705084	7.6430387	7.7049174	7.62436	5.746709	5.8047085	5.845964	5.817368	100348894
A_04_P026127	6.0288076	5.9348283	5.8780847	5.7717876	5.9332504	6.163432	5.5577826	5.4829016	5.5977044	5.4590282	5.561174	5.4026985	4.9131937	4.9690967	4.9142942	4.9592404
A_04_P010123	12.340018	12.368303	12.366061	12.380627	12.341309	12.379005	11.823177	11.972179	11.795991	11.978663	11.834692	11.943738	12.085172	12.253033	12.277394	12.249309	100358017
A_04_P032757	10.206709	10.34725	10.156563	10.384875	10.156563	10.357443	8.587723	8.795303	8.647542	8.796645	8.57333	8.852062	4.7028136	5.0337234	6.6332316	6.696622	100101603
A_04_P069741	7.455668	7.5412245	7.429547	7.486582	7.487544	7.518662	9.58512	9.625813	9.580944	9.58934	9.525567	9.583832	10.177206	10.066855	10.035811	10.148727
A_04_P017700	4.438766	4.3863363	4.3059673	4.253232	4.45111	4.504818	4.1198344	4.0770955	4.3069634	4.1453786	4.3234787	4.3140182	2.4445152	2.3442485	2.8172898	2.3289146
A_04_P087456	4.5269804	4.6045594	4.525141	4.5066924	4.843141	5.0040507	4.913497	4.474141	5.427229	4.6367197	5.1060705	4.551928	4.303525	3.8441427	3.5867655	4.5594	100348861
A_04_P080652	12.135925	12.0235815	12.152134	12.003528	12.162369	12.019473	11.683272	12.057459	11.698323	12.025457	11.693829	12.0328	11.776717	11.61432	10.983652	11.293596	100355690
A_04_P065036	9.219664	9.059082	9.197439	9.054375	9.189327	9.131149	10.171248	10.290744	10.187913	10.271413	10.14405	10.264283	9.695029	9.606654	9.731762	9.981555	100345805
A_04_P019398	3.844439	3.7595115	3.3313386	3.5813053	3.7856302	3.838606	5.0708923	5.156089	5.216037	5.058743	5.20278	5.174213	4.832146	4.915513	4.5527062	4.529775
A_04_P006486	12.49216	12.417395	12.491812	12.425984	12.497359	12.389318	11.005539	11.204276	11.010812	11.197131	10.995501	11.209262	12.233553	12.580483	12.161681	12.335669
A_04_P095393	6.4237022	6.620057	6.511471	6.571062	6.462487	6.591819	11.125834	11.276515	11.139943	11.2533	11.116535	11.2486925	10.763053	10.65823	10.423123	10.5353775	100009180
A_04_P005076	8.021103	7.956286	8.049147	8.035261	8.073279	7.9439745	9.7480955	9.777727	9.810658	9.783476	9.783476	9.782812	10.0878725	10.173281	10.00846	10.0519905	100009487
A_04_P055757	8.530701	8.638322	8.542351	8.628078	8.57333	8.611569	6.154547	6.2046366	6.227314	6.2173586	6.1673017	6.291073	6.918392	6.8873005	6.915655	7.109262	100352867
A_04_P061167	5.4052744	5.381742	5.3603106	5.4155755	5.2517676	5.437719	6.2241354	6.4572754	6.3084044	6.4919686	6.2522297	6.471794	5.3616657	5.162502	5.8584948	5.81336	100356922
A_04_P075525	13.497772	13.3756695	13.526816	13.413088	13.521037	13.386338	12.584864	12.81139	12.6210985	12.8042	12.591058	12.822345	13.210937	13.2997875	13.389434	13.422181
A_04_P071618	8.167155	8.1123495	8.217881	8.086038	8.226696	8.059693	6.32325	6.4091783	6.3432837	6.538715	6.3186407	6.511471	7.119868	7.207463	6.801634	6.960264
A_04_P090872	3.9960048	3.7504425	4.0313463	3.6894753	4.310265	4.0596213	6.150882	6.011251	6.055108	5.9502068	6.1146784	5.9698114	6.1194854	5.96293	5.965054	5.860635
A_04_P032911	6.7098885	6.84322	6.5847797	6.8774743	6.672768	6.8769665	8.886341	8.870383	8.916735	8.883044	8.87118	8.928261	8.734301	8.625462	8.446419	8.710193	100327271
A_04_P063997	7.4452996	7.319103	7.369171	7.298132	7.3730397	7.2365055	6.601682	6.6663904	6.650753	6.6332316	6.566105	6.6845565	6.7865944	6.3614354	6.69548	6.5793734	100356815
A_04_P097797	11.556765	11.500525	11.55756	11.534854	11.591452	11.551407	11.293596	11.414747	11.311143	11.427905	11.327986	11.425171	10.566803	10.563953	10.887967	10.800921	100349675
A_04_P094342	7.151291	7.0698004	7.209597	7.166406	7.1794696	7.1215982	5.598524	5.604006	5.773314	5.5753574	5.584596	5.4763913	5.146194	5.569331	5.3630433	5.414191	100008979
A_04_P079232	9.237931	9.2926655	9.255247	9.298126	9.253818	9.314761	10.078279	10.055183	10.128337	10.107463	10.119004	10.154578	9.824621	9.67482	9.234864	9.182862	100347684
A_04_P071977	4.996567	5.002611	5.0820565	5.0509596	5.082295	5.3001323	7.0088162	7.0539093	7.0432706	7.0760164	7.0708313	7.085349	6.8346815	6.8505063	6.3906574	6.4022493	100355315
A_04_P025086	5.953	5.8743215	5.9359436	5.9233365	5.8838973	5.915555	6.938286	6.911803	6.9144607	6.984954	6.977132	7.0127196	8.849099	8.849099	7.8628654	7.991101
A_04_P079042	6.0819087	6.1467977	5.902993	6.1098375	5.963661	6.1997347	8.7789545	8.790276	8.795303	8.798341	8.811396	8.798957	9.090462	9.116009	8.384334	8.488476	100354847
A_04_P028127	5.7352633	5.807262	5.777695	5.5582433	6.0121512	5.8641953	4.4126625	4.3350234	4.4762397	4.6025934	4.5542464	4.5866327	4.0329213	4.581386	4.110379	4.036419
A_04_P050828	13.097519	13.070736	13.0936575	13.088589	13.096107	13.051245	12.265251	12.326488	12.298309	12.306612	12.282556	12.33172	12.578431	12.692577	12.874292	12.883028	100356918
A_04_P032239	8.447292	8.407595	8.512468	8.442073	8.489513	8.468081	5.4061227	5.6369605	5.3842373	5.650112	5.497433	5.692569	5.7788777	6.405517	8.106822	8.181993
A_04_P012986	18.688656	18.599075	18.677677	18.578861	18.675318	18.578861	18.17122	18.167315	18.210024	18.22754	18.255285	18.234922	18.091227	18.13935	18.011038	18.008974	100328551
A_04_P054880	4.286759	3.9744592	4.1827745	4.2278275	4.0582123	3.7814114	5.820874	5.324538	5.8119745	5.512679	5.8054476	5.5244074	3.5700984	3.491987	3.5440667	3.3568008
A_04_P020654	10.791999	10.71541	10.803193	10.740003	10.840116	10.77733	10.228377	10.267435	10.239939	10.27913	10.253334	10.29436	11.34432	11.409993	10.993113	11.058917
A_04_P020271	12.509569	12.532778	12.49481	12.52917	12.49613	12.548822	11.256788	11.363912	11.284479	11.406653	11.265562	11.398177	13.073663	13.131537	14.180939	14.2382345
A_04_P022584	4.6651144	4.934886	4.852328	4.9369326	4.832873	4.903682	7.088073	7.043096	7.0290437	7.0589085	7.0770564	7.0486684	7.7871237	8.167612	7.4675193	7.3413663
A_04_P025625	5.279341	5.143398	5.0883303	5.2389736	4.9224067	5.4456954	3.1824396	3.937442	3.5375981	3.9145691	3.6601331	3.9727936	3.1588304	2.6965182	4.29519	4.4151373
A_04_P033322	17.94702	17.879318	17.94501	17.865335	17.940714	17.890308	17.570934	17.719555	17.484919	17.75509	17.484919	17.771566	17.8854	17.95836	17.993917	17.964964	100353722
A_04_P017268	13.277736	13.252783	13.304262	13.24636	13.312181	13.2997875	12.895024	12.911774	12.896333	12.943807	12.925492	12.9487095	12.815545	12.718191	12.856213	12.885307	100350593
A_04_P027678	16.271864	16.217257	16.245916	16.176098	16.254768	16.222704	17.467142	17.633463	17.44419	17.790514	17.517363	17.901619	16.673779	16.58349	16.814243	16.712011	100355843
A_04_P032669	4.6370106	4.301051	4.3723054	4.499056	4.568868	4.591572	4.623323	4.2414665	4.57582	4.141753	4.4143534	4.259925	4.191779	4.2547855	4.5613923	4.3140182	100354221
A_04_P083836	13.251258	13.270647	13.264682	13.286238	13.25878	13.337583	13.048382	13.072279	13.033237	13.089583	13.049322	13.101507	12.417395	12.285897	13.017596	13.0006	100338314
A_04_P005550	6.262188	6.2986226	6.314027	6.159556	6.609964	6.1728306	8.0003605	7.8778267	7.999471	7.9283543	8.032934	7.8780303	7.8112693	8.123701	7.8069496	7.6134076	100357908
A_04_P050118	13.15443	13.135289	13.147803	13.146496	13.115005	13.202711	12.736819	12.591811	12.722993	12.620106	12.749703	12.606651	11.401478	11.507294	11.801152	11.685962	100353524
A_04_P009497	13.258012	13.22806	13.283569	13.218625	13.242088	13.265498	11.7343235	11.995951	11.702996	12.002912	11.738213	11.993362	15.159889	15.04273	13.589416	13.743584	100345663
A_04_P085112	8.160866	8.220046	8.197062	8.155617	8.334901	8.218321	8.96379	9.423209	8.967652	9.422476	8.981897	9.434527	10.518126	10.618401	10.361601	10.39218	100340385
A_04_P014861	12.409167	12.4001045	12.418144	12.3952675	12.427744	12.455864	13.323888	13.412466	13.280643	13.409112	13.314719	13.420953	9.913018	9.976539	9.587359	9.443712
A_04_P065302	4.8036394	5.0230274	4.6133842	4.8981247	4.8310986	5.097052	6.7274895	6.7677045	6.6936965	6.7655196	6.673294	6.781447	6.5357842	6.756972	5.8235674	5.545752	100349760
A_04_P075733	9.941017	9.9558525	9.945083	9.989966	9.982351	9.991664	10.365333	10.494225	10.393693	10.523972	10.40792	10.508325	10.43976	10.523521	10.605737	10.660944	100349459
A_04_P092682	10.802754	10.874872	10.81365	10.855981	10.781219	10.871513	11.477338	11.493298	11.452907	11.493748	11.465899	11.492623	11.6020355	11.80219	12.071186	12.097213
A_04_P001666	10.356267	10.419129	10.355531	10.419642	10.315669	10.456055	9.970045	9.983955	9.967901	10.051427	9.980565	10.028707	9.206214	9.280148	9.64078	9.563172	100009207
A_04_P026717	5.471964	5.3871293	5.173305	5.453843	5.303149	5.5648513	3.434658	3.2118893	2.7059622	3.3915453	2.6518056	2.9120078	4.459921	4.1094036	6.59906	6.4973335
A_04_P028356	13.165839	13.282288	13.148327	13.270103	13.143124	13.293094	13.480106	13.441889	13.446554	13.448183	13.487651	13.454816	13.338569	13.587667	13.758786	13.64047
A_04_P076289	4.178527	3.6868172	4.1068473	4.316356	3.5134296	3.8933613	6.6738086	6.817913	6.7070985	6.8146	6.7562513	6.7735605	6.526136	6.7801247	7.0247054	6.770574	100339959
A_04_P068579	11.249748	11.330507	11.224816	11.3653	11.181075	11.325241	11.423161	11.566819	11.414229	11.578454	11.407944	11.577683	11.118485	11.143785	11.717088	11.560925	100348491
A_04_P057239	11.119844	11.256788	11.1292	11.277477	11.129852	11.228126	10.31334	10.551224	10.294042	10.530916	10.289651	10.537951	10.017613	10.065325	9.728806	9.631048
A_04_P019636	4.7810564	4.862271	4.7609925	4.9278455	4.8859024	4.9675655	4.410286	4.317717	4.056219	4.4444947	4.454293	4.512376	4.0389357	4.1975245	3.4791284	3.6043243
A_04_P017004	16.360006	16.546036	16.395647	16.574617	16.36671	16.533903	16.1307	16.361858	16.087128	16.327066	16.072315	16.315203	15.992887	16.096943	17.22884	17.236612	100343802
A_04_P062252	15.718352	15.89213	15.749467	15.923599	15.715441	15.871554	14.369253	14.58894	14.373193	14.5778265	14.329422	14.560686	10.495381	10.557179	10.960574	10.804932
A_04_P093142	11.005539	11.102209	11.033874	11.090521	11.032605	11.11021	8.872519	8.676873	8.853746	8.687545	8.846946	8.665813	12.572344	12.499723	11.790544	11.875406	100346742
A_04_P006482	4.34306	4.1332684	4.2550874	4.0566645	4.2038198	4.099718	4.6260977	4.5353227	4.6249514	4.750223	4.7451444	4.687842	4.0101852	2.980243	3.5522878	3.507969
A_04_P012243	7.9945674	8.153703	8.038693	8.113481	7.9062114	8.093464	6.9175115	7.0473933	6.9714212	7.00833	6.948529	7.029271	6.089767	5.967431	5.817855	6.079784
A_04_P000179	12.581837	12.74104	12.660473	12.706111	12.624037	12.7176485	16.271864	16.429274	16.284893	16.43267	16.254768	16.412264	5.233376	5.0543013	8.237389	8.388825	100008814
A_04_P064592	12.275469	12.219204	12.2795315	12.217822	12.26965	12.226511	10.835526	11.136594	10.853636	11.131424	10.826715	11.151861	15.876719	15.8699665	14.234698	14.4081545	100352488
A_04_P085424	7.759643	7.6285315	7.7801027	7.51091	7.827576	7.567621	10.962112	11.105896	10.975383	11.0745735	10.918555	11.095309	7.8595886	7.8565435	6.553633	6.7062554	100346395
A_04_P043112	5.636075	5.466651	5.3284974	5.4000087	5.549365	5.4836435	4.3188295	4.593275	4.296563	4.7261534	4.396062	4.726522	3.7890923	4.434969	4.266291	4.309767
A_04_P005972	5.0825615	4.864332	5.1553373	5.257684	5.1667724	5.0700674	5.276667	4.776279	5.077123	4.903682	5.058743	5.094964	4.9298315	4.457831	4.090869	4.5584755
A_04_P013141	12.360301	12.256373	12.374979	12.266373	12.391154	12.245728	14.427925	13.842972	14.425141	13.835795	14.414491	13.856461	16.01124	15.861927	15.685249	15.774502
A_04_P081460	9.370725	9.330709	9.368556	9.318151	9.3585415	9.296163	8.548096	8.417893	8.586134	8.432417	8.568582	8.44073	8.078435	8.119784	8.020498	7.9977784
A_04_P073057	10.028431	9.962177	10.037526	10.013481	10.0665865	10.001193	11.012205	10.847825	11.04961	10.850222	11.051371	10.859574	10.245028	10.346991	10.747014	10.833875	100344485
A_04_P070372	7.416333	7.1756387	7.286677	7.3612843	7.3509464	7.2711687	8.354756	8.254143	8.392035	8.27444	8.367247	8.264887	7.996043	7.992894	8.276808	8.254143	100354521
A_04_P096682	7.5876923	7.5795307	7.621473	7.5438952	7.7549543	7.563155	8.889238	9.014524	8.937149	9.007822	8.956454	9.010942	8.772994	8.753905	8.659442	8.682269
A_04_P074189	10.449081	10.411159	10.444234	10.384443	10.469554	10.351567	8.640522	8.670115	8.695704	8.66827	8.716588	8.662872	9.064349	8.967874	8.922925	9.076368	100353970
A_04_P062947	4.850173	4.657966	4.718074	4.539586	4.713613	4.8989816	3.560634	2.6650505	3.745114	2.6120384	3.5903494	3.0518975	5.1611204	4.4625554	4.313737	4.52793
A_04_P030592	17.913069	17.872997	17.907766	17.8854	17.907766	17.872997	19.228968	19.20002	19.306946	19.188759	19.306946	19.170149	18.978647	19.157291	19.018211	18.22336
A_04_P026510	13.452057	13.32531	13.418199	13.330371	13.424299	13.319723	11.10202	11.204573	11.132144	11.1986	11.1292	11.2174425	13.137486	13.280643	12.725054	12.904144
A_04_P053869	15.543365	15.472246	15.506097	15.484093	15.5533695	15.462681	12.862303	13.049571	12.894584	13.040789	12.891706	13.045835	11.641051	11.514299	11.863978	11.822269	100351888
A_04_P005841	12.794907	12.751928	12.821087	12.764554	12.80943	12.76059	10.801603	10.984848	10.828574	11.012553	10.8152275	11.00046	15.642996	15.876719	16.500874	16.497606
A_04_P052738	7.930459	7.8587923	7.885903	7.9988413	7.9650936	8.042754	7.5402837	7.368323	7.5706997	7.343953	7.5425344	7.3730397	7.039332	6.9990807	7.112703	7.0979657	100349995
A_04_P040821	6.359693	6.3548765	6.2729425	6.31319	6.3617067	6.2996674	6.001783	5.8836923	5.9729595	5.790684	6.0475063	5.832782	6.0556293	6.134889	6.166848	5.90619
A_04_P032605	13.614075	13.5559	13.588303	13.57718	13.61085	13.573506	5.886954	5.888501	5.8976245	5.870927	5.954709	6.027484	8.680151	8.595384	7.166406	7.1285086	100008864
A_04_P005681	12.607965	12.494368	12.589909	12.534339	12.591811	12.515315	12.868918	12.760147	12.9085865	12.756555	12.902094	12.767115	13.018986	12.919027	13.290631	13.280643	100351699
A_04_P026133	8.706996	8.79874	8.729149	8.71865	8.685492	8.845724	7.4099874	7.4876924	7.45378	7.4124928	7.431746	7.4584017	6.781447	6.8308816	6.9341884	6.9090815
A_04_P010022	10.050753	9.997919	10.083627	10.026425	10.0519905	10.024393	10.992617	11.147227	11.026073	11.151861	11.042401	11.172841	11.151641	11.2189865	11.038382	11.080364
A_04_P042147	8.372906	8.338038	8.3231535	8.325672	8.402148	8.339315	7.3347826	7.185054	7.398401	7.2076216	7.4343657	7.1263976	9.053565	9.090963	9.7637005	9.817548	100346296
A_04_P004680	7.4151525	7.614939	7.444216	7.5357947	7.5156717	7.59701	5.055649	4.9899206	5.078033	4.958259	5.1884084	5.170507	9.437686	9.437882	12.259129	12.278159
A_04_P006126	12.735375	12.7126875	12.766773	12.733723	12.758788	12.727562	12.750155	12.335181	12.7691345	12.3541	12.768713	12.371812	11.796707	12.050071	11.756484	11.874384
A_04_P102743	12.388385	12.445415	12.419426	12.445681	12.423294	12.450428	12.713858	12.207925	12.725823	12.199444	12.729941	12.235439	13.06137	13.223895	12.274598	12.3541	100009526
A_04_P002996	3.6784592	2.808405	3.333948	3.5785124	3.458279	3.5992568	6.8611727	6.4384737	6.847744	6.485601	6.8807	6.462487	5.902746	5.98347	5.8924317	5.8501534	100009159
A_04_P076028	9.821028	9.804782	9.837287	9.818759	9.87468	9.837874	10.1610565	10.099663	10.209749	10.123967	10.1835785	10.138885	8.649771	8.678685	8.512955	8.537785	100354266
A_04_P077687	11.7035675	11.795506	11.7122965	11.813427	11.700654	11.823972	11.610068	11.175882	11.6020355	11.139943	11.6028	11.104861	13.345087	13.38756	11.837724	11.859272
A_04_P101952	6.649077	6.523627	6.723793	6.326721	6.6155386	6.571317	6.09759	5.9806814	6.0906425	5.9906106	6.1217527	6.0425663	6.6583076	6.789193	7.235234	7.267053	100008718
A_04_P054742	3.4777815	4.4806714	3.9754434	4.1399674	4.097888	4.4412527	4.2464347	4.23262	4.1562467	4.224648	4.2227163	4.514991	4.3051896	4.342259	4.3827267	4.79388	100348056
A_04_P012159	14.35118	14.3162565	14.360548	14.273543	14.329422	14.350474	14.771442	14.767323	14.783408	14.765667	14.818455	14.787693	16.123852	15.969927	16.452908	16.436945
A_04_P082031	10.070761	10.115614	10.07139	10.103125	10.067654	10.152131	10.218696	10.243837	10.232756	10.264848	10.227642	10.261294	8.856603	8.982498	9.294022	9.09456
A_04_P002316	11.277477	11.263129	11.296422	11.2320795	11.308389	11.255169	11.545705	11.5505905	11.55716	11.566598	11.585541	11.522444	8.315262	8.201267	7.611545	7.395836	100009136
A_04_P019431	7.42038	7.521375	7.3177147	7.51923	7.3495116	7.521375	5.9912357	6.033022	5.9477124	6.068102	5.9804063	6.0084105	5.455348	5.687214	5.3924227	5.401244
A_04_P090038	14.214074	14.247999	14.194791	14.210592	14.177922	14.259774	13.532655	13.63217	13.547077	13.658036	13.553995	13.649981	13.486476	13.546089	13.520779	13.557056	100346692
A_04_P098213	14.926319	14.972548	14.917823	14.9102545	14.94891	14.996367	15.359947	15.378416	15.369425	15.346119	15.371809	15.340256	15.372893	15.2396345	15.186512	15.147969
A_04_P100343	9.913941	9.924861	9.890659	9.906202	9.903747	9.980565	10.304695	10.230311	10.336771	10.219364	10.339501	10.260413	10.22159	10.427182	10.7336035	10.68102
A_04_P039328	7.23794	7.2809935	7.1782627	7.265236	7.2374163	7.33917	8.6298275	8.577746	8.66511	8.571157	8.646585	8.58515	9.343972	9.485737	10.830218	10.616473	100343906
A_04_P098339	11.467776	11.475794	11.401254	11.457468	11.448112	11.499437	10.714013	11.274203	10.753404	11.3168125	10.770469	11.298451	11.3202095	11.33154	11.2533	11.28076	100355934
A_04_P095257	2.3223324	2.3253427	2.3224177	2.3290012	2.3247015	2.3272948	6.3240566	6.2069693	6.196289	6.2817516	6.299909	6.2989	6.6907473	6.7756476	6.499933	6.385211	100358982
A_04_P012783	14.65834	14.66379	14.652295	14.65322	14.664734	14.712946	14.450982	14.693794	14.4454365	14.713722	14.456047	14.7207155	15.1490345	15.3052845	14.98716	14.975419
A_04_P045752	4.237034	4.57582	4.421476	4.483254	4.437922	4.4401755	3.5429416	3.9727936	3.59533	4.020065	3.6197	4.031882	3.896592	4.136753	4.2510104	3.611335
A_04_P060619	8.480416	8.45154	8.497181	8.492009	8.496845	8.469798	7.4452996	7.3290367	7.4232235	7.299043	7.450447	7.298132	6.887782	6.9133515	7.139444	7.095787	100355931
A_04_P060443	7.32318	7.423825	7.362453	7.528169	7.361569	7.5056067	8.506764	8.7155905	8.442073	8.752247	8.472277	8.759929	8.457292	8.562197	8.553933	8.3733835	100340330
A_04_P013666	7.2552257	7.281826	7.271742	7.2632103	7.3249187	7.2787085	7.3852754	7.84183	7.3524966	7.8431005	7.392672	7.823889	13.363042	13.293094	12.094749	12.133636	100328569
A_04_P091519	13.359512	13.402007	13.348474	13.397012	13.380529	13.449653	13.655423	13.634443	13.659988	13.652573	13.650448	13.677454	13.289103	13.296907	13.152898	13.137486	100359202
A_04_P088922	6.324897	6.258726	6.2736716	6.2212725	6.3171406	6.3353066	4.3984857	4.423252	4.4464	4.330289	4.5135474	4.394363	4.417931	4.554594	4.89946	4.6481156	100353961
A_04_P003736	8.306612	8.392035	8.300686	8.343478	8.273354	8.442408	6.9211793	6.984954	6.9465594	7.009562	6.9181657	6.99421	7.8303523	7.898473	8.730576	7.982343	100352066
A_04_P013601	7.6168222	7.610368	7.6309323	7.6713963	7.6409855	7.7147307	7.2763987	7.398001	7.255835	7.3955407	7.262444	7.3258553	7.0611653	7.0539093	6.659184	6.471542	100328591
A_04_P011961	8.0818405	8.078104	8.046767	8.043954	8.066234	8.066584	6.772203	6.7073507	6.7179394	6.7745504	6.7069483	6.7251496	6.601482	6.517022	6.3693366	6.4096093
A_04_P099089	13.128261	13.160785	13.134833	13.181307	13.128701	13.18717	12.70964	12.883471	12.706111	12.8934765	12.693031	12.895024	4.9044256	4.71613	6.4017124	6.39487	100348763
A_04_P065532	8.282601	8.238303	8.281259	8.259894	8.242546	8.243808	9.090963	9.307436	9.065591	9.287682	9.064001	9.299479	9.523367	9.591653	9.339124	9.490458	100358505
A_04_P001777	10.659044	10.787685	10.66728	10.798429	10.639265	10.787283	10.051755	10.121645	10.03079	10.107755	10.01818	10.134367	8.923578	8.967652	9.0233135	8.731853	100037719
A_04_P005279	5.926097	5.9537115	6.012365	6.1527457	5.8293295	6.197514	6.499933	6.6153393	6.490468	6.6863866	6.4810033	6.6268377	6.87926	7.045222	6.674561	6.5860033
A_04_P061908	6.5102506	6.5501003	6.4188085	6.6357093	6.3661585	6.460866	7.643291	7.870034	7.7092896	7.8356214	7.779834	7.8130317	7.249598	7.3699384	8.107802	7.8673716	100347683
A_04_P089112	3.5673223	3.3183	3.9111285	3.8376184	3.6887622	3.7671692	6.5014567	6.6432486	6.4987316	6.613239	6.5641346	6.5723395	7.368829	7.5507665	8.026036	7.784754	100350819
A_04_P101997	9.724852	9.753764	9.705035	9.803439	9.688755	9.723658	8.187629	8.493667	8.13313	8.461817	8.12767	8.439939	8.172342	8.000935	7.908222	8.294311
A_04_P085575	4.664842	4.2777405	4.577296	4.0592537	4.504818	3.7067997	5.1385593	5.1282425	5.233577	5.081391	5.0610204	5.014403	7.206054	7.06325	7.118685	7.1088724
A_04_P100882	9.974568	10.055183	10.014293	9.986111	9.978718	9.997028	10.136159	10.1829815	10.158969	10.19147	10.136466	10.142324	10.062214	9.867145	10.020756	10.220673	100341336
A_04_P000176	12.408785	12.407256	12.436302	12.406098	12.417054	12.412447	15.571601	15.71297	15.5518265	15.693877	15.530244	15.699075	5.149441	4.8599696	8.25436	8.328197	100008814
A_04_P032917	15.954875	15.934992	16.010588	15.927867	16.01424	15.944883	13.671174	13.983602	13.6455	13.97127	13.658036	13.95963	15.766667	15.909057	15.9079	16.145721
A_04_P046769	11.017014	11.010812	11.071223	10.997968	11.073385	10.968515	12.426821	12.626938	12.410196	12.627843	12.4037	12.607965	11.860392	11.947798	11.713781	11.763407	100350923
A_04_P007242	9.347628	9.256873	9.377602	9.240486	9.37601	9.235977	7.0695057	7.2289457	7.142639	7.2596817	7.067209	7.190324	9.15907	9.004654	9.912051	10.151389
A_04_P016399	4.2875757	4.4670963	4.2701116	4.3782787	4.502281	4.518069	3.5890834	3.6866016	3.6123354	3.8810272	3.214539	4.1707854	3.3160868	3.752945	2.6495647	3.390744	100008888
A_04_P007677	16.692371	16.690214	16.73267	16.67581	16.749195	16.685995	15.898798	15.818419	15.918068	15.742576	15.900273	15.708209	15.783777	16.035463	16.330887	16.224575
A_04_P063336	12.227509	12.017218	12.214582	12.066608	12.23114	12.063047	10.809379	10.350599	10.80193	10.342773	10.739663	10.380895	9.676969	10.475144	9.516825	9.451051	100338591
A_04_P080712	5.9653153	6.0657396	5.9335246	6.0222964	5.813113	6.0307555	4.3160105	4.2594285	4.480393	4.0466275	4.4157143	4.3089647	6.1721144	5.7708836	7.321085	7.4477243	100346651
A_04_P088742	8.977984	8.842002	8.890917	8.795573	8.941914	8.861057	8.680648	8.731853	8.705709	8.738889	8.693498	8.753042	7.044896	6.908862	6.9999146	7.073415
A_04_P025963	6.4028645	6.365567	6.3021765	6.3452063	6.291524	6.343524	7.5442376	7.602196	7.558435	7.62772	7.5449605	7.659031	6.1559925	6.0072556	6.0526586	6.063395	100350936
A_04_P004686	4.1128497	4.2418084	4.441781	4.2911277	4.750826	4.435551	6.421984	6.4735165	6.4071784	6.3720083	6.3468246	6.4356184	8.530701	8.639845	8.0129385	7.9301972	100008857
A_04_P061662	12.022205	11.98782	12.016474	12.027033	12.014275	12.021533	12.964522	13.037764	12.978697	13.029293	12.977098	13.035884	13.631711	13.512306	13.811806	13.880759	100343451
A_04_P069413	7.365239	7.2703156	7.311473	7.209356	7.3124347	7.2809935	9.74741	9.533626	9.776385	9.540723	9.769623	9.539547	9.157465	8.900818	8.713937	8.784907	100340740
A_04_P005031	6.2402472	6.0768914	6.157913	6.0226555	6.1481996	6.074361	8.384334	8.437737	8.416062	8.443026	8.38205	8.464039	9.798671	9.812185	9.554334	9.517342	100008912
A_04_P007428	9.1386385	9.035093	9.133276	9.102774	9.166108	9.092567	10.459263	10.665204	10.477037	10.6564665	10.457045	10.65761	6.7323017	6.6334376	6.910209	6.183149
A_04_P083137	6.6026216	6.566105	6.631063	6.575293	6.5164685	6.4997044	5.0630755	5.1817837	5.09521	5.3603106	5.021513	5.338406	5.639389	5.445126	5.43546	5.152468	100343817
A_04_P018989	19.008743	18.870008	18.991512	18.876673	18.991512	18.862917	18.303116	18.319529	18.277056	18.250923	18.27591	18.24418	18.558187	18.769438	18.61722	18.528166	100340165
A_04_P048446	10.239502	9.983461	10.201779	9.971904	10.216694	9.959759	8.692835	8.823011	8.751126	8.856292	8.77418	8.872519	8.939668	8.786017	8.356561	8.163916	100357713
A_04_P075813	15.000802	14.993657	15.015966	15.045038	15.015966	15.03783	15.128819	15.0922365	15.150524	15.108292	15.121783	15.099005	14.830437	14.877932	14.47009	14.341013
A_04_P019209	8.708849	8.768097	8.65618	8.793379	8.6891575	8.693969	11.214357	11.275247	11.248871	11.277477	11.264432	11.313281	9.587359	9.517758	9.265643	9.352026	100352946
A_04_P043559	5.8681083	5.786399	5.752696	5.982932	5.827727	5.859951	6.1175847	6.1876807	6.0914626	6.2192183	6.0795426	6.1637163	5.912245	6.0989785	5.72379	5.514127
A_04_P005775	13.911848	13.770186	13.912512	13.811806	13.902716	13.812295	12.832057	13.1908455	12.877179	13.1908455	12.860734	13.183824	11.993906	11.9608345	12.40249	12.513517
A_04_P093087	16.67742	16.659004	16.681568	16.661802	16.669283	16.672338	16.459108	16.395647	16.475874	16.40272	16.455782	16.40272	14.897889	15.083155	16.124851	16.09884	100344177
A_04_P037848	7.3524966	7.203552	7.3144174	7.146156	7.420874	7.206054	6.5220995	6.008749	6.618349	5.994593	6.5005565	6.0434885	6.092527	5.9795446	6.269389	6.224376	100344592
A_04_P010136	13.392191	13.112294	13.419927	13.122073	13.410653	13.145097	11.690909	11.467776	11.721089	11.486756	11.715138	11.49638	11.53378	11.800062	12.557225	12.582256	100340669
A_04_P023470	6.3119802	6.3566484	6.384805	6.3522577	6.4930606	6.4572754	5.316723	5.3137856	5.3995237	5.2365775	5.4209175	5.2593126	4.949137	4.68042	4.922691	5.187425
A_04_P029241	12.431829	12.319287	12.418593	12.335181	12.407526	12.359985	13.148942	12.250559	13.141005	12.270811	13.139133	12.27907	13.698902	13.985386	13.607062	13.68926	100008954
A_04_P011356	16.10558	15.743486	16.08535	15.749467	16.09884	15.782291	14.539604	14.584795	14.522395	14.563888	14.534906	14.600431	12.626127	12.859799	12.561353	12.770055
A_04_P011057	12.06753	12.09593	12.082078	12.100994	12.080688	12.124522	12.7816925	13.027794	12.793116	13.047258	12.822563	13.067854	12.397535	12.449209	12.00932	12.075532
A_04_P083397	7.9015512	7.7484846	7.94075	7.7546425	7.901003	7.69427	7.9647183	7.9942164	8.050084	8.010377	8.076693	8.01061	7.9537315	8.020255	10.090095	10.082349
A_04_P056787	5.597393	5.4449673	5.5379057	5.36924	5.613835	5.4754	4.1248436	4.077575	4.3269477	4.2736397	4.141753	4.17955	4.503781	4.480393	4.505213	4.4566717
A_04_P005081	8.646953	8.439939	8.606941	8.475069	8.657082	8.542351	9.172604	8.943011	9.187097	8.962655	9.206214	8.977113	7.4998183	7.4716077	9.244968	9.262122	100342395
A_04_P056943	8.419409	8.301091	8.300274	8.359636	8.370191	8.325672	7.234857	7.1642494	7.224246	7.17532	7.2844257	7.186899	5.1259794	5.0644617	5.353352	5.209288	100353116
A_04_P048507	7.937456	8.042026	7.9484563	8.007525	7.977808	8.046767	8.514476	8.633589	8.584605	8.644784	8.574231	8.65965	8.700091	8.666086	8.817229	8.634359	100341823
A_04_P031112	3.2462776	3.1545088	3.2618537	3.4861283	2.5896623	3.3654158	4.4647136	4.256139	4.6505637	4.5117335	4.673264	4.3144736	3.9850185	4.0179167	4.088142	3.401881
A_04_P095316	5.1648197	5.1263885	4.9471765	4.9115252	5.0501404	4.8799148	5.709526	5.6446705	5.5919604	5.7670236	5.6683583	5.7741528	4.4962134	4.6031137	4.4367642	4.3381267	100354797
A_04_P079227	6.0882416	5.9097195	6.0046153	5.8479233	6.0963616	5.902993	7.493902	7.5278077	7.4821177	7.5002494	7.504815	7.521375	5.9752655	5.776416	5.360034	5.559754
A_04_P013806	8.906782	9.013292	8.925021	8.998584	8.881384	9.014524	8.485601	8.399683	8.457292	8.415067	8.454867	8.411064	6.7447834	6.9660487	6.2695713	6.0399942
A_04_P007331	7.5332623	7.6042275	7.5803223	7.580579	7.5586905	7.732299	6.5444465	6.6175313	6.477551	6.6724114	6.546352	6.6910844	7.392672	6.4463973	7.255835	7.3141685
A_04_P045728	13.610242	13.635918	13.620618	13.635433	13.591024	13.681805	13.813435	13.804733	13.8110695	13.862337	13.819171	13.840405	13.363928	13.364474	13.137024	13.115005	100342869
A_04_P025563	12.972051	13.124943	12.982066	13.1135435	12.958576	13.147803	12.982066	13.131983	12.974745	13.132646	12.958023	13.134833	13.679282	13.753138	13.254951	13.216444
A_04_P089074	8.063943	8.198881	8.066234	8.130235	8.021433	8.243397	9.410284	9.551017	9.429105	9.556821	9.41437	9.549907	9.018544	9.058062	8.864214	8.950303
A_04_P009052	5.3328567	5.316146	5.18127	5.339212	4.995319	5.3840055	5.1441765	5.190836	4.9592404	5.236899	4.8159018	5.192683	4.402679	4.1603727	4.6246963	4.3200946
A_04_P100206	3.1757293	3.6732452	3.2531831	3.7402112	3.5698748	3.5367835	5.459228	5.514763	5.308731	5.448524	5.4372506	5.4587536	6.2338867	6.510573	5.9252915	5.817057	100348255
A_04_P032862	13.748993	13.856461	13.770186	13.876293	13.75789	13.855946	16.056126	15.971887	16.049042	15.944883	16.01424	15.965817	16.313997	16.304281	16.746738	16.757317	100345587
A_04_P050625	12.7458	12.7159195	12.736342	12.780048	12.72334	12.732825	11.401912	11.510665	11.469122	11.494308	11.423822	11.474748	5.919982	6.322021	7.397391	6.9606547	100340060
A_04_P017809	5.856933	5.951228	5.8799663	5.9809747	5.912917	5.8371615	4.9424915	5.1006923	4.8767433	5.276667	4.943767	5.2979712	5.0619307	5.5613265	4.877194	4.5613923
A_04_P092035	6.673294	6.9241037	6.6207275	6.8896227	6.553633	6.829307	7.2899923	7.3332	7.234857	7.3264627	7.2500744	7.315629	6.386671	6.4945397	8.2481985	7.992894	100350619
A_04_P006051	4.9234333	4.9449234	5.014403	4.838073	5.2311354	4.917326	4.731107	4.7227516	4.69607	4.9070687	4.637298	4.9461727	4.209868	4.4534264	3.722387	3.7706478
A_04_P001244	5.0731697	5.1349463	5.2043915	4.8693	4.969847	4.955502	3.660886	3.9088607	3.7220597	4.235756	3.6848915	4.0374837	7.554226	7.368829	9.848456	9.929167	100008761
A_04_P000211	17.244192	17.183378	17.252142	17.175877	17.2782	17.17856	15.53177	15.816044	15.521004	15.818419	15.51449	15.806799	17.743023	17.695663	15.661279	15.767282	100009522
A_04_P002902	14.9124155	14.86143	14.91994	14.8666725	14.937907	14.873959	14.738043	15.075107	14.736039	15.069376	14.733045	15.066635	13.477666	13.390523	13.435282	13.620618	100008847
A_04_P082807	5.4843564	5.6697583	5.6400642	5.6723022	5.6204658	5.681065	4.9189363	4.7196884	4.733302	4.7631087	4.8727407	4.6182137	4.1058464	3.7108352	4.478703	4.8476105	100358345
A_04_P026566	13.103844	13.062739	13.100368	13.067269	13.120033	13.050261	13.524185	13.43974	13.553637	13.421317	13.5422125	13.441889	13.922302	13.903461	13.89104	13.978468	100351577
A_04_P096942	9.199446	9.126417	9.249658	9.170721	9.25755	9.176561	5.560832	5.6318107	5.777695	5.4145107	5.673862	5.521891	13.685367	13.679958	12.502891	12.601228
A_04_P055630	13.448968	13.336574	13.431849	13.352789	13.434389	13.340528	13.119464	13.162909	13.156903	13.158067	13.137486	13.16703	13.882652	13.900932	13.897712	13.922302
A_04_P078632	7.8527603	7.8159785	7.8813806	7.7741537	7.8778267	7.703243	8.873723	9.004654	8.911018	8.992061	8.870787	8.991673	8.869055	8.954348	8.716347	8.692482	100343297
A_04_P022051	12.986576	12.885307	12.993003	12.912881	12.994482	12.885307	12.668122	12.900901	12.7105255	12.9085865	12.704207	12.925492	14.695377	14.809623	14.058147	14.152656	100350275
A_04_P094492	7.373927	7.1592646	7.4108133	7.1985464	7.3917766	7.1896505	6.551077	6.720689	6.481606	6.6907473	6.499933	6.7292943	10.078279	9.936728	10.6032505	10.677809	100342782
A_04_P079323	13.003852	12.965589	12.995242	13.012131	13.007522	12.977098	12.766773	12.270811	12.8042	12.26565	12.79272	12.280206	13.868274	13.635433	13.647308	13.589416
A_04_P063153	6.5258923	6.4227695	6.5343795	6.4156065	6.450569	6.4267645	6.092195	6.1246386	6.0588727	6.0969257	6.150243	6.1233416	7.938487	7.862615	8.010928	7.969588
A_04_P005706	5.1551003	5.323381	5.0784507	5.5422525	4.904933	5.509516	3.8285654	4.57582	3.8085635	4.652487	3.718289	4.7512717	4.429424	4.1511774	6.0916862	5.7518644
A_04_P005548	6.2742014	6.1444044	6.139212	6.1709447	6.1966286	6.1492376	7.834222	7.9066534	7.890914	7.9147353	7.9073005	7.9507422	7.9473033	7.8843646	7.3534718	7.294726	100357908
A_04_P073892	3.6418314	3.397568	3.3217685	3.531635	3.7875495	3.633057	4.6571207	4.9298315	4.898751	4.730867	4.8855743	4.86242	7.214398	7.1414	7.06325	7.009039
A_04_P090663	3.9453125	4.0586987	3.8379471	3.909044	3.8689494	3.8711295	6.315039	6.0556293	6.4836016	6.141947	6.4460645	6.152067	10.698432	10.901508	11.091886	11.177086	100355354
A_04_P087687	6.2976766	6.1852503	6.1840463	6.1825085	6.2120166	6.1467977	4.800488	4.486603	4.8334675	4.614917	4.8413577	4.767828	4.5388045	4.2550874	4.62521	4.458602	100339089
A_04_P084583	9.367373	9.284529	9.406316	9.331188	9.404682	9.339873	7.583475	8.581059	7.632631	8.575826	7.6813707	8.579946	13.688561	13.816548	13.586186	13.643911	100341938
A_04_P102572	5.164547	5.4009027	5.2259536	5.370209	5.0758047	5.378737	5.366097	5.4483314	5.4711895	5.525235	5.4829016	5.513476	6.8038063	6.8111496	6.2866497	6.3294797	100357806
A_04_P024578	12.434977	12.350375	12.438671	12.40249	12.442835	12.380862	12.401466	12.540301	12.416243	12.556718	12.434977	12.563158	11.46821	11.410336	11.6966095	11.683661
A_04_P043817	11.812354	11.823972	11.811456	11.822692	11.815727	11.831887	12.40562	12.3952675	12.414966	12.39638	12.419426	12.417395	10.321533	10.446773	10.627374	10.63863	100359222
A_04_P007146	8.84295	8.770221	8.875283	8.755597	8.850727	8.723665	8.472277	8.267208	8.454521	8.293961	8.470653	8.296517	9.155471	9.356432	9.219275	9.293223	100346064
A_04_P075445	2.3223324	2.7155719	2.4402695	2.3290012	2.8077269	2.8195212	7.0888753	6.915949	7.1443624	6.924749	7.1172214	6.9120035	7.626269	7.930894	8.13907	8.090834
A_04_P047918	11.055739	11.062866	11.0649605	11.059678	11.059989	11.053504	11.790291	11.630896	11.837329	11.662256	11.841498	11.680375	13.12325	13.365032	13.057336	13.089062	100351573
A_04_P081192	10.707588	10.606083	10.694804	10.643223	10.654201	10.669424	10.875819	10.559359	10.880538	10.561114	10.898664	10.588462	8.931877	9.181073	9.252149	9.256193	100339077
A_04_P098787	2.8521826	3.1011667	2.807425	3.1729999	2.8263884	3.156975	4.605212	4.697651	4.743195	4.8226085	4.8029013	4.8372107	6.2664223	6.4618263	7.6843915	7.7748375	100351247
A_04_P049687	9.736064	9.701744	9.747755	9.69961	9.721177	9.711918	9.44984	9.075987	9.458207	9.103117	9.470478	9.112905	6.904756	6.962029	8.149567	8.192201	100343012
A_04_P085701	4.3109274	4.38408	4.140416	4.0942764	4.0297503	4.2584386	4.110379	4.198622	4.0490637	4.14918	4.1923385	4.1674995	3.9646933	3.079327	3.8863337	3.702702
A_04_P088819	13.617548	13.674546	13.623806	13.659534	13.608976	13.698216	13.24026	13.440353	13.254951	13.463908	13.266668	13.476119	11.862034	11.967077	12.962152	13.003852	100357727
A_04_P066108	14.076846	14.02582	14.070553	14.020968	14.050061	14.054013	11.9499035	12.157442	11.973778	12.183086	11.981248	12.181021	15.160912	14.956428	13.072669	13.162377	100355202
A_04_P077730	13.015862	12.952919	13.02282	12.909082	13.019403	12.972683	11.660676	11.603181	11.666549	11.628913	11.685091	11.643229	11.543577	11.678466	11.291132	11.26152
A_04_P078889	10.310642	10.278093	10.30028	10.254293	10.28179	10.231289	10.387273	10.276575	10.405546	10.303084	10.446368	10.291209	11.202663	11.269205	11.21479	11.141454	100354626
A_04_P084627	7.0776505	7.0760164	6.99421	7.092475	6.947896	7.1737456	6.2229867	6.3006124	6.3094335	6.314279	6.261118	6.262188	6.375744	6.4558606	7.733104	7.7362285	100355227
A_04_P092282	5.5989103	5.687214	5.6706705	5.7836466	5.681065	5.650927	7.660573	7.687171	7.7205157	7.7055006	7.761432	7.6733847	5.347332	4.8439794	5.9685	5.790463
A_04_P027621	12.899324	12.858769	12.834668	12.870301	12.874292	12.94298	12.454884	12.6210985	12.501921	12.628239	12.527707	12.640363	14.351835	14.416903	14.221804	14.200581
A_04_P011481	18.095505	18.03722	18.10209	18.031408	18.109953	18.050766	18.926199	18.915743	18.968212	18.978647	19.014309	19.014309	18.796526	18.804913	18.830576	18.872324	100340348
A_04_P047382	4.332168	4.6266074	4.4470882	4.8942256	4.0512705	4.7591114	5.0040507	4.8743987	5.203357	4.958448	5.395036	4.988663	3.8528585	3.123362	3.895429	3.5474854
A_04_P027744	6.4045267	6.6763477	6.416463	6.840951	6.3838935	6.7785177	4.404604	4.3731017	4.638734	4.349878	4.551546	4.403852	4.631848	4.551546	4.4464	4.2640166
A_04_P052446	2.6129808	2.3253427	2.3571255	2.3290012	2.3247015	2.3272948	5.7760386	5.4754	5.7558913	5.527607	5.7941413	5.616207	4.961826	5.2787566	5.441776	4.969232	100348906
A_04_P068202	5.371194	5.7529974	5.314264	5.7414346	5.2856317	5.715683	4.425381	4.440493	4.2057	4.4436007	4.350537	4.6517844	5.3330355	5.024377	5.378083	5.33993
A_04_P028757	12.37586	12.386535	12.384663	12.390341	12.414585	12.441795	12.2343445	12.500166	12.222842	12.559844	12.252524	12.552698	11.981989	12.22243	12.828613	12.737759
A_04_P052277	4.325101	4.426871	4.2825265	4.293572	4.292851	4.439243	3.1642919	3.524937	2.8207114	3.5531826	3.2247944	3.7644763	3.077729	3.519946	3.4574726	3.7070475	100355505
A_04_P077731	13.03429	13.087148	13.087148	13.066293	13.072669	13.11586	11.435757	11.64749	11.44242	11.656564	11.45473	11.662705	11.636321	11.822269	11.350395	11.287713
A_04_P083890	11.816651	11.7851095	11.824435	11.778079	11.845995	11.821574	6.5276494	6.7209496	6.45178	6.7885637	6.486653	6.791035	8.813536	8.97122	10.090698	10.012005	100008754
A_04_P006821	10.417307	10.579931	10.437089	10.55792	10.408444	10.604571	8.077146	7.827817	8.059382	7.8140783	8.086373	7.8587923	7.842103	8.027421	7.7801027	7.765591
A_04_P079047	9.848924	9.902567	9.847501	9.863594	9.836618	9.934761	7.688222	7.7751927	7.695886	7.757415	7.677406	7.7827663	8.267565	8.260147	8.528801	8.496845
A_04_P040161	6.847744	6.7491283	6.8450203	6.7199383	6.859475	6.7897086	6.4417377	6.400074	6.429696	6.387464	6.460556	6.359211	6.191548	6.0394707	6.0946665	6.2159314
A_04_P029034	7.0467033	7.1316366	7.0838056	7.1386747	7.0415754	7.159954	5.5560656	5.758353	5.541244	5.6769342	5.6376348	5.8148465	5.2554307	5.286693	6.3712864	6.2419624
A_04_P065942	5.7700143	5.9222236	5.8255553	5.8515615	5.8525147	5.851916	5.2910395	5.221615	5.299439	5.407571	5.3067594	5.3886805	6.3559384	6.182231	5.92937	5.738743
A_04_P086994	6.3534727	6.551608	6.4864144	6.6450586	6.481606	6.626585	9.605651	9.85091	9.5965	9.874528	9.6262	9.85809	10.160718	10.2199955	9.906202	9.911772	100339446
A_04_P094537	12.446799	12.4896555	12.384349	12.499723	12.409663	12.507547	11.906448	12.092324	11.922513	12.096443	11.896634	12.06753	12.961577	13.081697	12.982852	13.004722	100346435
A_04_P059612	12.308532	12.448822	12.314578	12.438379	12.308532	12.410638	11.783358	11.91541	11.783358	11.938466	11.782136	11.902624	11.726433	11.772129	11.877909	11.851515	100355145
A_04_P099119	6.2753277	6.462487	6.3508987	6.521714	6.312372	6.5014567	7.8770847	7.9262614	7.86802	7.9945674	7.8235583	8.000598	8.6891575	8.484495	8.838568	8.657082	100344027
A_04_P017221	5.4073105	5.65995	5.322016	5.5499563	5.1962457	5.5353274	4.0864263	3.922095	3.9024138	3.9181504	4.4412527	4.041661	3.2027628	4.0832105	3.8515158	3.7978253	100352882
A_04_P044843	4.8738747	4.9229107	4.7478557	4.955502	5.1310906	4.78133	4.7591114	4.9877768	4.727592	5.093569	4.395086	5.0056033	5.4942565	5.4878287	4.8384624	5.531026
A_04_P035637	7.4600263	7.681092	7.507123	7.648225	7.3771663	7.6361704	5.0825615	4.9638247	4.8748946	4.9917917	5.009156	4.991187	5.6091013	5.573841	5.1855316	5.3833084	100351264
A_04_P081712	10.629132	10.464392	10.62178	10.539501	10.619088	10.458185	7.9420834	8.187629	7.9636006	8.168684	7.9439745	8.190237	8.341514	8.987657	8.238927	8.307407
A_04_P080212	5.36924	5.6350865	5.442864	5.812619	5.383652	5.5771637	4.5711083	4.016947	4.262125	4.5167294	4.331327	4.2403507	5.152678	4.660659	4.3121443	5.209536
A_04_P023546	8.046767	8.339315	8.053272	8.124968	8.018648	8.28322	5.954993	6.0190377	6.0133142	6.0679016	5.885578	5.9879074	5.3740864	5.6725264	5.3320622	5.3987303
A_04_P072375	8.217446	8.427571	8.295248	8.340828	8.208502	8.378577	6.868686	6.823799	6.905103	6.860976	6.8324685	6.8395624	4.159872	3.924559	3.9170618	3.1701744
A_04_P050812	6.8584514	7.089504	6.937623	7.0782485	6.950386	6.9981613	5.8620934	6.1360536	5.9054484	6.0689306	5.813635	6.1078715	5.4664326	5.5438	5.408901	5.573178	100356750
A_04_P073658	8.926681	8.924312	8.949327	9.020287	8.902614	8.974546	10.325414	10.40586	10.359279	10.376082	10.30272	10.408929	11.055434	11.003328	10.814604	11.100561	100352805
A_04_P061368	6.137214	6.027102	6.092527	5.815067	5.971073	5.959543	6.048575	5.998088	6.061622	6.0251493	6.1036487	6.000101	6.783045	6.594068	6.0053368	6.1309876	100355785
A_04_P064092	6.13629	6.2162333	6.119254	6.138978	6.1290526	6.1253915	4.459196	4.7062564	4.62693	4.6266074	4.5658083	4.627429	4.524572	3.9552221	4.5154862	4.678607
A_04_P085462	11.188738	11.02837	11.202009	11.0745735	11.172463	11.064676	11.668541	11.6194935	11.667753	11.634042	11.649543	11.61432	12.734974	12.672367	12.427744	12.632961
A_04_P017742	9.390726	9.35814	9.400949	9.394977	9.416834	9.386446	8.735475	8.710921	8.73133	8.750649	8.742397	8.723233	8.188705	8.136998	7.305703	7.397036
A_04_P066537	4.8869767	4.870024	5.0768013	4.906486	4.9746265	4.8483763	5.9271817	5.923724	6.068317	5.9069004	6.0266094	5.9149756	4.0196347	3.6397393	4.798546	5.1047454	100352686
A_04_P036114	12.772076	12.824954	12.771579	12.823	12.78053	12.828135	12.92703	13.072669	12.9442625	13.071418	12.935885	13.083176	13.590599	13.630177	14.218066	14.42262
A_04_P047771	9.448726	9.405959	9.48317	9.404946	9.409922	9.417374	6.953366	6.942926	6.992013	6.9677644	7.0201693	6.9115973	8.877531	8.815218	9.283642	9.37601	100286831
A_04_P001001	15.8654785	15.84347	15.925718	15.898798	15.924832	15.863775	12.655183	12.796793	12.686223	12.771143	12.686652	12.813994	14.020968	14.147013	13.432405	13.4560585	100008758
A_04_P064477	6.6210775	6.3002486	6.4245663	6.3912215	6.5544767	6.3381567	4.4119973	4.78378	4.5638595	4.6339846	4.699532	4.520237	6.671747	6.5005565	5.110185	4.9432697	100357468
A_04_P007306	8.016989	7.954887	8.00269	7.9955754	8.036127	7.945394	8.427006	8.405479	8.418097	8.404949	8.446064	8.43208	7.2228794	7.094791	7.320128	7.362453
A_04_P046580	9.527929	9.334137	9.58978	9.377602	9.597092	9.330365	8.768964	8.970356	8.838246	8.968547	8.828495	8.9989	9.988405	9.834807	9.813919	9.953821	100352510
A_04_P007849	5.0704074	5.0772977	4.9442	5.117044	5.0458374	5.0236044	6.9462667	6.8622146	6.9322433	6.812355	6.9594545	6.871921	7.3891807	7.2069206	6.782764	6.925938
A_04_P098000	4.5658083	4.3676414	4.325101	4.448777	4.394953	4.3627024	4.611496	4.174425	4.778473	4.2828813	4.7401204	4.3762007	2.7750626	3.0473914	5.2649827	5.256096	100349708
A_04_P095607	7.0579123	7.1430874	6.9925222	7.130868	7.1476593	7.1622186	7.935857	7.9096	7.9101744	7.922882	7.9557533	7.9328895	4.129052	3.7862072	4.030785	4.441557	100348067
A_04_P086294	6.448077	6.206149	6.2765975	6.2664223	6.3802423	6.389028	8.490147	8.479543	8.509186	8.485736	8.483349	8.510574	8.378393	8.419409	8.160239	8.110175	100349453
A_04_P100188	9.626906	9.664101	9.648871	9.636614	9.681684	9.650492	9.085628	9.055398	9.120604	9.033461	9.108674	9.082464	7.158146	7.1782627	7.716796	7.274621	100356475
A_04_P099113	13.61884	13.558724	13.621892	13.560621	13.613369	13.562529	13.743584	13.863571	13.749621	13.871557	13.750423	13.887568	13.337022	13.433161	13.266668	13.303116
A_04_P091298	8.413794	8.415476	8.461422	8.453257	8.452812	8.429537	8.708105	8.686336	8.73488	8.697452	8.740608	8.736018	8.752247	8.720624	9.005533	8.992445	100340660
A_04_P040197	10.959811	10.8271	10.960927	10.892086	10.948775	10.902773	11.005145	11.088363	11.035543	11.107267	11.016275	11.108137	9.612632	9.738503	9.94603	9.994017
A_04_P072308	7.582376	7.4982758	7.5340357	7.5476418	7.5569034	7.5147142	5.981783	6.1155663	5.983729	6.0817075	6.018367	6.237712	6.1360536	6.079784	6.4262414	6.0817075
A_04_P007826	2.3223324	2.3997784	2.3224177	2.3290012	2.3247015	2.6809232	6.4409018	6.2718353	6.387464	6.3033257	6.4779444	6.260179	5.8860216	5.954299	6.497979	6.452788
A_04_P028898	6.1882634	6.271162	6.1251473	6.294557	6.085126	6.3373504	7.7885065	7.695886	7.781809	7.6795034	7.790391	7.672898	8.485217	9.117828	6.505443	6.5094757
A_04_P099172	11.088363	10.931001	11.049304	10.920181	11.023352	10.947179	11.35211	11.300254	11.382113	11.303136	11.396268	11.320896	11.26687	11.649895	11.547951	11.604963	100354958
A_04_P037965	8.948889	8.79302	8.936428	8.830984	8.884524	8.851042	9.354787	9.241364	9.38339	9.254906	9.385149	9.273612	11.766173	12.016876	11.685444	11.613749	100347186
A_04_P016966	10.46093	10.455739	10.48491	10.4579315	10.483111	10.433351	9.444017	9.415774	9.494372	9.451051	9.458639	9.467702	9.337167	9.432599	9.248985	9.350028
A_04_P033227	8.307407	8.198373	8.324398	8.170777	8.341118	8.240962	5.747365	5.8049126	5.8435555	5.902046	5.835998	5.830958	5.9951053	6.209236	5.842492	5.6204658
A_04_P000108	9.584162	9.524867	9.575693	9.522293	9.593309	9.560618	10.272157	10.117225	10.308994	10.130256	10.322808	10.159567	10.377258	10.607436	10.287447	10.430777	100009360
A_04_P001853	6.5242004	6.7402887	6.6524997	6.7402887	6.5408688	6.8280196	6.147661	5.7190714	6.175858	5.812619	6.1811376	5.8227243	8.399031	8.582089	8.756655	8.784122	100008877
A_04_P096153	8.751458	8.93358	8.668541	8.923283	8.759929	8.987303	10.161356	10.047096	10.205712	10.033778	10.189146	10.0498295	9.487578	9.375245	8.905752	8.912052	100340161
A_04_P093492	8.28322	8.181101	8.292281	8.200961	8.282601	8.341514	9.12012	9.171516	9.164779	9.17984	9.166108	9.18353	8.187061	8.171366	8.669723	8.7006645	100337726
A_04_P011321	11.492623	11.444355	11.503207	11.440722	11.501182	11.451365	10.529048	10.493533	10.553673	10.509657	10.568744	10.502842	10.412531	10.603779	10.80629	10.770803	100338439
A_04_P067066	2.4081254	2.3253427	2.3224177	2.3290012	2.3247015	2.3272948	5.8338914	5.709344	5.877782	5.744025	5.923936	5.785482	3.9637284	3.6292968	3.6290958	3.3601785	100351465
A_04_P076202	9.343627	9.31675	9.266393	9.307436	9.371084	9.363104	4.771422	4.728074	4.741109	4.760083	4.785156	4.7923055	5.2371635	4.459196	4.924118	4.9665594	100357079
A_04_P044358	5.918364	6.0333266	5.8166885	6.0220933	5.920156	6.1257367	5.453256	5.572809	5.56996	5.5195737	5.481948	5.4372506	5.2453394	5.03523	5.0094943	4.913497
A_04_P008724	6.5688334	6.476166	6.6528106	6.437608	6.648928	6.545427	6.331356	5.92461	6.146074	5.9411163	6.5258923	6.0263104	6.552283	6.3802423	6.4304776	6.5232944
A_04_P101676	5.882423	5.9525213	5.8422084	5.990874	5.792933	6.041605	7.217717	7.1319504	7.2206087	7.1401114	7.2953777	7.2113347	7.3799796	7.5182557	7.357064	7.4907246	100355792
A_04_P101547	6.987573	6.8280196	6.933545	6.9115973	6.9663296	6.886215	5.7230635	5.5544276	5.711396	5.6735325	5.7558913	5.5771637	5.559754	5.0666304	5.4494085	5.6348634	100339322
A_04_P102587	5.5475273	5.6015167	5.624769	5.610282	5.698197	5.5778975	4.180019	4.1812425	3.9779491	4.1058464	4.138015	4.054098	7.4160285	7.494981	6.553036	6.3534727	100354717
A_04_P038917	6.327959	6.2667055	6.250606	6.3418202	6.25994	6.3796234	4.714544	4.989395	4.7900133	5.024074	4.8704844	5.005784	5.34046	5.0012484	5.320056	5.310409
A_04_P003271	17.084517	17.040344	17.084517	16.995659	17.068724	17.042015	14.428907	15.371809	14.462968	15.384365	14.4477005	15.391542	17.974047	17.922785	18.553621	18.55616	100008816
A_04_P081993	7.077347	7.1457067	7.025294	7.0965624	7.0555468	7.1596885	8.214718	8.699123	8.156426	8.704077	8.225218	8.760498	8.235769	8.592101	8.530123	8.3219	100355434
A_04_P026511	5.198325	5.148031	5.1416306	5.369424	5.270862	4.9552245	4.287205	4.216745	4.4080086	4.400522	4.294503	4.4982963	4.5992246	4.4080086	4.7205863	4.439946	100339079
A_04_P030177	9.885136	9.99248	9.8803005	9.950693	9.812185	10.034829	7.190324	7.1981626	7.232134	7.231027	7.214944	7.249773	6.2858515	6.471542	6.159556	6.159556
A_04_P102742	12.657795	12.7115135	12.64072	12.725439	12.642106	12.756555	12.628239	12.493071	12.616061	12.4896555	12.623193	12.493863	13.347931	13.448968	12.49216	12.557496	100009526
A_04_P006701	6.8680696	7.088675	6.9810266	7.0363617	6.9058404	6.992013	6.900427	6.966521	6.922428	6.985802	6.916224	7.017073	6.4973335	6.4332986	6.536678	6.542425	100359283
A_04_P053235	6.548079	6.8084764	6.577465	6.7118683	6.5860033	6.6910844	6.655199	6.6807027	6.6453447	6.6674943	6.7240868	6.7429194	7.6541815	7.813731	7.8266115	7.7228165
A_04_P075792	12.761146	12.618213	12.770386	12.633939	12.77074	12.677654	10.663294	10.422595	10.6462145	10.430777	10.632381	10.446368	10.511795	11.488081	10.038375	9.504551
A_04_P002090	12.733723	12.775621	12.740654	12.821087	12.755371	12.821814	12.855081	13.007163	12.839535	13.042898	12.843843	12.988873	12.803462	12.774373	13.02282	12.964522	100009408
A_04_P076448	11.714737	11.903414	11.739154	11.853616	11.758387	11.839147	12.267119	12.179289	12.246077	12.195141	12.265251	12.184577	11.553112	11.708413	11.824435	11.783041	100350205
A_04_P011421	12.974745	13.019895	13.056882	12.952919	13.038154	13.079995	12.810939	13.007893	12.766773	13.014472	12.780048	12.961257	12.885694	12.8547125	12.591811	12.576656
A_04_P021043	9.326108	9.403283	9.3206835	9.389326	9.339873	9.483361	8.14373	8.280912	8.106604	8.264887	8.154294	8.291397	11.239722	11.243403	12.195141	12.143215	100345420
A_04_P043035	6.4512725	6.5405884	6.491658	6.63534	6.4746103	6.6247005	8.51388	8.536208	8.489874	8.542351	8.531753	8.494383	8.174204	8.241874	8.595384	8.650937	100347049
A_04_P032023	5.4374757	5.578674	5.068655	5.6346793	5.0576954	5.809731	6.769033	6.906176	6.6984487	6.892899	6.7090135	6.817604	5.4858723	5.403035	5.270239	5.1337433	100101571
A_04_P008426	7.6068997	7.5586905	7.548775	7.52183	7.488028	7.5664377	6.3226266	6.500922	6.338616	6.534222	6.234558	6.4175477	6.7408037	6.8219013	8.512172	8.220046
A_04_P086018	13.533192	13.673282	13.551243	13.638344	13.5416155	13.654149	12.125396	12.245436	12.1188545	12.249309	12.101741	12.232463	12.410196	12.384349	12.166991	12.269326
A_04_P097915	12.202823	12.308759	12.213385	12.290009	12.210664	12.29075	11.980323	12.131939	12.008449	12.158934	12.013229	12.1384115	10.601583	10.495022	10.423498	10.392566	100339200
A_04_P074302	5.474383	5.66272	5.56025	5.5535984	5.2979712	5.4790363	6.312372	6.2687006	6.2678423	6.24769	6.3013434	6.203516	5.8666615	5.841427	6.0553355	6.060321	100353809
A_04_P023491	15.635318	15.757435	15.636359	15.717101	15.661279	15.799618	14.8014555	15.070525	14.800286	15.056248	14.787693	15.045038	14.967197	15.329285	15.283957	15.130002	100359064
A_04_P056680	14.117651	14.075659	14.159304	14.10095	14.166637	14.080693	15.102944	15.440815	15.084564	15.444161	15.072098	15.364296	14.188633	14.127056	14.403843	14.583917	100352365
A_04_P023125	5.1514626	5.2308927	5.053881	5.1466837	5.19524	5.2112536	5.1096597	5.1802645	4.9919453	5.1972046	4.99573	5.2476134	6.466276	6.77796	6.481869	6.426917
A_04_P024668	8.015006	7.982343	7.993113	7.8660645	8.01632	7.9286547	7.517933	7.6859894	7.564204	7.6139874	7.573547	7.6528125	7.6350093	7.6361704	7.814577	7.758363
A_04_P041752	2.7979527	2.45801	2.6058965	2.6563017	2.908096	2.3272948	6.45202	6.3704224	6.383383	6.356397	6.3952584	6.393758	5.9083743	5.8049126	6.792475	6.694961	100341086
A_04_P092864	16.786522	16.781351	16.806808	16.77672	16.808529	16.744774	16.435455	16.673779	16.43267	16.673779	16.436945	16.66631	17.574183	17.45811	16.535862	16.582008	100328699
A_04_P083929	7.534455	7.5618944	7.5329294	7.6350093	7.604419	7.607458	7.7164817	7.7205157	7.795956	7.7231646	7.758794	7.6973705	8.733884	8.715296	9.405302	9.504273	100345275
A_04_P085724	10.408444	10.376082	10.4067335	10.395516	10.390794	10.377703	9.545781	9.549245	9.551352	9.559134	9.52312	9.533107	8.613902	8.490509	8.3219	8.529709	100358166
A_04_P091492	7.99496	7.895266	7.9870663	7.9170604	8.049565	7.8930545	8.132714	8.102922	8.195435	8.122881	8.167854	8.099914	9.116009	9.079323	9.040584	9.197439	100345736
A_04_P054253	6.9555864	7.1491885	6.9393525	7.051632	7.0547123	7.0214076	8.007525	8.098035	8.030067	8.095059	8.060682	8.117967	7.4323125	7.3747544	7.688222	7.751494	100346424
A_04_P014486	10.269628	10.209749	10.279798	10.237881	10.264283	10.238151	10.19023	10.179884	10.221952	10.178658	10.22159	10.198605	7.050555	7.045513	7.3420753	7.424236
A_04_P052888	9.30321	9.282795	9.266049	9.283054	9.366409	9.282445	10.294042	10.401335	10.324327	10.385856	10.321887	10.361601	8.747364	8.783538	8.114102	8.222529
A_04_P056669	14.707685	14.624159	14.707685	14.664734	14.715678	14.631445	14.04723	14.10634	14.0745735	14.121117	14.062881	14.125295	12.836876	12.932277	14.487446	14.537872	100343956
A_04_P051262	9.233165	9.050082	9.214778	9.09612	9.222436	9.027127	9.47129	9.552003	9.502318	9.526011	9.506763	9.547774	11.367004	11.272052	12.825376	12.966972	100355969
A_04_P018818	9.007822	8.997576	8.961883	9.006151	8.98642	8.977984	10.296188	10.381092	10.340029	10.40213	10.327808	10.384443	9.970471	9.755756	9.895718	9.858366
A_04_P050449	8.248471	8.216848	8.180504	8.203509	8.2399435	8.142566	8.528801	8.658096	8.568114	8.589947	8.545498	8.58489	10.1829815	10.178658	9.822093	9.859646	100351581
A_04_P064159	12.329431	12.214582	12.333621	12.255206	12.340318	12.261502	12.822563	12.81599	12.847023	12.821814	12.8432	12.860734	11.680375	11.996371	13.550642	13.458734	100339351
A_04_P067308	4.239627	4.491029	4.6045594	4.412264	4.2796392	4.7128587	4.0055785	3.6392128	4.073592	4.0636225	4.0098753	4.149459	5.3432574	4.8706446	7.6665263	7.6060314	100340323
A_04_P085343	8.772994	8.634359	8.688135	8.704077	8.668937	8.7712555	9.57205	9.586147	9.604727	9.548989	9.604439	9.567372	10.212877	10.222551	10.34343	10.394516	100337900
A_04_P080937	7.7383842	7.567288	7.7164817	7.5879807	7.69777	7.599391	6.6795893	6.5779185	6.6897182	6.608711	6.6984487	6.5943027	7.488915	7.5156717	7.8317976	7.5795307	100347389
A_04_P040250	9.54283	9.470478	9.544588	9.518753	9.550718	9.497638	10.337087	10.430512	10.396047	10.491129	10.395045	10.471368	11.471795	11.494967	10.801267	10.861584	100338019
A_04_P097508	13.0781	13.071418	13.088316	13.094919	13.0583105	13.099414	13.68056	13.70963	13.714416	13.720292	13.692923	13.731876	13.948323	13.999255	14.627851	14.721747
A_04_P078182	4.6676097	4.8168607	4.701015	4.7211666	4.77365	4.8564672	5.0263753	5.029484	5.043165	5.060293	5.067562	5.096212	5.6663456	5.5743594	5.2473598	5.2727294	100347793
A_04_P095038	12.61966	12.536541	12.631101	12.550598	12.633939	12.575765	12.636542	12.611433	12.652354	12.616832	12.6601515	12.639734	11.430285	11.578454	11.545705	11.607157	100339654
A_04_P029974	9.745197	9.729969	9.702023	9.81591	9.7489395	9.827084	13.183824	13.089583	13.192255	13.090179	13.200172	13.110735	11.444969	11.609335	10.757975	10.802181	100101585
A_04_P033174	11.042401	11.015864	11.086488	11.007785	11.073698	11.0117	11.179433	11.110809	11.237807	11.132562	11.244863	11.182118	10.6885195	10.900058	10.587528	10.668484
A_04_P014158	4.00003	4.4747148	4.0181785	4.0424023	3.9311714	4.490001	4.7794714	4.6256366	4.9859886	4.6449685	5.0557957	4.5775304	3.6552064	3.813343	4.1470237	3.930077
A_04_P045842	10.489478	10.394516	10.512102	10.382913	10.514709	10.409203	10.0665865	9.837874	10.111367	9.856986	10.102892	9.87855	10.214484	10.428609	10.595258	10.676691	100357113
A_04_P057133	6.154547	6.5245304	6.140955	6.5696926	6.0953193	6.542425	5.103211	5.0302715	5.17152	5.1060705	5.250254	5.076032	6.0885553	6.2642117	6.223785	6.284402	100337874
A_04_P097257	10.268262	10.166641	10.237881	10.1690855	10.242021	10.23489	10.385856	10.580603	10.392956	10.607652	10.41578	10.607436	9.887743	9.746332	9.831195	9.865969	100339374
A_04_P039467	9.16581	9.162839	9.174126	9.198431	9.14527	9.190266	7.596351	7.6760535	7.607458	7.645318	7.6309323	7.69256	7.582983	7.59701	7.869053	7.874153	100349972
A_04_P028378	15.47006	15.378416	15.491674	15.4143915	15.47936	15.434868	15.967379	16.10558	15.980522	16.108324	15.986526	16.087128	14.887122	14.791288	15.182092	15.274582	100339785
A_04_P014708	11.3818035	11.225536	11.36878	11.225251	11.358952	11.251511	11.862034	11.929497	11.871043	11.93733	11.913755	11.940675	8.591205	8.469798	7.7414837	7.5681057
A_04_P052853	8.3123045	8.216105	8.329171	8.231725	8.327434	8.284145	8.861057	8.852919	8.880615	8.882711	8.852919	8.90022	9.728177	9.724852	9.419795	9.453228	100357572
A_04_P089332	6.980072	6.9639554	6.8818865	7.047059	6.970147	7.171924	4.3619347	4.2679806	4.0794353	4.2563224	4.2631364	4.314994	4.419511	3.6418314	4.6703234	4.5604835	100342611
A_04_P083712	10.883457	10.838092	10.902773	10.843588	10.921833	10.876734	9.87896	9.844653	9.89108	9.869995	9.900194	9.849819	8.941073	9.094079	9.103117	9.043133	100342983
A_04_P034972	4.9287715	4.896401	4.776279	4.790522	4.709557	4.837615	4.44682	3.9123077	4.0999346	3.6029065	4.4997916	3.764182	4.8942256	4.970313	5.626112	5.267852
A_04_P099524	8.798341	8.817943	8.77418	8.767084	8.731853	8.862395	7.3855577	7.443822	7.3478637	7.431287	7.3290367	7.4637775	10.842329	10.872835	10.608497	10.60976	100338497
A_04_P028958	9.655693	9.448136	9.593309	9.498286	9.615578	9.545513	8.898083	8.942314	8.837843	8.95508	8.929662	8.959602	9.9426155	10.093444	9.986527	9.96252	100009576
A_04_P015576	7.8717613	7.7062225	7.8867373	7.7223225	7.870034	7.758794	8.068547	8.015264	8.014631	8.043604	8.059938	8.015992	6.0065904	5.8356647	5.9701176	5.703966
A_04_P084053	8.703704	8.714258	8.658454	8.671954	8.656764	8.757848	10.358552	10.17836	10.333232	10.203924	10.340029	10.214484	9.813919	9.9405365	10.430512	10.379553	100346091
A_04_P010082	11.229657	11.191608	11.207852	11.200595	11.209574	11.247874	11.98782	11.984768	12.006989	12.019473	12.019473	12.014275	10.840455	10.858422	10.892376	10.941793
A_04_P011151	13.165333	13.161407	13.157394	13.153903	13.177905	13.187721	13.22806	13.316464	13.217067	13.347931	13.229896	13.337022	13.37755	13.404371	13.446554	13.623806	100356618
A_04_P052393	12.931926	12.988873	12.954134	12.987825	12.896893	13.028168	11.813151	11.952263	11.813818	11.971627	11.821574	11.960401	10.922612	11.062256	11.364559	11.463563	100353471
A_04_P007851	13.706876	13.827539	13.698216	13.818676	13.759427	13.8534355	13.469584	13.755292	13.439142	13.776636	13.442448	13.773628	14.339348	14.199031	14.848512	14.887983
A_04_P089361	6.2259016	6.348442	6.183149	6.327002	6.15918	6.3418202	7.361569	7.2714934	7.380468	7.260369	7.380756	7.263556	6.857382	7.0384727	6.7371554	6.471794	100357930
A_04_P027126	4.7616715	4.4450893	4.6719904	3.8460543	4.593578	4.3008904	3.917288	3.9308567	3.7821062	4.179834	4.1030636	3.8756757	3.9867713	3.5220826	4.2257576	3.5773864
A_04_P008317	19.35364	19.35364	19.326496	19.35364	19.326496	19.35364	19.24305	19.267609	19.206345	19.267609	19.206345	19.24305	19.008743	19.177805	18.955774	18.978647
A_04_P005672	4.687424	4.424139	4.828804	4.8283577	4.674765	4.756452	4.5966578	4.737069	4.3223696	4.888729	4.551928	4.727592	4.6668267	4.833966	4.5427895	4.59036
A_04_P090318	8.769899	8.732562	8.743103	8.746693	8.762353	8.777116	8.012058	8.232048	8.000071	8.210031	7.980753	8.23266	8.213959	8.254143	8.453425	8.5200815	100357495
A_04_P035977	8.219616	8.081142	8.291106	8.156744	8.199225	8.094695	6.760736	6.878084	6.8032417	6.8699584	6.828239	6.8757596	6.718926	6.522829	6.770574	6.8868814
A_04_P025977	5.951067	6.095795	6.051333	6.1200347	5.9480333	6.179861	5.482168	5.3889055	5.393253	5.3499384	5.3465934	5.1780643	5.0995617	5.079517	5.297663	5.3023825
A_04_P008452	5.4544406	5.6106253	5.4203696	5.817057	5.416278	6.019675	3.937969	3.896831	3.557139	4.1360965	3.5172663	3.4791284	2.9150076	3.7914126	2.6624665	3.6317427
A_04_P041637	11.823177	11.785679	11.812354	11.809257	11.796963	11.771126	11.107883	11.23868	11.117205	11.243647	11.072817	11.222422	12.18419	12.278605	12.803462	13.019895	100337790
A_04_P024661	13.289513	13.315763	13.282904	13.342899	13.228836	13.299109	14.1449175	14.355955	14.105497	14.3151245	14.072547	14.317618	14.0621805	14.13464	13.8518305	13.846213	100349705
A_04_P018051	5.8757105	6.0207324	5.8175845	6.0322866	5.889912	6.2753277	6.051333	6.253564	5.934038	6.1597347	6.042139	6.137002	4.7902365	4.7855124	4.6401634	4.699975
A_04_P051852	12.598684	12.672111	12.59527	12.659739	12.599942	12.661869	12.8848	12.737759	12.853087	12.733723	12.859799	12.666019	13.730271	13.562131	13.299109	13.586186	100341022
A_04_P029271	8.616807	8.502391	8.551592	8.569683	8.544878	8.546388	5.1198897	5.347696	5.159239	5.2345886	5.1124926	5.26666	3.9874144	3.8638592	4.8422823	4.4305606
A_04_P075549	12.218534	12.30238	12.248716	12.304685	12.212952	12.326033	12.620106	12.761146	12.605726	12.71925	12.584463	12.6969185	12.762278	12.796793	12.759267	12.81139	100347981
A_04_P067573	4.623323	4.1411505	4.4184637	3.818982	4.5660987	3.4486263	4.5050206	4.4798765	4.6485596	4.5330734	4.479094	4.5922756	7.447313	7.4073443	7.5779715	7.6634846	100351641
A_04_P012517	7.8262434	7.8221235	7.8266115	7.6904864	7.8351507	7.7404437	5.397401	5.567467	5.2904277	5.519105	5.327091	5.489778	10.448342	10.471368	13.148327	13.199682
A_04_P014801	13.536982	13.474298	13.540071	13.495133	13.550642	13.495864	14.532872	14.692645	14.503923	14.698282	14.498735	14.686627	11.262192	10.906113	10.043556	10.337794
A_04_P069393	15.066635	14.922486	15.094725	14.918724	15.094725	14.9361725	16.663637	16.713371	16.712011	16.684456	16.669283	16.687809	16.028597	15.991369	15.939598	16.08535	100340661
A_04_P041940	11.633674	11.5317545	11.630194	11.538929	11.634506	11.542754	11.45356	11.691773	11.443555	11.673169	11.418514	11.693829	10.011518	10.266199	9.234457	9.213184
A_04_P057537	6.2917337	6.5715494	6.3971777	6.4237022	6.347474	6.5197363	5.6683583	5.786399	5.6591706	5.7797127	5.75339	5.7329698	4.3105774	4.2032256	4.1322055	4.811762	100351972
A_04_P024532	10.159913	10.153137	10.18164	10.071863	10.180331	10.156198	11.031378	11.163977	11.053038	11.17557	11.03798	11.194022	11.492163	11.489285	11.488081	11.658447	100346136
A_04_P043922	6.8096676	6.7845225	6.8327584	6.764412	6.8108463	6.814316	6.5123935	6.5850472	6.6392016	6.5977163	6.613527	6.6175313	5.595059	5.312317	5.2827797	5.6863775	100342627
A_04_P006277	11.472895	11.364206	11.448399	11.396844	11.46247	11.394352	11.408301	11.388021	11.45473	11.377969	11.434771	11.401912	13.003499	12.903837	14.173167	14.31103	100341040
A_04_P094583	7.999471	7.9023643	8.026036	7.908801	7.9715304	7.922026	7.460421	7.4549894	7.504815	7.5265107	7.442847	7.5357947	7.028007	6.952987	7.1209545	7.213374	100348930
A_04_P057252	17.767	17.68412	17.765102	17.716803	17.778675	17.70619	17.689451	17.922785	17.72681	17.964964	17.689451	18.084787	17.94702	17.943356	17.639635	17.627064	100340865
A_04_P055532	14.212834	14.20137	14.176954	14.230327	14.194221	14.192319	14.314283	14.592047	14.322425	14.579927	14.289401	14.570375	14.135195	14.1508665	14.195453	14.348861	100341321
A_04_P077552	15.467236	15.436413	15.47936	15.472246	15.492543	15.4518585	15.785159	15.487154	15.79015	15.478209	15.803924	15.43259	14.772232	14.47937	14.566199	14.634563	100341085
A_04_P069709	8.664096	8.498751	8.6654825	8.538504	8.667759	8.475964	9.93602	9.503126	9.961313	9.501267	9.931869	9.391462	6.6540775	6.372781	6.984954	7.1401114	100352022
A_04_P028831	7.4990377	7.5569034	7.3329215	7.4371996	7.453313	7.5432577	10.178658	10.112301	10.190961	10.132472	10.171248	10.118005	8.230418	8.210344	8.26652	8.136178
A_04_P019979	9.262477	8.968852	9.297746	8.9789095	9.332411	8.935553	8.906267	9.272943	8.949594	9.300986	8.93358	9.315227	9.59444	9.268656	8.202016	8.686336
A_04_P053214	16.177853	16.207573	16.200655	16.219053	16.205845	16.170902	15.8012295	16.01746	15.867075	16.045567	15.826067	16.035463	12.637997	12.6772	13.030235	13.048113	100346674
A_04_P071342	4.540583	4.5087137	4.4747148	4.353706	4.6367197	4.3634224	9.2923	9.312373	9.321135	9.317709	9.3188095	9.3247795	8.193027	8.367247	8.367247	8.314578	100349869
A_04_P084512	7.7605925	7.7253366	7.84183	7.791912	7.801	7.648225	6.5926166	6.499933	6.662927	6.5482817	6.6504784	6.563439	6.750778	6.7329235	6.962346	7.0579123
A_04_P013651	7.5247416	7.6323223	7.50734	7.6665263	7.557115	7.643291	8.863304	8.778322	8.907037	8.795303	8.934247	8.799305	9.024542	8.999328	7.6134076	7.564576	100008720
A_04_P091597	4.9481473	4.9216137	4.6033835	4.7171197	5.02034	4.9230967	4.371091	4.025278	4.4754477	4.196272	4.443068	4.20707	4.5846467	4.159872	4.7091246	4.510632
A_04_P017316	6.781153	6.9346986	6.857382	6.9626236	6.905103	6.870216	5.6318107	5.626112	5.630665	5.6784086	5.6400642	5.6166863	5.8821926	5.9143753	5.777029	5.5736136
A_04_P034548	8.168282	8.047699	8.150267	8.047699	8.080299	8.044405	6.462487	6.665004	6.489802	6.620057	6.4885583	6.6210775	6.159556	6.098667	6.4455423	6.4075775
A_04_P080627	11.831887	11.238934	11.826482	11.270412	11.8668995	11.285414	9.265643	9.122652	9.24868	9.110393	9.2636595	9.063546	11.336597	12.213652	9.560618	9.241861	100358193
A_04_P056351	4.1147346	4.218782	3.805986	4.0459547	4.0667543	4.4550056	4.1206	4.2848883	4.16187	4.178077	4.323262	4.0424023	4.1734524	2.3442485	4.001485	3.6658168
A_04_P063452	4.834279	5.276942	4.973164	5.3434772	5.188673	5.507029	5.7462893	5.413923	5.7651167	5.3823195	5.8181763	5.481646	4.8743987	5.1570454	5.2112536	5.1600833
A_04_P021461	6.5547056	6.632192	6.6572375	6.4682565	6.6560044	6.538358	6.986113	6.8024197	7.0235257	6.828735	7.0782485	6.8642106	7.852986	8.023768	8.270138	8.331332	100341296
A_04_P023078	16.81937	16.748152	16.837763	16.763773	16.837763	16.796509	17.266766	17.16366	17.325747	17.181017	17.324156	17.221596	15.515253	15.634467	15.693041	15.751569
A_04_P004423	18.248802	18.086573	18.231363	18.072588	18.22754	18.097263	18.61722	18.523651	18.696756	18.502146	18.700447	18.536968	17.633463	17.446898	17.692955	17.715122
A_04_P087988	5.284993	5.3710017	5.122427	5.1802645	5.3072295	5.1000843	5.1699715	5.323018	5.210333	5.3178263	5.107309	5.4274325	4.739851	4.5975065	5.0799513	5.111706
A_04_P011907	7.469088	7.572804	7.3855577	7.5294633	7.3699384	7.548256	6.3850317	6.3351126	6.377266	6.286387	6.336462	6.367301	5.968174	6.122237	6.0231714	5.9528556
A_04_P039184	9.205292	8.907037	9.228322	8.951633	9.207482	8.981897	8.58489	8.588149	8.601466	8.637531	8.62928	8.646276	9.189013	8.966885	9.849447	9.951975	100345026
A_04_P057858	6.3489914	6.211046	6.221698	6.2781444	6.1718464	6.168464	5.8248014	5.802378	5.769499	5.8333426	5.785482	5.881298	4.7952485	4.8656797	5.4441223	5.3311663
A_04_P011661	5.2981834	5.4703164	5.499722	5.340192	5.565129	5.480047	4.096561	4.1862583	3.9037101	4.1664677	4.0955195	3.9705453	3.7454321	3.4525623	3.3403065	3.59533
A_04_P004206	10.599212	10.616084	10.569501	10.6407795	10.563142	10.654514	10.754432	10.80629	10.786022	10.809379	10.78512	10.799666	7.992538	8.022806	7.2835336	7.2970986	100009116
A_04_P006602	11.516683	11.462788	11.509407	11.43638	11.513381	11.481248	12.263318	12.510737	12.285507	12.535194	12.279857	12.52674	12.837499	12.693483	12.802346	12.847023	100352868
A_04_P056458	9.187489	9.188556	9.186807	9.140659	9.195053	9.202156	10.914738	10.987908	10.91286	11.00046	10.945046	10.993438	10.468187	10.360647	10.306587	10.330011
A_04_P036392	4.708846	4.1443496	4.524883	4.370574	4.605471	4.390664	4.047023	4.419511	4.0261693	4.549466	4.262125	4.422792	3.9838753	4.1537194	4.6508427	4.7289653
A_04_P066122	5.830184	5.878649	5.6851306	5.8069315	5.765654	5.750758	4.7895603	4.459196	4.7191935	4.555814	4.9113555	4.5383196	8.863304	8.939257	9.778865	9.7489395	100346373
A_04_P028994	8.972938	9.087859	8.920942	8.987303	8.953488	9.065591	14.667411	14.972548	14.677795	15.013859	14.68937	14.974419	15.711294	15.713631	14.352642	14.390799
A_04_P019562	10.137181	10.136466	10.152131	10.142324	10.155612	10.209348	10.259787	10.23734	10.272732	10.278093	10.285721	10.286555	9.673036	10.157457	10.977933	10.826715	100356220
A_04_P045727	13.721312	13.776636	13.739801	13.76191	13.749621	13.843771	13.884365	14.015218	13.906118	14.05717	13.918129	14.054549	13.568373	13.504028	13.3735485	13.291013	100342869
A_04_P042404	7.6415567	7.712198	7.5933437	7.7253366	7.5608625	7.739412	6.2871394	6.57613	6.272507	6.510573	6.3649836	6.623725	6.967135	6.8642106	6.6545954	6.7260065
A_04_P071312	5.462719	5.2495084	5.2831907	5.4790363	5.4590282	5.8104377	5.0799513	5.254231	5.1004877	5.2473598	5.044051	5.188265	5.515646	5.399055	5.2143583	5.7810345	100356853
A_04_P034257	5.133987	5.2303357	5.159815	5.019594	5.346053	4.9481473	4.7143173	4.753908	4.5242987	4.495942	4.7079883	4.591429	5.3396935	5.0354366	5.699676	5.5415273
A_04_P085183	12.947168	12.950674	12.934128	12.932727	12.930672	12.965191	12.660473	12.64439	12.666489	12.661869	12.6704445	12.669983	12.592319	12.7115135	13.415237	13.332902	100341941
A_04_P087377	9.228322	9.216289	9.241364	9.172165	9.196699	9.252149	8.999328	9.037307	9.032949	9.088963	9.026071	9.0717	9.576453	9.574681	9.883452	9.863594	100343652
A_04_P057528	7.5933437	7.9280562	7.739856	7.7952085	7.7055006	7.9523125	4.976909	4.775777	4.866741	4.68042	4.8391333	4.780272	4.906486	5.107081	5.069428	4.8706446
A_04_P027812	8.916735	8.806325	8.962227	8.77367	8.928261	8.849099	7.3664403	7.3967643	7.2677474	7.323593	7.404269	7.306619	7.978446	8.097095	7.186899	7.240749
A_04_P043757	8.861057	8.830134	8.939998	8.783538	8.882711	8.799305	7.703914	7.8527603	7.712198	7.8878055	7.657602	7.8976994	3.9269507	4.328366	4.216745	4.2340736
A_04_P010031	4.4311447	4.628334	4.3837886	4.4126625	4.896401	4.58787	4.400522	4.3212543	4.431816	4.3863363	4.601465	4.248372	3.3157527	3.8436525	3.3637054	3.4125957
A_04_P083092	13.68926	13.801872	13.682295	13.814968	13.738895	13.858828	9.64208	9.577216	9.6185465	9.574972	9.580322	9.554334	13.982196	14.032947	10.754902	10.636703	100358276
A_04_P037333	9.595983	9.810266	9.586147	9.777371	9.611607	9.799879	10.079767	10.065125	10.076017	10.051755	10.07139	10.055183	9.285905	9.449549	9.217979	9.317188	100356604
A_04_P075767	7.2190557	7.45178	7.168461	7.4514265	7.2315006	7.431287	9.693329	9.403283	9.682944	9.416439	9.689704	9.413298	7.6403575	7.614939	6.6215367	6.459927	100357338
A_04_P082937	6.412179	6.2072372	6.3770328	6.0788307	6.3263392	6.0094204	4.8698897	4.862607	4.6093607	4.9131937	4.855734	4.917968	5.6691456	5.587884	6.1414313	6.1587653	100351591
A_04_P040750	13.926669	13.98298	13.918666	14.023889	13.906801	14.008596	12.65667	12.605318	12.64175	12.616407	12.642892	12.61966	14.2188425	14.293527	11.990698	12.121729
A_04_P008361	7.6329756	7.767804	7.622147	7.653909	7.5664377	7.6657844	8.37132	8.418385	8.388825	8.41338	8.402999	8.403475	8.41007	8.672395	9.122482	9.001006
A_04_P082529	7.2729445	7.5367284	7.079109	7.520391	7.1084137	7.429217	7.2446437	7.2984266	7.1833835	7.2962193	7.1727	7.276066	9.504273	9.545235	9.040955	9.068739	100349503
A_04_P023076	17.348534	17.42197	17.338238	17.452995	17.34067	17.402788	17.528515	17.561869	17.614653	17.978575	17.594353	17.54834	15.930586	15.947196	16.453995	16.503937
A_04_P057357	5.0880504	5.2601676	5.1011734	5.214871	5.0922637	5.16646	5.0094943	4.9665594	4.753908	5.1215873	4.844827	4.963624	5.0870147	4.7726226	5.457993	5.640231	100345896
A_04_P085007	11.031599	11.081977	11.070312	11.068666	11.053904	11.049304	10.887645	11.020991	10.912977	11.030326	10.867518	11.035113	9.615925	9.613981	9.858366	10.003047
A_04_P037962	8.766322	9.015766	8.828159	8.924675	8.895442	8.93222	9.380802	9.422476	9.405959	9.4409685	9.368556	9.4248	11.728703	11.734017	11.402724	11.615471	100347186
A_04_P008556	13.885668	14.036493	13.934606	14.010967	13.908604	14.020968	9.937612	10.032371	9.944371	10.0445175	9.917935	10.045685	12.378326	12.438379	13.233293	13.388634
A_04_P085441	11.789882	11.664774	11.813818	11.68281	11.817478	11.7035675	11.448993	11.578808	11.430285	11.592166	11.420119	11.597339	11.439838	11.523478	11.641985	11.714737	100345876
A_04_P040398	4.0899916	3.9607337	4.089557	3.5940983	3.9042377	3.5508204	5.3149486	5.356175	5.35304	5.2975073	5.316723	5.2511177	4.770519	4.8310986	3.987068	4.1903005	100358309
A_04_P023441	4.492425	4.460606	4.4997916	4.496512	4.3288145	4.3718843	5.328747	5.2429953	5.2629795	5.2045784	5.310409	5.2134495	4.0045195	4.361759	3.5386987	4.103271
A_04_P034819	9.194222	9.074417	9.18353	9.05238	9.209981	9.071302	8.845317	8.877531	8.884524	8.890081	8.840856	8.884812	6.905593	6.8562765	7.5199027	7.6280723
A_04_P100348	9.771025	9.6588	9.75288	9.692232	9.787137	9.677901	9.490985	9.598915	9.50394	9.575966	9.491844	9.60328	10.5368805	10.54847	9.75028	10.027576	100346849
A_04_P056459	7.622147	7.5889735	7.617442	7.506206	7.55137	7.5605397	8.8218	8.675765	8.841761	8.654969	8.823855	8.659442	8.782645	8.917417	8.622606	8.8189125
A_04_P027274	4.771147	4.961329	4.713095	4.711653	4.686778	4.5965104	5.3704467	5.5039153	5.610058	5.5065384	5.4439087	5.568456	6.4052057	6.3912215	6.6530843	6.7680373
A_04_P079673	6.561169	6.712667	6.49384	6.6465883	6.580952	6.5812035	8.258346	8.396588	8.289041	8.380245	8.278212	8.352214	7.820066	7.6200795	7.200831	7.186577
A_04_P074402	7.6387234	7.5125184	7.548052	7.4990377	7.6795034	7.542842	6.3900504	6.6277137	6.4277186	6.5315714	6.397949	6.4895153	8.069174	8.117095	8.316895	8.291607	100350905
A_04_P069246	6.74231	6.785808	6.6633587	6.92048	6.7080355	7.0009565	8.03735	8.073279	8.042507	8.052819	8.040222	8.053667	9.581938	9.466475	9.069137	9.082821	100350727
A_04_P025286	9.362173	9.275199	9.360101	9.254583	9.385149	9.249658	9.414133	9.45065	9.435486	9.455388	9.436573	9.457275	9.390283	9.287682	9.549245	9.519812	100355803
A_04_P091178	11.039853	10.909386	11.02909	10.985741	11.0578785	10.927823	13.90946	13.810475	13.918129	13.773628	13.90946	13.8129835	15.056248	14.858629	14.017855	14.118204	100350755
A_04_P032902	4.919187	4.777593	4.9243627	4.961543	4.917587	5.035018	5.256096	5.2345886	5.2860684	5.234377	5.3614674	5.3535495	4.5045586	4.312757	3.635278	3.8979566
A_04_P007138	4.849147	4.4575057	4.6615477	4.502281	4.775777	4.580656	4.402072	4.4174232	4.4470882	4.394193	4.434187	4.436196	3.7610917	3.4007392	3.7059321	3.2642844
A_04_P088609	8.146039	8.054651	8.210794	8.131532	8.340331	8.124632	9.030132	9.20879	9.040955	9.274836	9.066076	9.276972	11.364559	11.393153	10.273303	10.3523	100345427
A_04_P050592	4.3056536	4.5328526	4.2534556	4.4733796	4.2701116	4.845087	3.7786403	4.1422734	3.8936777	4.118527	3.6916223	4.014793	5.5919604	5.06231	8.090834	8.119322
A_04_P044234	5.558964	5.3937874	5.428893	5.54169	5.5527816	5.562889	5.162263	5.4535055	5.2490783	5.4277573	5.1028543	5.547786	5.2597294	4.6227994	5.1068416	4.9507813
A_04_P076055	4.9718666	4.701015	4.956373	4.437922	5.1613955	4.525141	5.847104	5.718177	5.7898784	5.7490644	5.8508835	5.7862096	6.149779	5.8694963	5.681065	5.639813	100348072
A_04_P078442	11.19255	11.046345	11.168227	11.074012	11.171572	11.064317	8.863634	9.029096	8.898949	9.023019	8.884812	9.071302	9.283423	8.803386	9.183188	8.846339
A_04_P001906	13.345515	13.240824	13.343363	13.309861	13.33439	13.286238	13.170863	13.415237	13.206156	13.414495	13.208003	13.411316	13.913216	13.887568	14.210592	14.232257	100009300
A_04_P019656	5.2601676	5.3335843	5.0799513	5.2669315	5.0476475	5.509747	5.2157354	5.257482	5.291387	5.3173013	5.2947783	5.209106	7.6235147	7.869053	6.88754	6.819846
A_04_P046852	6.468031	6.4148207	6.4547987	6.471176	6.527187	6.4069357	6.3107886	6.3452063	6.2969866	6.3362985	6.3198867	6.3021765	5.965054	5.8200693	6.557133	6.4880657
A_04_P087129	9.665479	9.640246	9.683176	9.618839	9.655141	9.665479	10.03079	9.731762	10.057949	9.752496	10.068045	9.745849	10.186535	10.353271	10.982674	11.057048	100346721
A_04_P016694	5.4000087	5.2604465	5.475003	5.2962894	5.4052744	5.5235205	5.0115128	5.875493	5.2507486	5.9052086	5.110185	5.884778	4.2003975	4.108164	4.652619	4.425142
A_04_P083512	5.9797807	6.1249056	6.051819	6.013625	5.9222236	6.079784	5.031218	5.2141633	5.22424	5.17649	5.1344466	5.1972046	5.5525637	5.649489	5.759215	5.5935388	100349644
A_04_P010918	8.048309	7.8392773	8.018866	7.856291	8.019541	7.878604	6.0215735	5.981494	6.0146823	5.8936257	6.002719	5.9587955	5.47148	5.7332206	5.5041738	5.2950625
A_04_P014408	12.293768	12.204813	12.293768	12.209755	12.278159	12.267517	13.593223	13.122073	13.631711	13.15128	13.634791	13.14191	9.508846	9.582413	8.401372	8.357985
A_04_P101270	4.290379	4.1824446	3.8892956	4.095058	3.8912249	4.2186246	2.3226466	2.322461	2.3269756	2.3228934	2.3338566	2.323127	6.3578076	6.4287376	6.8582754	6.879587
A_04_P095152	4.8061733	5.11465	4.551928	4.775777	4.4282393	5.1588435	4.597016	4.3462987	4.7194376	4.3018346	4.8319144	4.3694453	4.00422	4.107512	3.890339	3.9135616
A_04_P038182	7.8540106	7.790391	7.819732	7.7690616	7.777327	7.8470926	5.9866667	6.2492323	6.060094	6.2356305	6.0670877	6.252599	6.4226365	6.2386894	6.533497	6.426017	100355471
A_04_P093567	8.3749485	8.351858	8.314578	8.262784	8.299549	8.318888	8.591205	8.531495	8.630823	8.514871	8.584153	8.544878	7.9414115	7.9729233	7.7006984	7.688744
A_04_P018976	10.112301	10.147483	10.082349	10.124461	10.092795	10.1581745	10.350599	10.483111	10.37289	10.437905	10.371829	10.445392	9.988005	10.013481	10.591792	10.642528	100350659
A_04_P052177	9.513232	9.483361	9.53481	9.5054865	9.540262	9.515233	9.753482	9.74222	9.751532	9.740092	9.756571	9.754105	10.94103	11.168935	11.08022	11.071661
A_04_P003289	7.942961	7.8957696	7.9758277	7.8383822	7.8489804	7.952819	10.0605345	10.142677	10.083893	10.123042	10.105336	10.120843	12.781017	12.691307	12.346103	12.366781	100009440
A_04_P020357	10.838605	10.396047	10.852473	10.330623	10.83772	10.363817	9.248817	9.188146	9.232521	9.270218	9.24529	9.189013	7.567288	6.997773	7.487544	7.504815
A_04_P018866	8.2412815	8.2192745	8.181993	8.158696	8.178533	8.261323	6.8385878	6.924749	6.8607574	6.9171305	6.8622146	6.9404044	6.516195	6.2413063	6.316316	6.291524
A_04_P060965	17.993917	17.964964	17.981354	17.943356	17.998251	17.985565	18.5096	18.548857	18.599075	18.588518	18.610058	18.64735	18.337866	18.248802	18.2936	18.30582
A_04_P057966	2.3223324	2.3253427	2.3224177	2.3290012	2.3247015	2.3272948	6.1246386	6.094409	6.1904936	6.013103	6.2128205	6.154547	4.6901946	4.6853375	5.0255985	4.6992855	100345475
A_04_P019406	3.8093495	3.6505282	3.5590825	3.8752213	3.6436148	3.888503	5.9653153	5.797108	5.966203	5.9698114	6.011251	5.990874	7.2763987	7.604657	7.6016645	7.6016645
A_04_P069662	6.387287	6.3050094	6.2630305	6.2637224	6.31119	6.3394623	10.06001	10.191845	10.0519905	10.2037115	10.058334	10.184411	9.570226	9.86111	9.506763	9.419795	100354006
A_04_P017120	6.2935014	6.2069693	5.9846654	6.2019577	6.1316514	6.400799	5.6080923	5.692376	5.6024556	5.7193685	5.635283	5.610987	5.02034	4.877194	5.4277573	5.0488815
A_04_P002736	17.257303	17.223602	17.26266	17.223602	17.275692	17.281258	17.11363	17.154694	17.117067	17.230415	17.125875	17.20854	15.668632	15.523228	16.104364	16.212187	100008600
A_04_P067842	10.418365	10.432507	10.425836	10.398349	10.367026	10.497578	10.235366	10.402897	10.236416	10.436745	10.248648	10.455357	11.127845	11.304749	10.818376	10.965638	100358575
A_04_P094129	10.275131	10.350599	10.306369	10.301952	10.293587	10.349323	12.76059	12.869937	12.74709	12.898204	12.7816925	12.895895	9.729969	9.7714205	8.935156	8.864214	100352863
A_04_P032670	4.2706614	4.441781	4.2067866	4.3958387	4.3109274	4.4937496	4.3932176	3.9167678	4.2550874	4.0596213	4.459921	4.1408563	4.1842027	3.8186102	4.387761	4.3653193	100354221
A_04_P066187	8.900556	9.061925	8.838246	9.012056	8.88104	9.098011	8.695065	8.652085	8.73827	8.649771	8.740905	8.677469	9.591497	9.702652	9.600886	9.620755
A_04_P027565	4.827097	4.4168587	4.1516647	4.5559945	4.647936	4.386039	5.512679	5.526589	5.4780784	5.5994687	5.4968395	5.5646925	7.3946753	7.421863	7.306619	7.3389444
A_04_P036477	6.836523	6.8035574	6.8566537	6.857864	6.805804	6.857382	6.781153	6.594818	6.6626196	6.6048474	6.702793	6.648135	6.6678314	6.6895633	6.8740926	6.792475	100350678
A_04_P099721	14.846191	14.94768	14.850251	14.951078	14.847178	15.015966	15.6276655	15.70011	15.63123	15.66352	15.62153	15.68859	14.505794	14.419587	15.718352	15.67353	100349021
A_04_P085896	6.3427925	6.349254	6.3406973	6.3793077	6.2984524	6.1989813	5.266005	5.3173013	5.178184	5.29644	5.2955074	5.442088	5.602728	5.2732143	5.733911	5.4615955	100340167
A_04_P047949	5.572215	5.626848	5.2798214	5.711787	5.4790363	5.7938128	5.45194	5.188054	5.3232427	5.104206	5.564058	4.9229107	5.5606546	5.4244757	5.0152063	5.4691267
A_04_P015346	8.312475	8.480986	8.387375	8.457292	8.285375	8.498751	8.933379	8.969647	8.901994	8.985796	8.917417	8.974546	6.872236	7.050555	6.8158913	6.716079
A_04_P021602	5.190836	4.8820605	5.2315454	4.797372	5.284334	4.9447126	6.508015	6.44672	6.3754873	6.4970303	6.5677223	6.5680943	3.909044	3.4343927	6.067359	6.035648
A_04_P097139	15.780676	15.913734	15.768898	15.938205	15.783777	15.939598	14.10964	14.23615	14.10634	14.270878	14.094179	14.245741	13.983602	14.140649	14.103574	14.1219	100353669
A_04_P051474	13.837434	13.95485	13.868638	13.982196	13.82569	13.895752	13.68653	13.616267	13.664955	13.6022215	13.643294	13.579208	14.349744	14.267789	14.367005	14.611401	100008959
A_04_P064129	13.655423	13.732469	13.635036	13.718417	13.6022215	13.66058	13.136003	13.036728	13.134531	13.0537	13.100968	13.028774	12.615121	12.682823	13.16703	13.166649	100348924
A_04_P041352	4.402072	4.595531	4.454733	4.4856863	5.1420608	4.239034	6.9355903	6.6470923	6.9950757	6.6795893	6.9106684	6.7080355	7.3042397	7.7410283	7.9881177	7.900742
A_04_P095645	6.139839	6.0610957	6.1360536	6.197335	6.070354	6.1868753	7.7871237	7.762162	7.776643	7.750671	7.77233	7.7092896	8.424414	8.781274	8.665813	8.624119	100355131
A_04_P018041	8.279671	8.097095	8.260501	8.026036	8.236884	8.078435	6.9152985	7.025294	6.9543533	7.0406446	6.911803	7.0256276	7.678373	8.354756	7.1321754	6.9562874
A_04_P061519	3.5087974	4.1516647	3.9193807	3.9677587	3.7907944	3.30314	4.4545016	4.5527062	4.44682	4.70752	4.6260977	4.408201	3.447125	2.9045384	3.5217848	3.2133048	100342281
A_04_P082527	7.9319983	8.103233	7.891522	8.15275	8.035261	8.1642685	7.5425344	7.7092896	7.5713663	7.644185	7.548775	7.6568637	9.74741	9.668072	8.999328	9.139661	100349503
A_04_P008363	8.378113	8.360794	8.35934	8.374044	8.327835	8.299317	8.608359	8.78847	8.54581	8.779385	8.558146	8.762353	8.27444	8.473171	9.101555	9.154338
A_04_P002848	6.9361367	6.64033	6.8695626	6.69548	6.7242785	6.6373014	4.7028136	4.756617	4.328008	4.8417325	4.517555	4.859416	10.832091	10.86348	12.192455	12.367231	100009120
A_04_P029778	9.909332	9.8689995	9.922043	9.904163	9.921265	9.85809	9.467702	9.717111	9.471647	9.729266	9.476688	9.737591	13.216029	13.263141	13.170535	13.279506	100009459
A_04_P060964	17.998251	18.003206	18.011038	17.993917	18.021542	17.990877	18.449543	18.558187	18.539495	18.570774	18.489958	18.605244	18.439407	18.303116	18.46572	18.351786
A_04_P070651	10.384875	10.301952	10.362248	10.341318	10.386707	10.319527	10.664023	10.654871	10.718636	10.647326	10.712576	10.636949	10.961472	10.928071	10.98526	11.101755	100347869
A_04_P017696	10.3387165	10.208807	10.365672	10.218235	10.358552	10.192331	9.025645	9.097682	9.053565	9.097682	9.046162	9.079578	7.829391	8.2481985	7.453313	7.705299
A_04_P056868	6.432372	6.3254967	6.456107	6.228986	6.364101	6.1871557	9.195349	9.0354805	9.206214	9.0627575	9.170079	9.046162	8.722757	8.789924	8.815218	8.881605	100342795
A_04_P016967	10.525504	10.477037	10.427182	10.509239	10.521742	10.495381	9.386185	9.47129	9.433212	9.499933	9.429105	9.511406	9.417374	9.373706	9.321622	9.407785
A_04_P017972	11.372933	11.327155	11.380393	11.398177	11.379402	11.361907	9.451051	9.401974	9.487578	9.425154	9.470013	9.421386	12.62978	12.706111	9.258725	9.363381	100345890
A_04_P054402	6.1449294	5.891261	6.023425	6.0500154	5.8729343	5.9492917	7.615522	7.6329756	7.627473	7.6447554	7.6176877	7.6398263	7.7453966	7.601375	7.7302027	7.7181115	100349416
A_04_P054079	8.106006	7.9465723	8.130235	7.9892154	8.067292	7.981469	8.747778	9.004301	8.796367	9.026071	8.765342	9.05238	6.484589	6.4632297	6.878084	7.052063	100352941
A_04_P084056	8.882238	8.843643	8.845317	8.849539	8.891535	8.85014	10.599461	10.622055	10.627374	10.642528	10.610474	10.647696	10.113136	9.973231	10.37676	10.537675	100346091
A_04_P019544	8.920488	8.84038	8.891279	8.858348	8.893001	8.817229	10.943941	11.060691	10.980811	11.0754385	10.97828	11.059678	11.710427	11.787899	11.895982	12.017218	100352345
A_04_P025856	8.10808	8.033672	8.121733	8.11502	8.109117	8.106604	7.435326	7.469088	7.4577684	7.504463	7.4039607	7.4857583	7.7132454	7.765981	7.3835874	7.5202146	100346977
A_04_P044572	13.049571	12.971476	13.015862	13.004288	13.037764	12.999369	12.286275	12.413647	12.323178	12.406495	12.318499	12.426821	11.922213	11.964413	12.227184	12.237645	100346999
A_04_P099583	12.426821	12.394309	12.439995	12.412447	12.443855	12.410923	12.580061	12.632961	12.607965	12.671795	12.608579	12.649747	12.400661	12.432422	12.679974	12.537022	100355713
A_04_P076993	8.792313	8.71865	8.746942	8.710193	8.813536	8.781451	9.389831	9.450258	9.431501	9.441839	9.407345	9.472037	7.9432855	7.954524	7.514281	7.4334064	100346749
A_04_P097368	10.311245	10.190757	10.278508	10.231985	10.281475	10.262293	11.577683	11.596773	11.620641	11.621071	11.603181	11.634763	10.856987	10.847825	11.014969	11.003328	100356906
A_04_P061698	6.8105717	6.5192165	6.7980647	6.5220995	6.750778	6.5631847	8.759118	8.704809	8.765153	8.698726	8.776102	8.687778	8.583268	8.614483	9.26063	9.130343
A_04_P102373	10.236416	10.205044	10.106303	10.174209	10.263113	10.243526	8.486049	8.569256	8.484847	8.58489	8.511215	8.599866	4.231898	4.1322055	6.056381	6.08116	100101603
A_04_P061044	5.9804063	5.970541	5.8945236	5.8788695	5.9031487	6.041901	5.408681	5.3311663	5.4709816	5.3281736	5.457574	5.352669	6.826267	6.8816533	6.88981	6.715157	100348382
A_04_P064719	12.843843	12.730238	12.84494	12.736819	12.851179	12.746501	13.437838	13.4560585	13.474298	13.460187	13.488267	13.477666	12.463837	12.54538	12.194752	12.316788	100348676
A_04_P058542	10.341318	10.240387	10.3263	10.241661	10.3263	10.268501	11.440971	11.528493	11.473961	11.527134	11.476897	11.559566	11.674093	11.855008	11.5098095	11.531295	100354309
A_04_P071119	7.6613927	7.552677	7.6176877	7.4647994	7.513093	7.522812	8.565784	8.394732	8.6021595	8.4094305	8.601177	8.411925	8.090834	7.9975133	8.291955	8.3793545	100351325
A_04_P045327	12.285102	12.236429	12.26565	12.258873	12.258466	12.265251	13.597835	13.344451	13.623273	13.357721	13.636651	13.382474	6.789193	6.943308	8.094695	8.144106	100338913
A_04_P083484	10.33195	10.299433	10.3069	10.301214	10.305058	10.315242	10.043556	9.936728	10.077308	9.984661	10.082666	9.987751	9.406729	9.520848	9.454478	9.564075	100346363
A_04_P027597	4.4639006	4.548818	4.2651196	4.839581	4.2105765	4.5627956	6.3725853	6.452788	6.4096093	6.460556	6.4558606	6.4012694	7.1364274	7.296628	6.8690352	6.9175115
A_04_P023356	3.4488437	3.6855812	3.1433847	2.83266	3.1311893	3.731513	4.595772	4.400522	4.6673684	4.3051896	4.589751	4.497923	4.481597	4.530214	4.1764493	4.2648587
A_04_P074709	7.5421724	7.3120203	7.492679	7.417185	7.601042	7.441932	6.3790097	6.473843	6.5320096	6.5042934	6.4417377	6.3750696	5.902046	6.1009564	5.9720545	5.832321
A_04_P068234	5.2925086	5.097052	5.1967688	5.021513	5.145761	5.1374326	4.850401	4.753435	4.896401	4.6848917	4.884639	4.795922	3.4867067	2.6650505	2.330398	2.3289146
A_04_P053582	12.703775	12.514101	12.684338	12.522746	12.717352	12.551099	12.626127	12.703279	12.628896	12.723945	12.64072	12.714555	12.478962	12.523627	12.412447	12.467455
A_04_P030827	12.632961	12.502891	12.615517	12.520207	12.593051	12.561792	11.730071	11.706604	11.721587	11.706045	11.727098	11.715138	14.718307	15.157764	8.8970995	8.65965
A_04_P025668	11.27269	11.147227	11.295575	11.115355	11.276515	11.201085	11.777038	11.805633	11.818683	11.835029	11.814095	11.822692	11.346672	11.345329	10.673819	10.721267
A_04_P004868	9.189651	9.120604	9.176919	9.134683	9.234457	9.213547	9.258238	9.462212	9.293223	9.479399	9.348051	9.485737	5.8618484	5.69944	3.7342174	3.7840388	100302454
A_04_P045582	5.6207495	5.3576746	5.6207495	5.6236844	5.5916567	5.7700143	5.010597	5.080919	5.0803213	5.022685	4.9293294	5.1036186	5.530182	4.9178357	5.0263753	5.074565
A_04_P050144	11.238361	11.193717	11.169406	11.1912155	11.208228	11.220298	11.918536	11.832354	11.897021	11.821166	11.9067745	11.854015	12.340788	12.334373	12.284132	12.314578	100340973
A_04_P013197	16.30756	16.27029	16.30129	16.258553	16.319178	16.321922	14.98716	15.111289	14.98716	15.115631	15.005675	15.114532	14.584795	14.650332	15.018243	15.023207	100301554
A_04_P087932	8.577437	8.634905	8.554224	8.674488	8.554224	8.710587	6.833971	6.933545	6.833971	6.9399548	6.8570933	6.984954	7.460421	7.419075	8.542003	8.514115	100338895
A_04_P030817	8.798049	8.750649	8.795303	8.7155905	8.790276	8.789924	7.172306	7.2018137	7.1411347	7.2696967	7.2178864	7.285014	6.575293	7.0566506	6.794022	6.853269
A_04_P005141	6.826267	6.8562765	6.8544497	6.711187	6.799575	6.859757	5.0238147	4.999113	5.0342035	4.9866095	5.183359	5.1226	5.084873	5.1004877	5.2779975	5.2858844
A_04_P068588	10.79015	10.818589	10.748151	10.78512	10.783911	10.852117	12.148597	12.160094	12.139207	12.185919	12.144804	12.192455	10.577616	10.77485	11.256788	11.111996	100356012
A_04_P102027	7.8778267	7.580117	7.8056307	7.6329756	7.8221235	7.749061	7.0937533	7.2552257	7.0125413	7.2600284	7.063022	7.284124	6.717163	6.262188	6.709537	6.7493563
A_04_P062657	8.589748	8.612596	8.605234	8.530402	8.546062	8.616807	9.733879	10.093702	9.67482	10.116154	9.702023	10.104351	9.319237	9.430461	10.252602	10.319834	100342664
A_04_P023866	12.956271	12.952365	12.955924	12.977669	12.953741	13.008719	12.199444	12.292434	12.202823	12.319559	12.223759	12.3493395	13.100968	13.153903	13.050751	13.0583105
A_04_P025682	7.349823	7.450249	7.400625	7.4375124	7.4404902	7.429782	6.548571	6.528109	6.498141	6.5655055	6.5183167	6.605985	5.6213636	5.570176	5.493114	5.592632
A_04_P028431	8.549155	8.953108	8.618618	8.936151	8.622606	8.943946	3.7466109	3.2197616	3.357249	3.5828009	3.7134478	3.5681267	4.2731028	4.007881	5.2904277	5.086304	100347926
A_04_P062002	5.1774073	5.1195993	5.2899256	4.857738	5.2194	5.1387544	7.31675	7.3141685	7.3705072	7.33917	7.3567867	7.369171	8.6377945	8.640522	8.003075	8.028646	100346735
A_04_P026281	13.091749	13.268219	13.071418	13.228476	13.091411	13.287986	12.687785	12.886165	12.701427	12.903024	12.700771	12.886763	13.62639	13.683762	13.370653	13.344451
A_04_P068028	5.6607127	5.6414757	5.6249447	5.7343345	5.687214	5.648371	7.4647994	7.462703	7.4379644	7.4848313	7.4318976	7.48446	7.6339335	7.7546425	7.9414115	7.908801	100346876
A_04_P074271	10.711471	10.791672	10.745554	10.754432	10.696213	10.79015	10.447212	10.564747	10.4494915	10.593331	10.465122	10.556818	10.216959	10.0605345	10.085676	10.099963	100340917
A_04_P073307	4.912727	4.6124167	4.881515	5.0379868	4.756452	4.8791485	2.851883	3.229575	2.3269756	3.4651308	2.66147	3.0002315	6.2873936	6.4017124	5.800679	5.7753587	100339720
A_04_P075382	13.126226	13.153903	13.117203	13.184313	13.124383	13.14191	12.954992	12.835827	12.941159	12.829734	12.944608	12.84134	12.693483	12.62738	13.006878	13.161926
A_04_P043061	8.161251	8.866538	8.224146	8.711883	8.197062	8.858348	6.8671684	6.9221125	6.863362	6.9393525	6.8380647	6.900901	5.92971	6.104785	5.9492917	6.098667	100345298
A_04_P091897	11.156956	11.287256	11.187996	11.322851	11.145067	11.291132	11.130552	11.344807	11.166276	11.340091	11.14061	11.35211	12.390819	12.587338	12.308091	12.21405	100338334
A_04_P010447	10.627121	10.683941	10.649315	10.758764	10.639504	10.72884	11.275853	11.6020355	11.243024	11.584124	11.249365	11.579073	12.467811	12.469574	12.260994	12.352178	100347053
A_04_P096751	7.334456	7.252059	7.318637	7.30609	7.2973933	7.1948857	8.993807	9.139322	9.006486	9.111582	8.972286	9.126417	10.809637	10.938536	10.022717	10.095789	100349242
A_04_P090852	6.114839	6.1904936	6.062146	5.9859867	5.9720545	6.1581507	7.576529	7.7478123	7.567288	7.7484846	7.4982758	7.7228165	8.256847	8.28322	8.091904	8.503165	100342949
A_04_P018822	14.295607	14.355955	14.287672	14.322425	14.31103	14.370322	13.965372	14.266972	13.960669	14.263162	13.954184	14.2274475	15.338802	15.361564	15.102944	15.379457
A_04_P070177	7.7261167	7.601042	7.788358	7.598592	7.7720537	7.65359	8.321308	8.371034	8.328197	8.322817	8.297324	8.368966	9.311299	9.372412	8.778705	8.9216385	100357470
A_04_P097672	13.943694	13.987882	13.998374	13.948791	13.941252	13.963395	12.441795	12.59527	12.40562	12.577023	12.409167	12.578431	13.525431	13.65698	13.621892	13.691219	100353284
A_04_P056362	10.342421	10.218839	10.351291	10.217456	10.384875	10.218235	10.290134	10.582273	10.276865	10.537328	10.238151	10.542399	8.902319	8.845724	8.877739	8.944732
A_04_P007267	5.190505	5.313405	5.1551003	5.233577	4.9939213	5.1347723	4.4707947	4.7794714	4.3741035	4.774839	4.5412	4.8010077	4.2713103	4.637892	4.3307676	5.0224166
A_04_P100272	4.9309826	5.129479	4.970112	4.75062	4.5135474	5.1441765	5.9664855	5.916665	5.952682	5.9840045	5.9656715	6.0500154	7.666134	7.5681057	7.8311176	7.913961
A_04_P029472	5.043477	5.378737	5.0607977	5.448524	4.927569	5.1697116	4.648401	4.749486	4.3894224	4.8069997	4.457653	4.6922646	4.778931	4.7388487	4.6490564	4.369171
A_04_P084372	6.070774	5.696581	5.9859867	5.5733643	5.882423	5.3783026	7.4458094	7.31675	7.42038	7.3878	7.439184	7.369641	7.0059414	6.695718	6.8169236	6.907467	100345748
A_04_P005226	5.127698	5.0476475	4.9959755	5.103837	5.0354366	5.0007377	5.709767	5.6723022	5.738743	5.7487698	5.780548	5.712591	4.2948236	5.101285	4.344516	4.60836
A_04_P009614	15.986526	15.969927	15.973973	15.999068	15.99449	15.973973	15.96303	16.102024	15.96303	16.083168	15.959406	16.07376	15.78624	15.802687	15.942419	15.798085
A_04_P023987	6.164194	6.1138663	6.1270194	6.120482	6.0646267	6.157913	7.593983	7.6084957	7.6019645	7.6240997	7.626269	7.5980945	7.607173	7.6694245	7.6713963	7.6364617
A_04_P095725	2.3223324	2.8828623	2.8071852	2.6812658	2.7562647	2.8376381	5.438316	5.556201	5.397401	5.5032063	5.4113464	5.4400454	4.8401136	4.5650935	4.6004915	4.5658083	100356416
A_04_P033312	8.260501	8.242886	8.325932	8.297667	8.304974	8.339978	5.399723	5.298568	5.515313	5.2910395	5.4788485	5.5381603	4.7106705	5.4858723	5.038494	4.832873
A_04_P061810	14.734747	14.661572	14.738043	14.668798	14.752591	14.66379	13.855946	14.045893	13.875854	14.043595	13.863571	14.063697	12.459059	12.47688	12.509569	12.543747	100345441
A_04_P015586	4.250864	3.9212718	3.8654125	3.8138683	3.9466238	4.1777844	4.4171247	4.2747707	4.478106	4.456806	4.3181987	4.244319	4.5102525	3.6623716	2.330398	3.2356033
A_04_P020891	5.828515	5.7469463	5.763406	5.777029	5.710281	5.792766	7.318637	7.4716077	7.3491855	7.5107217	7.3946753	7.5504255	8.419409	8.326569	8.55481	8.5596075	100353476
A_04_P047624	13.1062	12.928316	13.072669	12.984762	13.073663	12.949287	13.564405	13.725437	13.586186	13.719006	13.585564	13.746181	13.218107	13.307193	13.453522	13.264682	100328770
A_04_P020986	5.1613955	5.3535495	5.2904277	5.383652	5.420145	5.4196296	4.4461823	4.205048	4.4724545	4.474141	4.4089017	4.504818	5.371194	4.9073544	4.8243685	4.3162055
A_04_P093477	10.919653	10.869544	10.938411	10.872835	10.917779	10.908894	10.767063	10.727436	10.823411	10.745945	10.8351965	10.763611	9.680496	9.679716	9.869331	10.019975	100341988
A_04_P051667	7.2069206	7.0962543	7.0800977	7.142639	7.178012	7.2190557	6.2558203	6.3254967	6.2492323	6.332398	6.2708635	6.3263392	6.6895633	6.525444	6.639983	6.473843	100350047
A_04_P022521	4.642949	4.7421412	4.640017	4.6431427	4.535935	4.9094496	5.7797127	5.7685156	5.809731	5.863725	5.7023735	5.9224668	5.915768	6.154084	5.837396	5.851916
A_04_P019440	6.8618555	6.7931314	6.8945694	6.792257	7.0810795	6.9322433	6.1327457	6.222583	6.2019577	6.219751	6.145437	6.250606	6.150243	6.1816816	6.1108785	5.875493
A_04_P048345	12.1147	11.951842	12.085606	11.958551	12.083059	11.972978	12.167854	12.21703	12.160582	12.2303915	12.206613	12.248716	11.964413	12.104163	11.778687	11.895662	100352045
A_04_P000516	15.290717	15.138936	15.26191	15.162248	15.279417	15.182985	16.215967	16.1586	16.199074	16.091276	16.185968	16.091276	17.943356	18.18774	18.084787	17.972328	100009171
A_04_P008862	7.329667	7.1854515	7.3317	7.2571173	7.3552566	7.2088375	6.9815364	6.9626236	7.000647	6.9314938	7.0127196	6.907951	5.5818367	5.2481437	5.3719845	5.0286617
A_04_P074195	3.8183126	4.1288004	3.7585442	4.405455	3.8927946	4.1899943	6.7024827	6.6347303	6.748862	6.599963	6.770574	6.648671	5.94395	5.956137	5.6118603	5.7885876
A_04_P053122	5.551366	5.2112536	5.509922	5.515881	5.5835967	5.37715	6.545718	5.945347	6.5137634	6.038561	6.568464	6.068102	6.05017	6.2925854	6.7533555	6.8501635
A_04_P021831	10.506516	10.539028	10.46364	10.549688	10.501862	10.601583	12.1147	11.700654	12.1384115	11.721089	12.159548	11.738213	10.563493	10.69356	10.303461	10.476623
A_04_P028759	12.288779	12.277879	12.245728	12.305644	12.270368	12.301607	12.262233	12.387095	12.277044	12.410196	12.303972	12.4068575	11.783969	11.905176	12.57598	12.649136
A_04_P074727	6.545963	6.5815372	6.502449	6.551077	6.526744	6.4831305	8.758755	8.582789	8.744061	8.58758	8.761353	8.605896	8.260501	8.276808	8.211112	8.252775
A_04_P005869	6.173922	6.2280226	6.2368236	6.1485605	6.03659	6.1028457	5.8810887	5.9701176	5.9425726	6.0067425	5.9774995	6.0475063	4.9774203	4.972242	5.3535495	4.9945226
A_04_P073194	14.208458	14.107505	14.182791	14.107988	14.172395	14.147013	13.407682	13.49649	13.414495	13.520052	13.430345	13.502881	12.564792	12.39466	12.459917	12.532778	100339096
A_04_P012931	5.2373824	4.523339	4.8226085	5.0564923	5.0883303	5.0401425	4.495125	4.754289	4.4386487	4.7251816	4.6820607	4.834606	4.695174	4.321532	4.3636003	4.4837036
A_04_P080615	14.13464	14.118949	14.145888	14.114789	14.158386	14.17638	13.244613	13.575265	13.279506	13.601931	13.295191	13.614075	13.065821	13.096107	13.222597	13.286743	100355389
A_04_P077482	7.0763474	7.1429167	7.068472	7.191487	7.1285086	7.2004514	5.8152914	6.004352	5.858085	6.0143247	5.866364	5.9976277	6.821663	6.455336	6.6556225	6.7533555
A_04_P067142	12.750656	12.815163	12.735836	12.794907	12.672367	12.84275	12.153316	12.139988	12.174268	12.169928	12.175122	12.160094	13.944292	14.02181	14.256249	14.319674	100347351
A_04_P034583	7.522102	7.439184	7.4821177	7.4791985	7.5202146	7.4090776	5.8175845	5.912917	5.7932234	5.962347	5.9149756	5.945733	6.8498583	5.2925086	6.1449294	6.2767277
A_04_P100182	8.185061	8.101347	8.188371	8.193027	8.214718	8.157054	8.530701	8.63401	8.576217	8.619967	8.575111	8.655498	8.331993	8.4290905	8.370593	8.318224
A_04_P064737	11.715138	11.725155	11.693829	11.704616	11.727098	11.745673	10.135421	10.031968	10.113136	10.057714	10.12274	10.067654	7.9559975	8.149567	9.025645	8.725606	100355662
A_04_P025062	9.613258	9.641262	9.610195	9.63959	9.602393	9.644624	10.198988	10.336379	10.21004	10.35027	10.2464485	10.335418	10.587528	10.757482	10.514709	10.358552	100347575
A_04_P032943	12.996658	12.989438	12.974745	12.941935	12.979056	13.035884	12.310348	12.674808	12.337475	12.683398	12.3243685	12.675663	12.832057	12.881973	12.885694	13.2131	100341210
A_04_P008472	13.4186945	13.331644	13.401646	13.348474	13.39246	13.4186945	11.427905	11.549552	11.417777	11.588641	11.447578	11.585897	11.112338	10.972891	12.15709	12.10226
A_04_P082832	14.028289	13.989557	14.0592375	14.005172	14.039279	14.066632	14.019078	13.591024	14.024726	13.595219	14.045266	13.628863	14.113408	14.455078	15.174426	15.147076
A_04_P033239	11.713102	11.781068	11.7343235	11.754591	11.706045	11.839591	12.783832	12.801788	12.805275	12.825833	12.80001	12.826933	14.466603	14.478289	13.420953	13.358725
A_04_P053247	10.722044	10.765969	10.750062	10.769272	10.772705	10.829377	10.222915	10.303084	10.226165	10.304695	10.255947	10.299147	10.426878	10.385255	10.362248	10.310642	100358412
A_04_P051687	10.725942	10.788945	10.783911	10.847825	10.767063	10.926625	10.8540745	10.860801	10.843956	10.905671	10.857386	10.913246	10.791672	10.940232	11.292614	11.227374
A_04_P014387	6.711499	6.704458	6.7070985	6.5729184	6.6528106	6.682418	8.822494	8.966885	8.823855	9.013708	8.84038	9.015766	5.606014	5.675734	5.492151	5.620288
A_04_P058087	11.405074	11.444108	11.419075	11.439838	11.392527	11.457468	10.643223	10.692405	10.652972	10.746289	10.645746	10.728571	9.028857	9.177177	8.582502	8.62167	100342577
A_04_P057026	5.537367	5.5582433	5.4483314	5.441012	5.4547143	5.2713137	5.2935615	5.3085685	5.325541	5.1988764	5.397401	4.9707913	7.151635	7.319103	6.755052	6.8024197	100347495
A_04_P078482	7.5803223	7.5014405	7.5889735	7.4901013	7.567288	7.5460353	8.826038	8.9065485	8.850727	8.933094	8.852062	8.8970995	8.833691	8.991673	8.762353	8.642643
A_04_P054782	10.19332	10.198605	10.204247	10.203302	10.218235	10.205044	9.806609	9.742506	9.823227	9.760731	9.825915	9.773776	10.245203	10.385856	10.633867	10.429796	100339194
A_04_P097347	4.3547034	4.2634215	4.286759	4.122549	4.3650017	4.2493386	4.2701116	3.96584	4.102679	3.9841232	4.041172	4.0708222	4.5189962	4.2480702	4.4032536	4.5059595
A_04_P101294	6.7949667	6.8629107	6.7166724	6.8668613	6.8024197	6.7907515	9.389424	9.265368	9.372715	9.270591	9.374555	9.271456	8.985517	9.049862	9.405959	9.527607	100348416
A_04_P079107	6.8765907	7.032243	6.7865944	7.0320387	6.7835593	6.9044027	8.309023	8.164634	8.337031	8.145774	8.306968	8.141017	9.180105	9.203908	9.207153	9.420529
A_04_P050777	8.508018	8.44073	8.464277	8.43064	8.472277	8.370593	5.5505614	5.496518	5.4423075	5.519749	5.456938	5.5085564	4.7895603	4.7478557	7.7114325	7.604657	100354653
A_04_P031961	16.757317	16.75379	16.744774	16.786522	16.768099	16.759577	16.328775	16.38845	16.325937	16.352781	16.323416	16.372608	17.101805	16.806808	16.859346	16.892624	100354739
A_04_P097930	8.600576	8.68478	8.645446	8.7434635	8.5966215	8.653407	9.2926655	9.469261	9.256873	9.444356	9.276631	9.47129	12.285897	12.428989	12.311402	12.33172	100345623
A_04_P048389	13.502881	13.5261755	13.470506	13.562131	13.477666	13.521037	12.849976	13.013641	12.858322	12.970066	12.847023	12.966972	13.885062	14.050061	14.267789	14.322425	100340798
A_04_P060187	13.296405	13.414495	13.341387	13.423108	13.330371	13.40836	13.651705	13.96389	13.627272	13.962615	13.648235	13.948791	13.739801	13.657425	14.110828	14.461567
A_04_P013286	5.588449	5.472236	5.736522	5.5381603	5.5821414	5.4051085	6.910209	6.8259773	6.9626236	6.8035574	6.9346986	6.819088	4.8619485	4.6688676	3.9981177	4.5461893
A_04_P057699	10.79615	10.834553	10.8152275	10.792964	10.816967	10.805952	10.955787	11.016275	10.951609	11.023352	10.938929	11.015261	11.300641	11.331963	11.24157	11.479128	100340121
A_04_P101035	7.5638733	7.5882664	7.643291	7.537151	7.626089	7.505295	8.720873	8.648747	8.749162	8.636154	8.706996	8.630242	9.2908535	9.226768	9.911772	10.088697
A_04_P083339	17.883478	17.83026	17.894747	17.816889	17.900307	17.807	18.099005	18.23725	18.10209	18.2536	18.05994	18.245714	18.411087	18.309748	18.626976	18.566305	100340445
A_04_P062563	11.260286	11.219439	11.262805	11.199249	11.26687	11.190373	12.26965	12.584463	12.309949	12.602418	12.297019	12.602418	10.285372	10.188567	10.5202875	10.572472	100345157
A_04_P032776	5.3542166	5.2521887	5.1988764	5.2649827	5.1399927	4.980495	8.85014	9.069872	8.857285	9.051205	8.839543	9.014097	5.344686	4.0969863	3.9774785	4.514439
A_04_P096908	11.362326	11.218636	11.383417	11.229313	11.391895	11.219439	12.086693	12.0190735	12.093901	12.011119	12.08024	12.033838	13.0697155	13.220066	13.404371	13.529477
A_04_P027028	4.0057983	4.285578	4.17955	4.0191855	4.4534264	4.003789	3.1040502	2.8969631	2.833722	2.8352387	2.3338566	3.1394944	4.4536004	5.248793	4.5884023	4.6246963
A_04_P019079	12.941935	12.388828	12.930672	12.3932705	12.974313	12.425564	9.199645	9.274836	9.211132	9.267445	9.201246	9.267859	9.09372	9.495059	8.723665	8.743811	100343882
A_04_P094239	4.990601	4.850401	4.9030514	4.888927	4.764002	4.646181	4.632346	4.2603874	4.7211666	4.3355694	4.7343636	4.3901496	4.3405957	4.0555487	3.48211	4.501962	100356694
A_04_P082223	4.043653	4.154988	4.245875	4.326171	4.1671915	4.323262	6.035945	6.1189723	6.086782	6.0819087	6.0244365	6.140667	4.009657	3.6010056	6.4158926	6.514966
A_04_P062888	10.100757	10.152489	10.065325	10.150198	10.120424	10.154578	9.67414	9.649477	9.700107	9.650492	9.67414	9.646791	9.156596	9.149427	9.288016	9.326108	100355144
A_04_P011601	17.198154	17.16366	17.181017	17.185305	17.200478	17.17165	17.02551	17.119905	17.088215	17.110172	17.049603	17.131144	17.564243	17.552992	17.564243	17.522337	100345923
A_04_P037336	9.704646	9.661483	9.702652	9.662053	9.71094	9.680927	10.0390835	10.011518	10.072814	9.9936495	10.051119	10.025876	9.102503	9.197048	9.06115	9.060093	100356604
A_04_P002497	9.132561	9.1277075	9.211132	9.132034	9.152615	9.117075	11.26152	11.319878	11.294805	11.324186	11.270412	11.332327	12.880995	12.880416	12.087044	12.258207	100009220
A_04_P049894	6.776161	6.6409526	6.818731	6.731234	6.766995	6.7118683	6.2907724	6.4116244	6.39237	6.4181747	6.3666496	6.4621754	6.6305933	6.502449	6.5850472	6.820698
A_04_P044867	5.7320905	6.025626	5.8257403	5.927008	5.893929	6.001479	4.459631	4.6136303	4.5641336	4.5467143	4.4545016	4.6907253	5.108232	4.7740936	3.7782514	4.919832	100357717
A_04_P077127	2.3591006	2.8941789	2.3224177	2.3290012	2.3247015	3.0761201	4.65573	4.5670257	4.6170297	4.55786	4.592076	4.5951347	4.304436	4.1506257	4.2474604	4.430124	100351769
A_04_P097337	4.7580504	4.637298	4.6050487	4.655461	4.93631	4.833966	6.535983	6.427314	6.619742	6.4330063	6.559964	6.31119	4.663935	4.663064	4.844827	4.122549
A_04_P046822	5.6769342	5.898949	5.716516	5.6157036	5.7230635	5.7367673	4.0490637	4.1371	3.8261003	4.000627	3.6727405	4.0490637	2.3219671	2.3442485	2.330398	2.3289146
A_04_P024961	10.390574	10.295151	10.403111	10.349997	10.400365	10.307755	9.587735	9.724269	9.625033	9.723376	9.636288	9.75028	9.706753	9.780781	10.281475	10.207649	100348004
A_04_P100965	8.636844	8.423851	8.626565	8.478477	8.618618	8.491093	8.888161	8.91881	8.875788	8.926125	8.898083	8.934247	5.725753	5.5475273	6.3965073	6.4242406	100342998
A_04_P021006	12.414271	12.288044	12.387471	12.32482	12.385974	12.309949	12.532778	12.773584	12.583871	12.795983	12.591811	12.813399	12.289375	12.401004	13.235294	13.237562	100346216
A_04_P026401	7.801	7.6251073	7.6940193	7.643291	7.735562	7.701249	7.5351067	7.569349	7.580579	7.573129	7.5876923	7.557896	8.346667	8.542351	8.940702	8.947118	100353096
A_04_P065743	10.350599	10.13398	10.375028	10.127146	10.342773	10.090095	8.164634	8.269718	8.188705	8.2506	8.163916	8.282601	8.634905	8.215715	8.811131	8.240962	100352180
A_04_P074205	5.058743	4.628578	4.70752	4.598552	5.009949	4.7205863	5.0003667	4.896165	5.0842147	4.8327074	5.011267	4.876002	5.931974	5.704663	4.105248	4.329059
A_04_P068798	11.845088	11.767655	11.863978	11.793226	11.849198	11.8073435	11.769759	11.627081	11.7791195	11.657019	11.798526	11.649088	10.491129	10.604571	10.719739	10.79615
A_04_P000302	8.626304	8.687545	8.6891575	8.713141	8.641287	8.679789	6.9341884	6.899981	6.9568973	6.8746023	6.962029	6.931152	5.30145	5.3311663	5.0318966	5.3238006	100009112
A_04_P096962	10.005523	9.724852	9.954991	9.7581415	9.943523	9.756871	10.462778	9.983075	10.481051	9.974568	10.478545	10.012505	8.343478	8.577003	8.385706	8.2412815	100009201
A_04_P078101	12.7201185	12.803011	12.743928	12.805648	12.734974	12.830353	12.18986	11.694987	12.224584	11.685962	12.209755	11.71982	11.649895	11.666908	11.8284645	11.8183365	100349386
A_04_P099932	10.092267	10.093444	10.152817	10.129058	10.138885	10.1286335	9.541431	9.477146	9.567998	9.482553	9.553981	9.545235	10.918129	11.143037	10.716817	10.780226
A_04_P066737	9.55938	9.424099	9.516463	9.441327	9.506763	9.423721	9.422065	9.285905	9.421605	9.326108	9.413298	9.322452	9.553705	9.860839	10.482403	10.612534
A_04_P079542	4.173901	4.1322055	4.3488717	4.179834	4.2687535	4.27505	4.29519	4.2550874	4.3908515	4.4072747	4.2679806	4.426113	5.1590476	5.1521378	4.932374	4.7219276	100349483
A_04_P070432	6.2033195	6.4602365	6.1866264	6.4430685	6.2200727	6.367301	5.7801447	5.771067	5.7574186	5.8336725	5.907769	5.796906	4.7147293	4.8981247	6.284649	6.4249325	100345196
A_04_P073728	5.507029	5.526828	5.605076	5.587884	5.6644273	5.6240635	6.3033257	6.188071	6.3898244	6.2510643	6.414605	6.2235074	5.8196144	5.8057504	6.4135475	6.3906574	100338978
A_04_P011911	17.54834	17.435102	17.552992	17.448107	17.536934	17.480885	17.847488	17.872997	17.960749	17.751583	17.975994	17.719555	18.107588	18.075766	18.013163	17.996292	100354966
A_04_P058422	4.391128	4.4192586	4.094773	4.1674995	4.126605	4.127456	4.1040435	4.0179167	4.0188603	4.1089435	4.09573	3.8325763	3.9717677	3.5890834	4.157769	3.9571118	100340556
A_04_P022144	6.853269	6.7575283	6.880988	6.768821	6.816637	6.786331	6.590716	6.503587	6.618018	6.5488377	6.6848145	6.4948006	6.2919517	6.5501003	6.238103	6.291255
A_04_P081529	12.362574	11.91541	12.378326	11.907736	12.351306	11.941694	10.542134	10.67165	10.615586	10.685833	10.618133	10.684807	11.604529	11.277702	11.257874	11.236343	100348654
A_04_P010617	12.089821	12.081597	12.123266	12.08349	11.998999	12.125901	11.659452	11.781803	11.687173	11.7971945	11.698029	11.776296	11.793226	11.775718	12.214582	12.2650385	100343650
A_04_P070398	8.177737	8.227101	8.187061	8.197697	8.149233	8.233563	8.279671	8.661939	8.263176	8.662872	8.3047285	8.676444	7.1549406	6.928943	7.7049174	7.759216
A_04_P008966	11.264789	11.375606	11.304232	11.3455925	11.304482	11.394096	11.457749	11.52662	11.450937	11.55756	11.4651375	11.562705	11.776024	11.842548	11.967502	11.9842205	100349698
A_04_P090605	10.77316	11.081039	10.810666	11.073698	10.791672	11.105478	10.061729	10.014293	10.066345	10.028135	10.109411	10.06001	10.404791	10.451167	10.771669	10.775802	100345421
A_04_P088542	7.885235	7.856936	7.953083	7.8864565	7.9601374	7.9758277	8.074015	8.089055	8.016989	8.065346	8.072759	8.087054	11.212079	11.256788	11.575221	11.556169	100357410
A_04_P093727	4.754395	4.531569	4.624115	4.6992855	4.60962	5.186845	5.302741	5.2877097	5.2740455	5.2371635	5.3258896	5.1418242	5.7352633	5.428893	5.1034274	5.219938	100351770
A_04_P071009	13.419927	13.319723	13.397012	13.288568	13.39791	13.362581	12.394309	12.333621	12.394856	12.357172	12.403963	12.361568	11.3528385	11.555787	11.792219	11.556459
A_04_P055687	12.491459	12.513849	12.484479	12.499079	12.488869	12.570072	11.99223	12.191458	12.01559	12.209103	12.052498	12.203809	11.04395	11.136594	10.821697	10.842329	100352218
A_04_P031897	2.3672287	3.4552274	2.3224177	3.544462	2.3247015	2.9200919	6.547855	7.0463963	6.5248017	7.0724916	6.388306	7.060836	4.8698897	4.756857	4.539777	4.582017
A_04_P047485	8.537282	8.533219	8.5564	8.488104	8.531334	8.58728	9.562666	9.53772	9.5661335	9.563614	9.560618	9.536718	10.106044	10.145784	9.444017	9.365422	100338988
A_04_P061752	5.519105	5.537367	5.139627	5.632024	5.289676	5.668981	4.443068	4.564293	4.172596	4.583111	4.303678	4.4987426	4.9561396	4.4620447	5.031558	4.5083694	100328831
A_04_P047652	5.660314	5.8871937	5.5776563	5.8104377	5.4892917	5.9216094	4.88076	4.808205	4.8264437	4.7646685	5.000965	4.679622	5.457993	5.2834654	5.5282474	5.320056
A_04_P039388	11.27237	11.348442	11.270412	11.368362	11.294805	11.417093	8.754195	8.8850975	8.803766	8.905112	8.8090315	8.918027	12.165886	12.248453	9.266393	9.214051
A_04_P023871	7.554226	7.7049174	7.501817	7.7001553	7.505915	7.6384034	6.272151	6.3814554	6.243306	6.423436	6.344299	6.399892	8.4405155	8.42043	9.912285	10.015848
A_04_P074967	4.5517044	4.6136303	4.5449333	4.49546	4.2542543	4.6504245	8.674975	8.726434	8.697452	8.744337	8.68041	8.753679	6.139839	6.150379	4.2220173	4.795396	100346129
A_04_P001771	6.049115	5.9365706	6.0058494	5.955802	6.0154347	5.935039	6.3566484	6.459702	6.397949	6.479316	6.4012694	6.495082	6.265999	6.1131654	6.2964425	6.2330866	100009210
A_04_P077432	9.495882	9.428158	9.497638	9.40843	9.514594	9.464097	8.487097	8.514871	8.478733	8.564898	8.497521	8.552939	9.8576765	9.837005	10.495022	10.423123	100342060
A_04_P042487	5.9528556	6.2011666	6.0237584	6.214623	6.0268073	6.099936	6.817317	6.661598	6.6150126	6.752428	6.7384973	6.6768327	6.6228347	6.596853	7.1510067	7.0459685	100354237
A_04_P019034	6.459217	6.5578403	6.4197865	6.412179	6.316316	6.6244464	5.687773	5.772768	5.597393	5.776416	5.7341447	5.8057504	6.1904936	6.0588727	5.86395	5.8589697
A_04_P032142	12.341309	12.453212	12.352891	12.359657	12.357873	12.487153	12.888084	13.067269	12.884431	13.03429	12.893002	13.017596	13.199682	13.297907	13.015381	13.001639	100347181
A_04_P027796	7.119868	7.155554	7.111684	7.188467	7.0822663	7.115838	6.029779	6.1138663	6.03659	6.1525087	6.0019455	6.061259	6.2277017	5.9380646	5.972275	6.1547675
A_04_P085982	7.8780303	7.9297028	7.8186502	7.8817453	7.820066	7.900742	9.632896	9.585609	9.62283	9.634196	9.621947	9.63959	13.700295	13.478971	12.96024	12.887567	100343783
A_04_P051779	10.252988	10.385856	10.279564	10.411159	10.253334	10.421539	11.784899	11.964894	11.765874	11.961994	11.736908	11.929057	9.405616	9.544179	10.023793	10.118533
A_04_P044197	5.6504884	5.111073	5.2935615	5.331766	5.361865	5.01361	5.1215873	5.101468	4.9633865	5.1771812	4.9945226	5.173111	5.1521378	5.091337	5.8450317	5.93048	100353638
A_04_P035962	9.028496	9.12385	9.065179	9.182862	8.977113	9.080273	7.3086452	7.505036	7.305703	7.567621	7.2890096	7.5605397	7.6776853	7.450447	6.8749347	7.6356025	100357059
A_04_P091453	8.836674	9.00068	8.750881	8.968852	8.772735	8.938127	9.7671795	10.040707	9.798671	9.997028	9.75101	10.003749	10.595258	10.740836	10.569702	10.569501	100346295
A_04_P016168	13.426029	13.517006	13.469584	13.499327	13.457791	13.488267	14.604433	14.980492	14.559698	14.9361725	14.522395	14.915071	13.01306	12.782232	12.879645	13.136577	100008618
A_04_P090504	11.659452	11.772826	11.708413	11.754152	11.698797	11.762695	11.77424	11.961323	11.76417	11.963354	11.72779	11.947424	11.997947	11.8045435	11.107883	11.298451
A_04_P032825	11.3811245	11.503207	11.419644	11.475794	11.427292	11.495899	11.216047	11.142153	11.240786	11.162092	11.222771	11.132144	7.172306	6.9992967	7.727233	7.960798	100101588
A_04_P058993	9.897946	10.008003	9.9426155	9.990825	9.966646	10.016434	11.164277	11.158682	11.155593	11.156598	11.151641	11.134688	11.819779	11.745276	10.280014	10.493902	100358775
A_04_P090564	6.3903313	6.1989813	6.3355913	6.1138663	6.3845696	6.1772227	6.590202	6.6572375	6.5950837	6.6933775	6.552526	6.602233	5.830958	5.1918254	4.5824823	5.157749
A_04_P055338	11.574004	11.556459	11.584124	11.554399	11.589763	11.5484495	12.515315	12.827908	12.47688	12.813399	12.479365	12.836433	11.929497	11.8119955	8.928885	9.00808	100342561
A_04_P083773	12.805275	12.735375	12.830353	12.75818	12.840534	12.761146	14.39442	14.583917	14.381403	14.59268	14.375766	14.576039	10.5202875	10.430512	10.876543	11.003002	100354112
A_04_P012260	9.151955	9.0306425	9.210477	9.046507	9.167333	9.048283	8.418097	8.628493	8.439038	8.632677	8.409179	8.626304	6.1298995	6.100725	6.704313	6.728742
A_04_P018756	5.191405	4.97843	4.805853	4.6749625	4.3852887	4.547484	3.6596665	3.6123354	3.1260045	3.6928039	3.1433847	4.272296	3.3044915	2.9249744	3.7330246	3.755641
A_04_P078433	14.261353	14.163812	14.252512	14.187381	14.266972	14.181821	13.221181	13.324683	13.271368	13.348474	13.254339	13.328276	13.977628	14.2396145	13.661598	13.800092
A_04_P085993	5.7556067	5.978441	5.74061	5.9777617	5.7515426	5.9491014	6.0900326	6.1682186	6.1018147	6.119254	5.9713864	6.20547	4.007005	3.6276412	3.8916311	4.6138783	100338516
A_04_P071902	4.281127	4.293133	3.9693255	4.618865	4.0748076	4.2984333	5.666852	5.783288	5.6064596	5.7071915	5.6332307	5.69944	6.505632	6.3630767	7.5876923	7.5782504
A_04_P011987	15.542322	15.5746765	15.596409	15.596409	15.58976	15.543365	16.041895	16.399721	16.106781	16.363203	16.092558	16.368	16.254768	16.320477	16.36671	16.189823
A_04_P023791	5.3889055	5.4292307	5.6176167	5.4460764	5.6463766	5.588449	4.7831244	4.75062	4.8224154	4.9442	4.732517	4.9020786	8.190955	8.118404	7.622821	7.808301
A_04_P016273	9.388533	9.396614	9.327095	9.372263	9.372263	9.39327	15.541295	15.892853	15.587937	15.875598	15.580423	15.901491	15.2579975	15.259216	13.246981	13.406405	100008945
A_04_P051957	4.720288	4.524139	4.7379456	4.59995	4.6517844	4.893226	4.0196347	4.320359	4.216446	4.413697	3.9277382	4.2453847	4.86118	4.60962	4.2731028	4.954115	100356395
A_04_P024510	7.360205	7.3149657	7.2163568	7.229881	7.281407	7.3838935	6.516195	6.393758	6.540271	6.407859	6.5164685	6.49384	6.118738	5.9921184	5.9099684	5.7836466
A_04_P076346	4.4505486	4.806764	4.359796	4.580109	4.53735	4.275278	5.521144	5.3434772	5.505437	5.3849654	5.521144	5.3616657	5.592632	5.5085564	5.707889	5.551133	100344764
A_04_P081777	11.152212	11.022088	11.151861	11.065399	11.16469	11.012553	12.157984	12.290403	12.214927	12.291248	12.168532	12.300846	10.834553	10.776261	10.570198	10.611852	100354458
A_04_P060162	10.357161	10.19023	10.333232	10.303903	10.29576	10.287447	11.691773	11.692359	11.71672	11.694987	11.702694	11.730071	11.619234	11.521658	11.066741	10.960574	100342840
A_04_P091423	4.4997916	4.5858345	4.422792	4.4843125	4.2232375	4.379863	5.9482183	5.9124365	5.9584765	5.839774	5.874906	5.80161	4.7759748	4.460746	4.3723054	3.8654125	100345750
A_04_P030588	12.616832	12.56731	12.577981	12.590675	12.567852	12.557927	11.505661	11.392527	11.527608	11.367882	11.527882	11.385684	14.868841	14.761795	14.343766	14.342843	100340751
A_04_P062572	12.569555	12.48213	12.540301	12.506988	12.544933	12.504642	13.041421	13.14191	13.082301	13.160785	13.079418	13.170863	12.305162	12.371254	12.032164	12.021136	100352021
A_04_P011211	18.121752	17.951788	18.093935	17.98287	18.099005	17.975994	18.523651	18.580784	18.48427	18.531326	18.48427	18.548857	17.587643	17.463377	17.488342	17.432901	100346284
A_04_P003576	6.8611727	6.6468787	6.658968	6.593297	6.6465883	6.759705	9.034944	9.128517	9.090462	9.128157	9.078708	9.142824	12.00654	12.171657	11.03582	10.990408
A_04_P079503	5.910347	5.8356647	5.668097	6.0325403	5.6172414	5.9141054	4.7897725	5.068655	4.854685	5.0445795	4.902575	5.0925503	4.6203322	3.9921792	4.821688	4.644671
A_04_P000476	9.048115	9.009067	9.039937	8.989424	9.111582	8.996866	7.8794327	7.9541683	7.891522	7.9459453	7.870034	7.9541683	4.5313582	4.322648	5.3987303	5.1366415	100101580
A_04_P071862	11.752644	11.570731	11.747885	11.603903	11.739154	11.61432	11.675251	11.775368	11.704859	11.765874	11.705312	11.82053	13.490396	13.515836	13.490054	13.568026	100338844
A_04_P058267	10.948775	10.817321	10.940539	10.830449	10.928872	10.841607	9.792288	9.739492	9.80446	9.7246	9.795478	9.717421	10.294042	10.578165	10.549688	10.656989	100356522
A_04_P017461	7.4572453	7.294023	7.32318	7.261656	7.3092785	7.2920623	6.8439956	6.8746023	6.8765907	6.816371	6.904756	6.8377185	4.875403	4.8940253	4.405966	4.595772	100351010
A_04_P029342	7.279926	7.2216067	7.25275	7.1886835	7.2457623	7.192175	7.3341913	7.299872	7.3395553	7.294726	7.30609	7.29429	4.4425707	4.481597	4.198349	4.857511
A_04_P063342	12.715525	12.702886	12.728984	12.716531	12.727562	12.729597	10.929992	10.863925	10.9502	10.8831215	10.947179	10.888677	12.859799	13.041421	11.768532	11.867273	100352651
A_04_P041982	8.598443	8.541636	8.628493	8.52107	8.608709	8.5280905	8.327434	8.142972	8.366213	8.174204	8.379862	8.165296	7.2110944	7.3543644	7.6019645	7.729533	100341833
A_04_P009166	7.520391	7.6091285	7.5446653	7.5864763	7.528648	7.6785793	6.3432837	6.3086877	6.4034367	6.3934364	6.3720083	6.387464	5.493429	5.6387925	5.331766	5.313405
A_04_P100347	10.037187	10.067654	10.018456	10.058334	10.000347	10.124461	10.566803	10.523252	10.579522	10.542587	10.599212	10.552864	11.203616	11.158399	10.571215	10.580183	100346849
A_04_P006526	9.214051	9.153288	9.236572	9.141715	9.171195	9.188146	7.081581	7.0695057	7.092804	7.04394	7.125645	7.026041	7.3556485	7.5093565	7.674837	7.6436057	100345423
A_04_P071582	4.243988	4.2793674	4.539777	4.4980955	4.531569	4.645553	4.389213	4.1136303	4.671561	4.2977257	4.3378525	4.180019	4.424827	4.213589	4.3140182	4.300042	100349800
A_04_P092627	10.299883	10.207649	10.308421	10.197134	10.311005	10.227642	10.222551	10.219122	10.245028	10.25763	10.266199	10.240978	10.223874	10.204247	10.534127	10.546385
A_04_P010571	14.346435	14.280599	14.332131	14.266972	14.340335	14.312405	16.859346	16.980814	16.913776	17.005081	16.90775	16.971222	14.42262	14.04723	14.576975	14.656452	100338209
A_04_P000181	6.90019	6.799575	6.9199166	6.847411	6.99605	6.8668613	3.4197154	3.5854616	3.5649605	3.6804008	3.6876853	3.383622	8.938893	8.885648	8.7006645	8.703704	100008596
A_04_P078575	9.378603	9.377185	9.411454	9.35948	9.358768	9.442514	9.027746	9.033461	9.024871	8.980585	9.0263405	9.030132	10.359659	10.271413	9.702984	9.732852	100343715
A_04_P068987	5.4003525	5.553413	5.318063	5.43569	5.3862195	5.374834	5.668097	5.5637603	5.6080923	5.5574765	5.630957	5.597393	5.3095603	5.199731	4.4919987	4.945941
A_04_P025063	9.79348	9.817016	9.817016	9.825561	9.770065	9.869331	10.614263	10.634662	10.614529	10.643562	10.606886	10.661768	10.909798	10.975383	10.668815	10.665677	100347575
A_04_P070637	4.8632617	4.612645	4.9280396	4.9801154	4.835839	4.7771907	7.06382	7.048344	7.095445	7.1155553	7.0667677	7.0294523	7.086942	7.136245	6.8388734	6.7785177	100356104
A_04_P066682	4.7855124	4.759716	4.6337895	4.9388614	4.7805223	4.8427634	4.4631886	4.2967987	4.2177343	4.333666	4.3623962	4.3236823	5.1290197	5.0097346	5.0370545	4.964121	100339625
A_04_P088680	2.9300153	3.287763	2.3224177	3.2568889	2.9037614	3.3787205	6.9058404	7.0760164	6.8650527	7.060836	6.878512	7.0997	7.477466	7.5618944	8.767084	8.687228	100350761
A_04_P009036	2.3223324	2.3253427	2.4232712	3.3188496	2.3247015	2.3272948	6.915655	6.8488784	6.791035	6.8333645	6.8551664	6.8001223	5.7411013	6.1270194	6.7381005	6.2664223	100346609
A_04_P078118	5.764321	5.8049126	5.662435	5.9074697	5.6819386	5.9472494	7.1452165	7.2600284	7.183854	7.2621064	7.249598	7.274621	6.735646	6.6791935	6.693139	6.408538	100358518
A_04_P003926	11.354603	11.320896	11.35707	11.305994	11.337732	11.351613	11.582384	11.698797	11.575221	11.7258415	11.560601	11.710837	16.041895	15.8012295	15.508352	15.447547	100009388
A_04_P089292	12.113988	12.142573	12.1143	12.10768	12.113738	12.1561575	11.752379	11.835029	11.745276	11.850868	11.752644	11.872303	12.741472	12.834201	12.531197	12.575765	100354508
A_04_P065515	6.6277137	6.642315	6.705556	6.746976	6.6647243	6.7709103	7.9012556	7.8891983	7.8780303	7.89806	7.871058	7.886212	9.00292	9.05238	8.478733	8.486733
A_04_P006317	5.5470457	5.5889807	5.3698773	5.5403943	5.6199327	5.559214	4.3926373	4.3991604	4.2971253	4.516124	4.1636267	4.480393	5.5188255	5.712352	5.8592215	5.6332307
A_04_P014216	8.492995	8.488476	8.592561	8.516778	8.553933	8.497847	9.195974	9.241861	9.194591	9.269619	9.215816	9.264529	7.0526524	6.987573	6.9592023	7.093158
A_04_P011497	4.5660987	4.720288	4.5328526	4.66922	4.737069	4.605471	4.9289927	4.847077	4.9552245	4.829061	5.1855316	4.6376457	4.841527	5.2063727	4.705462	5.041698
A_04_P020831	8.677781	8.790276	8.710193	8.750454	8.6913	8.771718	6.9938498	7.001863	6.9948115	7.0866666	6.8970194	7.03719	7.2790055	7.3579836	7.3395553	7.30748
A_04_P011482	17.83026	17.813135	17.845037	17.80053	17.845037	17.83026	18.862917	18.85516	18.90094	18.926199	18.922485	18.92967	18.835178	18.70819	18.833702	18.824642	100340348
A_04_P020463	6.5291095	6.332398	6.429696	6.360572	6.5002213	6.412179	5.9997473	5.9795446	6.000101	6.0263104	6.0718966	5.918945	5.11122	5.0768013	5.2362885	5.1551003
A_04_P026591	13.970564	13.993311	14.016272	13.988946	13.986554	14.012812	13.952678	13.822119	13.936206	13.8534355	13.964723	13.829983	12.245728	12.325643	12.4758005	12.387095
A_04_P007021	6.9120035	6.9019327	7.0810795	6.8683715	6.809905	6.849105	5.960993	5.9256024	5.969255	6.045563	6.028384	6.0003815	6.175588	6.0154347	5.56996	5.493429	100009249
A_04_P045627	6.471794	6.617755	6.4443536	6.6619043	6.468031	6.598645	4.6633554	4.741109	4.7672524	4.6253915	4.840597	4.4703197	6.092195	6.0467696	6.299909	6.128672
A_04_P030622	4.4119973	4.411002	4.612854	4.359796	4.4768047	4.2524176	5.099162	5.053881	5.1190987	4.957844	5.2680626	4.813752	5.1359205	5.3605056	5.261319	5.1333303
A_04_P067637	13.620618	13.76191	13.649981	13.810475	13.624307	13.763732	17.446898	17.566765	17.505749	17.608286	17.44419	17.614653	15.738403	15.524837	16.197643	16.332857	100328685
A_04_P069866	3.698294	3.0137062	3.8028939	3.0852277	3.534506	3.1575298	4.156045	4.2713103	4.195863	4.2281623	4.127456	4.0840807	3.6212676	4.0756764	4.0684595	4.1475606	100357403
A_04_P005521	5.286412	5.115458	5.325541	5.329204	5.1078954	5.2774587	4.63826	5.036678	4.6875873	4.906816	4.621718	4.8942256	5.057306	5.319402	5.25445	5.4415035
A_04_P049846	8.65618	8.672753	8.652085	8.6668215	8.645928	8.631377	8.433192	8.56734	8.442722	8.593804	8.390474	8.580294	7.6843915	7.83275	8.195805	8.248471	100342208
A_04_P095386	3.291713	2.3253427	3.1198542	2.5541043	3.0258267	2.3272948	5.089315	5.1677303	5.109907	5.286693	5.026684	5.2834654	8.982498	9.27885	9.78447	9.704646	100349755
A_04_P042022	6.0425663	6.3387885	6.2219973	6.3021765	6.1170716	6.1876807	6.4626856	6.4512725	6.445828	6.448888	6.4579005	6.4641395	5.694	5.697565	5.5463057	5.6168904
A_04_P083135	5.716727	5.3719845	5.5733643	5.094528	5.6927466	5.488586	5.2899256	5.067562	5.298344	5.1694436	5.1840587	5.2267423	5.524999	5.3499384	5.4039855	5.532497	100359243
A_04_P083492	11.8045435	11.766703	11.837724	11.787899	11.805	11.784463	13.393302	13.458734	13.401646	13.457791	13.3735485	13.43974	12.878849	12.642484	12.747463	12.812162
A_04_P048672	10.155249	10.016885	10.144337	10.0332	10.162122	10.024817	9.945402	10.297206	10.008003	10.297206	9.986111	10.289183	10.267082	10.316504	9.799879	9.977112	100338104
A_04_P079017	3.9339557	4.1420197	3.923487	3.862583	3.7735295	4.044011	6.0217485	5.8572354	5.9897823	5.9180017	6.032047	5.9007106	6.1871557	5.890791	6.0266094	6.1761794	100338427
A_04_P001441	8.925881	8.901994	8.9460535	8.918271	8.992061	8.891535	7.8495717	7.8867373	7.862615	7.961067	7.8555984	7.9209504	8.102922	8.13367	8.140682	8.234945	100008693
A_04_P023726	13.065821	12.935431	13.095581	12.963678	13.103234	12.946445	13.344451	13.64047	13.359512	13.616267	13.345949	13.650448	14.269975	14.071306	14.506818	14.79006
A_04_P078807	13.012507	13.056044	13.048113	13.060878	13.046309	13.042357	13.472784	13.160304	13.476634	13.187721	13.488882	13.186542	13.24636	13.256138	13.25184	13.40258	100346494
A_04_P058597	6.7354302	6.796666	6.6332316	6.64846	6.608412	6.6347303	5.324793	5.3348813	5.2680626	5.4535055	5.3061876	5.487552	5.618244	5.190836	5.374305	5.499722
A_04_P023950	8.250199	8.273354	8.301952	8.330361	8.318224	8.210794	7.5078917	7.107114	7.491723	7.1758986	7.443822	7.1313148	6.4206486	6.574083	6.6572375	6.755052
A_04_P075890	7.8268514	7.6932926	7.7210817	7.6731668	7.7068887	7.708738	11.161775	11.124374	11.186099	11.121277	11.173134	11.131115	11.152571	11.219802	11.2474375	11.346672	100351096
A_04_P053549	12.524696	12.589362	12.538452	12.62593	12.578754	12.619328	13.123811	13.264682	13.165333	13.288568	13.127262	13.298478	12.370226	12.396762	12.48213	12.505206	100349702
A_04_P080048	13.254951	13.342899	13.302524	13.357721	13.319284	13.347931	12.887567	12.7849245	12.898204	12.77258	12.906135	12.773984	13.315203	13.181307	13.294715	13.505017	100358121
A_04_P010879	16.062416	16.068352	16.056126	16.088423	16.090153	16.066038	15.405256	15.502473	15.476923	15.464604	15.401764	15.464604	15.99449	16.03402	15.896598	15.921712	100356732
A_04_P025554	6.45178	6.619742	6.4831305	6.617264	6.491025	6.710405	5.830184	5.8198	5.747611	5.7810345	5.7870383	5.869259	5.6540494	5.3069386	4.6571207	5.6527915
A_04_P088384	10.389596	10.468187	10.426878	10.531595	10.382499	10.501016	10.556818	10.667994	10.5831585	10.674951	10.578988	10.670162	9.918854	9.822388	9.818474	9.926606	100350834
A_04_P060567	9.075987	9.148752	9.048115	9.139903	9.066076	9.128157	6.755052	6.5641346	6.6707516	6.609964	6.7274895	6.604369	6.8436737	6.7202578	6.453891	6.5812035
A_04_P066363	9.834519	9.782521	9.795017	9.756871	9.805037	9.780384	8.174204	8.250759	8.187385	8.247961	8.187385	8.291955	8.6048565	8.530123	8.621894	8.287719	100343735
A_04_P004466	2.626407	2.953337	3.243979	2.5083876	2.393502	3.2427053	8.854725	8.949594	8.895442	8.912798	8.893001	8.949594	6.926202	6.7876806	7.1139235	6.723793	100009005
A_04_P078240	11.649895	11.592478	11.635484	11.618321	11.626087	11.588641	11.845458	11.758387	11.864565	11.782556	11.862034	11.766173	10.086397	10.111367	10.848953	10.882039
A_04_P040882	4.3814716	5.013912	4.085992	4.9098296	4.183319	4.7876296	3.914843	4.1235676	4.1443496	4.020586	4.0709763	4.107203	4.3213763	4.1674995	4.558078	3.79484
A_04_P005121	6.923413	6.9221125	6.8936076	6.998857	6.90019	6.954629	6.531057	6.322021	6.5696926	6.4262414	6.59151	6.3898244	6.493596	6.09759	6.47302	6.2760234	100008789
A_04_P030390	5.5544276	5.259621	5.268599	5.192504	5.388289	5.388289	5.34046	5.3089695	5.3854957	5.390531	5.375841	5.2771635	4.7112265	4.715574	4.5680885	4.58787
A_04_P077017	11.617058	11.490903	11.566598	11.516683	11.566598	11.52662	9.956556	9.848729	9.989516	9.86394	9.984661	9.886864	7.6313624	7.6799064	8.804378	8.846705	100357932
A_04_P024891	15.300411	15.082355	15.247951	15.102944	15.270045	15.119359	13.747671	13.6565275	13.772844	13.679958	13.769637	13.700762	13.552317	13.615722	12.53933	12.57954	100356438
A_04_P072533	2.9174817	2.3253427	2.5123456	3.2969148	2.3247015	2.9177582	4.6853375	4.521824	4.52793	4.6124167	4.653621	4.654488	4.7285337	4.229416	4.988489	5.0576954	100338986
A_04_P006171	12.4896555	12.353219	12.451618	12.3448715	12.443448	12.383353	11.767088	11.814095	11.819128	11.804058	11.829218	11.8716955	10.722874	10.715767	11.261821	11.290831
A_04_P040037	8.696794	8.606941	8.593804	8.650937	8.603506	8.684193	6.473362	6.3425965	6.479126	6.381701	6.4470463	6.291524	6.7693176	7.135285	6.7883773	6.8195696	100354753
A_04_P069477	14.787693	14.64945	14.783408	14.696158	14.770713	14.693794	15.997643	15.653956	16.01746	15.658422	16.023848	15.631958	16.020979	16.000189	15.926845	15.987625	100328641
A_04_P031667	8.389517	8.366213	8.3406725	8.3749485	8.331332	8.414448	7.062539	7.0375	7.1238546	6.986113	7.1491885	7.0526524	6.597128	6.805804	6.682208	6.70491
A_04_P086820	11.120397	10.99009	11.103421	10.9970875	11.092904	11.0147	12.408785	12.389934	12.424628	12.418971	12.438379	12.436302	10.574921	10.72884	10.507148	10.642235
A_04_P077784	9.464704	9.279194	9.454827	9.350355	9.472463	9.336872	10.123042	9.811043	10.136159	9.831606	10.142324	9.814796	10.980811	11.042928	11.07829	11.208798
A_04_P002944	15.604527	15.396402	15.571601	15.424011	15.580423	15.456639	15.25095	15.215261	15.249573	15.226895	15.253696	15.225465	16.921314	16.788414	17.729866	17.784065	100009073
A_04_P021013	4.4050236	4.5440917	4.3621283	4.695174	4.3327656	4.8069997	4.4982963	4.572344	4.5154862	4.6059246	4.465749	4.800488	5.4768324	5.4880457	5.727246	5.7898784
A_04_P084748	13.96389	13.746181	13.953305	13.769081	13.937845	13.766786	13.256138	13.308695	13.274059	13.331644	13.282288	13.341893	11.056712	11.003679	11.7182665	11.8045435
A_04_P033082	13.724084	13.5310755	13.73798	13.546089	13.739801	13.570116	13.15443	13.399568	13.17149	13.409603	13.189392	13.40258	14.256249	14.379691	14.355955	14.443455	100338895
A_04_P096587	10.198988	10.151129	10.2014265	10.137181	10.212686	10.159285	10.602459	10.644474	10.604194	10.639265	10.609396	10.653672	9.443265	9.501992	10.755992	10.758764	100343167
A_04_P090900	7.2693624	6.987098	7.2970986	7.051126	7.2885084	6.962998	7.5803223	7.6456957	7.598592	7.699936	7.6289353	7.6522875	7.508216	7.205504	7.66205	7.6596737
A_04_P063928	7.5199027	7.6387234	7.5905595	7.573547	7.4884644	7.573547	7.7874207	7.7521567	7.808301	7.7720537	7.83649	7.7812204	11.015261	11.090756	11.566598	11.605394	100338391
A_04_P079698	6.7069483	6.5847797	6.674561	6.542425	6.571062	6.536224	7.081778	7.071571	7.09126	7.1383424	7.143565	7.08461	6.70491	6.4264383	7.318883	7.336762	100355170
A_04_P074569	9.948286	9.887743	9.917234	9.831195	9.902567	9.898213	10.19332	10.333815	10.175382	10.332918	10.187624	10.324327	9.476688	9.298749	9.916742	9.973622	100343070
A_04_P094472	13.57236	13.4749565	13.559819	13.478971	13.574246	13.539509	13.470891	13.520521	13.487229	13.532113	13.49649	13.553995	13.097519	13.035884	12.749303	12.825376	100355308
A_04_P012111	7.5300965	7.6182456	7.441932	7.4975877	7.5484457	7.5551267	7.650726	7.734191	7.5809183	7.762478	7.585119	7.729533	8.583795	8.580557	8.686336	8.744872
A_04_P028901	13.919339	13.848432	13.925783	13.896466	13.91218	13.94968	14.41585	14.700303	14.458103	14.712946	14.454189	14.733045	13.337583	13.212355	14.532872	14.51417	100344703
A_04_P033752	4.2044945	4.7153273	4.2075543	4.4707947	4.2940216	4.914447	4.102679	3.9039977	4.295392	3.719903	4.169168	3.5940983	3.2176213	2.3442485	2.9764755	2.5481393
A_04_P009893	8.768964	8.866095	8.814885	8.792771	8.78847	8.931068	8.58728	8.850727	8.570127	8.930529	8.605896	8.867902	14.157953	13.912512	13.631248	13.6022215
A_04_P031004	4.868963	4.4999948	4.797494	4.59013	4.693193	4.4493303	3.7953658	4.122549	3.556826	3.7697601	3.893131	3.7524168	3.36968	3.6712246	3.4524107	3.704786
A_04_P098552	6.485911	6.3217907	6.400799	6.385211	6.448077	6.3299055	7.1021814	7.2136917	7.015274	7.2004514	7.027184	7.2051744	6.172626	6.084345	6.910902	6.8093567	100346176
A_04_P072174	6.344091	6.4400363	6.5659266	6.4772124	6.466276	6.457565	5.6619477	5.6075673	5.7023735	5.5239205	5.7747335	5.554614	7.048344	7.1408033	6.849105	6.889716
A_04_P019581	4.774382	4.778931	4.685122	5.038959	4.9486933	4.917968	4.3018346	4.2480702	4.1004596	4.321807	4.1508822	4.2881064	4.732517	4.492879	5.0511703	4.8940253
A_04_P085067	5.6905794	5.519105	5.6097527	5.662138	5.5582433	5.4954085	6.8588977	7.013073	6.8195696	6.9925222	6.857382	6.9894896	6.506465	6.618846	7.037859	6.928943	100358465
A_04_P013681	12.970066	12.912516	12.994837	12.908221	12.990526	12.980137	12.701118	12.715525	12.709349	12.747463	12.696205	12.736342	10.481051	10.545837	9.543323	9.544588
A_04_P023308	4.7302046	4.570412	4.36646	4.9147263	4.430124	4.798546	4.2584386	4.468546	4.188761	4.502281	4.349878	4.5388045	4.751682	4.748019	4.5290804	5.0619307
A_04_P024393	8.195064	8.096707	8.198373	8.126052	8.242226	8.172721	7.169876	6.9963484	7.0653834	6.9663296	7.165451	6.960264	7.8943887	8.515503	7.522102	7.190324
A_04_P017161	13.470506	13.586186	13.488882	13.579896	13.458734	13.650448	14.031533	14.180939	14.008596	14.192319	14.020968	14.185088	15.25095	15.382823	15.472246	15.455319
A_04_P017376	18.045177	18.05718	18.043215	18.045177	18.03722	18.064034	18.337866	18.356287	18.376554	18.241915	18.403807	18.197495	18.656723	18.452396	18.748737	18.720543	100347099
A_04_P002395	11.223082	11.284073	11.251511	11.292995	11.252609	11.339719	12.141953	12.070546	12.154657	12.112909	12.145521	12.103441	12.643899	12.80467	12.914864	12.917465	100008827
A_04_P011213	17.360235	17.418653	17.345993	17.402788	17.352566	17.4244	17.117067	17.005081	17.055422	17.047789	17.057575	17.023378	16.949892	16.915203	16.741522	16.660446	100346284
A_04_P035302	4.5224276	3.6776063	4.2915907	3.8961456	4.4422913	3.8548265	3.9697204	4.2685714	4.064518	4.403852	3.9135616	4.072829	4.40979	3.799239	4.4908385	4.633059	100340145
A_04_P057817	12.204813	12.267517	12.18419	12.26307	12.209755	12.310348	9.832771	9.734139	9.837638	9.76429	9.833708	9.736603	5.5452023	5.3115687	7.436801	7.3267655
A_04_P045023	4.2140985	4.3520765	3.9740067	4.486603	4.0313463	4.109657	4.078863	3.8941655	3.848741	4.013763	3.937969	3.833787	4.3350234	4.038501	3.650015	4.1950307
A_04_P057532	5.7493505	4.5148506	5.432348	4.564293	5.324793	4.3277864	5.1771812	5.471711	5.097052	5.498788	4.851789	5.410286	6.1217527	5.9638796	6.277177	6.050521	100342665
A_04_P019542	9.629097	9.777992	9.584615	9.775207	9.586147	9.753185	12.014275	12.363895	11.945976	12.351788	11.938466	12.356043	12.847961	12.777539	12.925134	12.92703	100352345
A_04_P073733	14.088	14.193014	14.125984	14.127056	14.073378	14.209959	14.9102545	15.177643	14.9138365	15.168633	14.867919	15.147076	14.474842	14.246816	14.399765	14.642167	100348223
A_04_P044716	12.279857	12.458739	12.318499	12.45447	12.274071	12.46856	12.169928	12.262233	12.18359	12.276233	12.157442	12.259129	11.312895	11.318796	11.917002	11.925075	100345667
A_04_P031957	16.864277	16.93583	16.89545	16.89545	16.89921	16.90976	16.586527	16.375721	16.636171	16.38739	16.593565	16.261421	17.057575	16.83591	16.765888	16.887308	100354739
A_04_P076813	3.7309012	3.771136	3.6844318	3.54101	3.611335	4.0347037	6.505871	6.1267524	6.5075502	6.1685925	6.505632	6.134889	7.0142317	6.964824	5.1967688	5.2290444	100347485
A_04_P020467	16.52592	16.51689	16.538546	16.503937	16.570726	16.518229	16.521643	16.692371	16.479471	16.67742	16.472067	16.65425	15.573294	15.527509	15.876719	16.103218	100328673
A_04_P000986	8.568114	8.354418	8.6298275	8.381559	8.662872	8.44357	7.4232235	7.4884644	7.419727	7.465863	7.413022	7.489495	7.7158103	7.5563354	6.546622	6.746976	100009102
A_04_P069422	3.1834433	2.9382496	3.239206	2.4603415	3.655683	3.0533543	5.1227584	5.1884084	5.1954007	5.170507	5.213675	5.179949	4.6590505	4.7070484	5.621711	5.664684
A_04_P040995	11.88035	11.854015	11.88794	11.840611	11.899647	11.845995	10.990408	11.359435	11.025154	11.360582	10.998258	11.367004	9.58512	9.4869	9.833708	10.097799
A_04_P079192	6.4356184	6.3952584	6.5378766	6.494083	6.4777775	6.4565043	5.614382	5.7870383	5.7556067	5.8799663	5.609458	5.948518	6.960264	6.860464	6.4789195	6.83219
A_04_P094302	5.156089	5.3740864	5.190656	5.316723	4.834606	5.3623314	6.441958	6.4948006	6.5470815	6.4102254	6.5143704	6.5061855	9.039674	8.966271	7.743181	7.833118
A_04_P014619	6.8970194	7.018485	6.9462667	7.0080247	6.9459906	7.010976	7.8799443	7.6822762	7.8843646	7.6653295	7.878385	7.6879826	4.353706	4.4916053	4.748772	4.3594766
A_04_P014646	5.7599554	5.8456707	5.5668025	5.7581253	5.532062	5.847104	8.9124565	8.854725	8.949327	8.869358	8.949327	8.874798	5.1789727	5.111073	5.3937874	5.177794
A_04_P068189	8.952782	8.983561	8.98642	9.001695	8.937149	9.010203	9.465555	9.443712	9.521115	9.445653	9.517342	9.472463	8.875283	8.76599	8.963472	9.109323	100346960
A_04_P045979	8.43679	8.277503	8.368966	8.292576	8.392989	8.278942	7.883655	7.6510205	7.9725885	7.659031	7.8813806	7.674837	7.138946	6.6702414	6.841501	7.4227743	100348745
A_04_P007336	8.285375	8.247049	8.282298	8.298047	8.321308	8.342643	6.6995068	6.948214	6.825037	6.9493694	6.7083325	6.9090815	6.7354302	6.471794	6.467236	6.7445893
A_04_P074152	11.332842	11.215165	11.347634	11.281132	11.354173	11.28076	10.437905	10.560297	10.4763155	10.552864	10.495022	10.571215	11.745673	11.763781	11.274203	11.528127	100356900
A_04_P022737	11.133001	11.0286665	11.113388	11.057484	11.13595	11.053038	10.557179	10.949658	10.661621	10.9484415	10.632716	10.974635	10.390794	10.325092	10.531595	10.619654
A_04_P081888	10.596093	10.538729	10.548739	10.579235	10.560706	10.554521	9.608428	9.68398	9.625813	9.700107	9.617561	9.682663	10.025876	10.012505	10.282875	10.371487	100344377
A_04_P049127	14.794872	14.718942	14.794872	14.738043	14.813898	14.732414	14.787693	15.058703	14.803252	15.074486	14.779246	15.062444	14.761795	14.753947	15.615628	15.61691
A_04_P042352	14.285908	14.162613	14.271734	14.19752	14.269975	14.214074	15.635318	15.458299	15.67353	15.47936	15.641962	15.467236	14.16606	14.112557	14.398738	14.381403
A_04_P093687	5.8919535	5.6617246	5.8057504	5.8903446	5.7810345	5.7981486	8.247961	8.270138	8.3047285	8.277503	8.300076	8.315925	7.857551	7.820935	7.373927	7.443822
A_04_P028920	2.9552727	2.3253427	2.9452183	2.3290012	2.5154593	2.3272948	6.0965185	5.891062	6.108505	6.0012784	6.074831	6.016605	5.2680626	4.9899206	5.146194	5.3042607	100352691
A_04_P001940	4.786407	4.5427895	4.8809433	4.5449333	4.848063	4.496512	5.569331	5.3755746	5.525527	5.4098296	5.5188255	5.456755	5.1802645	5.0772977	3.72905	4.036994	100009053
A_04_P011418	9.76337	9.689107	9.76429	9.731034	9.738503	9.714901	8.576217	8.693181	8.630547	8.677469	8.625046	8.706996	10.396453	10.481051	9.719141	9.775601
A_04_P090327	7.4102354	7.1562223	7.381137	7.1504984	7.305703	7.199756	8.03186	8.020255	8.023379	8.046522	8.050084	8.04984	9.331555	9.506444	9.300986	9.3443365
A_04_P029920	8.174204	7.8946824	8.132714	7.8765182	8.107042	7.8524756	7.7933908	7.785427	7.7801027	7.810008	7.807836	7.827384	6.991761	6.9512453	7.149678	7.062539	100009040
A_04_P037208	13.513085	13.328842	13.482618	13.339336	13.470506	13.339806	13.839843	13.823266	13.872275	13.838956	13.867483	13.852445	12.743928	12.800474	12.892608	12.992522
A_04_P005787	12.7849245	12.77074	12.791023	12.771579	12.750656	12.787702	13.003852	12.878849	13.032223	12.861553	13.027794	12.888084	14.359727	14.483395	14.233077	14.263162	100347887
A_04_P010436	7.473912	7.3635387	7.426368	7.4469695	7.3501773	7.5065365	6.2989	6.3383884	6.358374	6.277701	6.383383	6.300794	4.9592404	5.0424995	4.998022	5.0525064
A_04_P010991	11.284956	11.245498	11.255169	11.195829	11.254276	11.275247	11.112338	11.1447	11.1562805	11.167621	11.161416	11.179178	9.432599	9.395759	9.890659	9.981886	100349850
A_04_P034538	5.231803	5.379954	5.1962457	5.391407	5.0750504	5.3097963	4.1753693	4.157427	4.288501	4.1438622	4.317932	4.1521106	3.6932395	3.229072	2.7006025	2.7616174
A_04_P030352	8.894377	8.808384	8.805932	8.850538	8.876181	8.812072	6.557552	6.389533	6.597384	6.4695644	6.564922	6.4638696	5.711787	6.1329823	5.659609	5.813635
A_04_P011778	11.836468	11.777038	11.814394	11.781564	11.838825	11.793475	12.378326	12.522077	12.412447	12.569236	12.425564	12.585334	14.02181	14.196031	13.001044	13.107345	100341323
A_04_P074592	8.0552025	8.00269	8.040996	8.036127	7.991101	8.055537	9.411454	9.404029	9.454478	9.41214	9.463344	9.402854	7.2923346	7.408243	7.6444545	7.660233	100339430
A_04_P062932	7.1523714	7.08605	6.999631	7.135947	7.037859	7.0562215	10.280914	9.923072	10.3009405	9.913401	10.296188	9.907842	8.823616	8.938893	8.692835	8.543868	100357404
A_04_P080616	13.894236	13.850532	13.865367	13.854238	13.861836	13.8518305	13.573506	13.533192	13.603021	13.542828	13.601931	13.557549	12.9170265	12.98836	13.080442	13.15128	100355389
A_04_P067598	10.404992	10.353271	10.389596	10.401335	10.4067335	10.403814	10.795814	10.763611	10.812542	10.8088665	10.843588	10.79615	10.928872	10.895901	11.133001	11.167621	100337744
A_04_P034563	18.548857	18.46572	18.53478	18.439407	18.536968	18.45659	18.802647	18.70819	18.783	18.750048	18.796526	18.75385	18.922485	19.0231	18.999945	18.988392	100568446
A_04_P023519	13.841352	13.82569	13.884365	13.800718	13.804255	13.847153	11.977718	12.123705	12.019473	12.127992	12.004679	12.142573	11.635484	11.57453	11.98647	12.061991
A_04_P019853	8.952047	8.80979	8.905752	8.852919	8.880615	8.887059	7.125351	6.9645886	7.027184	6.984611	7.0965624	6.9837766	7.55137	7.2802777	8.017378	8.145774
A_04_P066222	6.806605	6.70491	6.7148166	6.6738086	6.7572465	6.7581377	4.9815483	5.1242857	4.9314227	5.132875	5.097407	5.0134377	5.45302	5.3614674	5.7398615	5.5584383	100358305
A_04_P035062	13.420953	13.318685	13.430345	13.304262	13.444921	13.336063	11.676051	11.971949	11.7258415	11.991687	11.722458	11.996371	14.873959	14.819937	14.5444145	14.550036	100346572
A_04_P027005	13.493436	13.4251585	13.480672	13.433161	13.490999	13.4755535	11.514645	11.719187	11.515508	11.731166	11.544637	11.740249	11.196075	11.128841	9.566923	9.682944
A_04_P006378	4.622366	4.826771	4.5650935	4.8590174	4.568295	4.799565	4.2768755	4.7249517	4.547995	4.5412	4.5293055	4.738576	4.329322	4.043653	4.499056	4.2790685
A_04_P014080	6.820453	6.713439	6.7724304	6.6827273	6.7510657	6.7546406	5.191405	5.293017	5.3409343	5.3596644	5.3056097	5.3281736	6.0462656	5.7909436	6.1628666	6.0610957
A_04_P006937	6.1304636	5.93851	5.9689093	5.9869914	6.05087	5.8985987	6.9099193	6.95741	6.962998	6.955319	6.9764056	6.983418	5.1551003	5.364867	6.104785	5.6821146	100351943
A_04_P008829	12.086693	12.0190735	12.101364	11.994718	12.094749	12.047557	12.4758005	12.751445	12.509021	12.767115	12.509021	12.764146	13.06675	13.013641	12.422983	12.414585	100343614
A_04_P086703	3.9167678	3.0832353	3.5231953	2.926958	4.0160933	2.3272948	4.3168473	4.353706	3.9697204	4.378861	4.2230887	4.3852887	8.7846985	8.95115	5.9810925	6.0048685
A_04_P101907	12.096443	12.08349	12.100994	12.058431	12.096443	12.103043	13.505484	13.3735485	13.509974	13.419927	13.524185	13.414495	10.924671	11.014969	11.304482	11.321167
A_04_P056022	5.042274	5.27357	4.9945226	5.1949124	4.9710536	5.039391	4.1068473	4.3488717	4.3116655	4.4132347	4.0901794	4.2785273	4.962913	4.7853537	4.918288	4.9289927
A_04_P017615	18.747065	18.815147	18.750048	18.774315	18.75385	18.816881	19.076181	19.011448	18.999945	18.946283	19.027052	18.91185	18.705853	18.788673	18.723427	18.745209	100345945
A_04_P024320	10.419642	10.43296	10.405546	10.4204445	10.393693	10.496811	10.536058	10.6032505	10.5202875	10.631257	10.527326	10.632381	10.560297	10.952036	10.771231	10.710608
A_04_P032945	12.881973	12.880995	12.856213	12.867319	12.856779	12.907418	12.520642	12.59338	12.49481	12.605726	12.518712	12.624971	12.717352	12.821379	13.163518	13.229896	100341210
A_04_P038574	11.081039	11.057048	11.105896	11.046345	11.094326	11.126275	11.740249	12.006077	11.716076	11.999328	11.7500105	12.013549	11.761437	11.858429	12.345631	12.359985	100357446
A_04_P000455	9.117828	9.117075	9.125155	9.090462	9.063124	9.085837	8.880362	9.01899	8.898083	9.044973	8.899298	9.031011	7.841519	7.572044	7.6200795	7.613632	100009134
A_04_P024162	8.298847	8.562964	8.333275	8.491093	8.384771	8.562682	7.188467	7.235475	7.2236004	7.2583237	7.240749	7.3384376	6.355184	6.5580583	6.407859	6.380655
A_04_P061482	3.6248171	3.2766614	3.143031	3.2390153	3.5413415	2.9215858	4.3114066	4.3974476	4.143417	4.531569	4.3762007	4.344516	5.1198897	5.143398	5.4250712	5.5059686	100344019
A_04_P069314	12.038061	12.042921	12.023185	12.057459	12.008762	12.081188	11.353313	11.444653	11.368976	11.460733	11.358078	11.473961	11.407555	11.476641	11.585897	11.595944	100346981
A_04_P076039	10.506212	10.624837	10.450842	10.593331	10.443102	10.64117	6.178293	6.174603	6.1431303	6.237712	6.0937467	6.2069693	5.6129527	5.6412687	6.243896	6.3971777
A_04_P063654	6.230488	6.400074	6.186206	6.295736	6.2183647	6.221504	7.0326424	7.119518	7.041254	7.085615	7.02626	7.1348667	5.809731	5.9322147	5.8317537	6.0538964	100348844
A_04_P025826	5.94509	5.355687	5.9786925	5.612159	5.715445	5.7145963	5.693165	5.989469	5.5521665	5.994213	5.642495	5.842492	10.482403	10.727098	8.918027	8.879268
A_04_P020256	19.046047	19.041998	19.027052	19.041998	19.011448	19.027052	18.950832	19.183155	18.92967	19.206345	18.8979	19.20002	18.90094	19.011448	18.726036	18.764284
A_04_P079519	4.526759	4.147838	4.6736255	4.357257	4.387761	4.2516747	4.4735565	4.2505617	3.9898973	4.4972486	4.164506	4.015097	4.272025	4.0768747	4.512376	4.7293797	100352507
A_04_P030607	9.6036215	9.526343	9.569662	9.569662	9.541709	9.513791	7.6686926	7.862615	7.6733847	7.8386526	7.6139874	7.8584547	7.8306565	8.144377	8.118404	8.181357	100009544
A_04_P007556	17.935614	18.008974	17.930864	17.981354	17.94501	18.000448	17.440277	17.711575	17.495775	17.784065	17.460737	17.552992	19.011448	18.982695	19.041998	19.03196
A_04_P012541	6.8088427	7.0951614	6.7953324	6.9946103	6.836523	6.998857	6.1982584	6.643006	6.237409	6.5490723	6.16124	6.6357093	6.277177	6.8757596	7.015274	6.8991632	100328954
A_04_P040726	10.598822	10.732446	10.679551	10.702973	10.6564665	10.70973	11.289832	11.342327	11.275575	11.351613	11.26113	11.299126	11.63904	11.415769	11.840988	11.922213	100351855
A_04_P052601	9.336872	9.497258	9.472037	9.486386	9.389424	9.481176	9.644839	9.655141	9.655693	9.648536	9.64078	9.581305	9.350355	9.242876	9.24611	9.491844	100343986
A_04_P001461	7.6134076	7.559401	7.530763	7.523119	7.495305	7.5398684	6.2922473	6.279653	6.364265	6.3331146	6.2871394	6.2655163	6.722435	6.622108	6.2580504	6.6785283	100009202
A_04_P061513	9.8411255	9.81591	9.874528	9.824171	9.868702	9.86181	14.186482	14.22086	14.199031	14.226019	14.1891165	14.22086	15.49415	15.6276655	15.4143915	15.561897	100350542
A_04_P093449	14.09804	14.174201	14.127056	14.181821	14.13464	14.16511	15.114532	15.385444	15.096737	15.354462	15.105059	15.331284	13.746181	13.704311	13.500154	13.47312	100355046
A_04_P028936	6.801634	6.689168	6.759705	6.780423	6.8769665	6.771678	8.57333	8.486733	8.561638	8.465689	8.510917	8.479543	6.361986	6.217062	3.80753	4.6346493
A_04_P097488	12.988873	12.955924	12.993666	12.969651	12.993003	12.966017	13.219724	13.562131	13.221926	13.573016	13.195757	13.569664	12.488076	12.514101	12.528949	12.583871	100341631
A_04_P001541	12.638949	12.577023	12.652843	12.591058	12.663912	12.597225	10.365993	10.750062	10.379553	10.776631	10.387026	10.770803	16.445757	16.580303	15.168633	15.2179785	100009261
A_04_P095309	7.1577296	6.9148364	7.1432915	7.0147986	7.1212425	6.926796	5.870927	5.9399796	6.003142	5.950587	5.955802	5.9537115	8.122528	8.074735	7.9821243	8.007864
A_04_P025073	4.9221673	4.6814837	4.7391405	4.6353803	4.874175	4.6912217	5.885578	5.9044366	5.9393325	5.9844675	5.9066353	5.9348283	5.3355203	5.252493	5.2184215	5.270326
A_04_P041816	3.8325763	4.002283	3.9904997	3.983216	3.754267	3.697161	4.963624	4.701015	5.0663996	4.7289653	5.0661173	4.82551	4.8989816	4.5313582	4.3639903	4.8494043
A_04_P032592	10.064103	10.022441	10.055747	10.045982	10.069609	10.053746	8.665813	8.887731	8.717752	8.90294	8.690172	8.920073	8.799305	8.882238	8.39515	8.633302
A_04_P052884	13.548016	13.515836	13.544249	13.550118	13.537417	13.540071	13.435282	13.1723995	13.427607	13.228476	13.395606	13.1967	13.2599535	13.293821	13.643911	13.7403965	100355535
A_04_P067572	4.2526975	4.410286	4.1166053	4.301358	3.9779491	4.396703	4.1293163	3.6907492	4.345002	4.053864	4.1366143	4.1885424	7.2169538	7.3453126	7.515983	7.407032	100351641
A_04_P043174	10.978928	11.0132675	10.985741	11.016275	10.956535	11.031599	12.394856	12.519825	12.436052	12.549691	12.420608	12.542217	11.2786455	11.213177	11.284956	11.430464
A_04_P051117	13.480106	13.454222	13.483644	13.447518	13.465645	13.461569	12.1188545	12.231599	12.171657	12.226165	12.160997	12.232826	11.843852	11.899943	11.967942	12.0472765
A_04_P021573	11.566819	11.626544	11.595944	11.657019	11.581912	11.631291	11.863404	11.646672	11.892347	11.630194	11.880909	11.65089	11.3736	11.39734	11.720848	11.8284645	100355264
A_04_P002346	10.269976	10.310642	10.269171	10.324327	10.2735405	10.329125	8.2063875	8.756992	8.23266	8.760146	8.21427	8.792313	14.023889	14.1449175	13.224367	13.171912	100009545
A_04_P076617	4.9543295	4.8938184	4.48777	5.031218	4.6820607	4.9351816	2.501965	3.823053	2.3269756	3.8741627	2.3338566	3.976976	5.015923	4.5824823	3.6880102	4.307271	100358711
A_04_P023698	3.9271257	4.3762007	3.8425028	4.4557505	3.8006287	4.423012	3.460453	4.0389357	3.8537831	3.793661	3.8749897	4.1628833	4.030785	3.4786832	3.1666927	4.024362
A_04_P096052	4.9835973	4.9452887	4.8152285	4.8796988	4.9373007	4.953897	5.195958	5.2371635	5.002611	5.305297	4.8938184	5.2589993	5.032358	4.9160266	4.8304067	4.4724545	100357244
A_04_P050877	4.513232	4.2223034	4.2493386	4.1827745	4.6200914	4.2575006	8.536842	8.447923	8.57532	8.45938	8.5676155	8.435408	7.7876396	8.091904	8.078104	7.8281956	100352964
A_04_P023977	4.234482	3.9021816	4.099457	4.0427976	4.0374837	3.8411856	3.9331872	3.7544584	4.0179167	4.105564	3.6452334	4.107512	6.782255	6.594818	7.759216	7.7665935
A_04_P095577	4.6410537	4.682679	4.605212	4.7696786	4.5561566	4.300042	5.8198	5.5542016	5.9311414	5.5736136	5.888293	5.60308	6.003386	5.996526	6.092195	6.1342044	100353587
A_04_P073403	11.605816	11.483922	11.55837	11.483922	11.549921	11.500525	11.404733	11.499681	11.447017	11.46821	11.46313	11.480088	11.558747	11.581417	11.542416	11.689518	100353919
A_04_P056047	7.31675	7.0543804	7.2169538	7.129181	7.2920623	7.1339526	7.299872	7.304789	7.386882	7.3332	7.3799796	7.3660746	4.1947665	4.019837	4.997842	4.7112265	100353458
A_04_P087665	11.698797	11.517967	11.665233	11.494967	11.64143	11.543979	12.048533	11.9842205	12.081597	12.008098	12.073483	12.025208	11.022088	11.002502	11.068967	11.242721	100355888
A_04_P008908	9.595504	9.422065	9.478712	9.435812	9.564075	9.4557905	9.550298	9.571588	9.592755	9.592495	9.578828	9.630425	9.267164	9.2804785	9.241861	9.437686
A_04_P071409	7.687171	7.6567116	7.66205	7.5787063	7.615201	7.6503577	7.8306565	7.8796005	7.8693323	7.903341	7.8799443	7.914404	8.672753	8.770951	8.806622	8.852919
A_04_P040012	10.931864	10.732136	10.9502	10.778568	10.901508	10.792964	9.432257	9.602139	9.489336	9.623929	9.473408	9.613981	9.723376	9.873602	9.067958	8.994814	100357291
A_04_P053215	16.453995	16.29201	16.364002	16.265789	16.419527	16.27827	16.090153	16.14133	16.14133	16.148197	16.144712	16.124851	12.740075	12.759267	13.154837	13.188632	100346674
A_04_P099340	8.823855	8.698726	8.83979	8.750881	8.820059	8.781885	9.238597	9.081283	9.296552	9.112681	9.272943	9.119384	9.912673	10.115614	9.725874	10.067145
A_04_P007571	9.07097	9.12012	9.046507	9.109728	9.015523	9.148752	8.746094	8.657666	8.77418	8.700091	8.7846985	8.688135	9.400949	9.495882	9.542138	9.691488
A_04_P027221	9.921673	9.849447	9.903747	9.855465	9.917576	9.89915	13.38756	13.337583	13.388634	13.363928	13.402007	13.383077	11.154938	11.196075	11.361544	11.466558
A_04_P067672	9.09456	9.020756	9.058319	9.0627575	9.041377	9.132231	9.737346	9.66062	9.791274	9.722034	9.79091	9.676259	9.162493	9.259917	9.139903	9.239089
A_04_P012082	6.2453747	6.307841	6.321115	6.2698603	6.3259115	6.3188457	6.351702	6.3912215	6.396243	6.351987	6.472516	6.338616	5.492471	6.119254	4.9830236	5.1025295
A_04_P017974	11.292296	11.177086	11.292995	11.196867	11.281871	11.232368	9.510712	9.513232	9.529122	9.514898	9.552224	9.529122	12.733723	12.519825	9.202926	9.29194	100345890
A_04_P010626	7.662919	7.4186716	7.582983	7.395836	7.6268873	7.4544787	5.825354	5.9638796	5.830416	5.9397807	5.845405	5.8983006	6.3145103	6.036771	6.4242406	6.5192165
A_04_P091880	8.144914	7.9027076	8.078435	7.94075	8.10808	7.9207983	6.5789967	6.6740327	6.5812035	6.6882787	6.614283	6.665004	3.6044898	2.9504318	3.333948	3.7717354	100355063
A_04_P076668	13.352357	13.209619	13.32717	13.196138	13.341387	13.257314	13.634791	13.990946	13.6877365	13.980599	13.68056	14.031533	13.830567	13.607062	13.627272	13.69594
A_04_P034240	5.5032063	5.4196296	5.192683	5.501989	5.1650796	5.4131675	5.0720325	4.9195094	4.9863496	4.8422823	5.0529084	4.7853537	4.564293	4.290379	4.1244974	4.206175
A_04_P057073	10.98725	10.98696	10.989464	11.000772	10.977394	11.0754385	10.404566	10.602459	10.394516	10.5949955	10.452292	10.585551	11.163064	11.297254	11.492163	11.394352	100338599
A_04_P005591	6.1283493	6.050521	6.0133142	6.184452	6.0679016	6.0460606	7.504463	7.4410563	7.5347576	7.4884644	7.462703	7.492392	5.551606	5.565129	5.790463	5.692376	100349943
A_04_P024349	6.596283	6.7021403	6.801275	6.7374506	6.63775	6.7702355	5.863483	5.8371615	5.9186597	5.9509616	5.928103	5.9743714	6.0809507	5.909296	5.865599	5.9359436
A_04_P102567	13.313412	13.317105	13.287415	13.286743	13.287415	13.359512	15.130002	14.675723	15.083155	14.67868	15.124251	14.67868	13.683027	13.817519	13.913216	13.769637	100338178
A_04_P067417	4.605212	4.6577435	4.5561566	4.5083694	4.4789195	4.62521	3.554816	3.5963025	3.282546	3.4788995	3.445078	3.6436148	4.126113	3.714995	4.3162055	4.326444
A_04_P000230	12.961257	12.969112	12.981496	12.944608	12.985845	13.024093	11.244064	11.321778	11.2474375	11.341607	11.2462845	11.340091	7.9147353	7.923894	8.664096	8.678388	100009204
A_04_P010758	10.090698	10.254615	10.061348	10.226165	10.03277	10.267435	7.129801	7.1368337	7.1457067	7.110353	7.1457067	7.1535187	6.429958	6.918596	6.4206486	6.5305142
A_04_P041287	9.475472	9.514594	9.474864	9.514898	9.458207	9.569662	7.29559	7.4477243	7.285014	7.4404902	7.3025885	7.432848	7.265998	7.2970986	7.5504255	7.599903
A_04_P050100	10.832407	10.916782	10.8771	10.8619375	10.858142	10.933153	11.179862	11.286452	11.171572	11.268041	11.174378	11.286738	11.237807	11.276855	11.144003	11.134336	100352556
A_04_P021126	9.800578	9.846207	9.856986	9.845397	9.806609	9.871778	8.219616	8.306414	8.226492	8.305658	8.165296	8.245771	7.5117884	7.7178254	6.962998	6.7546406	100342587
A_04_P052852	8.377601	8.384334	8.4032135	8.402148	8.416834	8.449779	8.7481785	8.84038	8.769899	8.885918	8.764253	8.85014	9.872613	9.829028	9.567372	9.647241	100357572
A_04_P102827	11.252609	11.278422	11.225536	11.294805	11.236696	11.304232	11.392527	11.321167	11.3912	11.324508	11.41239	11.362326	9.782812	9.787137	9.921673	9.835277
A_04_P029558	6.5040474	6.3165483	6.548571	6.447748	6.5665274	6.431039	5.2429953	5.0590467	5.113076	5.2464385	5.1094656	5.1530504	6.363213	6.3066597	5.7604384	5.7145963
A_04_P012426	10.090353	10.139687	10.072119	10.178658	10.091775	10.161356	7.900742	7.7240496	7.8864565	7.7453966	7.8660645	7.7238235	8.358235	8.728276	8.310218	8.344115	100343123
A_04_P098042	7.2441435	7.292774	7.235234	7.3124347	7.1204624	7.1238546	8.310218	8.592561	8.330997	8.610608	8.323774	8.576217	8.81862	9.024195	9.348051	9.223304	100349730
A_04_P029318	11.677156	12.067845	11.756166	12.113403	11.730499	12.110298	8.97391	9.102212	8.891535	9.119112	8.955574	9.167597	8.68041	9.205636	8.678388	8.678685
A_04_P037684	9.053989	9.042358	9.009343	9.056183	9.039937	9.039182	11.748625	12.109058	11.714737	12.085606	11.744834	12.094354	5.8364973	5.9947786	5.65775	5.970541	100101600
[truncated: 31,671 more rows]
