# Supplementary material for: Identification of potential crucial genes and pathways associated with vein graft restenosis based on gene expression analysis in experimental rabbits
Source: PeerJ. 2018 May 16;6:e4704. doi: 10.7717/peerj.4704 (PMC5960261; doi:10.7717/peerj.4704)
Supplement: Supplemental Information 1 — Raw data and R code used in this manuscript. [file peerj-06-4704-s001.zip › Raw Data/C1.txt]

TYPE	text	text	text	integer	text	float	float	text	integer	text	text	integer	integer	integer	integer	float	float	float	float	float	float	text	text	text	text	text	text	text	text	text	text	text	integer	integer	integer	text	integer	boolean
FEPARAMS	Protocol_Name	Protocol_date	Scan_ScannerName	Scan_NumChannels	Scan_Date	Scan_MicronsPerPixelX	Scan_MicronsPerPixelY	Scan_OriginalGUID	Scan_NumScanPass	Grid_Name	Grid_Date	Grid_NumSubGridRows	Grid_NumSubGridCols	Grid_NumRows	Grid_NumCols	Grid_RowSpacing	Grid_ColSpacing	Grid_OffsetX	Grid_OffsetY	Grid_NomSpotWidth	Grid_NomSpotHeight	Grid_GenomicBuild	FeatureExtractor_Barcode	FeatureExtractor_Sample	FeatureExtractor_ScanFileName	FeatureExtractor_ArrayName	FeatureExtractor_ScanFileGUID	FeatureExtractor_DesignFileName	FeatureExtractor_ExtractionTime	FeatureExtractor_UserName	FeatureExtractor_ComputerName	FeatureExtractor_Version	FeatureExtractor_IsXDRExtraction	FeatureExtractor_ColorMode	FeatureExtractor_QCReportType	DyeNorm_NormFilename	DyeNorm_NormNumProbes	Grid_IsGridFile
DATA	GE1_1100_Jul11 (Read Only)	1-Jul-2011 22:30	Agilent Technologies Scanner G2505C US10450393	1	03-12-2014 12:21:40	5	5	64172279-c734-4e8f-af67-70b22b07c704	1	020908_D_F_20120509	09-May-2012 00:00	1	1	532	85	73.3235	63.5	0	36.6617	65	65	oryCun2:oryCun2:Apr2009	1_3		M:\2014.03.12 Mouse,Rat,Rabbit GE 1-color 4x44k(hankeqi,liufeng,wangqun)\\US10450393_S01.tif	US10450393_S01	e6576b61-a3b4-4c69-a07a-37033df0f628	020908_D_F_20120509.xml	12-Mar-2014 14:27:42	admin	KCSY01	11.0.1.1	0	0	0		0	0
*
TYPE	float	float	float	integer	integer	float	float	float	integer	float	float	float	integer	float	float	integer	integer	integer	integer	integer	float	float	float	integer	float	float	float	float	float	integer	integer	float	float	float	float	float	integer	float	float	float	float	integer	float	float	float	float	float	integer	float	float	float	float	float	float	float	integer	float	integer	float	float	float	float	integer	float	float	float	float	text	float	float	float	float	float	float	float	float	float	float	float	float	float	float	float	float	float	float	float	float	float	integer	integer	integer	integer	float	integer	text	integer	text	float	float	float	integer	boolean	float	float	boolean	float	boolean	float	boolean	float	boolean	float	boolean	float	boolean	float	boolean	float	boolean	float	boolean	float	boolean	float	boolean
STATS	gDarkOffsetAverage	gDarkOffsetMedian	gDarkOffsetStdDev	gDarkOffsetNumPts	gSaturationValue	gAvgSig2BkgeQC	gAvgSig2BkgNegCtrl	gRatioSig2BkgeQC_NegCtrl	gNumSatFeat	gLocalBGInlierNetAve	gLocalBGInlierAve	gLocalBGInlierSDev	gLocalBGInlierNum	gGlobalBGInlierAve	gGlobalBGInlierSDev	gGlobalBGInlierNum	gNumFeatureNonUnifOL	gNumPopnOL	gNumNonUnifBGOL	gNumPopnBGOL	gOffsetUsed	gGlobalFeatInlierAve	gGlobalFeatInlierSDev	gGlobalFeatInlierNum	AnyColorPrcntFeatNonUnifOL	AnyColorPrcntBGNonUnifOL	AnyColorPrcntFeatPopnOL	AnyColorPrcntBGPopnOL	TotalPrcntFeatOL	gNumNegBGSubFeat	gNonCtrlNumNegFeatBGSubSig	gSpatialDetrendRMSFit	gSpatialDetrendRMSFilteredMinusFit	gSpatialDetrendSurfaceArea	gSpatialDetrendVolume	gSpatialDetrendAveFit	gNonCtrlNumSatFeat	gNonCtrl99PrcntNetSig	gNonCtrl50PrcntNetSig	gNonCtrl1PrcntNetSig	gNonCtrlMedPrcntCVBGSubSig	gCtrleQCNumSatFeat	gCtrleQC99PrcntNetSig	gCtrleQC50PrcntNetSig	gCtrleQC1PrcntNetSig	geQCMedPrcntCVBGSubSig	geQCSig2BkgLow2	gNegCtrlNumInliers	gNegCtrlAveNetSig	gNegCtrlSDevNetSig	gNegCtrlAveBGSubSig	gNegCtrlSDevBGSubSig	gAveNumPixOLLo	gAveNumPixOLHi	gPixCVofHighSignalFeat	gNumHighSignalFeat	AddErrorEstimateGreen	TotalNumFeatures	ROIHeight	ROIWidth	CentroidDiffX	CentroidDiffY	NumFoundFeat	MaxNonUnifEdges	MaxSpotNotFoundEdges	gMultDetrendRMSFit	gMultDetrendSurfaceAverage	eQCLowSigName2	eQCOneColorLogLowSignal	eQCOneColorLogLowSignalError	eQCOneColorLogHighSignal	eQCOneColorLinFitLogLowConc	eQCOneColorLinFitLogLowSignal	eQCOneColorLinFitLogHighConc	eQCOneColorLinFitLogHighSignal	eQCOneColorLinFitSlope	eQCOneColorLinFitIntercept	eQCOneColorLinFitRSQ	eQCOneColorSpikeDetectionLimit	gNonCtrl50PrcntBGSubSig	gCtrleQC50PrcntBGSubSig	gMedPrcntCVProcSignal	geQCMedPrcntCVProcSignal	gOutlierFlagger_Auto_FeatB_Term	gOutlierFlagger_Auto_FeatC_Term	gOutlierFlagger_Auto_BgndB_Term	gOutlierFlagger_Auto_BgndC_Term	OutlierFlagger_FeatChiSq	OutlierFlagger_BgndChiSq	GriddingStatus	IsGoodGrid	NumGeneNonUnifOL	TotalNumberOfReplicatedGenes	gPercentileIntensityProcessedSignal	ExtractionStatus	QCMetricResults	gNonCtrlNumWellAboveBG	ImageDepth	AFHold	gPMTVolts	GlassThickness	gDDN	GridHasBeenOptimized	gNegCtrlSpread	Metric_IsGoodGrid	Metric_IsGoodGrid_IsInRange	Metric_AnyColorPrcntFeatNonUnifOL	Metric_AnyColorPrcntFeatNonUnifOL_IsInRange	Metric_gNegCtrlAveNetSig	Metric_gNegCtrlAveNetSig_IsInRange	Metric_gNegCtrlAveBGSubSig	Metric_gNegCtrlAveBGSubSig_IsInRange	Metric_gNegCtrlSDevBGSubSig	Metric_gNegCtrlSDevBGSubSig_IsInRange	Metric_gSpatialDetrendRMSFilteredMinusFit	Metric_gSpatialDetrendRMSFilteredMinusFit_IsInRange	Metric_gNonCntrlMedCVProcSignal	Metric_gNonCntrlMedCVProcSignal_IsInRange	Metric_gE1aMedCVProcSignal	Metric_gE1aMedCVProcSignal_IsInRange	Metric_absGE1E1aSlope	Metric_absGE1E1aSlope_IsInRange	Metric_DetectionLimit	Metric_DetectionLimit_IsInRange	Metric_gDDN	Metric_gDDN_IsInRange
DATA	7.46944	7.46944	1.78492	0	778143	1.10547	2.37458	0.465546	0	14.6253	22.0948	2.29758	42535	22.0948	2.29758	42535	186	48	464	2666	7.46944	18176.1	75948.5	44986	0.411322	1.02609	0.106148	5.89562	0.424628	3270	2201	2.51819	3.09298	1.005	7.55822	45.8586	0	491110	209.359	33.56	9.79515	0	74.7845	39.8806	29.3306	-1	1.09344	149	33.6348	3.76889	-4.73824	2.90258	0.474326	1.47749	0.116504	9235	3.09298	45220	4.41807	7.61883	0.689759	1.12736	41652	0.0117647	0.0705882	0.0629027	1.00153	(+)E1A_r60_3	0	0	0	0	0	0	0	0	0	0	-1	170.824	1.21159	6.53225	-1	764.194	66.6022	60.0968	25.0546	1.95556	2.49109	0	1	183	43603	2831.55	1	ExtractionEvaluate	34116	20 Bit	0	354	980.858	1	0	9.87906	1	1	0.411322	1	33.6348	1	-4.73824	1	2.90258	1	3.09298	1	6.53225	1	-1	0	0	0	-1	0	1	1
*
TYPE	integer	integer	integer	integer	integer	text	text	float	float	float	float	float	float	float	boolean	boolean	boolean	boolean	boolean	boolean	float	boolean	boolean	float	float
FEATURES	FeatureNum	Row	Col	SubTypeMask	ControlType	ProbeName	SystematicName	PositionX	PositionY	gProcessedSignal	gProcessedSigError	gMedianSignal	gBGMedianSignal	gBGPixSDev	gIsSaturated	gIsFeatNonUnifOL	gIsBGNonUnifOL	gIsFeatPopnOL	gIsBGPopnOL	IsManualFlag	gBGSubSignal	gIsPosAndSignif	gIsWellAboveBG	SpotExtentX	gBGMeanSignal
DATA	1	1	1	260	1	GE_BrightCorner	GE_BrightCorner	6713.43	277.642	3.835096e+005	3.835096e+004	324239	17	5.473287e+000	0	0	0	0	0	0	323168	1	1	56.9804	18.0104
DATA	2	1	2	66	1	DarkCorner	DarkCorner	6739.11	277.5	3.656221e+000	3.642989e+000	41	17	5.084902e+000	0	0	0	0	0	0	-2.50377	0	0	56.9804	17.561
DATA	3	1	3	66	1	DarkCorner	DarkCorner	6764.74	277.753	3.630198e+000	3.617060e+000	37	17	5.081014e+000	0	0	0	0	0	0	-6.02691	0	0	49.5074	17.2224
DATA	4	1	4	66	1	DarkCorner	DarkCorner	6789.78	277.892	3.606605e+000	3.593553e+000	37	16	4.744200e+000	0	0	0	0	0	0	-5.58115	0	0	50.7771	16.6388
DATA	5	1	5	66	1	DarkCorner	DarkCorner	6815.79	277.532	3.584272e+000	3.571300e+000	37	16	4.902393e+000	0	0	0	0	0	0	-6.90609	0	0	50.4627	17.0738
DATA	6	1	6	66	1	DarkCorner	DarkCorner	6840.59	277.974	3.563780e+000	3.550883e+000	36	17	4.672900e+000	0	0	0	0	0	0	-7.45421	0	0	49.1849	16.7916
DATA	7	1	7	66	1	DarkCorner	DarkCorner	6866.31	277.786	3.544605e+000	3.531777e+000	35	17	4.653480e+000	0	0	0	0	0	0	-9.587	0	0	51.4001	17.0097
DATA	8	1	8	66	1	DarkCorner	DarkCorner	6891.68	277.775	3.526933e+000	3.514168e+000	36	17	5.083008e+000	0	0	0	0	0	0	-8.17839	0	0	50.7771	17.3682
DATA	9	1	9	66	1	DarkCorner	DarkCorner	6916.92	277.711	3.510690e+000	3.497985e+000	37	17	4.958088e+000	0	0	0	0	0	0	-8.16885	0	0	49.1849	17.3257
DATA	10	1	10	66	1	DarkCorner	DarkCorner	6942.56	277.923	3.495192e+000	3.482543e+000	43.5	17	5.124801e+000	0	0	0	0	0	0	-2.47938	0	0	50.1463	17.6614
DATA	11	1	11	66	1	DarkCorner	DarkCorner	6967.7	278.092	3.481191e+000	3.468592e+000	35.5	17	4.773794e+000	0	0	0	0	0	0	-8.8789	0	0	49.1849	17.4173
DATA	12	1	12	0	0	A_04_P063001	XM_002720286	6992.58	278.172	5.987248e+004	5.987249e+003	55276.5	17	5.123062e+000	0	0	0	0	0	0	53584.7	1	1	44.7812	17.6122
DATA	13	1	13	0	0	A_04_P051597	ENSOCUT00000008133	7018.68	278.127	1.315443e+001	3.686476e+000	55	16.5	4.568215e+000	0	0	0	0	0	0	11.8144	1	0	47.5395	16.6215
DATA	14	1	14	0	0	A_04_P027222	ENSOCUT00000005833	7043.58	278.167	1.819893e+004	1.819896e+003	16490	17	4.659267e+000	0	0	0	0	0	0	16395.9	1	1	46.1809	16.8846
DATA	15	1	15	0	0	A_04_P054052	A_04_P054052	7069.32	278.217	2.377393e+001	4.167583e+000	69	17	5.077098e+000	0	0	0	0	0	0	21.482	1	1	47.2035	17.1759
DATA	16	1	16	0	0	A_04_P043272	ENSOCUT00000004402	7094.86	278.311	7.674073e+000	3.498941e+000	53	17	5.058479e+000	0	0	0	0	0	0	6.95298	1	0	47.8731	17.4718
DATA	17	1	17	0	0	A_04_P037552	A_04_P037552	7120.09	277.614	3.418504e+000	3.406132e+000	44	17	4.824883e+000	0	0	0	0	0	0	-0.2288	0	0	65	17.5568
DATA	18	1	18	0	0	A_04_P082033	A_04_P082033	7145.03	277.88	4.037391e+000	3.422388e+000	50	17	5.274413e+000	0	0	0	0	0	0	3.67444	1	0	47.2035	17.3943
DATA	19	1	19	0	0	A_04_P059363	A_04_P059363	7170.63	277.596	3.404164e+000	3.391844e+000	44	17	4.975192e+000	0	0	0	0	0	0	-3.53094	0	0	57.8122	17.4713
DATA	20	1	20	0	0	A_04_P069242	XM_002710261	7195.38	278	3.930867e+002	3.945419e+001	405	17	5.084844e+000	0	0	0	0	0	0	359.126	1	1	48.5334	17.5519
DATA	21	1	21	0	0	A_04_P004862	ENSOCUT00000000478	7221.44	278.156	5.986807e+001	6.874860e+000	99	17	5.219415e+000	0	0	0	0	0	0	54.7903	1	1	49.5074	17.8356
DATA	22	1	22	0	0	A_04_P004771	ENSOCUT00000010240	7246.63	278	1.113650e+002	1.163662e+001	146.5	17	4.528810e+000	0	0	0	0	0	0	102.064	1	1	49.8279	16.9746
DATA	23	1	23	0	0	A_04_P102767	NM_001082106	7272.37	278.039	3.382535e+000	3.370294e+000	43.5	18	5.628167e+000	0	0	0	0	0	0	-3.4628	0	0	49.1849	19.0366
DATA	24	1	24	0	0	A_04_P000126	NM_001082711	7297.61	278.042	3.378616e+000	3.382909e+000	50	23	5.904997e+000	0	0	0	0	0	0	3.06801	0	0	48.2044	22.8192
DATA	25	1	25	0	0	A_04_P032346	EB380111	7322.62	278.338	8.713074e+001	9.339462e+000	124.5	22	5.936464e+000	0	0	0	0	0	0	80.1415	1	1	50.1463	21.7962
DATA	26	1	26	0	0	A_04_P070267	ENSOCUT00000014985	7348.37	278.36	2.620524e+003	2.620739e+002	2453	21	5.629942e+000	0	0	0	0	0	0	2412.53	1	1	48.8603	20.7151
DATA	27	1	27	0	0	A_04_P015526	AY171767	7373.59	278.615	7.703045e+001	8.402685e+000	116.5	19	4.846664e+000	0	0	0	0	0	0	70.976	1	1	50.1463	19.305
DATA	28	1	28	0	0	A_04_P078765	A_04_P078765	7399.25	278.39	7.759467e+003	7.759540e+002	7259	18	5.419965e+000	0	0	0	0	0	0	7153.99	1	1	49.8279	19.0404
DATA	29	1	29	0	0	A_04_P057486	A_04_P057486	7424.57	278.608	2.608714e+003	2.608930e+002	2465.5	18	5.245005e+000	0	0	0	0	0	0	2406.64	1	1	49.1849	19.1409
DATA	30	1	30	0	0	A_04_P017894	DN891163	7450.42	278.427	3.363421e+000	3.351249e+000	41	18	5.509317e+000	0	0	0	0	0	0	-4.58374	0	0	65	19.0612
DATA	31	1	31	0	0	A_04_P095828	ENSOCUT00000007697	7475.18	278.397	5.087508e+003	5.087619e+002	4582	19	5.578354e+000	0	0	0	0	0	0	4697.11	1	1	50.1463	19.2443
DATA	32	1	32	0	0	A_04_P028026	NM_001171047	7500.87	278.5	5.241540e+002	5.252228e+001	524.5	19	5.434658e+000	0	0	0	0	0	0	484.089	1	1	49.8279	19.6667
DATA	33	1	33	0	0	A_04_P088378	ENSOCUT00000006681	7526.42	278.427	3.110236e+005	3.110236e+004	288604	19	5.655267e+000	0	0	0	0	0	0	287307	1	1	57.5363	19.2268
DATA	34	1	34	0	0	A_04_P078937	ENSOCUT00000005757	7551.74	278.5	1.524902e+002	1.561218e+001	183	16	5.129397e+000	0	0	0	0	0	0	140.885	1	1	50.4627	17.0775
DATA	35	1	35	0	0	A_04_P010077	DN885580	7576.8	278.761	4.762968e+004	4.762969e+003	44121.5	17	5.192703e+000	0	0	0	0	0	0	44011.2	1	1	46.8651	17.3914
DATA	36	1	36	0	0	A_04_P066717	ENSOCUT00000004623	7602.5	278.5	1.815850e+005	1.815850e+004	172233	18	5.485879e+000	0	0	0	0	0	0	167782	1	1	57.5363	18.8992
DATA	37	1	37	0	0	A_04_P013199	NM_001160290	7627.69	278.662	5.913255e+004	5.913256e+003	54013.5	19	5.767012e+000	0	0	0	0	0	0	54637.6	1	1	48.5334	19.6436
DATA	38	1	38	0	0	A_04_P081316	A_04_P081316	7653.14	278.558	9.835836e+003	9.835893e+002	8981	20	5.288315e+000	0	0	0	0	0	0	9087.09	1	1	54.9904	20.2896
DATA	39	1	39	0	0	A_04_P037112	A_04_P037112	7678.47	278.818	3.360247e+000	3.348086e+000	44	20	5.690552e+000	0	0	0	0	0	0	-3.62075	0	0	49.8279	20.2515
DATA	40	1	40	0	0	A_04_P098887	ENSOCUT00000014702	7703.71	278.792	2.242585e+003	2.242835e+002	2114	20	5.518078e+000	0	0	0	0	0	0	2071.31	1	1	49.5074	20.3826
DATA	41	1	41	0	0	A_04_P064857	ENSOCUT00000004572	7729.72	278.648	3.248819e+001	4.666377e+000	77	19	5.024531e+000	0	0	0	0	0	0	29.9986	1	1	47.8731	19.4195
DATA	42	1	42	0	0	A_04_P011220	DN883346	7754.59	278.863	1.231115e+002	1.275890e+001	158	20	5.762899e+000	0	0	0	0	0	0	113.653	1	1	50.1463	19.9234
DATA	43	1	43	0	0	A_04_P079667	ENSOCUT00000011515	7780.07	279	5.448342e+001	6.396559e+000	98	19	5.441694e+000	0	0	0	0	0	0	50.283	1	1	46.8651	19.9327
DATA	44	1	44	0	0	A_04_P031917	XM_002722718	7805.58	279.159	5.608757e+002	5.618767e+001	564	19	5.978622e+000	0	0	0	0	0	0	517.469	1	1	47.2035	20.142
DATA	45	1	45	0	0	A_04_P042065	ENSOCUT00000001808	7830.71	279.167	7.884369e+003	7.884440e+002	7358.5	19	5.473463e+000	0	0	0	0	0	0	7271.35	1	1	45.835	19.7416
DATA	46	1	46	0	0	A_04_P071767	ENSOCUT00000007587	7856.65	278.935	6.984622e+001	7.748793e+000	114	20	5.645556e+000	0	0	0	0	0	0	64.3832	1	1	49.5074	20.0985
DATA	47	1	47	0	0	A_04_P007154	DN889305	7881.51	278.887	1.750446e+005	1.750447e+004	162562	19	5.633906e+000	0	0	0	0	0	0	161277	1	1	50.4627	19.729
DATA	48	1	48	0	0	A_04_P046489	ENSOCUT00000004739	7907.49	279.29	1.458822e+001	3.661617e+000	61	19	5.066395e+000	0	0	0	0	0	0	13.435	1	0	46.8651	19.189
DATA	49	1	49	0	0	A_04_P056577	ENSOCUT00000001503	7932.51	279.028	3.372724e+000	3.360518e+000	46	18.5	5.538899e+000	0	0	0	0	0	0	-1.20832	0	0	48.5334	19.0551
DATA	50	1	50	0	0	A_04_P071364	ENSOCUT00000013096	7958.03	278.791	7.825329e+002	7.832550e+001	761.5	19	5.781494e+000	0	0	0	0	0	0	719.759	1	1	53.5237	19.7869
DATA	51	1	51	0	0	A_04_P028631	XM_002717321	7983.5	279	1.113846e+002	1.163558e+001	144.5	19	5.400797e+000	0	0	0	0	0	0	102.388	1	1	54.1152	19.1823
DATA	52	1	52	0	0	A_04_P052759	ENSOCUT00000002509	8008.94	279.239	7.436502e+000	3.448028e+000	53	18	4.939790e+000	0	0	0	0	0	0	6.83152	1	0	46.8651	18.5361
DATA	53	1	53	0	0	A_04_P014071	AF438159	8034.38	278.836	1.727510e+001	3.786712e+000	62.5	19	5.228485e+000	0	0	0	0	0	0	15.8564	1	1	48.5334	19.0814
DATA	54	1	54	0	0	A_04_P056109	A_04_P056109	8059.23	278.656	3.030277e+002	3.048985e+001	328	19	5.169175e+000	0	0	0	0	0	0	277.915	1	1	43.7019	19.209
DATA	55	1	55	0	0	A_04_P006676	DN889758	8084.91	279.052	4.812203e+001	5.877784e+000	91.5	19	5.051103e+000	0	0	0	0	0	0	44.1	1	1	47.8731	19.5379
DATA	56	1	56	0	0	A_04_P019703	EB380318	8110.44	279.195	1.869467e+002	1.899742e+001	220	19	5.292665e+000	0	0	0	0	0	0	171.17	1	1	49.1849	19.8215
DATA	57	1	57	0	0	A_04_P095310	ENSOCUT00000024973	8135.97	279.299	3.607444e+001	4.944388e+000	80	20	5.537244e+000	0	0	0	0	0	0	32.9982	1	1	49.1849	20.3346
DATA	58	1	58	0	0	A_04_P050157	A_04_P050157	8161.08	279.247	9.201439e+002	9.207663e+001	855.5	20	5.459481e+000	0	0	0	0	0	0	840.792	1	1	47.8731	20.3119
DATA	59	1	59	0	0	A_04_P023881	A_04_P023881	8186.37	279.461	6.693078e+001	7.501966e+000	110	18	4.800444e+000	0	0	0	0	0	0	61.0928	1	1	49.8279	18.501
DATA	60	1	60	0	0	A_04_P009401	DN886711	8211.74	279.474	3.747656e+001	5.055193e+000	77.5	17	4.816305e+000	0	0	0	0	0	0	34.1663	1	1	49.1849	17.5922
DATA	61	1	61	0	0	A_04_P013236	ENSOCUT00000013641	8237.5	279.352	5.225453e+001	6.232702e+000	90	17	4.800864e+000	0	0	0	0	0	0	47.5746	1	1	65	17.5867
DATA	62	1	62	0	0	A_04_P083639	ENSOCUT00000011453	8262.58	279.427	5.174145e+000	3.441018e+000	49.5	16	4.307229e+000	0	0	0	0	0	0	4.70429	1	0	57.5363	16.8418
DATA	63	1	63	0	0	A_04_P037608	ENSOCUT00000017970	8288.42	279.427	4.880865e+002	4.892742e+001	486	17	4.863414e+000	0	0	0	0	0	0	443.084	1	1	57.5363	17.472
DATA	64	1	64	0	0	A_04_P074527	A_04_P074527	8312.96	279.657	6.440539e+001	7.288645e+000	102	17	4.670271e+000	0	0	0	0	0	0	58.3783	1	1	45.835	17.5938
DATA	65	1	65	0	0	A_04_P046094	ENSOCUT00000001652	8338.87	279.474	3.198426e+003	3.198609e+002	2929.5	17	4.414851e+000	0	0	0	0	0	0	2893.86	1	1	50.1463	16.9619
DATA	66	1	66	0	0	A_04_P079202	ENSOCUT00000001319	8364.13	279.474	2.070726e+003	2.071009e+002	1869	17	4.280698e+000	0	0	0	0	0	0	1870.05	1	1	49.8279	16.9449
DATA	67	1	67	0	0	A_04_P010693	DN884296	8389.6	279.417	3.444305e+000	3.441348e+000	47	17	4.557482e+000	0	0	0	0	0	0	2.30398	0	0	39.8942	17.5674
DATA	68	1	68	0	0	A_04_P063507	ENSOCUT00000001054	8415.33	279.5	4.069407e+002	4.083915e+001	403.5	16.5	4.814148e+000	0	0	0	0	0	0	365.962	1	1	57.5363	17.0498
DATA	69	1	69	0	0	A_04_P081768	ENSOCUT00000007532	8440.38	279.705	3.878451e+003	3.878604e+002	3372	17	4.704537e+000	0	0	0	0	0	0	3480.05	1	1	50.4627	17.1628
DATA	70	1	70	0	0	A_04_P008431	A_04_P008431	8465.97	280.211	6.996151e+001	7.802944e+000	105	17	4.914244e+000	0	0	0	0	0	0	62.6235	1	1	46.8651	17.5386
DATA	71	1	71	0	0	A_04_P042113	NM_001171452	8491.5	279.5	8.107378e+001	8.816862e+000	110	17	5.076025e+000	0	0	0	0	0	0	72.3654	1	1	57.5363	17.3123
DATA	72	1	72	0	0	A_04_P095477	ENSOCUT00000015277	8516.38	280	2.099133e+003	2.099421e+002	1887	17	5.266723e+000	0	0	0	0	0	0	1868.58	1	1	48.5334	17.5149
DATA	73	1	73	0	0	A_04_P032652	ENSOCUT00000011047	8542.3	280	8.948669e+001	9.603519e+000	123	16	4.818832e+000	0	0	0	0	0	0	79.4085	1	1	48.5334	16.936
DATA	74	1	74	0	0	A_04_P059423	ENSOCUT00000005718	8567.35	280.054	2.710089e+001	4.424072e+000	65.5	17	4.817269e+000	0	0	0	0	0	0	23.971	1	1	49.1849	17.5306
DATA	75	1	75	66	1	DarkCorner	DarkCorner	8593	279.545	3.522356e+000	3.509609e+000	38.5	17	4.633494e+000	0	0	0	0	0	0	-4.03451	0	0	55.8519	17.1453
DATA	76	1	76	66	1	DarkCorner	DarkCorner	8618.54	279.861	3.535536e+000	3.522740e+000	37	17	4.969276e+000	0	0	0	0	0	0	-4.57525	0	0	47.8731	17.4385
DATA	77	1	77	66	1	DarkCorner	DarkCorner	8644.13	280.12	3.549763e+000	3.536916e+000	34	17	4.859907e+000	0	0	0	0	0	0	-7.73167	0	0	47.8731	17.4971
DATA	78	1	78	66	1	DarkCorner	DarkCorner	8669.47	279.855	3.565190e+000	3.552287e+000	32	17	4.814474e+000	0	0	0	0	0	0	-7.22307	0	0	49.8279	16.8419
DATA	79	1	79	66	1	DarkCorner	DarkCorner	8694.67	280.301	3.581198e+000	3.568237e+000	37	17	4.926616e+000	0	0	0	0	0	0	-4.18371	0	0	47.5395	17.3043
DATA	80	1	80	66	1	DarkCorner	DarkCorner	8720.05	280.169	3.598817e+000	3.585793e+000	36	18	4.770445e+000	0	0	0	0	0	0	-4.15124	0	0	48.2044	17.6858
DATA	81	1	81	66	1	DarkCorner	DarkCorner	8745.16	280.221	3.617356e+000	3.604264e+000	35	17	4.485692e+000	0	0	0	0	0	0	-5.8827	0	0	48.5334	16.8802
DATA	82	1	82	66	1	DarkCorner	DarkCorner	8770.58	279.573	3.637819e+000	3.624653e+000	34.5	16	4.721687e+000	0	0	0	0	0	0	-4.9422	0	0	57.5363	16.8075
DATA	83	1	83	66	1	DarkCorner	DarkCorner	8796.58	280.551	3.659309e+000	3.646065e+000	35	17	4.612895e+000	0	0	0	0	0	0	-3.76335	0	0	46.5243	17.0929
DATA	84	1	84	260	1	GE_BrightCorner	GE_BrightCorner	8821.5	280	4.143406e+005	4.143406e+004	347568	17	4.910819e+000	0	0	0	0	0	0	349307	1	1	54.1152	17.2976
DATA	85	1	85	260	1	GE_BrightCorner	GE_BrightCorner	8847	280	3.913032e+005	3.913033e+004	344538	17	5.192995e+000	0	0	0	0	0	0	327692	1	1	54.9904	17.6951
DATA	86	2	1	260	1	GE_BrightCorner	GE_BrightCorner	6725.43	284.642	3.837510e+005	3.837510e+004	327050	18	5.977399e+000	0	0	0	0	0	0	325104	1	1	40.6843	18.5236
DATA	87	2	2	66	1	DarkCorner	DarkCorner	6751.79	284.593	3.636751e+000	3.623590e+000	39	17	4.968435e+000	0	0	0	0	0	0	-3.33242	0	0	50.7771	17.1735
DATA	88	2	3	66	1	DarkCorner	DarkCorner	6777.24	284.741	3.611927e+000	3.598855e+000	37.5	16	4.850909e+000	0	0	0	0	0	0	-6.07985	0	0	51.4001	16.9628
DATA	89	2	4	66	1	DarkCorner	DarkCorner	6802.78	284.743	3.588857e+000	3.575868e+000	39	16	4.687320e+000	0	0	0	0	0	0	-4.59438	0	0	48.8603	16.6019
DATA	90	2	5	66	1	DarkCorner	DarkCorner	6827.91	284.733	3.567769e+000	3.554857e+000	39	17	5.704639e+000	0	0	0	0	0	0	-4.78742	0	0	52.3208	17.5592
DATA	91	2	6	66	1	DarkCorner	DarkCorner	6853.42	284.935	3.547685e+000	3.534846e+000	40	17	4.478889e+000	0	0	0	0	0	0	-4.51404	0	0	49.1849	16.9954
DATA	92	2	7	66	1	DarkCorner	DarkCorner	6878.68	284.64	3.529661e+000	3.516887e+000	38	17	5.132225e+000	0	0	0	0	0	0	-6.07972	0	0	48.8603	17.6498
DATA	93	2	8	66	1	DarkCorner	DarkCorner	6903.78	285.141	3.512366e+000	3.499655e+000	40	17	5.075579e+000	0	0	0	0	0	0	-4.94705	0	0	48.8603	17.4348
DATA	94	2	9	66	1	DarkCorner	DarkCorner	6929.39	285.203	3.496405e+000	3.483751e+000	36	17	4.429861e+000	0	0	0	0	0	0	-8.19955	0	0	47.2035	16.9901
DATA	95	2	10	66	1	DarkCorner	DarkCorner	6955	285	3.481898e+000	3.469297e+000	40	17	4.636604e+000	0	0	0	0	0	0	-5.38896	0	0	65	17.7101
DATA	96	2	11	0	0	A_04_P098104	ENSOCUT00000017239	6979.94	285.087	8.424378e+003	8.424449e+002	7400	17	4.898750e+000	0	0	0	0	0	0	7539.32	1	1	46.8651	17.6912
DATA	97	2	12	0	0	A_04_P068654	A_04_P068654	7005.5	285	3.456236e+000	3.444755e+000	45	18	5.525620e+000	0	0	0	0	0	0	0.755362	0	0	65	18.235
DATA	98	2	13	0	0	A_04_P056546	A_04_P056546	7031.39	285.069	9.284481e+000	3.555483e+000	53	17	4.790169e+000	0	0	0	0	0	0	8.36704	1	0	53.8203	17.3431
DATA	99	2	14	0	0	A_04_P065787	ENSOCUT00000010925	7056.5	285.352	7.789112e+004	7.789113e+003	73671	17	5.373889e+000	0	0	0	0	0	0	70410.1	1	1	57.5363	17.8756
DATA	100	2	15	0	0	A_04_P017626	DN886383	7081.87	285.487	7.436979e+001	8.182317e+000	111	17	5.030485e+000	0	0	0	0	0	0	67.4164	1	1	50.1463	17.7794
DATA	101	2	16	0	0	A_04_P011243	A_04_P011243	7107.42	285.427	4.577064e+001	5.703687e+000	85	18	5.386027e+000	0	0	0	0	0	0	41.597	1	1	57.5363	18.2692
DATA	102	2	17	0	0	A_04_P022353	EB377731	7132.56	285.232	7.538297e+003	7.538374e+002	6974.5	17	5.299378e+000	0	0	0	0	0	0	6866.35	1	1	46.8651	18.0913
DATA	103	2	18	0	0	A_04_P014205	ENSOCUT00000031781	7158.09	285.386	1.170712e+001	3.584866e+000	55	18	5.017408e+000	0	0	0	0	0	0	10.6867	1	0	57.259	17.6915
DATA	104	2	19	0	0	A_04_P041252	A_04_P041252	7183.5	285.352	4.740383e+002	4.752431e+001	482	17	4.998990e+000	0	0	0	0	0	0	433.546	1	1	65	17.6766
DATA	105	2	20	0	0	A_04_P005969	DN890449	7208.81	285.43	1.877819e+001	3.863073e+000	62.5	18	5.461088e+000	0	0	0	0	0	0	17.2041	1	1	58.0869	18.3585
DATA	106	2	21	0	0	A_04_P082213	ENSOCUT00000001875	7234.42	285.427	1.765512e+002	1.797400e+001	204	17	4.905486e+000	0	0	0	0	0	0	162.006	1	1	57.5363	17.33
DATA	107	2	22	0	0	A_04_P069365	ENSOCUT00000003035	7259.34	285.613	6.708063e+001	7.505164e+000	109	17	4.546605e+000	0	0	0	0	0	0	61.6412	1	1	50.7771	17.005
DATA	108	2	23	0	0	A_04_P059255	A_04_P059255	7285.11	285.5	9.357902e+001	9.943436e+000	133	21	5.365662e+000	0	0	0	0	0	0	86.0965	1	1	56.9804	21.6091
DATA	109	2	24	0	0	A_04_P055517	ENSOCUT00000017545	7309.75	285.62	1.216268e+004	1.216272e+003	11371.5	22	5.726271e+000	0	0	0	0	0	0	11202.4	1	1	47.5395	22.3873
DATA	110	2	25	0	0	A_04_P099339	ENSOCUT00000010655	7335.67	285.5	9.426363e+002	9.432331e+001	906	22	6.470484e+000	0	0	0	0	0	0	869.041	1	1	57.5363	22.0948
DATA	111	2	26	0	0	A_04_P065480	ENSOCUT00000002449	7360.97	285.5	2.817585e+002	2.837455e+001	301	19	4.937170e+000	0	0	0	0	0	0	259.977	1	1	48.5334	19.9505
DATA	112	2	27	0	0	A_04_P054940	A_04_P054940	7386.5	285.5	3.361853e+000	3.349686e+000	45	19	4.951874e+000	0	0	0	0	0	0	-0.693405	0	0	65	19.1
DATA	113	2	28	0	0	A_04_P095174	ENSOCUT00000007358	7412.11	285.5	3.359782e+000	3.347748e+000	48	19	5.553124e+000	0	0	0	0	0	0	0.267611	0	0	56.9804	19.7546
DATA	114	2	29	0	0	A_04_P013701	AF245499	7437.5	285.5	3.358069e+000	3.345916e+000	41.5	18	5.226074e+000	0	0	0	0	0	0	-7.18454	0	0	65	19.2805
DATA	115	2	30	0	0	A_04_P067538	ENSOCUT00000014618	7462.66	285.816	2.898986e+003	2.899179e+002	2657	19	5.830483e+000	0	0	0	0	0	0	2681.16	1	1	49.5074	19.1741
DATA	116	2	31	0	0	A_04_P096973	ENSOCUT00000002871	7487.89	285.39	1.309893e+002	1.351892e+001	171	19	5.046925e+000	0	0	0	0	0	0	121.174	1	1	50.7771	19.5438
DATA	117	2	32	1028	1	(+)E1A_r60_3	E1A_r60_3	7513.58	285.573	3.354663e+000	3.352054e+000	50	19	5.819865e+000	0	0	0	0	0	0	2.33749	0	0	57.5363	20.0841
DATA	118	2	33	0	0	A_04_P026977	EB372788	7539	285.545	1.174539e+002	1.221159e+001	154	18	5.757678e+000	0	0	0	0	0	0	108.703	1	1	55.8519	18.43
DATA	119	2	34	0	0	A_04_P049418	XM_002708151	7564.42	285.573	1.904016e+002	1.933116e+001	223	18	5.369640e+000	0	0	0	0	0	0	176.236	1	1	65	17.4734
DATA	120	2	35	0	0	A_04_P009792	DN884792	7589.51	285.937	2.316841e+004	2.316843e+003	21105	18	5.467693e+000	0	0	0	0	0	0	21447.6	1	1	50.4627	19.1194
DATA	121	2	36	0	0	A_04_P001422	NM_001082199	7615.42	285.573	6.130118e+005	6.130118e+004	571232	20	6.613632e+000	0	0	0	0	0	0	567420	1	1	57.5363	20.5189
DATA	122	2	37	0	0	A_04_P024911	EB375074	7640.58	285.573	7.037803e+002	7.045732e+001	689	21	6.035554e+000	0	0	0	0	0	0	651.391	1	1	65	21
DATA	123	2	38	0	0	A_04_P085717	ENSOCUT00000000896	7666.09	285.614	1.138210e+003	1.138701e+002	1098	21	5.471253e+000	0	0	0	0	0	0	1053.36	1	1	57.259	21.2883
DATA	124	2	39	0	0	A_04_P062858	ENSOCUT00000011756	7691.23	286.4	5.501662e+002	5.511803e+001	547	21	6.196019e+000	0	0	0	0	0	0	509.167	1	1	46.5243	21.132
DATA	125	2	40	0	0	A_04_P064714	ENSOCUT00000006846	7716.24	286.306	3.523438e+002	3.539260e+001	379	20	5.145936e+000	0	0	0	0	0	0	326.008	1	1	47.2035	19.9143
DATA	126	2	41	0	0	A_04_P033435	DN882827	7741.83	286.04	1.630230e+001	3.720157e+000	62	20	5.828348e+000	0	0	0	0	0	0	15.0788	1	0	47.8731	20.1053
DATA	127	2	42	0	0	A_04_P069632	ENSOCUT00000009277	7767.5	286	3.251097e+001	4.664620e+000	76.5	18	5.309176e+000	0	0	0	0	0	0	30.0615	1	1	54.1152	19.1972
DATA	128	2	43	0	0	A_04_P030476	DN885909	7793	286	3.732781e+001	5.013031e+000	82.5	20	5.679961e+000	0	0	0	0	0	0	34.5034	1	1	54.9904	20.4128
DATA	129	2	44	0	0	A_04_P092658	ENSOCUT00000001986	7818.5	286	1.540558e+001	3.684946e+000	59.5	18	5.509959e+000	0	0	0	0	0	0	14.2344	1	0	54.1152	19.2233
DATA	130	2	45	0	0	A_04_P043702	ENSOCUT00000011326	7843.35	286.12	1.289197e+003	1.289632e+002	1239	20	5.567440e+000	0	0	0	0	0	0	1190.73	1	1	48.8603	20.0918
DATA	131	2	46	0	0	A_04_P012043	A_04_P012043	7869.42	286.427	3.362277e+000	3.350109e+000	45	20	6.200105e+000	0	0	0	0	0	0	-3.73582	0	0	57.5363	20.97
DATA	132	2	47	0	0	A_04_P049123	A_04_P049123	7894.15	286.297	5.689430e+002	5.699295e+001	566	18	5.272498e+000	0	0	0	0	0	0	525	1	1	48.5334	19.1635
DATA	133	2	48	0	0	A_04_P032182	EB376993	7919.69	286.577	2.454262e+002	2.477067e+001	272	19	5.371054e+000	0	0	0	0	0	0	226.361	1	1	50.1463	19.145
DATA	134	2	49	0	0	A_04_P041611	A_04_P041611	7945.5	286.352	3.367855e+000	3.355667e+000	46	19	6.000144e+000	0	0	0	0	0	0	-1.55747	0	0	57.5363	19.8204
DATA	135	2	50	0	1	ETG02_36680	ETG02_36680	7970.63	286.378	3.369945e+000	3.357749e+000	40	20	6.007286e+000	0	0	0	0	0	0	-5.73249	0	0	51.0895	20.3317
DATA	136	2	51	0	0	A_04_P084847	ENSOCUT00000004701	7996.05	286.467	2.147764e+002	2.173887e+001	242.5	19	5.174076e+000	0	0	0	0	0	0	197.71	1	1	48.8603	19.0817
DATA	137	2	52	0	0	A_04_P034582	A_04_P034582	8021.45	286.385	3.374690e+000	3.362477e+000	44.5	18	5.225566e+000	0	0	0	0	0	0	-2.66961	0	0	49.8279	18.1232
DATA	138	2	53	0	0	A_04_P004832	ENSOCUT00000005339	8046.68	286.395	1.518081e+002	1.554931e+001	185.5	21	4.950017e+000	0	0	0	0	0	0	139.533	1	1	49.5074	20.2205
DATA	139	2	54	0	0	A_04_P013646	AF200351	8072.42	286.427	1.687369e+001	3.766966e+000	59	18	5.046394e+000	0	0	0	0	0	0	15.4962	1	1	57.5363	18.5789
DATA	140	2	55	0	0	A_04_P002721	NM_001082324	8097.36	286.402	8.675286e+002	8.681832e+001	847	20	5.053219e+000	0	0	0	0	0	0	796.003	1	1	52.3208	20.5631
DATA	141	2	56	1028	1	(+)E1A_r60_a97	E1A_r60_a97	8123.33	286.5	3.386401e+000	3.374145e+000	46.5	20	5.610248e+000	0	0	0	0	0	0	-1.21988	0	0	57.5363	20.0766
DATA	142	2	57	0	0	A_04_P076022	ENSOCUT00000000186	8148.2	286.575	2.931446e+003	2.931641e+002	2570	20	5.730670e+000	0	0	0	0	0	0	2684.5	1	1	50.4627	20.8389
DATA	143	2	58	0	0	A_04_P047476	ENSOCUT00000002987	8173.52	286.7	9.190401e+001	9.792628e+000	128.5	19	5.285826e+000	0	0	0	0	0	0	84.0714	1	1	50.7771	19.8708
DATA	144	2	59	0	0	A_04_P023532	EB376541	8199.5	286.5	8.345334e+001	9.005862e+000	122	18	4.788731e+000	0	0	0	0	0	0	76.2448	1	1	57.5363	17.8792
DATA	145	2	60	0	0	A_04_P079412	ENSOCUT00000011420	8224.42	286.797	9.103972e+001	9.714450e+000	127	18	4.883002e+000	0	0	0	0	0	0	83.0771	1	1	50.4627	18.3689
DATA	146	2	61	0	0	A_04_P083754	ENSOCUT00000016000	8249.77	286.899	2.457101e+004	2.457103e+003	22854.5	17	4.506765e+000	0	0	0	0	0	0	22391.8	1	1	46.5243	17.275
DATA	147	2	62	0	0	A_04_P012656	M21267	8275.5	286.5	1.557025e+001	3.738975e+000	57	17	4.871855e+000	0	0	0	0	0	0	14.1669	1	0	57.5363	17.482
DATA	148	2	63	0	0	A_04_P096342	ENSOCUT00000009409	8300.81	286.714	1.501167e+004	1.501170e+003	13249	18	5.000416e+000	0	0	0	0	0	0	13637.8	1	1	53.8203	18.2261
DATA	149	2	64	0	0	A_04_P058587	ENSOCUT00000006335	8325.99	287.014	1.895407e+003	1.895714e+002	1755	17	4.182076e+000	0	0	0	0	0	0	1719.14	1	1	46.8651	17.851
DATA	150	2	65	0	0	A_04_P046453	A_04_P046453	8351.58	286.573	3.429102e+000	3.416692e+000	41	17	4.739792e+000	0	0	0	0	0	0	-4.31063	0	0	65	17.2938
DATA	151	2	66	0	0	A_04_P089043	XM_002714991	8376.7	286.9	7.066452e+003	7.066535e+002	6505	18	4.339950e+000	0	0	0	0	0	0	6384.96	1	1	47.2035	18.024
DATA	152	2	67	0	0	A_04_P001079	NM_001122939	8402.41	286.821	3.302344e+001	4.761678e+000	74	17	4.613370e+000	0	0	0	0	0	0	29.7746	1	1	50.1463	17.8301
DATA	153	2	68	0	0	A_04_P052767	ENSOCUT00000013514	8427.79	287.268	2.027175e+004	2.027178e+003	18759.5	17	5.142238e+000	0	0	0	0	0	0	18237.7	1	1	46.8651	17.64
DATA	154	2	69	0	0	A_04_P057510	A_04_P057510	8452.82	286.865	3.618264e+001	4.996978e+000	75.5	17	4.713056e+000	0	0	0	0	0	0	32.4718	1	1	47.8731	17.2824
DATA	155	2	70	0	0	A_04_P027430	A_04_P027430	8478.6	287.347	1.022246e+002	1.079061e+001	132	17	5.084394e+000	0	0	0	0	0	0	91.5067	1	1	47.5395	17.7673
DATA	156	2	71	0	0	A_04_P090997	ENSOCUT00000005374	8503.65	287.12	1.355892e+004	1.355896e+003	11791	18	5.262674e+000	0	0	0	0	0	0	12103.4	1	1	48.8603	17.7296
DATA	157	2	72	0	0	A_04_P075357	ENSOCUT00000016329	8529.29	287.125	8.558155e+001	9.236908e+000	119	16	5.067862e+000	0	0	0	0	0	0	76.1642	1	1	47.5395	17.1075
DATA	158	2	73	0	0	A_04_P039807	ENSOCUT00000000866	8555.08	287.432	5.299242e+000	3.526593e+000	48	18	4.998292e+000	0	0	0	0	0	0	4.70104	1	0	47.8731	17.8513
DATA	159	2	74	0	0	A_04_P041729	ENSOCUT00000008241	8579.88	287.095	1.015534e+004	1.015540e+003	8778	18	4.856436e+000	0	0	0	0	0	0	8978.3	1	1	47.5395	18.302
DATA	160	2	75	66	1	DarkCorner	DarkCorner	8605.5	287	3.524238e+000	3.511484e+000	38	17	4.739222e+000	0	0	0	0	0	0	-3.2834	0	0	54.1152	17.8676
DATA	161	2	76	66	1	DarkCorner	DarkCorner	8631	287	3.538135e+000	3.525331e+000	38	18	5.158307e+000	0	0	0	0	0	0	-3.50109	0	0	54.9904	18.093
DATA	162	2	77	66	1	DarkCorner	DarkCorner	8656.07	287.23	3.552642e+000	3.539785e+000	34	17	5.161289e+000	0	0	0	0	0	0	-6.54623	0	0	47.5395	17.633
DATA	163	2	78	66	1	DarkCorner	DarkCorner	8682.57	287.267	3.569232e+000	3.556315e+000	37	17	4.945902e+000	0	0	0	0	0	0	-4.09447	0	0	48.8603	17.5849
DATA	164	2	79	66	1	DarkCorner	DarkCorner	8707.04	287.705	3.585410e+000	3.572434e+000	37	18	4.990574e+000	0	0	0	0	0	0	-4.60639	0	0	49.5074	17.6359
DATA	165	2	80	66	1	DarkCorner	DarkCorner	8732.66	287.62	3.603857e+000	3.590815e+000	37	18	4.922946e+000	0	0	0	0	0	0	-3.86565	0	0	50.7771	18.4223
DATA	166	2	81	66	1	DarkCorner	DarkCorner	8758.16	287.23	3.623674e+000	3.610560e+000	37	17	4.658335e+000	0	0	0	0	0	0	-3.66572	0	0	52.3208	17.3029
DATA	167	2	82	66	1	DarkCorner	DarkCorner	8783.04	287.014	3.644229e+000	3.631040e+000	37	18	4.874991e+000	0	0	0	0	0	0	-3.16195	0	0	46.8651	17.9643
DATA	168	2	83	66	1	DarkCorner	DarkCorner	8808.58	287.427	3.666431e+000	3.653162e+000	40	18	5.058794e+000	0	0	0	0	0	0	-0.580597	0	0	57.5363	17.6779
DATA	169	2	84	66	1	DarkCorner	DarkCorner	8834.42	287.427	3.690684e+000	3.678806e+000	41	18.5	5.539921e+000	0	0	0	0	0	0	0.87712	0	0	57.5363	19.1436
DATA	170	2	85	260	1	GE_BrightCorner	GE_BrightCorner	8859.58	287.427	4.102884e+005	4.102884e+004	342911	18	5.646703e+000	0	0	0	0	0	0	342747	1	1	57.5363	18.868
DATA	171	3	1	66	1	DarkCorner	DarkCorner	6713.5	292	3.670621e+000	3.657337e+000	37	18	5.052669e+000	0	0	0	0	0	0	-5.62997	0	0	54.1152	18.4124
DATA	172	3	2	66	1	DarkCorner	DarkCorner	6739	292	3.643132e+000	3.629947e+000	43	20	4.842781e+000	0	0	0	0	0	0	-0.258611	0	0	54.9904	19.6545
DATA	173	3	3	66	1	DarkCorner	DarkCorner	6764.39	292.646	3.617044e+000	3.603954e+000	40	20	5.537575e+000	0	0	0	0	0	0	-3.61355	0	0	51.0895	20.0435
DATA	174	3	4	66	1	DarkCorner	DarkCorner	6789.81	292.403	3.593486e+000	3.580481e+000	38	17	5.601143e+000	0	0	0	0	0	0	-5.26395	0	0	50.1463	18.807
DATA	175	3	5	66	1	DarkCorner	DarkCorner	6814.85	292.477	3.571609e+000	3.558683e+000	38.5	19	7.054838e+000	0	0	0	0	0	0	-5.96587	0	0	52.3208	20.3846
DATA	176	3	6	66	1	DarkCorner	DarkCorner	6840.62	292.383	3.550841e+000	3.537991e+000	37	20	6.321339e+000	0	0	0	0	0	0	-5.70941	0	0	50.7771	20.2
DATA	177	3	7	66	1	DarkCorner	DarkCorner	6866.06	292.442	3.531686e+000	3.518905e+000	35.5	18	4.289048e+000	0	0	0	0	0	0	-8.46083	0	0	51.7088	18.3191
DATA	178	3	8	66	1	DarkCorner	DarkCorner	6891.37	292.4	3.514099e+000	3.501381e+000	37.5	20.5	4.409771e+000	0	0	0	0	0	0	-5.82203	0	0	47.8731	19.75
DATA	179	3	9	66	1	DarkCorner	DarkCorner	6916.58	292.427	3.497814e+000	3.485155e+000	40	18	5.574777e+000	0	0	0	0	0	0	-5.02761	0	0	57.5363	18.2951
DATA	180	3	10	66	1	DarkCorner	DarkCorner	6942.56	292.4	3.482356e+000	3.469753e+000	37	18	3.368379e+000	0	0	0	0	0	0	-6.44396	0	0	47.5395	18.0426
DATA	181	3	11	0	0	A_04_P022736	A_04_P022736	6967.38	292.525	5.412297e+003	5.412407e+002	4830	18	4.562678e+000	0	0	0	0	0	0	4843.73	1	1	50.4627	18.8776
DATA	182	3	12	0	0	A_04_P042564	ENSOCUT00000007078	6993	292.455	1.851659e+001	3.909459e+000	61	21.5	5.431349e+000	0	0	0	0	0	0	16.6335	1	1	55.8519	22.1042
DATA	183	3	13	0	0	A_04_P068427	ENSOCUT00000001051	7018	292.739	4.815989e+003	4.816111e+002	4267	21	5.415016e+000	0	1	0	0	0	0	4341.18	1	1	38.2652	20.3269
DATA	184	3	14	0	0	A_04_P025890	ENSOCUT00000017416	7043.67	292.5	1.908428e+005	1.908428e+004	171412	19	4.623116e+000	0	0	0	0	0	0	172569	1	1	57.5363	19.7674
DATA	185	3	15	0	0	A_04_P034497	ENSOCUT00000008433	7069.33	292.5	1.102252e+002	1.153808e+001	142	21	5.603640e+000	0	0	0	0	0	0	99.964	1	1	57.5363	21.1373
DATA	186	3	16	0	0	A_04_P034047	ENSOCUT00000003439	7094.5	292.5	3.413829e+000	3.401474e+000	41	21	5.380348e+000	0	0	0	0	0	0	-4.31672	0	0	65	20.6
DATA	187	3	17	0	0	A_04_P068944	ENSOCUT00000017670	7119.75	292.475	9.959703e+002	9.965482e+001	952	19	5.391913e+000	0	0	0	0	0	0	907.832	1	1	50.7771	19.7636
DATA	188	3	18	0	0	A_04_P001051	NM_001082040	7145.5	292.5	3.081192e+001	4.577787e+000	74	19	5.607460e+000	0	0	0	0	0	0	28.1487	1	1	57.5363	19.9474
DATA	189	3	19	0	0	A_04_P000041	NM_001082305	7170.46	292.611	4.630069e+002	4.642381e+001	464	21	5.759081e+000	0	0	0	0	0	0	423.837	1	1	52.9257	21.3636
DATA	190	3	20	0	0	A_04_P002472	NM_001082054	7196.33	292.5	7.640638e+004	7.640638e+003	74160.5	18	4.357201e+000	0	1	0	0	0	0	70070.6	1	1	57.5363	18.4043
DATA	191	3	21	0	0	A_04_P007346	XM_002716298	7221.58	292.573	1.406176e+005	1.406176e+004	129416	21	6.918517e+000	0	0	0	0	0	0	129170	1	1	57.5363	21.8824
DATA	192	3	22	0	0	A_04_P062218	ENSOCUT00000000148	7246.79	293.093	5.917418e+003	5.917514e+002	5469.5	19.5	4.927970e+000	0	0	0	0	0	0	5444.37	1	1	48.2044	19.25
DATA	193	3	23	0	0	A_04_P080047	ENSOCUT00000012778	7272.42	293.155	7.504006e+003	7.504081e+002	6971.5	20	4.338200e+000	0	0	0	0	0	0	6913.4	1	1	47.5395	20.2381
DATA	194	3	24	0	0	A_04_P090489	ENSOCUT00000003026	7297.75	293	8.680880e+002	8.687355e+001	876	22	5.342889e+000	0	0	0	0	0	0	800.662	1	1	49.1849	22.119
DATA	195	3	25	0	0	A_04_P096569	ENSOCUT00000006789	7322.72	293.095	3.555704e+004	3.555705e+003	32644	23	6.237573e+000	0	0	0	0	0	0	32829.2	1	1	48.8603	23.7347
DATA	196	3	26	0	0	A_04_P056797	ENSOCUT00000012981	7348.5	292.648	9.967662e+000	3.492567e+000	56	26	6.770032e+000	0	0	0	0	0	0	9.21031	1	0	57.5363	25.4286
DATA	197	3	27	0	0	A_04_P077716	ENSOCUT00000010867	7373.91	292.614	5.341413e+001	6.302222e+000	98	22	5.952806e+000	0	0	0	0	0	0	49.3935	1	1	65	22.7692
DATA	198	3	28	0	0	A_04_P099004	ENSOCUT00000002951	7398.73	293.357	1.358849e+004	1.358853e+003	12504	21	4.256793e+000	0	0	0	0	0	0	12576.2	1	1	46.8651	21.4565
DATA	199	3	29	0	0	A_04_P042357	ENSOCUT00000008209	7424.22	292.973	3.352525e+000	3.340392e+000	42	21	6.668030e+000	0	0	0	0	0	0	-4.83368	0	0	47.5395	21.6182
DATA	200	3	30	0	0	A_04_P007429	NM_001142262	7450	293.203	9.477789e+003	9.477847e+002	8819	22	5.723174e+000	0	0	0	0	0	0	8780.42	1	1	46.8651	21.3333
DATA	201	3	31	0	0	A_04_P015136	AY175592	7475.56	293.264	1.949868e+002	1.978222e+001	228	22	7.420828e+000	0	0	0	0	0	0	180.71	1	1	47.8731	22.5273
DATA	202	3	32	0	0	A_04_P039055	A_04_P039055	7501	293	3.811440e+001	5.065570e+000	80.5	21	5.424212e+000	0	0	0	0	0	0	35.3314	1	1	54.9904	21.6786
DATA	203	3	33	0	0	A_04_P019254	EB382200	7526.38	293.042	5.455163e+001	6.394283e+000	101	23	9.676169e+000	0	0	0	0	0	0	50.5795	1	1	48.2044	24.1607
DATA	204	3	34	0	0	A_04_P001126	NM_001082790	7551.5	293	3.347574e+000	3.335459e+000	44.5	19	6.334905e+000	0	0	0	0	0	0	-3.28283	0	0	54.1152	19.54
DATA	205	3	35	0	0	A_04_P062752	ENSOCUT00000012714	7576.67	293.154	1.739760e+003	1.740080e+002	1668	22	5.285293e+000	0	0	0	0	0	0	1613.46	1	1	49.8279	21.9787
DATA	206	3	36	0	0	A_04_P016601	CU466064	7602.5	293.352	3.347017e+000	3.334949e+000	48	23	3.303348e+001	0	0	1	0	1	0	0.160261	0	0	57.5363	35.5319
DATA	207	3	37	0	0	A_04_P082256	ENSOCUT00000016961	7627.91	293.386	4.738734e+002	4.750455e+001	492	25.5	6.469653e+000	0	0	0	0	0	0	439.478	1	1	65	25.7
DATA	208	3	38	0	0	A_04_P009063	ENSOCUT00000001832	7652.94	293.232	7.868661e+003	7.868731e+002	7332	24	6.378478e+000	0	0	0	0	0	0	7296.5	1	1	46.5243	23.0678
DATA	209	3	39	0	0	A_04_P052782	ENSOCUT00000013535	7678.58	293.427	1.603107e+001	3.701084e+000	61.5	23	6.307794e+000	0	0	0	0	0	0	14.8638	1	0	57.5363	23.4082
DATA	210	3	40	0	0	A_04_P012403	ENSOCUT00000015097	7703.64	293.434	8.292552e+003	8.292619e+002	7848	21	6.407777e+000	0	0	0	0	0	0	7687.21	1	1	49.8279	21.6863
DATA	211	3	41	0	0	A_04_P061737	ENSOCUT00000005572	7729.3	293.194	1.893933e+002	1.923116e+001	224.5	22.5	5.774747e+000	0	0	0	0	0	0	175.514	1	1	45.835	22.1129
DATA	212	3	42	0	0	A_04_P101317	ENSOCUT00000003127	7754.61	293.577	2.850238e+002	2.869720e+001	305.5	21	5.436406e+000	0	0	0	0	0	0	264.084	1	1	47.8731	21.2632
DATA	213	3	43	0	0	A_04_P075932	ENSOCUT00000016579	7779.82	293.368	7.003909e+003	7.003988e+002	6444	21	5.669446e+000	0	0	0	0	0	0	6486.87	1	1	49.5074	21.6066
DATA	214	3	44	0	0	A_04_P009207	DN887037	7805.62	293.74	3.352604e+000	3.340471e+000	48	23	6.981024e+000	0	0	0	0	0	0	-0.320449	0	0	48.5334	22.8776
DATA	215	3	45	0	1	RC5	RC5	7831.11	293.5	3.354196e+000	3.342057e+000	38	19	5.527829e+000	0	0	0	0	0	0	-8.77915	0	0	56.9804	20.5532
DATA	216	3	46	0	0	A_04_P080282	ENSOCUT00000007233	7856.06	293.482	1.067264e+003	1.067787e+002	974.5	21	6.676268e+000	0	0	0	0	0	0	987.277	1	1	51.7088	22.7843
DATA	217	3	47	0	0	A_04_P016281	ENSOCUT00000005253	7881.77	293.922	5.568215e+002	5.578253e+001	565.5	23	8.487840e+000	0	0	0	0	0	0	514.886	1	1	49.5074	24.9556
DATA	218	3	48	0	0	A_04_P059892	A_04_P059892	7907.33	293.5	1.834922e+001	3.817006e+000	64	20	5.501220e+000	0	0	0	0	0	0	16.9564	1	1	57.5363	19.9245
DATA	219	3	49	0	0	A_04_P008236	DN888159	7932.47	293.547	2.290631e+001	4.057358e+000	69	21	5.235873e+000	0	0	0	0	0	0	21.1558	1	1	49.1849	20.6792
DATA	220	3	50	0	0	A_04_P027353	EB377242	7957.82	293.759	3.773999e+002	3.788845e+001	397	20	6.054037e+000	0	0	0	0	0	0	348.36	1	1	50.4627	21.1224
DATA	221	3	51	0	0	A_04_P095457	ENSOCUT00000013146	7983.45	293.872	3.365164e+000	3.357700e+000	50	20.5	4.612867e+000	0	0	0	0	0	0	1.64092	0	0	50.1463	20.5227
DATA	222	3	52	0	0	A_04_P023007	EB377085	8008.67	293.5	3.367848e+000	3.359188e+000	49.5	19	6.387034e+000	0	0	0	0	0	0	1.41869	0	0	65	20.6957
DATA	223	3	53	0	0	A_04_P008308	DN888081	8034.42	293.573	7.505068e+000	3.441055e+000	54	20.5	6.642020e+000	0	0	0	0	0	0	6.91231	1	0	65	21.8043
DATA	224	3	54	0	0	A_04_P056733	ENSOCUT00000004937	8058.83	293.904	2.441336e+001	4.153773e+000	68	21.5	6.037184e+000	0	0	0	0	0	0	22.4691	1	1	40.2912	21.5577
DATA	225	3	55	0	0	A_04_P024061	ENSOCUT00000016579	8084.44	293.74	2.603083e+004	2.603086e+003	22854	21	6.039631e+000	0	0	0	0	0	0	23935.6	1	1	49.5074	20.82
DATA	226	3	56	0	1	ETG10_13482	ETG10_13482	8110.62	293.846	3.379139e+000	3.366909e+000	43.5	22	5.981622e+000	0	0	0	0	0	0	-3.32537	0	0	50.1463	21.6727
DATA	227	3	57	0	0	A_04_P062855	ENSOCUT00000007594	8135.66	294.38	3.817819e+002	3.832663e+001	394	22	5.770832e+000	0	0	0	0	0	0	350.412	1	1	47.5395	21.9574
DATA	228	3	58	0	0	A_04_P027030	EB372750	8161.24	294.306	1.695044e+002	1.728290e+001	196	19	5.038518e+000	0	0	0	0	0	0	155.404	1	1	47.2035	20.6667
DATA	229	3	59	0	0	A_04_P021828	EB378225	8186.36	294.129	2.029761e+002	2.057671e+001	234	20.5	4.005803e+000	0	0	0	0	0	0	185.87	1	1	46.8651	19.9524
DATA	230	3	60	0	0	A_04_P026824	EB372964	8211.45	294.155	5.934233e+003	5.934329e+002	5394.5	21	5.734143e+000	0	0	0	0	0	0	5427.45	1	1	47.8731	21.0233
DATA	231	3	61	0	0	A_04_P021346	EB378782	8237.2	294.352	1.372442e+004	1.372446e+003	11994	19	5.172040e+000	0	0	0	0	0	0	12535.9	1	1	46.8651	19.7143
DATA	232	3	62	0	0	A_04_P014197	D38120	8262.5	294	3.403662e+000	3.391344e+000	40	19	4.477940e+000	0	0	0	0	0	0	-4.22974	0	0	65	19.3571
DATA	233	3	63	0	0	A_04_P036502	A_04_P036502	8288.5	294	3.409052e+000	3.397146e+000	46	19	4.929518e+000	0	0	0	0	0	0	0.493105	0	0	54.1152	19.1154
DATA	234	3	64	0	0	A_04_P026353	EB373494	8313.5	294	4.609291e+000	3.433351e+000	49	21	5.014158e+000	0	0	0	0	0	0	4.19027	1	0	54.1152	20.7308
DATA	235	3	65	0	1	ETG04_27747	ETG04_27747	8339	294	3.420744e+000	3.408364e+000	37	20	4.837588e+000	0	0	0	0	0	0	-6.21744	0	0	54.9904	20.4333
DATA	236	3	66	0	0	A_04_P019697	EB380239	8364.21	294.093	1.019503e+004	1.019509e+003	9115	20	4.735172e+000	0	0	0	0	0	0	9234.27	1	1	48.2044	20.2459
DATA	237	3	67	0	0	A_04_P048123	ENSOCUT00000009868	8389.69	294.393	2.649294e+003	2.649515e+002	2453	21	5.574615e+000	0	0	0	0	0	0	2394.83	1	1	52.0157	21.6522
DATA	238	3	68	0	0	A_04_P075267	ENSOCUT00000014560	8414.48	294.147	6.282297e+003	6.282391e+002	5362.5	19	4.568381e+000	0	0	0	0	0	0	5666.41	1	1	49.8279	19.4906
DATA	239	3	69	0	0	A_04_P098337	ENSOCUT00000005251	8440.18	294.408	3.130653e+003	3.130842e+002	2775	20	5.274194e+000	0	0	0	0	0	0	2817.13	1	1	49.1849	20.7115
DATA	240	3	70	0	0	A_04_P001781	NM_001101699	8465.4	294.557	2.318198e+002	2.343667e+001	250	19	6.150728e+000	0	0	0	0	0	0	208.085	1	1	50.1463	20.0877
DATA	241	3	71	0	0	A_04_P041737	ENSOCUT00000012414	8491.42	294.427	2.397356e+002	2.422131e+001	251	21	6.307419e+000	0	0	0	0	0	0	214.587	1	1	57.5363	21.2353
DATA	242	3	72	0	0	A_04_P059843	ENSOCUT00000013005	8516.28	294.372	2.749376e+002	2.771129e+001	281	21	5.531970e+000	0	0	0	0	0	0	245.392	1	1	50.1463	20.9091
DATA	243	3	73	0	0	A_04_P070582	ENSOCUT00000010954	8542.23	294.459	2.363971e+003	2.364227e+002	2225	19	6.044127e+000	0	0	0	0	0	0	2103.25	1	1	48.8603	20.0208
DATA	244	3	74	0	0	A_04_P086705	ENSOCUT00000030932	8567.58	294.427	2.404338e+001	4.236410e+000	62	21	4.570225e+000	0	0	0	0	0	0	21.3203	1	1	65	21.0435
DATA	245	3	75	0	0	A_04_P033262	EB374922	8593	294.455	4.872978e+005	4.872978e+004	429522	21	7.155653e+000	0	0	0	0	0	0	430566	1	1	55.8519	21.3818
DATA	246	3	76	0	0	A_04_P046532	ENSOCUT00000005647	8618.25	294.373	1.032275e+004	1.032281e+003	9025	20	4.573584e+000	0	0	0	0	0	0	9086.27	1	1	49.1849	19.6809
DATA	247	3	77	66	1	DarkCorner	DarkCorner	8643.58	294.427	3.540978e+000	3.528164e+000	36	19	5.850484e+000	0	0	0	0	0	0	-4.24957	0	0	57.5363	19.1296
DATA	248	3	78	66	1	DarkCorner	DarkCorner	8669.3	294.38	3.556649e+000	3.543778e+000	36	20	5.326737e+000	0	0	0	0	0	0	-3.35672	0	0	50.7771	19.3182
DATA	249	3	79	66	1	DarkCorner	DarkCorner	8694.58	294.262	3.573181e+000	3.560250e+000	36	19	5.016735e+000	0	0	0	0	0	0	-4.9253	0	0	50.7771	19.7925
DATA	250	3	80	66	1	DarkCorner	DarkCorner	8719.56	294.587	3.590418e+000	3.577424e+000	36	21	5.846411e+000	0	0	0	0	0	0	-4.10023	0	0	52.9257	21.0357
DATA	251	3	81	66	1	DarkCorner	DarkCorner	8745.25	294.337	3.609711e+000	3.596647e+000	35.5	19	6.089048e+000	0	0	0	0	0	0	-3.65818	0	0	51.0895	19.918
DATA	252	3	82	66	1	DarkCorner	DarkCorner	8770.59	294.4	3.629891e+000	3.616754e+000	38	20	5.572631e+000	0	0	0	0	0	0	-1.59632	0	0	47.8731	20.5179
DATA	253	3	83	66	1	DarkCorner	DarkCorner	8796.49	294.463	3.651967e+000	3.638751e+000	38	21	4.598136e+000	0	0	0	0	0	0	-0.828526	0	0	46.5243	21
DATA	254	3	84	66	1	DarkCorner	DarkCorner	8821.66	294.493	3.674914e+000	3.661615e+000	39	21	6.275186e+000	0	0	0	0	0	0	-0.784691	0	0	47.8731	22.64
DATA	255	3	85	66	1	DarkCorner	DarkCorner	8846.95	294.523	3.699528e+000	3.686139e+000	38.5	23	9.773026e+000	0	0	0	0	0	0	-1.02613	0	0	55.8519	25.5079
DATA	256	4	1	66	1	DarkCorner	DarkCorner	6726.36	299.513	3.649774e+000	3.636565e+000	37	19	4.443844e+000	0	0	0	0	0	0	-4.93938	0	0	49.8279	18.4054
DATA	257	4	2	66	1	DarkCorner	DarkCorner	6751.73	299.459	3.623449e+000	3.610336e+000	41	19	3.739023e+000	0	0	0	0	0	0	-2.97382	0	0	48.8603	18.1379
DATA	258	4	3	66	1	DarkCorner	DarkCorner	6776.76	299.687	3.598994e+000	3.585969e+000	37	18	4.819905e+000	0	0	0	0	0	0	-7.15044	0	0	51.4001	18.75
DATA	259	4	4	66	1	DarkCorner	DarkCorner	6802.37	299.735	3.575848e+000	3.562907e+000	41	19	6.543070e+000	0	0	0	0	0	0	-2.75707	0	0	46.5243	19.2
DATA	260	4	5	66	1	DarkCorner	DarkCorner	6828.03	299.316	3.554706e+000	3.541842e+000	39.5	23.5	5.970019e+000	0	0	0	0	0	0	-4.32333	0	0	49.1849	23.1875
DATA	261	4	6	66	1	DarkCorner	DarkCorner	6853.54	300.084	3.534177e+000	3.521387e+000	36	18.5	5.374672e+000	0	0	0	0	0	0	-7.69492	0	0	47.8731	17.875
DATA	262	4	7	66	1	DarkCorner	DarkCorner	6878.45	299.865	3.516371e+000	3.503645e+000	40	20	4.060828e+000	0	0	0	0	0	0	-4.58723	0	0	48.5334	20.0968
DATA	263	4	8	66	1	DarkCorner	DarkCorner	6904.03	299.769	3.499321e+000	3.486657e+000	39	19	5.714496e+000	0	0	0	0	0	0	-5.49335	0	0	49.5074	19.8571
DATA	264	4	9	66	1	DarkCorner	DarkCorner	6929.5	299.5	3.483772e+000	3.471164e+000	41	18	4.461972e+000	0	0	0	0	0	0	-3.39787	0	0	57.5363	18.4333
DATA	265	4	10	0	0	A_04_P007297	XM_002718934	6954.89	299.5	4.591066e+002	4.604060e+001	451	18	4.634812e+000	0	0	0	0	0	0	410.8	1	1	56.9804	19
DATA	266	4	11	0	0	A_04_P056782	ENSOCUT00000004056	6980.42	299.573	5.707494e+002	5.717871e+001	552	19.5	5.886942e+000	0	0	0	0	0	0	512.697	1	1	57.5363	21.2857
DATA	267	4	12	0	0	A_04_P032210	XM_002719787	7005.24	299.914	3.154081e+004	3.154083e+003	29177	23	5.343844e+000	0	0	0	0	0	0	28434.5	1	1	43.3362	22.84
DATA	268	4	13	0	0	A_04_P008233	DN888184	7031.19	299.57	2.076313e+001	4.000595e+000	62	23	6.342865e+000	0	0	0	0	0	0	18.7799	1	1	58.0869	23.9429
DATA	269	4	14	0	0	A_04_P062091	NM_001171267	7056.11	299.609	2.096754e+004	2.096756e+003	20022.5	23	6.534271e+000	0	1	0	0	0	0	19021.6	1	1	37.847	24.4324
DATA	270	4	15	0	0	A_04_P018659	ENSOCUT00000002389	7081.5	300.257	7.659992e+003	7.660067e+002	7065.5	20.5	4.749899e+000	0	0	0	0	0	0	6969.65	1	1	47.2035	20.1923
DATA	271	4	16	0	0	A_04_P085964	ENSOCUT00000002332	7106.85	300.053	5.733565e+003	5.733665e+002	5164.5	21	5.579519e+000	0	0	0	0	0	0	5229.89	1	1	47.8731	21.2
DATA	272	4	17	0	0	A_04_P009372	EB373933	7132.56	300.232	1.148719e+004	1.148724e+003	10621	19	5.232480e+000	0	0	0	0	0	0	10503.3	1	1	46.8651	20.425
DATA	273	4	18	0	0	A_04_P014445	AY171652	7158.09	299.614	8.575518e+000	3.483260e+000	54	20.5	6.951445e+000	0	0	0	0	0	0	7.85649	1	0	57.259	22.5
DATA	274	4	19	0	0	A_04_P081570	A_04_P081570	7183.5	299.648	1.663718e+002	1.697497e+001	194	20	8.193100e+000	0	0	0	0	0	0	152.716	1	1	57.5363	22.7576
DATA	275	4	20	0	0	A_04_P027156	EB372624	7208.5	300	2.384949e+003	2.385187e+002	2250	22.5	7.220342e+000	0	0	0	0	0	0	2193.13	1	1	48.5334	23.2667
DATA	276	4	21	0	0	A_04_P065687	NM_001171023	7233.93	300.2	1.913722e+003	1.914017e+002	1797	22	4.808594e+000	0	0	0	0	0	0	1762.64	1	1	46.8651	22.4516
DATA	277	4	22	0	0	A_04_P054219	ENSOCUT00000011614	7259.5	300	1.073674e+002	1.124828e+001	143	20	4.852147e+000	0	0	0	0	0	0	99.0249	1	1	54.1152	21.28
DATA	278	4	23	0	0	A_04_P060687	ENSOCUT00000005027	7285	300	2.466559e+002	2.489196e+001	278	23	4.326424e+000	0	0	0	0	0	0	227.774	1	1	54.9904	22.8889
DATA	279	4	24	0	0	A_04_P079497	ENSOCUT00000007934	7310.5	300	1.963475e+001	3.879299e+000	66	23	5.580579e+000	0	0	0	0	0	0	18.1516	1	1	54.1152	22.5714
DATA	280	4	25	0	0	A_04_P083457	A_04_P083457	7335.63	300.404	3.488687e+005	3.488687e+004	327310	27	1.109048e+001	0	0	0	0	1	0	322855	1	1	57.8122	29.0357
DATA	281	4	26	0	0	A_04_P004873	ENSOCUT00000012021	7361.42	300.427	1.456626e+005	1.456626e+004	134734	24.5	6.619975e+000	0	0	0	0	0	0	134916	1	1	57.5363	25.75
DATA	282	4	27	0	0	A_04_P087028	ENSOCUT00000017528	7386.5	300.352	6.158089e+000	3.393387e+000	53	21.5	5.651957e+000	0	0	0	0	0	0	5.7077	1	0	65	23.2308
DATA	283	4	28	0	0	A_04_P013360	AF014728	7412.09	300.386	3.777345e+000	3.356296e+000	51	20.5	6.529036e+000	0	0	0	0	0	0	3.50325	1	0	57.259	21.5357
DATA	284	4	29	0	0	A_04_P081724	ENSOCUT00000000404	7437.51	300.573	2.869714e+003	2.869908e+002	2714	23	9.100357e+000	0	0	0	0	0	0	2662.95	1	1	49.1849	24.3158
DATA	285	4	30	0	0	A_04_P013024	NM_001170958	7462.57	300.608	1.510347e+004	1.510350e+003	13734	22	6.393747e+000	0	0	0	0	0	0	14021.1	1	1	49.1849	23
DATA	286	4	31	0	0	A_04_P026626	EB373196	7488.42	300.427	3.342893e+000	3.341738e+000	50	22	7.590754e+000	0	0	0	0	0	0	2.50922	0	0	57.5363	22.3667
DATA	287	4	32	0	0	A_04_P067342	ENSOCUT00000004134	7513.51	300.573	6.879156e+003	6.879236e+002	6471.5	22.5	6.319134e+000	0	0	0	0	0	0	6389.75	1	1	49.1849	22.0625
DATA	288	4	33	0	0	A_04_P081432	ENSOCUT00000011917	7539	300.455	3.341502e+000	3.331204e+000	48	20.5	8.106246e+000	0	0	0	0	0	0	1.01583	0	0	65	21.5294
DATA	289	4	34	0	0	A_04_P073018	ENSOCUT00000015682	7564.48	300.89	2.812365e+002	2.831996e+001	307	21.5	1.459899e+001	0	0	0	0	0	0	261.319	1	1	48.2044	26.5
DATA	290	4	35	0	0	A_04_P051502	A_04_P051502	7589.61	300.797	4.178163e+001	5.342022e+000	86.5	19	4.452340e+000	0	0	0	0	0	0	38.823	1	1	50.4627	20.36
DATA	291	4	36	0	0	A_04_P045397	ENSOCUT00000014770	7615.33	300.5	4.641801e+001	5.712156e+000	92	25	1.483323e+001	0	0	0	0	1	0	43.1267	1	1	57.5363	29.2308
DATA	292	4	37	0	0	A_04_P011826	ENSOCUT00000026185	7640.27	300.863	8.512324e+003	8.512389e+002	7889	25	7.486463e+000	0	0	0	0	0	0	7908.82	1	1	48.2044	24.7667
DATA	293	4	38	0	0	A_04_P051517	A_04_P051517	7666.07	300.833	3.716153e+002	3.731038e+001	394	25	6.470619e+000	0	0	0	0	0	0	345.218	1	1	51.7088	24.6857
DATA	294	4	39	0	0	A_04_P056177	ENSOCUT00000004884	7691.5	300.5	1.176967e+005	1.176967e+004	110550	27	5.270357e+000	0	0	0	0	0	0	109307	1	1	57.5363	25.88
DATA	295	4	40	0	0	A_04_P086777	NM_001168707	7716.51	300.841	4.056756e+002	4.070408e+001	430.5	21	6.897876e+000	0	0	0	0	0	0	376.703	1	1	51.0895	22.6071
DATA	296	4	41	0	0	A_04_P097417	ENSOCUT00000011808	7742.14	300.792	1.777267e+002	1.808228e+001	209	23	4.838938e+000	0	0	0	0	0	0	164.986	1	1	49.5074	22.0625
DATA	297	4	42	0	0	A_04_P079707	ENSOCUT00000006106	7767.58	300.573	3.345187e+000	3.334110e+000	49	23	5.588253e+000	0	0	0	0	0	0	0.768996	0	0	65	22.1667
DATA	298	4	43	0	0	A_04_P027186	EB372580	7793	300.545	2.119952e+002	2.146013e+001	233	23	6.969982e+000	0	0	0	0	0	0	196.651	1	1	55.8519	22.25
DATA	299	4	44	0	0	A_04_P019083	EB383298	7818.36	301.11	3.347312e+000	3.335198e+000	46	22	6.477654e+000	0	0	0	0	0	0	-1.78319	0	0	48.5334	21.28
DATA	300	4	45	0	0	A_04_P070823	ENSOCUT00000000063	7843.53	300.819	4.982352e+003	4.982463e+002	4518.5	19	5.193109e+000	0	0	0	0	0	0	4618.15	1	1	51.0895	19.8261
DATA	301	4	46	0	0	A_04_P012381	C84316	7869.42	300.573	3.350868e+000	3.340919e+000	48	22	5.898718e+000	0	0	0	0	0	0	1.11731	0	0	57.5363	22.5556
DATA	302	4	47	0	0	A_04_P074599	ENSOCUT00000011314	7894.37	301.243	2.398888e+003	2.399121e+002	2234	22	5.912807e+000	0	0	0	0	0	0	2221.51	1	1	47.5395	22.8065
DATA	303	4	48	0	0	A_04_P059358	NM_001082636	7919.66	301.324	5.054249e+002	5.065284e+001	498	22	5.553904e+000	0	0	0	0	0	0	467.798	1	1	47.5395	21.1304
DATA	304	4	49	0	0	A_04_P007461	DN888937	7945.41	301.1	5.145806e+001	6.136909e+000	95	22.5	6.413754e+000	0	0	0	0	0	0	47.5953	1	1	49.8279	21.6071
DATA	305	4	50	0	0	A_04_P074704	ENSOCUT00000003430	7970.63	301.265	2.070071e+003	2.070341e+002	1945.5	20	4.689573e+000	0	0	0	0	0	0	1913.5	1	1	46.5243	20.913
DATA	306	4	51	0	0	A_04_P006990	DN889456	7996.47	301.173	2.222435e+002	2.247520e+001	249.5	22	6.401042e+000	0	0	0	0	0	0	205.283	1	1	49.8279	23.16
DATA	307	4	52	0	0	A_04_P001711	NM_001101682	8021.5	301	4.337941e+005	4.337941e+004	403267	29	2.066231e+001	0	0	0	0	1	0	400376	1	1	54.1152	37.2581
DATA	308	4	53	0	0	A_04_P018921	EB383832	8046.65	301.067	4.402053e+002	4.414810e+001	433	23	6.925860e+000	0	0	0	0	0	0	405.975	1	1	49.1849	23.5909
DATA	309	4	54	0	0	A_04_P023322	EB376729	8072.5	301	1.026802e+001	3.510301e+000	55.5	22	5.914626e+000	0	0	0	0	0	0	9.46111	1	0	65	20.871
DATA	310	4	55	0	1	RC1	RC1	8097.5	301	3.372031e+000	3.359827e+000	45	22	5.887841e+000	0	0	0	0	0	0	-1.22603	0	0	65	23
DATA	311	4	56	0	0	A_04_P093863	ENSOCUT00000012055	8123.16	301	1.179214e+001	3.563933e+000	56.5	23	5.190620e+000	0	0	0	0	0	0	10.8447	1	0	49.1849	23.3438
DATA	312	4	57	0	0	A_04_P009856	CU464323	8148.43	301.5	2.349925e+001	4.105441e+000	69	22	5.524719e+000	0	0	0	0	0	0	21.5908	1	1	50.4627	22.2432
DATA	313	4	58	0	0	A_04_P099427	ENSOCUT00000009041	8173.91	301.386	3.382555e+000	3.371673e+000	46	19	5.425019e+000	0	0	0	0	0	0	0.878323	0	0	57.259	19.3913
DATA	314	4	59	0	0	A_04_P102339	ENSOCUT00000031821	8199.42	301.427	2.219765e+001	4.039070e+000	68	21	5.229515e+000	0	0	0	0	0	0	20.3462	1	1	65	21.5652
DATA	315	4	60	0	0	A_04_P082917	ENSOCUT00000016400	8224.38	301.37	1.211099e+003	1.211570e+002	1156	23	5.950173e+000	0	0	0	0	0	0	1108.64	1	1	50.7771	22.4074
DATA	316	4	61	0	0	A_04_P001312	NM_001082075	8249.81	301.528	3.089155e+004	3.089157e+003	27793.5	21	4.499706e+000	0	0	0	0	0	0	28239.4	1	1	47.8731	21.1071
DATA	317	4	62	0	0	A_04_P090792	ENSOCUT00000011871	8275.37	301.521	3.400910e+000	3.388602e+000	42	19	4.610467e+000	0	0	0	0	0	0	-0.569905	0	0	47.8731	20.1795
DATA	318	4	63	0	0	A_04_P004992	NM_001253734	8300.95	301.477	6.494292e+005	6.494292e+004	592901	21.5	7.239205e+000	0	0	0	0	0	0	591800	1	1	55.8519	23.9643
DATA	319	4	64	0	0	A_04_P059995	ENSOCUT00000001601	8326.42	301.427	3.412479e+000	3.408367e+000	47	22	5.625403e+000	0	0	0	0	0	0	2.15436	0	0	65	22.3871
DATA	320	4	65	0	0	A_04_P074411	ENSOCUT00000017566	8351.61	301.577	1.070108e+003	1.070650e+002	1020	21	5.974659e+000	0	0	0	0	0	0	971.668	1	1	47.8731	20.6
DATA	321	4	66	0	0	A_04_P005853	DN890551	8377.11	301.5	1.195753e+001	3.616632e+000	54	23	5.373733e+000	0	0	0	0	0	0	10.8356	1	0	56.9804	22.8235
DATA	322	4	67	0	0	A_04_P029091	A_04_P029091	8402.5	301.5	4.386413e+002	4.399730e+001	432	19	5.246392e+000	0	0	0	0	0	0	396.63	1	1	57.5363	19.8966
DATA	323	4	68	0	0	A_04_P013158	ENSOCUT00000013068	8427.89	301.5	3.335186e+002	3.352762e+001	344	19	5.366085e+000	0	0	0	0	0	0	300.881	1	1	56.9804	20.2222
DATA	324	4	69	0	0	A_04_P084544	ENSOCUT00000007226	8452.86	301.689	1.186317e+003	1.186814e+002	1083	22	6.462057e+000	0	0	0	0	0	0	1067.67	1	1	48.8603	21.8421
DATA	325	4	70	0	0	A_04_P019111	CU464948	8478.58	301.573	7.933771e+001	8.649839e+000	113	20	5.937511e+000	0	0	0	0	0	0	71.2098	1	1	57.5363	21.6875
DATA	326	4	71	0	0	A_04_P063587	ENSOCUT00000014925	8504.11	301.5	6.979427e+000	3.525679e+000	49	19.5	4.724113e+000	0	0	0	0	0	0	6.24647	1	0	56.9804	20.4
DATA	327	4	72	0	0	A_04_P070492	A_04_P070492	8529.65	301.735	1.252020e+001	3.685529e+000	53.5	20	4.709862e+000	0	0	0	0	0	0	11.1716	1	0	46.1809	20.871
DATA	328	4	73	0	0	A_04_P071864	ENSOCUT00000010188	8554.54	301.816	5.455532e+003	5.455643e+002	4700	22.5	6.149421e+000	0	0	0	0	0	0	4852.47	1	1	49.8279	22.8462
DATA	329	4	74	0	0	A_04_P037297	ENSOCUT00000014712	8580.42	301.573	2.763427e+002	2.785377e+001	279	21.5	6.613692e+000	0	0	0	0	0	0	244.915	1	1	57.5363	22.4688
DATA	330	4	75	0	0	A_04_P055493	ENSOCUT00000009565	8605.58	301.573	3.788340e+000	3.523191e+000	46	21	6.714547e+000	0	0	0	0	0	0	3.34514	1	0	57.5363	22.0417
DATA	331	4	76	0	0	A_04_P090039	ENSOCUT00000003621	8630.6	301.844	1.576413e+004	1.576417e+003	13666.5	21	1.091114e+001	0	0	0	0	0	0	13866.2	1	1	49.8279	24.3571
DATA	332	4	77	66	1	DarkCorner	DarkCorner	8656.52	302.169	3.544217e+000	3.531390e+000	40.5	20	7.104293e+000	0	0	0	0	0	0	-1.79085	0	0	47.8731	21.2821
DATA	333	4	78	66	1	DarkCorner	DarkCorner	8681.77	302.043	3.560263e+000	3.547378e+000	38	20	6.335695e+000	0	0	0	0	0	0	-4.16135	0	0	46.5243	20.75
DATA	334	4	79	66	1	DarkCorner	DarkCorner	8707.21	302.207	3.577400e+000	3.564454e+000	40	22	6.161305e+000	0	0	0	0	0	0	-1.22899	0	0	49.8279	22.0882
DATA	335	4	80	66	1	DarkCorner	DarkCorner	8733.05	301.661	3.596440e+000	3.583424e+000	33	19	6.568987e+000	0	0	0	0	0	0	-5.7514	0	0	44.4243	20.3611
DATA	336	4	81	66	1	DarkCorner	DarkCorner	8758.27	301.986	3.615835e+000	3.602749e+000	35	20	6.235373e+000	0	0	0	0	0	0	-4.13509	0	0	47.8731	20.1892
DATA	337	4	82	66	1	DarkCorner	DarkCorner	8783.44	302.208	3.636584e+000	3.623423e+000	40	20	6.122775e+000	0	0	0	0	0	0	-1.96768	0	0	49.1849	21.186
DATA	338	4	83	66	1	DarkCorner	DarkCorner	8809.18	302.076	3.659462e+000	3.646218e+000	37.5	21	5.546637e+000	0	0	0	0	0	0	-2.51451	0	0	45.835	21.1538
DATA	339	4	84	66	1	DarkCorner	DarkCorner	8834.18	302	3.683161e+000	3.669831e+000	36.5	20	4.295062e+000	0	0	0	0	0	0	-2.80096	0	0	49.1849	20.0488
DATA	340	4	85	66	1	DarkCorner	DarkCorner	8859.97	302.325	3.709067e+000	3.695644e+000	36	19	5.526184e+000	0	0	0	0	0	0	-3.14924	0	0	48.2044	19.1707
DATA	341	5	1	66	1	DarkCorner	DarkCorner	6713.84	306.768	3.657024e+000	3.643790e+000	39.5	18	4.455480e+000	0	0	0	0	0	0	-4.92122	0	0	50.7771	17.9037
DATA	342	5	2	66	1	DarkCorner	DarkCorner	6739.08	306.886	3.629791e+000	3.616655e+000	39	19	4.616751e+000	0	0	0	0	0	0	-3.64817	0	0	50.1463	18.5758
DATA	343	5	3	66	1	DarkCorner	DarkCorner	6764.41	306.762	3.604502e+000	3.591457e+000	39	20	4.898979e+000	0	0	0	0	0	0	-4.41145	0	0	50.7771	21
DATA	344	5	4	66	1	DarkCorner	DarkCorner	6789.88	307.288	3.580269e+000	3.567312e+000	36.5	20	6.481360e+000	0	0	0	0	0	0	-4.96041	0	0	45.835	20.1471
DATA	345	5	5	66	1	DarkCorner	DarkCorner	6815.3	306.854	3.558568e+000	3.545689e+000	38	21	6.774024e+000	0	0	0	0	0	0	-5.32757	0	0	50.7771	22.3714
DATA	346	5	6	66	1	DarkCorner	DarkCorner	6840.23	307.068	3.538248e+000	3.525443e+000	38	21.5	6.538791e+000	0	0	0	0	0	0	-6.3248	0	0	47.8731	20.8235
DATA	347	5	7	66	1	DarkCorner	DarkCorner	6865.82	306.956	3.519150e+000	3.506415e+000	42.5	18	5.028548e+000	0	0	0	0	0	0	-2.92131	0	0	46.8651	18.9375
DATA	348	5	8	66	1	DarkCorner	DarkCorner	6891.61	307.026	3.501173e+000	3.488502e+000	38	22	5.126880e+000	0	0	0	0	0	0	-7.6259	0	0	49.1849	20.8519
DATA	349	5	9	66	1	DarkCorner	DarkCorner	6916.99	307.159	3.484736e+000	3.472124e+000	38	18	5.953045e+000	0	0	0	0	0	0	-5.54937	0	0	46.8651	18.8519
DATA	350	5	10	0	0	A_04_P030857	DN889303	6942.5	307	6.538875e+004	6.538876e+003	58863	20	5.573512e+000	0	0	0	0	0	0	58500.8	1	1	54.1152	20.7241
DATA	351	5	11	0	0	A_04_P001991	NM_001082715	6967.72	307.118	2.752781e+003	2.752996e+002	2523	20.5	6.388771e+000	0	0	0	0	0	0	2472.75	1	1	48.8603	21.8235
DATA	352	5	12	0	0	A_04_P047999	ENSOCUT00000014419	6993	307	1.909011e+005	1.909011e+004	172180	24	5.871366e+000	0	0	0	0	0	0	172114	1	1	54.9904	23.3704
DATA	353	5	13	0	0	A_04_P028791	ENSOCUT00000003796	7018.27	307.219	4.674745e+002	4.687229e+001	471.5	23	6.067058e+000	0	0	0	0	0	0	422.937	1	1	48.2044	23.5333
DATA	354	5	14	0	0	A_04_P014198	D38120	7043.58	307.427	3.420094e+000	3.407716e+000	44.5	24.5	7.591627e+000	0	0	0	0	0	0	-0.248119	0	0	65	25.0588
DATA	355	5	15	0	0	A_04_P039539	A_04_P039539	7069.42	307.427	3.409974e+000	3.397633e+000	43	22.5	4.130375e+000	0	0	0	0	0	0	-2.42893	0	0	57.5363	22.5
DATA	356	5	16	0	0	A_04_P084133	ENSOCUT00000007699	7094.5	307.352	6.426138e+000	3.449145e+000	50	22	5.823129e+000	0	0	0	0	0	0	5.86525	1	0	57.5363	21.7037
DATA	357	5	17	0	0	A_04_P023707	EB376354	7119.63	307.5	8.412160e+003	8.412228e+002	7737.5	22	4.261756e+000	0	0	0	0	0	0	7696.79	1	1	52.3208	22.3448
DATA	358	5	18	0	0	A_04_P049882	ENSOCUT00000015321	7145.42	307.427	9.544236e+000	3.505324e+000	54	19.5	5.404598e+000	0	0	0	0	0	0	8.75217	1	0	57.5363	21.125
DATA	359	5	19	0	0	A_04_P042444	ENSOCUT00000014191	7170.58	307.427	2.899655e+005	2.899655e+004	265333	21	8.354240e+000	0	0	0	0	0	0	266434	1	1	57.5363	23.72
DATA	360	5	20	0	0	A_04_P067377	ENSOCUT00000011140	7196.42	307.427	8.471856e+001	9.113799e+000	125	22	7.455120e+000	0	0	0	0	0	0	77.988	1	1	57.5363	23.6897
DATA	361	5	21	0	0	A_04_P065742	ENSOCUT00000003173	7221.58	307.427	3.411983e+001	4.784758e+000	77	25	8.941059e+000	0	0	0	0	0	0	31.4603	1	1	57.5363	26.8438
DATA	362	5	22	0	0	A_04_P035757	A_04_P035757	7247	307.455	3.361642e+000	3.349476e+000	43	22	5.332207e+000	0	0	0	0	0	0	-1.93876	0	0	55.8519	21.8919
DATA	363	5	23	0	0	A_04_P015607	AY171798	7272.42	307.427	8.578072e+000	3.453335e+000	53	24	8.197561e+000	0	0	0	0	0	0	7.93154	1	0	57.5363	25
DATA	364	5	24	0	0	A_04_P094717	ENSOCUT00000004082	7297.63	307.573	3.592074e+002	3.607579e+001	372.5	24	5.584370e+000	0	0	0	0	0	0	332.53	1	1	49.1849	24
DATA	365	5	25	0	0	A_04_P014091	ENSOCUT00000031602	7323.33	307.5	4.549585e+002	4.561812e+001	469.5	23	6.338344e+000	0	0	0	0	0	0	421.599	1	1	57.5363	23.7857
DATA	366	5	26	0	0	A_04_P091137	ENSOCUT00000015453	7348.5	307.5	2.810304e+002	2.830020e+001	303.5	26.5	1.101586e+001	0	0	0	0	0	0	260.655	1	1	65	28.6429
DATA	367	5	27	0	0	A_04_P031177	ENSOCUT00000016899	7373.89	307.5	3.344282e+000	3.332179e+000	43.5	24	6.687754e+000	0	0	0	0	0	0	-3.73602	0	0	56.9804	25.2571
DATA	368	5	28	0	0	A_04_P085002	ENSOCUT00000010307	7399.42	307.573	2.383573e+002	2.406721e+001	273.5	21	4.424553e+000	0	0	0	0	0	0	221.397	1	1	57.5363	22.08
DATA	369	5	29	0	0	A_04_P096633	ENSOCUT00000005416	7424.08	307.699	2.526938e+003	2.527158e+002	2381	24	1.835632e+001	0	0	0	0	1	0	2348.48	1	1	48.5334	32.2727
DATA	370	5	30	0	0	A_04_P066036	A_04_P066036	7450.33	307.5	2.134156e+002	2.159927e+001	243.5	23	6.872465e+000	0	0	0	0	0	0	198.427	1	1	57.5363	24.3333
DATA	371	5	31	0	0	A_04_P006176	ENSOCUT00000021550	7475.34	307.878	3.127578e+003	3.127755e+002	2909	22	6.232897e+000	0	0	0	0	0	0	2909.24	1	1	48.8603	23.8148
DATA	372	5	32	0	0	A_04_P022811	EB377296	7500.7	308.026	4.414224e+003	4.414349e+002	3977	25	6.429101e+000	0	0	0	0	0	0	4107.37	1	1	49.1849	25.2222
DATA	373	5	33	0	0	A_04_P025096	EB374845	7526.05	307.793	1.456927e+003	1.457306e+002	1351.5	23.5	8.020917e+000	0	0	0	0	0	0	1355.84	1	1	50.7771	23.7059
DATA	374	5	34	0	0	A_04_P048023	ENSOCUT00000008981	7551.6	307.823	4.572911e+003	4.573031e+002	4335	22	1.464356e+001	0	0	0	0	0	0	4256.22	1	1	50.1463	28.0606
DATA	375	5	35	0	0	A_04_P010086	DN885552	7577.14	307.593	4.608317e+000	3.354897e+000	51	24.5	1.306145e+001	0	0	0	0	0	0	4.2892	1	0	56.9804	28.5833
DATA	376	5	36	0	0	A_04_P014196	D38120	7602.5	307.648	6.854662e+000	3.393017e+000	54	22	7.038283e+000	0	0	0	0	0	0	6.38006	1	0	65	22.9118
DATA	377	5	37	0	0	A_04_P056565	ENSOCUT00000004139	7627.91	307.614	8.712273e+000	3.435588e+000	56	23	7.762500e+000	0	0	0	0	0	0	8.1085	1	0	57.259	24.1111
DATA	378	5	38	0	0	A_04_P018017	DN888386	7653.42	307.573	2.982080e+002	3.000545e+001	324	23	6.564511e+000	0	0	0	0	0	0	277.507	1	1	57.5363	23.697
DATA	379	5	39	0	0	A_04_P093983	ENSOCUT00000009340	7678.5	307.648	3.596259e+003	3.596413e+002	3394	25	6.619132e+000	0	0	0	0	0	0	3346.12	1	1	57.5363	24.7097
DATA	380	5	40	0	0	A_04_P089029	ENSOCUT00000010286	7703.91	308.079	7.334980e+003	7.335055e+002	6782	22.5	5.850802e+000	0	0	0	0	0	0	6824.04	1	1	51.7088	22.6667
DATA	381	5	41	0	0	A_04_P001791	NM_001101690	7728.91	307.896	2.398529e+003	2.398760e+002	2279	23	7.221045e+000	0	0	0	0	0	0	2230.78	1	1	46.8651	22.9118
DATA	382	5	42	0	0	A_04_P001161	NM_001082337	7754.83	308.29	5.340022e+001	6.291263e+000	98	23	4.544492e+000	0	0	0	0	0	0	49.6547	1	1	46.5243	22.1176
DATA	383	5	43	0	0	A_04_P071052	ENSOCUT00000006415	7780.24	308.114	3.339672e+000	3.327585e+000	46	24	5.777556e+000	0	0	0	0	0	0	-2.10351	0	0	46.5243	22.6389
DATA	384	5	44	0	0	A_04_P024826	XM_002716628	7805.44	308.027	3.661326e+002	3.676429e+001	385.5	24	6.744418e+000	0	0	0	0	0	0	340.18	1	1	48.5334	22.8889
DATA	385	5	45	0	0	A_04_P078132	ENSOCUT00000008341	7830.66	308.123	2.797632e+003	2.797830e+002	2640	20	6.667833e+000	0	0	0	0	0	0	2598.27	1	1	48.5334	20.72
DATA	386	5	46	0	0	A_04_P087562	A_04_P087562	7856.5	308.352	6.428321e+000	3.393162e+000	54	19.5	6.076996e+000	0	0	0	0	0	0	5.96769	1	0	57.5363	21.0333
DATA	387	5	47	0	0	A_04_P021063	EB379055	7881.72	308.42	5.088448e+001	6.083059e+000	94	23	6.426117e+000	0	0	0	0	0	0	47.215	1	1	51.0895	23.4643
DATA	388	5	48	0	0	A_04_P067382	ENSOCUT00000017859	7907.42	308.427	3.347346e+000	3.336469e+000	49.5	24	5.807136e+000	0	0	0	0	0	0	0.842661	0	0	57.5363	22.625
DATA	389	5	49	0	0	A_04_P049587	ENSOCUT00000003929	7932.58	308.427	1.600595e+001	3.701201e+000	64	23	5.864256e+000	0	0	0	0	0	0	14.8345	1	0	57.5363	21.7083
DATA	390	5	50	0	0	A_04_P041387	A_04_P041387	7958	308.455	9.174793e+000	3.463086e+000	57	22	6.402012e+000	0	0	0	0	0	0	8.49791	1	0	55.8519	21.2963
DATA	391	5	51	0	0	A_04_P019937	EB380123	7983.42	308.427	3.826940e+000	3.363513e+000	50	19.5	4.343842e+000	0	0	0	0	0	0	3.54213	1	0	57.5363	20.6
DATA	392	5	52	0	0	A_04_P021058	EB379058	8008.58	308.427	8.670337e+004	8.670338e+003	81082	24	1.488799e+001	0	0	0	0	1	0	80191.9	1	1	57.5363	30.5
DATA	393	5	53	0	0	A_04_P077063	ENSOCUT00000012523	8034.42	308.427	3.358973e+000	3.350522e+000	49	28	1.293462e+001	0	0	0	0	1	0	1.45579	0	0	57.5363	31
DATA	394	5	54	0	0	A_04_P043281	ENSOCUT00000002500	8059.47	307.91	3.362177e+000	3.352649e+000	48	22	5.211553e+000	0	0	0	0	0	0	1.22798	0	0	49.5074	21.5313
DATA	395	5	55	0	0	A_04_P072567	A_04_P072567	8084.7	308.208	9.714982e+004	9.714982e+003	89609.5	22	4.558577e+000	0	0	0	0	0	0	89621.2	1	1	49.5074	22.3704
DATA	396	5	56	0	0	A_04_P072102	A_04_P072102	8110.17	308.277	7.042092e+000	3.429105e+000	49	22	6.302994e+000	0	0	0	0	0	0	6.49014	1	0	51.4001	23.0857
DATA	397	5	57	0	0	A_04_P011966	DN881966	8135.68	308.378	3.264348e+002	3.281589e+001	348.5	22.5	4.832267e+000	0	0	0	0	0	0	300.542	1	1	51.0895	22.5625
DATA	398	5	58	0	0	A_04_P043297	ENSOCUT00000009446	8161	308.526	6.958009e+001	7.728141e+000	107	20.5	5.240474e+000	0	0	0	0	0	0	63.9919	1	1	49.1849	20.1471
DATA	399	5	59	0	0	A_04_P072376	A_04_P072376	8186.32	308.6	1.561757e+002	1.597640e+001	183	19	4.009572e+000	0	0	0	0	0	0	143.464	1	1	50.7771	20.08
DATA	400	5	60	0	0	A_04_P072592	NM_001082271	8211.76	308.853	7.427903e+003	7.427980e+002	6926	21.5	5.719736e+000	0	0	0	0	0	0	6814.95	1	1	48.5334	21.6538
DATA	401	5	61	0	0	A_04_P044455	A_04_P044455	8237.5	308.5	7.271042e+002	7.278876e+001	707	23	4.364125e+000	0	0	0	0	0	0	666.125	1	1	57.5363	22.2593
DATA	402	5	62	0	0	A_04_P009790	DN886048	8262.28	308.8	2.599604e+004	2.599606e+003	23377	19	4.122945e+000	0	0	0	0	0	0	23783.2	1	1	49.1849	20.0357
DATA	403	5	63	0	0	A_04_P050871	ENSOCUT00000009205	8288.42	308.573	1.017536e+002	1.072408e+001	134	21	4.264373e+000	0	0	0	0	0	0	92.9363	1	1	57.5363	21.8571
DATA	404	5	64	0	0	A_04_P075023	ENSOCUT00000013859	8313.58	308.573	1.462854e+004	1.462857e+003	13385.5	23.5	6.142628e+000	0	0	0	0	0	0	13338.5	1	1	57.5363	24.4167
DATA	405	5	65	0	0	A_04_P081573	A_04_P081573	8338.84	309.224	9.861392e+003	9.861451e+002	8869.5	22	5.611136e+000	0	0	0	0	0	0	8976.66	1	1	46.1809	22.2121
DATA	406	5	66	0	0	A_04_P048007	A_04_P048007	8363.89	309.286	3.861355e+002	3.876333e+001	395	23	6.721975e+000	0	0	0	0	0	0	350.82	1	1	45.1352	23.4194
DATA	407	5	67	0	0	A_04_P013026	NM_001171270	8389.58	308.573	6.774021e+005	6.774021e+004	614442	22.5	1.020711e+001	0	0	0	0	0	0	614059	1	1	57.5363	25.2333
DATA	408	5	68	0	0	A_04_P066960	ENSOCUT00000010693	8415.42	308.573	3.432259e+000	3.419838e+000	40	19	5.617786e+000	0	0	0	0	0	0	-1.10248	0	0	57.5363	20.3214
DATA	409	5	69	0	0	A_04_P057732	ENSOCUT00000002007	8440.3	308.531	9.787875e+001	1.037079e+001	133	22	4.813262e+000	0	0	0	0	0	0	88.3144	1	1	51.0895	21.8966
DATA	410	5	70	0	0	A_04_P073290	ENSOCUT00000001955	8465.69	309	1.165296e+003	1.165803e+002	1085	23	6.260132e+000	0	0	0	0	0	0	1048.81	1	1	49.1849	23.5484
DATA	411	5	71	0	0	A_04_P071922	ENSOCUT00000010869	8490.89	308.84	1.136709e+004	1.136715e+003	10079	20	4.216782e+000	0	0	0	0	0	0	10202.5	1	1	50.7771	20.6563
DATA	412	5	72	0	0	A_04_P007066	A_04_P007066	8516.58	309.378	1.208506e+001	3.661234e+000	54	19.5	5.036059e+000	0	0	0	0	0	0	10.8155	1	0	47.8731	20.8438
DATA	413	5	73	0	0	A_04_P000044	NM_001082305	8541.85	308.923	4.989866e+002	5.001898e+001	489	22.5	4.662555e+000	0	0	0	0	0	0	445.127	1	1	49.1849	22.9643
DATA	414	5	74	0	0	A_04_P019218	EB382470	8567.5	309	3.491705e+000	3.480513e+000	42	21	6.257898e+000	0	0	0	0	0	0	0.891603	0	0	54.1152	21
DATA	415	5	75	0	0	A_04_P017732	DN886565	8593.19	309.205	1.373584e+001	3.752184e+000	54	22	1.303379e+001	0	0	0	0	0	0	12.1672	1	0	47.8731	25.7097
DATA	416	5	76	0	0	A_04_P041043	ENSOCUT00000006865	8618.5	309	1.793802e+001	3.937665e+000	57	19.5	6.135593e+000	0	0	0	0	0	0	15.8278	1	1	65	20.6429
DATA	417	5	77	0	0	A_04_P061043	ENSOCUT00000016993	8643.5	309	2.331594e+001	4.221865e+000	62	21	1.075545e+001	0	0	0	0	0	0	20.4895	1	1	65	25.4138
DATA	418	5	78	66	1	DarkCorner	DarkCorner	8669.19	309.811	3.547731e+000	3.534891e+000	38.5	20	5.225975e+000	0	0	0	0	0	0	-1.9562	0	0	48.2044	20.5405
DATA	419	5	79	66	1	DarkCorner	DarkCorner	8694.23	309.634	3.564296e+000	3.551936e+000	42	20	5.802298e+000	0	0	0	0	0	0	0.539047	0	0	47.5395	19.6667
DATA	420	5	80	66	1	DarkCorner	DarkCorner	8719.89	309.387	3.582489e+000	3.569524e+000	38	19.5	7.568771e+000	0	0	0	0	0	0	-1.39459	0	0	44.0646	21.4375
DATA	421	5	81	66	1	DarkCorner	DarkCorner	8745.36	309.837	3.601428e+000	3.588394e+000	36	18	6.979050e+000	0	0	0	0	0	0	-4.49816	0	0	50.4627	19.4167
DATA	422	5	82	66	1	DarkCorner	DarkCorner	8770.64	309.53	3.621939e+000	3.608831e+000	35	21	6.093614e+000	0	0	0	0	0	0	-3.56916	0	0	51.7088	22.0811
DATA	423	5	83	66	1	DarkCorner	DarkCorner	8795.9	310.103	3.643367e+000	3.630181e+000	39	20	5.748438e+000	0	0	0	0	0	0	-0.946388	0	0	46.8651	21.4615
DATA	424	5	84	66	1	DarkCorner	DarkCorner	8821.44	310.073	3.666853e+000	3.653583e+000	37	20	5.452160e+000	0	0	0	0	0	0	-4.17139	0	0	50.4627	20.4571
DATA	425	5	85	66	1	DarkCorner	DarkCorner	8846.97	309.513	3.692191e+000	3.678829e+000	35	19	4.402643e+000	0	0	0	0	0	0	-3.09903	0	0	49.8279	19.62
DATA	426	6	1	66	1	DarkCorner	DarkCorner	6726.17	314.061	3.637133e+000	3.623970e+000	39	18	5.994205e+000	0	0	0	0	0	0	-4.34764	0	0	45.835	19.3415
DATA	427	6	2	66	1	DarkCorner	DarkCorner	6751.75	313.944	3.610688e+000	3.597621e+000	36	18	3.516196e+000	0	0	0	0	0	0	-7.17389	0	0	47.5395	18.3636
DATA	428	6	3	66	1	DarkCorner	DarkCorner	6777.39	314.069	3.585805e+000	3.572827e+000	38.5	20	5.309161e+000	0	0	0	0	0	0	-4.71212	0	0	53.8203	20.5172
DATA	429	6	4	66	1	DarkCorner	DarkCorner	6802.34	314.544	3.562949e+000	3.550054e+000	36	21	5.953845e+000	0	0	0	0	0	0	-8.56075	0	0	50.1463	21
DATA	430	6	5	66	1	DarkCorner	DarkCorner	6827.96	314.558	3.541497e+000	3.528681e+000	40	21	5.487604e+000	0	0	0	0	0	0	-4.26301	0	0	49.1849	20.6842
DATA	431	6	6	66	1	DarkCorner	DarkCorner	6853.98	314.634	3.521234e+000	3.508491e+000	42	18	5.779064e+000	0	0	0	0	0	0	-1.6055	0	0	51.0895	19.1842
DATA	432	6	7	66	1	DarkCorner	DarkCorner	6878.94	314.382	3.503470e+000	3.490791e+000	38	21.5	3.624702e+000	0	0	0	0	0	0	-6.59763	0	0	53.2255	21.5385
DATA	433	6	8	66	1	DarkCorner	DarkCorner	6904.14	314.407	3.486618e+000	3.473999e+000	39	23	6.549195e+000	0	0	0	0	0	0	-5.77422	0	0	56.9804	21.9333
DATA	434	6	9	0	0	A_04_P040280	A_04_P040280	6929.5	314.352	3.955937e+001	5.254534e+000	80.5	23.5	6.497337e+000	0	0	0	0	0	0	35.3792	1	1	57.5363	22.8462
DATA	435	6	10	0	0	A_04_P088994	ENSOCUT00000012941	6954.55	314.47	1.455354e+004	1.455359e+003	12801	21	5.938606e+000	0	0	0	0	0	0	13070	1	1	51.4001	21.2727
DATA	436	6	11	0	0	A_04_P000481	NM_001082013	6980.42	314.427	4.606433e+002	4.619189e+001	451.5	21	6.316165e+000	0	0	0	0	0	0	415.321	1	1	65	22.5
DATA	437	6	12	0	0	A_04_P048092	A_04_P048092	7005.58	314.427	6.637408e+000	3.482179e+000	50	26	7.470892e+000	0	0	0	0	0	0	6.00566	1	0	57.5363	26.7826
DATA	438	6	13	0	0	A_04_P069258	ENSOCUT00000012637	7031.11	314.5	3.419304e+000	3.417447e+000	47.5	22	6.113092e+000	0	0	0	0	0	0	2.43219	0	0	56.9804	22.6452
DATA	439	6	14	0	0	A_04_P052428	ENSOCUT00000000363	7056.24	314.547	5.984564e+003	5.984660e+002	5367	21.5	5.457452e+000	0	0	0	0	0	0	5449.53	1	1	51.7088	22
DATA	440	6	15	0	0	A_04_P076484	ENSOCUT00000000392	7081.67	314.5	6.548769e+000	3.449920e+000	51	22	5.549174e+000	0	0	0	0	0	0	5.97993	1	0	57.5363	22.72
DATA	441	6	16	0	0	A_04_P091882	ENSOCUT00000012708	7107.33	314.5	1.466280e+002	1.504698e+001	183	22	5.826553e+000	0	0	0	0	0	0	134.238	1	1	57.5363	21.7778
DATA	442	6	17	0	0	A_04_P015151	AY175598	7132.06	314.714	1.346386e+001	3.629566e+000	56	21	4.867175e+000	0	0	0	0	0	0	12.3549	1	0	49.5074	21.5758
DATA	443	6	18	0	0	A_04_P069157	ENSOCUT00000017728	7158.11	314.5	5.264719e+001	6.247409e+000	94	19	5.493570e+000	0	0	0	0	0	0	48.4134	1	1	56.9804	19.6
DATA	444	6	19	0	0	A_04_P061788	ENSOCUT00000001818	7183.15	314.618	5.802796e+003	5.802893e+002	5187	23	9.666715e+000	0	0	0	0	0	0	5346.43	1	1	52.6241	24.7143
DATA	445	6	20	0	0	A_04_P036370	ENSOCUT00000016488	7208.67	314.5	3.129796e+005	3.129796e+004	287238	25	8.653362e+000	0	0	0	0	0	0	288860	1	1	57.5363	26.4545
DATA	446	6	21	0	0	A_04_P013965	ENSOCUT00000007455	7233.94	314.725	1.871236e+001	3.833571e+000	62	21.5	4.496471e+000	0	0	0	0	0	0	17.2981	1	1	46.1809	22.8056
DATA	447	6	22	0	0	A_04_P046068	ENSOCUT00000008715	7259.58	314.573	6.320883e+000	3.400538e+000	54	20	5.354433e+000	0	0	0	0	0	0	5.85116	1	0	65	21.2069
DATA	448	6	23	0	0	A_04_P026469	EB373378	7285	314.545	2.478260e+002	2.500628e+001	279	27	1.102958e+001	0	0	0	0	1	0	229.692	1	1	55.8519	30.4194
DATA	449	6	24	0	0	A_04_P004494	NM_001082360	7310.21	314.859	7.792154e+002	7.799280e+001	767	23	4.609104e+000	0	0	0	0	0	0	723.041	1	1	49.5074	23.3793
DATA	450	6	25	0	0	A_04_P101388	ENSOCUT00000010314	7335.4	314.844	3.409785e+004	3.409786e+003	30964.5	24	6.319397e+000	0	0	0	0	0	0	31669.7	1	1	49.8279	25.25
DATA	451	6	26	0	0	A_04_P096560	A_04_P096560	7361.43	314.5	3.339651e+000	3.333723e+000	49	25.5	6.209303e+000	0	0	0	0	0	0	1.8826	0	0	48.5334	25.3438
DATA	452	6	27	0	0	A_04_P033413	ENSOCUT00000009147	7386.4	314.844	1.993462e+002	2.021000e+001	226.5	23	5.809581e+000	0	0	0	0	0	0	185.439	1	1	49.8279	23.5862
DATA	453	6	28	0	0	A_04_P017600	DN884264	7412.09	314.614	1.610921e+005	1.610921e+004	150247	24	1.087623e+001	0	0	0	0	0	0	149936	1	1	57.259	27.6774
DATA	454	6	29	0	0	A_04_P008243	DN888156	7437.5	314.648	3.333472e+000	3.323759e+000	49	24	1.401520e+001	0	0	0	0	1	0	1.16382	0	0	57.5363	30.3226
DATA	455	6	30	0	0	A_04_P066693	ENSOCUT00000000232	7462.59	315.092	2.176587e+002	2.201758e+001	248	22.5	4.970258e+000	0	0	0	0	0	0	202.793	1	1	49.1849	22.6818
DATA	456	6	31	0	0	A_04_P101792	ENSOCUT00000007965	7488.5	315	7.857686e+000	3.410457e+000	56	23	4.418341e+000	0	0	0	0	0	0	7.32324	1	0	54.1152	24.6087
DATA	457	6	32	0	0	A_04_P008602	ENSOCUT00000005774	7513.28	315.135	4.345010e+003	4.345137e+002	4090	30	7.247734e+000	0	0	0	0	0	0	4050.55	1	1	48.5334	27.5652
DATA	458	6	33	0	0	A_04_P067007	ENSOCUT00000017676	7538.93	315.17	9.806518e+003	9.806574e+002	9160.5	25.5	1.254047e+001	0	0	0	0	0	0	9143.51	1	1	51.7088	27.2222
DATA	459	6	34	0	0	A_04_P013120	D17403	7564.5	315	6.715065e+005	6.715065e+004	626679	27	1.667093e+001	0	0	0	0	1	0	626137	1	1	54.1152	35
DATA	460	6	35	0	0	A_04_P037293	XM_002723336	7589.58	315.427	5.041228e+001	6.034419e+000	96	22	4.519032e+000	0	0	0	0	0	0	47.0124	1	1	57.5363	21.963
DATA	461	6	36	0	0	A_04_P026842	ENSOCUT00000010510	7615.42	315.427	6.989733e+003	6.989811e+002	6557	25	8.029295e+000	0	0	0	0	0	0	6518.09	1	1	57.5363	25.6071
DATA	462	6	37	0	0	A_04_P039282	A_04_P039282	7640.5	315.352	4.084969e+001	5.262174e+000	87	26	6.871073e+000	0	0	0	0	0	0	38.089	1	1	57.5363	25.7857
DATA	463	6	38	0	0	A_04_P098805	ENSOCUT00000010658	7665.38	315.295	5.142605e+003	5.142712e+002	4784	23	6.378378e+000	0	0	0	0	0	0	4794.31	1	1	50.4627	24.6061
DATA	464	6	39	0	0	A_04_P089519	ENSOCUT00000015960	7691.17	315.458	7.395873e+003	7.395948e+002	6724	25	5.391336e+000	0	0	0	0	0	0	6893.86	1	1	51.0895	24.069
DATA	465	6	40	0	0	A_04_P076916	ENSOCUT00000010857	7716.58	315.427	1.585340e+001	3.678230e+000	61	24	6.708044e+000	0	0	0	0	0	0	14.7736	1	0	65	23.7419
DATA	466	6	41	0	0	A_04_P099663	ENSOCUT00000011170	7742.37	315.602	1.711125e+003	1.711447e+002	1660.5	23	6.504791e+000	0	0	0	0	0	0	1594.17	1	1	51.7088	23.5135
DATA	467	6	42	0	0	A_04_P040522	ENSOCUT00000010493	7767.52	315.853	8.695018e+001	9.307577e+000	125	22.5	5.937511e+000	0	0	0	0	0	0	80.9852	1	1	49.8279	22.1875
DATA	468	6	43	0	0	A_04_P057280	ENSOCUT00000012295	7792.89	315.5	8.753891e+002	8.760193e+001	833.5	21	6.429037e+000	0	0	0	0	0	0	814.959	1	1	54.1152	21.2414
DATA	469	6	44	0	0	A_04_P003882	NM_001082638	7818.17	315.936	3.335439e+000	3.323392e+000	48.5	21	7.093595e+000	0	0	0	0	0	0	0.117235	0	0	38.2652	20.3704
DATA	470	6	45	0	0	A_04_P076797	ENSOCUT00000008225	7843.56	315.675	3.050638e+003	3.050819e+002	2884	21	5.254205e+000	0	0	0	0	0	0	2837.67	1	1	49.8279	21.76
DATA	471	6	46	0	0	A_04_P074992	NM_001171040	7868.77	315.696	4.627590e+001	5.699283e+000	88	23.5	6.337355e+000	0	0	0	0	0	0	43.0241	1	1	46.8651	23.9
DATA	472	6	47	0	0	A_04_P066862	A_04_P066862	7894.59	315.833	6.901095e+001	7.661847e+000	108	24	6.185310e+000	0	0	0	0	0	0	64.1282	1	1	50.1463	23
DATA	473	6	48	0	0	A_04_P057626	ENSOCUT00000002996	7919.89	315.5	4.907487e+005	4.907487e+004	455704	23	4.738206e+000	0	0	0	0	0	0	455724	1	1	56.9804	22.7826
DATA	474	6	49	0	0	A_04_P056200	NM_001082077	7945.5	315.5	2.375753e+001	4.092898e+000	69	22	5.784489e+000	0	0	0	0	0	0	22.0479	1	1	57.5363	22.1429
DATA	475	6	50	0	0	A_04_P006601	ENSOCUT00000000681	7970.58	315.573	2.985524e+004	2.985526e+003	23473.5	21	7.060383e+000	0	1	0	0	0	0	27688.8	1	1	57.5363	22.1852
DATA	476	6	51	0	0	A_04_P007731	ENSOCUT00000020927	7996.33	315.5	1.479937e+001	3.650902e+000	61	22	5.907018e+000	0	0	0	0	0	0	13.7151	1	0	57.5363	22.6786
DATA	477	6	52	0	0	A_04_P025521	ENSOCUT00000016741	8021.5	315.5	5.683602e+000	3.388079e+000	52.5	26	1.327826e+001	0	0	0	0	1	0	5.26314	1	0	57.5363	30.6429
DATA	478	6	53	0	0	A_04_P005101	ENSOCUT00000012748	8046.61	315.784	3.424125e+002	3.440402e+001	352	26	9.752605e+000	0	0	0	0	0	0	316.842	1	1	49.1849	27.4483
DATA	479	6	54	0	0	A_04_P082477	ENSOCUT00000006732	8072.42	315.573	6.459451e+000	3.407565e+000	53	22	4.093793e+000	0	0	0	0	0	0	5.97138	1	0	57.5363	21.3226
DATA	480	6	55	0	0	A_04_P093962	NM_001082183	8097.58	315.573	4.465327e+001	5.581626e+000	88.5	23	6.213960e+000	0	0	0	0	0	0	41.2404	1	1	57.5363	23.5517
DATA	481	6	56	0	0	A_04_P008430	DN887893	8122.88	315.987	9.230857e+001	9.820635e+000	130.5	22.5	5.735083e+000	0	0	0	0	0	0	85.1746	1	1	47.8731	23.0263
DATA	482	6	57	0	0	A_04_P003313	NM_001082118	8148.05	316.014	3.367832e+000	3.363889e+000	48	23	5.516868e+000	0	0	0	0	0	0	2.16958	0	0	46.8651	21.5588
DATA	483	6	58	0	0	A_04_P027556	EB373900	8173.91	315.614	3.372133e+000	3.359929e+000	44	19	4.720836e+000	0	0	0	0	0	0	-0.626134	0	0	57.259	19.8125
DATA	484	6	59	0	0	A_04_P062323	ENSOCUT00000016241	8199.42	315.573	4.724501e+000	3.397200e+000	48	20	5.777010e+000	0	0	0	0	0	0	4.34363	1	0	65	20.5769
DATA	485	6	60	0	0	A_04_P007290	DN889133	8224.58	315.573	5.581707e+001	6.519460e+000	95	25	5.033223e+000	0	0	0	0	0	0	51.2491	1	1	57.5363	24.3333
DATA	486	6	61	0	0	A_04_P101582	XM_002710586	8250.09	315.614	2.601355e+003	2.601574e+002	2369	20.5	5.556502e+000	0	0	0	0	0	0	2385.04	1	1	57.259	22.2333
DATA	487	6	62	0	0	A_04_P066044	A_04_P066044	8275.04	315.949	5.506194e+001	6.460005e+000	92.5	21	3.613467e+000	0	0	0	0	0	0	50.4102	1	1	48.2044	20.8333
DATA	488	6	63	0	0	A_04_P099407	ENSOCUT00000016289	8300.91	315.935	1.585896e+002	1.621600e+001	187.5	22	4.221807e+000	0	0	0	0	0	0	144.947	1	1	54.4085	22.0968
DATA	489	6	64	0	0	A_04_P000976	NM_001099954	8325.66	316.104	9.332734e+003	9.332795e+002	8312	22	4.832267e+000	0	0	0	0	0	0	8515.43	1	1	49.1849	23.0625
DATA	490	6	65	0	0	A_04_P077553	ENSOCUT00000015167	8351.25	316	3.835221e+004	3.835222e+003	35291	23	5.785884e+000	0	0	0	0	0	0	34925.8	1	1	49.1849	23.5417
DATA	491	6	66	0	0	A_04_P014328	AF029955	8377.09	316.065	1.665898e+001	3.789266e+000	59	25	6.750296e+000	0	0	0	0	0	0	15.1394	1	0	54.4085	24.069
DATA	492	6	67	0	0	A_04_P091809	ENSOCUT00000004666	8402.19	316.378	1.712078e+003	1.712417e+002	1605	21	7.414027e+000	0	0	0	0	0	0	1552.64	1	1	49.1849	21.9697
DATA	493	6	68	0	0	A_04_P099244	ENSOCUT00000016549	8427.56	316.266	1.278511e+002	1.323429e+001	159	22	5.912812e+000	0	0	0	0	0	0	115.671	1	1	50.7771	21.5429
DATA	494	6	69	0	0	A_04_P018016	DN888386	8453.39	316.573	3.081701e+002	3.100700e+001	321	23.5	6.246286e+000	0	0	0	0	0	0	278.115	1	1	51.4001	23.5333
DATA	495	6	70	0	0	A_04_P076621	XM_002717518	8478.58	316.427	3.802111e+001	5.124998e+000	75	21	4.011025e+000	0	0	0	0	0	0	34.2204	1	1	65	21.6296
DATA	496	6	71	0	0	A_04_P093604	ENSOCUT00000014968	8503.58	316.545	1.231222e+003	1.231704e+002	1136	21	3.781574e+000	0	0	0	0	0	0	1105.03	1	1	49.8279	21.2432
DATA	497	6	72	0	0	A_04_P043735	ENSOCUT00000013047	8529.08	316.603	2.442681e+004	2.442683e+003	21105	22	6.632472e+000	0	0	0	0	0	0	21855.6	1	1	49.8279	22.6944
DATA	498	6	73	0	0	A_04_P055390	ENSOCUT00000004373	8554.81	316.284	6.586819e+000	3.530622e+000	48	21	4.383265e+000	0	0	0	0	0	0	5.87346	1	0	50.7771	21.3824
DATA	499	6	74	0	0	A_04_P074032	ENSOCUT00000010694	8580.19	316.481	1.216207e+002	1.265037e+001	149	22	8.492245e+000	0	0	0	0	0	0	108.071	1	1	50.1463	23.7586
DATA	500	6	75	0	0	A_04_P033740	A_04_P033740	8605.58	316.427	1.805421e+001	3.932840e+000	55	18	6.479911e+000	0	0	0	0	0	0	15.9823	1	1	57.5363	19.5484
DATA	501	6	76	0	0	A_04_P001606	NM_001082379	8631	316.455	2.972536e+005	2.972536e+004	269335	21	9.322347e+000	0	0	0	0	0	0	262084	1	1	55.8519	22.8846
DATA	502	6	77	0	0	A_04_P018689	EB384510	8656.5	316.5	4.083382e+001	5.393210e+000	75	25	8.643179e+000	0	0	0	0	0	0	35.8479	1	1	57.5363	25.2727
DATA	503	6	78	66	1	DarkCorner	DarkCorner	8682.19	316.753	3.552243e+000	3.539387e+000	41	20	4.793514e+000	0	0	0	0	0	0	-0.913996	0	0	49.5074	20.2222
DATA	504	6	79	66	1	DarkCorner	DarkCorner	8707.3	316.338	3.569642e+000	3.556723e+000	38.5	21	5.494474e+000	0	0	0	0	0	0	-2.97418	0	0	48.5334	20.5484
DATA	505	6	80	66	1	DarkCorner	DarkCorner	8732.71	316.625	3.588070e+000	3.575085e+000	35	19	6.904811e+000	0	0	0	0	0	0	-5.42181	0	0	51.0895	20.5313
DATA	506	6	81	66	1	DarkCorner	DarkCorner	8757.63	315.972	3.607883e+000	3.594826e+000	41	19	6.205230e+000	0	0	0	0	0	0	-1.80953	0	0	48.2044	20.4634
DATA	507	6	82	66	1	DarkCorner	DarkCorner	8784.19	316.796	3.629652e+000	3.616516e+000	39	20	6.112189e+000	0	0	0	0	0	0	-1.39975	0	0	40.6843	21.4054
DATA	508	6	83	66	1	DarkCorner	DarkCorner	8809.4	316.857	3.652173e+000	3.638956e+000	37.5	19	4.782145e+000	0	0	0	0	0	0	-2.57819	0	0	51.4001	19.3143
DATA	509	6	84	66	1	DarkCorner	DarkCorner	8833.86	316.58	3.675632e+000	3.662330e+000	36	20	5.229839e+000	0	0	0	0	0	0	-2.96361	0	0	50.7771	20.2683
DATA	510	6	85	66	1	DarkCorner	DarkCorner	8859.8	316.617	3.701999e+000	3.688601e+000	37	18	4.667615e+000	0	0	0	0	0	0	-1.24106	0	0	50.7771	17.7822
DATA	511	7	1	66	1	DarkCorner	DarkCorner	6713.79	321.671	3.644032e+000	3.630844e+000	41	18	4.609951e+000	0	0	0	0	0	0	-2.65299	0	0	48.2044	17.801
DATA	512	7	2	66	1	DarkCorner	DarkCorner	6738.73	321.155	3.617707e+000	3.604614e+000	39	19	4.521623e+000	0	0	0	0	0	0	-3.33258	0	0	47.5395	19.1515
DATA	513	7	3	66	1	DarkCorner	DarkCorner	6764.3	321.468	3.591837e+000	3.578838e+000	39.5	19	5.753622e+000	0	0	0	0	0	0	-4.05257	0	0	50.4627	20.6667
DATA	514	7	4	66	1	DarkCorner	DarkCorner	6789.67	321.5	3.568168e+000	3.555255e+000	41	21	5.573884e+000	0	0	0	0	0	0	-2.14851	0	0	57.5363	21.4545
DATA	515	7	5	66	1	DarkCorner	DarkCorner	6815.2	321.5	3.546026e+000	3.533193e+000	41	21	5.628156e+000	0	0	0	0	0	0	-3.50031	0	0	47.2035	20.6364
DATA	516	7	6	66	1	DarkCorner	DarkCorner	6840.68	321.232	3.525722e+000	3.512963e+000	39	18	5.839312e+000	0	0	0	0	0	0	-4.9175	0	0	51.0895	18.9512
DATA	517	7	7	66	1	DarkCorner	DarkCorner	6865.7	321.535	3.506739e+000	3.494048e+000	40	22	5.980481e+000	0	0	0	0	0	0	-3.30556	0	0	47.8731	21.6154
DATA	518	7	8	66	1	DarkCorner	DarkCorner	6891.5	321.5	3.488869e+000	3.476243e+000	40	21	6.102833e+000	0	0	0	0	0	0	-5.8184	0	0	65	21.125
DATA	519	7	9	0	0	A_04_P013029	NM_001171270	6916.58	321.573	6.735675e+005	6.735675e+004	601598	25	1.046974e+001	0	0	0	0	0	0	602096	1	1	57.5363	26.3333
DATA	520	7	10	0	0	A_04_P044984	A_04_P044984	6942.42	321.573	5.188914e+000	3.483695e+000	49	24	5.245538e+000	0	0	0	0	0	0	4.65892	1	0	57.5363	23.1481
DATA	521	7	11	0	0	A_04_P020071	EB379986	6967.58	321.573	2.842660e+002	2.863292e+001	300	21	6.626532e+000	0	0	0	0	0	0	256.253	1	1	57.5363	22.8286
DATA	522	7	12	0	0	A_04_P050644	ENSOCUT00000012339	6993	321.545	5.488870e+001	6.466263e+000	97	22	7.751955e+000	0	0	0	0	0	0	49.6647	1	1	55.8519	23.9697
DATA	523	7	13	0	0	A_04_P042347	A_04_P042347	7018.42	321.573	1.046136e+001	3.563529e+000	54	23	6.138611e+000	0	0	0	0	0	0	9.49849	1	0	65	24.1429
DATA	524	7	14	0	0	A_04_P099047	XM_002717077	7043.44	322.29	2.911719e+003	2.911917e+002	2709	23	8.429361e+000	0	0	0	0	0	0	2652.48	1	1	46.8651	23.8519
DATA	525	7	15	0	0	A_04_P027043	EB372740	7069.42	321.573	2.105537e+001	3.987046e+000	63	23	7.528173e+000	0	0	0	0	0	0	19.2347	1	1	57.5363	23.8125
DATA	526	7	16	0	0	A_04_P070838	A_04_P070838	7094.37	322.243	8.624520e+001	9.261844e+000	126	22.5	6.060845e+000	0	0	0	0	0	0	79.0079	1	1	47.5395	22.4231
DATA	527	7	17	0	0	A_04_P071410	ENSOCUT00000007212	7119.7	322.217	4.332087e+002	4.345160e+001	446.5	24	4.727327e+000	0	0	0	0	0	0	397.822	1	1	46.8651	23.619
DATA	528	7	18	0	0	A_04_P038562	ENSOCUT00000006662	7145.5	321.648	4.170876e+002	4.184395e+001	437	19	3.367111e+000	0	0	0	0	0	0	383.832	1	1	57.5363	18.8621
DATA	529	7	19	0	0	A_04_P002076	NM_001101717	7170.28	321.905	4.681462e+003	4.681582e+002	4222.5	21	5.792259e+000	0	0	0	0	0	0	4316.98	1	1	48.8603	21.9286
DATA	530	7	20	0	0	A_04_P082797	ENSOCUT00000011430	7196.5	322	4.909168e+001	5.941981e+000	91	21.5	8.848924e+000	0	0	0	0	0	0	45.3561	1	1	54.1152	22.8
DATA	531	7	21	0	0	A_04_P020081	EB379981	7221.5	322	3.074722e+001	4.541464e+000	75.5	25	6.067414e+000	0	0	0	0	0	0	28.4536	1	1	54.1152	26.3438
DATA	532	7	22	0	0	A_04_P031460	A_04_P031460	7247	322	3.349478e+000	3.337356e+000	42	21	4.802299e+000	0	0	0	0	0	0	-3.69774	0	0	54.9904	21.1282
DATA	533	7	23	0	0	A_04_P032876	ENSOCUT00000001571	7271.87	321.823	1.704127e+005	1.704127e+004	160511	24.5	1.049667e+001	0	0	0	0	0	0	158131	1	1	49.5074	27.3611
DATA	534	7	24	0	0	A_04_P037047	A_04_P037047	7297.5	322.352	1.212036e+002	1.256918e+001	157.5	26	6.853060e+000	0	0	0	0	0	0	112.616	1	1	57.5363	25.3478
DATA	535	7	25	0	0	A_04_P033093	XR_085150	7322.67	322.466	2.525024e+004	2.525026e+003	23176	23	4.405710e+000	0	0	0	0	0	0	23485.6	1	1	48.5334	23.5938
DATA	536	7	26	0	0	A_04_P085142	ENSOCUT00000010262	7348.5	322.352	6.833443e+000	3.391987e+000	55	25.5	7.548359e+000	0	0	0	0	0	0	6.36149	1	0	57.5363	27.1471
DATA	537	7	27	0	0	A_04_P040353	ENSOCUT00000001081	7373.99	322.77	3.331587e+000	3.319530e+000	45	23	6.399449e+000	0	0	0	0	0	0	-3.66012	0	0	47.8731	23.6
DATA	538	7	28	0	0	A_04_P098947	ENSOCUT00000007659	7399.42	322.427	3.329681e+000	3.317631e+000	47	22	6.423172e+000	0	0	0	0	0	0	-0.704241	0	0	57.5363	23.3333
DATA	539	7	29	0	0	A_04_P055689	A_04_P055689	7424.63	322.64	9.657768e+003	9.657825e+002	8727.5	28.5	1.635373e+001	0	0	0	0	1	0	9009.18	1	1	48.8603	33.6111
DATA	540	7	30	0	0	A_04_P005456	DN890902	7450.27	322.452	7.681568e+000	3.402142e+000	56	23	4.891148e+000	0	0	0	0	0	0	7.16863	1	0	48.5334	22.56
DATA	541	7	31	0	0	A_04_P017734	DN886565	7475.58	322.427	1.346876e+001	3.576430e+000	59	22.5	5.721028e+000	0	0	0	0	0	0	12.5738	1	0	57.5363	22.2857
DATA	542	7	32	0	0	A_04_P008316	DN888049	7500.89	322.5	6.963942e+005	6.963942e+004	650405	24	6.646346e+000	0	0	0	0	0	0	650311	1	1	56.9804	26.087
DATA	543	7	33	0	0	A_04_P022293	EB377796	7526.19	322.694	5.984505e+003	5.984596e+002	5462	29	8.870384e+000	0	0	0	0	0	0	5589.84	1	1	47.8731	28.0606
DATA	544	7	34	0	0	A_04_P050322	ENSOCUT00000011011	7551.8	322.831	6.319001e+003	6.319088e+002	5915.5	26	1.398539e+001	0	0	0	0	1	0	5903.19	1	1	47.5395	31.3448
DATA	545	7	35	0	0	A_04_P065562	ENSOCUT00000017936	7577.11	322.5	1.007510e+003	1.008054e+002	966	21	5.400617e+000	0	0	0	0	0	0	941.187	1	1	65	22
DATA	546	7	36	0	0	A_04_P097122	ENSOCUT00000008283	7602.5	322.5	1.511613e+003	1.511976e+002	1438.5	22	5.864235e+000	0	0	0	0	0	0	1412.09	1	1	57.5363	22.5484
DATA	547	7	37	0	0	A_04_P005596	DN890778	7627.59	322.753	5.719880e+004	5.719881e+003	52858	26	7.473028e+000	0	0	0	0	0	0	53432.5	1	1	48.5334	26.3333
DATA	548	7	38	0	0	A_04_P034207	ENSOCUT00000006125	7653.33	322.5	3.323646e+000	3.311618e+000	49	21	6.928409e+000	0	0	0	0	0	0	-1.35826	0	0	57.5363	23.1852
DATA	549	7	39	0	0	A_04_P031362	AY171637	7678.58	322.573	3.324177e+000	3.312146e+000	48	24	5.767926e+000	0	0	0	0	0	0	-0.471546	0	0	65	23.2
DATA	550	7	40	0	0	A_04_P088502	ENSOCUT00000010786	7703.44	322.734	5.592565e+003	5.592663e+002	5123	23	5.030939e+000	0	0	0	0	0	0	5221.54	1	1	50.7771	22.8966
DATA	551	7	41	0	0	A_04_P033276	DN889430	7729.5	322.5	3.325910e+000	3.318612e+000	49.5	23.5	6.927382e+000	0	0	0	0	0	0	1.65451	0	0	57.5363	22.8947
DATA	552	7	42	0	0	A_04_P049257	ENSOCUT00000002197	7754.41	322.63	2.567092e+002	2.588405e+001	280	21	5.919201e+000	0	0	0	0	0	0	239.53	1	1	48.5334	21.5862
DATA	553	7	43	0	0	A_04_P094117	ENSOCUT00000010101	7780.42	322.573	5.237140e+001	6.198716e+000	96	22	6.202455e+000	0	0	0	0	0	0	48.8478	1	1	57.5363	22.4483
DATA	554	7	44	0	0	A_04_P052228	ENSOCUT00000001495	7805.43	322.603	8.376877e+000	3.421522e+000	57	18.5	5.741616e+000	0	0	0	0	0	0	7.8102	1	0	48.5334	19.6154
DATA	555	7	45	0	0	A_04_P097293	ENSOCUT00000009195	7831	322.545	2.231823e+002	2.256366e+001	251	19.5	5.791393e+000	0	0	0	0	0	0	207.988	1	1	55.8519	19.6667
DATA	556	7	46	66	-1	(-)3xSLv1	NegativeControl	7856.64	322.712	3.332506e+000	3.320446e+000	41	21	4.714045e+000	0	0	0	0	0	0	-6.70405	0	0	48.5334	22
DATA	557	7	47	0	0	A_04_P004003	ENSOCUT00000008066	7881.75	323.156	3.333914e+000	3.324470e+000	49	23	6.518314e+000	0	0	0	0	0	0	1.229	0	0	45.4864	23.2353
DATA	558	7	48	0	0	A_04_P004724	NM_001082712	7907.42	322.573	2.651252e+001	4.252017e+000	73	23	6.306599e+000	0	0	0	0	0	0	24.6681	1	1	57.5363	22.0313
DATA	559	7	49	0	0	A_04_P013450	ENSOCUT00000003533	7932.5	322.648	1.082485e+003	1.082996e+002	1032	22	5.333910e+000	0	0	0	0	0	0	1006.58	1	1	65	22.7826
DATA	560	7	50	0	0	A_04_P024298	ENSOCUT00000024597	7958	322.681	9.891606e+003	9.891662e+002	9258	22	6.448639e+000	0	0	0	0	0	0	9191.96	1	1	58.0869	21.5806
DATA	561	7	51	0	0	A_04_P030477	A_04_P030477	7983.05	323.067	1.054781e+002	1.106111e+001	140.5	21	5.087207e+000	0	0	0	0	0	0	97.9573	1	1	46.8651	20.6176
DATA	562	7	52	0	0	A_04_P050374	ENSOCUT00000015082	8008.71	323.171	2.441663e+001	4.131604e+000	70	22	6.421341e+000	0	0	0	0	0	0	22.6588	1	1	48.8603	23.1852
DATA	563	7	53	0	0	A_04_P002016	NM_001082323	8033.88	323.095	3.723667e+003	3.723816e+002	3541.5	22.5	7.568034e+000	0	0	0	0	0	0	3452.73	1	1	47.5395	25.3571
DATA	564	7	54	0	0	A_04_P021916	EB373562	8059.5	323	2.631408e+001	4.251022e+000	71	22	6.931477e+000	0	0	0	0	0	0	24.3774	1	1	54.1152	23.8857
DATA	565	7	55	0	0	A_04_P036675	A_04_P036675	8085	323	3.353964e+000	3.341826e+000	45	22	4.070197e+000	0	0	0	0	0	0	-2.46256	0	0	54.9904	20.931
DATA	566	7	56	0	0	A_04_P060934	NM_001171293	8110.07	323.329	1.291326e+002	1.333943e+001	164	21	6.342890e+000	0	0	0	0	0	0	119.408	1	1	50.7771	20.9677
DATA	567	7	57	0	0	A_04_P061862	ENSOCUT00000012636	8135.58	323.427	3.360563e+000	3.348401e+000	44	23	4.915700e+000	0	0	0	0	0	0	-1.35065	0	0	65	22.2
DATA	568	7	58	0	0	A_04_P088587	A_04_P088587	8161.07	323.59	4.165779e+000	3.377918e+000	49	21	4.616363e+000	0	0	0	0	0	0	3.84372	1	0	51.4001	20.4595
DATA	569	7	59	0	0	A_04_P087176	ENSOCUT00000008875	8186.5	323.352	5.642068e+000	3.403510e+000	50	19	4.602988e+000	0	0	0	0	0	0	5.19923	1	0	57.5363	19
DATA	570	7	60	0	0	A_04_P026688	EB373112	8212	323.455	3.372980e+000	3.360774e+000	44	21	5.356248e+000	0	0	0	0	0	0	-0.781811	0	0	55.8519	21.4242
DATA	571	7	61	0	0	A_04_P020601	EB379504	8237.42	323.427	3.377754e+000	3.365530e+000	41	25	5.117077e+000	0	0	0	0	0	0	-3.24074	0	0	65	23.5938
DATA	572	7	62	0	0	A_04_P003122	NM_001082408	8262.63	323.63	2.425182e+004	2.425185e+003	21937	19.5	4.362326e+000	0	0	0	0	0	0	22255.4	1	1	48.2044	20.2667
DATA	573	7	63	0	0	A_04_P041289	A_04_P041289	8287.95	323.628	2.214469e+002	2.240053e+001	249	21	3.260763e+000	0	0	0	0	0	0	202.89	1	1	49.5074	20.8485
DATA	574	7	64	0	0	A_04_P059028	ENSOCUT00000008956	8313.55	323.6	2.312507e+002	2.337104e+001	258	21	3.871446e+000	0	0	0	0	0	0	211.502	1	1	49.5074	21.3929
DATA	575	7	65	0	0	A_04_P073871	A_04_P073871	8339	323.455	3.400493e+000	3.390526e+000	45	22.5	5.003386e+000	0	0	0	0	0	0	1.14957	0	0	55.8519	23.2353
DATA	576	7	66	0	0	A_04_P043259	A_04_P043259	8364.42	323.427	5.863913e+001	6.775786e+000	97	23	5.336001e+000	0	0	0	0	0	0	53.423	1	1	65	22.4828
DATA	577	7	67	0	0	A_04_P077732	ENSOCUT00000001128	8389.3	323.579	4.506143e+003	4.506272e+002	3797	24	1.358708e+001	0	0	0	0	0	0	4096.86	1	1	49.5074	28.5
DATA	578	7	68	0	0	A_04_P022520	EB377560	8414.82	323.579	1.255059e+002	1.300553e+001	149	18.5	6.329071e+000	0	0	0	0	0	0	113.845	1	1	49.5074	20
DATA	579	7	69	0	0	A_04_P044513	ENSOCUT00000013374	8440.29	323.875	3.891130e+003	3.891280e+002	3392	22	5.045250e+000	0	0	0	0	0	0	3521.12	1	1	47.5395	23
DATA	580	7	70	0	0	A_04_P075022	ENSOCUT00000013859	8465.56	324.232	1.016301e+004	1.016307e+003	9129	21.5	7.746066e+000	0	0	0	0	0	0	9173.23	1	1	46.8651	24.1923
DATA	581	7	71	0	0	A_04_P065542	ENSOCUT00000016410	8490.79	323.699	2.258144e+003	2.258405e+002	2026	23	5.205663e+000	0	0	0	0	0	0	2032.34	1	1	48.2044	22.8529
DATA	582	7	72	0	0	A_04_P066357	ENSOCUT00000009701	8516.58	323.573	3.797270e+001	5.128589e+000	78	23	6.253126e+000	0	0	0	0	0	0	34.0708	1	1	65	23.3889
DATA	583	7	73	0	0	A_04_P040093	ENSOCUT00000009282	8542.33	323.5	2.981619e+001	4.566322e+000	69.5	19	5.028260e+000	0	0	0	0	0	0	26.6649	1	1	57.5363	20.0769
DATA	584	7	74	0	0	A_04_P100787	ENSOCUT00000014051	8567.58	323.573	3.177244e+002	3.196140e+001	318.5	21	8.044267e+000	0	0	0	0	0	0	283.178	1	1	65	22.9091
DATA	585	7	75	0	0	A_04_P077227	ENSOCUT00000029590	8593	323.545	1.224648e+001	3.692124e+000	52.5	21	7.813278e+000	0	0	0	0	0	0	10.8748	1	0	55.8519	21.7742
DATA	586	7	76	0	0	A_04_P036326	ENSOCUT00000011050	8618.42	323.573	3.033924e+001	4.629494e+000	69	18	4.840717e+000	0	0	0	0	0	0	26.8357	1	1	57.5363	18.8929
DATA	587	7	77	0	0	A_04_P068928	ENSOCUT00000014087	8643.18	324.09	4.933541e+004	4.933542e+003	42324	22	1.120033e+001	0	1	0	0	0	0	43464.3	1	1	46.1809	25.7037
DATA	588	7	78	0	0	A_04_P063003	ENSOCUT00000009564	8668.6	324.347	4.661945e+002	4.675262e+001	452	20	6.783710e+000	0	0	0	0	0	0	408.905	1	1	47.5395	21.2647
DATA	589	7	79	66	1	DarkCorner	DarkCorner	8694.79	323.986	3.556711e+000	3.543839e+000	40	20	5.123106e+000	0	0	0	0	0	0	-3.05794	0	0	46.8651	19.3939
DATA	590	7	80	66	1	DarkCorner	DarkCorner	8719.73	323.951	3.574440e+000	3.561504e+000	36	21	7.336862e+000	0	0	0	0	0	0	-5.20437	0	0	49.8279	21.2727
DATA	591	7	81	66	1	DarkCorner	DarkCorner	8744.96	324.165	3.593472e+000	3.580467e+000	38	17	4.958505e+000	0	0	0	0	0	0	-4.29921	0	0	48.5334	18.1842
DATA	592	7	82	66	1	DarkCorner	DarkCorner	8770.71	324.179	3.614356e+000	3.601275e+000	37	20	6.565139e+000	0	0	0	0	0	0	-3.85599	0	0	50.1463	21.1429
DATA	593	7	83	66	1	DarkCorner	DarkCorner	8795.99	324.329	3.636189e+000	3.623029e+000	37.5	20	4.979744e+000	0	0	0	0	0	0	-2.19322	0	0	47.8731	21.2581
DATA	594	7	84	66	1	DarkCorner	DarkCorner	8821.36	323.833	3.659926e+000	3.646681e+000	37	17.5	5.603878e+000	0	0	0	0	0	0	-5.12821	0	0	45.4864	18.1
DATA	595	7	85	66	1	DarkCorner	DarkCorner	8847.04	324.236	3.685109e+000	3.671772e+000	38	18	4.317834e+000	0	0	0	0	0	0	-0.798924	0	0	46.8651	17.8302
DATA	596	8	1	66	1	DarkCorner	DarkCorner	6726.55	328.571	3.624185e+000	3.611069e+000	38	19	4.658020e+000	0	0	0	0	0	0	-5.62456	0	0	49.8279	19.0227
DATA	597	8	2	66	1	DarkCorner	DarkCorner	6751.81	329.041	3.597638e+000	3.584618e+000	39	17	3.826706e+000	0	0	0	0	0	0	-5.12888	0	0	47.2035	17.6667
DATA	598	8	3	66	1	DarkCorner	DarkCorner	6776.79	328.849	3.573688e+000	3.560755e+000	37.5	18	5.054813e+000	0	0	0	0	0	0	-5.01357	0	0	47.8731	19.3636
DATA	599	8	4	66	1	DarkCorner	DarkCorner	6802.68	328.556	3.550685e+000	3.537835e+000	40.5	21	5.484612e+000	0	0	0	0	0	0	-3.45949	0	0	51.0895	20.8462
DATA	600	8	5	66	1	DarkCorner	DarkCorner	6828.18	328.671	3.529304e+000	3.516531e+000	39	17.5	4.967194e+000	0	0	0	0	0	0	-4.87898	0	0	48.2044	18.8889
DATA	601	8	6	66	1	DarkCorner	DarkCorner	6853.72	329.194	3.509065e+000	3.496366e+000	40	17.5	6.104383e+000	0	0	0	0	0	0	-4.78546	0	0	47.5395	19.2222
DATA	602	8	7	66	1	DarkCorner	DarkCorner	6878.5	328.648	3.491693e+000	3.479056e+000	37.5	21	4.780227e+000	0	0	0	0	0	0	-5.84452	0	0	57.5363	21.3333
DATA	603	8	8	0	0	A_04_P002918	NM_001082026	6904.09	328.614	2.268481e+003	2.268746e+002	2066	24	8.909702e+000	0	0	0	0	0	0	2026.64	1	1	65	24.129
DATA	604	8	9	0	0	A_04_P071127	ENSOCUT00000011336	6929.5	329	3.548261e+001	4.946301e+000	76	24	6.916262e+000	0	0	0	0	0	0	31.8465	1	1	54.1152	24.8125
DATA	605	8	10	0	0	A_04_P049112	A_04_P049112	6954.72	329.118	2.270382e+004	2.270385e+003	20150.5	24	5.265138e+000	0	0	0	0	0	0	20463	1	1	48.8603	23.3103
DATA	606	8	11	0	0	A_04_P051645	ENSOCUT00000012580	6980.07	329.194	8.716205e+003	8.716272e+002	7841.5	21	6.461458e+000	0	0	0	0	0	0	7886.62	1	1	46.8651	22.3529
DATA	607	8	12	0	0	A_04_P017540	ENSOCUT00000028773	7005.5	329	2.161508e+005	2.161508e+004	196290	21	4.339575e+000	0	0	0	0	0	0	196274	1	1	54.1152	20.7037
DATA	608	8	13	0	0	A_04_P010667	ENSOCUT00000021827	7030.79	329.093	2.730732e+003	2.730943e+002	2501.5	20	5.524484e+000	0	0	0	0	0	0	2487.88	1	1	48.2044	20.7917
DATA	609	8	14	0	0	A_04_P040249	ENSOCUT00000014232	7056.24	329.256	2.557783e+003	2.558007e+002	2334	21.5	5.743554e+000	0	0	0	0	0	0	2337.54	1	1	50.1463	21.2647
DATA	610	8	15	0	0	A_04_P063652	ENSOCUT00000001806	7081.59	329.427	1.724441e+002	1.757154e+001	205	23	7.563739e+000	0	0	0	0	0	0	158.043	1	1	51.0895	22.5833
DATA	611	8	16	0	0	A_04_P074044	NM_001171332	7107.26	329.016	9.090442e+001	9.693758e+000	129.5	22.5	4.700508e+000	0	0	0	0	0	0	83.5205	1	1	45.4864	22.2778
DATA	612	8	17	0	0	A_04_P092878	A_04_P092878	7132.63	329.36	7.067785e+001	7.825071e+000	107	20	6.153959e+000	0	0	0	0	0	0	65.094	1	1	48.8603	20.9394
DATA	613	8	18	0	0	A_04_P064009	ENSOCUT00000002660	7157.76	329.427	2.145061e+004	2.145064e+003	19713	20	2.916619e+000	0	0	0	0	0	0	19797.9	1	1	52.6241	20.44
DATA	614	8	19	0	1	RC2	RC2	7183.59	329.203	3.356962e+000	3.344813e+000	41	19.5	8.054724e+000	0	0	0	0	0	0	-5.82685	0	0	49.1849	22.4167
DATA	615	8	20	0	0	A_04_P017208	ENSOCUT00000010258	7208.5	329.432	1.442464e+004	1.442468e+003	13520	24	7.908454e+000	0	0	0	0	0	0	13362.1	1	1	49.1849	25.1071
DATA	616	8	21	0	0	A_04_P084582	ENSOCUT00000002908	7233.86	329.654	5.575589e+002	5.585546e+001	566	21	4.484401e+000	0	0	0	0	0	0	517.322	1	1	49.8279	22.7879
DATA	617	8	22	0	0	A_04_P093248	NM_001082209	7259.48	329.44	2.111329e+003	2.111592e+002	2018	22	5.264908e+000	0	0	0	0	0	0	1961.62	1	1	49.1849	21.9118
DATA	618	8	23	0	0	A_04_P099295	ENSOCUT00000009841	7285	329.455	6.859817e+003	6.859897e+002	6378	27	9.897486e+000	0	0	0	0	1	0	6381.37	1	1	55.8519	28.9091
DATA	619	8	24	0	0	A_04_P025516	EB374358	7310.5	329.5	4.129216e+002	4.142551e+001	409	21.5	4.090252e+000	0	0	0	0	0	0	384.548	1	1	57.5363	22.7143
DATA	620	8	25	0	0	A_04_P098582	ENSOCUT00000010022	7335.67	329.5	2.772463e+002	2.792248e+001	302	25.5	5.689845e+000	0	0	0	0	0	0	258.44	1	1	57.5363	26.6786
DATA	621	8	26	0	0	A_04_P060803	ENSOCUT00000011819	7361.33	329.5	2.114150e+002	2.139986e+001	244.5	23.5	5.788963e+000	0	0	0	0	0	0	197.24	1	1	57.5363	23.8125
DATA	622	8	27	0	0	A_04_P041262	A_04_P041262	7386.67	329.918	3.324602e+000	3.312570e+000	45.5	21.5	5.616990e+000	0	0	0	0	0	0	-2.82145	0	0	51.4001	22.3667
DATA	623	8	28	0	0	A_04_P012815	NM_001195718	7412	329.545	4.924634e+000	3.347312e+000	50	22	6.622787e+000	0	0	0	0	0	0	4.60051	1	0	65	24.2368
DATA	624	8	29	0	0	A_04_P037695	A_04_P037695	7437.5	329.5	1.325081e+002	1.365779e+001	171.5	24	8.297841e+000	0	0	0	0	0	0	123.847	1	1	57.5363	25.6667
DATA	625	8	30	0	0	A_04_P030024	DN881532	7462.63	329.608	7.964159e+000	3.402386e+000	54	23	5.439056e+000	0	0	0	0	0	0	7.44679	1	0	50.7771	22.2
DATA	626	8	31	0	0	A_04_P017277	A_04_P017277	7488.42	329.573	7.128373e+001	7.858045e+000	114	23	7.838566e+000	0	0	0	0	0	0	66.6737	1	1	57.5363	23.4643
DATA	627	8	32	0	0	A_04_P021784	EB378290	7513.58	329.573	1.497219e+001	3.629301e+000	60	24	6.202956e+000	0	0	0	0	0	0	14.0071	1	0	57.5363	25.68
DATA	628	8	33	0	0	A_04_P053644	ENSOCUT00000007359	7539	329.545	5.967061e+002	5.976210e+001	609	28	7.684967e+000	0	0	0	0	0	0	558.326	1	1	55.8519	26.9394
DATA	629	8	34	0	0	A_04_P100363	ENSOCUT00000016102	7564.42	329.573	1.001710e+001	3.453750e+000	57	22	1.060167e+001	0	0	0	0	0	0	9.37365	1	0	65	25.3462
DATA	630	8	35	0	0	A_04_P024240	A_04_P024240	7589.37	330.265	9.767624e+002	9.773213e+001	931	23	5.714039e+000	0	0	0	0	0	0	914.189	1	1	46.5243	22.6897
DATA	631	8	36	0	0	A_04_P048377	ENSOCUT00000003957	7615.42	329.573	8.981514e+004	8.981514e+003	84328	26	5.266245e+000	0	0	0	0	0	0	84043.4	1	1	57.5363	25.3333
DATA	632	8	37	0	0	A_04_P070814	ENSOCUT00000017016	7640.37	330.265	8.398095e+003	8.398160e+002	7804	21	6.989315e+000	0	0	0	0	0	0	7858.93	1	1	46.5243	23.0357
DATA	633	8	38	0	0	A_04_P047024	A_04_P047024	7665.36	330.189	3.317752e+000	3.305745e+000	47	22	5.511049e+000	0	0	0	0	0	0	-0.962441	0	0	48.5334	22.1471
DATA	634	8	39	0	0	A_04_P002182	NM_001082213	7691.5	329.648	1.140087e+003	1.140567e+002	1097	23	5.789225e+000	0	0	0	0	0	0	1066.34	1	1	57.5363	23.0313
DATA	635	8	40	0	0	A_04_P009465	A_04_P009465	7716.58	329.573	3.976029e+000	3.331595e+000	52	23	6.372586e+000	0	0	0	0	0	0	3.71783	1	0	65	22.2121
DATA	636	8	41	0	0	A_04_P090617	ENSOCUT00000008263	7742.01	329.914	3.831526e+000	3.330634e+000	51	24	6.799621e+000	0	0	0	0	0	0	3.58191	1	0	46.8651	23.1212
DATA	637	8	42	0	0	A_04_P067658	A_04_P067658	7767.53	330.135	3.321529e+000	3.309508e+000	44	20	5.499216e+000	0	0	0	0	0	0	-3.50266	0	0	48.8603	20.7931
DATA	638	8	43	0	0	A_04_P084373	ENSOCUT00000010617	7792.68	330	2.693165e+002	2.713440e+001	304	21	5.718600e+000	0	0	0	0	0	0	251.59	1	1	49.1849	21.5357
DATA	639	8	44	0	0	A_04_P051972	ENSOCUT00000025290	7817.97	329.934	2.315537e+001	4.041485e+000	71.5	19	5.794767e+000	0	0	0	0	0	0	21.6216	1	1	46.8651	19.7647
DATA	640	8	45	0	0	A_04_P088447	ENSOCUT00000007792	7843.48	330.084	2.826670e+002	2.846029e+001	313	20	6.291350e+000	0	0	0	0	0	0	263.826	1	1	49.8279	20.4054
DATA	641	8	46	0	0	A_04_P060237	ENSOCUT00000006608	7868.94	330.506	4.789409e+001	5.824891e+000	91	22	5.806374e+000	0	0	0	0	0	0	44.6829	1	1	50.4627	22.7742
DATA	642	8	47	0	0	A_04_P062312	ENSOCUT00000005156	7894.18	330.361	7.670327e+003	7.670399e+002	7063	22.5	6.524928e+000	0	0	0	0	0	0	7151.81	1	1	47.8731	22.4211
DATA	643	8	48	0	0	A_04_P022098	EB377966	7919.91	330.386	1.202155e+001	3.530231e+000	58	23	7.498320e+000	0	0	0	0	0	0	11.2021	1	0	57.259	22.9688
DATA	644	8	49	0	0	A_04_P022195	EB377883	7945.06	330.389	1.823491e+003	1.823793e+002	1738.5	21	5.798123e+000	0	0	0	0	0	0	1698.09	1	1	48.2044	21.7586
DATA	645	8	50	0	0	A_04_P091426	ENSOCUT00000009951	7970.58	330.427	5.717122e+001	6.613045e+000	99.5	21	5.975218e+000	0	0	0	0	0	0	53.2028	1	1	57.5363	20.3548
DATA	646	8	51	0	0	A_04_P096274	ENSOCUT00000004301	7996.42	330.427	1.815246e+003	1.815551e+002	1722	21.5	4.752374e+000	0	0	0	0	0	0	1687.96	1	1	57.5363	22.0333
DATA	647	8	52	0	0	A_04_P080417	ENSOCUT00000001821	8021.27	330.432	8.064348e+002	8.071216e+001	810	23	4.859713e+000	0	0	0	0	0	0	749.299	1	1	48.8603	24.0286
DATA	648	8	53	0	0	A_04_P039777	ENSOCUT00000017876	8046.89	330.5	8.540065e+004	8.540066e+003	81160	25	8.733448e+000	0	0	0	0	0	0	79282.7	1	1	56.9804	26.1613
DATA	649	8	54	0	0	A_04_P051148	ENSOCUT00000009056	8072.26	330.5	3.216294e+002	3.233535e+001	341.5	22	3.417212e+000	0	0	0	0	0	0	298.316	1	1	50.4627	21.0345
DATA	650	8	55	0	0	A_04_P015376	AY171692	8097.52	330.304	3.713246e+000	3.358679e+000	49	22	6.632747e+000	0	0	0	0	0	0	3.44059	1	0	46.8651	20.92
DATA	651	8	56	0	0	A_04_P049937	ENSOCUT00000003317	8122.41	329.8	3.354016e+000	3.341878e+000	45	21	5.067111e+000	0	0	0	0	0	0	-2.0426	0	0	47.2035	21.2195
DATA	652	8	57	0	0	A_04_P010416	DN884882	8148.27	330.62	5.509101e+003	5.509202e+002	5008	23	5.379700e+000	0	0	0	0	0	0	5093.89	1	1	50.7771	22.2941
DATA	653	8	58	0	0	A_04_P008165	DN888254	8173.68	330.81	1.966524e+001	3.883662e+000	61.5	19	4.835131e+000	0	0	0	0	0	0	18.162	1	1	44.7812	19.6129
DATA	654	8	59	0	0	A_04_P086968	ENSOCUT00000008559	8199.06	330.679	7.343020e+001	8.072483e+000	111	19	4.384724e+000	0	0	0	0	0	0	67.7284	1	1	50.4627	19.25
DATA	655	8	60	0	0	A_04_P040390	ENSOCUT00000015533	8224.58	330.573	1.440306e+005	1.440306e+004	133074	22.5	5.575002e+000	0	0	0	0	0	0	132660	1	1	57.5363	22.375
DATA	656	8	61	0	0	A_04_P066852	ENSOCUT00000016479	8250.11	330.5	9.868541e+002	9.874270e+001	932.5	20	4.985496e+000	0	0	0	0	0	0	907.592	1	1	56.9804	21.2
DATA	657	8	62	0	0	A_04_P080898	A_04_P080898	8275.5	330.5	8.311096e+000	3.469420e+000	51.5	19	4.923590e+000	0	0	0	0	0	0	7.63152	1	0	57.5363	20.6216
DATA	658	8	63	0	0	A_04_P078812	A_04_P078812	8300.42	330.789	4.872289e+001	5.926355e+000	86	21	2.852706e+000	0	0	0	0	0	0	44.6674	1	1	47.5395	20.931
DATA	659	8	64	0	0	A_04_P096743	ENSOCUT00000013750	8325.74	330.5	6.335520e+002	6.344530e+001	609	23	4.344050e+000	0	0	0	0	0	0	579.738	1	1	50.4627	22.9118
DATA	660	8	65	0	0	A_04_P102528	ENSOCUT00000007655	8351.51	330.64	1.126725e+004	1.126730e+003	10121	23	4.921721e+000	0	0	0	0	0	0	10290.2	1	1	49.8279	22.84
DATA	661	8	66	0	0	A_04_P051242	A_04_P051242	8377	330.545	7.929097e+002	7.936357e+001	808.5	21.5	6.862415e+000	0	0	0	0	0	0	722.629	1	1	55.8519	22.4375
DATA	662	8	67	0	0	A_04_P071285	ENSOCUT00000013216	8402.06	330.692	1.271473e+002	1.316177e+001	155.5	18	5.966010e+000	0	0	0	0	0	0	115.626	1	1	45.4864	19.3714
DATA	663	8	68	0	0	A_04_P002331	NM_001082065	8427.58	330.573	5.781625e+001	6.712022e+000	96	20.5	5.501933e+000	0	0	0	0	0	0	52.4503	1	1	57.5363	21.0667
DATA	664	8	69	0	0	A_04_P013938	ENSOCUT00000009795	8453.42	330.573	3.430702e+000	3.418287e+000	39	22	4.617192e+000	0	0	0	0	0	0	-4.66928	0	0	57.5363	22.9615
DATA	665	8	70	0	0	A_04_P001871	NM_001082736	8478.5	330.648	3.439943e+000	3.435120e+000	46	21.5	5.060424e+000	0	0	0	0	0	0	2.06448	0	0	57.5363	22.35
DATA	666	8	71	0	0	A_04_P035167	ENSOCUT00000009236	8503.74	331.375	5.918288e+002	5.928260e+001	570	22	4.550002e+000	0	0	0	0	0	0	532.586	1	1	47.5395	21.9429
DATA	667	8	72	0	0	A_04_P009436	A_04_P009436	8529.15	331.122	1.901623e+002	1.932630e+001	203.5	19	4.779161e+000	0	0	0	0	0	0	170.584	1	1	47.8731	20.075
DATA	668	8	73	0	0	A_04_P065862	ENSOCUT00000002305	8554.78	331.205	8.204771e+001	8.904330e+000	115.5	19	4.691279e+000	0	0	0	0	0	0	73.3529	1	1	49.1849	19.3077
DATA	669	8	74	0	0	A_04_P017234	EL341961	8580.5	331	3.343108e+005	3.343108e+004	299530	22	8.632646e+000	0	0	0	0	0	0	297791	1	1	54.1152	24.4516
DATA	670	8	75	0	0	A_04_P032848	ENSOCUT00000000097	8605.44	331.027	1.579627e+003	1.580012e+002	1454	19.5	5.289502e+000	0	0	0	0	0	0	1401.81	1	1	48.5334	18.8571
DATA	671	8	76	0	0	A_04_P092092	ENSOCUT00000005689	8631	331	7.165890e+000	3.572271e+000	49.5	20.5	7.106894e+000	0	0	0	0	0	0	6.33317	1	0	65	20.7143
DATA	672	8	77	0	0	A_04_P082602	ENSOCUT00000012052	8656.12	331.054	2.819219e+002	2.841043e+001	284.5	25	8.689454e+000	0	0	0	0	0	0	248.095	1	1	46.8651	25.6071
DATA	673	8	78	0	0	A_04_P081942	ENSOCUT00000001344	8681.76	331.442	3.543766e+000	3.530941e+000	42	19.5	4.517654e+000	0	0	0	0	0	0	-0.482204	0	0	52.0157	19.2667
DATA	674	8	79	66	1	DarkCorner	DarkCorner	8707.46	331.488	3.561477e+000	3.548588e+000	37	21	5.273528e+000	0	0	0	0	0	0	-4.5132	0	0	52.0157	20.0263
DATA	675	8	80	66	1	DarkCorner	DarkCorner	8732.5	331.352	3.580017e+000	3.567061e+000	39	19	5.461464e+000	0	0	0	0	0	0	-2.11002	0	0	57.5363	19.5517
DATA	676	8	81	66	1	DarkCorner	DarkCorner	8758	331.455	3.600060e+000	3.587031e+000	35.5	18	4.798504e+000	0	0	0	0	0	0	-4.08419	0	0	55.8519	18.9744
DATA	677	8	82	66	1	DarkCorner	DarkCorner	8783.31	331.655	3.621271e+000	3.608165e+000	35	21	5.406225e+000	0	0	0	0	0	0	-4.02186	0	0	52.3208	21.5
DATA	678	8	83	66	1	DarkCorner	DarkCorner	8808.53	331.693	3.643930e+000	3.630743e+000	36	19.5	4.332803e+000	0	0	0	0	0	0	-3.73329	0	0	49.1849	19.4688
DATA	679	8	84	66	1	DarkCorner	DarkCorner	8834.62	331.535	3.669062e+000	3.655784e+000	35.5	18	4.592412e+000	0	0	0	0	0	0	-4.52972	0	0	48.2044	18.0976
DATA	680	8	85	66	1	DarkCorner	DarkCorner	8859.64	331.686	3.694648e+000	3.681277e+000	35.5	16	4.489627e+000	0	0	0	0	0	0	-4.18861	0	0	47.8731	16.9469
DATA	681	9	1	66	1	DarkCorner	DarkCorner	6713.68	335.747	3.632102e+000	3.618957e+000	37	17	4.275800e+000	0	0	0	0	0	0	-7.72863	0	0	48.5334	17.2567
DATA	682	9	2	66	1	DarkCorner	DarkCorner	6739.37	336.211	3.604205e+000	3.591162e+000	34.5	18	3.715363e+000	0	0	0	0	0	0	-7.37761	0	0	47.5395	18.8824
DATA	683	9	3	66	1	DarkCorner	DarkCorner	6764.72	336.36	3.578784e+000	3.565833e+000	37	19	5.750134e+000	0	0	0	0	0	0	-6.62576	0	0	48.5334	19.2759
DATA	684	9	4	66	1	DarkCorner	DarkCorner	6789.71	336.468	3.555460e+000	3.542592e+000	36.5	20	5.469407e+000	0	0	0	0	0	0	-6.54565	0	0	50.4627	20.4054
DATA	685	9	5	66	1	DarkCorner	DarkCorner	6815.48	336.654	3.533007e+000	3.520221e+000	38	22	5.031330e+000	0	0	0	0	0	0	-7.32364	0	0	51.4001	21.2571
DATA	686	9	6	66	1	DarkCorner	DarkCorner	6840.34	336.779	3.512910e+000	3.500197e+000	40	17.5	6.244070e+000	0	0	0	0	0	0	-3.85973	0	0	49.5074	19.7353
DATA	687	9	7	66	1	DarkCorner	DarkCorner	6866	336.455	3.494008e+000	3.481363e+000	38	18	5.567166e+000	0	0	0	0	0	0	-5.7436	0	0	55.8519	20.08
DATA	688	9	8	0	0	A_04_P046517	ENSOCUT00000002482	6891.42	336.427	2.391427e+002	2.416383e+001	250	20	6.388911e+000	0	0	0	0	0	0	213.538	1	1	57.5363	20.5455
DATA	689	9	9	0	0	A_04_P064510	ENSOCUT00000012578	6916.58	336.427	6.924001e+002	6.932580e+001	652	24	1.138488e+001	0	0	0	0	0	0	621.15	1	1	57.5363	27.3333
DATA	690	9	10	1028	1	(+)E1A_r60_3	E1A_r60_3	6942.42	336.427	3.444967e+000	3.438112e+000	46	22	5.974498e+000	0	0	0	0	0	0	1.76952	0	0	57.5363	21.8065
DATA	691	9	11	0	0	A_04_P043422	ENSOCUT00000007254	6967.58	336.427	3.431195e+000	3.418777e+000	46	21.5	6.126125e+000	0	0	0	0	0	0	-0.0344107	0	0	65	22.5294
DATA	692	9	12	0	0	A_04_P096398	ENSOCUT00000009408	6993	336.455	2.697535e+002	2.718952e+001	286	21.5	6.515852e+000	0	0	0	0	0	0	244.964	1	1	55.8519	22.2941
DATA	693	9	13	0	0	A_04_P078542	ENSOCUT00000014627	7018	336.395	4.021448e+002	4.035749e+001	408	21	6.778516e+000	0	0	0	0	0	0	366.428	1	1	49.1849	23.3448
DATA	694	9	14	0	0	A_04_P098562	ENSOCUT00000003600	7043.38	336.63	5.520852e+003	5.520956e+002	5157	22	6.018017e+000	0	0	0	0	0	0	5046.85	1	1	50.7771	21.2963
DATA	695	9	15	0	0	A_04_P080284	ENSOCUT00000007233	7069.33	336.5	1.062372e+003	1.062908e+002	992	24	6.575630e+000	0	0	0	0	0	0	974.038	1	1	57.5363	22.1034
DATA	696	9	16	0	0	A_04_P067212	ENSOCUT00000001532	7094.5	336.5	2.820488e+003	2.820688e+002	2660.5	26	2.360082e+001	0	0	1	0	1	0	2592.84	1	1	57.5363	36.9667
DATA	697	9	17	0	0	A_04_P097010	ENSOCUT00000014247	7119.89	336.5	4.904029e+002	4.915501e+001	496	21.5	9.440665e+000	0	0	0	0	0	0	451.927	1	1	65	23.6154
DATA	698	9	18	0	0	A_04_P020836	EB379256	7145.42	336.573	6.637946e+001	7.434804e+000	107.5	21	5.541603e+000	0	0	0	0	0	0	61.3099	1	1	65	20.931
DATA	699	9	19	0	0	A_04_P084774	XM_002716958	7170.58	336.573	3.611198e+000	3.361471e+000	49	20	8.049995e+000	0	0	0	0	0	0	3.3421	1	0	65	22.6875
DATA	700	9	20	0	0	A_04_P006683	EB375941	7196.33	336.5	9.443217e+000	3.466964e+000	55	20	8.441520e+000	0	0	0	0	0	0	8.75561	1	0	57.5363	22.4815
DATA	701	9	21	0	0	A_04_P042053	ENSOCUT00000010418	7221.58	336.573	1.370142e+003	1.370547e+002	1364	22	6.355053e+000	0	0	0	0	0	0	1272.48	1	1	57.5363	24.3793
DATA	702	9	22	0	0	A_04_P004233	ENSOCUT00000015403	7246.71	336.887	8.013356e+003	8.013425e+002	7395.5	21	4.577293e+000	0	0	0	0	0	0	7453.62	1	1	49.8279	21.375
DATA	703	9	23	0	0	A_04_P077729	ENSOCUT00000001127	7271.9	336.731	5.238724e+003	5.238829e+002	4875	24	8.447062e+000	0	0	0	0	0	0	4878.99	1	1	49.8279	25.6216
DATA	704	9	24	0	0	A_04_P007537	DN888880	7297.52	336.907	1.593032e+003	1.593377e+002	1522	23	6.637147e+000	0	0	0	0	0	0	1485.45	1	1	48.8603	23.8621
DATA	705	9	25	0	0	A_04_P071827	NM_001195656	7323.14	336.593	3.325844e+000	3.313807e+000	41	24	4.493290e+000	0	0	0	0	0	0	-6.1457	0	0	56.9804	23.5
DATA	706	9	26	0	0	A_04_P055899	XM_002722185	7348.5	336.648	3.481652e+005	3.481653e+004	325539	24	8.529315e+000	0	0	0	0	0	0	325258	1	1	57.5363	26.2222
DATA	707	9	27	0	0	A_04_P054309	A_04_P054309	7373.91	336.614	3.320310e+000	3.308293e+000	44	23	5.444603e+000	0	0	0	0	0	0	-3.07783	0	0	57.259	22.3429
DATA	708	9	28	0	0	A_04_P048692	ENSOCUT00000009584	7398.8	337.352	5.644874e+002	5.654544e+001	558	21	6.000980e+000	0	0	0	0	0	0	528.182	1	1	46.8651	22.4
DATA	709	9	29	0	0	A_04_P033474	NM_001082667	7424.84	337.203	6.397041e+000	3.365201e+000	54	24	6.024487e+000	0	0	0	0	0	0	5.98876	1	0	47.8731	23.3611
DATA	710	9	30	0	0	A_04_P068796	ENSOCUT00000009960	7449.86	337.192	9.978290e+002	9.983753e+001	964.5	23	5.281952e+000	0	0	0	0	0	0	934.554	1	1	47.5395	21.5517
DATA	711	9	31	0	0	A_04_P030542	A_04_P030542	7475.5	337	3.313349e+000	3.301358e+000	45	23	7.794373e+000	0	0	0	0	0	0	-3.04781	0	0	54.1152	23.5676
DATA	712	9	32	0	0	A_04_P003030	NM_001082387	7500.73	337.084	9.525194e+000	3.435109e+000	54	22	6.975741e+000	0	0	0	0	0	0	8.92654	1	0	47.5395	22.7407
DATA	713	9	33	0	0	A_04_P072432	ENSOCUT00000006006	7526.07	337	1.592352e+004	1.592355e+003	14865	25	7.083479e+000	0	0	0	0	0	0	14925.3	1	1	46.8651	25.8649
DATA	714	9	34	0	0	A_04_P072417	ENSOCUT00000014743	7551.53	337.12	1.204435e+002	1.248808e+001	159	23	8.157471e+000	0	0	0	0	0	0	112.909	1	1	48.8603	24.5172
DATA	715	9	35	0	0	A_04_P009071	A_04_P009071	7576.94	337.383	2.795531e+001	4.324172e+000	73	20	5.315676e+000	0	0	0	0	0	0	26.2094	1	1	50.7771	21.5556
DATA	716	9	36	0	0	A_04_P058792	A_04_P058792	7602.5	337.352	3.819657e+000	3.321136e+000	52	24	6.041931e+000	0	0	0	0	0	0	3.58101	1	0	57.5363	24.1724
DATA	717	9	37	0	0	A_04_P017727	A_04_P017727	7627.63	337.404	1.172882e+002	1.218404e+001	151	22	6.324555e+000	0	0	0	0	0	0	109.953	1	1	57.8122	22
DATA	718	9	38	0	0	A_04_P100764	NM_001082396	7652.69	337.479	2.440758e+002	2.462961e+001	267	20	5.007899e+000	0	0	0	0	0	0	228.785	1	1	48.5334	20.5217
DATA	719	9	39	0	0	A_04_P031942	A_04_P031942	7678.65	337.493	7.185266e+000	3.377633e+000	55	22	5.716064e+000	0	0	0	0	0	0	6.73385	1	0	47.8731	21.8125
DATA	720	9	40	0	0	A_04_P029680	AF264456	7704	337.455	8.824922e+000	3.417063e+000	55	23	5.006435e+000	0	0	0	0	0	0	8.26844	1	0	55.8519	22.5758
DATA	721	9	41	0	0	A_04_P076755	ENSOCUT00000021998	7729.31	337.521	1.079351e+004	1.079356e+003	10111	23	6.552920e+000	0	0	0	0	0	0	10110.2	1	1	48.5334	22.7143
DATA	722	9	42	0	0	A_04_P018644	EB384661	7754.73	337.636	1.245178e+001	3.529955e+000	60	20.5	6.424472e+000	0	0	0	0	0	0	11.6599	1	0	50.1463	21.9231
DATA	723	9	43	0	0	A_04_P072777	ENSOCUT00000002115	7780.05	337.527	1.672267e+003	1.672593e+002	1607	21	6.257170e+000	0	0	0	0	0	0	1565.28	1	1	54.4085	21.25
DATA	724	9	44	0	0	A_04_P004031	NM_001082095	7805.58	337.427	3.334919e+000	3.322632e+000	52	19	5.426563e+000	0	0	0	0	0	0	3.12017	1	0	57.5363	20.6875
DATA	725	9	45	0	0	A_04_P000282	NM_001082391	7831.11	337.5	5.522619e+000	3.353131e+000	53	21	6.127279e+000	0	0	0	0	0	0	5.16467	1	0	56.9804	21.1081
DATA	726	9	46	0	0	A_04_P090827	ENSOCUT00000003962	7856.64	337.627	3.320948e+000	3.311493e+000	50	22	5.978533e+000	0	0	0	0	0	0	1.21756	0	0	48.8603	21.8333
DATA	727	9	47	0	0	A_04_P032957	A_04_P032957	7881.98	337.253	3.323058e+000	3.311753e+000	49	22	6.467761e+000	0	0	0	0	0	0	0.645505	0	0	49.5074	22.8571
DATA	728	9	48	0	0	A_04_P067692	ENSOCUT00000003257	7907.06	337.768	6.980724e+002	6.988580e+001	701.5	22.5	6.554075e+000	0	0	0	0	0	0	651.794	1	1	46.5243	21.7368
DATA	729	9	49	0	0	A_04_P029261	ENSOCUT00000023789	7932.31	337.662	3.113815e+003	3.113991e+002	2819	24	1.637529e+001	0	0	0	0	1	0	2905.47	1	1	48.5334	30.8261
DATA	730	9	50	0	0	A_04_P012618	ENSOCUT00000010116	7957.72	337.985	6.028836e+003	6.028927e+002	5736.5	22	6.788610e+000	0	0	0	0	0	0	5622.01	1	1	46.1809	21.9091
DATA	731	9	51	0	0	A_04_P101607	XM_002718573	7983.42	337.573	1.721384e+001	3.739345e+000	61.5	22	4.096377e+000	0	0	0	0	0	0	16.0388	1	1	57.5363	21.9697
DATA	732	9	52	0	0	A_04_P070303	ENSOCUT00000002461	8008.25	337.627	2.026545e+004	2.026548e+003	18924	21.5	4.584157e+000	0	0	0	0	0	0	18867.9	1	1	49.1849	22.3333
DATA	733	9	53	0	0	A_04_P016693	NM_001195671	8034.42	337.573	3.526337e+001	4.846712e+000	80	25	6.938856e+000	0	0	0	0	0	0	32.8027	1	1	57.5363	26.9091
DATA	734	9	54	0	0	A_04_P076817	ENSOCUT00000001997	8059.58	337.573	1.640144e+002	1.673567e+001	195.5	21.5	6.166703e+000	0	0	0	0	0	0	152.434	1	1	65	23.3125
DATA	735	9	55	0	0	A_04_P009316	DN886892	8084.85	337.92	3.772778e+001	5.032751e+000	83	22	4.821698e+000	0	0	0	0	0	0	35.0332	1	1	47.8731	20.0345
DATA	736	9	56	0	0	A_04_P088889	A_04_P088889	8110.21	337.805	3.346481e+000	3.348846e+000	47	18	4.981984e+000	0	0	0	0	0	0	2.88519	0	0	50.7771	19.0571
DATA	737	9	57	0	0	A_04_P025937	EB373916	8135.9	338.217	1.904285e+001	3.842792e+000	63	21	4.909337e+000	0	0	0	0	0	0	17.6462	1	1	46.5243	21.1111
DATA	738	9	58	0	0	A_04_P087419	XM_002717252	8160.93	338.014	4.139056e+002	4.152525e+001	421.5	21	4.936587e+000	0	0	0	0	0	0	383.089	1	1	46.8651	20.6452
DATA	739	9	59	0	0	A_04_P000561	NM_001089317	8186.66	338.132	3.358107e+000	3.345954e+000	44.5	19	3.850237e+000	0	0	0	0	0	0	-0.337442	0	0	49.1849	19.8108
DATA	740	9	60	0	0	A_04_P008719	DN887620	8212	337.681	5.122925e+002	5.133871e+001	501	20	3.577108e+000	0	0	0	0	0	0	472.88	1	1	65	20.0645
DATA	741	9	61	0	0	A_04_P095597	ENSOCUT00000004363	8237.5	338	3.367569e+000	3.355381e+000	42	21	7.933460e+000	0	0	0	0	0	0	-4.1489	0	0	54.1152	22.8387
DATA	742	9	62	0	0	A_04_P041308	ENSOCUT00000002746	8262.13	337.971	5.470434e+001	6.420127e+000	95	20	5.230391e+000	0	0	0	0	0	0	50.3507	1	1	46.8651	20.0968
DATA	743	9	63	0	0	A_04_P001325	NM_001082162	8287.74	338.026	3.981633e+003	3.981775e+002	3553	21	4.491816e+000	0	0	0	0	0	0	3658.71	1	1	49.1849	20.7813
DATA	744	9	64	0	0	A_04_P053224	ENSOCUT00000021390	8313.5	338	6.578645e+000	3.435595e+000	49	23	4.887352e+000	0	0	0	0	0	0	6.03424	1	0	54.1152	22.9
DATA	745	9	65	0	0	A_04_P102112	A_04_P102112	8339	338	4.484316e+000	3.408071e+000	48	23	4.519394e+000	0	0	0	0	0	0	4.10541	1	0	54.9904	22.2703
DATA	746	9	66	0	0	A_04_P000923	NM_001082765	8364.19	338.067	2.811136e+002	2.831445e+001	303	23	7.359922e+000	0	0	0	0	0	0	256.847	1	1	47.8731	23.2059
DATA	747	9	67	0	0	A_04_P002976	NM_001115096	8389.49	338.316	4.033073e+000	3.416264e+000	48	19	5.240376e+000	0	0	0	0	0	0	3.67713	1	0	50.4627	19.6667
DATA	748	9	68	0	0	A_04_P055277	A_04_P055277	8415.37	338.404	9.343144e+000	3.526399e+000	53	18	4.105857e+000	0	0	0	0	0	0	8.49851	1	0	57.8122	18.5161
DATA	749	9	69	0	0	A_04_P007721	DN888702	8440.5	338.352	1.330956e+001	3.659430e+000	56	21	5.609150e+000	0	0	0	0	0	0	12.0764	1	0	57.5363	21.8529
DATA	750	9	70	0	0	A_04_P083637	ENSOCUT00000011453	8465.91	338.386	9.030159e+004	9.030160e+003	96142	22.5	5.428132e+000	0	1	0	0	0	0	81717	1	1	57.259	23.2308
DATA	751	9	71	0	0	A_04_P081796	ENSOCUT00000008757	8490.87	338.487	5.920697e+003	5.920796e+002	5311.5	21.5	5.081406e+000	0	0	0	0	0	0	5342.94	1	1	50.1463	21.8
DATA	752	9	72	0	0	A_04_P072202	ENSOCUT00000008746	8516.31	338.5	1.391825e+002	1.433656e+001	170	22	5.775928e+000	0	0	0	0	0	0	125.218	1	1	47.8731	21.8571
DATA	753	9	73	0	0	A_04_P054735	ENSOCUT00000007940	8541.7	338.486	1.129220e+001	3.629291e+000	53.5	19	4.952477e+000	0	0	0	0	0	0	10.1261	1	0	47.2035	19.973
DATA	754	9	74	0	0	A_04_P072742	A_04_P072742	8567.58	338.427	3.474026e+000	3.461453e+000	39	22	7.866747e+000	0	0	0	0	0	0	-2.86222	0	0	57.5363	23.3333
DATA	755	9	75	0	0	A_04_P041652	ENSOCUT00000010154	8592.89	338.5	6.042425e+000	3.526429e+000	48	20	8.657552e+000	0	0	0	0	0	0	5.37927	1	0	56.9804	22.8966
DATA	756	9	76	0	0	A_04_P029802	ENSOCUT00000001260	8618.42	338.427	1.901487e+001	3.972820e+000	57.5	20	6.387677e+000	0	0	0	0	0	0	16.8604	1	1	57.5363	20.8125
DATA	757	9	77	0	0	A_04_P080327	ENSOCUT00000000612	8643.56	338.823	1.470314e+003	1.470731e+002	1322	25	1.098769e+001	0	0	0	0	0	0	1298.35	1	1	50.1463	26.037
DATA	758	9	78	130	1	(+)eQC-40	EQC	8669.11	338.5	7.613719e+000	3.600188e+000	46	23	7.984802e+000	0	0	0	0	0	0	6.69243	1	0	56.9804	23.2813
DATA	759	9	79	0	0	A_04_P097437	ENSOCUT00000015821	8694.07	338.598	1.470865e+002	1.512756e+001	171.5	19	6.241358e+000	0	0	0	0	0	0	128.681	1	1	51.0895	19.2727
DATA	760	9	80	66	1	DarkCorner	DarkCorner	8720.44	338.506	3.567136e+000	3.554226e+000	37	19	6.928943e+000	0	0	0	0	0	0	-3.71436	0	0	50.4627	19.7
DATA	761	9	81	66	1	DarkCorner	DarkCorner	8745.08	339.048	3.585723e+000	3.572746e+000	36	17	4.722199e+000	0	0	0	0	0	0	-5.32964	0	0	51.4001	18.2286
DATA	762	9	82	66	1	DarkCorner	DarkCorner	8770.72	339.113	3.606657e+000	3.593604e+000	38	19	4.484660e+000	0	0	0	0	0	0	-2.9665	0	0	47.5395	20.125
DATA	763	9	83	66	1	DarkCorner	DarkCorner	8795.79	338.786	3.628717e+000	3.615584e+000	33	20	4.293467e+000	0	0	0	0	0	0	-7.0522	0	0	51.4001	20.7143
DATA	764	9	84	66	1	DarkCorner	DarkCorner	8821.51	338.43	3.652872e+000	3.639652e+000	37	18	4.896224e+000	0	0	0	0	0	0	-4.31	0	0	50.4627	18.641
DATA	765	9	85	66	1	DarkCorner	DarkCorner	8846.83	339.023	3.677791e+000	3.664481e+000	33.5	17	5.368069e+000	0	0	0	0	0	0	-5.11235	0	0	52.9257	17.9556
DATA	766	10	1	66	1	DarkCorner	DarkCorner	6726.38	343.554	3.611697e+000	3.598626e+000	38	19	4.386926e+000	0	0	0	0	0	0	-6.03992	0	0	49.1849	19.1707
DATA	767	10	2	66	1	DarkCorner	DarkCorner	6751.41	343.55	3.585819e+000	3.572842e+000	39.5	20	4.655099e+000	0	0	0	0	0	0	-4.12991	0	0	50.1463	19.7931
DATA	768	10	3	66	1	DarkCorner	DarkCorner	6776.85	343.45	3.561386e+000	3.548497e+000	38	19	5.587818e+000	0	0	0	0	0	0	-4.50071	0	0	50.4627	19.4412
DATA	769	10	4	66	1	DarkCorner	DarkCorner	6802.13	343.429	3.538722e+000	3.525916e+000	42	22	5.625968e+000	0	0	0	0	0	0	-1.07266	0	0	44.4243	21.5
DATA	770	10	5	66	1	DarkCorner	DarkCorner	6828.26	343.384	3.516970e+000	3.504242e+000	39.5	19	5.043185e+000	0	0	0	0	0	0	-4.80427	0	0	48.5334	19.6061
DATA	771	10	6	66	1	DarkCorner	DarkCorner	6853.29	343.48	3.497512e+000	3.484854e+000	41	19	5.765547e+000	0	0	0	0	0	0	-4.37854	0	0	49.1849	19.9706
DATA	772	10	7	0	0	A_04_P086577	ENSOCUT00000002401	6878.69	343.897	8.037160e+002	8.044631e+001	767	20	6.291318e+000	0	0	0	0	0	0	717.15	1	1	49.8279	21.3929
DATA	773	10	8	0	0	A_04_P079357	ENSOCUT00000012607	6904	343.656	2.023714e+004	2.023717e+003	17925.5	23.5	9.339581e+000	0	0	0	0	0	0	18144.3	1	1	54.1152	25.0278
DATA	774	10	9	0	0	A_04_P008627	ENSOCUT00000010086	6929.38	344	1.391676e+004	1.391680e+003	12552	22	5.007138e+000	0	0	0	0	0	0	12535.2	1	1	48.5334	21
DATA	775	10	10	66	-1	(-)3xSLv1	NegativeControl	6954.75	343.584	3.432212e+000	3.419791e+000	42	23	6.680762e+000	0	0	0	0	0	0	-2.20698	0	0	49.5074	22.1515
DATA	776	10	11	0	0	A_04_P012050	DN881846	6980.37	343.592	8.587093e+000	3.512944e+000	52	21	5.534882e+000	0	0	0	0	0	0	7.79705	1	0	49.5074	21.2222
DATA	777	10	12	0	0	A_04_P047625	NM_001171386	7005.44	343.74	1.476862e+004	1.476866e+003	13286.5	24	6.797565e+000	0	0	0	0	0	0	13458.1	1	1	49.5074	25
DATA	778	10	13	0	0	A_04_P009181	DN887061	7031	343.545	9.684540e+001	1.025841e+001	132	20.5	5.869853e+000	0	0	0	0	0	0	88.5429	1	1	55.8519	22.4
DATA	779	10	14	0	0	A_04_P050915	ENSOCUT00000004052	7056.34	344.38	1.164991e+004	1.164996e+003	10861	20	5.217835e+000	0	0	0	0	0	0	10685.8	1	1	47.5395	20
DATA	780	10	15	0	0	A_04_P017003	ENSOCUT00000021102	7081.58	343.573	1.954045e+005	1.954045e+004	180146	28	3.150661e+001	0	0	1	0	1	0	179700	1	1	57.5363	46.6
DATA	781	10	16	0	0	A_04_P010359	DN885006	7107.42	343.573	5.758954e+005	5.758954e+004	532115	27	2.489241e+001	0	0	1	0	1	0	530994	1	1	57.5363	40.0323
DATA	782	10	17	0	0	A_04_P002113	NM_001089318	7132.28	344.243	9.923893e+001	1.047289e+001	136.5	22	7.664855e+000	0	0	0	0	0	0	91.7262	1	1	48.2044	23.2
DATA	783	10	18	0	0	A_04_P052274	ENSOCUT00000013211	7157.73	344.357	4.473940e+003	4.474064e+002	4107	24.5	8.993074e+000	0	0	0	0	0	0	4144.2	1	1	46.8651	25.6538
DATA	784	10	19	0	0	A_04_P027989	EB378697	7183.5	344	4.439842e+001	5.551574e+000	90	27	9.740185e+000	0	0	0	0	0	0	41.2032	1	1	54.1152	26.3939
DATA	785	10	20	0	0	A_04_P083628	ENSOCUT00000000749	7208.63	344	2.782144e+003	2.782343e+002	2640	22	6.049181e+000	0	0	0	0	0	0	2586.37	1	1	50.4627	23
DATA	786	10	21	0	0	A_04_P030252	NM_001195679	7234.5	344	5.445205e+005	5.445205e+004	511226	23	5.024080e+000	0	0	0	0	0	0	507009	1	1	54.1152	22.7931
DATA	787	10	22	0	0	A_04_P028110	A_04_P028110	7259.5	344	5.269219e+001	6.226463e+000	96	23	5.568788e+000	0	0	0	0	0	0	49.1297	1	1	54.1152	22.3704
DATA	788	10	23	0	0	A_04_P065094	ENSOCUT00000017605	7284.8	344.089	1.474195e+003	1.474567e+002	1382.5	26	7.051578e+000	0	0	0	0	0	0	1376.26	1	1	49.1849	25.7105
DATA	789	10	24	0	0	A_04_P088961	ENSOCUT00000006034	7309.88	344.187	3.116885e+003	3.117060e+002	2958.5	22	4.992252e+000	0	0	0	0	0	0	2913.03	1	1	48.2044	23.4516
DATA	790	10	25	0	0	A_04_P043840	A_04_P043840	7335.58	344.427	8.450967e+000	3.412327e+000	53	25	7.781218e+000	0	0	0	0	0	0	7.90637	1	0	57.5363	27.1212
DATA	791	10	26	0	0	A_04_P090931	ENSOCUT00000007921	7360.81	344.357	3.000635e+003	3.000817e+002	2830	24.5	5.228643e+000	0	0	0	0	0	0	2809.54	1	1	51.4001	24.125
DATA	792	10	27	0	0	A_04_P097107	ENSOCUT00000002758	7386.51	344.573	3.474929e+003	3.475085e+002	3275.5	22.5	5.515730e+000	0	0	0	0	0	0	3256.14	1	1	49.1849	22.1429
DATA	793	10	28	0	0	A_04_P086312	A_04_P086312	7412	344.455	1.288298e+003	1.288720e+002	1254	22	6.370775e+000	0	0	0	0	0	0	1207.87	1	1	55.8519	23.1842
DATA	794	10	29	0	0	A_04_P080728	ENSOCUT00000014485	7437.42	344.427	5.284066e+004	5.284067e+003	49997.5	25	7.444619e+000	0	0	0	0	0	0	49566.2	1	1	57.5363	24.8788
DATA	795	10	30	0	0	A_04_P052715	A_04_P052715	7462.65	344.212	3.947079e+000	3.319716e+000	51.5	24	8.127979e+000	0	0	0	0	0	0	3.70376	1	0	51.7088	23.7241
DATA	796	10	31	0	0	A_04_P072714	ENSOCUT00000005024	7488.42	344.427	3.306931e+000	3.294963e+000	44	22	8.181017e+000	0	0	0	0	0	0	-3.2283	0	0	57.5363	23.0645
DATA	797	10	32	0	0	A_04_P038427	ENSOCUT00000008986	7513.58	344.427	1.090596e+001	3.470061e+000	57	23	6.776620e+000	0	0	0	0	0	0	10.2397	1	0	57.5363	24.4516
DATA	798	10	33	0	0	A_04_P069562	ENSOCUT00000015728	7539	344.455	2.090919e+003	2.091179e+002	1937.5	25	6.583402e+000	0	0	0	0	0	0	1963.49	1	1	55.8519	24.8
DATA	799	10	34	0	0	A_04_P071550	ENSOCUT00000006145	7564.42	344.427	9.735912e+002	9.741481e+001	939	23	1.929251e+001	0	0	1	0	1	0	914.319	1	1	57.5363	31.875
DATA	800	10	35	0	0	A_04_P027062	EB372720	7589.41	344.632	5.690463e+001	6.574737e+000	102	21	6.541701e+000	0	0	0	0	0	0	53.4434	1	1	49.5074	22.9231
DATA	801	10	36	0	0	A_04_P026486	EB373366	7615.33	344.5	2.341314e+005	2.341314e+004	220034	25	9.525432e+000	0	0	0	0	0	0	219871	1	1	57.5363	25.4231
DATA	802	10	37	0	0	A_04_P014407	AY171717	7640.38	345.23	2.097837e+004	2.097839e+003	19736	20.5	5.543414e+000	0	0	0	0	0	0	19701.9	1	1	43.7019	20.4091
DATA	803	10	38	0	0	A_04_P092610	XM_002708148	7666.11	344.562	3.306421e+000	3.294883e+000	47	22	5.826023e+000	0	0	0	0	0	0	0.498337	0	0	48.2044	22.8438
DATA	804	10	39	0	0	A_04_P095427	ENSOCUT00000017245	7690.9	344.609	3.307094e+000	3.310049e+000	52	23	5.193053e+000	0	0	0	0	0	0	2.94703	0	0	46.5243	22.303
DATA	805	10	40	0	0	A_04_P043342	ENSOCUT00000002925	7716.5	345	1.010614e+003	1.011152e+002	995	23	5.694511e+000	0	0	0	0	0	0	948.446	1	1	48.5334	22.7105
DATA	806	10	41	0	0	A_04_P044032	A_04_P044032	7742.33	344.5	1.971171e+001	3.841459e+000	67	24	6.117889e+000	0	0	0	0	0	0	18.491	1	1	65	24.5714
DATA	807	10	42	0	0	A_04_P008726	ENSOCUT00000015437	7767.46	344.746	8.664862e+002	8.671137e+001	862	19.5	5.953079e+000	0	0	0	0	0	0	812.582	1	1	47.5395	20.5714
DATA	808	10	43	0	0	A_04_P069243	XM_002710261	7792.57	344.662	4.188396e+002	4.201373e+001	445.5	22	5.705412e+000	0	0	0	0	0	0	392.618	1	1	48.5334	21
DATA	809	10	44	0	0	A_04_P000106	NM_001082655	7818.13	344.958	5.017530e+003	5.017639e+002	4821.5	19	4.721557e+000	0	0	0	0	0	0	4701.6	1	1	46.8651	19.3103
DATA	810	10	45	0	0	A_04_P087672	ENSOCUT00000013133	7843.49	345.397	1.626207e+002	1.659394e+001	195	21	5.777674e+000	0	0	0	0	0	0	152.322	1	1	47.8731	21.8286
DATA	811	10	46	0	0	A_04_P024557	EB375513	7868.58	344.963	3.316190e+000	3.305697e+000	49	22	6.239849e+000	0	0	0	0	0	0	0.934844	0	0	50.4627	23.0833
DATA	812	10	47	0	0	A_04_P069180	A_04_P069180	7894.37	345.221	9.197385e+002	9.203325e+001	898	21	6.060377e+000	0	0	0	0	0	0	860.49	1	1	46.5243	21.3824
DATA	813	10	48	0	0	A_04_P019301	EB381950	7919.91	344.614	3.835685e+000	3.330638e+000	51	21	6.207278e+000	0	0	0	0	0	0	3.58584	1	0	57.259	21.303
DATA	814	10	49	0	0	A_04_P015295	AY171649	7945.5	344.648	3.322716e+000	3.311547e+000	47	25	1.568849e+001	0	0	0	0	1	0	0.703562	0	0	57.5363	29.9583
DATA	815	10	50	0	0	A_04_P054977	ENSOCUT00000008660	7970.5	344.648	7.003994e+001	7.748041e+000	110.5	25	4.684371e+000	0	0	0	0	0	0	65.3877	1	1	57.5363	24.12
DATA	816	10	51	0	0	A_04_P043509	A_04_P043509	7996.09	344.935	8.510940e+004	8.510940e+003	80520	24	4.253686e+000	0	0	0	0	0	0	79399.7	1	1	54.4085	23.5769
DATA	817	10	52	0	0	A_04_P048972	ENSOCUT00000002464	8021.17	345	3.315696e+004	3.315698e+003	31318	23	4.245934e+000	0	0	0	0	0	0	30907.9	1	1	46.8651	23.8065
DATA	818	10	53	0	0	A_04_P083617	A_04_P083617	8046.43	345.171	2.022329e+003	2.022601e+002	1934.5	24	7.879899e+000	0	0	0	0	0	0	1883.58	1	1	49.1849	25.9697
DATA	819	10	54	0	0	A_04_P024441	A_04_P024441	8072.25	345.211	2.123739e+001	3.944493e+000	67	22	6.717365e+000	0	0	0	0	0	0	19.7616	1	1	48.5334	23.7059
DATA	820	10	55	0	0	A_04_P053652	ENSOCUT00000013091	8097.6	345.219	2.805733e+002	2.825394e+001	301	19	5.279866e+000	0	0	0	0	0	0	260.814	1	1	47.8731	19.6071
DATA	821	10	56	0	0	A_04_P026759	EB373030	8122.84	345.435	8.917557e+000	3.448007e+000	53	18	4.387290e+000	0	0	0	0	0	0	8.2811	1	0	52.0157	19.5897
DATA	822	10	57	0	0	A_04_P009657	ENSOCUT00000010722	8148.31	345.465	4.350559e+003	4.350687e+002	4087	23.5	6.996376e+000	0	0	0	0	0	0	4035.43	1	1	47.8731	23.9167
DATA	823	10	58	0	0	A_04_P101482	ENSOCUT00000000412	8173.63	345.573	4.328401e+003	4.328530e+002	4020	21.5	5.339185e+000	0	0	0	0	0	0	4010.06	1	1	49.1849	21.1
DATA	824	10	59	66	-1	(-)3xSLv1	NegativeControl	8199.69	345.693	3.355085e+000	3.342942e+000	39	19.5	4.237701e+000	0	0	0	0	0	0	-5.97003	0	0	49.5074	20.2647
DATA	825	10	60	0	0	A_04_P094487	ENSOCUT00000007884	8224.38	345.276	1.482605e+003	1.482983e+002	1421.5	21	4.876302e+000	0	0	0	0	0	0	1369.75	1	1	49.1849	21.2759
DATA	826	10	61	0	0	A_04_P002481	NM_001082628	8250	345.455	8.452707e+001	9.093365e+000	123	20	5.139091e+000	0	0	0	0	0	0	77.9775	1	1	65	19.7778
DATA	827	10	62	0	0	A_04_P095198	A_04_P095198	8275.42	345.427	3.370393e+000	3.358195e+000	45	20.5	5.351161e+000	0	0	0	0	0	0	-0.313778	0	0	57.5363	20.7778
DATA	828	10	63	0	0	A_04_P028876	DN888378	8300.58	345.427	6.288697e+004	6.288698e+003	67362.5	23	5.302662e+000	0	1	0	0	0	0	57821.5	1	1	57.5363	23.7586
DATA	829	10	64	0	0	A_04_P009791	DN884792	8325.86	345.61	1.686047e+004	1.686050e+003	15023	24	5.159926e+000	0	0	0	0	0	0	15474.5	1	1	49.8279	23.5128
DATA	830	10	65	0	0	A_04_P070847	ENSOCUT00000010089	8351.58	345.427	1.577220e+002	1.612965e+001	189	24	6.910939e+000	0	0	0	0	0	0	144.462	1	1	57.5363	23.7586
DATA	831	10	66	0	0	A_04_P094283	ENSOCUT00000001567	8377.11	345.5	5.888550e+000	3.434887e+000	50	21	7.116153e+000	0	0	0	0	0	0	5.38208	1	0	65	23.1622
DATA	832	10	67	0	0	A_04_P088874	A_04_P088874	8402	345.577	2.994512e+003	2.994704e+002	2720	18	4.067194e+000	0	0	0	0	0	0	2730.92	1	1	47.8731	18.5278
DATA	833	10	68	0	0	A_04_P052049	ENSOCUT00000010934	8427.62	345.775	9.831995e+003	9.832054e+002	8794	18	4.136645e+000	0	0	0	0	0	0	8944.93	1	1	52.0157	19.3871
DATA	834	10	69	0	0	A_04_P032132	EB376504	8453.33	345.5	4.720842e+001	5.822932e+000	87.5	21	5.514282e+000	0	0	0	0	0	0	42.8341	1	1	57.5363	21.6765
DATA	835	10	70	0	0	A_04_P092047	ENSOCUT00000012959	8478.5	345.5	5.471688e+002	5.482354e+001	520.5	22	4.885877e+000	0	0	0	0	0	0	495.102	1	1	57.5363	21.5556
DATA	836	10	71	1028	1	(+)E1A_r60_a20	E1A_r60_a20	8504.11	345.5	1.056235e+001	3.587521e+000	52	21	4.366293e+000	0	0	0	0	0	0	9.52866	1	0	65	20.7419
DATA	837	10	72	0	0	A_04_P072019	ENSOCUT00000016435	8529.22	346.188	6.504532e+001	7.357640e+000	99	18	4.811996e+000	0	0	0	0	0	0	58.5026	1	1	46.1809	19.303
DATA	838	10	73	0	0	A_04_P007088	DN889370	8554.34	346.145	4.540594e+001	5.702876e+000	82	19.5	4.836750e+000	0	0	0	0	0	0	40.7015	1	1	44.4243	20.3438
DATA	839	10	74	0	0	A_04_P067022	ENSOCUT00000011772	8580.42	345.573	3.476265e+000	3.474774e+000	45	23	7.656749e+000	0	0	0	0	0	0	2.47703	0	0	65	24.6774
DATA	840	10	75	0	0	A_04_P020801	ENSOCUT00000010361	8605.28	345.84	1.898449e+004	1.898452e+003	16694	21	6.560630e+000	0	0	0	0	0	0	16889.3	1	1	49.1849	21.5517
DATA	841	10	76	0	0	A_04_P018326	NM_001171377	8630.91	346.197	1.670668e+004	1.670671e+003	14116.5	20	6.635357e+000	0	0	0	0	0	0	14802	1	1	45.835	20.8065
DATA	842	10	77	0	0	A_04_P013126	D17405	8656.42	345.573	1.840546e+005	1.840546e+004	165167	28	1.110530e+001	0	0	0	0	1	0	162336	1	1	57.5363	29.5926
DATA	843	10	78	0	0	A_04_P056629	ENSOCUT00000007597	8681.68	345.92	1.101647e+003	1.102210e+002	1035	21.5	9.408939e+000	0	0	0	0	0	0	967.192	1	1	52.0157	24.3636
DATA	844	10	79	0	0	A_04_P031143	A_04_P031143	8706.76	346.309	3.742454e+001	5.151541e+000	75	21	6.285141e+000	0	0	0	0	0	0	32.6976	1	1	46.5243	20.3243
DATA	845	10	80	66	1	DarkCorner	DarkCorner	8732.13	346.325	3.571807e+000	3.558880e+000	36	19	5.695892e+000	0	0	0	0	0	0	-2.92967	0	0	48.8603	19.5455
DATA	846	10	81	66	1	DarkCorner	DarkCorner	8757.74	346.319	3.592141e+000	3.579151e+000	40.5	18	4.245406e+000	0	0	0	0	0	0	0.0712776	0	0	46.8651	19.2368
DATA	847	10	82	66	1	DarkCorner	DarkCorner	8783.82	346.324	3.614283e+000	3.601203e+000	38	20	3.853020e+000	0	0	0	0	0	0	-2.45273	0	0	47.8731	20.1563
DATA	848	10	83	66	1	DarkCorner	DarkCorner	8808.92	346.12	3.637141e+000	3.623978e+000	39	21	4.472348e+000	0	0	0	0	0	0	-1.08772	0	0	47.5395	20.5758
DATA	849	10	84	66	1	DarkCorner	DarkCorner	8834.18	346.181	3.661543e+000	3.648292e+000	36	17.5	4.615622e+000	0	0	0	0	0	0	-2.87918	0	0	47.5395	18.1944
DATA	850	10	85	66	1	DarkCorner	DarkCorner	8859.5	346	3.687747e+000	3.674401e+000	37	17	4.961970e+000	0	0	0	0	0	0	-1.70633	0	0	54.1152	17.7162
DATA	851	11	1	66	1	DarkCorner	DarkCorner	6713.62	350.608	3.619711e+000	3.606611e+000	38	18	4.934106e+000	0	0	0	0	0	0	-5.36214	0	0	50.7771	18.6208
DATA	852	11	2	66	1	DarkCorner	DarkCorner	6738.89	351.067	3.592302e+000	3.579301e+000	40	19	4.375456e+000	0	0	0	0	0	0	-3.84547	0	0	47.5395	18.7692
DATA	853	11	3	66	1	DarkCorner	DarkCorner	6764.42	350.573	3.567260e+000	3.554349e+000	38	19	5.152412e+000	0	0	0	0	0	0	-4.37288	0	0	57.5363	19.1212
DATA	854	11	4	66	1	DarkCorner	DarkCorner	6789.9	351.151	3.543126e+000	3.530303e+000	36	20.5	6.150808e+000	0	0	0	0	0	0	-6.60977	0	0	46.8651	20.5294
DATA	855	11	5	66	1	DarkCorner	DarkCorner	6815.54	350.905	3.521196e+000	3.508453e+000	38	18.5	5.484042e+000	0	0	0	0	0	0	-6.81031	0	0	51.0895	19.8333
DATA	856	11	6	66	1	DarkCorner	DarkCorner	6840.44	351	3.501127e+000	3.488456e+000	37	21	4.423133e+000	0	0	0	0	0	0	-6.66051	0	0	50.4627	21.4444
DATA	857	11	7	0	0	A_04_P010361	A_04_P010361	6866	350.681	1.307363e+001	3.707850e+000	57	20	6.401941e+000	0	0	0	0	0	0	11.6541	1	0	58.0869	21.5
DATA	858	11	8	0	0	A_04_P088317	ENSOCUT00000004813	6891.01	351.111	4.058714e+003	4.058861e+002	3505	20	7.734853e+000	0	0	0	0	0	0	3636.45	1	1	46.8651	21.8065
DATA	859	11	9	0	0	A_04_P083072	ENSOCUT00000002717	6916.5	351	6.730110e+001	7.556460e+000	107	22	4.791671e+000	0	0	0	0	0	0	60.5833	1	1	54.1152	21.963
DATA	860	11	10	0	0	A_04_P059247	ENSOCUT00000013082	6942.22	351.173	4.130136e+001	5.362712e+000	82	20.5	4.988346e+000	0	0	0	0	0	0	37.3453	1	1	49.5074	19.9286
DATA	861	11	11	0	0	A_04_P083942	A_04_P083942	6967.34	351.081	5.472370e+001	6.446283e+000	94	21	6.456732e+000	0	0	0	0	0	0	49.6796	1	1	48.8603	21.2424
DATA	862	11	12	0	0	A_04_P008901	DN887400	6993	351	1.843662e+001	3.862591e+000	63	21	4.240473e+000	0	0	0	0	0	0	16.8005	1	1	65	21.5333
DATA	863	11	13	0	0	A_04_P009512	A_04_P009512	7018.5	351.352	7.305224e+002	7.313049e+001	690	23.5	5.843624e+000	0	0	0	0	0	0	668.066	1	1	57.5363	24.4737
DATA	864	11	14	0	0	A_04_P074609	ENSOCUT00000003730	7043.5	351.295	2.504061e+004	2.504064e+003	22441.5	21.5	6.555825e+000	0	0	0	0	0	0	22971.5	1	1	50.4627	21.6429
DATA	865	11	15	0	0	A_04_P043306	ENSOCUT00000015963	7069.37	351.404	4.557497e+000	3.392194e+000	49	22	4.819405e+000	0	0	0	0	0	0	4.19351	1	0	57.8122	22.32
DATA	866	11	16	0	0	A_04_P092858	NM_001171323	7094.5	351.352	6.186387e+001	7.036410e+000	104	45	3.220567e+001	0	0	1	0	1	0	57.0738	1	1	57.5363	53.0286
DATA	867	11	17	0	0	A_04_P045777	ENSOCUT00000012172	7119.91	351.386	2.026119e+002	2.053534e+001	233	30	2.572526e+001	0	0	1	0	1	0	187.385	1	1	57.259	39.5484
DATA	868	11	18	0	0	A_04_P050023	ENSOCUT00000016226	7145.42	351.427	1.338362e+003	1.338778e+002	1266	23	1.545144e+001	0	0	0	0	1	0	1240.57	1	1	65	29.7391
DATA	869	11	19	0	0	A_04_P075593	ENSOCUT00000004591	7170.58	351.427	1.444869e+003	1.445253e+002	1364.5	29	1.044683e+001	0	0	0	0	1	0	1341.99	1	1	57.5363	29.8929
DATA	870	11	20	0	0	A_04_P081288	ENSOCUT00000002032	7195.74	351.395	8.393245e+003	8.393311e+002	7670	23	1.139147e+001	0	0	0	0	0	0	7809.76	1	1	51.0895	26.9677
DATA	871	11	21	0	0	A_04_P000562	NM_001089317	7221.5	351.5	3.330463e+000	3.331131e+000	49	22.5	5.918494e+000	0	0	0	0	0	0	2.71084	0	0	57.5363	22.6667
DATA	872	11	22	0	0	A_04_P088664	A_04_P088664	7246.89	351.5	8.780443e+001	9.384855e+000	129.5	24	1.211566e+001	0	0	0	0	0	0	81.9606	1	1	56.9804	27.5926
DATA	873	11	23	0	0	A_04_P002488	NM_001082720	7271.98	351.532	1.718520e+003	1.718838e+002	1664.5	23	7.030075e+000	0	0	0	0	0	0	1606.25	1	1	50.4627	24.6829
DATA	874	11	24	0	0	A_04_P096406	ENSOCUT00000009412	7297.58	351.427	4.113765e+000	3.330863e+000	51	23	7.430539e+000	0	0	0	0	0	0	3.84944	1	0	65	23.7097
DATA	875	11	25	0	0	A_04_P087342	ENSOCUT00000004891	7322.74	351.5	5.662025e+003	5.662122e+002	5213	22	6.532550e+000	0	0	0	0	0	0	5303.69	1	1	50.4627	23.3571
DATA	876	11	26	0	0	A_04_P025181	EB374775	7348.38	351.763	7.081400e+002	7.089079e+001	721.5	24	9.227359e+000	0	0	0	0	0	0	663.964	1	1	49.1849	25.2188
DATA	877	11	27	0	0	A_04_P047508	ENSOCUT00000009725	7373.89	351.5	3.308402e+000	3.309205e+000	50	23	4.896406e+000	0	0	0	0	0	0	2.7257	0	0	65	23.2857
DATA	878	11	28	0	0	A_04_P023790	XM_002723860	7399.42	351.573	6.494565e+004	6.494565e+003	62859.5	22	7.148805e+000	0	0	0	0	0	0	60978.3	1	1	57.5363	22.5185
DATA	879	11	29	0	0	A_04_P097442	ENSOCUT00000002693	7424.58	351.573	3.304393e+000	3.292435e+000	44.5	22	5.955923e+000	0	0	0	0	0	0	-2.23469	0	0	57.5363	22.1111
DATA	880	11	30	0	0	A_04_P038237	ENSOCUT00000003481	7450.11	351.5	3.302974e+000	3.291020e+000	44	25	7.488628e+000	0	0	0	0	0	0	-2.68339	0	0	56.9804	25.7273
DATA	881	11	31	0	0	A_04_P015750	AY171864	7475.22	352.046	6.417316e+000	3.351460e+000	52	22	8.148516e+000	0	0	0	0	0	0	6.03403	1	0	45.835	22.3143
DATA	882	11	32	0	0	A_04_P002571	NM_001082144	7500.56	352.29	5.964484e+003	5.964575e+002	5773	23	7.153834e+000	0	0	0	0	0	0	5610.05	1	1	46.8651	23.9655
DATA	883	11	33	0	0	A_04_P008104	ENSOCUT00000002780	7526.06	352.175	1.523097e+004	1.523101e+003	14495	25	6.545331e+000	0	0	0	0	0	0	14328.2	1	1	45.4864	24.6471
DATA	884	11	34	0	0	A_04_P016883	ENSOCUT00000017253	7551.58	351.573	5.876662e+005	5.876662e+004	553689	27.5	1.807696e+001	0	0	0	0	1	0	552814	1	1	57.5363	33.4643
DATA	885	11	35	0	0	A_04_P047967	ENSOCUT00000013308	7576.58	352.099	1.071235e+003	1.071740e+002	1048	22.5	5.931244e+000	0	0	0	0	0	0	1007.87	1	1	47.8731	22.6818
DATA	886	11	36	0	0	A_04_P070237	ENSOCUT00000024215	7602.5	351.648	3.299820e+000	3.303827e+000	52	23	7.285961e+000	0	0	0	0	0	0	3.05025	0	0	57.5363	24.0909
DATA	887	11	37	0	0	A_04_P025251	CU466026	7627.63	351.596	3.300146e+000	3.288202e+000	46	21	7.584437e+000	0	0	0	0	0	0	-1.15672	0	0	57.8122	21.45
DATA	888	11	38	0	0	A_04_P013852	ENSOCUT00000030678	7653.42	351.573	6.329440e+000	3.349059e+000	53.5	22.5	5.586200e+000	0	0	0	0	0	0	5.95274	1	0	57.5363	22.5909
DATA	889	11	39	0	0	A_04_P020768	A_04_P020768	7678.43	352.299	1.827210e+003	1.827506e+002	1791	21	5.380453e+000	0	0	0	0	0	0	1718.42	1	1	46.1809	21.9167
DATA	890	11	40	0	0	A_04_P051922	A_04_P051922	7704	352	9.913733e+000	3.435975e+000	56	24	2.704828e+000	0	0	0	0	0	0	9.32047	1	0	54.9904	24.1667
DATA	891	11	41	0	0	A_04_P075882	ENSOCUT00000013407	7729	351.797	1.896490e+002	1.924832e+001	227	23.5	6.030270e+000	0	0	0	0	0	0	178.239	1	1	46.8651	24.4737
DATA	892	11	42	0	0	A_04_P078540	ENSOCUT00000010060	7754.3	351.9	7.176681e+003	7.176756e+002	6653.5	22.5	6.472060e+000	0	0	0	0	0	0	6742.75	1	1	47.2035	22.9643
DATA	893	11	43	0	0	A_04_P061053	ENSOCUT00000015110	7780.5	352	3.305240e+000	3.293278e+000	46	23	6.126532e+000	0	0	0	0	0	0	-2.50023	0	0	54.1152	22.1429
DATA	894	11	44	0	0	A_04_P014821	AY171889	7805.91	352.092	3.306612e+000	3.294645e+000	46.5	22	7.098212e+000	0	0	0	0	0	0	-3.66531	0	0	46.1809	23
DATA	895	11	45	0	0	A_04_P064282	ENSOCUT00000009720	7830.6	352.151	2.524334e+004	2.524336e+003	23907.5	20.5	5.138299e+000	0	0	0	0	0	0	23687.4	1	1	48.5334	21.5714
DATA	896	11	46	0	0	A_04_P005266	DN891060	7856.06	352.481	9.072561e+001	9.653271e+000	129	24	7.736915e+000	0	0	0	0	0	0	85.0955	1	1	50.4627	24.7879
DATA	897	11	47	0	0	A_04_P064987	A_04_P064987	7881.91	352.25	3.311679e+000	3.303047e+000	49	22	5.870929e+000	0	0	0	0	0	0	1.39482	0	0	49.8279	22.697
DATA	898	11	48	0	0	A_04_P058483	ENSOCUT00000016676	7906.72	352.295	2.912283e+003	2.912470e+002	2690.5	18.5	5.645499e+000	0	0	0	0	0	0	2728.23	1	1	50.1463	19.3529
DATA	899	11	49	0	0	A_04_P005108	NM_001195668	7932.58	352.427	7.176982e+005	7.176982e+004	671325	28	1.390423e+001	0	0	0	0	1	0	671911	1	1	57.5363	31.4074
DATA	900	11	50	0	0	A_04_P061087	ENSOCUT00000014964	7958	352.5	6.580530e+002	6.588829e+001	659	24	5.089321e+000	0	0	0	0	0	0	615.646	1	1	49.8279	23.913
DATA	901	11	51	0	0	A_04_P073807	ENSOCUT00000012171	7983.42	352.427	1.474216e+003	1.474587e+002	1423	24	4.861140e+000	0	0	0	0	0	0	1378.15	1	1	57.5363	23.5455
DATA	902	11	52	0	0	A_04_P088217	ENSOCUT00000013343	8008.5	352.378	2.313155e+003	2.313392e+002	2158	24	6.355746e+000	0	0	0	0	0	0	2160.67	1	1	48.5334	24.8929
DATA	903	11	53	0	0	A_04_P028290	XM_002711671	8034.42	352.427	1.199115e+005	1.199115e+004	111387	22	5.859465e+000	0	0	0	0	0	0	111910	1	1	57.5363	23
DATA	904	11	54	0	0	A_04_P004805	ENSOCUT00000008200	8059.25	352.627	2.797935e+004	2.797937e+003	26346	21	6.676774e+000	0	0	0	0	0	0	26089.8	1	1	46.1809	22.8
DATA	905	11	55	0	0	A_04_P015672	AY171832	8085	352.455	6.988030e+000	3.393151e+000	52	22	7.035354e+000	0	0	0	0	0	0	6.50937	1	0	55.8519	22.0606
DATA	906	11	56	0	0	A_04_P047547	A_04_P047547	8110.2	352.464	1.792950e+002	1.823500e+001	196	19	5.609275e+000	0	0	0	0	0	0	166.84	1	1	46.8651	20.3784
DATA	907	11	57	0	0	A_04_P029035	EC625051	8135.76	352.533	8.975315e+001	9.572310e+000	131	20.5	5.378126e+000	0	0	0	0	0	0	83.4252	1	1	49.1849	20.5
DATA	908	11	58	0	0	A_04_P094636	ENSOCUT00000017381	8160.87	352.5	4.308785e+003	4.308914e+002	4009.5	22.5	5.909704e+000	0	0	0	0	0	0	4000.22	1	1	49.8279	23.0357
DATA	909	11	59	0	0	A_04_P029183	NM_001171097	8186.22	352.676	7.855493e+001	8.534385e+000	115	21	5.775432e+000	0	0	0	0	0	0	72.8387	1	1	48.8603	22.0882
DATA	910	11	60	0	0	A_04_P015734	AY171852	8211.89	352.5	3.352598e+000	3.347123e+000	48	19	3.340852e+000	0	0	0	0	0	0	1.95378	0	0	56.9804	19.1935
DATA	911	11	61	0	0	A_04_P098842	ENSOCUT00000006100	8237.38	352.67	9.123399e+003	9.123460e+002	8312	21	4.594993e+000	0	0	0	0	0	0	8435.31	1	1	53.5237	21.037
DATA	912	11	62	0	0	A_04_P088915	ENSOCUT00000004070	8262.44	352.675	1.396612e+004	1.396616e+003	12906.5	19	5.661984e+000	0	0	0	0	0	0	12892.8	1	1	49.8279	19.5161
DATA	913	11	63	0	0	A_04_P031574	AF090363	8288.33	352.5	3.368534e+000	3.356377e+000	47	22.5	5.314314e+000	0	0	0	0	0	0	0.138858	0	0	57.5363	22.625
DATA	914	11	64	0	0	A_04_P077437	ENSOCUT00000017613	8313.58	352.573	3.775581e+002	3.790523e+001	392.5	23	5.739780e+000	0	0	0	0	0	0	347.314	1	1	57.5363	23.5152
DATA	915	11	65	0	1	ETG05_66023	ETG05_66023	8339	352.545	2.810555e+001	4.387285e+000	70	22.5	5.278651e+000	0	0	0	0	0	0	25.8041	1	1	65	21.9737
DATA	916	11	66	0	0	A_04_P002711	NM_001082212	8364.17	353	3.680913e+004	3.680914e+003	31974.5	23.5	6.974654e+000	0	1	0	0	0	0	33728.8	1	1	46.8651	23.9474
DATA	917	11	67	0	0	A_04_P065522	A_04_P065522	8389.58	352.573	3.593164e+000	3.402220e+000	46	20	4.996865e+000	0	0	0	0	0	0	3.28494	1	0	57.5363	20.2593
DATA	918	11	68	0	0	A_04_P083842	A_04_P083842	8415.37	352.596	9.891074e+001	1.045631e+001	134	19	3.706056e+000	0	0	0	0	0	0	90.2094	1	1	65	19.1212
DATA	919	11	69	0	0	A_04_P008551	ENSOCUT00000009909	8440.42	353.155	2.244676e+003	2.244934e+002	2057	19	4.003189e+000	0	0	0	0	0	0	2042.31	1	1	47.5395	19.5946
DATA	920	11	70	0	0	A_04_P002877	NM_001082723	8465.91	352.614	3.421429e+000	3.414385e+000	44	22	5.288952e+000	0	0	0	0	0	0	1.73158	0	0	65	21.641
DATA	921	11	71	0	0	A_04_P015471	AY171746	8491.5	352.648	3.431409e+000	3.427064e+000	45.5	22	5.152304e+000	0	0	0	0	0	0	2.12677	0	0	57.5363	21.2903
DATA	922	11	72	0	0	A_04_P099724	XM_002718701	8516.69	353.247	1.480549e+002	1.519742e+001	173	21	5.007686e+000	0	0	0	0	0	0	133.541	1	1	47.5395	20.3333
DATA	923	11	73	0	0	A_04_P067125	ENSOCUT00000009484	8542.15	353.107	1.033876e+004	1.033882e+003	9346.5	18	8.024368e+000	0	0	0	0	0	0	9294.1	1	1	50.1463	21.2381
DATA	924	11	74	0	0	A_04_P032072	ENSOCUT00000008420	8567.49	353.027	1.124455e+002	1.176273e+001	143.5	23	4.764618e+000	0	0	0	0	0	0	100.727	1	1	48.5334	22.6111
DATA	925	11	75	0	0	A_04_P096971	ENSOCUT00000002865	8592.81	353.026	1.016012e+004	1.016018e+003	8710.5	21	5.024938e+000	0	0	0	0	0	0	9067.12	1	1	49.1849	21.6
DATA	926	11	76	0	0	A_04_P096134	ENSOCUT00000005262	8618.5	353	1.519987e+001	3.797432e+000	55	22	5.006447e+000	0	0	0	0	0	0	13.5096	1	0	54.1152	21.7419
DATA	927	11	77	0	0	A_04_P011461	CU464793	8643.5	353.352	6.379160e+005	6.379160e+004	567371	27	1.195826e+001	0	0	0	0	1	0	564623	1	1	57.5363	29
DATA	928	11	78	0	0	A_04_P090947	ENSOCUT00000005500	8669.09	353.386	2.241392e+003	2.241667e+002	2019.5	24.5	1.076984e+001	0	0	0	0	0	0	1974.78	1	1	65	26.7143
DATA	929	11	79	0	0	A_04_P025936	EB373916	8694.5	353.352	3.216350e+001	4.773832e+000	69.5	24	1.031694e+001	0	0	0	0	0	0	28.2001	1	1	57.5363	24.9286
DATA	930	11	80	66	1	DarkCorner	DarkCorner	8719.91	353.386	3.558835e+000	3.547667e+000	42	21.5	7.264225e+000	0	0	0	0	0	0	0.961176	0	0	57.259	21.7
DATA	931	11	81	66	1	DarkCorner	DarkCorner	8744.98	353.79	3.577960e+000	3.565011e+000	39	19	6.044030e+000	0	0	0	0	0	0	-1.21599	0	0	50.1463	20.0303
DATA	932	11	82	66	1	DarkCorner	DarkCorner	8770.73	354.115	3.599023e+000	3.585998e+000	38	19	4.093285e+000	0	0	0	0	0	0	-1.88258	0	0	49.1849	18.7037
DATA	933	11	83	66	1	DarkCorner	DarkCorner	8795.78	353.718	3.621269e+000	3.608163e+000	37	19	4.060441e+000	0	0	0	0	0	0	-1.85652	0	0	49.8279	19.7778
DATA	934	11	84	66	1	DarkCorner	DarkCorner	8821.27	354.043	3.645038e+000	3.631846e+000	37	19	3.906157e+000	0	0	0	0	0	0	-3.47445	0	0	53.5237	20.4839
DATA	935	11	85	66	1	DarkCorner	DarkCorner	8846.66	354.156	3.670432e+000	3.657149e+000	37	19	4.899975e+000	0	0	0	0	0	0	-2.90355	0	0	49.1849	18.878
DATA	936	12	1	66	1	DarkCorner	DarkCorner	6726.37	357.987	3.599768e+000	3.586740e+000	38.5	19	4.471910e+000	0	0	0	0	0	0	-5.22285	0	0	49.1849	18.8444
DATA	937	12	2	66	1	DarkCorner	DarkCorner	6751.29	357.962	3.574063e+000	3.561128e+000	42	20	5.055817e+000	0	0	0	0	0	0	-1.85638	0	0	49.1849	19.1935
DATA	938	12	3	66	1	DarkCorner	DarkCorner	6777	358.659	3.548766e+000	3.535923e+000	40	19	5.071257e+000	0	0	0	0	0	0	-3.13814	0	0	51.0895	19.6
DATA	939	12	4	66	1	DarkCorner	DarkCorner	6802.64	358.158	3.526222e+000	3.513461e+000	42	21	5.773503e+000	0	0	0	0	0	0	-3.04808	0	0	49.5074	20.8889
DATA	940	12	5	66	1	DarkCorner	DarkCorner	6827.78	358.392	3.505109e+000	3.492424e+000	40	20	4.685829e+000	0	0	0	0	0	0	-2.49751	0	0	49.1849	20.0968
DATA	941	12	6	0	0	A_04_P005999	DN890429	6853.12	358.584	5.992447e+001	6.925991e+000	100	22	6.000000e+000	0	0	0	0	0	0	53.3714	1	1	49.8279	23.3333
DATA	942	12	7	0	0	A_04_P061073	ENSOCUT00000003686	6878.37	358.36	2.751960e+003	2.752177e+002	2484	21.5	6.760348e+000	0	0	0	0	0	0	2463.71	1	1	48.8603	22.4333
DATA	943	12	8	0	0	A_04_P016823	ENSOCUT00000028669	6904	358.455	2.013839e+005	2.013839e+004	181927	23	6.922769e+000	0	0	0	0	0	0	181185	1	1	55.8519	23.5161
DATA	944	12	9	0	0	A_04_P064440	ENSOCUT00000012999	6929.42	358.427	1.115736e+001	3.599506e+000	53	21	4.667888e+000	0	0	0	0	0	0	10.0839	1	0	57.5363	20.4074
DATA	945	12	10	0	0	A_04_P042175	ENSOCUT00000000144	6954.63	358.64	9.995028e+003	9.995086e+002	9239	21	7.822822e+000	0	0	0	0	0	0	9071.77	1	1	48.8603	22.9
DATA	946	12	11	0	0	A_04_P085719	ENSOCUT00000000896	6980.13	358.624	1.531598e+003	1.531974e+002	1435	21	5.198901e+000	0	0	0	0	0	0	1395.58	1	1	52.0157	22.0286
DATA	947	12	12	0	0	A_04_P087552	ENSOCUT00000015759	7005.19	358.481	1.153900e+003	1.154396e+002	1084	24	4.675162e+000	0	0	0	0	0	0	1055.14	1	1	49.8279	24
DATA	948	12	13	0	0	A_04_P026286	ENSOCUT00000030166	7031	358.455	7.069172e+003	7.069252e+002	6509.5	21	6.808053e+000	0	0	0	0	0	0	6486.02	1	1	55.8519	23.3429
DATA	949	12	14	0	0	A_04_P004036	NM_001160278	7056.5	358.5	5.986914e+001	6.865663e+000	99	22	2.974984e+000	0	0	0	0	0	0	55.1001	1	1	57.5363	21.9643
DATA	950	12	15	0	0	A_04_P080314	ENSOCUT00000000602	7081.67	358.5	4.596076e+005	4.596076e+004	425305	31	2.742325e+001	0	0	1	0	1	0	424175	1	1	57.5363	44.0345
DATA	951	12	16	0	0	A_04_P034197	ENSOCUT00000001658	7107.11	359.057	2.192747e+004	2.192749e+003	20886.5	26	2.413819e+001	0	0	1	0	1	0	20291.9	1	1	46.8651	37.037
DATA	952	12	17	0	0	A_04_P068847	NM_001082330	7132.5	358.5	3.140417e+005	3.140417e+004	291481	40	2.869647e+001	0	0	1	0	1	0	291262	1	1	57.5363	52.5556
DATA	953	12	18	0	0	A_04_P002298	NM_001082129	7158	358.545	6.635995e+005	6.635995e+004	617160	27	1.704406e+001	0	0	0	0	1	0	616789	1	1	55.8519	31
DATA	954	12	19	0	0	A_04_P054396	ENSOCUT00000009573	7183.5	358.5	2.933625e+005	2.933625e+004	280517	28	1.118214e+001	0	0	0	0	1	0	273195	1	1	57.5363	30.1667
DATA	955	12	20	0	0	A_04_P095888	ENSOCUT00000028248	7208.58	358.573	9.875307e+000	3.459477e+000	56	23	5.980434e+000	0	0	0	0	0	0	9.21242	1	0	57.5363	23.0323
DATA	956	12	21	0	0	A_04_P030149	DN882847	7234.42	358.573	2.248185e+001	4.001520e+000	66	23	7.828749e+000	0	0	0	0	0	0	21.0062	1	1	57.5363	22.5313
DATA	957	12	22	0	0	A_04_P034559	NM_001082038	7259.2	358.69	1.833328e+004	1.833331e+003	17366	24	7.360020e+000	0	0	0	0	0	0	17153.8	1	1	47.2035	25.3548
DATA	958	12	23	0	0	A_04_P022202	ENSOCUT00000021236	7284.94	359.175	3.650301e+004	3.650302e+003	34956	24.5	7.490849e+000	0	0	0	0	0	0	34201.4	1	1	45.4864	25.3
DATA	959	12	24	0	0	A_04_P086657	ENSOCUT00000008793	7309.86	359.156	1.786040e+004	1.786043e+003	16646	23	7.456409e+000	0	0	0	0	0	0	16752.2	1	1	45.4864	24.0882
DATA	960	12	25	0	0	A_04_P098886	ENSOCUT00000001461	7335.58	358.573	2.484029e+001	4.126301e+000	71	25	6.109749e+000	0	0	0	0	0	0	23.3184	1	1	57.5363	23.9355
DATA	961	12	26	0	0	A_04_P050169	ENSOCUT00000013579	7360.79	359.028	3.970423e+001	5.157519e+000	83.5	21	5.525802e+000	0	0	0	0	0	0	37.3065	1	1	46.8651	22.5
DATA	962	12	27	0	0	A_04_P100402	ENSOCUT00000004946	7386.5	358.648	2.587860e+001	4.185590e+000	72	23	5.630786e+000	0	0	0	0	0	0	24.331	1	1	57.5363	22.4667
DATA	963	12	28	0	0	A_04_P022741	ENSOCUT00000005276	7411.56	359.314	1.574539e+004	1.574542e+003	15283	22	6.360491e+000	0	0	0	0	0	0	14814.9	1	1	46.8651	22.0741
DATA	964	12	29	0	0	A_04_P013538	ENSOCUT00000011838	7437.28	359.418	2.440957e+004	2.440959e+003	23437	25	8.943425e+000	0	0	0	0	0	0	22979.1	1	1	46.1809	25.8788
DATA	965	12	30	0	0	A_04_P101175	A_04_P101175	7462.5	359	3.296483e+000	3.284553e+000	45	24	8.282650e+000	0	0	0	0	0	0	-1.92253	0	0	54.1152	24.5333
DATA	966	12	31	0	0	A_04_P070972	ENSOCUT00000017304	7488.5	359	4.282462e+001	5.396391e+000	85.5	23	7.819502e+000	0	0	0	0	0	0	40.3394	1	1	54.1152	22.7692
DATA	967	12	32	0	0	A_04_P073413	ENSOCUT00000016689	7513.44	359.07	1.225913e+003	1.226352e+002	1223	20.5	4.553950e+000	0	0	0	0	0	0	1155.04	1	1	48.2044	21.4615
DATA	968	12	33	0	0	A_04_P030860	DN889303	7539	359	7.478104e+004	7.478105e+003	68288.5	24	8.246211e+000	0	1	0	0	0	0	70466.7	1	1	54.9904	25
DATA	969	12	34	0	0	A_04_P070297	ENSOCUT00000017520	7564.5	359	4.329935e+000	3.310552e+000	52	25	1.974361e+001	0	0	1	0	1	0	4.08042	1	0	54.1152	34.087
DATA	970	12	35	0	0	A_04_P071893	NM_001081999	7589.58	359.427	6.591779e+001	7.363533e+000	108	24	6.900613e+000	0	0	0	0	0	0	62.1255	1	1	57.5363	24.5385
DATA	971	12	36	0	0	A_04_P001351	NM_001099955	7615.37	359.404	3.311437e+000	3.298665e+000	51	22	8.998084e+000	0	0	0	0	0	0	3.12072	1	0	57.8122	23.5862
DATA	972	12	37	0	0	A_04_P019977	EB380073	7640.5	359.352	2.574846e+003	2.575055e+002	2451.5	22	6.754760e+000	0	0	0	0	0	0	2426.23	1	1	57.5363	22.3704
DATA	973	12	38	0	0	A_04_P024686	A_04_P024686	7665.91	359.386	3.294918e+000	3.282993e+000	48.5	24	6.118493e+000	0	0	0	0	0	0	-0.571213	0	0	57.259	24.6897
DATA	974	12	39	0	0	A_04_P003112	NM_001082633	7690.81	359.481	2.275794e+003	2.276031e+002	2165	23.5	5.748131e+000	0	0	0	0	0	0	2143.64	1	1	49.8279	22.3214
DATA	975	12	40	0	0	A_04_P080421	ENSOCUT00000001821	7716.37	359.64	8.459444e+002	8.465817e+001	837.5	24	4.026368e+000	0	0	0	0	0	0	796.625	1	1	48.8603	23.2857
DATA	976	12	41	0	0	A_04_P084332	ENSOCUT00000012431	7741.97	359.442	8.657557e+002	8.663790e+001	865	25	6.300624e+000	0	0	0	0	0	0	814.974	1	1	49.1849	24.6176
DATA	977	12	42	0	0	A_04_P063437	ENSOCUT00000006602	7767.38	359.37	1.406162e+004	1.406166e+003	13297	22	5.734071e+000	0	0	0	0	0	0	13231.6	1	1	50.7771	21.7097
DATA	978	12	43	0	0	A_04_P070014	ENSOCUT00000006047	7792.89	359.5	3.991472e+002	4.004994e+001	424	23	4.961428e+000	0	0	0	0	0	0	375.44	1	1	65	22.5172
DATA	979	12	44	0	0	A_04_P027313	ENSOCUT00000003474	7818.42	359.427	2.046701e+001	3.874566e+000	67	22	6.580053e+000	0	0	0	0	0	0	19.2421	1	1	65	23.4167
DATA	980	12	45	0	0	A_04_P080527	ENSOCUT00000012224	7843.29	359.701	9.201982e+002	9.207867e+001	906.5	21	6.417284e+000	0	0	0	0	0	0	864.748	1	1	49.8279	22.3077
DATA	981	12	46	0	0	A_04_P026012	EB373855	7868.96	359.541	3.305231e+000	3.294793e+000	47	23	6.888857e+000	0	0	0	0	0	0	0.940921	0	0	48.5334	24.0278
DATA	982	12	47	0	0	A_04_P075814	A_04_P075814	7894.24	359.69	5.191339e+002	5.201787e+001	534.5	19	4.993592e+000	0	0	0	0	0	0	487.287	1	1	47.5395	20.3103
DATA	983	12	48	0	0	A_04_P045588	A_04_P045588	7919.89	359.5	3.309378e+000	3.297401e+000	45	21	6.208289e+000	0	0	0	0	0	0	-1.29885	0	0	56.9804	21.1667
DATA	984	12	49	0	0	A_04_P074906	XR_084831	7945.42	359.573	4.557548e+002	4.569477e+001	451	26	6.278800e+000	0	0	0	0	0	0	427.21	1	1	65	25.56
DATA	985	12	50	0	0	A_04_P052076	ENSOCUT00000008674	7970.58	359.573	3.314052e+000	3.314745e+000	50.5	23.5	5.283497e+000	0	0	0	0	0	0	2.71393	0	0	57.5363	23.2857
DATA	986	12	51	0	0	A_04_P067247	XM_002723239	7996.11	359.5	3.316741e+000	3.310387e+000	48	22.5	6.108891e+000	0	0	0	0	0	0	1.80927	0	0	65	23.3125
DATA	987	12	52	0	0	A_04_P101572	ENSOCUT00000001082	8021.5	359.5	1.150366e+001	3.501873e+000	58	23	6.351320e+000	0	0	0	0	0	0	10.7574	1	0	57.5363	23.6579
DATA	988	12	53	0	0	A_04_P020122	EB379936	8046.67	359.5	2.228978e+001	3.990953e+000	67.5	20	5.220035e+000	0	0	0	0	0	0	20.8252	1	1	65	20.9655
DATA	989	12	54	0	0	A_04_P016193	ENSOCUT00000016052	8071.72	359.543	5.540354e+002	5.550255e+001	546	23	6.537190e+000	0	0	0	0	0	0	517.146	1	1	51.0895	24.1212
DATA	990	12	55	0	0	A_04_P062292	ENSOCUT00000023385	8097.11	359.853	3.961094e+001	5.166373e+000	86	24	6.514552e+000	0	0	0	0	0	0	36.938	1	1	47.8731	23.5758
DATA	991	12	56	0	0	A_04_P026931	A_04_P026931	8122.93	359.512	3.647870e+001	4.932982e+000	82	19.5	4.739818e+000	0	0	0	0	0	0	33.9766	1	1	51.7088	20.3611
DATA	992	12	57	0	0	A_04_P063157	ENSOCUT00000008329	8148.5	359.648	8.781070e+004	8.781071e+003	86242	22	5.936511e+000	0	0	0	0	0	0	81693.4	1	1	57.5363	22.3704
DATA	993	12	58	0	0	A_04_P014709	AY171825	8173.76	360.303	1.702296e+004	1.702300e+003	16304.5	24	5.813301e+000	0	0	0	0	0	0	15819.5	1	1	45.4864	23.3913
DATA	994	12	59	0	0	A_04_P025532	A_04_P025532	8199.36	360.388	2.418915e+001	4.118042e+000	70	21.5	6.239382e+000	0	0	0	0	0	0	22.449	1	1	45.835	22.6333
DATA	995	12	60	0	0	A_04_P026251	EB373617	8224.29	360.167	6.724881e+003	6.724964e+002	6278	20	5.357882e+000	0	0	0	0	0	0	6232.01	1	1	45.835	20.7241
DATA	996	12	61	0	0	A_04_P088042	ENSOCUT00000016112	8250	359.681	2.428380e+002	2.451284e+001	268	20.5	5.593613e+000	0	0	0	0	0	0	224.669	1	1	65	21.5667
DATA	997	12	62	0	0	A_04_P020236	EB379823	8275.5	360	2.617955e+001	4.250362e+000	67.5	21.5	5.331439e+000	0	0	0	0	0	0	24.1824	1	1	54.1152	21
DATA	998	12	63	0	0	A_04_P101285	ENSOCUT00000009118	8300.59	360.092	4.822334e+002	4.833985e+001	490	24	6.354577e+000	0	0	0	0	0	0	444.68	1	1	49.1849	23.2258
DATA	999	12	64	0	0	A_04_P056131	A_04_P056131	8326.07	360.17	1.234483e+003	1.234940e+002	1165.5	21	5.815610e+000	0	0	0	0	0	0	1136.22	1	1	51.7088	21.8919
DATA	1000	12	65	0	0	A_04_P075249	ENSOCUT00000008997	8351.5	360	3.379589e+000	3.381218e+000	47.5	24	4.841810e+000	0	0	0	0	0	0	2.8091	0	0	54.1152	23.0357
DATA	1001	12	66	0	0	A_04_P071253	A_04_P071253	8377	360	7.620069e+001	8.333891e+000	108.5	21	6.241229e+000	0	0	0	0	0	0	69.8403	1	1	54.9904	22.6
DATA	1002	12	67	0	0	A_04_P070969	ENSOCUT00000017284	8402.17	360.247	9.863282e+001	1.042707e+001	135	18.5	3.699314e+000	0	0	0	0	0	0	90.1979	1	1	50.4627	19.0278
DATA	1003	12	68	0	0	A_04_P013368	AF014733	8428.1	360.273	1.150607e+001	3.580645e+000	53	19	3.341779e+000	0	0	0	0	0	0	10.4956	1	0	49.8279	18.8966
DATA	1004	12	69	0	0	A_04_P066699	ENSOCUT00000028463	8453.27	360.62	3.783582e+001	5.086402e+000	76.5	20	5.051973e+000	0	0	0	0	0	0	34.4252	1	1	50.7771	20.625
DATA	1005	12	70	0	0	A_04_P077705	A_04_P077705	8478.69	360.533	9.552201e+000	3.540388e+000	51	22	4.925964e+000	0	0	0	0	0	0	8.66646	1	0	49.1849	21.1563
DATA	1006	12	71	0	0	A_04_P079187	ENSOCUT00000011645	8503.84	360.709	3.724372e+004	3.724374e+003	32004	21	4.750244e+000	0	0	0	0	0	0	33690.5	1	1	50.1463	20.75
DATA	1007	12	72	0	0	A_04_P075760	ENSOCUT00000002369	8529.42	360.427	8.776058e+002	8.782761e+001	821.5	20	5.190376e+000	0	0	0	0	0	0	791.266	1	1	57.5363	20.76
DATA	1008	12	73	0	0	A_04_P031291	AY171901	8554.58	360.427	5.664818e+000	3.488490e+000	48	21	8.410548e+000	0	0	0	0	0	0	5.09012	1	0	57.5363	24.0417
DATA	1009	12	74	0	0	A_04_P043632	A_04_P043632	8580.42	360.427	7.885918e+001	8.609601e+000	112.5	23	4.622758e+000	0	0	0	0	0	0	70.5946	1	1	65	22.3548
DATA	1010	12	75	0	0	A_04_P065097	ENSOCUT00000000152	8605.58	360.427	3.481112e+000	3.469803e+000	41	21	4.740560e+000	0	0	0	0	0	0	0.843451	0	0	57.5363	21.4828
DATA	1011	12	76	0	0	A_04_P035227	ENSOCUT00000008153	8631	360.455	3.226591e+001	4.747877e+000	71	23	5.980738e+000	0	0	0	0	0	0	28.6526	1	1	55.8519	21.6667
DATA	1012	12	77	0	0	A_04_P013174	ENSOCUT00000028121	8656.42	360.427	2.123044e+003	2.123333e+002	1884	26	1.173205e+001	0	0	0	0	0	0	1876.91	1	1	57.5363	27.8889
DATA	1013	12	78	0	0	A_04_P014111	XM_002724221	8681.67	360.5	5.532242e+005	5.532242e+004	485842	24	1.035993e+001	0	0	0	0	0	0	486796	1	1	57.5363	25.6522
DATA	1014	12	79	0	0	A_04_P063992	ENSOCUT00000009899	8706.86	360.722	2.618294e+004	2.618297e+003	23086.5	22	6.212294e+000	0	0	0	0	0	0	22925	1	1	47.8731	21.8519
DATA	1015	12	80	66	1	DarkCorner	DarkCorner	8732.04	360.61	3.564262e+000	3.554181e+000	41	22	6.809579e+000	0	0	0	0	0	0	1.23244	0	0	51.0895	23
DATA	1016	12	81	66	1	DarkCorner	DarkCorner	8757.89	360.5	3.585003e+000	3.572029e+000	37	18	4.945861e+000	0	0	0	0	0	0	-2.38744	0	0	56.9804	18.3077
DATA	1017	12	82	66	1	DarkCorner	DarkCorner	8783.17	360.41	3.606645e+000	3.593592e+000	39	18.5	3.852347e+000	0	0	0	0	0	0	-0.34425	0	0	50.1463	19.3333
DATA	1018	12	83	66	1	DarkCorner	DarkCorner	8808.51	360.726	3.629597e+000	3.616462e+000	38	18	4.039811e+000	0	0	0	0	0	0	-3.0961	0	0	48.8603	18.4848
DATA	1019	12	84	66	1	DarkCorner	DarkCorner	8834.53	360.538	3.655023e+000	3.641795e+000	38	19	3.465594e+000	0	0	0	0	0	0	-2.07325	0	0	50.1463	19.3
DATA	1020	12	85	66	1	DarkCorner	DarkCorner	8859.58	360.573	3.681039e+000	3.667717e+000	35	18	5.066462e+000	0	0	0	0	0	0	-2.85243	0	0	57.5363	18.1823
DATA	1021	13	1	66	1	DarkCorner	DarkCorner	6713.36	365.712	3.607618e+000	3.594562e+000	37	18	5.195039e+000	0	0	0	0	0	0	-6.12998	0	0	51.0895	18.4201
DATA	1022	13	2	66	1	DarkCorner	DarkCorner	6738.8	365.157	3.580895e+000	3.567936e+000	37	17	4.753851e+000	0	0	0	0	0	0	-5.88967	0	0	46.5243	17.1081
DATA	1023	13	3	66	1	DarkCorner	DarkCorner	6764.22	365.118	3.555611e+000	3.542743e+000	40	17	5.035907e+000	0	0	0	0	0	0	-5.07065	0	0	49.1849	17.973
DATA	1024	13	4	66	1	DarkCorner	DarkCorner	6789.83	365.222	3.531782e+000	3.519000e+000	40.5	19	5.350411e+000	0	0	0	0	0	0	-3.17139	0	0	47.8731	19.4242
DATA	1025	13	5	66	1	DarkCorner	DarkCorner	6814.5	365.533	3.510237e+000	3.497533e+000	38	19.5	4.832684e+000	0	0	0	0	0	0	-4.7522	0	0	43.7019	20
DATA	1026	13	6	1028	1	(+)E1A_r60_a97	E1A_r60_a97	6840.5	365.5	3.489392e+000	3.476764e+000	44	20	6.004891e+000	0	0	0	0	0	0	-0.828909	0	0	57.5363	21.0606
DATA	1027	13	7	0	0	A_04_P059072	A_04_P059072	6865.89	365.5	1.035514e+002	1.091724e+001	114.5	22	5.929949e+000	0	0	0	0	0	0	92.6227	1	1	56.9804	22.3947
DATA	1028	13	8	0	0	A_04_P068952	A_04_P068952	6891.42	365.573	1.016644e+001	3.587375e+000	52	21	6.271977e+000	0	0	0	0	0	0	9.14006	1	0	57.5363	21.7813
DATA	1029	13	9	0	0	A_04_P098052	ENSOCUT00000004537	6916.58	365.573	4.859095e+003	4.859216e+002	4406.5	22	5.143014e+000	0	0	0	0	0	0	4388.99	1	1	57.5363	22.2174
DATA	1030	13	10	0	0	A_04_P068590	ENSOCUT00000011301	6942.08	366.108	6.116741e+003	6.116836e+002	5685.5	21	5.985821e+000	0	0	0	0	0	0	5550	1	1	46.1809	21.5172
DATA	1031	13	11	0	0	A_04_P064443	ENSOCUT00000011273	6967.37	366.265	5.580831e+003	5.580935e+002	5082	22.5	5.790704e+000	0	0	0	0	0	0	5084.45	1	1	46.5243	23.125
DATA	1032	13	12	0	0	A_04_P038692	A_04_P038692	6993	365.545	9.381853e+001	9.973036e+000	134.5	21	3.820060e+000	0	0	0	0	0	0	85.7845	1	1	55.8519	20.75
DATA	1033	13	13	0	0	A_04_P086739	ENSOCUT00000000272	7018.23	366.288	8.288849e+003	8.288917e+002	7670	21.5	6.300976e+000	0	0	0	0	0	0	7606.53	1	1	45.4864	22.7667
DATA	1034	13	14	0	0	A_04_P086230	ENSOCUT00000016945	7043.58	365.573	1.943113e+002	1.971954e+001	218	21	3.404575e+000	0	0	0	0	0	0	178.856	1	1	57.5363	20.6552
DATA	1035	13	15	0	0	A_04_P020547	EB379543	7069.09	365.614	4.783551e+002	4.795269e+001	482.5	22	6.691809e+000	0	0	0	0	0	0	441.613	1	1	57.259	23.697
DATA	1036	13	16	0	0	A_04_P063449	ENSOCUT00000008844	7094.5	365.648	1.870599e+002	1.900206e+001	221.5	25.5	1.902280e+001	0	0	1	0	1	0	173.159	1	1	65	32.9375
DATA	1037	13	17	0	0	A_04_P063037	ENSOCUT00000008365	7119.91	365.614	2.804930e+005	2.804930e+004	266106	34	2.389441e+001	0	0	1	0	1	0	260287	1	1	57.259	41.4074
DATA	1038	13	18	0	0	A_04_P051692	A_04_P051692	7145.5	365.648	1.098076e+001	3.502151e+000	54	52	3.057658e+001	0	0	1	0	1	0	10.2128	1	0	57.5363	54.3333
DATA	1039	13	19	0	0	A_04_P027441	XM_002712842	7170.5	366	9.145829e+001	9.729310e+000	130	25	1.271622e+001	0	0	0	0	0	0	85.2395	1	1	54.1152	28.5667
DATA	1040	13	20	0	0	A_04_P020828	XM_002715095	7196	366	1.574684e+001	3.667744e+000	59	23	7.314272e+000	0	0	0	0	0	0	14.7032	1	0	54.9904	24.963
DATA	1041	13	21	0	0	A_04_P005783	ENSOCUT00000001886	7220.92	366.093	7.748589e+002	7.755643e+001	749	21.5	7.155036e+000	0	0	0	0	0	0	724.699	1	1	47.5395	21.9762
DATA	1042	13	22	0	0	A_04_P000056	NM_001082132	7246.91	366.065	6.589417e+004	6.589417e+003	63152	20	7.926833e+000	0	0	0	0	0	0	61721.7	1	1	54.4085	21.9375
DATA	1043	13	23	0	0	A_04_P074737	ENSOCUT00000004153	7271.71	366.246	1.831427e+004	1.831430e+003	17268	24.5	7.795552e+000	0	0	0	0	0	0	17177.5	1	1	45.1352	25.4722
DATA	1044	13	24	0	0	A_04_P032987	A_04_P032987	7297.5	366.352	8.665175e+001	9.270035e+000	128	20	7.331019e+000	0	0	0	0	0	0	81.3717	1	1	57.5363	21.3793
DATA	1045	13	25	0	0	A_04_P082822	A_04_P082822	7323.09	366.386	8.418790e+001	9.038902e+000	123	22	6.429602e+000	0	0	0	0	0	0	79.1403	1	1	57.259	22.1613
DATA	1046	13	26	0	0	A_04_P026165	ENSOCUT00000030750	7348.3	366.284	1.022618e+002	1.074160e+001	140.5	20	4.820126e+000	0	0	0	0	0	0	96.2135	1	1	48.2044	20.1852
DATA	1047	13	27	0	0	A_04_P036511	A_04_P036511	7373.63	366.404	3.296734e+000	3.285162e+000	48	21	5.727128e+000	0	0	0	0	0	0	0.457135	0	0	57.8122	22
DATA	1048	13	28	0	0	A_04_P041048	ENSOCUT00000005506	7399.42	366.427	4.438858e+001	5.520780e+000	89	23	5.724574e+000	0	0	0	0	0	0	41.8242	1	1	57.5363	22.0435
DATA	1049	13	29	0	0	A_04_P087642	ENSOCUT00000006982	7424.58	366.427	1.182086e+001	3.487306e+000	57.5	20.5	6.249974e+000	0	0	0	0	0	0	11.144	1	0	57.5363	21.3929
DATA	1050	13	30	0	0	A_04_P070412	ENSOCUT00000016783	7449.95	366.527	2.407304e+004	2.407306e+003	22508	21.5	5.847439e+000	0	0	0	0	0	0	22705.1	1	1	54.4085	21.4688
DATA	1051	13	31	0	0	A_04_P099337	ENSOCUT00000010655	7475.46	366.611	1.129802e+003	1.130278e+002	1092	23	6.384461e+000	0	0	0	0	0	0	1065.99	1	1	52.9257	22.3429
DATA	1052	13	32	0	0	A_04_P039509	ENSOCUT00000017458	7500.5	366.295	1.704998e+003	1.705313e+002	1638.5	23	5.962981e+000	0	0	0	0	0	0	1609	1	1	50.4627	22.5714
DATA	1053	13	33	0	0	A_04_P076998	ENSOCUT00000012336	7526.42	366.427	9.949881e+002	9.955275e+001	978	21.5	6.723814e+000	0	0	0	0	0	0	939.167	1	1	57.5363	23.625
DATA	1054	13	34	0	0	A_04_P054850	ENSOCUT00000012138	7551.58	366.427	4.991833e+001	5.971073e+000	94.5	24.5	1.328139e+001	0	0	0	0	0	0	47.1226	1	1	57.5363	28.6538
DATA	1055	13	35	0	0	A_04_P074608	ENSOCUT00000003730	7576.76	366.542	2.031955e+004	2.031957e+003	18738.5	21.5	4.739361e+000	0	0	0	0	0	0	19182.7	1	1	54.9904	21.6923
DATA	1056	13	36	0	0	A_04_P017713	EB373964	7602.2	366.614	1.271047e+004	1.271051e+003	11953	22	6.340745e+000	0	0	0	0	0	0	11999.1	1	1	47.2035	23.0286
DATA	1057	13	37	0	0	A_04_P037209	ENSOCUT00000001671	7627.67	366.5	5.741492e+004	5.741493e+003	55240	22	7.811526e+000	0	0	0	0	0	0	54195	1	1	57.5363	22.5926
DATA	1058	13	38	0	0	A_04_P035641	ENSOCUT00000029385	7652.88	366.5	1.663458e+005	1.663458e+004	157331	26	6.934418e+000	0	0	0	0	0	0	156993	1	1	50.4627	23.6154
DATA	1059	13	39	0	0	A_04_P073977	ENSOCUT00000016089	7678.46	366.878	1.365029e+003	1.365422e+002	1346	21	5.219925e+000	0	0	0	0	0	0	1288.12	1	1	48.8603	20.619
DATA	1060	13	40	0	0	A_04_P032727	ENSOCUT00000012534	7704	366.545	2.930908e+001	4.397778e+000	75	24	5.148507e+000	0	0	0	0	0	0	27.6484	1	1	55.8519	22.7407
DATA	1061	13	41	0	0	A_04_P091152	ENSOCUT00000015520	7729.25	366.627	8.746106e+002	8.752253e+001	876	24	6.045193e+000	0	0	0	0	0	0	824.815	1	1	51.0895	24.8125
DATA	1062	13	42	0	0	A_04_P014306	AF029933	7754.58	366.573	1.224524e+001	3.501981e+000	58	19	5.827149e+000	0	0	0	0	0	0	11.5438	1	0	65	21.2069
DATA	1063	13	43	0	0	A_04_P048658	ENSOCUT00000012711	7780.42	366.573	5.677761e+004	5.677761e+003	55976	24	4.259686e+000	0	0	0	0	0	0	53503.2	1	1	57.5363	24.6667
DATA	1064	13	44	0	0	A_04_P013183	AF013272	7805.58	366.573	1.074889e+005	1.074889e+004	101177	23	5.761046e+000	0	0	0	0	0	0	101245	1	1	57.5363	24.2414
DATA	1065	13	45	0	0	A_04_P045527	ENSOCUT00000007653	7830.72	367.095	2.236972e+003	2.237213e+002	2130	23	5.109385e+000	0	0	0	0	0	0	2106.24	1	1	48.8603	23.5714
DATA	1066	13	46	0	0	A_04_P080567	ENSOCUT00000010842	7856.5	366.648	4.307518e+002	4.320041e+001	450	21	5.674454e+000	0	0	0	0	0	0	405.316	1	1	57.5363	22.7407
DATA	1067	13	47	0	0	A_04_P069698	A_04_P069698	7881.58	366.573	5.602401e+000	3.336399e+000	53.5	23	7.138692e+000	0	0	0	0	0	0	5.26846	1	0	57.5363	22.0667
DATA	1068	13	48	0	0	A_04_P023527	EB376545	7906.91	367.013	4.481075e+001	5.559602e+000	89.5	19	5.540076e+000	0	0	0	0	0	0	42.1174	1	1	48.2044	19.8857
DATA	1069	13	49	0	0	A_04_P073147	ENSOCUT00000012734	7932.26	366.705	1.502707e+004	1.502710e+003	13768	22	7.065667e+000	0	0	0	0	0	0	14113.4	1	1	49.8279	23.069
DATA	1070	13	50	0	0	A_04_P044831	ENSOCUT00000008194	7958	366.681	1.259871e+001	3.528252e+000	60	25	5.841337e+000	0	0	0	0	0	0	11.8239	1	0	58.0869	24
DATA	1071	13	51	0	0	A_04_P091357	ENSOCUT00000002427	7983.03	366.836	3.310031e+000	3.298052e+000	47	21.5	5.768329e+000	0	0	0	0	0	0	-1.1156	0	0	46.5243	21.6176
DATA	1072	13	52	0	0	A_04_P023401	ENSOCUT00000014717	8008.57	367.103	1.745102e+004	1.745105e+003	16427	20.5	4.619922e+000	0	0	0	0	0	0	16353.2	1	1	46.5243	20.9667
DATA	1073	13	53	0	0	A_04_P028011	ENSOCUT00000015561	8033.86	367.233	1.613150e+002	1.646627e+001	194	19	5.570860e+000	0	0	0	0	0	0	151.038	1	1	47.5395	19.9655
DATA	1074	13	54	0	0	A_04_P053078	XM_002722270	8059.5	367	3.318752e+000	3.306741e+000	46	20.5	5.339077e+000	0	0	0	0	0	0	-0.780418	0	0	54.1152	20.6667
DATA	1075	13	55	0	0	A_04_P030422	DN885621	8085	367.294	3.359640e+000	3.326892e+000	50	23	6.774786e+000	0	0	0	0	0	0	3.13947	1	0	46.1809	23.9091
DATA	1076	13	56	0	0	A_04_P091812	ENSOCUT00000011089	8109.97	367.064	4.607796e+001	5.675510e+000	91	22	5.476129e+000	0	0	0	0	0	0	43.0107	1	1	48.8603	21.1081
DATA	1077	13	57	0	0	A_04_P034477	A_04_P034477	8135.68	367.465	1.887048e+001	3.816321e+000	64	23	5.575635e+000	0	0	0	0	0	0	17.5953	1	1	47.8731	22.4063
DATA	1078	13	58	0	0	A_04_P006493	DN889926	8161.42	367.427	3.333356e+000	3.337158e+000	49	23.5	6.137902e+000	0	0	0	0	0	0	3.02678	0	0	65	23.0769
DATA	1079	13	59	0	0	A_04_P063786	A_04_P063786	8186.5	367.352	5.921901e+000	3.377969e+000	51	21	6.475330e+000	0	0	0	0	0	0	5.50758	1	0	65	22.6786
DATA	1080	13	60	0	0	A_04_P020927	EB379169	8212	367.455	5.949183e+001	6.817882e+000	104	22	5.930749e+000	0	0	0	0	0	0	55.2527	1	1	55.8519	21.4074
DATA	1081	13	61	0	0	A_04_P014423	AY171642	8237.31	367.639	2.505675e+004	2.505678e+003	23311.5	21.5	6.073392e+000	0	0	0	0	0	0	23237.4	1	1	48.2044	21.7813
DATA	1082	13	62	0	0	A_04_P037397	ENSOCUT00000032990	8262.55	367.615	1.877368e+002	1.906856e+001	212.5	19	5.171921e+000	0	0	0	0	0	0	173.827	1	1	49.8279	20.0345
DATA	1083	13	63	0	0	A_04_P089125	ENSOCUT00000005938	8288.58	367.797	1.681016e+001	3.744752e+000	60.5	21	6.019986e+000	0	0	0	0	0	0	15.5379	1	1	45.1352	21.0333
DATA	1084	13	64	0	0	A_04_P020681	EB379415	8313.5	367.5	4.101861e+000	3.377481e+000	48.5	21	6.041434e+000	0	0	0	0	0	0	3.78435	1	0	57.5363	20.9677
DATA	1085	13	65	0	0	A_04_P053942	ENSOCUT00000001923	8338.89	367.5	3.290014e+002	3.307117e+001	345.5	22	5.653801e+000	0	0	0	0	0	0	302.939	1	1	56.9804	22.0811
DATA	1086	13	66	0	0	A_04_P013036	X13699	8363.87	367.882	1.139845e+001	3.553548e+000	53.5	21	6.556541e+000	0	0	0	0	0	0	10.4746	1	0	48.2044	22.8
DATA	1087	13	67	0	0	A_04_P094326	ENSOCUT00000016701	8389.48	367.853	3.053774e+002	3.072350e+001	328	20	3.958840e+000	0	0	0	0	0	0	279.989	1	1	49.8279	19.6207
DATA	1088	13	68	0	0	A_04_P044887	NM_001167193	8415	367.525	6.580026e+001	7.398199e+000	103	19	3.252790e+000	0	0	0	0	0	0	60.1805	1	1	51.0895	18.7742
DATA	1089	13	69	0	0	A_04_P015234	ENSOCUT00000028961	8440.12	368.531	4.244581e+001	5.432051e+000	80	19	4.764790e+000	0	0	0	0	0	0	38.7292	1	1	39.4933	20.3548
DATA	1090	13	70	0	0	A_04_P030467	DN885845	8465.89	367.5	3.412250e+000	3.399901e+000	42.5	20	5.166676e+000	0	0	0	0	0	0	-0.900947	0	0	56.9804	20.5238
DATA	1091	13	71	0	0	A_04_P059056	ENSOCUT00000014033	8491.26	367.735	2.537964e+003	2.538193e+002	2245	20	5.030463e+000	0	0	0	0	0	0	2302.18	1	1	46.8651	19.75
DATA	1092	13	72	0	0	A_04_P003508	ENSOCUT00000010139	8516.58	367.573	7.911352e+002	7.918743e+001	759	22	4.621327e+000	0	0	0	0	0	0	715.373	1	1	57.5363	22.24
DATA	1093	13	73	0	0	A_04_P029985	NM_001195806	8542.11	367.5	5.018273e+005	5.018273e+004	450262	21	8.924705e+000	0	0	0	0	0	0	452238	1	1	56.9804	23.7917
DATA	1094	13	74	0	0	A_04_P022327	EB377757	8567.21	367.74	4.161928e+002	4.176155e+001	420	22	4.977267e+000	0	0	0	0	0	0	373.758	1	1	48.5334	21.5313
DATA	1095	13	75	0	0	A_04_P024671	EB375362	8592.5	367.932	9.451200e+003	9.451263e+002	8242.5	22	4.546422e+000	0	0	0	0	0	0	8455.65	1	1	48.5334	21.7931
DATA	1096	13	76	0	0	A_04_P019811	EB380221	8617.9	367.959	7.403749e+003	7.403831e+002	6225	22	5.189733e+000	0	0	0	0	0	0	6597.01	1	1	46.8651	22
DATA	1097	13	77	0	0	A_04_P017246	A_04_P017246	8643.4	368.107	5.178883e+001	6.242981e+000	87	21	8.929912e+000	0	0	0	0	0	0	45.9466	1	1	49.1849	22.92
DATA	1098	13	78	0	0	A_04_P028264	EB380254	8669.09	367.614	5.996623e+001	6.944732e+000	92	21	8.793693e+000	0	0	0	0	0	0	52.9498	1	1	57.259	24.0645
DATA	1099	13	79	0	0	A_04_P093933	A_04_P093933	8694.5	367.648	1.037775e+001	3.669850e+000	49	25	1.007886e+001	0	0	0	0	0	0	9.11863	1	0	57.5363	25.4
DATA	1100	13	80	0	0	A_04_P020881	ENSOCUT00000017341	8719.63	367.596	4.398239e+002	4.412448e+001	413	25	6.467169e+000	0	0	0	0	0	0	384.467	1	1	65	24.2083
DATA	1101	13	81	66	1	DarkCorner	DarkCorner	8745.42	367.573	3.571222e+000	3.558298e+000	41	22	7.520911e+000	0	0	0	0	0	0	-1.78711	0	0	57.5363	22.8889
DATA	1102	13	82	66	1	DarkCorner	DarkCorner	8770.58	368.127	3.591835e+000	3.578836e+000	39	20	4.662877e+000	0	0	0	0	0	0	-1.97343	0	0	47.8731	19.1364
DATA	1103	13	83	66	1	DarkCorner	DarkCorner	8795.9	367.975	3.614349e+000	3.601269e+000	38	18	4.117726e+000	0	0	0	0	0	0	-2.18235	0	0	49.1849	18.7931
DATA	1104	13	84	66	1	DarkCorner	DarkCorner	8821.27	367.896	3.638376e+000	3.625209e+000	38	18	3.650034e+000	0	0	0	0	0	0	-2.05792	0	0	49.1849	18.7143
DATA	1105	13	85	66	1	DarkCorner	DarkCorner	8846.5	368	3.663761e+000	3.650502e+000	36	21	4.739972e+000	0	0	0	0	0	0	-0.365285	0	0	54.1152	21.093
DATA	1106	14	1	66	1	DarkCorner	DarkCorner	6726.04	372.906	3.588060e+000	3.575075e+000	40.5	18	4.968004e+000	0	0	0	0	0	0	-4.22689	0	0	52.3208	17.4419
DATA	1107	14	2	66	1	DarkCorner	DarkCorner	6751.43	372.947	3.561847e+000	3.548956e+000	38	17	5.719456e+000	0	0	0	0	0	0	-5.6313	0	0	49.1849	18.175
DATA	1108	14	3	66	1	DarkCorner	DarkCorner	6777.38	372.926	3.536959e+000	3.524158e+000	38	21	4.894570e+000	0	0	0	0	0	0	-5.94055	0	0	50.4627	20.2051
DATA	1109	14	4	66	1	DarkCorner	DarkCorner	6802.46	372.944	3.514545e+000	3.501826e+000	37	20	4.177763e+000	0	0	0	0	0	0	-5.09767	0	0	48.5334	20.25
DATA	1110	14	5	66	1	DarkCorner	DarkCorner	6827.96	373.095	3.493233e+000	3.480591e+000	37	20	5.201487e+000	0	0	0	0	0	0	-6.67264	0	0	46.8651	20.3429
DATA	1111	14	6	0	0	A_04_P002721	NM_001082324	6852.84	373.053	9.300394e+002	9.306833e+001	850.5	21.5	6.309227e+000	0	0	0	0	0	0	831.031	1	1	48.2044	22.2778
DATA	1112	14	7	0	0	A_04_P010196	A_04_P010196	6878.56	373.29	1.101650e+002	1.154196e+001	138	22	6.251451e+000	0	0	0	0	0	0	98.9681	1	1	46.8651	22.125
DATA	1113	14	8	0	0	A_04_P009254	A_04_P009254	6903.85	372.95	9.854005e+001	1.043273e+001	135.5	21	7.009355e+000	0	0	0	0	0	0	88.9503	1	1	49.1849	21.8519
DATA	1114	14	9	0	0	A_04_P039592	A_04_P039592	6929.5	373	3.423069e+000	3.410681e+000	42	20	4.896968e+000	0	0	0	0	0	0	-1.64004	0	0	54.1152	20.1379
DATA	1115	14	10	0	0	A_04_P053166	ENSOCUT00000014965	6954.5	373	1.989117e+001	3.936113e+000	63	24.5	5.967089e+000	0	0	0	0	0	0	18.1135	1	1	54.1152	24.3846
DATA	1116	14	11	0	0	A_04_P025174	EB374778	6979.91	373.171	6.749084e+001	7.549543e+000	107	20	4.539648e+000	0	0	0	0	0	0	61.7028	1	1	47.8731	21.2571
DATA	1117	14	12	0	0	A_04_P023072	ENSOCUT00000006154	7005.3	373.143	3.029809e+003	3.029996e+002	2839	21	5.593613e+000	0	0	0	0	0	0	2779.99	1	1	47.2035	20.5667
DATA	1118	14	13	0	0	A_04_P061074	ENSOCUT00000003686	7030.67	373.348	1.899974e+003	1.900271e+002	1789	21	5.051304e+000	0	0	0	0	0	0	1749.22	1	1	46.8651	20.8519
DATA	1119	14	14	0	0	A_04_P036856	ENSOCUT00000004588	7056.14	373.722	3.902438e+004	3.902439e+003	37196	21	4.103998e+000	0	0	0	0	0	0	36042	1	1	47.8731	21.303
DATA	1120	14	15	0	0	A_04_P095522	XM_002710705	7081.58	373.427	4.989923e+004	4.989924e+003	46698	23	8.100021e+000	0	0	0	0	0	0	46212.9	1	1	57.5363	24.9
DATA	1121	14	16	0	0	A_04_P045104	ENSOCUT00000014259	7107.42	373.427	2.149510e+001	3.964297e+000	64.5	21	6.331567e+000	0	0	0	0	0	0	19.9594	1	1	57.5363	22.2273
DATA	1122	14	17	0	0	A_04_P018988	XM_002716175	7132.5	373.352	5.463887e+005	5.463887e+004	510883	34	3.070056e+001	0	0	1	0	1	0	508522	1	1	57.5363	45.1034
DATA	1123	14	18	0	0	A_04_P004811	ENSOCUT00000007270	7158	373.455	2.105615e+001	3.928109e+000	65.5	21	1.210744e+001	0	0	0	0	0	0	19.6395	1	1	65	24.56
DATA	1124	14	19	0	0	A_04_P029527	AY171690	7183.42	373.427	4.386409e+001	5.494964e+000	86.5	22.5	9.042686e+000	0	0	0	0	0	0	40.9919	1	1	57.5363	23.3125
DATA	1125	14	20	0	0	A_04_P027709	A_04_P027709	7208.58	373.427	8.880329e+001	9.475043e+000	131	23	5.902997e+000	0	0	0	0	0	0	83.1323	1	1	57.5363	23.4857
DATA	1126	14	21	0	0	A_04_P085612	ENSOCUT00000010173	7234.42	373.427	1.171161e+002	1.216731e+001	157	20	6.390331e+000	0	0	0	0	0	0	109.812	1	1	65	20.6757
DATA	1127	14	22	0	0	A_04_P043693	A_04_P043693	7259.58	373.427	3.306097e+000	3.305796e+000	49	21	8.590693e+000	0	0	0	0	0	0	2.60507	0	0	57.5363	23
DATA	1128	14	23	0	0	A_04_P003163	NM_001082182	7285	373.455	3.301967e+000	3.305352e+000	49	20.5	7.545190e+000	0	0	0	0	0	0	2.98984	0	0	55.8519	24.0333
DATA	1129	14	24	0	0	A_04_P010487	DN884724	7310.66	373.8	3.703770e+000	3.306922e+000	50	19	5.894913e+000	0	0	0	0	0	0	3.48608	1	0	50.4627	19.8
DATA	1130	14	25	0	0	A_04_P083848	ENSOCUT00000010330	7335.33	373.753	2.205420e+003	2.205665e+002	2065	21	5.183101e+000	0	0	0	0	0	0	2077.71	1	1	48.2044	21.3103
DATA	1131	14	26	0	0	A_04_P080027	ENSOCUT00000008924	7361.33	373.5	2.000585e+002	2.027303e+001	240	21	4.748669e+000	0	0	0	0	0	0	188.622	1	1	57.5363	21.6296
DATA	1132	14	27	0	0	A_04_P019972	EB378841	7386.4	373.852	2.395451e+001	4.059941e+000	67	20.5	5.774877e+000	0	0	0	0	0	0	22.6028	1	1	50.4627	20.6429
DATA	1133	14	28	0	0	A_04_P053019	ENSOCUT00000008426	7411.51	373.684	7.532304e+001	8.213934e+000	117.5	22	5.348520e+000	0	0	0	0	0	0	71.1118	1	1	50.4627	21.76
DATA	1134	14	29	0	0	A_04_P006496	DN889918	7437.42	373.573	5.687444e+001	6.562769e+000	97.5	21	6.360158e+000	0	0	0	0	0	0	53.7202	1	1	65	21
DATA	1135	14	30	0	0	A_04_P013306	AF014700	7462.58	373.573	3.285202e+000	3.285426e+000	50.5	21	6.416957e+000	0	0	0	0	0	0	2.66341	0	0	57.5363	20.9655
DATA	1136	14	31	0	0	A_04_P072922	ENSOCUT00000005465	7488.33	373.5	2.138388e+002	2.163282e+001	242.5	24	5.630822e+000	0	0	0	0	0	0	202.116	1	1	57.5363	22.8846
DATA	1137	14	32	0	0	A_04_P018232	DN889778	7513.22	373.737	3.203235e+001	4.578578e+000	76	20.5	4.892390e+000	0	0	0	0	0	0	30.2845	1	1	49.1849	21.25
DATA	1138	14	33	0	0	A_04_P073567	ENSOCUT00000000251	7539	373.545	3.283061e+000	3.282745e+000	50	22	7.078430e+000	0	0	0	0	0	0	2.60321	0	0	55.8519	22.6667
DATA	1139	14	34	0	0	A_04_P046367	ENSOCUT00000006117	7564.42	373.573	2.130434e+003	2.130686e+002	2047	21	4.862497e+000	0	0	0	0	0	0	2014.52	1	1	57.5363	19.4815
DATA	1140	14	35	0	0	A_04_P064967	ENSOCUT00000014225	7589.58	373.573	2.353242e+001	4.029510e+000	72.5	23	6.258242e+000	0	0	0	0	0	0	22.2519	1	1	57.5363	23.0323
DATA	1141	14	36	0	0	A_04_P036127	ENSOCUT00000000043	7615.37	373.596	6.011747e+000	3.325958e+000	55	21	7.372263e+000	0	0	0	0	0	0	5.68426	1	0	57.8122	21.7941
DATA	1142	14	37	0	0	A_04_P061122	A_04_P061122	7640.5	373.648	1.150589e+002	1.196196e+001	154.5	22	7.707000e+000	0	0	0	0	0	0	108.778	1	1	57.5363	23.2581
DATA	1143	14	38	0	0	A_04_P069879	ENSOCUT00000008395	7665.91	373.614	3.645253e+002	3.659910e+001	392.5	22	6.242631e+000	0	0	0	0	0	0	344.561	1	1	65	23.4483
DATA	1144	14	39	0	0	A_04_P076972	ENSOCUT00000003372	7691.5	373.648	7.647348e+000	3.361111e+000	56	21	6.846298e+000	0	0	0	0	0	0	7.22682	1	0	57.5363	22.2222
DATA	1145	14	40	0	0	A_04_P002842	NM_001082010	7716.3	374.1	5.684246e+003	5.684340e+002	5324	23	6.253204e+000	0	0	0	0	0	0	5370.7	1	1	47.2035	23.4444
DATA	1146	14	41	0	0	A_04_P012256	CB367801	7741.7	373.827	1.988790e+003	1.989060e+002	1914	23	5.842767e+000	0	0	0	0	0	0	1878.33	1	1	49.8279	23.069
DATA	1147	14	42	0	0	A_04_P085472	ENSOCUT00000002730	7767.48	373.945	4.604737e+002	4.616376e+001	473	23	7.369252e+000	0	0	0	0	0	0	434.739	1	1	48.5334	24.4
DATA	1148	14	43	0	0	A_04_P020911	XM_002711697	7792.5	374.012	1.106974e+004	1.106979e+003	10272	24	3.798360e+000	0	0	0	0	0	0	10446.8	1	1	49.8279	24.5833
DATA	1149	14	44	0	0	A_04_P033790	ENSOCUT00000013709	7817.72	373.905	9.760264e+003	9.760319e+002	9133.5	22	4.356638e+000	0	0	0	0	0	0	9206.41	1	1	48.8603	22.1379
DATA	1150	14	45	0	0	A_04_P012221	DN881550	7843.45	374.4	4.866339e+003	4.866450e+002	4322.5	21	4.917601e+000	0	0	0	0	0	0	4588.27	1	1	50.4627	22.129
DATA	1151	14	46	0	0	A_04_P021972	ENSOCUT00000016532	7868.8	374.438	3.807504e+004	3.807505e+003	36294	25	5.643367e+000	0	0	0	0	0	0	35879.3	1	1	54.9904	24.0294
DATA	1152	14	47	0	0	A_04_P011358	DN883139	7893.93	373.803	1.452093e+004	1.452096e+003	13779	19	6.049503e+000	0	0	0	0	0	0	13673.3	1	1	44.7812	20.6667
DATA	1153	14	48	0	0	A_04_P042077	ENSOCUT00000007439	7919.87	374.424	3.090476e+002	3.107901e+001	338.5	21.5	5.729882e+000	0	0	0	0	0	0	290.851	1	1	52.0157	21.3235
DATA	1154	14	49	0	0	A_04_P024474	EB375607	7945.06	374.494	9.221287e+003	9.221346e+002	8421.5	22	6.541313e+000	0	0	0	0	0	0	8672.37	1	1	49.5074	22.6176
DATA	1155	14	50	0	0	A_04_P052533	ENSOCUT00000012427	7970.51	374.573	4.617708e+003	4.617825e+002	4263	19.5	6.228965e+000	0	0	0	0	0	0	4339.6	1	1	49.1849	21.3333
DATA	1156	14	51	0	0	A_04_P012464	R86530	7996	374.455	6.072485e+001	6.908347e+000	104.5	22	4.606279e+000	0	0	0	0	0	0	57.0196	1	1	65	22.0303
DATA	1157	14	52	0	0	A_04_P085192	A_04_P085192	8021.42	374.427	3.308817e+000	3.297870e+000	48	20	5.142017e+000	0	0	0	0	0	0	0.772431	0	0	57.5363	20.8286
DATA	1158	14	53	0	0	A_04_P067599	ENSOCUT00000004816	8046.31	374.338	3.087294e+003	3.087470e+002	2957	22	4.776018e+000	0	0	0	0	0	0	2893.71	1	1	48.5334	21.1034
DATA	1159	14	54	0	0	A_04_P063215	ENSOCUT00000012891	8071.91	374.577	4.893644e+002	4.904779e+001	494	23.5	6.163040e+000	0	0	0	0	0	0	458.246	1	1	50.1463	24.3235
DATA	1160	14	55	0	0	A_04_P073072	ENSOCUT00000015290	8097.32	374.6	1.623808e+002	1.657130e+001	196.5	21	5.387978e+000	0	0	0	0	0	0	151.896	1	1	50.7771	22.303
DATA	1161	14	56	0	0	A_04_P021944	EB378103	8123.11	374.5	2.466987e+001	4.128476e+000	69.5	21.5	5.438392e+000	0	0	0	0	0	0	23.0501	1	1	56.9804	21.2105
DATA	1162	14	57	0	0	A_04_P089838	ENSOCUT00000007396	8148.4	374.766	8.961958e+001	9.555105e+000	123	23	6.402227e+000	0	0	0	0	0	0	83.6396	1	1	49.8279	22.3333
DATA	1163	14	58	0	0	A_04_P003914	ENSOCUT00000008573	8173.62	374.512	1.272402e+003	1.272834e+002	1228	20.5	6.573959e+000	0	0	0	0	0	0	1185.93	1	1	51.7088	21.4286
DATA	1164	14	59	0	0	A_04_P098099	ENSOCUT00000017225	8198.89	374.62	2.185592e+004	2.185594e+003	20288.5	18	5.038315e+000	0	0	0	0	0	0	20343.2	1	1	50.1463	19.7692
DATA	1165	14	60	0	0	A_04_P065999	ENSOCUT00000014337	8224.33	374.727	2.173225e+003	2.173480e+002	2045.5	22	6.559393e+000	0	0	0	0	0	0	2019.89	1	1	49.8279	21.7778
DATA	1166	14	61	0	0	A_04_P074162	ENSOCUT00000016234	8250	374.545	4.497567e+001	5.598047e+000	87	20	5.982186e+000	0	0	0	0	0	0	41.7347	1	1	55.8519	21.0857
DATA	1167	14	62	0	0	A_04_P016723	NM_001195724	8275.21	374.821	1.556602e+003	1.556960e+002	1490.5	19	5.432977e+000	0	0	0	0	0	0	1442.11	1	1	49.8279	20
DATA	1168	14	63	0	0	A_04_P099569	ENSOCUT00000009479	8300.79	375.129	1.110639e+001	3.523958e+000	54	18.5	5.130452e+000	0	0	0	0	0	0	10.2716	1	0	46.5243	19.1923
DATA	1169	14	64	0	0	A_04_P063625	A_04_P063625	8326.42	374.573	3.363373e+000	3.351201e+000	40	20.5	5.418589e+000	0	0	0	0	0	0	-2.81346	0	0	57.5363	19.6944
DATA	1170	14	65	0	0	A_04_P017761	ENSOCUT00000025625	8351.58	374.573	9.366857e+004	9.366858e+003	86516.5	22	7.003694e+000	0	0	0	0	0	0	86275.6	1	1	57.5363	21.8621
DATA	1171	14	66	0	0	A_04_P058847	ENSOCUT00000004237	8377	374.545	1.972958e+001	3.901094e+000	61.5	20	4.652712e+000	0	0	0	0	0	0	18.1325	1	1	55.8519	20.0909
DATA	1172	14	67	0	0	A_04_P045037	ENSOCUT00000006653	8402.39	374.853	3.385362e+000	3.386493e+000	49	19	4.886898e+000	0	0	0	0	0	0	2.75795	0	0	49.1849	19.8966
DATA	1173	14	68	0	0	A_04_P025311	ENSOCUT00000024482	8427.71	374.829	8.406804e+002	8.413602e+001	811	19	3.912077e+000	0	0	0	0	0	0	768.935	1	1	50.7771	19
DATA	1174	14	69	0	0	A_04_P026084	EB373796	8452.77	375.053	3.633868e+002	3.649649e+001	369.5	19	5.214950e+000	0	0	0	0	0	0	331.511	1	1	48.5334	20.9355
DATA	1175	14	70	0	0	A_04_P006198	DN888165	8478.46	375.073	3.901056e+004	3.901057e+003	34504	19	5.193047e+000	0	0	0	0	0	0	35485.8	1	1	50.4627	19.75
DATA	1176	14	71	0	0	A_04_P078946	ENSOCUT00000005765	8504	374.681	5.761001e+000	3.459215e+000	48	22	4.324166e+000	0	0	0	0	0	0	5.22402	1	0	58.0869	21.5714
DATA	1177	14	72	0	0	A_04_P069013	ENSOCUT00000010522	8529.5	375	6.418001e+001	7.273259e+000	100	21	5.359179e+000	0	0	0	0	0	0	58.0104	1	1	65	22.4815
DATA	1178	14	73	0	0	A_04_P040397	XM_002723034	8554.5	375	2.838605e+001	4.455094e+000	67.5	21	8.899499e+000	0	0	0	0	0	0	25.5694	1	1	54.1152	22.375
DATA	1179	14	74	0	0	A_04_P058722	ENSOCUT00000011117	8580.5	375	4.467985e+001	5.642977e+000	83	22.5	5.878560e+000	0	0	0	0	0	0	40.0936	1	1	54.1152	21.8333
DATA	1180	14	75	0	0	A_04_P083102	ENSOCUT00000003682	8605.5	375	5.511886e+001	6.508017e+000	90	23	3.718101e+000	0	0	0	0	0	0	49.2684	1	1	54.1152	22.5417
DATA	1181	14	76	0	0	A_04_P087322	ENSOCUT00000009627	8630.95	375.12	9.339789e+002	9.346250e+001	870	22	7.566498e+000	0	0	0	0	0	0	831.334	1	1	47.5395	22.2424
DATA	1182	14	77	0	0	A_04_P041038	ENSOCUT00000013711	8656.5	375.352	9.382178e+000	3.614396e+000	49	17.5	5.021692e+000	0	0	0	0	0	0	8.31366	1	0	57.5363	19
DATA	1183	14	78	0	0	A_04_P030355	DN885106	8681.38	375.295	9.271917e+001	9.912974e+000	118.5	19	6.983089e+000	0	0	0	0	0	0	81.7746	1	1	50.4627	21.0741
DATA	1184	14	79	0	0	A_04_P031978	ENSOCUT00000002841	8707.42	375.427	1.362305e+002	1.407177e+001	161	21	6.454562e+000	0	0	0	0	0	0	119.527	1	1	57.5363	21.5714
DATA	1185	14	80	0	0	A_04_P009736	DN881607	8732.5	375.352	7.236024e+004	7.236024e+003	61533.5	19.5	6.195000e+000	0	0	0	0	0	0	63149.1	1	1	57.5363	21.4063
DATA	1186	14	81	66	1	DarkCorner	DarkCorner	8757.45	375.652	3.576964e+000	3.564019e+000	37	21	8.262643e+000	0	0	0	0	0	0	-4.16699	0	0	52.9257	22.9333
DATA	1187	14	82	66	1	DarkCorner	DarkCorner	8783.51	374.944	3.599744e+000	3.586717e+000	40	19	4.278483e+000	0	0	0	0	0	0	-0.585317	0	0	47.8731	18.6552
DATA	1188	14	83	66	1	DarkCorner	DarkCorner	8808.82	375.311	3.622833e+000	3.609722e+000	37	19	4.447626e+000	0	0	0	0	0	0	-3.16171	0	0	48.8603	18.5385
DATA	1189	14	84	66	1	DarkCorner	DarkCorner	8834.11	375.595	3.647489e+000	3.634288e+000	35	21	5.147729e+000	0	0	0	0	0	0	-4.00735	0	0	50.1463	20.5294
DATA	1190	14	85	66	1	DarkCorner	DarkCorner	8859.52	375.698	3.674002e+000	3.660705e+000	33	17	5.139352e+000	0	0	0	0	0	0	-7.71901	0	0	52.0157	17.9581
DATA	1191	15	1	66	1	DarkCorner	DarkCorner	6713.66	380.078	3.595782e+000	3.582769e+000	35.5	18	5.142396e+000	0	0	0	0	0	0	-6.31374	0	0	45.1352	18.1266
DATA	1192	15	2	66	1	DarkCorner	DarkCorner	6738.95	380.622	3.568399e+000	3.555485e+000	38	18	5.928073e+000	0	0	0	0	0	0	-5.27397	0	0	49.1849	17.7273
DATA	1193	15	3	66	1	DarkCorner	DarkCorner	6764.58	380.379	3.543130e+000	3.530307e+000	37	19	5.465016e+000	0	0	0	0	0	0	-6.693	0	0	45.1352	18.7692
DATA	1194	15	4	66	1	DarkCorner	DarkCorner	6789.97	380.662	3.519416e+000	3.506679e+000	38	19	4.578064e+000	0	0	0	0	0	0	-6.17655	0	0	47.2035	19.5938
DATA	1195	15	5	66	1	DarkCorner	DarkCorner	6814.97	380.015	3.498392e+000	3.485731e+000	37.5	19	4.774231e+000	0	0	0	0	0	0	-6.41604	0	0	46.8651	19.1714
DATA	1196	15	6	0	0	A_04_P075297	ENSOCUT00000011074	6840.47	380.308	1.523418e+002	1.562330e+001	182	20.5	7.197670e+000	0	0	0	0	0	0	135.98	1	1	50.1463	21.75
DATA	1197	15	7	0	0	A_04_P056008	ENSOCUT00000014900	6866	380.455	3.862119e+001	5.176073e+000	76	21	5.455786e+000	0	0	0	0	0	0	34.6634	1	1	55.8519	22.1471
DATA	1198	15	8	0	0	A_04_P054439	ENSOCUT00000010444	6891.42	380.427	7.868029e+000	3.517804e+000	51	20.5	6.055628e+000	0	0	0	0	0	0	7.09766	1	0	57.5363	20.6786
DATA	1199	15	9	0	0	A_04_P050160	A_04_P050160	6916.43	380.395	8.109476e+002	8.116654e+001	778.5	20	6.899882e+000	0	0	0	0	0	0	734.954	1	1	49.5074	20.5862
DATA	1200	15	10	0	0	A_04_P023191	ENSOCUT00000011194	6942	380.423	3.770481e+002	3.785759e+001	388	21	6.131724e+000	0	0	0	0	0	0	343.231	1	1	47.8731	21.0882
DATA	1201	15	11	0	0	A_04_P033382	ENSOCUT00000000998	6967.5	380.5	1.410613e+002	1.450631e+001	166.5	22	5.540269e+000	0	0	0	0	0	0	128.938	1	1	57.5363	22.8621
DATA	1202	15	12	0	0	A_04_P002857	NM_001082721	6992.89	380.5	4.526168e+002	4.538705e+001	441	20	4.956568e+000	0	0	0	0	0	0	415.278	1	1	56.9804	20.3514
DATA	1203	15	13	0	0	A_04_P050378	ENSOCUT00000014325	7018.42	380.427	9.152728e+002	9.158891e+001	877	20	4.650460e+000	0	0	0	0	0	0	842.693	1	1	57.5363	19.6296
DATA	1204	15	14	0	0	A_04_P059266	ENSOCUT00000010620	7043.58	380.427	7.074518e+000	3.422636e+000	53	21	7.660900e+000	0	0	0	0	0	0	6.53423	1	0	57.5363	22.2424
DATA	1205	15	15	0	0	A_04_P030097	DN882386	7069.11	380.5	1.463139e+001	3.645296e+000	58	22	5.224686e+000	0	0	0	0	0	0	13.5542	1	0	56.9804	22.7879
DATA	1206	15	16	0	0	A_04_P098837	ENSOCUT00000006091	7094.31	380.782	1.394534e+003	1.394931e+002	1350	24	5.457265e+000	0	0	0	0	0	0	1295.42	1	1	49.8279	22.6786
DATA	1207	15	17	0	0	A_04_P085417	ENSOCUT00000013797	7119.89	380.5	8.454089e+002	8.460612e+001	833	21	1.372073e+001	0	0	0	0	0	0	787.224	1	1	56.9804	26.5385
DATA	1208	15	18	0	0	A_04_P002788	NM_001082384	7145.42	380.573	5.989483e+002	5.998644e+001	594	21	5.993634e+000	0	0	0	0	0	0	558.995	1	1	57.5363	23.069
DATA	1209	15	19	0	0	A_04_P029118	ENSOCUT00000012373	7170.24	380.573	2.221142e+003	2.221388e+002	2111	18.5	5.866572e+000	0	0	0	0	0	0	2077.11	1	1	52.6241	19.25
DATA	1210	15	20	0	0	A_04_P041719	A_04_P041719	7195.69	380.595	4.343173e+003	4.343298e+002	4192.5	22	6.320304e+000	0	0	0	0	0	0	4069.07	1	1	48.5334	22.2903
DATA	1211	15	21	0	0	A_04_P025258	ENSOCUT00000011398	7221.26	380.489	6.829967e+003	6.830047e+002	6507	21	4.903067e+000	0	0	0	0	0	0	6409.47	1	1	53.5237	21.3571
DATA	1212	15	22	0	0	A_04_P060653	ENSOCUT00000013225	7246.61	381.04	1.617618e+001	3.666697e+000	61	19	9.512890e+000	0	0	0	0	0	0	15.2047	1	0	49.1849	22.069
DATA	1213	15	23	0	0	A_04_P070047	ENSOCUT00000008032	7272.42	380.573	4.838246e+001	5.848924e+000	90	20	6.238110e+000	0	0	0	0	0	0	45.5331	1	1	57.5363	21.3929
DATA	1214	15	24	0	0	A_04_P094903	ENSOCUT00000000575	7297.4	380.844	1.056300e+004	1.056305e+003	9908	17	4.230217e+000	0	0	0	0	0	0	9952.98	1	1	49.8279	18
DATA	1215	15	25	0	1	ETG05_36762	ETG05_36762	7323.09	380.614	1.831422e+001	3.756065e+000	63.5	19	4.959918e+000	0	0	0	0	0	0	17.2736	1	1	65	19.3478
DATA	1216	15	26	0	0	A_04_P031523	A_04_P031523	7348.5	380.648	3.288266e+000	3.276366e+000	41	21	4.777307e+000	0	0	0	0	0	0	-6.37991	0	0	57.5363	20.5862
DATA	1217	15	27	0	0	A_04_P054099	ENSOCUT00000017481	7373.5	381	5.113626e+003	5.113731e+002	4687.5	22.5	7.678241e+000	0	0	0	0	0	0	4831.44	1	1	48.5334	23.6538
DATA	1218	15	28	0	0	A_04_P084061	ENSOCUT00000002372	7399.15	381.258	3.103410e+003	3.103582e+002	3022	18.5	5.580579e+000	0	0	0	0	0	0	2934.26	1	1	44.7812	20
DATA	1219	15	29	0	0	A_04_P016229	ENSOCUT00000001747	7424.5	381	1.703464e+001	3.686836e+000	62.5	21	4.213279e+000	0	0	0	0	0	0	16.1139	1	1	54.1152	20.8
DATA	1220	15	30	0	0	A_04_P095047	XM_002714238	7450.23	381.315	3.279882e+000	3.268012e+000	43	19	7.045039e+000	0	0	0	0	0	0	-4.08918	0	0	47.5395	20.5152
DATA	1221	15	31	0	0	A_04_P014856	AY171906	7475.5	381.265	3.523865e+003	3.524016e+002	3391.5	23	4.519109e+000	0	0	0	0	0	0	3336.23	1	1	46.5243	21.8788
DATA	1222	15	32	0	0	A_04_P050697	ENSOCUT00000003512	7500.59	381.092	4.136708e+003	4.136837e+002	3832	23	5.345883e+000	0	0	0	0	0	0	3917.28	1	1	49.1849	22.4615
DATA	1223	15	33	0	0	A_04_P008422	A_04_P008422	7526.29	381.171	1.207126e+001	3.481562e+000	60	22.5	5.211263e+000	0	0	0	0	0	0	11.4332	1	0	47.2035	21.9375
DATA	1224	15	34	0	0	A_04_P015865	AY175475	7551.5	381.352	1.116480e+001	3.450752e+000	60.5	22	7.127412e+000	0	0	0	0	0	0	10.5761	1	0	57.5363	21.4
DATA	1225	15	35	0	0	A_04_P032667	NM_001256300	7577	381.319	1.665681e+001	3.665414e+000	63	22	5.296741e+000	0	0	0	0	0	0	15.7788	1	1	58.0869	20.9429
DATA	1226	15	36	0	0	A_04_P089253	ENSOCUT00000011066	7602.14	381.292	6.396669e+002	6.404998e+001	654	21	6.535701e+000	0	0	0	0	0	0	605.921	1	1	47.8731	21.95
DATA	1227	15	37	0	0	A_04_P051279	ENSOCUT00000006067	7627.58	381.427	4.418622e+001	5.494316e+000	91	22	7.468983e+000	0	0	0	0	0	0	41.8522	1	1	57.5363	23
DATA	1228	15	38	0	0	A_04_P050772	ENSOCUT00000016989	7653.42	381.427	2.436857e+001	4.074934e+000	71	20	7.598018e+000	0	0	0	0	0	0	23.0775	1	1	57.5363	22.1667
DATA	1229	15	39	0	0	A_04_P035927	A_04_P035927	7678.58	381.427	3.278582e+000	3.266716e+000	43.5	22	5.156549e+000	0	0	0	0	0	0	-5.08424	0	0	57.5363	21.44
DATA	1230	15	40	0	0	A_04_P016879	EB385080	7703.61	381.234	9.731039e+002	9.736524e+001	962	21.5	6.478010e+000	0	0	0	0	0	0	921.063	1	1	49.8279	21.7308
DATA	1231	15	41	0	0	A_04_P076947	A_04_P076947	7729.42	381.427	6.047132e+000	3.324121e+000	53.5	23	6.482758e+000	0	0	0	0	0	0	5.72212	1	0	57.5363	23.8846
DATA	1232	15	42	0	0	A_04_P084827	ENSOCUT00000000098	7754.58	381.427	3.167276e+001	4.552316e+000	76	21	5.758973e+000	0	0	0	0	0	0	29.9595	1	1	57.5363	22.4706
DATA	1233	15	43	0	0	A_04_P069919	ENSOCUT00000009612	7780.42	381.427	4.536901e+001	5.593254e+000	92	26	6.782623e+000	0	0	0	0	0	0	42.8967	1	1	57.5363	27.1786
DATA	1234	15	44	0	0	A_04_P067352	ENSOCUT00000002684	7805.31	381.483	6.559723e+003	6.559805e+002	6211	23	5.150002e+000	0	0	0	0	0	0	6199.52	1	1	52.3208	23.7568
DATA	1235	15	45	0	0	A_04_P063563	ENSOCUT00000007941	7831	381.455	7.425573e+001	8.115464e+000	118	22	4.662471e+000	0	0	0	0	0	0	70.1417	1	1	65	22.3636
DATA	1236	15	46	0	0	A_04_P057482	A_04_P057482	7856.5	381.5	2.424815e+003	2.425036e+002	2351	23	5.093745e+000	0	0	0	0	0	0	2289.22	1	1	57.5363	23.2903
DATA	1237	15	47	0	0	A_04_P058094	ENSOCUT00000012575	7881.67	381.5	1.050115e+003	1.050627e+002	1016.5	22	6.159496e+000	0	0	0	0	0	0	990.804	1	1	57.5363	21.7576
DATA	1238	15	48	0	0	A_04_P035192	A_04_P035192	7907.33	381.5	1.043088e+002	1.093450e+001	145.5	19.5	6.007497e+000	0	0	0	0	0	0	98.3531	1	1	57.5363	20.0294
DATA	1239	15	49	0	0	A_04_P074472	ENSOCUT00000012593	7932.42	381.554	1.488063e+002	1.523837e+001	191.5	22	5.292046e+000	0	0	0	0	0	0	140.215	1	1	49.1849	22.1667
DATA	1240	15	50	0	0	A_04_P081858	XM_002713636	7958	381.545	8.868440e+001	9.457277e+000	130	21	5.864958e+000	0	0	0	0	0	0	83.5018	1	1	65	21.9091
DATA	1241	15	51	0	0	A_04_P085894	ENSOCUT00000014446	7983.42	381.573	3.299482e+000	3.287743e+000	47	20	5.482158e+000	0	0	0	0	0	0	0.343044	0	0	57.5363	21
DATA	1242	15	52	0	0	A_04_P010552	DN884561	8008.58	381.573	6.780212e+001	7.536405e+000	112	21	5.450403e+000	0	0	0	0	0	0	63.7358	1	1	57.5363	21.7241
DATA	1243	15	53	0	0	A_04_P006546	A_04_P006546	8034.42	381.573	5.929906e+002	5.939044e+001	601.5	21.5	4.870914e+000	0	0	0	0	0	0	556.913	1	1	57.5363	21.125
DATA	1244	15	54	0	0	A_04_P069014	XM_002713859	8059.3	381.691	8.735630e+001	9.336883e+000	131	21	6.111157e+000	0	0	0	0	0	0	81.9659	1	1	51.0895	22.2903
DATA	1245	15	55	0	0	A_04_P058743	ENSOCUT00000016912	8084.43	381.671	1.342899e+003	1.343304e+002	1282	22.5	5.230437e+000	0	0	0	0	0	0	1258.74	1	1	49.5074	22.4333
DATA	1246	15	56	0	0	A_04_P089735	ENSOCUT00000001072	8110.42	381.573	1.152818e+001	3.498921e+000	54	22	5.084496e+000	0	0	0	0	0	0	10.7933	1	0	57.5363	21.9714
DATA	1247	15	57	0	0	A_04_P075732	ENSOCUT00000001321	8135.26	381.778	3.280147e+003	3.280313e+002	2901	23	6.002777e+000	0	0	0	0	0	0	3067.66	1	1	47.5395	22.0333
DATA	1248	15	58	0	0	A_04_P038087	A_04_P038087	8161.37	381.596	3.323631e+000	3.311603e+000	47	21	5.658823e+000	0	0	0	0	0	0	-0.404368	0	0	57.8122	20.0882
DATA	1249	15	59	0	0	A_04_P032154	EB376634	8186.5	381.648	3.330748e+001	4.699947e+000	79	20.5	6.006633e+000	0	0	0	0	0	0	31.0677	1	1	65	21.7188
DATA	1250	15	60	0	0	A_04_P091863	ENSOCUT00000007037	8211.91	381.614	9.776716e+000	3.461670e+000	56	21	5.727676e+000	0	0	0	0	0	0	9.10615	1	0	57.259	20.037
DATA	1251	15	61	0	0	A_04_P066421	ENSOCUT00000000723	8237.02	381.8	1.016206e+002	1.069240e+001	137.5	22	5.934941e+000	0	0	0	0	0	0	94.5112	1	1	44.0646	22.2
DATA	1252	15	62	0	0	A_04_P054206	ENSOCUT00000012412	8262.56	382.137	6.134688e+000	3.386912e+000	53	19	5.715288e+000	0	0	0	0	0	0	5.69651	1	0	48.5334	20.2581
DATA	1253	15	63	0	0	A_04_P024251	A_04_P024251	8287.88	381.516	4.233910e+000	3.363854e+000	49	18.5	6.143071e+000	0	0	0	0	0	0	3.92418	1	0	44.0646	20.4583
DATA	1254	15	64	0	0	A_04_P087074	ENSOCUT00000009644	8313.29	382.107	3.142548e+002	3.160279e+001	334.5	20	5.359546e+000	0	0	0	0	0	0	290.755	1	1	50.4627	19.4839
DATA	1255	15	65	0	0	A_04_P060381	ENSOCUT00000001776	8338.91	382.065	3.026498e+002	3.044979e+001	318	20	6.239209e+000	0	0	0	0	0	0	279.451	1	1	65	19.8857
DATA	1256	15	66	0	0	A_04_P061359	ENSOCUT00000001624	8364.06	381.691	4.016038e+000	3.381006e+000	47	20	4.969111e+000	0	0	0	0	0	0	3.70011	1	0	45.835	20.2222
DATA	1257	15	67	0	0	A_04_P008856	DN887460	8389.5	382.352	3.376565e+000	3.377993e+000	48	20	5.390075e+000	0	0	0	0	0	0	2.7888	0	0	65	19.6429
DATA	1258	15	68	0	0	A_04_P032473	EB381758	8415.09	382.386	3.644297e+002	3.659870e+001	385	20	3.417573e+000	0	0	0	0	0	0	334.213	1	1	57.259	19.5862
DATA	1259	15	69	0	0	A_04_P004643	NM_001082728	8440.5	382.352	1.085288e+002	1.136747e+001	140	19	3.147871e+000	0	0	0	0	0	0	99.2698	1	1	57.5363	19
DATA	1260	15	70	0	0	A_04_P065272	ENSOCUT00000007543	8465.86	382.407	3.086091e+002	3.104664e+001	324	20	5.210348e+000	0	0	0	0	0	0	281.498	1	1	65	21.0909
DATA	1261	15	71	0	0	A_04_P087438	ENSOCUT00000016398	8491.42	382.427	3.413397e+000	3.401044e+000	41	19.5	5.715577e+000	0	0	0	0	0	0	-1.44157	0	0	57.5363	20.5667
DATA	1262	15	72	0	0	A_04_P091259	ENSOCUT00000006671	8516.32	382.395	8.224463e+003	8.224534e+002	7295	21	3.222840e+000	0	0	0	0	0	0	7456.15	1	1	49.5074	21.3793
DATA	1263	15	73	0	0	A_04_P098588	ENSOCUT00000003637	8542.05	382.392	4.812504e+002	4.824665e+001	486.5	24.5	1.915922e+001	0	0	1	0	1	0	434.794	1	1	49.1849	31.6
DATA	1264	15	74	0	0	A_04_P056647	XM_002711475	8567.25	382.587	2.428479e+003	2.428722e+002	2192	21	5.230306e+000	0	0	0	0	0	0	2186.25	1	1	48.8603	20.4878
DATA	1265	15	75	0	0	A_04_P062497	ENSOCUT00000016049	8592.61	382.816	5.126257e+001	6.178410e+000	86	21.5	4.929035e+000	0	0	0	0	0	0	45.9736	1	1	49.5074	22.1538
DATA	1266	15	76	0	0	A_04_P010478	XR_085086	8617.81	382.481	1.087701e+004	1.087707e+003	9537.5	24	6.436764e+000	0	0	0	0	0	0	9714.54	1	1	49.8279	24.5429
DATA	1267	15	77	0	0	A_04_P026871	EB372887	8643.57	382.608	8.066639e+002	8.074135e+001	763	21.5	7.009883e+000	0	0	0	0	0	0	717.273	1	1	49.1849	22.5385
DATA	1268	15	78	0	0	A_04_P099057	A_04_P099057	8668.76	382.962	3.677037e+001	5.072601e+000	73.5	18	4.816579e+000	0	0	0	0	0	0	32.5465	1	1	49.5074	19.2593
DATA	1269	15	79	0	0	A_04_P095277	ENSOCUT00000016223	8694.5	382.5	3.524994e+000	3.512237e+000	40	20	6.817646e+000	0	0	0	0	0	0	-2.13266	0	0	57.5363	21.1379
DATA	1270	15	80	0	0	A_04_P088989	ENSOCUT00000010543	8719.59	382.446	3.958757e+003	3.958915e+002	3427.5	22	5.933748e+000	0	0	0	0	0	0	3468.06	1	1	51.4001	22.069
DATA	1271	15	81	0	0	A_04_P006682	EB375941	8745.33	382.5	2.130152e+001	4.140626e+000	57.5	21	5.017917e+000	0	0	0	0	0	0	18.5557	1	1	65	21.1111
DATA	1272	15	82	66	1	DarkCorner	DarkCorner	8770.58	382.573	3.584646e+000	3.571673e+000	35	21	7.208120e+000	0	0	0	0	0	0	-4.45476	0	0	65	22.0968
DATA	1273	15	83	66	1	DarkCorner	DarkCorner	8795.85	382.814	3.607075e+000	3.594021e+000	34.5	19	4.430866e+000	0	0	0	0	0	0	-5.61085	0	0	52.0157	18.8485
DATA	1274	15	84	66	1	DarkCorner	DarkCorner	8821.56	382.155	3.631873e+000	3.618729e+000	36.5	21	5.147244e+000	0	0	0	0	0	0	-4.16811	0	0	47.5395	20.5294
DATA	1275	15	85	66	1	DarkCorner	DarkCorner	8846.74	383.012	3.657042e+000	3.643807e+000	35.5	22	5.344300e+000	0	0	0	0	0	0	-3.87361	0	0	49.8279	20.95
DATA	1276	16	1	66	1	DarkCorner	DarkCorner	6726.49	387.578	3.575972e+000	3.563030e+000	35	18	5.714917e+000	0	0	0	0	0	0	-7.15273	0	0	52.9257	18.2143
DATA	1277	16	2	66	1	DarkCorner	DarkCorner	6751.31	387.662	3.550374e+000	3.537526e+000	36	20	5.205075e+000	0	0	0	0	0	0	-6.65273	0	0	48.2044	19.303
DATA	1278	16	3	66	1	DarkCorner	DarkCorner	6777.11	387.5	3.525766e+000	3.513006e+000	43	20	4.782145e+000	0	0	0	0	0	0	-0.275899	0	0	56.9804	20.1143
DATA	1279	16	4	66	1	DarkCorner	DarkCorner	6802.66	387.835	3.502713e+000	3.490036e+000	35	21	5.152119e+000	0	0	0	0	0	0	-8.94546	0	0	50.1463	20.4828
DATA	1280	16	5	0	0	A_04_P093622	A_04_P093622	6827.67	387.5	2.003088e+001	4.006318e+000	60.5	22	5.630628e+000	0	0	0	0	0	0	17.8565	1	1	65	21.3056
DATA	1281	16	6	0	0	A_04_P034017	ENSOCUT00000013871	6853.33	387.5	6.402418e+000	3.508796e+000	49	19	4.876050e+000	0	0	0	0	0	0	5.74005	1	0	65	19.5
DATA	1282	16	7	0	0	A_04_P048126	ENSOCUT00000009868	6878.48	387.853	3.044108e+003	3.044301e+002	2791	23.5	6.150144e+000	0	0	0	0	0	0	2743.65	1	1	49.8279	22.7917
DATA	1283	16	8	0	0	A_04_P010185	DN885348	6903.73	387.702	1.214803e+003	1.215283e+002	1113	19	5.452933e+000	0	0	0	0	0	0	1100.22	1	1	54.4085	19.3
DATA	1284	16	9	0	0	A_04_P035707	ENSOCUT00000025740	6929.19	387.564	3.411969e+000	3.399621e+000	44.5	20	6.265418e+000	0	0	0	0	0	0	-0.512537	0	0	50.1463	19.7429
DATA	1285	16	10	0	0	A_04_P075608	ENSOCUT00000014333	6954.58	387.573	4.514591e+000	3.415223e+000	51	21	6.541020e+000	0	0	0	0	0	0	4.12481	1	0	57.5363	21.4194
DATA	1286	16	11	0	0	A_04_P022714	XR_085537	6979.71	388.088	9.597695e+002	9.603616e+001	917	22	6.055439e+000	0	0	0	0	0	0	880.419	1	1	45.835	22.9063
DATA	1287	16	12	0	0	A_04_P035655	ENSOCUT00000013603	7005.21	387.842	8.829020e+003	8.829084e+002	7838.5	19	5.989258e+000	0	0	0	0	0	0	8128.18	1	1	48.8603	18.9394
DATA	1288	16	13	0	0	A_04_P073649	ENSOCUT00000014881	7031	387.545	8.658545e+004	8.658546e+003	81851.5	21	7.744023e+000	0	0	0	0	0	0	79978.2	1	1	55.8519	22.6452
DATA	1289	16	14	0	0	A_04_P047959	ENSOCUT00000010555	7056.48	388.319	3.023177e+002	3.041545e+001	326	23	7.987356e+000	0	0	0	0	0	0	280.16	1	1	46.8651	23.7419
DATA	1290	16	15	0	0	A_04_P025263	EB374694	7081.7	388.162	8.727396e+001	9.340529e+000	124	23.5	5.407322e+000	0	0	0	0	0	0	81.1016	1	1	48.5334	22.75
DATA	1291	16	16	0	0	A_04_P003236	NM_001082022	7107.42	387.573	3.332186e+000	3.327109e+000	47.5	21	5.723078e+000	0	0	0	0	0	0	2.00692	0	0	57.5363	21.8333
DATA	1292	16	17	0	0	A_04_P026924	EB372846	7132.5	387.648	3.324387e+000	3.316493e+000	47	20.5	7.675303e+000	0	0	0	0	0	0	1.54633	0	0	57.5363	23.1563
DATA	1293	16	18	0	0	A_04_P071794	ENSOCUT00000002338	7158	387.681	4.915119e+000	3.341560e+000	49	19.5	4.038584e+000	0	0	0	0	0	0	4.59951	1	0	65	19.4118
DATA	1294	16	19	0	0	A_04_P014919	AY175490	7183.5	388	3.901234e+000	3.321533e+000	48.5	19	5.852855e+000	0	0	0	0	0	0	3.65811	1	0	54.1152	19.5484
DATA	1295	16	20	0	0	A_04_P081647	ENSOCUT00000016721	7208.25	388.066	7.170150e+001	7.890122e+000	113	20.5	4.736748e+000	0	0	0	0	0	0	67.3489	1	1	49.1849	21.3333
DATA	1296	16	21	0	0	A_04_P011945	DN881991	7234.5	388	2.395173e+001	4.067553e+000	69	21	6.702414e+000	0	0	0	0	0	0	22.534	1	1	54.1152	22.2121
DATA	1297	16	22	0	0	A_04_P062697	NM_001171338	7259.49	388.257	7.187953e+000	3.360619e+000	53	20	6.301402e+000	0	0	0	0	0	0	6.77222	1	0	47.2035	19.8214
DATA	1298	16	23	0	0	A_04_P049619	ENSOCUT00000000519	7284.63	388.045	1.478891e+004	1.478894e+003	13702	25	6.850874e+000	0	0	0	0	0	0	13950.1	1	1	50.7771	23.3704
DATA	1299	16	24	0	0	A_04_P048437	ENSOCUT00000014974	7310.5	388.352	3.967303e+001	5.144468e+000	83	19	8.361021e+000	0	0	0	0	0	0	37.4673	1	1	57.5363	21.36
DATA	1300	16	25	0	0	A_04_P086973	ENSOCUT00000007643	7335.31	388.212	5.190159e+002	5.200464e+001	512	19	5.188770e+000	0	0	0	0	0	0	490.603	1	1	40.6843	20.44
DATA	1301	16	26	0	0	A_04_P020157	EB372747	7360.68	388.378	4.565739e+003	4.565856e+002	4309	22	5.939390e+000	0	0	0	0	0	0	4319.54	1	1	51.0895	22.7407
DATA	1302	16	27	0	1	RC7	RC7	7386.5	388.352	3.278800e+000	3.266933e+000	43	19	6.168337e+000	0	0	0	0	0	0	-4.89244	0	0	65	20.375
DATA	1303	16	28	0	0	A_04_P025129	EB374822	7411.42	388.367	1.446711e+004	1.446715e+003	13660	20.5	5.571446e+000	0	0	0	0	0	0	13704.8	1	1	52.9257	21.3214
DATA	1304	16	29	0	0	A_04_P041389	A_04_P041389	7437.22	388.427	7.184176e+000	3.341489e+000	54	20	4.606710e+000	0	0	0	0	0	0	6.80911	1	0	51.4001	19.9375
DATA	1305	16	30	0	0	A_04_P006606	DN889819	7462.58	388.427	3.273922e+000	3.262073e+000	45	20	6.773446e+000	0	0	0	0	0	0	-2.5693	0	0	57.5363	20.7097
DATA	1306	16	31	0	0	A_04_P030208	DN883515	7488.33	388.5	6.376876e+001	7.162324e+000	108	23	5.982405e+000	0	0	0	0	0	0	60.4825	1	1	65	22.5926
DATA	1307	16	32	0	0	A_04_P088277	ENSOCUT00000017633	7513.06	388.518	9.007949e+002	9.013847e+001	887.5	23.5	6.031449e+000	0	0	0	0	0	0	854.553	1	1	51.7088	23
DATA	1308	16	33	0	0	A_04_P046064	XR_085100	7538.81	388.609	3.629283e+003	3.629430e+002	3504	22	6.692332e+000	0	0	0	0	0	0	3443.52	1	1	53.8203	20.8889
DATA	1309	16	34	0	0	A_04_P096022	ENSOCUT00000017808	7563.99	388.462	5.139676e+001	6.086235e+000	98	20.5	7.277049e+000	0	0	0	0	0	0	48.7672	1	1	49.8279	19.8824
DATA	1310	16	35	0	0	A_04_P069218	ENSOCUT00000000426	7589.58	388.427	3.271651e+000	3.259811e+000	45	22.5	6.151016e+000	0	0	0	0	0	0	-2.05216	0	0	57.5363	21.9474
DATA	1311	16	36	0	0	A_04_P009356	A_04_P009356	7614.8	388.563	2.487285e+001	4.100474e+000	73	20	7.440557e+000	0	0	0	0	0	0	23.5988	1	1	52.6241	21.1563
DATA	1312	16	37	0	0	A_04_P033866	A_04_P033866	7640.51	388.886	3.337501e+001	4.665576e+000	79	21	8.902672e+000	0	0	0	0	0	0	31.6634	1	1	47.8731	23.5152
DATA	1313	16	38	0	0	A_04_P056363	A_04_P056363	7665.81	388.63	2.054156e+003	2.054415e+002	1967	22	5.437889e+000	0	0	0	0	0	0	1948.32	1	1	53.8203	23.4722
DATA	1314	16	39	0	0	A_04_P100811	ENSOCUT00000002076	7691.03	388.863	1.026700e+003	1.027218e+002	1012	20.5	6.273633e+000	0	0	0	0	0	0	973.612	1	1	46.8651	21.3929
DATA	1315	16	40	1028	1	(+)E1A_r60_a135	E1A_r60_a135	7716.37	388.833	3.274478e+000	3.262627e+000	43	22	6.267832e+000	0	0	0	0	0	0	-4.45045	0	0	50.1463	22.7857
DATA	1316	16	41	0	0	A_04_P011933	DN882011	7741.75	388.671	3.630175e+001	4.881716e+000	83	21.5	4.618416e+000	0	0	0	0	0	0	34.4008	1	1	48.2044	21.9412
DATA	1317	16	42	0	0	A_04_P027677	ENSOCUT00000030944	7767.5	388.5	1.899155e+005	1.899155e+004	187047	23.5	7.842649e+000	0	0	0	0	0	0	179891	1	1	57.5363	24.25
DATA	1318	16	43	0	0	A_04_P089628	A_04_P089628	7792.67	388.5	2.053825e+002	2.079643e+001	244.5	23	6.717662e+000	0	0	0	0	0	0	194.455	1	1	57.5363	24.3571
DATA	1319	16	44	0	0	A_04_P013262	AF014682	7818.22	388.851	1.456815e+002	1.493023e+001	186	23	5.588392e+000	0	0	0	0	0	0	137.873	1	1	47.8731	23.275
DATA	1320	16	45	0	0	A_04_P011133	ENSOCUT00000004208	7843.37	389.265	1.436906e+004	1.436910e+003	13517	21	4.855549e+000	0	0	0	0	0	0	13592.9	1	1	46.5243	21.8276
DATA	1321	16	46	0	0	A_04_P012486	ENSOCUT00000007872	7869.09	388.614	2.407494e+001	4.062261e+000	69	24	5.450002e+000	0	0	0	0	0	0	22.7578	1	1	65	23.9429
DATA	1322	16	47	0	0	A_04_P069340	A_04_P069340	7894.33	388.875	5.594760e+000	3.321318e+000	53	20	5.392224e+000	0	0	0	0	0	0	5.28565	1	0	47.8731	20.5952
DATA	1323	16	48	0	0	A_04_P044387	ENSOCUT00000007106	7919.46	388.882	8.081643e+003	8.081709e+002	7538	21	5.842557e+000	0	0	0	0	0	0	7630.02	1	1	49.8279	21.7241
DATA	1324	16	49	0	0	A_04_P042727	ENSOCUT00000004386	7945.42	388.573	3.290614e+000	3.284726e+000	49	22	5.390312e+000	0	0	0	0	0	0	1.87535	0	0	57.5363	21.9429
DATA	1325	16	50	0	0	A_04_P099734	ENSOCUT00000012562	7970.17	388.718	1.065517e+002	1.114891e+001	153	22.5	5.834966e+000	0	0	0	0	0	0	100.443	1	1	49.8279	21.8056
DATA	1326	16	51	0	0	A_04_P008455	DN887873	7996.15	389.095	6.762516e+000	3.352528e+000	55	22	4.938210e+000	0	0	0	0	0	0	6.3699	1	0	47.8731	21.9118
DATA	1327	16	52	0	0	A_04_P055922	ENSOCUT00000013342	8020.93	388.814	1.439039e+004	1.439043e+003	13805.5	23	4.693936e+000	0	0	0	0	0	0	13542.4	1	1	46.8651	22.5405
DATA	1328	16	53	0	0	A_04_P012372	DN886994	8046.44	388.792	8.430793e+003	8.430857e+002	7424	22	4.696859e+000	0	0	0	0	0	0	7926.4	1	1	49.1849	22.5625
DATA	1329	16	54	0	0	A_04_P000006	NM_001082390	8071.8	389	1.766334e+002	1.796767e+001	208.5	22	4.044643e+000	0	0	0	0	0	0	165.906	1	1	49.1849	22.3226
DATA	1330	16	55	0	0	A_04_P020531	EB379566	8097.56	389.301	2.353107e+002	2.376084e+001	266.5	22	4.674571e+000	0	0	0	0	0	0	220.792	1	1	47.8731	22.4194
DATA	1331	16	56	0	0	A_04_P057287	ENSOCUT00000011750	8123	389.319	2.709063e+002	2.729090e+001	299	22	5.722431e+000	0	0	0	0	0	0	253.899	1	1	58.0869	21.6061
DATA	1332	16	57	0	0	A_04_P091652	ENSOCUT00000015718	8148.2	389.31	2.469314e+003	2.469536e+002	2361	20	5.719640e+000	0	0	0	0	0	0	2311.47	1	1	47.2035	19.8571
DATA	1333	16	58	0	0	A_04_P051898	ENSOCUT00000006128	8173.87	389.687	3.320327e+000	3.310319e+000	46	19	5.328968e+000	0	0	0	0	0	0	1.07796	0	0	45.835	19.1351
DATA	1334	16	59	0	0	A_04_P090542	ENSOCUT00000016530	8199.26	389.5	9.491102e+001	1.005273e+001	130	20	5.135162e+000	0	0	0	0	0	0	88.6059	1	1	49.1849	19.6452
DATA	1335	16	60	0	0	A_04_P089818	ENSOCUT00000015420	8224.58	389.427	3.330113e+000	3.318062e+000	42	22	5.912332e+000	0	0	0	0	0	0	-4.40331	0	0	57.5363	20.7931
DATA	1336	16	61	0	0	A_04_P077080	ENSOCUT00000006593	8249.79	389.699	8.728934e+003	8.728997e+002	8119	20.5	5.876709e+000	0	0	0	0	0	0	8124.34	1	1	48.2044	21.5833
DATA	1337	16	62	0	0	A_04_P078692	A_04_P078692	8275.42	389.427	4.592574e+001	5.672242e+000	85	20	4.407145e+000	0	0	0	0	0	0	42.669	1	1	57.5363	19.8261
DATA	1338	16	63	0	0	A_04_P070362	ENSOCUT00000008176	8300.58	389.427	5.613550e+000	3.381987e+000	50.5	21	5.542714e+000	0	0	0	0	0	0	5.20606	1	0	57.5363	20.6897
DATA	1339	16	64	0	0	A_04_P102412	ENSOCUT00000004438	8326.11	389.476	5.378543e+001	6.332054e+000	90	19.5	5.248734e+000	0	0	0	0	0	0	49.7839	1	1	50.7771	19.7778
DATA	1340	16	65	0	0	A_04_P043957	ENSOCUT00000007515	8351.52	389.787	1.188341e+001	3.552984e+000	55.5	19.5	4.753177e+000	0	0	0	0	0	0	10.977	1	0	49.1849	19.7941
DATA	1341	16	66	0	0	A_04_P059773	ENSOCUT00000003994	8376.67	389.519	9.742406e+001	1.030421e+001	131	20	5.493770e+000	0	0	0	0	0	0	89.7905	1	1	49.8279	19.7714
DATA	1342	16	67	0	0	A_04_P077077	ENSOCUT00000006593	8402.2	389.39	4.309707e+004	4.309708e+003	38321	22	4.856131e+000	0	0	0	0	0	0	39624.4	1	1	51.4001	21.2143
DATA	1343	16	68	0	0	A_04_P015781	AY171886	8427.67	389.5	3.384819e+000	3.372569e+000	38.5	20	3.700000e+000	0	0	0	0	0	0	-4.73796	0	0	57.5363	19.76
DATA	1344	16	69	0	0	A_04_P040891	A_04_P040891	8452.75	389.627	9.593439e+003	9.593499e+002	8882	19	3.595632e+000	0	0	0	0	0	0	8774.75	1	1	46.1809	19.1429
DATA	1345	16	70	0	0	A_04_P060090	ENSOCUT00000002672	8478.5	389.5	8.581667e+000	3.498482e+000	52	20.5	4.756725e+000	0	0	0	0	0	0	7.82608	1	0	57.5363	20.8333
DATA	1346	16	71	0	0	A_04_P072937	ENSOCUT00000008229	8504	389.545	4.615259e+002	4.627781e+001	460.5	21.5	5.994285e+000	0	0	0	0	0	0	419.585	1	1	55.8519	21.9375
DATA	1347	16	72	0	0	A_04_P039492	ENSOCUT00000017167	8529.42	389.573	4.378928e+000	3.441387e+000	46	22.5	3.936418e+000	0	0	0	0	0	0	3.96785	1	0	57.5363	22.8462
DATA	1348	16	73	0	0	A_04_P095916	A_04_P095916	8554.58	389.573	3.437812e+000	3.425371e+000	42	19	1.141081e+001	0	0	0	0	0	0	-0.151708	0	0	57.5363	23.04
DATA	1349	16	74	0	0	A_04_P033609	A_04_P033609	8580.42	389.573	8.875330e+000	3.551207e+000	52.5	20	5.245149e+000	0	0	0	0	0	0	7.98345	1	0	57.5363	20.0588
DATA	1350	16	75	0	0	A_04_P029292	EB379851	8605.58	389.573	1.588455e+002	1.625536e+001	187.5	24	6.522217e+000	0	0	0	0	0	0	142.316	1	1	57.5363	23.9063
DATA	1351	16	76	0	0	A_04_P066603	ENSOCUT00000003834	8631	389.545	1.089880e+001	3.634279e+000	50.5	22	7.306781e+000	0	0	0	0	0	0	9.723	1	0	55.8519	22.4474
DATA	1352	16	77	0	0	A_04_P073549	ENSOCUT00000017681	8656.44	390.027	3.284475e+002	3.302887e+001	337	20	6.352305e+000	0	0	0	0	0	0	291.704	1	1	48.5334	20.5217
DATA	1353	16	78	0	0	A_04_P008857	DN887460	8681.66	390.241	8.308463e+000	3.596513e+000	46	20	5.665078e+000	0	0	0	0	0	0	7.34387	1	0	49.5074	20.1
DATA	1354	16	79	0	0	A_04_P090502	A_04_P090502	8706.92	389.842	5.368126e+003	5.368241e+002	4751.5	19	4.932883e+000	0	0	0	0	0	0	4720.43	1	1	47.8731	19
DATA	1355	16	80	0	0	A_04_P077868	ENSOCUT00000005174	8732.36	389.901	2.229464e+003	2.229744e+002	1996	22	6.269047e+000	0	0	0	0	0	0	1949.79	1	1	50.1463	22.2564
DATA	1356	16	81	0	0	A_04_P033021	ENSOCUT00000026718	8757.91	389.614	1.255021e+005	1.255021e+004	112126	18	5.740877e+000	0	0	0	0	0	0	109116	1	1	57.259	20.0714
DATA	1357	16	82	66	1	DarkCorner	DarkCorner	8783.55	390.145	3.592344e+000	3.579343e+000	37	19	4.937676e+000	0	0	0	0	0	0	-3.78097	0	0	49.8279	18.7742
DATA	1358	16	83	66	1	DarkCorner	DarkCorner	8807.97	389.974	3.615001e+000	3.601918e+000	37	19.5	5.368882e+000	0	0	0	0	0	0	-2.63451	0	0	46.8651	19.46
DATA	1359	16	84	66	1	DarkCorner	DarkCorner	8834.36	390.365	3.640839e+000	3.627663e+000	35.5	20	5.320497e+000	0	0	0	0	0	0	-4.93052	0	0	47.8731	20
DATA	1360	16	85	66	1	DarkCorner	DarkCorner	8859.47	390.222	3.667322e+000	3.654050e+000	37	18	5.089177e+000	0	0	0	0	0	0	-2.41321	0	0	47.8731	18.1183
DATA	1361	17	1	66	1	DarkCorner	DarkCorner	6713.71	394.525	3.584395e+000	3.571423e+000	38	19	5.460820e+000	0	0	0	0	0	0	-5.57809	0	0	50.7771	18.9947
DATA	1362	17	2	66	1	DarkCorner	DarkCorner	6738.67	394.614	3.557759e+000	3.544884e+000	37	20	5.361039e+000	0	0	0	0	0	0	-5.47797	0	0	52.3208	20
DATA	1363	17	3	66	1	DarkCorner	DarkCorner	6764.24	394.682	3.532320e+000	3.519536e+000	40	19	4.872231e+000	0	0	0	0	0	0	-4.63598	0	0	45.4864	19.3636
DATA	1364	17	4	66	1	DarkCorner	DarkCorner	6789.59	395.039	3.508606e+000	3.495908e+000	39	19	5.024806e+000	0	0	0	0	0	0	-4.41916	0	0	49.1849	19.7143
DATA	1365	17	5	0	0	A_04_P076792	ENSOCUT00000008206	6815.05	395.082	4.971381e+002	4.983505e+001	488.5	21	6.138254e+000	0	0	0	0	0	0	442.607	1	1	46.8651	21.3333
DATA	1366	17	6	0	0	A_04_P000596	NM_001082038	6840.5	394.648	8.140208e+004	8.140209e+003	73451.5	19.5	6.809133e+000	0	0	0	0	0	0	72891.6	1	1	57.5363	20.9167
DATA	1367	17	7	0	0	A_04_P000622	NM_001105687	6866	395.163	1.314179e+004	1.314184e+003	11636	22	4.596867e+000	0	0	0	0	0	0	11833.8	1	1	48.8603	22.2581
DATA	1368	17	8	0	0	A_04_P067292	ENSOCUT00000009611	6891.22	395.082	3.846581e+002	3.861734e+001	390	22	6.724959e+000	0	0	0	0	0	0	348.121	1	1	47.8731	22.0741
DATA	1369	17	9	0	0	A_04_P031183	AY596431	6916.63	394.958	3.413892e+000	3.405553e+000	47	20	5.420392e+000	0	0	0	0	0	0	1.50357	0	0	47.8731	19.2258
DATA	1370	17	10	0	0	A_04_P050988	A_04_P050988	6942	395	3.398890e+000	3.388624e+000	46	19	5.987487e+000	0	0	0	0	0	0	1.07219	0	0	54.9904	19.9167
DATA	1371	17	11	0	0	A_04_P009136	ENSOCUT00000015726	6967.5	395	2.352650e+001	4.112224e+000	68	22	5.595757e+000	0	0	0	0	0	0	21.575	1	1	54.1152	23
DATA	1372	17	12	0	0	A_04_P001241	NM_001082081	6992.91	395.065	7.786747e+000	3.449035e+000	52	21	6.352884e+000	0	0	0	0	0	0	7.16795	1	0	54.4085	21.3226
DATA	1373	17	13	0	0	A_04_P054952	ENSOCUT00000016682	7018.5	395.352	2.687620e+002	2.708393e+001	290	19	6.138706e+000	0	0	0	0	0	0	248.29	1	1	57.5363	19.0606
DATA	1374	17	14	0	0	A_04_P073152	ENSOCUT00000012737	7043.57	395.395	1.135070e+004	1.135074e+003	10480	22	8.692476e+000	0	0	0	0	0	0	10519.5	1	1	49.5074	24.3226
DATA	1375	17	15	0	0	A_04_P085552	ENSOCUT00000002776	7069.09	395.386	1.989477e+003	1.989755e+002	1853	22	4.791178e+000	0	0	0	0	0	0	1849.26	1	1	57.259	21.6538
DATA	1376	17	16	0	0	A_04_P092692	ENSOCUT00000008954	7094.5	395.352	6.919451e+001	7.674074e+000	108	25.5	5.262494e+000	0	0	0	0	0	0	64.4916	1	1	57.5363	23.9583
DATA	1377	17	17	0	0	A_04_P032147	ENSOCUT00000001602	7119.57	395.395	5.481478e+003	5.481578e+002	5151	20	5.239832e+000	0	0	0	0	0	0	5121.45	1	1	49.5074	20.9259
DATA	1378	17	18	0	0	A_04_P024128	EB375926	7145.07	395.949	1.054965e+004	1.054971e+003	10072	21	5.594115e+000	0	0	0	0	0	0	9880.31	1	1	44.0646	23
DATA	1379	17	19	0	0	A_04_P050059	ENSOCUT00000000906	7170.7	395.6	1.631370e+002	1.664333e+001	193	20	5.909969e+000	0	0	0	0	0	0	153.09	1	1	43.3362	21.3143
DATA	1380	17	20	0	0	A_04_P054564	ENSOCUT00000009295	7195.82	395.589	3.170515e+002	3.187539e+001	342	19.5	5.931710e+000	0	0	0	0	0	0	298.068	1	1	52.6241	20
DATA	1381	17	21	0	0	A_04_P021817	A_04_P021817	7221.35	395.779	1.146299e+001	3.478622e+000	56	20	5.256015e+000	0	0	0	0	0	0	10.7951	1	0	49.5074	20.6047
DATA	1382	17	22	0	0	A_04_P039847	ENSOCUT00000000869	7246.76	395.418	2.226244e+003	2.226486e+002	2174	20.5	5.832535e+000	0	0	0	0	0	0	2099.49	1	1	53.2255	21.5385
DATA	1383	17	23	0	0	A_04_P077922	A_04_P077922	7272.42	395.427	6.509057e+002	6.517293e+001	657	22	6.987850e+000	0	0	0	0	0	0	614.668	1	1	65	21.5172
DATA	1384	17	24	0	0	A_04_P058859	ENSOCUT00000000579	7297.58	395.427	1.577174e+002	1.610748e+001	198.5	25	1.067187e+001	0	0	0	0	0	0	149.11	1	1	57.5363	26.5
DATA	1385	17	25	0	0	A_04_P094549	ENSOCUT00000006896	7322.7	395.565	8.489098e+003	8.489161e+002	7968	22	5.829730e+000	0	0	0	0	0	0	8034.2	1	1	53.5237	20.7037
DATA	1386	17	26	0	0	A_04_P062457	ENSOCUT00000014749	7348.35	396.232	8.145612e+002	8.152151e+001	834.5	21	4.080112e+000	0	0	0	0	0	0	771.726	1	1	46.8651	21.2258
DATA	1387	17	27	0	0	A_04_P016914	XM_002718039	7373.67	395.5	6.743075e+004	6.743076e+003	64532.5	22	7.846276e+000	0	0	0	0	0	0	63923	1	1	57.5363	23.2759
DATA	1388	17	28	0	0	A_04_P006681	EB375941	7399.33	395.5	7.111750e+001	7.823571e+000	114.5	19	5.252257e+000	0	0	0	0	0	0	67.4622	1	1	57.5363	20
DATA	1389	17	29	0	0	A_04_P019536	EB380823	7424.58	395.573	3.990031e+001	5.151685e+000	86	20	5.315451e+000	0	0	0	0	0	0	37.8705	1	1	57.5363	20.5667
DATA	1390	17	30	0	0	A_04_P093167	ENSOCUT00000011811	7449.7	396.392	1.292819e+002	1.333209e+001	167	20	4.698024e+000	0	0	0	0	0	0	122.781	1	1	47.5395	20
DATA	1391	17	31	0	1	RC4	RC4	7475.42	395.573	3.268045e+000	3.256218e+000	39	23.5	1.113680e+001	0	0	0	0	0	0	-8.7862	0	0	57.5363	25.6875
DATA	1392	17	32	0	0	A_04_P002392	NM_001082114	7500.5	396	9.179241e+003	9.179299e+002	8619	23	6.108699e+000	0	0	0	0	0	0	8722.1	1	1	48.5334	21.9565
DATA	1393	17	33	0	0	A_04_P031403	AF029946	7526.42	395.573	3.266659e+000	3.256973e+000	51	24	5.119086e+000	0	0	0	0	0	0	1.12086	0	0	65	23.9714
DATA	1394	17	34	0	0	A_04_P030433	DN885668	7551.58	395.573	3.266359e+000	3.265634e+000	51	22	7.712347e+000	0	0	0	0	0	0	2.55624	0	0	57.5363	20.8621
DATA	1395	17	35	0	0	A_04_P015486	AY171754	7577.2	396.307	9.016990e+000	3.376555e+000	56	21	6.379655e+000	0	0	0	0	0	0	8.57097	1	0	48.2044	21.2667
DATA	1396	17	36	0	0	A_04_P042137	A_04_P042137	7602.43	395.961	2.606343e+001	4.169382e+000	74	21	6.238132e+000	0	0	0	0	0	0	24.7711	1	1	49.1849	21
DATA	1397	17	37	0	0	A_04_P034447	ENSOCUT00000025728	7627.64	396.178	1.163338e+002	1.208005e+001	159	19.5	6.587208e+000	0	0	0	0	0	0	110.559	1	1	48.2044	20.5
DATA	1398	17	38	0	0	A_04_P030322	DN884733	7653.42	395.573	1.014743e+001	3.410025e+000	59	23	6.794671e+000	0	0	0	0	0	0	9.64072	1	0	57.5363	23.8824
DATA	1399	17	39	0	0	A_04_P031743	NM_001171122	7678.26	396.188	4.038468e+002	4.051571e+001	432.5	21.5	4.542074e+000	0	0	0	0	0	0	383.649	1	1	46.5243	21.75
DATA	1400	17	40	0	0	A_04_P083414	ENSOCUT00000011088	7703.28	396.013	8.284726e+000	3.360561e+000	57	22	5.821049e+000	0	0	0	0	0	0	7.86789	1	0	49.1849	21.7308
DATA	1401	17	41	1028	1	(+)E1A_r60_a22	E1A_r60_a22	7729.19	396.026	2.122677e+001	3.888428e+000	67	22	5.796272e+000	0	0	0	0	0	0	20.152	1	1	49.1849	23.125
DATA	1402	17	42	0	0	A_04_P010528	DN884639	7754.5	396	7.188449e+001	7.892787e+000	120	21	5.099020e+000	0	0	0	0	0	0	68.2186	1	1	54.1152	21
DATA	1403	17	43	0	0	A_04_P000888	NM_001082343	7780.5	396	7.707886e+004	7.707887e+003	73899	26	7.285647e+000	0	0	0	0	0	0	73115.9	1	1	54.1152	25.375
DATA	1404	17	44	0	0	A_04_P095412	ENSOCUT00000012083	7805.25	396	3.612718e+003	3.612866e+002	3456	25.5	5.450135e+000	0	0	0	0	0	0	3425.39	1	1	49.1849	24.8056
DATA	1405	17	45	0	0	A_04_P009572	DN886440	7831	396.319	8.719950e+001	9.310682e+000	129	22	4.960981e+000	0	0	0	0	0	0	82.6399	1	1	65	22.3846
DATA	1406	17	46	0	0	A_04_P054149	ENSOCUT00000013252	7855.99	396.364	1.891328e+004	1.891331e+003	17105	24	4.861767e+000	0	0	0	0	0	0	17914.5	1	1	49.1849	24.5333
DATA	1407	17	47	0	0	A_04_P076657	ENSOCUT00000016366	7881.58	396.427	3.641915e+001	4.892797e+000	83	22	6.597210e+000	0	0	0	0	0	0	34.475	1	1	57.5363	22.3438
DATA	1408	17	48	66	-1	(-)3xSLv1	NegativeControl	7907.42	396.427	3.281482e+000	3.269607e+000	43	21	5.080005e+000	0	0	0	0	0	0	-7.10768	0	0	57.5363	21.1613
DATA	1409	17	49	0	0	A_04_P018631	NM_001204216	7932.32	396.346	1.495159e+003	1.495517e+002	1466	22	5.891170e+000	0	0	0	0	0	0	1413.38	1	1	50.7771	23
DATA	1410	17	50	0	0	A_04_P092865	NM_001171324	7957.63	396.36	2.988220e+004	2.988222e+003	28250	20	5.195285e+000	0	0	0	0	0	0	28226.4	1	1	48.8603	20.8108
DATA	1411	17	51	0	0	A_04_P085670	A_04_P085670	7983.42	396.427	3.288984e+000	3.277081e+000	44	22	5.804508e+000	0	0	0	0	0	0	-2.42538	0	0	57.5363	21.6923
DATA	1412	17	52	0	0	A_04_P067063	ENSOCUT00000005981	8008.58	396.427	8.229150e+001	8.858708e+000	127	22	4.655469e+000	0	0	0	0	0	0	77.6015	1	1	57.5363	21.5625
DATA	1413	17	53	0	0	A_04_P029934	ENSOCUT00000013969	8034.33	396.5	3.782888e+001	5.008789e+000	83	21	5.203660e+000	0	0	0	0	0	0	35.6399	1	1	65	21.7568
DATA	1414	17	54	1028	1	(+)E1A_r60_a104	E1A_r60_a104	8059.68	396.614	3.298049e+000	3.286113e+000	40	21	4.936842e+000	0	0	0	0	0	0	-6.97594	0	0	38.2652	22.8
DATA	1415	17	55	0	0	A_04_P058272	ENSOCUT00000010955	8084.67	396.537	4.101736e+003	4.101867e+002	3878.5	20.5	4.300230e+000	0	0	0	0	0	0	3856.59	1	1	53.5237	21.5882
DATA	1416	17	56	0	0	A_04_P073761	ENSOCUT00000012189	8110.19	396.433	6.188996e+002	6.197752e+001	639.5	22	4.830935e+000	0	0	0	0	0	0	581.241	1	1	52.6241	21.8
DATA	1417	17	57	0	0	A_04_P026556	EB373280	8135.38	396.5	6.300245e+003	6.300331e+002	5786.5	22.5	5.076880e+000	0	0	0	0	0	0	5909.93	1	1	49.8279	22.4667
DATA	1418	17	58	0	0	A_04_P001847	NM_001082289	8161.11	396.5	7.268871e+000	3.380603e+000	53.5	21	6.823811e+000	0	0	0	0	0	0	6.8097	1	0	56.9804	20.7576
DATA	1419	17	59	0	0	A_04_P037621	A_04_P037621	8186.25	396.861	1.046770e+001	3.467535e+000	55.5	19.5	4.480716e+000	0	0	0	0	0	0	9.79391	1	0	47.8731	19.3684
DATA	1420	17	60	0	0	A_04_P049852	XM_002723929	8211.89	396.5	6.250154e+001	7.072931e+000	102.5	22	6.556127e+000	0	0	0	0	0	0	58.3881	1	1	56.9804	21.871
DATA	1421	17	61	0	0	A_04_P004351	ENSOCUT00000010398	8237.07	396.732	2.959005e+004	2.959007e+003	26664	23	5.416900e+000	0	0	0	0	0	0	27601.2	1	1	47.5395	22.697
DATA	1422	17	62	0	0	A_04_P073130	A_04_P073130	8262.58	396.573	8.884144e+001	9.484746e+000	127	20.5	6.451321e+000	0	0	0	0	0	0	82.729	1	1	57.5363	22.3667
DATA	1423	17	63	0	0	A_04_P085097	ENSOCUT00000012463	8287.54	396.882	7.645265e+003	7.645337e+002	7017	21	6.296649e+000	0	0	0	0	0	0	7107.25	1	1	49.8279	22.1724
DATA	1424	17	64	0	0	A_04_P004156	NM_001195839	8313.55	396.492	1.182560e+001	3.537370e+000	55.5	21	5.088676e+000	0	0	0	0	0	0	10.9712	1	0	45.835	21.8065
DATA	1425	17	65	0	0	A_04_P004026	NM_001195678	8338.95	396.766	1.222097e+002	1.266928e+001	159.5	19	5.025147e+000	0	0	0	0	0	0	113.156	1	1	49.1849	19.5714
DATA	1426	17	66	0	0	A_04_P098130	ENSOCUT00000016151	8364.56	396.818	1.599485e+001	3.710231e+000	59	20	4.940486e+000	0	0	0	0	0	0	14.7776	1	0	50.1463	20.0571
DATA	1427	17	67	0	0	A_04_P012048	DN881846	8389.58	396.573	4.384568e+000	3.384098e+000	49.5	21	4.959938e+000	0	0	0	0	0	0	4.04144	1	0	57.5363	20.3793
DATA	1428	17	68	0	0	A_04_P061172	ENSOCUT00000006855	8415.09	396.614	2.369615e+002	2.393373e+001	254	21	4.839786e+000	0	0	0	0	0	0	217.876	1	1	57.259	21.4
DATA	1429	17	69	1028	1	(+)E1A_r60_a104	E1A_r60_a104	8440.5	396.648	3.385074e+000	3.372824e+000	37	20	3.469253e+000	0	0	0	0	0	0	-5.54581	0	0	57.5363	20.0357
DATA	1430	17	70	0	0	A_04_P002080	NM_001101717	8465.5	397.179	3.918793e+003	3.918939e+002	3443	20	4.778080e+000	0	0	0	0	0	0	3583.99	1	1	49.1849	21.4828
DATA	1431	17	71	0	0	A_04_P093532	ENSOCUT00000015462	8491.2	397.319	4.756966e+003	4.757087e+002	4218	20	5.037924e+000	0	0	0	0	0	0	4337.38	1	1	46.8651	20.5455
DATA	1432	17	72	0	0	A_04_P026760	EB373030	8516.37	396.84	8.129990e+000	3.499073e+000	49	23	7.136367e+000	0	0	0	0	0	0	7.38864	1	0	48.8603	24.3143
DATA	1433	17	73	0	0	A_04_P099607	A_04_P099607	8542	397	5.177984e+005	5.177984e+004	468378	20	5.373701e+000	0	0	0	0	0	0	468965	1	1	54.9904	20.28
DATA	1434	17	74	0	0	A_04_P026462	EB373380	8567.11	397.107	1.104206e+001	3.600866e+000	54	20	5.465756e+000	0	0	0	0	0	0	9.9647	1	0	47.5395	19.6154
DATA	1435	17	75	0	0	A_04_P094702	ENSOCUT00000017000	8592.54	396.93	4.131097e+001	5.376413e+000	83	22	4.173747e+000	0	0	0	0	0	0	37.1338	1	1	47.8731	22.1429
DATA	1436	17	76	0	0	A_04_P085177	ENSOCUT00000000925	8617.88	396.905	4.201776e+004	4.201778e+003	36616	24	6.637073e+000	0	0	0	0	0	0	37612.5	1	1	47.5395	24.3636
DATA	1437	17	77	0	0	A_04_P030196	ENSOCUT00000014787	8643.5	397.352	4.414360e+004	4.414361e+003	38242	21.5	8.047917e+000	0	0	0	0	0	0	39342.1	1	1	57.5363	22.3
DATA	1438	17	78	0	0	A_04_P036345	ENSOCUT00000005856	8668.74	397.481	6.792149e+001	7.634803e+000	101	19	7.439598e+000	0	0	0	0	0	0	60.2521	1	1	51.0895	20.9524
DATA	1439	17	79	0	0	A_04_P001392	NM_001082198	8694.5	397.352	3.535242e+001	4.977905e+000	74.5	20	4.801042e+000	0	0	0	0	0	0	31.201	1	1	57.5363	19.4167
DATA	1440	17	80	0	0	A_04_P066035	A_04_P066035	8719.46	397.675	2.756038e+002	2.778460e+001	283	22	5.850315e+000	0	0	0	0	0	0	241.982	1	1	50.7771	21.8214
DATA	1441	17	81	0	0	A_04_P028603	ENSOCUT00000002670	8745.42	397.427	1.795589e+003	1.795939e+002	1607	21.5	6.424108e+000	0	0	0	0	0	0	1567.4	1	1	57.5363	22.0588
DATA	1442	17	82	66	1	DarkCorner	DarkCorner	8770.58	397.427	3.577337e+000	3.564391e+000	37	19.5	4.184091e+000	0	0	0	0	0	0	-2.94368	0	0	57.5363	18.3929
DATA	1443	17	83	66	1	DarkCorner	DarkCorner	8795.99	397.288	3.600235e+000	3.587205e+000	38	18.5	5.480078e+000	0	0	0	0	0	0	-2.03974	0	0	50.1463	18.9688
DATA	1444	17	84	66	1	DarkCorner	DarkCorner	8821.78	397.784	3.624737e+000	3.611619e+000	38	21	5.410763e+000	0	0	0	0	0	0	-2.01509	0	0	48.8603	20.8776
DATA	1445	17	85	66	1	DarkCorner	DarkCorner	8846.79	398.051	3.650190e+000	3.636980e+000	38	19.5	5.248306e+000	0	0	0	0	0	0	-2.73719	0	0	49.1849	20.3333
DATA	1446	18	1	66	1	DarkCorner	DarkCorner	6726.41	402.197	3.564751e+000	3.551850e+000	42	20	5.405959e+000	0	0	0	0	0	0	-0.695309	0	0	47.5395	19.9756
DATA	1447	18	2	66	1	DarkCorner	DarkCorner	6751.5	402	3.539133e+000	3.526325e+000	39	21	5.167084e+000	0	0	0	0	0	0	-4.61357	0	0	54.1152	20.2941
DATA	1448	18	3	66	1	DarkCorner	DarkCorner	6776.84	402.392	3.514573e+000	3.501854e+000	39	20	4.969784e+000	0	0	0	0	0	0	-5.38266	0	0	48.5334	20.2941
DATA	1449	18	4	0	0	A_04_P052097	ENSOCUT00000004684	6802.5	402.352	3.150409e+002	3.169561e+001	315.5	18	5.136477e+000	0	0	0	0	0	0	280.077	1	1	57.5363	19.7391
DATA	1450	18	5	0	0	A_04_P026493	EB373360	6827.58	402.427	5.490341e+001	6.488744e+000	92	20	6.221192e+000	0	0	0	0	0	0	49.1034	1	1	57.5363	20.6452
DATA	1451	18	6	0	0	A_04_P100279	ENSOCUT00000009939	6853.42	402.427	1.248891e+001	3.658269e+000	54	22	3.858798e+000	0	0	0	0	0	0	11.234	1	0	57.5363	21.0968
DATA	1452	18	7	0	0	A_04_P002776	NM_001082747	6878.57	402.605	4.227344e+003	4.227482e+002	3933	23	5.058318e+000	0	0	0	0	0	0	3822.62	1	1	49.5074	23.4091
DATA	1453	18	8	0	0	A_04_P011136	DN883543	6904	402.455	3.416133e+000	3.403926e+000	45	20	4.768310e+000	0	0	0	0	0	0	0.296059	0	0	55.8519	19.2333
DATA	1454	18	9	0	0	A_04_P036202	ENSOCUT00000000154	6929.23	402.719	1.139874e+001	3.574756e+000	54	21.5	5.924360e+000	0	0	0	0	0	0	10.4057	1	0	45.1352	20.4118
DATA	1455	18	10	0	0	A_04_P032493	EB382071	6954.58	402.427	2.219237e+001	4.038466e+000	62.5	21	5.307763e+000	0	0	0	0	0	0	20.3437	1	1	57.5363	21.1212
DATA	1456	18	11	0	0	A_04_P081899	ENSOCUT00000002620	6980.42	402.427	2.094333e+005	2.094333e+004	192717	23	7.161920e+000	0	0	0	0	0	0	192756	1	1	57.5363	23.3103
DATA	1457	18	12	0	0	A_04_P086127	ENSOCUT00000013314	7005.39	402.627	6.929087e+002	6.937173e+001	701	21	6.435267e+000	0	0	0	0	0	0	640.041	1	1	51.7088	20.2647
DATA	1458	18	13	0	0	A_04_P099917	ENSOCUT00000013752	7030.99	402.69	9.865501e+003	9.865557e+002	9174	22.5	8.812414e+000	0	0	0	0	0	0	9143.75	1	1	47.2035	24.0882
DATA	1459	18	14	0	0	A_04_P019546	EB380794	7056.5	402.5	5.807376e+001	6.692844e+000	99	21.5	5.600549e+000	0	0	0	0	0	0	53.9898	1	1	57.5363	21.3846
DATA	1460	18	15	0	0	A_04_P065022	ENSOCUT00000008106	7081.67	402.5	1.154522e+005	1.154522e+004	107783	23.5	5.450701e+000	0	0	0	0	0	0	107634	1	1	57.5363	24.1667
DATA	1461	18	16	0	0	A_04_P081010	ENSOCUT00000001140	7107.33	402.5	9.048261e+002	9.054309e+001	891	23	7.300859e+000	0	0	0	0	0	0	845.766	1	1	57.5363	24.2083
DATA	1462	18	17	0	0	A_04_P014488	AY171682	7132.51	403.159	6.087628e+003	6.087718e+002	5810	18.5	3.972625e+000	0	0	0	0	0	0	5704.46	1	1	43.7019	19.3214
DATA	1463	18	18	0	0	A_04_P059394	A_04_P059394	7157.89	402.5	1.543281e+002	1.578046e+001	191.5	21	5.925664e+000	0	0	0	0	0	0	144.904	1	1	56.9804	23.0278
DATA	1464	18	19	0	0	A_04_P000861	NM_001082729	7183.39	402.909	6.263421e+000	3.346548e+000	52	17	4.559605e+000	0	0	0	0	0	0	5.89297	1	0	45.1352	18.04
DATA	1465	18	20	1028	1	(+)E1A_r60_a107	E1A_r60_a107	7208.53	402.554	3.293892e+000	3.288384e+000	49	21	4.573914e+000	0	0	0	0	0	0	1.93446	0	0	49.1849	20.9
DATA	1466	18	21	0	0	A_04_P031268	AY175541	7234.33	402.5	1.286804e+001	3.520376e+000	58	20	4.612396e+000	0	0	0	0	0	0	12.1463	1	0	65	20.125
DATA	1467	18	22	0	0	A_04_P046994	ENSOCUT00000003950	7259.58	402.573	3.284021e+000	3.272136e+000	46	20.5	5.825071e+000	0	0	0	0	0	0	-0.241205	0	0	57.5363	20.5625
DATA	1468	18	23	0	0	A_04_P018111	ENSOCUT00000010122	7285	402.545	2.325997e+005	2.325997e+004	218771	27	8.535798e+000	0	0	0	0	0	0	220137	1	1	55.8519	26.8788
DATA	1469	18	24	0	0	A_04_P061992	ENSOCUT00000010466	7310.42	402.573	3.405943e+001	4.717752e+000	79.5	20	7.570034e+000	0	0	0	0	0	0	32.2702	1	1	57.5363	22.6552
DATA	1470	18	25	0	0	A_04_P051802	ENSOCUT00000006829	7335.58	402.573	3.727134e+000	3.282592e+000	50	22	5.805917e+000	0	0	0	0	0	0	3.5347	1	0	65	21.9688
DATA	1471	18	26	0	0	A_04_P051962	ENSOCUT00000000673	7361.37	402.596	2.492721e+003	2.492934e+002	2404	20	3.774415e+000	0	0	0	0	0	0	2366.02	1	1	57.8122	20.6061
DATA	1472	18	27	0	0	A_04_P058912	ENSOCUT00000013800	7385.93	403.043	3.499690e+003	3.499842e+002	3266	19.5	5.762702e+000	0	0	0	0	0	0	3324.42	1	1	46.8651	20.1389
DATA	1473	18	28	0	0	A_04_P043197	A_04_P043197	7411.91	402.614	3.266201e+000	3.254380e+000	47	21	5.481704e+000	0	0	0	0	0	0	-2.24474	0	0	57.259	21.7105
DATA	1474	18	29	0	0	A_04_P099921	ENSOCUT00000013752	7437.29	403.246	9.120575e+003	9.120633e+002	8809.5	20	5.301501e+000	0	0	0	0	0	0	8673.69	1	1	45.1352	19.9655
DATA	1475	18	30	1028	1	(+)E1A_r60_1	E1A_r60_1	7462.5	403	3.263068e+000	3.251259e+000	44	24	1.137169e+001	0	0	0	0	0	0	-3.55641	0	0	65	26.3793
DATA	1476	18	31	0	0	A_04_P086988	ENSOCUT00000012635	7488.24	403.2	1.596328e+004	1.596331e+003	15815	24	1.243651e+001	0	0	0	0	0	0	15191.4	1	1	49.5074	27.6667
DATA	1477	18	32	0	0	A_04_P100831	ENSOCUT00000002105	7513.2	402.932	2.162885e+002	2.187162e+001	248	23	5.265475e+000	0	0	0	0	0	0	205.86	1	1	47.8731	21.3243
DATA	1478	18	33	0	0	A_04_P018571	A_04_P018571	7538.86	403.219	5.322747e+002	5.332654e+001	550	22	6.678806e+000	0	0	0	0	0	0	506.709	1	1	47.5395	21.8387
DATA	1479	18	34	0	0	A_04_P004783	ENSOCUT00000012256	7564.16	402.985	3.260829e+000	3.249028e+000	45	19	6.069594e+000	0	0	0	0	0	0	-1.91576	0	0	46.5243	19.6053
DATA	1480	18	35	0	0	A_04_P016732	DQ221768	7589.85	403.696	3.260364e+000	3.248564e+000	45	21	6.464154e+000	0	0	0	0	0	0	-3.08094	0	0	46.1809	22.2162
DATA	1481	18	36	0	0	A_04_P005983	A_04_P005983	7615.09	403.386	2.327840e+001	3.996901e+000	69.5	19	8.264502e+000	0	0	0	0	0	0	22.1601	1	1	57.259	21.0741
DATA	1482	18	37	0	0	A_04_P055629	ENSOCUT00000002756	7640.25	403.413	1.807901e+004	1.807904e+003	17412.5	21.5	7.256935e+000	0	0	0	0	0	0	17208.2	1	1	48.8603	22.9412
DATA	1483	18	38	0	0	A_04_P095001	ENSOCUT00000015205	7665.86	403.407	8.557661e+001	9.154080e+000	128	24	5.405717e+000	0	0	0	0	0	0	81.4377	1	1	56.9804	25.0625
DATA	1484	18	39	0	0	A_04_P064417	ENSOCUT00000010394	7691.1	403.558	2.872121e+002	2.890461e+001	316	21	4.643480e+000	0	0	0	0	0	0	273.26	1	1	50.1463	20.4762
DATA	1485	18	40	0	0	A_04_P101167	ENSOCUT00000010214	7716.6	403.347	3.263877e+000	3.252065e+000	45	22	6.371138e+000	0	0	0	0	0	0	-3.0355	0	0	48.8603	22.5161
DATA	1486	18	41	0	0	A_04_P024033	A_04_P024033	7741.87	403.731	5.088907e+000	3.292524e+000	52	20.5	4.210203e+000	0	0	0	0	0	0	4.83863	1	0	49.8279	21.125
DATA	1487	18	42	0	0	A_04_P100775	ENSOCUT00000014873	7767.42	403.427	3.913102e+002	3.926613e+001	426	22	7.738015e+000	0	0	0	0	0	0	371.887	1	1	57.5363	23.1081
DATA	1488	18	43	0	0	A_04_P061518	XM_002711105	7792.67	403.5	2.514341e+001	4.113775e+000	71.5	26	6.687148e+000	0	0	0	0	0	0	23.8849	1	1	65	24.1111
DATA	1489	18	44	0	0	A_04_P005965	DN890450	7818.14	403.62	3.333588e+002	3.349466e+001	356	24.5	6.028504e+000	0	0	0	0	0	0	316.52	1	1	50.1463	23.6667
DATA	1490	18	45	0	0	A_04_P035263	A_04_P035263	7843.58	403.427	2.462404e+001	4.085034e+000	70	23	5.696351e+000	0	0	0	0	0	0	23.3663	1	1	65	23.3214
DATA	1491	18	46	0	0	A_04_P023082	EB377001	7869.11	403.5	8.829976e+000	3.378791e+000	57	23.5	6.325373e+000	0	0	0	0	0	0	8.37406	1	0	56.9804	23.7
DATA	1492	18	47	0	0	A_04_P081363	ENSOCUT00000004455	7894.06	403.671	7.872677e+003	7.872745e+002	7516.5	20	5.633307e+000	0	0	0	0	0	0	7461.72	1	1	51.7088	21.2821
DATA	1493	18	48	0	0	A_04_P017401	DN884969	7919.45	403.6	1.526127e+003	1.526477e+002	1505.5	22	5.800671e+000	0	0	0	0	0	0	1445.44	1	1	50.4627	22.8276
DATA	1494	18	49	0	0	A_04_P057394	ENSOCUT00000003687	7945.06	403.611	7.686946e+003	7.687016e+002	7148.5	22	6.171897e+000	0	0	0	0	0	0	7275.07	1	1	48.2044	22.6
DATA	1495	18	50	0	0	A_04_P074204	ENSOCUT00000008170	7970.58	403.573	3.618232e+001	4.877423e+000	82	22	4.926724e+000	0	0	0	0	0	0	34.216	1	1	57.5363	21.2051
DATA	1496	18	51	0	0	A_04_P051439	A_04_P051439	7995.7	403.565	5.857430e+003	5.857522e+002	5667	23	4.982111e+000	0	0	0	0	0	0	5534.44	1	1	53.5237	22.25
DATA	1497	18	52	0	0	A_04_P048758	ENSOCUT00000004961	8021.42	403.573	3.288393e+000	3.276492e+000	45	21	4.881452e+000	0	0	0	0	0	0	-1.18352	0	0	57.5363	21.3714
DATA	1498	18	53	0	0	A_04_P090074	ENSOCUT00000008581	8046.62	403.633	1.294396e+003	1.294811e+002	1221.5	23	4.914039e+000	0	0	0	0	0	0	1220.74	1	1	50.7771	23.1724
DATA	1499	18	54	0	0	A_04_P050818	ENSOCUT00000033014	8071.94	403.494	3.530875e+002	3.546105e+001	376	20	4.488454e+000	0	0	0	0	0	0	332.643	1	1	51.0895	20.8286
DATA	1500	18	55	0	0	A_04_P033356	A_04_P033356	8097.58	403.573	6.542907e+000	3.351164e+000	52.5	21	3.479109e+000	0	0	0	0	0	0	6.15731	1	0	57.5363	20.8857
DATA	1501	18	56	0	0	A_04_P094143	XM_002713671	8123.04	403.836	1.589354e+003	1.589694e+002	1533.5	22	5.342459e+000	0	0	0	0	0	0	1494.01	1	1	46.8651	22.5517
DATA	1502	18	57	0	0	A_04_P031627	AF014672	8148.5	403.648	1.727318e+001	3.719972e+000	63	20	5.779614e+000	0	0	0	0	0	0	16.216	1	1	65	20.2414
DATA	1503	18	58	0	0	A_04_P023793	EB376277	8173.42	404.568	1.634416e+001	3.681083e+000	62	20	5.596298e+000	0	0	0	0	0	0	15.3265	1	0	48.2044	19.8125
DATA	1504	18	59	0	0	A_04_P098402	ENSOCUT00000008907	8199.42	403.573	3.285281e+002	3.301851e+001	359	19.5	5.571294e+000	0	0	0	0	0	0	307.562	1	1	57.5363	19.8438
DATA	1505	18	60	0	0	A_04_P055570	ENSOCUT00000001976	8224.42	403.974	1.354631e+003	1.355035e+002	1270	22	6.505085e+000	0	0	0	0	0	0	1266.38	1	1	49.1849	22.129
DATA	1506	18	61	0	0	A_04_P079599	ENSOCUT00000014765	8249.37	404.066	4.286078e+002	4.298869e+001	440	21.5	5.318467e+000	0	0	0	0	0	0	400.054	1	1	49.1849	22.6765
DATA	1507	18	62	0	0	A_04_P063476	A_04_P063476	8275.5	404	8.489026e+000	3.426526e+000	52	21	6.132574e+000	0	0	0	0	0	0	7.90924	1	0	65	23.1429
DATA	1508	18	63	0	0	A_04_P031772	ENSOCUT00000014606	8300.41	404.092	8.862443e+003	8.862505e+002	7877	21	5.787082e+000	0	0	0	0	0	0	8242.29	1	1	49.1849	21.9032
DATA	1509	18	64	0	0	A_04_P006717	A_04_P006717	8325.88	404	1.860100e+002	1.889714e+001	211.5	20.5	5.074368e+000	0	0	0	0	0	0	172.648	1	1	49.8279	20.7222
DATA	1510	18	65	0	0	A_04_P004376	ENSOCUT00000017129	8351.07	404.014	2.563392e+002	2.585052e+001	278	19	4.753833e+000	0	0	0	0	0	0	237.426	1	1	46.8651	19.6471
DATA	1511	18	66	0	0	A_04_P071647	ENSOCUT00000000360	8377	404.319	1.771676e+001	3.786885e+000	61	20	5.084316e+000	0	0	0	0	0	0	16.3727	1	1	65	20.2941
DATA	1512	18	67	0	0	A_04_P006688	A_04_P006688	8402.12	404.237	7.906628e+001	8.588973e+000	118	22	5.133380e+000	0	0	0	0	0	0	72.8923	1	1	49.1849	21.8611
DATA	1513	18	68	0	0	A_04_P082550	ENSOCUT00000006779	8427.61	404.53	3.375695e+000	3.363479e+000	41	19	4.261586e+000	0	0	0	0	0	0	-3.83888	0	0	51.7088	18.8056
DATA	1514	18	69	0	0	A_04_P049192	ENSOCUT00000028744	8453.42	404.427	6.971260e+002	6.979415e+001	669	19	3.961774e+000	0	0	0	0	0	0	639.255	1	1	57.5363	18.8261
DATA	1515	18	70	0	0	A_04_P064016	ENSOCUT00000014113	8478.5	404.352	3.347375e+001	4.759053e+000	73	20	4.973721e+000	0	0	0	0	0	0	30.6054	1	1	57.5363	20.1875
DATA	1516	18	71	0	0	A_04_P031974	A_04_P031974	8503.44	404.468	3.031839e+003	3.032028e+002	2748	21.5	5.281610e+000	0	0	0	0	0	0	2763.57	1	1	49.8279	21.6333
DATA	1517	18	72	0	0	A_04_P081862	ENSOCUT00000003707	8529.42	404.427	1.473746e+002	1.512568e+001	173	22	5.541049e+000	0	0	0	0	0	0	133.874	1	1	57.5363	21.3548
DATA	1518	18	73	0	0	A_04_P020739	EB379359	8554.58	404.427	9.309383e+000	3.541516e+000	52	19	5.325590e+000	0	0	0	0	0	0	8.42668	1	0	57.5363	18.4762
DATA	1519	18	74	0	0	A_04_P018596	EB384856	8580.16	404.817	3.442340e+000	3.429882e+000	37	19.5	4.957572e+000	0	0	0	0	0	0	-5.77922	0	0	50.7771	19.2632
DATA	1520	18	75	0	0	A_04_P023116	EB376960	8605.5	404.5	1.128715e+001	3.624212e+000	53	20.5	4.872850e+000	0	0	0	0	0	0	10.1368	1	0	65	21.6579
DATA	1521	18	76	0	0	A_04_P092429	A_04_P092429	8630.89	404.5	5.680207e+000	3.505199e+000	48	20.5	5.678940e+000	0	0	0	0	0	0	5.07933	1	0	56.9804	20.4211
DATA	1522	18	77	0	0	A_04_P034777	A_04_P034777	8656.4	404.78	3.277854e+002	3.296219e+001	325	17	6.958037e+000	0	0	0	0	0	0	291.774	1	1	51.4001	18.7143
DATA	1523	18	78	0	0	A_04_P036429	ENSOCUT00000021111	8681.36	404.7	2.851448e+001	4.507900e+000	66	19	4.636012e+000	0	0	0	0	0	0	25.26	1	1	47.8731	18.7241
DATA	1524	18	79	0	0	A_04_P001817	NM_001082710	8707.33	404.5	5.997641e+000	3.561035e+000	45	20	4.910178e+000	0	0	0	0	0	0	5.28481	1	0	65	19.7879
DATA	1525	18	80	0	0	A_04_P094573	ENSOCUT00000002189	8732.5	404.5	3.542213e+000	3.529394e+000	40	22	5.847933e+000	0	0	0	0	0	0	-1.32242	0	0	57.5363	21.5143
DATA	1526	18	81	0	0	A_04_P048257	A_04_P048257	8757.69	404.662	3.929911e+002	3.945911e+001	376	21	7.382925e+000	0	0	0	0	0	0	342.413	1	1	48.5334	22.5152
DATA	1527	18	82	66	1	DarkCorner	DarkCorner	8783.58	404.848	3.585256e+000	3.572281e+000	36	16	3.988963e+000	0	0	0	0	0	0	-4.06749	0	0	50.1463	16.3871
DATA	1528	18	83	66	1	DarkCorner	DarkCorner	8808.69	404.747	3.608695e+000	3.595635e+000	35	19	5.907351e+000	0	0	0	0	0	0	-3.94156	0	0	49.1849	19.975
DATA	1529	18	84	66	1	DarkCorner	DarkCorner	8834.42	404.59	3.634324e+000	3.621172e+000	34	19	4.924832e+000	0	0	0	0	0	0	-6.62993	0	0	50.1463	19.5556
DATA	1530	18	85	66	1	DarkCorner	DarkCorner	8859.8	405.105	3.660971e+000	3.647722e+000	37	18	4.456000e+000	0	0	0	0	0	0	-2.66504	0	0	48.5334	17.742
DATA	1531	19	1	66	1	DarkCorner	DarkCorner	6713.77	409.488	3.572859e+000	3.559929e+000	37	18	5.496741e+000	0	0	0	0	0	0	-6.24427	0	0	51.7088	18.7401
DATA	1532	19	2	66	1	DarkCorner	DarkCorner	6739.06	409.74	5.888679e+000	3.581712e+000	47	21.5	4.382436e+000	0	0	0	1	0	0	5.1553	1	0	49.5074	21.9667
DATA	1533	19	3	66	1	DarkCorner	DarkCorner	6764.16	409.945	3.520780e+000	3.508039e+000	41	21	4.649957e+000	0	0	0	0	0	0	-4.64069	0	0	46.8651	20.1176
DATA	1534	19	4	66	1	DarkCorner	DarkCorner	6789.73	409.56	3.497470e+000	3.484813e+000	38	18	3.367111e+000	0	0	0	0	0	0	-5.02052	0	0	51.7088	18.8621
DATA	1535	19	5	0	0	A_04_P022309	ENSOCUT00000013171	6815.11	409.5	8.247156e+004	8.247157e+003	72889	19	5.461077e+000	0	0	0	0	0	0	73656.6	1	1	56.9804	19.8519
DATA	1536	19	6	0	0	A_04_P056457	A_04_P056457	6840.41	409.72	5.309724e+003	5.309836e+002	4868	23	7.593975e+000	0	0	0	0	0	0	4770.16	1	1	48.8603	24.2941
DATA	1537	19	7	0	0	A_04_P032509	EB382302	6865.89	409.5	1.068733e+002	1.122247e+001	142	23	4.036660e+000	0	0	0	0	0	0	96.5366	1	1	56.9804	22.1935
DATA	1538	19	8	0	0	A_04_P003348	NM_001082270	6891.24	409.959	1.958531e+004	1.958534e+003	17783	20	4.516806e+000	0	0	0	0	0	0	17783.1	1	1	48.5334	20.1923
DATA	1539	19	9	0	0	A_04_P031272	AF029948	6916.64	410.041	1.884375e+001	3.878752e+000	63.5	20	6.235639e+000	0	0	0	0	0	0	17.1914	1	1	49.1849	20.037
DATA	1540	19	10	0	0	A_04_P097963	A_04_P097963	6941.74	409.962	1.584580e+003	1.584939e+002	1491	21	5.004733e+000	0	0	0	0	0	0	1451.93	1	1	49.5074	21.7879
DATA	1541	19	11	0	0	A_04_P065328	ENSOCUT00000016390	6967.42	409.573	3.615477e+000	3.381305e+000	49	21.5	6.046578e+000	0	0	0	0	0	0	3.32625	1	0	57.5363	21.3056
DATA	1542	19	12	0	0	A_04_P004562	NM_001082767	6992.59	410.206	3.084398e+004	3.084400e+003	28964	23	6.010269e+000	0	0	0	0	0	0	28487.2	1	1	46.5243	23.04
DATA	1543	19	13	0	0	A_04_P087877	ENSOCUT00000006433	7018.42	409.573	3.695027e+001	4.979134e+000	79	20.5	6.207702e+000	0	0	0	0	0	0	34.2436	1	1	65	20.7105
DATA	1544	19	14	0	0	A_04_P033095	XR_085150	7043.44	410.29	1.734877e+004	1.734880e+003	16384	22	7.215542e+000	0	0	0	0	0	0	16131.6	1	1	46.8651	23.2759
DATA	1545	19	15	0	0	A_04_P020372	A_04_P020372	7069.09	409.614	3.792731e+001	5.038529e+000	80	22	4.224808e+000	0	0	0	0	0	0	35.3666	1	1	57.259	22.1852
DATA	1546	19	16	0	0	A_04_P010406	ENSOCUT00000006620	7094.5	409.648	4.138626e+005	4.138626e+004	387192	24	4.727925e+000	0	0	0	0	0	0	386971	1	1	57.5363	23.7407
DATA	1547	19	17	0	0	A_04_P022503	EB377592	7119.63	409.596	6.930069e+000	3.371833e+000	52	20	5.482165e+000	0	0	0	0	0	0	6.49561	1	0	57.8122	19.1481
DATA	1548	19	18	0	0	A_04_P059887	ENSOCUT00000010508	7145.46	410.22	3.303786e+000	3.291829e+000	40.5	21	5.905185e+000	0	0	0	0	0	0	-4.62319	0	0	42.9674	23.0606
DATA	1549	19	19	0	0	A_04_P087844	ENSOCUT00000002391	7170.41	410.087	3.369929e+002	3.385905e+001	368	20.5	7.328552e+000	0	0	0	0	0	0	317.264	1	1	49.8279	21.6786
DATA	1550	19	20	0	0	A_04_P042054	ENSOCUT00000010418	7195.75	410	1.449187e+003	1.449558e+002	1405	21	4.863812e+000	0	0	0	0	0	0	1366.84	1	1	51.4001	20.36
DATA	1551	19	21	0	0	A_04_P018943	EB383794	7221.06	409.975	1.929298e+001	3.800064e+000	64	20	3.956017e+000	0	0	0	0	0	0	18.2269	1	1	49.8279	19.1579
DATA	1552	19	22	0	0	A_04_P094304	A_04_P094304	7246.35	410.12	7.613552e+001	8.285647e+000	116.5	19.5	4.885380e+000	0	0	0	0	0	0	72.0379	1	1	48.8603	19.9375
DATA	1553	19	23	0	0	A_04_P076212	ENSOCUT00000005353	7272.42	410.427	3.276089e+000	3.264233e+000	47	22	6.081517e+000	0	0	0	0	0	0	-0.0398935	0	0	57.5363	22.1212
DATA	1554	19	24	0	0	A_04_P077757	ENSOCUT00000003724	7297.44	410.466	2.977487e+004	2.977489e+003	28499.5	25	7.926696e+000	0	0	0	0	0	0	28245.6	1	1	49.1849	25.7586
DATA	1555	19	25	0	0	A_04_P086987	ENSOCUT00000012635	7322.44	410.182	8.213326e+003	8.213391e+002	7772	21.5	5.587445e+000	0	0	0	0	0	0	7798.9	1	1	50.1463	21.5667
DATA	1556	19	26	0	0	A_04_P040032	A_04_P040032	7347.87	410.377	8.858470e+002	8.864445e+001	905	21	4.414434e+000	0	0	0	0	0	0	841.941	1	1	46.8651	21.6905
DATA	1557	19	27	0	0	A_04_P024887	EB375127	7373.58	410.427	1.035185e+001	3.412501e+000	57.5	20	4.266415e+000	0	0	0	0	0	0	9.84655	1	0	57.5363	19.7333
DATA	1558	19	28	0	0	A_04_P048363	ENSOCUT00000001070	7399.01	410.446	3.313985e+001	4.641358e+000	77	20	5.660410e+000	0	0	0	0	0	0	31.5429	1	1	48.5334	21.0976
DATA	1559	19	29	0	0	A_04_P067618	ENSOCUT00000003068	7424.53	410.722	5.937393e+003	5.937482e+002	5805	22	4.886399e+000	0	0	0	0	0	0	5654.69	1	1	48.2044	22.2424
DATA	1560	19	30	0	0	A_04_P010291	DN885061	7449.69	410.662	8.050690e+003	8.050756e+002	7734	19	6.006108e+000	0	0	0	0	0	0	7670.58	1	1	48.5334	20.36
DATA	1561	19	31	0	0	A_04_P082958	ENSOCUT00000016083	7475.42	410.427	3.856415e+005	3.856415e+004	363739	27	1.698882e+001	0	0	0	0	1	0	367541	1	1	57.5363	33.3438
DATA	1562	19	32	0	0	A_04_P091808	ENSOCUT00000004666	7500.55	410.654	3.415696e+003	3.415850e+002	3217	22	5.189175e+000	0	0	0	0	0	0	3256.35	1	1	49.8279	21.6667
DATA	1563	19	33	0	0	A_04_P025558	EB374325	7526.33	410.5	5.631610e+001	6.499068e+000	99	23	5.339207e+000	0	0	0	0	0	0	53.6961	1	1	57.5363	23.0882
DATA	1564	19	34	0	0	A_04_P058067	ENSOCUT00000007390	7551.5	410.5	4.915773e+000	3.280649e+000	53	20	6.263447e+000	0	0	0	0	0	0	4.68748	1	0	57.5363	21
DATA	1565	19	35	0	0	A_04_P037722	ENSOCUT00000016714	7577	410.455	1.201160e+001	3.458855e+000	60.5	19	4.770004e+000	0	0	0	0	0	0	11.4538	1	0	55.8519	19.8
DATA	1566	19	36	0	0	A_04_P025041	EB374900	7602.21	410.447	3.255550e+000	3.249927e+000	50	23	6.596013e+000	0	0	0	0	0	0	1.90687	0	0	49.5074	22.6897
DATA	1567	19	37	0	0	A_04_P095996	ENSOCUT00000010803	7627.5	410.769	2.220756e+003	2.220993e+002	2120.5	21	6.388572e+000	0	0	0	0	0	0	2117.43	1	1	49.8279	21.4231
DATA	1568	19	38	0	0	A_04_P083147	ENSOCUT00000008934	7652.92	410.944	4.696722e+003	4.696834e+002	4537	22	5.573555e+000	0	0	0	0	0	0	4477.57	1	1	46.8651	23.7419
DATA	1569	19	39	0	0	A_04_P038812	ENSOCUT00000012876	7678.59	411.026	2.274247e+002	2.297281e+001	258	24	3.546310e+000	0	0	0	0	0	0	216.765	1	1	49.1849	24.05
DATA	1570	19	40	0	0	A_04_P003713	ENSOCUT00000016658	7703.63	411.265	3.579695e+003	3.579842e+002	3446	22	6.526020e+000	0	0	0	0	0	0	3411.12	1	1	46.5243	21.9565
DATA	1571	19	41	0	0	A_04_P082214	ENSOCUT00000001875	7729.12	410.973	1.450883e+002	1.486775e+001	182	22	5.142695e+000	0	0	0	0	0	0	138.199	1	1	47.2035	22.2258
DATA	1572	19	42	0	0	A_04_P057677	ENSOCUT00000002945	7754.67	411.247	1.428678e+002	1.465139e+001	176	21	5.408502e+000	0	0	0	0	0	0	136.039	1	1	47.5395	20.5758
DATA	1573	19	43	0	0	A_04_P071032	ENSOCUT00000015314	7780	410.675	8.366234e+001	8.975345e+000	125.5	23	6.201965e+000	0	0	0	0	0	0	79.6185	1	1	49.1849	22.5333
DATA	1574	19	44	0	0	A_04_P068237	ENSOCUT00000012773	7805.22	410.903	1.689563e+004	1.689566e+003	15786	26.5	6.256547e+000	0	0	0	0	0	0	16072	1	1	47.5395	26.6471
DATA	1575	19	45	0	0	A_04_P102362	A_04_P102362	7830.74	411	1.335542e+002	1.374592e+001	176	26	6.064199e+000	0	0	0	0	0	0	126.978	1	1	47.2035	25.2059
DATA	1576	19	46	0	0	A_04_P081327	ENSOCUT00000003150	7856.42	410.573	8.254220e+000	3.358398e+000	55	24	7.195877e+000	0	0	0	0	0	0	7.84243	1	0	65	25.7742
DATA	1577	19	47	0	0	A_04_P039543	ENSOCUT00000012309	7881.27	410.82	6.291001e+003	6.291085e+002	6041	23	6.125901e+000	0	0	0	0	0	0	5973.79	1	1	52.3208	23.12
DATA	1578	19	48	0	0	A_04_P036052	ENSOCUT00000013360	7907.37	410.596	1.219603e+001	3.480331e+000	58	22	5.292914e+000	0	0	0	0	0	0	11.5724	1	0	65	22.3421
DATA	1579	19	49	0	0	A_04_P021569	EB378548	7932.16	411.041	2.301542e+003	2.301773e+002	2114	22	5.932933e+000	0	0	0	0	0	0	2182.52	1	1	47.5395	22.4595
DATA	1580	19	50	0	0	A_04_P028018	EB376088	7957.91	410.935	6.464026e+001	7.241498e+000	110	22	5.511297e+000	0	0	0	0	0	0	61.2477	1	1	54.4085	22.0244
DATA	1581	19	51	0	0	A_04_P025854	EB374055	7983.08	411.13	4.394270e+003	4.394391e+002	4105.5	22	5.843205e+000	0	0	0	0	0	0	4160.38	1	1	48.2044	21.4103
DATA	1582	19	52	0	0	A_04_P000101	NM_001082665	8008.38	411.181	2.076136e+001	3.873166e+000	68	19.5	4.951083e+000	0	0	0	0	0	0	19.6391	1	1	47.8731	19.9286
DATA	1583	19	53	0	0	A_04_P037417	ENSOCUT00000001338	8034.04	411.107	4.883101e+003	4.883210e+002	4686.5	22	4.810702e+000	0	0	0	0	0	0	4614.65	1	1	51.4001	22
DATA	1584	19	54	0	0	A_04_P004876	ENSOCUT00000011739	8059.19	410.897	1.271238e+002	1.312779e+001	166.5	20	5.968617e+000	0	0	0	0	0	0	120.01	1	1	46.5243	22.0244
DATA	1585	19	55	0	0	A_04_P019662	A_04_P019662	8084.91	411.386	3.698214e+001	4.942913e+000	80.5	20	4.321834e+000	0	0	0	0	0	0	34.878	1	1	57.259	21.5588
DATA	1586	19	56	0	0	A_04_P026014	EB373855	8110.5	411.352	3.295324e+000	3.283398e+000	44.5	22	5.142721e+000	0	0	0	0	0	0	-0.739897	0	0	57.5363	22.0625
DATA	1587	19	57	0	0	A_04_P075188	ENSOCUT00000012015	8135.5	411.295	1.327356e+003	1.327763e+002	1300.5	23	5.455850e+000	0	0	0	0	0	0	1248.85	1	1	50.4627	23.125
DATA	1588	19	58	0	0	A_04_P039447	CU464350	8160.64	411.13	5.052993e+004	5.052994e+003	49498	22	6.105462e+000	0	0	0	0	0	0	47478.5	1	1	46.8651	21.88
DATA	1589	19	59	0	0	A_04_P094687	ENSOCUT00000013799	8186.14	411.405	1.276795e+003	1.277221e+002	1246	20	7.745967e+000	0	0	0	0	0	0	1198.08	1	1	50.1463	21.75
DATA	1590	19	60	0	0	A_04_P031997	A_04_P031997	8211.63	411.5	3.436684e+004	3.436685e+003	32278	25	6.616669e+000	0	0	0	0	0	0	32200.6	1	1	52.9257	23.303
DATA	1591	19	61	0	0	A_04_P028867	EC619001	8237.3	411.594	1.308730e+001	3.555888e+000	58	22	5.574188e+000	0	0	0	0	0	0	12.2429	1	0	46.8651	22.3438
DATA	1592	19	62	0	0	A_04_P063707	ENSOCUT00000014306	8262.58	411.427	8.536571e+000	3.420229e+000	53.5	22	5.994947e+000	0	0	0	0	0	0	7.97209	1	0	65	23.2424
DATA	1593	19	63	0	0	A_04_P008151	DN888261	8288.11	411.5	3.330022e+000	3.317971e+000	41	21	6.739524e+000	0	0	0	0	0	0	-3.5817	0	0	56.9804	22.7241
DATA	1594	19	64	0	0	A_04_P072392	ENSOCUT00000003467	8313.26	411.731	8.009137e+003	8.009206e+002	7223	21	5.197704e+000	0	0	0	0	0	0	7452.07	1	1	50.1463	21.125
DATA	1595	19	65	0	0	A_04_P095637	ENSOCUT00000006964	8338.66	411.878	6.353356e+002	6.362082e+001	631	19	5.032897e+000	0	0	0	0	0	0	589.942	1	1	48.8603	19.5172
DATA	1596	19	66	0	0	A_04_P033092	XR_085150	8363.79	411.875	3.310463e+004	3.310465e+003	29668	19	5.638916e+000	0	0	0	0	0	0	30672.3	1	1	47.5395	19.5938
DATA	1597	19	67	0	0	A_04_P041137	ENSOCUT00000022978	8389.58	411.427	1.370309e+001	3.616202e+000	57	21.5	5.079787e+000	0	0	0	0	0	0	12.6649	1	0	57.5363	21.2143
DATA	1598	19	68	0	0	A_04_P044577	XM_002708875	8414.5	411.757	3.366769e+000	3.354585e+000	44	20	5.240750e+000	0	0	0	0	0	0	-1.32547	0	0	49.1849	21.0811
DATA	1599	19	69	0	0	A_04_P087837	ENSOCUT00000002385	8440.5	411.5	3.376192e+000	3.364032e+000	45	19	4.135678e+000	0	0	0	0	0	0	0.183276	0	0	57.5363	18.8438
DATA	1600	19	70	0	0	A_04_P011337	DN883166	8465.67	411.5	3.385799e+000	3.373546e+000	39	19	4.969414e+000	0	0	0	0	0	0	-3.15485	0	0	57.5363	19.8485
DATA	1601	19	71	0	0	A_04_P037582	ENSOCUT00000010650	8491.42	411.573	1.151801e+001	3.574637e+000	56	20	5.426157e+000	0	0	0	0	0	0	10.5275	1	0	65	20.4545
DATA	1602	19	72	0	0	A_04_P005674	DN890718	8516.58	411.573	3.407287e+000	3.394956e+000	42	21	4.697880e+000	0	0	0	0	0	0	-1.11716	0	0	57.5363	20.4848
DATA	1603	19	73	0	0	A_04_P093936	A_04_P093936	8542	411.545	1.005227e+001	3.552027e+000	50	20.5	5.270027e+000	0	0	0	0	0	0	9.12624	1	0	55.8519	19.9688
DATA	1604	19	74	0	0	A_04_P096002	ENSOCUT00000010829	8567.16	412.029	3.528464e+001	4.913272e+000	76	21	5.640937e+000	0	0	0	0	0	0	31.9192	1	1	46.8651	20.0571
DATA	1605	19	75	0	0	A_04_P080013	ENSOCUT00000012623	8592.5	412	7.683322e+002	7.690986e+001	728.5	19	4.630004e+000	0	0	0	0	0	0	692.311	1	1	48.5334	19.7027
DATA	1606	19	76	0	0	A_04_P004171	ENSOCUT00000003483	8617.89	412.308	3.459427e+000	3.461238e+000	45	21	6.486870e+000	0	0	0	0	0	0	2.82335	0	0	45.835	22.35
DATA	1607	19	77	0	0	A_04_P004723	NM_001082712	8643.54	412.38	3.280431e+001	4.769700e+000	71.5	19.5	6.391131e+000	0	0	0	0	0	0	29.3035	1	1	47.5395	19.5714
DATA	1608	19	78	0	0	A_04_P077253	ENSOCUT00000010206	8668.6	412.347	1.059511e+004	1.059517e+003	9102	19	4.403786e+000	0	0	0	0	0	0	9420.02	1	1	47.5395	18.32
DATA	1609	19	79	0	0	A_04_P048169	ENSOCUT00000014054	8694.19	412.411	3.509255e+000	3.503835e+000	42.5	19.5	4.576830e+000	0	0	0	0	0	0	1.997	0	0	47.2035	19.1579
DATA	1610	19	80	0	0	A_04_P003647	NM_001082142	8719.5	412.273	3.787684e+004	3.787686e+003	34332	22	5.881565e+000	0	0	0	0	0	0	33325.5	1	1	46.5243	21.9697
DATA	1611	19	81	0	0	A_04_P075038	A_04_P075038	8745.37	412.129	2.016948e+001	4.070759e+000	59	22	6.353054e+000	0	0	0	0	0	0	17.6427	1	1	47.2035	22.1935
DATA	1612	19	82	0	0	A_04_P007807	DN888633	8770.28	412.095	6.072280e+001	7.037400e+000	96	19	5.346405e+000	0	0	0	0	0	0	52.8009	1	1	48.8603	18.2593
DATA	1613	19	83	66	1	DarkCorner	DarkCorner	8796.42	412.132	3.593575e+000	3.580570e+000	36	17.5	6.034899e+000	0	0	0	0	0	0	-3.16149	0	0	49.1849	19.5
DATA	1614	19	84	66	1	DarkCorner	DarkCorner	8821.47	412.2	3.617723e+000	3.604630e+000	37	19	5.406555e+000	0	0	0	0	0	0	-2.86465	0	0	47.2035	19.2647
DATA	1615	19	85	66	1	DarkCorner	DarkCorner	8846.87	412.229	3.643834e+000	3.630646e+000	36	19.5	5.884289e+000	0	0	0	0	0	0	-3.43953	0	0	46.5243	20.2381
DATA	1616	20	1	66	1	DarkCorner	DarkCorner	6726.15	416.731	3.554029e+000	3.558738e+000	46	18	5.327180e+000	0	0	0	1	0	0	3.08498	0	0	49.8279	18.925
DATA	1617	20	2	66	1	DarkCorner	DarkCorner	6751.53	416.636	4.037321e+000	3.538406e+000	45	21.5	4.184154e+000	0	0	0	1	0	0	3.55229	1	0	49.8279	20.5833
DATA	1618	20	3	66	1	DarkCorner	DarkCorner	6777	416.545	3.503787e+000	3.491107e+000	41	18	5.056114e+000	0	0	0	0	0	0	-3.21522	0	0	55.8519	19.25
DATA	1619	20	4	0	0	A_04_P000537	NM_001101698	6802.5	416.648	5.439926e+001	6.451567e+000	89	18	3.756328e+000	0	0	0	0	0	0	48.5108	1	1	57.5363	18.88
DATA	1620	20	5	0	0	A_04_P082522	ENSOCUT00000007988	6827.58	416.573	3.771425e+001	5.109876e+000	76.5	21	6.423337e+000	0	0	0	0	0	0	33.8332	1	1	57.5363	21.4815
DATA	1621	20	6	0	0	A_04_P092292	ENSOCUT00000013254	6852.73	417.357	1.308635e+004	1.308639e+003	11751.5	21.5	5.072360e+000	0	0	0	0	0	0	11807.7	1	1	46.8651	21.1071
DATA	1622	20	7	0	0	A_04_P007249	DN889176	6878.5	416.648	6.584422e+001	7.415069e+000	101	20	5.045378e+000	0	0	0	0	0	0	59.7214	1	1	65	21.0741
DATA	1623	20	8	0	0	A_04_P001601	NM_001082092	6904	417	4.659999e+000	3.424853e+000	48	21	6.277217e+000	0	0	0	0	0	0	4.24794	1	0	54.9904	20.9
DATA	1624	20	9	0	0	A_04_P040805	NM_001082038	6929.16	417.103	8.687442e+003	8.687508e+002	8008.5	22	4.795832e+000	0	0	0	0	0	0	7955.46	1	1	46.5243	21.6667
DATA	1625	20	10	0	0	A_04_P055314	ENSOCUT00000015399	6954.59	417.227	2.936528e+001	4.464726e+000	71	21	5.430499e+000	0	0	0	0	0	0	27.0065	1	1	48.5334	22.0968
DATA	1626	20	11	0	0	A_04_P061782	ENSOCUT00000007904	6980.5	417	3.361967e+000	3.349800e+000	44	21	6.508886e+000	0	0	0	0	0	0	-0.359245	0	0	54.1152	22.0323
DATA	1627	20	12	0	0	A_04_P090144	ENSOCUT00000023450	7004.9	417.125	8.068422e+002	8.075324e+001	796	20	5.171997e+000	0	0	0	0	0	0	747.616	1	1	46.8651	19.9118
DATA	1628	20	13	0	0	A_04_P052842	ENSOCUT00000001026	7031	417.319	6.788895e+001	7.560006e+000	103.5	23	6.504969e+000	0	0	0	0	0	0	63.1259	1	1	58.0869	22.5588
DATA	1629	20	14	0	0	A_04_P029677	AF264456	7056.5	417.352	3.328066e+000	3.330045e+000	48.5	22	5.398457e+000	0	0	0	0	0	0	2.84748	0	0	65	22.32
DATA	1630	20	15	0	0	A_04_P038107	ENSOCUT00000022816	7081.58	417.427	7.155197e+001	7.882324e+000	112.5	23	4.316872e+000	0	0	0	0	0	0	66.9275	1	1	57.5363	22.3462
DATA	1631	20	16	0	0	A_04_P054583	ENSOCUT00000017352	7106.64	417.227	2.285384e+003	2.285622e+002	2162	20	5.792980e+000	0	0	0	0	0	0	2143.07	1	1	49.1849	20.6
DATA	1632	20	17	0	0	A_04_P052430	ENSOCUT00000000363	7132.31	417.088	1.072861e+004	1.072866e+003	9943	19	4.447283e+000	0	0	0	0	0	0	10084.4	1	1	45.835	19.7241
DATA	1633	20	18	0	0	A_04_P073943	ENSOCUT00000007357	7158	417.455	4.871277e+002	4.882328e+001	498	21	6.622831e+000	0	0	0	0	0	0	458.912	1	1	55.8519	22.5938
DATA	1634	20	19	0	0	A_04_P050098	ENSOCUT00000009803	7183.42	417.427	1.788147e+002	1.817923e+001	212	21	7.398467e+000	0	0	0	0	0	0	168.785	1	1	57.5363	21.7083
DATA	1635	20	20	0	0	A_04_P057202	ENSOCUT00000005029	7208.58	417.427	3.282938e+000	3.271057e+000	45	20	2.728973e+000	0	0	0	0	0	0	-0.121149	0	0	57.5363	19.2963
DATA	1636	20	21	0	0	A_04_P012361	ENSOCUT00000031801	7234.36	417.684	6.217075e+002	6.225646e+001	648.5	18	4.663581e+000	0	0	0	0	0	0	588.837	1	1	49.1849	18.8438
DATA	1637	20	22	0	0	A_04_P001781	NM_001101699	7259.26	417.731	2.541914e+002	2.562747e+001	270.5	20	4.964606e+000	0	0	0	0	0	0	241.087	1	1	50.1463	20.2258
DATA	1638	20	23	1028	1	(+)E1A_r60_n9	E1A_r60_n9	7284.89	417.5	3.268974e+000	3.258530e+000	48	24.5	8.152786e+000	0	0	0	0	0	0	0.902461	0	0	56.9804	25.6765
DATA	1639	20	24	0	0	A_04_P017209	ENSOCUT00000010258	7310	418.226	3.294933e+004	3.294935e+003	31010	20	8.776773e+000	0	0	0	0	0	0	31327.8	1	1	45.4864	23.0714
DATA	1640	20	25	0	0	A_04_P046602	A_04_P046602	7335.28	417.579	3.507884e+002	3.522911e+001	379	20	5.457973e+000	0	0	0	0	0	0	333.796	1	1	49.5074	21.3158
DATA	1641	20	26	0	0	A_04_P014501	AY171689	7361.15	418.029	2.347725e+001	4.007130e+000	69.5	20	3.496216e+000	0	0	0	0	0	0	22.3612	1	1	46.8651	19.8
DATA	1642	20	27	0	0	A_04_P014548	AY171723	7386.37	417.794	1.525412e+003	1.525757e+002	1476	20	5.269860e+000	0	0	0	0	0	0	1453.84	1	1	46.8651	20.3333
DATA	1643	20	28	0	0	A_04_P021857	A_04_P021857	7411.89	417.5	3.728675e+001	4.942005e+000	84.5	22	5.455500e+000	0	0	0	0	0	0	35.5562	1	1	65	21.9744
DATA	1644	20	29	0	0	A_04_P025091	EB374850	7437.42	417.573	1.291716e+002	1.331776e+001	165.5	22	5.090841e+000	0	0	0	0	0	0	123.239	1	1	57.5363	21.8
DATA	1645	20	30	0	0	A_04_P020136	EB379923	7462.58	417.573	2.170303e+001	3.900252e+000	67	22	7.011953e+000	0	0	0	0	0	0	20.7141	1	1	57.5363	22.1034
DATA	1646	20	31	0	0	A_04_P021509	EB378634	7488.11	417.5	1.225779e+003	1.226207e+002	1223	27.5	1.729182e+001	0	0	0	0	1	0	1170.25	1	1	65	33.4
DATA	1647	20	32	0	0	A_04_P005951	DN890456	7513.42	417.573	3.250784e+000	3.249597e+000	53	20	5.186318e+000	0	0	0	0	0	0	2.50166	0	0	57.5363	21.1351
DATA	1648	20	33	0	0	A_04_P002746	NM_001082639	7538.81	417.57	4.306825e+005	4.306825e+004	409230	21	5.885663e+000	0	0	0	0	0	0	411315	1	1	58.0869	21.5556
DATA	1649	20	34	0	0	A_04_P087935	ENSOCUT00000005204	7564.28	418.135	2.977686e+001	4.399044e+000	76	21	4.844358e+000	0	0	0	0	0	0	28.4428	1	1	48.5334	20.697
DATA	1650	20	35	0	0	A_04_P016397	EB378230	7589.61	418.351	5.901564e+001	6.731485e+000	104	22	5.655228e+000	0	0	0	0	0	0	56.373	1	1	48.5334	22.8667
DATA	1651	20	36	0	0	A_04_P048634	A_04_P048634	7615.09	417.614	3.586571e+000	3.258581e+000	52	22	6.190430e+000	0	0	0	0	0	0	3.42511	1	0	57.259	22.3929
DATA	1652	20	37	0	0	A_04_P014147	ENSOCUT00000028956	7640.5	417.648	3.251014e+000	3.239448e+000	48	22.5	7.837135e+000	0	0	0	0	0	0	0.343169	0	0	65	23.6
DATA	1653	20	38	0	0	A_04_P074602	ENSOCUT00000011318	7665.63	417.596	3.691795e+002	3.705985e+001	413.5	24	3.769530e+000	0	0	0	0	0	0	352.431	1	1	57.8122	23.931
DATA	1654	20	39	0	0	A_04_P006771	DN889669	7691.5	417.648	1.930686e+001	3.772314e+000	65	23	6.328715e+000	0	0	0	0	0	0	18.4262	1	1	57.5363	23.9474
DATA	1655	20	40	0	0	A_04_P095497	A_04_P095497	7716.36	418	1.999001e+001	3.808382e+000	66	23	6.319397e+000	0	0	0	0	0	0	19.0737	1	1	49.1849	23.75
DATA	1656	20	41	0	0	A_04_P080467	ENSOCUT00000012802	7741.68	418.013	6.973450e+001	7.690546e+000	114.5	21.5	6.314823e+000	0	0	0	0	0	0	66.5135	1	1	49.1849	22.3929
DATA	1657	20	42	0	0	A_04_P059368	ENSOCUT00000009879	7766.9	418	6.067804e+003	6.067891e+002	5893	20.5	6.713257e+000	0	0	0	0	0	0	5785.1	1	1	46.8651	20.3667
DATA	1658	20	43	0	0	A_04_P067157	ENSOCUT00000000161	7792.69	418.039	6.300684e+001	7.087512e+000	109	25	6.178781e+000	0	0	0	0	0	0	60.0432	1	1	49.1849	25.0345
DATA	1659	20	44	0	0	A_04_P021041	XM_002712697	7817.73	418.219	5.476367e+002	5.485986e+001	548	28	6.404946e+000	0	0	0	0	0	0	521.631	1	1	48.2044	28.24
DATA	1660	20	45	0	0	A_04_P036683	ENSOCUT00000016635	7843.51	418.457	6.459296e+001	7.230330e+000	108	24	6.455805e+000	0	0	0	0	0	0	61.4935	1	1	50.4627	23.75
DATA	1661	20	46	0	0	A_04_P069834	ENSOCUT00000017760	7869.09	418.386	2.549610e+005	2.549610e+004	238597	27.5	1.055015e+001	0	0	0	0	1	0	242573	1	1	57.259	29.0667
DATA	1662	20	47	0	0	A_04_P069287	A_04_P069287	7894.09	418.429	2.766056e+002	2.785119e+001	310	23	6.053574e+000	0	0	0	0	0	0	262.997	1	1	49.8279	23.4762
DATA	1663	20	48	0	0	A_04_P058493	ENSOCUT00000000464	7919.38	418.5	1.188711e+003	1.189157e+002	1169	22	5.678048e+000	0	0	0	0	0	0	1129.45	1	1	49.8279	22.9667
DATA	1664	20	49	0	0	A_04_P074382	ENSOCUT00000010505	7945	418.5	1.952881e+003	1.953152e+002	1883	23	5.560795e+000	0	0	0	0	0	0	1854.09	1	1	48.5334	22.725
DATA	1665	20	50	0	0	A_04_P078864	ENSOCUT00000001459	7970.26	418.711	6.412623e+003	6.412706e+002	6077.5	21	5.997227e+000	0	0	0	0	0	0	6083.57	1	1	49.5074	21.9688
DATA	1666	20	51	0	0	A_04_P045737	ENSOCUT00000000922	7996	418.455	1.721063e+002	1.751728e+001	203.5	25	7.044802e+000	0	0	0	0	0	0	163.122	1	1	55.8519	24.6471
DATA	1667	20	52	0	0	A_04_P083372	NM_001171310	8021.42	418.427	5.312462e+003	5.312562e+002	5056	25	2.887957e+001	0	0	1	0	1	0	5030.45	1	1	57.5363	39.6207
DATA	1668	20	53	0	0	A_04_P056949	ENSOCUT00000014407	8046.58	418.427	9.176957e+001	9.742005e+000	137	20	5.967069e+000	0	0	0	0	0	0	86.8128	1	1	57.5363	21.9655
DATA	1669	20	54	0	0	A_04_P044703	A_04_P044703	8072.42	418.427	1.681520e+001	3.679755e+000	62	20	5.220676e+000	0	0	0	0	0	0	15.8899	1	1	65	21.5429
DATA	1670	20	55	0	0	A_04_P100159	XR_085168	8097.21	418.603	1.789649e+002	1.819396e+001	220.5	23	7.516472e+000	0	0	0	0	0	0	168.938	1	1	50.1463	24.1429
DATA	1671	20	56	0	0	A_04_P016308	AY596418	8123	418.455	5.975678e+000	3.334628e+000	52.5	22.5	6.226569e+000	0	0	0	0	0	0	5.63384	1	0	55.8519	21.5625
DATA	1672	20	57	0	0	A_04_P048262	ENSOCUT00000007054	8148.5	418.5	3.775100e+001	5.004148e+000	78.5	23.5	6.023956e+000	0	0	0	0	0	0	35.5461	1	1	57.5363	23.125
DATA	1673	20	58	0	0	A_04_P058686	ENSOCUT00000010166	8173.53	418.716	6.120119e+002	6.128951e+001	620	21	7.549834e+000	0	0	0	0	0	0	575.518	1	1	49.1849	22.4
DATA	1674	20	59	0	0	A_04_P036020	A_04_P036020	8199.33	418.5	1.236133e+002	1.279272e+001	164	21	7.331827e+000	0	0	0	0	0	0	116.066	1	1	57.5363	22.4545
DATA	1675	20	60	0	0	A_04_P027882	XM_002708050	8224.5	418.5	3.311153e+000	3.299196e+000	47	21	6.195385e+000	0	0	0	0	0	0	0.123868	0	0	57.5363	22.129
DATA	1676	20	61	0	0	A_04_P102312	ENSOCUT00000009309	8249.9	418.794	3.316449e+000	3.304447e+000	39	21	5.056124e+000	0	0	0	0	0	0	-5.12265	0	0	46.1809	21.5758
DATA	1677	20	62	0	0	A_04_P027983	EB377464	8275.42	418.573	8.345706e+004	8.345706e+003	80816	21	4.743416e+000	0	0	0	0	0	0	77974.3	1	1	57.5363	22
DATA	1678	20	63	0	0	A_04_P081408	ENSOCUT00000002453	8300.58	418.573	7.994637e+000	3.411645e+000	52.5	21	7.374178e+000	0	0	0	0	0	0	7.45548	1	0	65	21.6129
DATA	1679	20	64	0	0	A_04_P026526	EB373321	8326.42	418.573	2.440024e+001	4.122993e+000	66	20	5.511117e+000	0	0	0	0	0	0	22.7081	1	1	57.5363	20.8
DATA	1680	20	65	0	0	A_04_P079332	ENSOCUT00000015914	8351.46	418.882	1.121549e+004	1.121554e+003	10434	18	4.665533e+000	0	0	0	0	0	0	10416.2	1	1	49.8279	17.7143
DATA	1681	20	66	0	0	A_04_P091927	ENSOCUT00000004407	8377	418.545	2.630226e+002	2.651325e+001	283	19	5.484755e+000	0	0	0	0	0	0	243.699	1	1	55.8519	19.5556
DATA	1682	20	67	0	0	A_04_P003506	ENSOCUT00000010139	8402.04	418.897	1.518665e+002	1.555091e+001	187.5	20.5	5.189545e+000	0	0	0	0	0	0	140.378	1	1	46.8651	21.0882
DATA	1683	20	68	0	0	A_04_P060542	ENSOCUT00000014731	8427.67	419.2	3.366954e+000	3.354769e+000	42	19	6.580210e+000	0	0	0	0	0	0	-1.80353	0	0	48.8603	21.2286
DATA	1684	20	69	0	0	A_04_P092842	ENSOCUT00000003841	8452.72	419.095	6.073916e+002	6.083225e+001	597	19	6.221298e+000	0	0	0	0	0	0	558.442	1	1	48.8603	20.2727
DATA	1685	20	70	0	0	A_04_P071964	ENSOCUT00000006194	8478.01	419.361	1.599337e+003	1.599693e+002	1427	19	5.645392e+000	0	0	0	0	0	0	1466.16	1	1	47.2035	19.8462
DATA	1686	20	71	0	0	A_04_P005392	EB373069	8503.57	419.264	3.397092e+000	3.384873e+000	45	19	5.012236e+000	0	0	0	0	0	0	0.205885	0	0	47.8731	18.7407
DATA	1687	20	72	0	0	A_04_P053513	ENSOCUT00000017332	8529.14	419.109	2.135132e+003	2.135402e+002	1962.5	21	5.374378e+000	0	0	0	0	0	0	1944.35	1	1	45.835	20.8974
DATA	1688	20	73	0	0	A_04_P006279	ENSOCUT00000000472	8554.7	419.1	3.635107e+003	3.635267e+002	3268.5	21	5.112690e+000	0	0	0	0	0	0	3298.28	1	1	47.2035	19.7037
DATA	1689	20	74	0	0	A_04_P032490	EB381887	8580	419.013	3.434422e+000	3.421992e+000	39	18.5	6.809133e+000	0	0	0	0	0	0	-2.82739	0	0	46.8651	20.25
DATA	1690	20	75	0	0	A_04_P036457	ENSOCUT00000014309	8605.17	419	1.804013e+004	1.804016e+003	16111	18	4.514072e+000	0	0	0	0	0	0	16239.5	1	1	46.8651	18.6552
DATA	1691	20	76	0	0	A_04_P073747	ENSOCUT00000005265	8630.91	419.065	3.463648e+000	3.451113e+000	40	20	3.286703e+000	0	0	0	0	0	0	-3.48183	0	0	54.4085	20.3125
DATA	1692	20	77	0	0	A_04_P059607	ENSOCUT00000015324	8656.5	419.352	4.580724e+000	3.497275e+000	45	20	6.068226e+000	0	0	0	0	0	0	4.08638	1	0	65	20.1481
DATA	1693	20	78	0	0	A_04_P075922	ENSOCUT00000009670	8681.58	419.427	3.496700e+000	3.484045e+000	39	19.5	4.179443e+000	0	0	0	0	0	0	-1.9193	0	0	57.5363	19.625
DATA	1694	20	79	0	0	A_04_P004091	ENSOCUT00000014544	8707.09	419.386	7.051009e+002	7.059702e+001	661	20	4.714006e+000	0	0	0	0	0	0	622.667	1	1	57.259	19.6857
DATA	1695	20	80	0	0	A_04_P050383	ENSOCUT00000017573	8732.25	419.361	2.458490e+003	2.458742e+002	2175.5	22	6.286796e+000	0	0	0	0	0	0	2159.13	1	1	51.0895	21.5238
DATA	1696	20	81	0	0	A_04_P071284	ENSOCUT00000024037	8757.91	419.386	1.398736e+002	1.442907e+001	159	21.5	7.563739e+000	0	0	0	0	0	0	122.112	1	1	57.259	22.4167
DATA	1697	20	82	0	0	A_04_P010641	DN884423	8782.99	419.582	1.111907e+002	1.167651e+001	135	17.5	5.484345e+000	0	0	0	0	0	0	96.476	1	1	50.1463	18.6786
DATA	1698	20	83	66	1	DarkCorner	DarkCorner	8808.66	419.776	3.601630e+000	3.588595e+000	39	18.5	5.533329e+000	0	0	0	0	0	0	-1.64651	0	0	49.5074	19.3929
DATA	1699	20	84	66	1	DarkCorner	DarkCorner	8834	419.767	3.626951e+000	3.613825e+000	39	18.5	5.795459e+000	0	0	0	0	0	0	-1.95079	0	0	47.8731	19.4412
DATA	1700	20	85	66	1	DarkCorner	DarkCorner	8859.61	419.803	3.654201e+000	3.640977e+000	38	18	4.538091e+000	0	0	0	0	0	0	-2.21684	0	0	49.5074	18.0546
DATA	1701	21	1	66	1	DarkCorner	DarkCorner	6713.53	424.241	3.562074e+000	3.549183e+000	37	18	5.320013e+000	0	0	0	0	0	0	-5.81047	0	0	49.5074	17.9108
DATA	1702	21	2	66	1	DarkCorner	DarkCorner	6738.76	424.027	3.535453e+000	3.522658e+000	40.5	21	4.775625e+000	0	0	0	0	0	0	-2.93217	0	0	49.1849	21.2647
DATA	1703	21	3	66	1	DarkCorner	DarkCorner	6764.44	424.877	3.509410e+000	3.496709e+000	35	22	4.960831e+000	0	0	0	0	0	0	-8.23277	0	0	50.4627	20.7879
DATA	1704	21	4	0	0	A_04_P072408	ENSOCUT00000016741	6789.86	424.256	3.486446e+000	3.473829e+000	40	19	4.054372e+000	0	0	0	0	0	0	-2.38221	0	0	52.3208	18.9
DATA	1705	21	5	0	0	A_04_P059878	ENSOCUT00000016355	6814.75	424.627	1.971506e+003	1.971808e+002	1823	21	4.704379e+000	0	0	0	0	0	0	1766.32	1	1	49.1849	22.2581
DATA	1706	21	6	0	0	A_04_P025012	EB374935	6840.5	424.352	5.698589e+001	6.652257e+000	94.5	20	5.651327e+000	0	0	0	0	0	0	51.3567	1	1	65	20
DATA	1707	21	7	0	0	A_04_P073167	A_04_P073167	6865.58	424.427	3.553409e+000	3.431864e+000	47	23	4.697093e+000	0	0	0	0	0	0	3.21983	1	0	57.5363	22.2963
DATA	1708	21	8	0	0	A_04_P063542	ENSOCUT00000006482	6891.42	424.427	5.167495e+001	6.183360e+000	90	20.5	6.024641e+000	0	0	0	0	0	0	47.0678	1	1	57.5363	21
DATA	1709	21	9	0	0	A_04_P069109	A_04_P069109	6916.35	424.42	5.889068e+002	5.898760e+001	567	20	4.379673e+000	0	0	0	0	0	0	538.912	1	1	51.0895	20.3077
DATA	1710	21	10	0	0	A_04_P018032	DN885729	6942.11	424.5	1.942822e+002	1.971743e+001	222.5	22.5	4.986755e+000	0	0	0	0	0	0	178.591	1	1	56.9804	23.1429
DATA	1711	21	11	0	0	A_04_P100325	ENSOCUT00000010495	6967.14	424.584	1.282215e+003	1.282653e+002	1236	21	5.335897e+000	0	0	0	0	0	0	1183.45	1	1	50.1463	21.3
DATA	1712	21	12	0	0	A_04_P096272	ENSOCUT00000004301	6992.56	424.402	2.591607e+003	2.591822e+002	2365	20	6.115228e+000	0	0	0	0	0	0	2400.99	1	1	51.4001	21.3704
DATA	1713	21	13	0	0	A_04_P057392	ENSOCUT00000003687	7017.95	424.598	9.943474e+003	9.943530e+002	9021	21	5.940178e+000	0	0	0	0	0	0	9244.86	1	1	51.0895	20.8333
DATA	1714	21	14	0	0	A_04_P050952	ENSOCUT00000009621	7043.5	424.5	3.065590e+001	4.515928e+000	74.5	24.5	6.518492e+000	0	0	0	0	0	0	28.5942	1	1	57.5363	24.75
DATA	1715	21	15	0	0	A_04_P075742	ENSOCUT00000010099	7068.95	424.842	1.797189e+003	1.797493e+002	1739	22	3.089494e+000	0	0	0	0	0	0	1681.44	1	1	48.2044	21.7143
DATA	1716	21	16	0	0	A_04_P013670	NM_001170956	7094.33	424.987	2.982515e+002	3.000681e+001	320	20.5	6.133389e+000	0	0	0	0	0	0	279.811	1	1	49.1849	20.4615
DATA	1717	21	17	0	0	A_04_P072337	A_04_P072337	7119.67	424.5	3.300952e+000	3.289005e+000	40	20	4.505459e+000	0	0	0	0	0	0	-5.24776	0	0	65	19.6286
DATA	1718	21	18	0	0	A_04_P048388	ENSOCUT00000016618	7145.1	425.175	2.233218e+004	2.233221e+003	21727	21	6.275943e+000	0	0	0	0	0	0	21051.9	1	1	45.4864	22.1852
DATA	1719	21	19	0	0	A_04_P099417	ENSOCUT00000009016	7170.58	424.573	2.083580e+002	2.109157e+001	245	22	6.583525e+000	0	0	0	0	0	0	196.792	1	1	57.5363	23.303
DATA	1720	21	20	0	0	A_04_P055293	ENSOCUT00000007096	7195.76	424.615	6.131871e+003	6.131959e+002	5843.5	21	5.629086e+000	0	0	0	0	0	0	5802.23	1	1	53.2255	20.0741
DATA	1721	21	21	0	0	A_04_P026241	EB373621	7221.42	424.573	2.224221e+001	3.949145e+000	66	20	4.446566e+000	0	0	0	0	0	0	21.0818	1	1	57.5363	19.6829
DATA	1722	21	22	0	0	A_04_P058728	ENSOCUT00000016493	7246.63	425	1.073529e+004	1.073534e+003	10053	18	4.925349e+000	0	0	0	0	0	0	10191.3	1	1	48.5334	19.5417
DATA	1723	21	23	0	0	A_04_P092846	ENSOCUT00000003841	7271.71	424.859	6.031695e+002	6.040466e+001	623.5	20	5.784666e+000	0	0	0	0	0	0	573.341	1	1	49.8279	22.0645
DATA	1724	21	24	0	0	A_04_P102542	ENSOCUT00000013174	7297.58	424.573	1.442249e+002	1.478418e+001	183.5	24	1.394009e+001	0	0	0	0	0	0	137.248	1	1	65	28.6154
DATA	1725	21	25	0	0	A_04_P052477	ENSOCUT00000001312	7323	424.545	1.486449e+003	1.486803e+002	1461	20	5.684830e+000	0	0	0	0	0	0	1416	1	1	55.8519	20.4706
DATA	1726	21	26	0	0	A_04_P023781	ENSOCUT00000021841	7348.44	425.411	5.588668e+001	6.461611e+000	100	21	4.352939e+000	0	0	0	0	0	0	53.2959	1	1	47.5395	21.225
DATA	1727	21	27	0	0	A_04_P055057	ENSOCUT00000005148	7373.74	425.122	1.086173e+002	1.133498e+001	153	19.5	3.619592e+000	0	0	0	0	0	0	103.655	1	1	48.2044	19.3333
DATA	1728	21	28	0	0	A_04_P036487	ENSOCUT00000011172	7399.19	425.386	4.715694e+001	5.720782e+000	93	22	4.988244e+000	0	0	0	0	0	0	45.0343	1	1	46.5243	21.8485
DATA	1729	21	29	0	0	A_04_P066252	ENSOCUT00000031452	7424.53	425.12	1.256397e+002	1.297432e+001	162	20	5.916676e+000	0	0	0	0	0	0	120.042	1	1	48.8603	22.3438
DATA	1730	21	30	0	0	A_04_P033755	A_04_P033755	7450	425	1.591451e+001	3.606061e+000	63	22	5.282915e+000	0	0	0	0	0	0	15.2117	1	0	54.9904	21.7667
DATA	1731	21	31	0	0	A_04_P073209	ENSOCUT00000015631	7475.5	425	3.185265e+005	3.185265e+004	303533	24	1.277437e+001	0	0	0	0	1	0	304562	1	1	54.1152	28.9063
DATA	1732	21	32	0	0	A_04_P011713	DN882406	7500.76	425.042	1.832411e+001	3.717021e+000	66	22	6.709387e+000	0	0	0	0	0	0	17.5253	1	1	46.8651	22.8571
DATA	1733	21	33	0	0	A_04_P070500	ENSOCUT00000004564	7526.39	425.069	1.568468e+001	3.593752e+000	62	21.5	5.469976e+000	0	0	0	0	0	0	15.0035	1	0	53.8203	22.0714
DATA	1734	21	34	0	0	A_04_P063577	ENSOCUT00000014914	7551.5	425.352	4.029102e+001	5.165808e+000	86	22.5	1.032249e+001	0	0	0	0	0	0	38.5467	1	1	57.5363	25.9231
DATA	1735	21	35	0	0	A_04_P018381	DN885423	7576.62	425.705	1.174712e+002	1.218379e+001	163	21	5.485000e+000	0	0	0	0	0	0	112.395	1	1	50.4627	22.0909
DATA	1736	21	36	0	0	A_04_P088562	XM_002719679	7602.5	425.352	6.614979e+004	6.614980e+003	64853	22	5.455823e+000	0	0	0	0	0	0	63282.9	1	1	57.5363	21.8621
DATA	1737	21	37	0	0	A_04_P062577	ENSOCUT00000010494	7627.5	425.711	1.091561e+004	1.091566e+003	10465	22	6.621543e+000	0	0	0	0	0	0	10442.1	1	1	49.1849	23.5
DATA	1738	21	38	0	0	A_04_P029178	ENSOCUT00000026813	7653.42	425.427	5.675283e+004	5.675284e+003	54009	23	6.288925e+000	0	0	0	0	0	0	54277.2	1	1	57.5363	23.6333
DATA	1739	21	39	0	0	A_04_P059232	ENSOCUT00000010102	7678.5	425.352	9.091230e+001	9.649606e+000	134	24	5.099020e+000	0	0	0	0	0	0	86.9244	1	1	57.5363	23.2
DATA	1740	21	40	0	0	A_04_P059148	A_04_P059148	7703.53	425.692	7.912298e+002	7.918910e+001	809	24	5.303813e+000	0	0	0	0	0	0	756.356	1	1	50.1463	24.6957
DATA	1741	21	41	0	0	A_04_P091424	ENSOCUT00000009951	7729.07	425.28	7.323327e+001	8.006834e+000	116	22	6.218345e+000	0	0	0	0	0	0	69.9746	1	1	48.8603	22.2333
DATA	1742	21	42	1028	1	(+)E1A_r60_a107	E1A_r60_a107	7754.58	425.427	3.249981e+000	3.238220e+000	45	24	7.173947e+000	0	0	0	0	0	0	-4.62729	0	0	57.5363	22.5862
DATA	1743	21	43	0	0	A_04_P048629	ENSOCUT00000009151	7779.68	425.368	5.109340e+002	5.119601e+001	527	24	6.395563e+000	0	0	0	0	0	0	487.794	1	1	46.5243	23.5
DATA	1744	21	44	0	0	A_04_P070552	ENSOCUT00000000668	7805.5	425.5	5.158125e+002	5.168299e+001	548	28	7.040348e+000	0	0	0	0	1	0	492.215	1	1	57.5363	28.931
DATA	1745	21	45	0	0	A_04_P092911	ENSOCUT00000006319	7830.89	425.5	6.996503e+002	7.004015e+001	707	25.5	8.583320e+000	0	0	0	0	0	0	667.277	1	1	65	26.9375
DATA	1746	21	46	0	0	A_04_P037963	ENSOCUT00000000550	7856.42	425.427	1.130794e+003	1.131259e+002	1124	25	5.340978e+000	0	0	0	0	0	0	1077.81	1	1	65	25.3429
DATA	1747	21	47	0	0	A_04_P081576	ENSOCUT00000003170	7881.67	425.5	2.970965e+003	2.971143e+002	2872	26.5	7.520255e+000	0	0	0	0	0	0	2829.98	1	1	57.5363	27.4643
DATA	1748	21	48	0	0	A_04_P081038	ENSOCUT00000005461	7906.9	425.929	5.589605e+002	5.599039e+001	550	23	4.968750e+000	0	0	0	0	0	0	532.117	1	1	51.7088	22.5263
DATA	1749	21	49	0	0	A_04_P091567	A_04_P091567	7932.45	425.775	2.372013e+002	2.394196e+001	272	22	5.161134e+000	0	0	0	0	0	0	225.634	1	1	50.7771	22.1389
DATA	1750	21	50	0	0	A_04_P096832	XM_002715078	7957.89	425.5	3.266147e+000	3.257296e+000	51	20	5.994937e+000	0	0	0	0	0	0	1.32162	0	0	56.9804	22.5385
DATA	1751	21	51	0	0	A_04_P048258	A_04_P048258	7983.22	425.928	2.503015e+001	4.107533e+000	70	22	5.923689e+000	0	0	0	0	0	0	23.7711	1	1	46.5243	22.4865
DATA	1752	21	52	0	0	A_04_P005060	NM_001082187	8008.58	425.573	4.640123e+005	4.640123e+004	440182	28	1.807905e+001	0	0	0	0	1	0	440240	1	1	57.5363	33.069
DATA	1753	21	53	0	0	A_04_P066673	ENSOCUT00000001778	8034.11	425.5	7.461547e+002	7.468679e+001	749.5	23	1.639530e+001	0	0	0	0	1	0	707.229	1	1	56.9804	30.7667
DATA	1754	21	54	0	0	A_04_P043872	ENSOCUT00000011193	8059.27	426.267	4.001926e+000	3.290469e+000	52	21	6.422207e+000	0	0	0	0	0	0	3.78987	1	0	48.2044	23.2432
DATA	1755	21	55	0	0	A_04_P062761	ENSOCUT00000011362	8084.86	425.593	3.792574e+003	3.792715e+002	3514.5	25	7.775482e+000	0	0	0	0	0	0	3587.14	1	1	56.9804	25.3793
DATA	1756	21	56	0	0	A_04_P015101	AY175572	8110.42	425.573	4.182951e+001	5.311877e+000	87	24	7.274930e+000	0	0	0	0	0	0	39.5169	1	1	57.5363	24.0357
DATA	1757	21	57	0	0	A_04_P009562	A_04_P009562	8135.58	425.573	8.510128e+001	9.119638e+000	119.5	24	6.434637e+000	0	0	0	0	0	0	80.297	1	1	57.5363	23.5926
DATA	1758	21	58	0	0	A_04_P090033	A_04_P090033	8160.42	426.172	3.890214e+003	3.890352e+002	3716	26	7.131419e+000	0	0	0	0	0	0	3666.26	1	1	44.7812	24.5714
DATA	1759	21	59	0	0	A_04_P081697	ENSOCUT00000001270	8186.5	425.648	6.238573e+004	6.238574e+003	59747	21	7.527584e+000	0	0	0	0	0	0	58702.6	1	1	57.5363	22.2581
DATA	1760	21	60	0	0	A_04_P074499	ENSOCUT00000013933	8211.5	426.324	2.383004e+004	2.383006e+003	21988.5	25	7.752794e+000	0	0	0	0	0	0	22392.7	1	1	46.5243	24.5714
DATA	1761	21	61	0	0	A_04_P025262	EB374694	8237.19	426.153	1.173444e+002	1.218882e+001	158	21	5.396587e+000	0	0	0	0	0	0	110.083	1	1	47.5395	20.8621
DATA	1762	21	62	0	0	A_04_P064715	ENSOCUT00000006846	8262.5	426	3.229253e+002	3.246098e+001	346	22.5	4.697251e+000	0	0	0	0	0	0	302.413	1	1	54.1152	22.2353
DATA	1763	21	63	0	0	A_04_P066722	ENSOCUT00000016068	8288	426	1.665895e+002	1.698438e+001	200	20	7.253475e+000	0	0	0	0	0	0	155.72	1	1	54.9904	21.7097
DATA	1764	21	64	0	0	A_04_P094062	ENSOCUT00000015684	8313.31	426.171	3.687696e+001	4.958832e+000	75	19	5.849158e+000	0	0	0	0	0	0	34.4045	1	1	47.2035	19.8333
DATA	1765	21	65	0	0	A_04_P035202	A_04_P035202	8338.71	426.414	8.175774e+000	3.421194e+000	53	19.5	7.598785e+000	0	0	0	0	0	0	7.61197	1	0	46.1809	20.6923
DATA	1766	21	66	0	0	A_04_P017874	DN887493	8364	425.926	1.547742e+001	3.671909e+000	58	18	5.479429e+000	0	0	0	0	0	0	14.3767	1	0	46.8651	17.9
DATA	1767	21	67	0	0	A_04_P030114	ENSOCUT00000002129	8389.37	426.36	1.236229e+004	1.236234e+003	11308.5	19	5.164089e+000	0	0	0	0	0	0	11456.7	1	1	48.8603	19.5667
DATA	1768	21	68	0	0	A_04_P025247	EB374717	8415.09	426.386	1.824000e+002	1.854438e+001	215.5	21	5.211075e+000	0	0	0	0	0	0	168.602	1	1	57.259	20.303
DATA	1769	21	69	0	0	A_04_P094077	ENSOCUT00000009227	8440.38	426.5	6.123300e+002	6.132485e+001	602	19	6.184149e+000	0	0	0	0	0	0	564.487	1	1	49.8279	20.1429
DATA	1770	21	70	0	0	A_04_P034827	ENSOCUT00000003791	8465.94	426.519	3.315528e+002	3.332559e+001	340	20	4.875932e+000	0	0	0	0	0	0	304.756	1	1	50.4627	20.4667
DATA	1771	21	71	0	1	RC9	RC9	8491.42	426.427	3.387736e+000	3.375475e+000	41	19	5.741090e+000	0	0	0	0	0	0	-4.93998	0	0	65	18.963
DATA	1772	21	72	0	0	A_04_P026127	EB373746	8516.41	426.41	6.119591e+001	6.994116e+000	101	19	4.283949e+000	0	0	0	0	0	0	55.8921	1	1	50.1463	19.069
DATA	1773	21	73	0	0	A_04_P020940	EB379163	8542	426.455	1.000715e+001	3.542769e+000	52	20	4.499917e+000	0	0	0	0	0	0	9.10752	1	0	55.8519	19.973
DATA	1774	21	74	0	0	A_04_P032763	ENSOCUT00000005003	8567.66	426.243	6.347715e+000	3.470082e+000	48	21	6.147821e+000	0	0	0	0	0	0	5.755	1	0	48.8603	21.0645
DATA	1775	21	75	0	0	A_04_P001817	NM_001082710	8592.67	426.5	8.751126e+000	3.534876e+000	50	19	6.649945e+000	0	0	0	0	0	0	7.90315	1	0	65	21.3125
DATA	1776	21	76	0	0	A_04_P010123	ENSOCUT00000002636	8617.81	426.519	6.585461e+003	6.585551e+002	5720	19.5	3.588135e+000	0	0	0	0	0	0	5922.39	1	1	49.8279	19.5667
DATA	1777	21	77	0	0	A_04_P102393	ENSOCUT00000002314	8643.75	426.623	3.467694e+000	3.455144e+000	40	20	5.557777e+000	0	0	0	0	0	0	-0.944578	0	0	50.1463	20
DATA	1778	21	78	66	-1	(-)3xSLv1	NegativeControl	8669	426.455	3.484403e+000	3.471792e+000	39	21	4.836820e+000	0	0	0	0	0	0	-4.23598	0	0	65	20.3824
DATA	1779	21	79	0	0	A_04_P023452	ENSOCUT00000022379	8694.5	426.5	3.502303e+000	3.490405e+000	43	20	4.249172e+000	0	0	0	0	0	0	0.652998	0	0	57.5363	20.0571
DATA	1780	21	80	0	0	A_04_P025301	EB374631	8719.67	426.5	3.521179e+000	3.508436e+000	42	21	4.690416e+000	0	0	0	0	0	0	-0.242204	0	0	57.5363	20.25
DATA	1781	21	81	0	0	A_04_P033987	A_04_P033987	8745.33	426.5	9.109345e+000	3.644582e+000	49	23	6.082689e+000	0	0	0	0	0	0	7.98406	1	0	57.5363	21.9706
DATA	1782	21	82	0	0	A_04_P032757	ENSOCUT00000025316	8770.58	426.573	6.355332e+002	6.365241e+001	567	23	9.115279e+000	0	0	0	0	0	0	553.66	1	1	57.5363	24.6296
DATA	1783	21	83	66	1	DarkCorner	DarkCorner	8796	426.545	3.586402e+000	3.573422e+000	39	19	4.979445e+000	0	0	0	0	0	0	-1.81526	0	0	65	19.5556
DATA	1784	21	84	66	1	DarkCorner	DarkCorner	8821.35	426.573	3.610995e+000	3.597926e+000	35	21	5.162388e+000	0	0	0	0	0	0	-4.69565	0	0	51.4001	20.6897
DATA	1785	21	85	66	1	DarkCorner	DarkCorner	8847	426.865	3.637398e+000	3.624234e+000	37	18	4.325634e+000	0	0	0	0	0	0	-2.56777	0	0	46.8651	17.5556
DATA	1786	22	1	66	1	DarkCorner	DarkCorner	6726.53	431.756	3.542526e+000	3.529706e+000	36	18	3.858172e+000	0	0	0	0	0	0	-6.58539	0	0	50.1463	18.0789
DATA	1787	22	2	66	1	DarkCorner	DarkCorner	6751.8	431.732	3.516672e+000	3.503945e+000	36	21.5	4.809473e+000	0	0	0	0	0	0	-7.45123	0	0	51.4001	21.2
DATA	1788	22	3	66	1	DarkCorner	DarkCorner	6777	431.455	3.492827e+000	3.480186e+000	37	18	4.903587e+000	0	0	0	0	0	0	-5.69908	0	0	55.8519	19.3871
DATA	1789	22	4	0	0	A_04_P069741	ENSOCUT00000001568	6802.39	431.627	1.352553e+003	1.352995e+002	1258.5	20	3.535534e+000	0	0	0	0	0	0	1209.93	1	1	48.8603	20
DATA	1790	22	5	0	0	A_04_P017700	A_04_P017700	6827.67	431.5	2.055876e+001	4.004803e+000	61.5	19	3.928089e+000	0	0	0	0	0	0	18.5018	1	1	57.5363	19.1333
DATA	1791	22	6	0	0	A_04_P087456	ENSOCUT00000009360	6853.33	431.5	3.755467e+001	5.077466e+000	72.5	20	5.425297e+000	0	0	0	0	0	0	33.9917	1	1	57.5363	19.9231
DATA	1792	22	7	0	0	A_04_P084067	ENSOCUT00000008498	6878.5	431.5	3.411643e+000	3.399296e+000	43	26	8.143116e+000	0	0	0	0	0	0	-0.552489	0	0	65	25.1034
DATA	1793	22	8	0	0	A_04_P080652	ENSOCUT00000002900	6904	431.854	5.982067e+003	5.982162e+002	5494	21.5	5.357460e+000	0	0	0	0	0	0	5470.45	1	1	54.1152	21.0357
DATA	1794	22	9	0	0	A_04_P006047	DN890370	6929.42	431.573	6.120064e+000	3.422114e+000	50	23	5.560957e+000	0	0	0	0	0	0	5.62208	1	0	57.5363	22.5
DATA	1795	22	10	0	0	A_04_P065036	ENSOCUT00000010917	6954.54	431.882	2.055005e+003	2.055279e+002	1921	21	5.031808e+000	0	0	0	0	0	0	1895.89	1	1	49.8279	21.6296
DATA	1796	22	11	0	0	A_04_P019398	EB381642	6980.42	431.573	4.262612e+001	5.414880e+000	82	20	6.251726e+000	0	0	0	0	0	0	39.4816	1	1	57.5363	21.1622
DATA	1797	22	12	0	0	A_04_P006486	DN889945	7005.35	432.138	3.696397e+003	3.696547e+002	3456	23	5.007876e+000	0	0	0	0	0	0	3436.42	1	1	45.4864	22.3103
DATA	1798	22	13	0	0	A_04_P095393	NM_001082334	7030.55	432.23	4.021650e+003	4.021787e+002	3646	23	6.309898e+000	0	0	0	0	0	0	3751.4	1	1	48.2044	23.7407
DATA	1799	22	14	0	0	A_04_P022861	EB377256	7056.42	431.573	1.155121e+001	3.501814e+000	56.5	22	4.735626e+000	0	0	0	0	0	0	10.8075	1	0	57.5363	22.8846
DATA	1800	22	15	0	0	A_04_P005076	NM_001082727	7081.51	432.125	1.520187e+003	1.520545e+002	1467.5	23	4.519173e+000	0	0	0	0	0	0	1426.49	1	1	47.8731	21.8261
DATA	1801	22	16	0	0	A_04_P055757	ENSOCUT00000009455	7107	432.4	9.602551e+001	1.014966e+001	133	20	4.519109e+000	0	0	0	0	0	0	90.348	1	1	46.8651	19.7879
DATA	1802	22	17	0	0	A_04_P061167	ENSOCUT00000023213	7132.5	431.648	1.013786e+002	1.065528e+001	140	20	5.529977e+000	0	0	0	0	0	0	95.5968	1	1	57.5363	21.75
DATA	1803	22	18	0	0	A_04_P075525	A_04_P075525	7157.5	432	1.119870e+004	1.119875e+003	10702	21	6.305248e+000	0	0	0	0	0	0	10583.3	1	1	48.5334	23.4483
DATA	1804	22	19	0	0	A_04_P071618	ENSOCUT00000005332	7183.5	432	1.086026e+002	1.134080e+001	149	21	6.570053e+000	0	0	0	0	0	0	102.84	1	1	54.1152	22.0323
DATA	1805	22	20	0	0	A_04_P090872	A_04_P090872	7208.2	431.946	9.554897e+001	1.009595e+001	138.5	19	5.567402e+000	0	0	0	0	0	0	90.6338	1	1	47.8731	20.3125
DATA	1806	22	21	0	0	A_04_P044089	ENSOCUT00000006659	7234.09	432.065	3.267186e+000	3.255362e+000	42	20	3.844560e+000	0	0	0	0	0	0	-4.57411	0	0	65	19.7742
DATA	1807	22	22	0	0	A_04_P032911	ENSOCUT00000007217	7259.37	432.205	8.002831e+002	8.009430e+001	803	20	4.941677e+000	0	0	0	0	0	0	761.457	1	1	49.5074	20.8571
DATA	1808	22	23	0	0	A_04_P044837	A_04_P044837	7284.91	432.065	9.599130e+000	3.385622e+000	56.5	21	1.023932e+001	0	0	0	0	0	0	9.14466	1	0	54.4085	26.5429
DATA	1809	22	24	0	0	A_04_P038593	A_04_P038593	7310.5	432.352	3.254660e+000	3.242882e+000	44	20	2.473878e+001	0	0	1	0	1	0	-1.8194	0	0	57.5363	34.3103
DATA	1810	22	25	0	0	A_04_P063997	ENSOCUT00000002656	7335.45	432.455	1.336273e+002	1.374986e+001	171	21	6.972382e+000	0	0	0	0	0	0	127.574	1	1	50.1463	21.6757
DATA	1811	22	26	0	0	A_04_P097797	ENSOCUT00000012329	7361.06	432.528	4.531637e+003	4.531753e+002	4275.5	20	4.460050e+000	0	0	0	0	0	0	4330.05	1	1	52.9257	20.2727
DATA	1812	22	27	0	0	A_04_P094342	NM_001082191	7386.5	432.352	6.330096e+001	7.108732e+000	104	21.5	4.865736e+000	0	0	0	0	0	0	60.5256	1	1	57.5363	21.3462
DATA	1813	22	28	0	0	A_04_P079232	ENSOCUT00000008546	7411.52	432.747	1.919277e+003	1.919549e+002	1885	23	5.375615e+000	0	0	0	0	0	0	1836.36	1	1	50.4627	22.4783
DATA	1814	22	29	0	0	A_04_P012736	M77080	7437.41	432.564	3.242897e+000	3.233688e+000	49	23.5	6.176740e+000	0	0	0	0	0	0	1.22358	0	0	50.1463	22.6786
DATA	1815	22	30	0	0	A_04_P062873	ENSOCUT00000004465	7462.58	432.427	3.241757e+000	3.230025e+000	44	23	6.618520e+000	0	0	0	0	0	0	-4.97722	0	0	57.5363	23.2059
DATA	1816	22	31	0	0	A_04_P056318	ENSOCUT00000008441	7488.05	432.477	8.882334e+000	3.348985e+000	55	24	9.280356e+000	0	0	0	0	0	0	8.50804	1	0	55.8519	26.0625
DATA	1817	22	32	0	0	A_04_P071977	ENSOCUT00000009219	7513.27	432.805	1.853832e+002	1.881729e+001	222	21	6.132687e+000	0	0	0	0	0	0	177.62	1	1	49.5074	21.1212
DATA	1818	22	33	0	0	A_04_P025086	EB374854	7538.57	432.671	1.751877e+002	1.781366e+001	214	23	1.029343e+001	0	0	0	0	0	0	167.867	1	1	49.5074	25.7083
DATA	1819	22	34	0	0	A_04_P079042	ENSOCUT00000012453	7564.15	432.915	7.379864e+002	7.386918e+001	752.5	21.5	4.668367e+000	0	0	0	0	0	0	707.217	1	1	46.8651	21.6429
DATA	1820	22	35	0	0	A_04_P086868	ENSOCUT00000014519	7589.58	432.427	4.264872e+000	3.256025e+000	51	22	5.009677e+000	0	0	0	0	0	0	4.08651	1	0	65	22.4074
DATA	1821	22	36	0	0	A_04_P076562	ENSOCUT00000017310	7615.11	432.5	3.239953e+000	3.228227e+000	40.5	23.5	6.795323e+000	0	0	0	0	0	0	-6.71836	0	0	56.9804	24.2188
DATA	1822	22	37	0	0	A_04_P013291	AF014695	7640.5	432.5	6.767348e+000	3.298895e+000	55	23	6.067962e+000	0	0	0	0	0	0	6.4828	1	0	57.5363	23.3429
DATA	1823	22	38	0	0	A_04_P028127	A_04_P028127	7665.67	432.5	2.548318e+001	4.113776e+000	71	24	5.956297e+000	0	0	0	0	0	0	24.4064	1	1	65	24.5405
DATA	1824	22	39	0	0	A_04_P050828	ENSOCUT00000012324	7690.71	432.734	8.866985e+003	8.867044e+002	8342	28	3.850866e+000	0	0	0	0	0	0	8490.46	1	1	50.1463	26.8125
DATA	1825	22	40	0	0	A_04_P020586	EB379510	7716.58	432.573	3.565829e+000	3.250950e+000	52	22.5	6.732610e+000	0	0	0	0	0	0	3.41315	1	0	57.5363	22.9286
DATA	1826	22	41	0	0	A_04_P094580	A_04_P094580	7741.76	433.108	4.349210e+000	3.261313e+000	53	24	7.033335e+000	0	0	0	0	0	0	4.16189	1	0	48.2044	25.0303
DATA	1827	22	42	0	0	A_04_P032239	EB378228	7767.42	432.919	5.462115e+001	6.347573e+000	103	24	7.246801e+000	0	0	0	0	0	0	52.2438	1	1	48.8603	23.25
DATA	1828	22	43	0	0	A_04_P075248	ENSOCUT00000008997	7792.58	432.573	1.243771e+001	3.466334e+000	57	24.5	6.464759e+000	0	0	0	0	0	0	11.8898	1	0	57.5363	25
DATA	1829	22	44	0	0	A_04_P012986	NM_001170929	7818.42	432.573	5.093155e+005	5.093155e+004	488766	32.5	1.666026e+001	0	0	0	0	1	0	486617	1	1	57.5363	37.2333
DATA	1830	22	45	0	0	A_04_P061052	ENSOCUT00000015110	7843.58	432.573	4.204386e+000	3.266281e+000	52	25	5.307532e+000	0	0	0	0	0	0	4.01471	1	0	57.5363	25.6452
DATA	1831	22	46	0	0	A_04_P054880	ENSOCUT00000004764	7869	432.545	7.481589e+001	8.153483e+000	117	24	6.451959e+000	0	0	0	0	0	0	71.3954	1	1	55.8519	24.4722
DATA	1832	22	47	0	0	A_04_P020654	A_04_P020654	7893.95	433.384	2.130632e+003	2.130879e+002	1992.5	25	5.344133e+000	0	0	0	0	0	0	2032.23	1	1	47.5395	24.878
DATA	1833	22	48	0	0	A_04_P020271	ENSOCUT00000003690	7919.72	433.197	4.431093e+003	4.431212e+002	4256.5	22	5.013316e+000	0	0	0	0	0	0	4223.17	1	1	48.8603	22
DATA	1834	22	49	0	0	A_04_P022584	EB377515	7945.03	433.284	1.978047e+002	2.004531e+001	238	23	5.592725e+000	0	0	0	0	0	0	188.38	1	1	45.835	23.75
DATA	1835	22	50	0	0	A_04_P025625	EB374279	7970.51	432.974	1.023676e+001	3.408014e+000	58	24	5.743244e+000	0	0	0	0	0	0	9.74026	1	0	49.8279	23.7879
DATA	1836	22	51	130	1	(+)eQC-39	EQC	7996	433	3.265337e+000	3.253520e+000	46	25	5.865340e+000	0	0	0	0	0	0	-1.494	0	0	54.9904	24.2813
DATA	1837	22	52	0	0	A_04_P033322	ENSOCUT00000004899	8021.5	433	4.109233e+005	4.109233e+004	403308	33	1.850926e+001	0	0	0	0	1	0	390275	1	1	54.1152	39
DATA	1838	22	53	0	0	A_04_P017268	XR_085368	8046.37	433	1.394388e+004	1.394391e+003	13070.5	20	4.177391e+000	0	0	0	0	0	0	13230.1	1	1	50.4627	21.2174
DATA	1839	22	54	0	0	A_04_P089782	ENSOCUT00000009940	8072.5	433	6.943475e+000	3.336494e+000	52.5	26	7.432015e+000	0	0	0	0	0	0	6.58078	1	0	54.1152	26.1212
DATA	1840	22	55	0	0	A_04_P027678	ENSOCUT00000030944	8097.5	433.352	3.973442e+005	3.973442e+004	392195	25	1.121939e+001	0	0	0	0	0	0	376190	1	1	57.5363	28.5185
DATA	1841	22	56	0	0	A_04_P029432	AY175473	8123	433.319	1.018559e+001	3.425851e+000	56	23	7.369291e+000	0	0	0	0	0	0	9.63145	1	0	58.0869	23.625
DATA	1842	22	57	0	0	A_04_P032669	NM_001256300	8148.5	433.352	3.002045e+001	4.442875e+000	75	23	6.706505e+000	0	0	0	0	0	0	28.3503	1	1	57.5363	22.8519
DATA	1843	22	58	0	0	A_04_P091946	ENSOCUT00000003126	8173.58	433.427	5.956847e+000	3.333291e+000	52.5	24	5.489769e+000	0	0	0	0	0	0	5.61782	1	0	57.5363	23.7143
DATA	1844	22	59	0	0	A_04_P083836	ENSOCUT00000000022	8198.85	433.587	1.567895e+004	1.567898e+003	14449.5	21	7.280568e+000	0	0	0	0	0	0	14765.3	1	1	48.8603	23.56
DATA	1845	22	60	0	0	A_04_P005550	ENSOCUT00000017891	8224.5	433.352	4.080302e+002	4.093543e+001	430	20.5	6.211868e+000	0	0	0	0	0	0	383.625	1	1	57.5363	20.9286
DATA	1846	22	61	0	0	A_04_P050118	ENSOCUT00000002962	8249.68	433.532	1.248459e+004	1.248463e+003	11385	23	5.558953e+000	0	0	0	0	0	0	11718.7	1	1	50.4627	22.3529
DATA	1847	22	62	0	0	A_04_P009497	ENSOCUT00000013512	8275.06	433.506	6.185754e+003	6.185842e+002	5599.5	23	7.104917e+000	0	0	0	0	0	0	5795.83	1	1	49.5074	24.8125
DATA	1848	22	63	0	0	A_04_P085112	ENSOCUT00000013844	8300.44	433.734	8.505651e+002	8.512079e+001	804	18	6.686851e+000	0	0	0	0	0	0	795.459	1	1	50.7771	19.7742
DATA	1849	22	64	0	0	A_04_P014861	AY171908	8325.83	433.578	1.934573e+004	1.934576e+003	19591	24	8.231861e+000	0	0	0	0	0	0	18054.9	1	1	44.7812	23.9259
DATA	1850	22	65	0	0	A_04_P020386	EB379722	8351.5	433.5	3.333540e+000	3.322891e+000	44.5	20	7.762087e+000	0	0	0	0	0	0	0.902884	0	0	65	21
DATA	1851	22	66	0	0	A_04_P065302	XM_002714723	8376.89	433.5	1.475388e+002	1.512484e+001	180	19	4.221398e+000	0	0	0	0	0	0	137.069	1	1	56.9804	18.0345
DATA	1852	22	67	0	0	A_04_P075733	ENSOCUT00000001321	8401.86	433.582	2.345158e+003	2.345395e+002	2161	21	4.426809e+000	0	0	0	0	0	0	2173.45	1	1	50.1463	21.1429
DATA	1853	22	68	0	0	A_04_P024110	EB375955	8427.94	433.825	3.358441e+000	3.346287e+000	40	19	5.437663e+000	0	0	0	0	0	0	-4.22945	0	0	45.4864	19.5455
DATA	1854	22	69	0	0	A_04_P082297	A_04_P082297	8453.33	433.5	3.368161e+000	3.357295e+000	45.5	21	6.166050e+000	0	0	0	0	0	0	0.868937	0	0	65	21.4571
DATA	1855	22	70	0	0	A_04_P092682	ENSOCUT00000004142	8478.37	434.265	5.198759e+003	5.198868e+002	4807.5	20	5.662512e+000	0	0	0	0	0	0	4777.73	1	1	46.5243	19.2759
DATA	1856	22	71	0	0	A_04_P001666	NM_001082355	8503.44	433.74	1.792890e+003	1.793208e+002	1656	19.5	5.496870e+000	0	0	0	0	0	0	1642.32	1	1	49.5074	20.0417
DATA	1857	22	72	0	0	A_04_P097182	ENSOCUT00000008517	8529.08	434.182	3.400324e+000	3.396825e+000	46	21	5.310965e+000	0	0	0	0	0	0	2.23166	0	0	48.2044	21.2778
DATA	1858	22	73	0	0	A_04_P026717	EB373088	8554.58	433.573	1.227438e+001	3.615542e+000	53	20	6.193712e+000	0	0	0	0	0	0	11.1633	1	0	57.5363	21.8276
DATA	1859	22	74	0	0	A_04_P028356	ENSOCUT00000008946	8579.89	434.273	2.197816e+004	2.197818e+003	20348	20	6.957392e+000	0	0	0	0	0	0	19913.5	1	1	45.835	21.9697
DATA	1860	22	75	0	0	A_04_P063473	A_04_P063473	8605.5	433.648	1.059274e+001	3.588202e+000	51	20	6.421888e+000	0	0	0	0	0	0	9.55671	1	0	65	22.1765
DATA	1861	22	76	0	0	A_04_P076289	ENSOCUT00000008370	8630.86	433.593	1.418591e+002	1.459785e+001	164	19	2.407254e+000	0	0	0	0	0	0	127.421	1	1	56.9804	19.2222
DATA	1862	22	77	0	0	A_04_P068579	ENSOCUT00000002512	8656.07	434.187	4.972251e+003	4.972371e+002	4281	21.5	5.385165e+000	0	0	0	0	0	0	4445.86	1	1	47.5395	21.5
DATA	1863	22	78	0	0	A_04_P057239	ENSOCUT00000010256	8681.44	434.466	2.264132e+003	2.264399e+002	2032.5	21	5.418606e+000	0	0	0	0	0	0	2014.48	1	1	47.8731	21.8065
DATA	1864	22	79	0	0	A_04_P019636	EB380453	8707.19	434.443	2.543818e+001	4.322735e+000	63	21	4.733800e+000	0	0	0	0	0	0	22.5121	1	1	46.5243	20.8621
DATA	1865	22	80	0	0	A_04_P083042	ENSOCUT00000012265	8732.18	434.423	9.888074e+000	3.650833e+000	50.5	21	4.981748e+000	0	0	0	0	0	0	8.70242	1	0	46.5243	20.8462
DATA	1866	22	81	0	0	A_04_P017004	ENSOCUT00000021102	8757.63	433.596	1.935534e+005	1.935534e+004	177089	23	8.273549e+000	0	0	0	0	0	0	169313	1	1	57.8122	23.4194
DATA	1867	22	82	0	0	A_04_P062252	A_04_P062252	8783.5	434	4.616302e+004	4.616303e+003	41465	22	7.576833e+000	0	0	0	0	0	0	40125.1	1	1	54.1152	22.0571
DATA	1868	22	83	66	1	DarkCorner	DarkCorner	8808.79	434.115	3.595131e+000	3.582120e+000	38	21	5.358913e+000	0	0	0	0	0	0	-1.01779	0	0	49.1849	19.8889
DATA	1869	22	84	66	1	DarkCorner	DarkCorner	8834.11	434.068	3.620598e+000	3.607495e+000	38	20	5.695310e+000	0	0	0	0	0	0	-2.27623	0	0	46.8651	19.6452
DATA	1870	22	85	66	1	DarkCorner	DarkCorner	8859.28	434.069	3.647546e+000	3.634345e+000	38	18	4.916054e+000	0	0	0	0	0	0	-2.47517	0	0	47.8731	17.926
DATA	1871	23	1	66	1	DarkCorner	DarkCorner	6713.46	439.236	3.551178e+000	3.538326e+000	40	18	5.275049e+000	0	0	0	0	0	0	-3.34727	0	0	47.5395	18.13
DATA	1872	23	2	66	1	DarkCorner	DarkCorner	6738.77	438.768	3.524684e+000	3.511928e+000	41.5	20	5.195489e+000	0	0	0	0	0	0	-1.80804	0	0	46.8651	21.2
DATA	1873	23	3	66	1	DarkCorner	DarkCorner	6764.41	439.108	3.499100e+000	3.486437e+000	42	22	5.285830e+000	0	0	0	0	0	0	-2.0745	0	0	48.5334	21.5
DATA	1874	23	4	0	0	A_04_P093142	ENSOCUT00000002963	6789.64	439.247	7.924189e+002	7.931754e+001	749	20.5	4.606436e+000	0	0	0	0	0	0	707.711	1	1	47.8731	20.4118
DATA	1875	23	5	0	0	A_04_P006482	A_04_P006482	6815.09	438.614	3.008056e+001	4.571119e+000	71.5	21	3.872524e+000	0	0	0	0	0	0	27.0311	1	1	57.259	20.7632
DATA	1876	23	6	0	0	A_04_P012243	A_04_P012243	6840.4	439.342	1.718858e+002	1.752577e+001	190	20	5.215477e+000	0	0	0	0	0	0	155.391	1	1	47.8731	19.4865
DATA	1877	23	7	0	0	A_04_P000179	NM_001082108	6865.61	438.931	2.112524e+005	2.112524e+004	192432	23	6.226494e+000	0	0	0	0	0	0	192008	1	1	53.8203	23.6667
DATA	1878	23	8	0	0	A_04_P093579	ENSOCUT00000004405	6891.5	439	9.283143e+000	3.510197e+000	53.5	22	5.416215e+000	0	0	0	0	0	0	8.48174	1	0	54.1152	22.8462
DATA	1879	23	9	0	0	A_04_P090494	XM_002715382	6916.5	439	4.431038e+000	3.398390e+000	48.5	22	5.124317e+000	0	0	0	0	0	0	4.06754	1	0	65	21.5172
DATA	1880	23	10	0	0	A_04_P064592	ENSOCUT00000010687	6941.72	439.118	3.265427e+003	3.265599e+002	3035	23	6.510537e+000	0	0	0	0	0	0	3010.85	1	1	48.8603	24.5
DATA	1881	23	11	0	0	A_04_P085424	ENSOCUT00000013816	6967.31	439.391	3.580979e+003	3.581135e+002	3344	20	6.023851e+000	0	0	0	0	0	0	3315.69	1	1	44.7812	21.1351
DATA	1882	23	12	0	0	A_04_P043112	A_04_P043112	6992.61	439.069	2.378671e+001	4.090710e+000	67	22	4.878878e+000	0	0	0	0	0	0	22.1067	1	1	53.8203	22.3
DATA	1883	23	13	0	0	A_04_P005972	DN890446	7018.42	439.427	4.959554e+001	5.965949e+000	87	22	5.103393e+000	0	0	0	0	0	0	46.2609	1	1	57.5363	22.7308
DATA	1884	23	14	0	0	A_04_P013141	ENSOCUT00000009785	7043.5	439.352	4.843747e+004	4.843748e+003	45946.5	23	6.241868e+000	0	0	0	0	0	0	45324.6	1	1	57.5363	23.9333
DATA	1885	23	15	0	0	A_04_P081460	ENSOCUT00000011940	7068.91	439.423	6.152786e+002	6.161605e+001	627.5	23.5	5.610365e+000	0	0	0	0	0	0	577.462	1	1	50.1463	23.9286
DATA	1886	23	16	0	0	A_04_P073057	ENSOCUT00000000244	7094.25	439.413	3.708713e+003	3.708859e+002	3628	23	5.121961e+000	0	0	0	0	0	0	3490.25	1	1	48.8603	21.8
DATA	1887	23	17	0	0	A_04_P013086	ENSOCUT00000012304	7119.9	439.43	3.290216e+000	3.278332e+000	46	20	4.778564e+000	0	0	0	0	0	0	0.115022	0	0	50.1463	20.0625
DATA	1888	23	18	0	0	A_04_P070140	A_04_P070140	7145.42	439.427	3.282730e+000	3.272701e+000	48	25	5.618447e+000	0	0	0	0	0	0	1.04076	0	0	65	24.4815
DATA	1889	23	19	0	0	A_04_P070372	ENSOCUT00000010041	7170.33	439.458	5.326643e+002	5.336635e+001	545	21	6.154879e+000	0	0	0	0	0	0	504.719	1	1	48.2044	22.9444
DATA	1890	23	20	0	0	A_04_P089951	A_04_P089951	7196	439.455	7.375872e+000	3.340539e+000	54	20.5	5.572923e+000	0	0	0	0	0	0	7.00207	1	0	55.8519	21.3333
DATA	1891	23	21	0	0	A_04_P096682	ENSOCUT00000013003	7221.31	439.577	8.023423e+002	8.030013e+001	807.5	19	4.993567e+000	0	0	0	0	0	0	762.973	1	1	50.1463	19.9167
DATA	1892	23	22	0	0	A_04_P074189	ENSOCUT00000008807	7246.67	439.5	6.631092e+002	6.639040e+001	689	21	4.540674e+000	0	0	0	0	0	0	631.506	1	1	57.5363	21.1071
DATA	1893	23	23	0	0	A_04_P062947	ENSOCUT00000007103	7272.33	439.5	1.352253e+001	3.513993e+000	57	20	4.821125e+000	0	0	0	0	0	0	12.8954	1	0	57.5363	20.9189
DATA	1894	23	24	0	0	A_04_P030592	A_04_P030592	7297.5	439.5	7.237045e+005	7.237045e+004	691908	31	2.042890e+001	0	0	0	0	1	0	690949	1	1	57.5363	36.8387
DATA	1895	23	25	0	0	A_04_P026510	EB373350	7322.93	439.651	3.953132e+003	3.953265e+002	3837	19.5	4.749130e+000	0	0	0	0	0	0	3778.24	1	1	52.0157	19.5357
DATA	1896	23	26	0	0	A_04_P079715	ENSOCUT00000006114	7348.5	439.5	8.738311e+000	3.349329e+000	54.5	22	6.492856e+000	0	0	0	0	0	0	8.359	1	0	57.5363	22.2895
DATA	1897	23	27	0	0	A_04_P024706	A_04_P024706	7373.67	439.5	3.627247e+001	4.857512e+000	84	22	4.560826e+000	0	0	0	0	0	0	34.7244	1	1	57.5363	21.6364
DATA	1898	23	28	0	0	A_04_P053869	ENSOCUT00000010079	7398.96	439.957	1.365730e+004	1.365734e+003	13231.5	21.5	6.217759e+000	0	0	0	0	0	0	13084.2	1	1	46.8651	23.35
DATA	1899	23	29	0	0	A_04_P005841	DN890556	7424.29	439.829	3.190896e+003	3.191059e+002	3012	24	8.060296e+000	0	0	0	0	0	0	3058.56	1	1	50.7771	23.8261
DATA	1900	23	30	0	0	A_04_P052738	ENSOCUT00000017189	7449.64	440.092	2.837990e+002	2.856258e+001	314	22	5.081972e+000	0	0	0	0	0	0	272.162	1	1	49.1849	21.6333
DATA	1901	23	31	0	0	A_04_P040821	ENSOCUT00000007510	7475.42	439.573	8.581868e+001	9.167647e+000	125	24	7.330067e+000	0	0	0	0	0	0	82.3187	1	1	65	24.8333
DATA	1902	23	32	0	0	A_04_P032605	DN887020	7500.58	439.573	7.874534e+001	8.508849e+000	120	22	7.305164e+000	0	0	0	0	0	0	75.5522	1	1	57.5363	23.7059
DATA	1903	23	33	0	0	A_04_P056203	A_04_P056203	7526.42	439.573	3.234878e+000	3.223171e+000	46	24	6.487768e+000	0	0	0	0	0	0	-1.46299	0	0	57.5363	23.6552
DATA	1904	23	34	0	0	A_04_P005681	ENSOCUT00000028097	7551.56	440.148	1.370856e+004	1.370860e+003	13339	21	5.033092e+000	0	0	0	0	0	0	13157.5	1	1	49.8279	21.1739
DATA	1905	23	35	0	0	A_04_P026133	A_04_P026133	7576.51	440.147	2.564748e+002	2.584913e+001	295	20	6.057418e+000	0	0	0	0	0	0	246.167	1	1	49.1849	22.3333
DATA	1906	23	36	0	0	A_04_P010022	DN885665	7602.16	439.978	3.668062e+003	3.668204e+002	3494	22	5.831839e+000	0	0	0	0	0	0	3520.29	1	1	53.2255	22.3
DATA	1907	23	37	0	0	A_04_P042147	ENSOCUT00000014718	7627.56	440.29	2.410497e+002	2.431948e+001	263	21	6.521099e+000	0	0	0	0	0	0	231.324	1	1	46.8651	22.5161
DATA	1908	23	38	0	0	A_04_P004680	A_04_P004680	7652.75	440.234	4.208157e+001	5.300996e+000	92	23	6.447681e+000	0	0	0	0	0	0	40.3756	1	1	45.1352	24.1905
DATA	1909	23	39	0	0	A_04_P029683	ENSOCUT00000010492	7678.5	440	3.732348e+000	3.246166e+000	53	25	7.452956e+000	0	0	0	0	0	0	3.57996	1	0	54.1152	25.1892
DATA	1910	23	40	0	0	A_04_P006126	DN890288	7703.64	440.258	1.258366e+004	1.258371e+003	12147	24	8.042799e+000	0	0	0	0	0	0	12066.9	1	1	46.1809	26.0741
DATA	1911	23	41	0	0	A_04_P001781	NM_001101699	7728.93	439.8	2.729112e+002	2.748123e+001	297	23	5.970113e+000	0	0	0	0	0	0	261.584	1	1	46.8651	22.9211
DATA	1912	23	42	0	0	A_04_P070837	A_04_P070837	7753.97	440.03	3.239778e+000	3.242099e+000	52	26	7.333983e+000	0	0	0	0	0	0	2.88843	0	0	46.8651	24.3889
DATA	1913	23	43	0	0	A_04_P102743	NM_001082748	7779.63	440.043	1.230769e+004	1.230773e+003	12065	23	6.052016e+000	0	0	0	0	0	0	11787.2	1	1	46.8651	22.5758
DATA	1914	23	44	0	0	A_04_P034537	ENSOCUT00000027884	7805.5	440.352	1.659125e+001	3.632102e+000	65	26	6.733403e+000	0	0	0	0	0	0	15.8824	1	1	57.5363	27.125
DATA	1915	23	45	0	0	A_04_P002996	NM_001082319	7830.91	440.386	1.638933e+002	1.670512e+001	204.5	27.5	8.730681e+000	0	0	0	0	0	0	156.804	1	1	65	28.0313
DATA	1916	23	46	0	0	A_04_P076028	ENSOCUT00000016480	7855.95	440.527	2.040847e+003	2.041103e+002	1937	24	5.653899e+000	0	0	0	0	0	0	1951.46	1	1	54.4085	23.9211
DATA	1917	23	47	0	0	A_04_P077687	ENSOCUT00000005737	7881.38	440.658	5.679433e+003	5.679525e+002	5377.5	24	5.027345e+000	0	0	0	0	0	0	5427.25	1	1	49.1849	24.875
DATA	1918	23	48	0	0	A_04_P008046	DN888369	7907.09	440.386	1.078168e+001	3.413924e+000	57	23	3.875526e+000	0	0	0	0	0	0	10.295	1	0	57.259	22.6552
DATA	1919	23	49	0	0	A_04_P101952	NM_001082053	7932.26	440.069	9.171813e+001	9.727887e+000	136	22	5.485356e+000	0	0	0	0	0	0	87.5061	1	1	47.5395	22.1765
DATA	1920	23	50	0	0	A_04_P077808	ENSOCUT00000015763	7957.81	440.43	1.439328e+001	3.549214e+000	61	23	5.496718e+000	0	0	0	0	0	0	13.7221	1	0	58.0869	23.7059
DATA	1921	23	51	0	0	A_04_P063232	ENSOCUT00000011158	7983.18	440.351	3.258927e+000	3.249056e+000	50	21	5.635386e+000	0	0	0	0	0	0	1.06465	0	0	48.8603	22.5152
DATA	1922	23	52	0	0	A_04_P054742	ENSOCUT00000003880	8008.58	440.427	2.258484e+001	3.957758e+000	69	24	6.720535e+000	0	0	0	0	0	0	21.493	1	1	57.5363	25.0323
DATA	1923	23	53	0	0	A_04_P052939	ENSOCUT00000011278	8034.11	440.5	3.265089e+000	3.253272e+000	46	23	8.736066e+000	0	0	0	0	0	0	-1.18255	0	0	56.9804	26.1667
DATA	1924	23	54	0	0	A_04_P012159	A_04_P012159	8059.5	440.5	6.542092e+004	6.542093e+003	63138	23	5.554387e+000	0	0	0	0	0	0	62132.1	1	1	57.5363	23.7317
DATA	1925	23	55	0	0	A_04_P082031	A_04_P082031	8084.67	440.5	2.121437e+003	2.121688e+002	2046.5	33.5	1.143057e+001	0	0	0	0	1	0	2012.55	1	1	57.5363	34.0909
DATA	1926	23	56	0	0	A_04_P002316	NM_001082300	8109.62	440.416	5.450685e+003	5.450783e+002	4965.5	24	7.268654e+000	0	0	0	0	0	0	5164.78	1	1	49.8279	25.2
DATA	1927	23	57	0	0	A_04_P019431	EB381428	8135.56	440.74	8.530042e+001	9.134710e+000	126.5	21	6.404899e+000	0	0	0	0	0	0	80.7264	1	1	49.5074	22.9091
DATA	1928	23	58	0	0	A_04_P090038	ENSOCUT00000003621	8160.76	440.823	2.286856e+004	2.286858e+003	21576.5	24	5.702090e+000	0	0	0	0	0	0	21613.5	1	1	50.4627	23.1739
DATA	1929	23	59	0	0	A_04_P098213	ENSOCUT00000013292	8186.5	440.5	1.071688e+005	1.071688e+004	103447	21	6.016504e+000	0	0	0	0	0	0	101133	1	1	57.5363	22.5143
DATA	1930	23	60	0	0	A_04_P100343	ENSOCUT00000007437	8211.53	440.806	2.250467e+003	2.250706e+002	2173.5	20	5.159155e+000	0	0	0	0	0	0	2120.62	1	1	47.8731	21.0455
DATA	1931	23	61	0	0	A_04_P039328	XM_002714511	8237.42	440.573	6.586873e+002	6.595075e+001	654	20.5	5.507450e+000	0	0	0	0	0	0	619.617	1	1	57.5363	20.4643
DATA	1932	23	62	0	0	A_04_P084797	A_04_P084797	8262.58	440.573	1.312607e+001	3.545639e+000	56.5	25	4.667888e+000	0	0	0	0	0	0	12.3261	1	0	57.5363	24.4074
DATA	1933	23	63	0	0	A_04_P098339	ENSOCUT00000005251	8288	440.545	2.988520e+003	2.988702e+002	2790	19.5	7.987058e+000	0	0	0	0	0	0	2801.11	1	1	55.8519	22
DATA	1934	23	64	0	0	A_04_P095257	ENSOCUT00000011414	8313.42	440.573	1.086482e+002	1.135682e+001	142	22	6.145022e+000	0	0	0	0	0	0	101.632	1	1	65	22.1935
DATA	1935	23	65	0	0	A_04_P012783	EB379820	8338.62	440.917	4.945308e+004	4.945309e+003	44521	22	9.182670e+000	0	0	0	0	0	0	46165	1	1	50.7771	22.8929
DATA	1936	23	66	0	0	A_04_P045752	ENSOCUT00000006814	8364.42	440.573	1.332122e+001	3.578335e+000	57	19	5.754406e+000	0	0	0	0	0	0	12.4061	1	0	57.5363	18.9118
DATA	1937	23	67	0	0	A_04_P060619	ENSOCUT00000008217	8389.38	440.756	2.644366e+002	2.665237e+001	283	20	4.684371e+000	0	0	0	0	0	0	245.692	1	1	50.1463	20.12
DATA	1938	23	68	0	0	A_04_P060443	ENSOCUT00000015877	8414.75	440.974	5.971094e+002	5.980414e+001	578	21	4.002956e+000	0	0	0	0	0	0	553.374	1	1	49.1849	20.9032
DATA	1939	23	69	0	0	A_04_P013666	NM_001170956	8440.06	440.909	2.517205e+002	2.539354e+001	272	19	5.552898e+000	0	0	0	0	0	0	232.64	1	1	48.2044	19.4375
DATA	1940	23	70	0	0	A_04_P091519	ENSOCUT00000015708	8465.56	441.208	2.522007e+004	2.522009e+003	22894	21	5.784300e+000	0	0	0	0	0	0	23240.9	1	1	49.1849	21.3793
DATA	1941	23	71	0	0	A_04_P088922	ENSOCUT00000004080	8491.5	441	2.519865e+001	4.205740e+000	67	17	6.269318e+000	0	0	0	0	0	0	23.146	1	1	54.1152	19
DATA	1942	23	72	0	0	A_04_P003736	ENSOCUT00000004637	8516.5	441.179	1.724719e+002	1.757493e+001	197	20	5.671567e+000	0	0	0	0	0	0	157.906	1	1	49.1849	21.2
DATA	1943	23	73	0	0	A_04_P013601	ENSOCUT00000001812	8542.1	441.12	2.303239e+002	2.328060e+001	250	20	4.513892e+000	0	0	0	0	0	0	210.114	1	1	50.1463	20.5588
DATA	1944	23	74	0	0	A_04_P011961	DN881980	8567.45	441.066	1.527794e+002	1.565243e+001	180.5	20.5	5.583896e+000	0	0	0	0	0	0	138.846	1	1	49.1849	22.0714
DATA	1945	23	75	0	0	A_04_P099089	ENSOCUT00000007703	8592.5	441	1.227591e+004	1.227596e+003	10704	20	7.080436e+000	0	0	0	0	0	0	11111.9	1	1	48.5334	22.4848
DATA	1946	23	76	0	0	A_04_P065532	ENSOCUT00000017909	8617.77	441.198	9.331298e+002	9.337606e+001	872	19	3.801528e+000	0	0	0	0	0	0	841.073	1	1	50.4627	19.75
DATA	1947	23	77	0	0	A_04_P001777	NM_001101725	8643.38	441.37	1.887356e+003	1.887671e+002	1750.5	19	4.551564e+000	0	0	0	0	0	0	1693.39	1	1	50.7771	19.1563
DATA	1948	23	78	0	0	A_04_P005279	DN891052	8668.91	441.386	1.240375e+002	1.287840e+001	152	22	5.248015e+000	0	0	0	0	0	0	110.748	1	1	57.259	21.3333
DATA	1949	23	79	0	0	A_04_P061908	ENSOCUT00000004261	8694.5	441.352	3.083502e+002	3.103102e+001	318.5	20	4.030834e+000	0	0	0	0	0	0	273.886	1	1	57.5363	19.381
DATA	1950	23	80	0	0	A_04_P089112	ENSOCUT00000007247	8719.35	441.525	1.241914e+002	1.290312e+001	152	22	4.551071e+000	0	0	0	0	0	0	109.724	1	1	50.7771	21.4074
DATA	1951	23	81	0	0	A_04_P059307	ENSOCUT00000005564	8745.42	441.427	3.534560e+000	3.521769e+000	39	20	6.148879e+000	0	0	0	0	0	0	-0.260667	0	0	57.5363	21.0606
DATA	1952	23	82	0	0	A_04_P048220	A_04_P048220	8770.58	441.427	3.556192e+000	3.547560e+000	42	21.5	8.097570e+000	0	0	0	0	0	0	1.51312	0	0	57.5363	22.4722
DATA	1953	23	83	0	0	A_04_P101997	A_04_P101997	8796	441.455	4.686538e+002	4.700089e+001	449	21	7.172522e+000	0	0	0	0	0	0	406.429	1	1	55.8519	20.4848
DATA	1954	23	84	66	1	DarkCorner	DarkCorner	8821.26	441.636	3.604049e+000	3.591006e+000	36	19	4.343578e+000	0	0	0	0	0	0	-3.34965	0	0	49.8279	19
DATA	1955	23	85	66	1	DarkCorner	DarkCorner	8846.69	441.797	3.630432e+000	3.617294e+000	36	18.5	5.611555e+000	0	0	0	0	0	0	-3.46642	0	0	49.1849	18.7857
DATA	1956	24	1	66	1	DarkCorner	DarkCorner	6726.2	446.203	3.532431e+000	3.519647e+000	37	18	5.384853e+000	0	0	0	0	0	0	-4.62309	0	0	47.8731	18.9429
DATA	1957	24	2	66	1	DarkCorner	DarkCorner	6751.5	446.352	3.506443e+000	3.493753e+000	42	19	5.273397e+000	0	0	0	0	0	0	-2.33434	0	0	57.5363	19.6061
DATA	1958	24	3	0	0	A_04_P021948	EB378098	6776.79	446.413	2.936483e+002	2.956910e+001	305	20	5.188196e+000	0	0	0	0	0	0	261.767	1	1	50.7771	20.0741
DATA	1959	24	4	0	0	A_04_P085575	A_04_P085575	6802.06	446.313	4.486195e+001	5.657764e+000	82	20	4.291975e+000	0	0	0	0	0	0	40.2501	1	1	51.4001	19.8947
DATA	1960	24	5	0	0	A_04_P042579	A_04_P042579	6827.58	446.427	1.052472e+001	3.584270e+000	53	19	4.239370e+000	0	0	0	0	0	0	9.50094	1	0	57.5363	18.9737
DATA	1961	24	6	0	0	A_04_P100882	ENSOCUT00000016132	6853.42	446.427	1.996479e+003	1.996770e+002	1814.5	20	5.251344e+000	0	0	0	0	0	0	1812.73	1	1	57.5363	21.3125
DATA	1962	24	7	0	0	A_04_P000176	NM_001082108	6878.5	446.352	1.256504e+005	1.256504e+004	112829	23.5	6.951060e+000	0	0	0	0	0	0	114683	1	1	57.5363	23.6
DATA	1963	24	8	0	0	A_04_P032917	EL341986	6903.69	446.662	2.551259e+004	2.551261e+003	23615.5	22	5.608799e+000	0	0	0	0	0	0	23401.9	1	1	48.5334	21.3
DATA	1964	24	9	0	0	A_04_P046769	ENSOCUT00000012200	6929.03	446.863	1.003989e+004	1.003994e+003	9012	22.5	6.123870e+000	0	0	0	0	0	0	9252.05	1	1	46.8651	22.2059
DATA	1965	24	10	0	0	A_04_P007242	DN889179	6954.58	446.427	1.946598e+002	1.975083e+001	225	22.5	7.995038e+000	0	0	0	0	0	0	180.142	1	1	57.5363	23.0714
DATA	1966	24	11	0	0	A_04_P016399	EB378230	6979.8	446.976	1.380293e+001	3.603582e+000	59	21	5.255758e+000	0	0	0	0	0	0	12.8253	1	0	50.4627	21.7941
DATA	1967	24	12	0	0	A_04_P007677	DN888748	7005.5	446.5	1.605517e+005	1.605517e+004	150911	21.5	5.559675e+000	0	0	0	0	0	0	149719	1	1	57.5363	21.6176
DATA	1968	24	13	0	0	A_04_P063336	ENSOCUT00000007002	7030.89	446.5	3.211776e+003	3.211946e+002	2920	23	4.712749e+000	0	1	0	0	0	0	3005.2	1	1	56.9804	23.72
DATA	1969	24	14	0	0	A_04_P074167	A_04_P074167	7056.42	446.427	3.307306e+000	3.306659e+000	48	26	6.300253e+000	0	0	0	0	0	0	2.56612	0	0	65	25.5455
DATA	1970	24	15	0	0	A_04_P080712	ENSOCUT00000002870	7081.67	446.5	2.372375e+001	4.052861e+000	66	23	5.078865e+000	0	0	0	0	0	0	22.3305	1	1	57.5363	22.4444
DATA	1971	24	16	0	0	A_04_P097578	A_04_P097578	7107.11	446.5	3.289280e+000	3.277376e+000	46	23	5.607243e+000	0	0	0	0	0	0	-0.195752	0	0	56.9804	23.2059
DATA	1972	24	17	0	0	A_04_P005855	DN890551	7132.5	446.5	3.281457e+000	3.283582e+000	48	24	6.396924e+000	0	0	0	0	0	0	2.86547	0	0	57.5363	23.4286
DATA	1973	24	18	0	0	A_04_P088742	ENSOCUT00000009075	7157.65	446.864	6.830725e+002	6.838511e+001	680	24	5.822780e+000	0	0	0	0	0	0	647.615	1	1	50.4627	24.1429
DATA	1974	24	19	0	0	A_04_P032248	EB378585	7183.43	446.616	3.267830e+000	3.263352e+000	46	21	5.703534e+000	0	0	0	0	0	0	2.07914	0	0	48.5334	22.0303
DATA	1975	24	20	0	0	A_04_P025963	ENSOCUT00000007826	7208.53	446.827	2.849144e+002	2.867622e+001	311	19	4.891413e+000	0	0	0	0	0	0	271.135	1	1	51.0895	20
DATA	1976	24	21	0	0	A_04_P004686	ENSOCUT00000016250	7234.11	446.5	1.167366e+002	1.211634e+001	157.5	20	4.031879e+000	0	0	0	0	0	0	111.261	1	1	56.9804	20.4737
DATA	1977	24	22	0	0	A_04_P061662	ENSOCUT00000004989	7259.07	447.178	1.466127e+004	1.466131e+003	13802	21	4.450811e+000	0	0	0	0	0	0	13995.1	1	1	47.2035	21.0769
DATA	1978	24	23	0	0	A_04_P069413	ENSOCUT00000002247	7284.81	446.57	1.519368e+003	1.519713e+002	1474	23	1.020026e+001	0	0	0	0	0	0	1451.99	1	1	65	26.9535
DATA	1979	24	24	0	0	A_04_P005031	NM_001195762	7310.42	446.573	5.455001e+002	5.464572e+001	555.5	20.5	1.949220e+001	0	0	1	0	1	0	521.891	1	1	65	29
DATA	1980	24	25	0	0	A_04_P007428	A_04_P007428	7335.6	447.333	2.497618e+003	2.497827e+002	2372	22	7.145872e+000	0	0	0	0	0	0	2392.2	1	1	47.8731	22.2778
DATA	1981	24	26	0	0	A_04_P083137	ENSOCUT00000004762	7360.81	447.243	4.231928e+001	5.321707e+000	88.5	22	5.879698e+000	0	0	0	0	0	0	40.5659	1	1	46.8651	22.4615
DATA	1982	24	27	0	0	A_04_P049002	XM_002720692	7386.5	446.648	8.894745e+000	3.345183e+000	57	24	5.462716e+000	0	0	0	0	0	0	8.53125	1	0	57.5363	23.2857
DATA	1983	24	28	0	0	A_04_P018989	XM_002716175	7411.63	446.596	5.417161e+005	5.417161e+004	522067	22.5	2.277458e+001	0	0	1	0	1	0	519878	1	1	57.8122	33.05
DATA	1984	24	29	0	0	A_04_P048446	ENSOCUT00000002685	7437.37	447.307	6.906568e+002	6.914074e+001	710.5	24.5	7.173783e+000	0	0	0	0	0	0	663.242	1	1	47.8731	23.1
DATA	1985	24	30	0	0	A_04_P087125	ENSOCUT00000011858	7462.55	447.041	1.202480e+001	3.436999e+000	60	23	6.468455e+000	0	0	0	0	0	0	11.5512	1	0	48.5334	22.1818
DATA	1986	24	31	0	0	A_04_P075813	A_04_P075813	7488	447	8.946871e+004	8.946871e+003	90297	28	7.436983e+000	0	0	0	0	0	0	85969.3	1	1	54.9904	25.9394
DATA	1987	24	32	0	0	A_04_P019209	ENSOCUT00000011299	7513.27	447.2	4.300655e+003	4.300775e+002	4156	22	7.493544e+000	0	0	0	0	0	0	4133.45	1	1	46.8651	23.475
DATA	1988	24	33	0	0	A_04_P043559	ENSOCUT00000011671	7538.54	447.324	9.323691e+001	9.863282e+000	139.5	22	5.200537e+000	0	0	0	0	0	0	89.625	1	1	47.2035	21.7407
DATA	1989	24	34	0	0	A_04_P005775	DN890628	7564	447.729	1.334853e+004	1.334857e+003	12941	22	6.068250e+000	0	0	0	0	0	0	12833.1	1	1	46.8651	21.9032
DATA	1990	24	35	0	0	A_04_P083254	ENSOCUT00000012906	7589.5	447.352	3.229255e+000	3.221215e+000	51	20	5.610110e+000	0	0	0	0	0	0	1.47299	0	0	57.5363	21.84
DATA	1991	24	36	0	0	A_04_P074453	ENSOCUT00000017331	7615.09	447.386	3.330012e+000	3.235051e+000	53	21	5.925689e+000	0	0	0	0	0	0	3.20077	1	0	57.259	22.7
DATA	1992	24	37	0	0	A_04_P077721	ENSOCUT00000006560	7640.18	447.732	1.866907e+001	3.720460e+000	65	24	7.282671e+000	0	0	0	0	0	0	17.9429	1	1	50.7771	24.6389
DATA	1993	24	38	0	0	A_04_P035552	A_04_P035552	7665.09	447.8	1.133360e+001	3.412510e+000	60	24	7.263587e+000	0	0	0	0	0	0	10.8905	1	0	48.2044	25.0465
DATA	1994	24	39	0	0	A_04_P093087	ENSOCUT00000002856	7691.42	447.427	2.377283e+005	2.377283e+004	229551	23	6.602358e+000	0	0	0	0	0	0	228350	1	1	57.5363	23.6552
DATA	1995	24	40	0	0	A_04_P037848	ENSOCUT00000031117	7716.58	447.427	1.259157e+002	1.299704e+001	139.5	22.5	5.842917e+000	0	0	0	0	0	0	120.908	1	1	57.5363	23.5556
DATA	1996	24	41	0	0	A_04_P010136	ENSOCUT00000029883	7741.81	447.739	6.004551e+003	6.004638e+002	5808	24	7.270064e+000	0	0	0	0	0	0	5763.9	1	1	46.5243	24.7188
DATA	1997	24	42	0	0	A_04_P023470	EB376600	7767.42	447.427	5.107249e+001	6.039590e+000	95	23	7.356712e+000	0	0	0	0	0	0	49.0005	1	1	57.5363	22.9394
DATA	1998	24	43	0	0	A_04_P029241	XM_002715765	7792.75	447.627	1.690646e+004	1.690649e+003	16126.5	23	5.438809e+000	0	0	0	0	0	0	16213.3	1	1	46.1809	23.7742
DATA	1999	24	44	0	0	A_04_P011356	DN883139	7818.33	447.5	5.359801e+004	5.359802e+003	51176	27	1.076261e+001	0	0	0	0	1	0	51371.1	1	1	57.5363	29.0769
DATA	2000	24	45	0	0	A_04_P021196	EB378915	7843.5	447.5	3.240674e+000	3.238135e+000	50.5	23.5	6.455894e+000	0	0	0	0	0	0	2.33508	0	0	57.5363	23.25
DATA	2001	24	46	0	0	A_04_P013693	ENSOCUT00000010492	7869	447.455	7.828522e+000	3.324539e+000	57.5	23	5.055490e+000	0	0	0	0	0	0	7.49398	1	0	55.8519	23.8286
DATA	2002	24	47	0	0	A_04_P011057	DN883665	7894.11	447.815	1.283648e+004	1.283652e+003	12097	24	3.967541e+000	0	0	0	0	0	0	12280.5	1	1	50.4627	23.7931
DATA	2003	24	48	0	0	A_04_P083397	ENSOCUT00000011528	7919.47	448.052	3.966949e+002	3.980120e+001	420	21.5	5.439458e+000	0	0	0	0	0	0	379.25	1	1	49.5074	21.6563
DATA	2004	24	49	0	0	A_04_P056787	ENSOCUT00000004062	7945.33	447.5	2.063958e+001	3.840065e+000	68.5	22	5.352683e+000	0	0	0	0	0	0	19.7137	1	1	57.5363	22.2683
DATA	2005	24	50	0	0	A_04_P005081	ENSOCUT00000004024	7970.17	448.015	1.002367e+003	1.002890e+002	1009	21	5.380666e+000	0	0	0	0	0	0	956.71	1	1	46.1809	22.5185
DATA	2006	24	51	0	0	A_04_P056943	ENSOCUT00000002763	7995.56	447.973	2.235904e+002	2.259308e+001	261	25	6.745591e+000	0	0	0	0	0	0	213.211	1	1	48.5334	23.3243
DATA	2007	24	52	0	0	A_04_P062213	A_04_P062213	8021.42	447.573	3.258792e+000	3.246998e+000	47	23.5	7.941361e+000	0	0	0	0	0	0	-0.372813	0	0	57.5363	25.25
DATA	2008	24	53	0	0	A_04_P048772	ENSOCUT00000005062	8046.58	447.573	9.913519e+000	3.398130e+000	57.5	21	3.127746e+000	0	0	0	0	0	0	9.43365	1	0	65	20.871
DATA	2009	24	54	0	0	A_04_P048507	ENSOCUT00000002969	8072.42	447.573	6.008389e+002	6.017194e+001	618	24	7.281610e+000	0	0	0	0	0	0	571.118	1	1	57.5363	25.4857
DATA	2010	24	55	0	0	A_04_P031112	DN890973	8097.5	447.648	2.651509e+001	4.200325e+000	70	33.5	1.632993e+001	0	0	0	0	1	0	25.1748	1	1	57.5363	34.8333
DATA	2011	24	56	0	0	A_04_P098537	A_04_P098537	8123	447.545	6.462390e+000	3.325179e+000	52.5	21	6.036976e+000	0	0	0	0	0	0	6.12795	1	0	55.8519	21.1515
DATA	2012	24	57	0	0	A_04_P095316	ENSOCUT00000004660	8148.42	447.573	6.876668e+001	7.612876e+000	108	22	4.295146e+000	0	0	0	0	0	0	65.1219	1	1	65	22.6552
DATA	2013	24	58	0	0	A_04_P079227	A_04_P079227	8173.58	447.573	2.739597e+002	2.759052e+001	316	23	5.317073e+000	0	0	0	0	0	0	259.077	1	1	65	22.9333
DATA	2014	24	59	0	0	A_04_P013806	ENSOCUT00000030059	8199.37	447.596	5.871569e+002	5.880699e+001	612	20	4.453094e+000	0	0	0	0	0	0	554.414	1	1	57.8122	20.4828
DATA	2015	24	60	0	0	A_04_P007331	DN889061	8224.5	448.289	1.280142e+002	1.321505e+001	165.5	19	5.251820e+000	0	0	0	0	0	0	120.7	1	1	48.5334	19.9333
DATA	2016	24	61	0	0	A_04_P045728	ENSOCUT00000007589	8249.79	448.101	2.868093e+004	2.868095e+003	26695	21	5.636906e+000	0	0	0	0	0	0	26995.2	1	1	51.7088	21.8667
DATA	2017	24	62	0	0	A_04_P001606	NM_001082379	8275.5	448	2.637236e+005	2.637236e+004	253766	24	8.775396e+000	0	0	0	0	0	0	247760	1	1	54.1152	25.8485
DATA	2018	24	63	0	0	A_04_P072677	A_04_P072677	8300.31	448.056	3.310472e+000	3.298795e+000	45	22	6.745859e+000	0	0	0	0	0	0	0.419534	0	0	47.8731	22.6071
DATA	2019	24	64	0	0	A_04_P053692	ENSOCUT00000016858	8326.39	448.069	3.317531e+000	3.305525e+000	43.5	22	6.608813e+000	0	0	0	0	0	0	-1.11073	0	0	53.8203	22.5313
DATA	2020	24	65	0	0	A_04_P068677	ENSOCUT00000001421	8351.5	448	2.505094e+001	4.153341e+000	64	20	7.629570e+000	0	0	0	0	0	0	23.3886	1	1	54.1152	20.8235
DATA	2021	24	66	0	0	A_04_P025563	EB374322	8376.67	448.4	1.483502e+004	1.483506e+003	13207	20	3.793348e+000	0	0	0	0	0	0	13819.1	1	1	50.7771	20.2917
DATA	2022	24	67	0	0	A_04_P089074	ENSOCUT00000000054	8401.92	448.365	1.195475e+003	1.195938e+002	1132	21	3.234664e+000	0	0	0	0	0	0	1110.82	1	1	48.8603	21.0345
DATA	2023	24	68	0	0	A_04_P096677	XM_002713152	8427.62	448.436	3.349843e+000	3.337897e+000	45	21	4.432286e+000	0	0	0	0	0	0	0.318196	0	0	49.8279	19.3871
DATA	2024	24	69	1028	1	(+)E1A_r60_1	E1A_r60_1	8453.09	448.386	3.359522e+000	3.347364e+000	38	20.5	5.756456e+000	0	0	0	0	0	0	-3.34828	0	0	57.259	20.9667
DATA	2025	24	70	0	0	A_04_P059268	ENSOCUT00000002284	8478.5	448.352	2.230371e+001	4.030919e+000	66	20	6.659005e+000	0	0	0	0	0	0	20.5456	1	1	57.5363	20.8649
DATA	2026	24	71	0	0	A_04_P097513	A_04_P097513	8503.86	448.407	3.380789e+000	3.379682e+000	45	19	6.399341e+000	0	0	0	0	0	0	2.51613	0	0	56.9804	20.4815
DATA	2027	24	72	0	0	A_04_P033476	NM_001082667	8528.97	448.164	8.059402e+000	3.475018e+000	51	21.5	5.639497e+000	0	0	0	0	0	0	7.37443	1	0	46.8651	22.1176
DATA	2028	24	73	0	0	A_04_P009052	DN887226	8554.6	448.3	4.510130e+001	5.643804e+000	82	20	5.150207e+000	0	0	0	0	0	0	41.1154	1	1	51.0895	20.8966
DATA	2029	24	74	0	0	A_04_P089932	ENSOCUT00000000176	8580.11	448.5	6.212697e+000	3.462349e+000	48.5	20	7.630151e+000	0	0	0	0	0	0	5.64147	1	0	56.9804	22.8276
DATA	2030	24	75	0	0	A_04_P100206	ENSOCUT00000000655	8605.5	448.5	5.676035e+001	6.626978e+000	90.5	20	5.552293e+000	0	0	0	0	0	0	51.3262	1	1	57.5363	21.1935
DATA	2031	24	76	0	0	A_04_P024571	EB375491	8630.67	448.5	3.448052e+000	3.436389e+000	42.5	19	4.237091e+000	0	0	0	0	0	0	0.674253	0	0	57.5363	19.6
DATA	2032	24	77	0	0	A_04_P042789	A_04_P042789	8656.42	448.427	3.464677e+000	3.452138e+000	39.5	19	4.180355e+000	0	0	0	0	0	0	-2.55584	0	0	57.5363	19.7586
DATA	2033	24	78	0	0	A_04_P032862	ENSOCUT00000033044	8681.7	448.701	1.840253e+005	1.840253e+004	164302	22	2.717713e+000	0	0	0	0	0	0	164062	1	1	49.5074	20.9474
DATA	2034	24	79	0	0	A_04_P050625	ENSOCUT00000005930	8706.78	448.77	4.901026e+003	4.901150e+002	4344.5	20	6.312357e+000	0	0	0	0	0	0	4346.44	1	1	48.8603	21.1304
DATA	2035	24	80	0	0	A_04_P017809	DN887044	8732.41	448.826	3.845610e+001	5.204978e+000	74	21	5.264770e+000	0	0	0	0	0	0	33.9105	1	1	47.2035	20.697
DATA	2036	24	81	0	0	A_04_P092035	ENSOCUT00000012918	8757.67	448.5	2.324034e+002	2.350671e+001	242	19.5	6.410309e+000	0	0	0	0	0	0	203.704	1	1	57.5363	19.7778
DATA	2037	24	82	0	0	A_04_P031227	A_04_P031227	8783.42	448.573	3.564438e+000	3.551546e+000	41	21	6.724261e+000	0	0	0	0	0	0	0.06635	0	0	57.5363	20.2353
DATA	2038	24	83	66	1	DarkCorner	DarkCorner	8808.27	448.28	3.588137e+000	3.575152e+000	36	19	5.278602e+000	0	0	0	0	0	0	-3.07699	0	0	51.4001	18.6364
DATA	2039	24	84	66	1	DarkCorner	DarkCorner	8833.86	448.619	3.613831e+000	3.600753e+000	37	19	5.120332e+000	0	0	0	0	0	0	-3.62586	0	0	51.7088	19.303
DATA	2040	24	85	66	1	DarkCorner	DarkCorner	8859.68	448.924	3.641512e+000	3.628333e+000	36	18	4.870000e+000	0	0	0	0	0	0	-1.8285	0	0	49.8279	17.9119
DATA	2041	25	1	66	1	DarkCorner	DarkCorner	6713.11	453.367	3.541445e+000	3.528628e+000	36	18	5.061045e+000	0	0	0	0	0	0	-6.20293	0	0	50.1463	18.1039
DATA	2042	25	2	66	1	DarkCorner	DarkCorner	6738.45	453.207	3.514704e+000	3.501984e+000	38	20	4.964389e+000	0	0	0	0	0	0	-5.95821	0	0	51.0895	19.75
DATA	2043	25	3	0	0	A_04_P087453	ENSOCUT00000009360	6764.13	453.695	3.488986e+000	3.488433e+000	45	19	6.557275e+000	0	0	0	0	0	0	2.58003	0	0	50.7771	21.2581
DATA	2044	25	4	0	0	A_04_P006051	DN890368	6789.3	453.716	3.270283e+001	4.756028e+000	71	19	4.455877e+000	0	0	0	0	0	0	29.2908	1	1	48.2044	19.875
DATA	2045	25	5	0	0	A_04_P029121	EC625785	6814.94	453.518	3.645351e+000	3.450822e+000	47	20	4.180522e+000	0	0	0	0	0	0	3.28572	1	0	51.7088	20.0222
DATA	2046	25	6	0	0	A_04_P057378	XM_002714241	6840.5	453.5	1.069733e+001	3.575045e+000	56	19	4.044643e+000	0	0	0	0	0	0	9.69926	1	0	57.5363	19.3226
DATA	2047	25	7	0	0	A_04_P001244	NM_001082081	6865.67	453.5	1.462065e+001	3.694329e+000	56	21.5	5.542897e+000	0	0	0	0	0	0	13.329	1	0	57.5363	21.9412
DATA	2048	25	8	0	0	A_04_P047372	ENSOCUT00000013405	6891.42	453.573	3.387309e+000	3.385414e+000	44.5	21	4.840475e+000	0	0	0	0	0	0	2.42573	0	0	57.5363	21.2593
DATA	2049	25	9	0	0	A_04_P074658	XM_002710279	6916.58	453.573	6.146628e+000	3.414892e+000	51.5	19.5	5.492257e+000	0	0	0	0	0	0	5.65963	1	0	65	20.3235
DATA	2050	25	10	0	0	A_04_P000211	NM_001082746	6941.91	453.75	1.223915e+005	1.223915e+004	115130	24	5.380063e+000	0	0	0	0	0	0	113199	1	1	49.8279	24.4848
DATA	2051	25	11	0	0	A_04_P002902	NM_001082123	6967.42	453.573	6.370807e+004	6.370808e+003	59181	21	5.967275e+000	0	0	0	0	0	0	59165	1	1	57.5363	21.4138
DATA	2052	25	12	0	0	A_04_P020645	EB379459	6992.58	453.573	3.467026e+001	4.798836e+000	77	22	5.950554e+000	0	0	0	0	0	0	32.3198	1	1	65	22.5
DATA	2053	25	13	0	0	A_04_P036208	A_04_P036208	7018.42	453.573	3.583270e+000	3.325415e+000	49.5	22	5.193255e+000	0	0	0	0	0	0	3.35233	1	0	57.5363	22.3548
DATA	2054	25	14	0	0	A_04_P001491	NM_001101687	7043.5	453.648	3.307397e+000	3.295868e+000	45.5	26	6.297696e+000	0	0	0	0	0	0	0.506122	0	0	57.5363	24.7407
DATA	2055	25	15	0	0	A_04_P082807	ENSOCUT00000002123	7069.09	453.614	3.772166e+001	5.002416e+000	81	23	5.871595e+000	0	0	0	0	0	0	35.5106	1	1	57.259	22.7714
DATA	2056	25	16	0	0	A_04_P026566	ENSOCUT00000013299	7094.22	454.406	2.277154e+004	2.277156e+003	22018	23	5.269445e+000	0	0	0	0	0	0	21498.4	1	1	46.5243	22.2727
DATA	2057	25	17	0	0	A_04_P096942	A_04_P096942	7119.45	454.155	6.134562e+001	6.950820e+000	104	23	5.323554e+000	0	0	0	0	0	0	58.0568	1	1	47.8731	22.9333
DATA	2058	25	18	0	0	A_04_P055630	ENSOCUT00000002756	7144.95	454.159	1.658899e+004	1.658902e+003	15847	25	6.436811e+000	0	0	0	0	0	0	15735.6	1	1	45.4864	23.8929
DATA	2059	25	19	0	0	A_04_P098585	ENSOCUT00000010022	7170.5	454	3.302143e+000	3.270767e+000	47	21	4.853838e+000	0	0	0	0	0	0	3.13868	1	0	54.1152	23.1842
DATA	2060	25	20	1028	1	(+)E1A_r60_a135	E1A_r60_a135	7196	454	3.259758e+000	3.247961e+000	42	20	6.064867e+000	0	0	0	0	0	0	-3.64052	0	0	54.9904	21
DATA	2061	25	21	0	0	A_04_P078632	ENSOCUT00000016824	7221.14	454.211	7.933026e+002	7.939650e+001	788.5	20	3.851225e+000	0	0	0	0	0	0	756.74	1	1	47.2035	20.1429
DATA	2062	25	22	0	0	A_04_P022051	EB378003	7246.4	454.357	1.192943e+004	1.192947e+003	11292	20	3.757095e+000	0	0	0	0	0	0	11397	1	1	47.2035	20.4828
DATA	2063	25	23	0	0	A_04_P094492	ENSOCUT00000001723	7272.1	454.481	1.285307e+002	1.325344e+001	168.5	22	6.091768e+000	0	0	0	0	0	0	122.964	1	1	50.4627	23.4419
DATA	2064	25	24	0	0	A_04_P079323	ENSOCUT00000015886	7297.32	454.519	1.272543e+004	1.272547e+003	12434	21.5	9.705467e+000	0	0	0	0	0	0	12188.7	1	1	49.8279	24.3864
DATA	2065	25	25	0	0	A_04_P063153	ENSOCUT00000006505	7322.91	454.386	9.133897e+001	9.686819e+000	138.5	20	5.662878e+000	0	0	0	0	0	0	87.5755	1	1	57.259	19.4545
DATA	2066	25	26	0	0	A_04_P087112	ENSOCUT00000016142	7348.59	454.945	3.234283e+000	3.226331e+000	49	22	5.881569e+000	0	0	0	0	0	0	1.49299	0	0	48.5334	22.0833
DATA	2067	25	27	0	0	A_04_P005706	DN890692	7373.8	454.734	1.651621e+001	3.619106e+000	63	22	5.728999e+000	0	0	0	0	0	0	15.8634	1	1	50.4627	22.75
DATA	2068	25	28	0	0	A_04_P005548	ENSOCUT00000017891	7399.42	454.427	3.592513e+002	3.606900e+001	391	23	4.471326e+000	0	0	0	0	0	0	345.255	1	1	57.5363	21.9167
DATA	2069	25	29	0	0	A_04_P073892	A_04_P073892	7424.58	454.427	3.070756e+001	4.447061e+000	76	21	1.018915e+001	0	0	0	0	0	0	29.527	1	1	57.5363	23.4167
DATA	2070	25	30	0	0	A_04_P090663	ENSOCUT00000015498	7449.64	454.72	1.080764e+002	1.127572e+001	143	20.5	5.892368e+000	0	0	0	0	0	0	103.972	1	1	48.5334	21
DATA	2071	25	31	0	0	A_04_P087687	ENSOCUT00000013759	7475.42	454.427	3.446268e+001	4.712500e+000	79	23	7.017490e+000	0	0	0	0	0	0	33.1632	1	1	57.5363	22.6129
DATA	2072	25	32	0	0	A_04_P049332	ENSOCUT00000016669	7500.58	454.427	6.651947e+000	3.281522e+000	54.5	25	7.484662e+000	0	0	0	0	0	0	6.40267	1	0	57.5363	25.5429
DATA	2073	25	33	0	0	A_04_P015412	AY171710	7526.2	454.784	3.224306e+000	3.212950e+000	48	23.5	5.616795e+000	0	0	0	0	0	0	0.431622	0	0	48.5334	22.75
DATA	2074	25	34	0	0	A_04_P084583	ENSOCUT00000002908	7551.5	454.5	2.932672e+002	2.950216e+001	330	19.5	5.906941e+000	0	0	0	0	0	0	282.349	1	1	57.5363	20.9333
DATA	2075	25	35	0	0	A_04_P102572	ENSOCUT00000001354	7576.89	454.5	5.295978e+001	6.194192e+000	101	22	5.494093e+000	0	0	0	0	0	0	50.9882	1	1	56.9804	22.4333
DATA	2076	25	36	0	0	A_04_P024578	EB374087	7602.03	454.863	9.857927e+003	9.857979e+002	9171	20	4.321240e+000	0	0	0	0	0	0	9491.04	1	1	46.8651	20.8387
DATA	2077	25	37	0	0	A_04_P043817	ENSOCUT00000012150	7627.28	454.84	9.890751e+003	9.890804e+002	9572	22	6.781220e+000	0	0	0	0	0	0	9521.33	1	1	49.1849	23.5806
DATA	2078	25	38	0	0	A_04_P007146	ENSOCUT00000027975	7653.12	455.478	5.813998e+002	5.822870e+001	603	25	7.694930e+000	0	0	0	0	0	0	559.648	1	1	45.835	25.6316
DATA	2079	25	39	0	0	A_04_P075445	ENSOCUT00000002310	7678.5	454.5	1.981921e+002	2.007823e+001	239.5	23	7.105614e+000	0	0	0	0	0	0	190.689	1	1	57.5363	23.15
DATA	2080	25	40	0	0	A_04_P047918	ENSOCUT00000013671	7703.89	454.5	6.427967e+003	6.428047e+002	6249.5	24	6.697937e+000	0	0	0	0	0	0	6182.67	1	1	56.9804	24.9355
DATA	2081	25	41	0	0	A_04_P081192	ENSOCUT00000015826	7729.36	455.254	3.363862e+003	3.364016e+002	3274.5	21.5	5.102287e+000	0	0	0	0	0	0	3234.81	1	1	46.1809	21.6333
DATA	2082	25	42	0	0	A_04_P076640	ENSOCUT00000009672	7754.49	455.338	2.326350e+002	2.348497e+001	270	24.5	6.641755e+000	0	0	0	0	0	0	223.621	1	1	47.2035	24.125
DATA	2083	25	43	0	0	A_04_P098787	ENSOCUT00000006640	7780.11	454.5	2.957816e+001	4.372122e+000	79	24	6.161616e+000	0	0	0	0	0	0	28.4136	1	1	56.9804	23.5862
DATA	2084	25	44	0	0	A_04_P049684	A_04_P049684	7805.5	454.648	1.649940e+001	3.619291e+000	67	21	4.439620e+000	0	0	0	0	0	0	15.842	1	1	57.5363	21.0909
DATA	2085	25	45	0	0	A_04_P049687	ENSOCUT00000001541	7830.59	455.092	1.226880e+003	1.227304e+002	1243	20	7.532213e+000	0	0	0	0	0	0	1177.44	1	1	49.1849	22.6486
DATA	2086	25	46	0	0	A_04_P085701	A_04_P085701	7856.36	455.425	2.041614e+001	3.816627e+000	68.5	21	4.880479e+000	0	0	0	0	0	0	19.5824	1	1	47.5395	21.6176
DATA	2087	25	47	0	0	A_04_P088819	ENSOCUT00000005537	7881.24	455.303	1.812847e+004	1.812850e+003	17531	23	3.599708e+000	0	0	0	0	0	0	17376.3	1	1	45.4864	22.7
DATA	2088	25	48	0	0	A_04_P066108	ENSOCUT00000011386	7906.63	455.301	7.143291e+003	7.143364e+002	6786	23	4.598712e+000	0	0	0	0	0	0	6841.95	1	1	47.8731	22.0741
DATA	2089	25	49	0	0	A_04_P077730	ENSOCUT00000001127	7932.31	455.338	5.898902e+003	5.898991e+002	5632	22	5.723423e+000	0	0	0	0	0	0	5645.68	1	1	45.4864	22.5152
DATA	2090	25	50	0	0	A_04_P078889	ENSOCUT00000015957	7957.81	455.026	2.377945e+003	2.378165e+002	2288	20.5	5.799994e+000	0	0	0	0	0	0	2273.83	1	1	49.1849	21.2353
DATA	2091	25	51	0	0	A_04_P084627	ENSOCUT00000008028	7983.3	455.1	1.012194e+002	1.062707e+001	139	21	5.947664e+000	0	0	0	0	0	0	96.703	1	1	47.2035	21.9333
DATA	2092	25	52	0	0	A_04_P092282	ENSOCUT00000013218	8008.6	455.357	3.125494e+002	3.142246e+001	341	23	5.244044e+000	0	0	0	0	0	0	298.338	1	1	47.2035	22.5
DATA	2093	25	53	0	0	A_04_P027621	EB374889	8033.68	455	1.024114e+004	1.024119e+003	9399	23	5.567764e+000	0	0	0	0	0	0	9765.09	1	1	49.1849	22
DATA	2094	25	54	0	0	A_04_P044527	ENSOCUT00000025220	8059.13	455.536	3.258692e+000	3.261009e+000	49.5	20.5	4.457931e+000	0	0	0	0	0	0	2.88671	0	0	42.9674	21.1818
DATA	2095	25	55	0	0	A_04_P011481	XR_085412	8084.63	455.404	6.548917e+005	6.548917e+004	627484	22.5	9.992788e+000	0	0	0	0	0	0	623115	1	1	57.8122	26.3214
DATA	2096	25	56	0	0	A_04_P022472	EB377618	8110.4	455.065	3.266759e+000	3.259316e+000	50.5	23	6.619975e+000	0	0	0	0	0	0	1.60491	0	0	44.0646	23.75
DATA	2097	25	57	0	0	A_04_P047382	ENSOCUT00000010045	8135.74	455.812	4.048521e+001	5.197064e+000	79	20.5	5.760049e+000	0	0	0	0	0	0	38.4266	1	1	46.5243	22.1667
DATA	2098	25	58	0	0	A_04_P047367	ENSOCUT00000015879	8161.49	455.474	3.636219e+000	3.283648e+000	47	23	3.566270e+000	0	0	0	0	0	0	3.44627	1	0	40.6843	22.5806
DATA	2099	25	59	0	0	A_04_P027744	EB376090	8186.25	455.737	2.532292e+001	4.134264e+000	71	21	4.697433e+000	0	0	0	0	0	0	23.9669	1	1	49.5074	21.1389
DATA	2100	25	60	0	0	A_04_P052446	ENSOCUT00000008596	8211.57	455.338	7.217136e+001	7.924753e+000	108	19	5.471183e+000	0	0	0	0	0	0	68.195	1	1	49.8279	20.4231
DATA	2101	25	61	0	0	A_04_P068202	A_04_P068202	8237.42	455.427	2.575749e+001	4.169563e+000	68.5	21	4.520995e+000	0	0	0	0	0	0	24.2974	1	1	57.5363	20.5758
DATA	2102	25	62	0	0	A_04_P028757	EC621349	8262.52	455.813	8.695737e+003	8.695799e+002	7715	22	5.935551e+000	0	0	0	0	0	0	8188.98	1	1	49.5074	22.6667
DATA	2103	25	63	0	0	A_04_P052277	ENSOCUT00000004683	8288	455.455	1.006871e+001	3.441444e+000	55	25	9.191309e+000	0	0	0	0	0	0	9.46327	1	0	55.8519	25.5357
DATA	2104	25	64	0	0	A_04_P077731	ENSOCUT00000001127	8313.37	455.744	5.008885e+003	5.008994e+002	4801	19	5.545228e+000	0	0	0	0	0	0	4698.43	1	1	50.1463	21.0882
DATA	2105	25	65	0	0	A_04_P083890	NM_001082078	8338.38	455.5	1.265618e+002	1.308047e+001	162.5	19.5	6.800068e+000	0	0	0	0	0	0	118.46	1	1	49.8279	21.2188
DATA	2106	25	66	0	0	A_04_P006821	A_04_P006821	8364.33	455.5	4.319474e+002	4.332155e+001	444.5	18.5	5.924570e+000	0	0	0	0	0	0	403.346	1	1	57.5363	18.7143
DATA	2107	25	67	0	0	A_04_P079047	A_04_P079047	8389.5	455.5	3.197096e+002	3.214292e+001	341.5	21	4.375860e+000	0	0	0	0	0	0	297.814	1	1	57.5363	21.9259
DATA	2108	25	68	0	0	A_04_P014691	AY171819	8415	455.545	3.341193e+000	3.329452e+000	45	20	4.123106e+000	0	0	0	0	0	0	0.448835	0	0	55.8519	18.6667
DATA	2109	25	69	0	0	A_04_P024556	EB375513	8440.75	455.91	3.350469e+000	3.343301e+000	45	21	7.125897e+000	0	0	0	0	0	0	1.68613	0	0	45.835	21.1818
DATA	2110	25	70	0	0	A_04_P040161	ENSOCUT00000001962	8465.5	456.257	1.185238e+002	1.231613e+001	152	21	6.123110e+000	0	0	0	0	0	0	109.5	1	1	47.2035	22.6774
DATA	2111	25	71	0	0	A_04_P059364	A_04_P059364	8491.33	455.5	3.371317e+000	3.359116e+000	42	19	6.320304e+000	0	0	0	0	0	0	-2.01806	0	0	65	19.7097
DATA	2112	25	72	0	0	A_04_P029034	EC625051	8516.58	455.573	6.108568e+001	6.976687e+000	98	20	5.896061e+000	0	0	0	0	0	0	56.0577	1	1	57.5363	21.0741
DATA	2113	25	73	0	0	A_04_P065942	A_04_P065942	8542	455.545	5.019137e+001	6.052571e+000	88.5	20	4.751248e+000	0	0	0	0	0	0	45.8941	1	1	65	21.2
DATA	2114	25	74	0	0	A_04_P072137	A_04_P072137	8567.49	456.27	6.808782e+000	3.462846e+000	50	20.5	5.768335e+000	0	0	0	0	0	0	6.20261	1	0	43.7019	22.3
DATA	2115	25	75	0	0	A_04_P086994	ENSOCUT00000014140	8592.34	456.38	1.373932e+003	1.374355e+002	1250	21.5	7.662596e+000	0	0	0	0	0	0	1246.65	1	1	47.5395	22.6538
DATA	2116	25	76	0	0	A_04_P094537	ENSOCUT00000006873	8617.54	455.824	6.960193e+003	6.960277e+002	6210.5	18.5	4.304891e+000	0	0	0	0	0	0	6287.74	1	1	48.8603	19.2059
DATA	2117	25	77	0	0	A_04_P059612	ENSOCUT00000011211	8643.38	456	6.403324e+003	6.403416e+002	5479	19	4.322144e+000	0	0	0	0	0	0	5757.76	1	1	48.5334	19.5294
DATA	2118	25	78	0	0	A_04_P099119	ENSOCUT00000004235	8668.91	455.614	3.720963e+002	3.736987e+001	379.5	20	4.925080e+000	0	0	0	0	0	0	332.919	1	1	57.259	19.4444
DATA	2119	25	79	0	0	A_04_P017221	DN884152	8694.5	455.648	2.001794e+001	4.010429e+000	60	21	2.995552e+000	0	0	0	0	0	0	17.8167	1	1	57.5363	20.84
DATA	2120	25	80	0	0	A_04_P044843	A_04_P044843	8719.58	455.573	3.342147e+001	4.835182e+000	69	19	5.313864e+000	0	0	0	0	0	0	29.5843	1	1	57.5363	20.3478
DATA	2121	25	81	0	0	A_04_P035637	ENSOCUT00000029385	8745.11	456.125	4.306305e+001	5.558416e+000	80	19	5.020533e+000	0	0	0	0	0	0	37.8981	1	1	46.8651	18.6333
DATA	2122	25	82	0	0	A_04_P081712	ENSOCUT00000000397	8770.5	456.378	3.897688e+002	3.913697e+001	383	19	6.073215e+000	0	0	0	0	0	0	340.91	1	1	47.8731	19.8974
DATA	2123	25	83	0	0	A_04_P080212	A_04_P080212	8795.73	456.314	2.886022e+001	4.582447e+000	65	20.5	5.813708e+000	0	0	0	0	0	0	25.078	1	1	46.8651	19.9722
DATA	2124	25	84	66	1	DarkCorner	DarkCorner	8821.35	455.973	3.597695e+000	3.584675e+000	34.5	19	4.597624e+000	0	0	0	0	0	0	-4.65952	0	0	49.1849	18.7941
DATA	2125	25	85	66	1	DarkCorner	DarkCorner	8846.67	456.197	3.624082e+000	3.610966e+000	37	19	4.707739e+000	0	0	0	0	0	0	-2.241	0	0	45.4864	18.7174
DATA	2126	26	1	66	1	DarkCorner	DarkCorner	6726.38	461.146	3.521693e+000	3.508948e+000	37	19	5.144023e+000	0	0	0	0	0	0	-5.16851	0	0	49.8279	19.1951
DATA	2127	26	2	66	1	DarkCorner	DarkCorner	6751.63	461.197	3.495860e+000	3.483209e+000	34	18.5	4.918181e+000	0	0	0	0	0	0	-8.20053	0	0	47.5395	18.8667
DATA	2128	26	3	0	0	A_04_P023546	A_04_P023546	6776.91	460.614	8.308494e+001	9.000003e+000	115	18	5.836481e+000	0	0	0	0	0	0	74.2797	1	1	57.259	20.5
DATA	2129	26	4	0	0	A_04_P072375	A_04_P072375	6802.16	461.203	1.647725e+002	1.683187e+001	188	20	4.335175e+000	0	0	0	0	0	0	148.284	1	1	46.1809	19.7368
DATA	2130	26	5	0	0	A_04_P050812	ENSOCUT00000005992	6827.97	461.384	7.734087e+001	8.454704e+000	113	20	4.356678e+000	0	0	0	0	0	0	70.0368	1	1	47.8731	19.7742
DATA	2131	26	6	0	0	A_04_P073658	ENSOCUT00000016606	6852.73	461.357	2.282122e+003	2.282375e+002	2111.5	19	5.778122e+000	0	0	0	0	0	0	2078.1	1	1	46.8651	20.3793
DATA	2132	26	7	0	0	A_04_P026015	EB373855	6878.5	461	3.390854e+000	3.378583e+000	44	20	5.615854e+000	0	0	0	0	0	0	-0.601412	0	0	65	21.475
DATA	2133	26	8	0	0	A_04_P061368	ENSOCUT00000003405	6904	461	8.856514e+001	9.473099e+000	124	21	6.525307e+000	0	0	0	0	0	0	81.4829	1	1	54.9904	21.4688
DATA	2134	26	9	0	0	A_04_P064092	ENSOCUT00000001851	6929.5	461	2.641253e+001	4.263081e+000	69.5	21.5	6.488199e+000	0	0	0	0	0	0	24.4131	1	1	65	22.1053
DATA	2135	26	10	0	0	A_04_P055044	ENSOCUT00000010801	6954.5	461	2.121865e+001	3.950438e+000	65	22.5	5.592964e+000	0	0	0	0	0	0	19.6953	1	1	54.1152	22.4063
DATA	2136	26	11	0	0	A_04_P085462	ENSOCUT00000010021	6979.93	461.194	5.927671e+003	5.927764e+002	5627	21.5	8.244538e+000	0	0	0	0	0	0	5524.23	1	1	46.8651	22.6
DATA	2137	26	12	0	0	A_04_P017742	DN886689	7005.44	461.411	7.144716e+002	7.152363e+001	712	22	5.297642e+000	0	0	0	0	0	0	668.333	1	1	47.5395	22.4318
DATA	2138	26	13	0	0	A_04_P066537	ENSOCUT00000007431	7030.91	461.386	8.138391e+001	8.780231e+000	120	22	5.889974e+000	0	0	0	0	0	0	76.387	1	1	57.259	23.1071
DATA	2139	26	14	0	0	A_04_P036114	ENSOCUT00000002150	7056.2	461.72	1.423790e+004	1.423794e+003	13644	26	8.137676e+000	0	0	0	0	0	0	13406.2	1	1	49.1849	25.6875
DATA	2140	26	15	0	0	A_04_P096449	A_04_P096449	7081.58	461.427	1.210666e+001	3.492256e+000	57	24	4.885380e+000	0	0	0	0	0	0	11.4314	1	0	57.5363	23.0625
DATA	2141	26	16	0	0	A_04_P047771	ENSOCUT00000003056	7107.09	461.386	1.772123e+002	1.801988e+001	213	23	5.795786e+000	0	0	0	0	0	0	167.767	1	1	65	22.6552
DATA	2142	26	17	0	0	A_04_P005093	ENSOCUT00000010373	7132.5	461.352	1.266826e+001	3.496874e+000	58	22	5.844766e+000	0	0	0	0	0	0	12.0217	1	0	65	22.1935
DATA	2143	26	18	0	0	A_04_P001001	NM_001082080	7157.67	461.725	1.181830e+004	1.181834e+003	11184	25.5	5.534116e+000	0	0	0	0	0	0	11240.1	1	1	52.9257	24.8333
DATA	2144	26	19	0	0	A_04_P073166	ENSOCUT00000007033	7183.42	461.427	3.257582e+000	3.245793e+000	41	21	7.211103e+000	0	0	0	0	0	0	-6.09039	0	0	57.5363	23.6667
DATA	2145	26	20	0	0	A_04_P064477	ENSOCUT00000016397	7208.58	461.427	2.547149e+001	4.121428e+000	71	20	5.044139e+000	0	0	0	0	0	0	24.315	1	1	57.5363	20.88
DATA	2146	26	21	0	0	A_04_P007306	EB376593	7234.11	461.5	5.625272e+002	5.634565e+001	590.5	20	3.484845e+000	0	0	0	0	0	0	537.854	1	1	56.9804	20.4595
DATA	2147	26	22	0	0	A_04_P046580	ENSOCUT00000001487	7259.2	461.519	7.327117e+002	7.334235e+001	751	21	4.900695e+000	0	0	0	0	0	0	701.563	1	1	50.1463	22.4286
DATA	2148	26	23	0	0	A_04_P007849	DN888602	7284.67	461.5	1.762542e+002	1.791826e+001	224.5	22	7.064720e+000	0	0	0	0	0	0	168.974	1	1	57.5363	24.2128
DATA	2149	26	24	0	0	A_04_P098000	ENSOCUT00000006728	7310.42	461.427	2.973856e+001	4.385124e+000	74.5	20	7.276348e+000	0	0	0	0	0	0	28.5419	1	1	57.5363	21.0263
DATA	2150	26	25	0	0	A_04_P095607	ENSOCUT00000013283	7335.36	461.973	3.888461e+002	3.901764e+001	426	22.5	7.146520e+000	0	0	0	0	0	0	373.598	1	1	49.1849	22.0357
DATA	2151	26	26	0	0	A_04_P086294	ENSOCUT00000012746	7360.68	461.947	5.886872e+002	5.895653e+001	598	22	5.304288e+000	0	0	0	0	0	0	566.071	1	1	49.1849	22.2759
DATA	2152	26	27	0	0	A_04_P078146	ENSOCUT00000014498	7386.5	461.5	1.104028e+001	3.398836e+000	58	22	4.724212e+000	0	0	0	0	0	0	10.6228	1	0	57.5363	21.5455
DATA	2153	26	28	0	0	A_04_P064268	A_04_P064268	7411.67	461.5	3.224307e+000	3.212638e+000	47	22	3.683099e+000	0	0	0	0	0	0	-1.44709	0	0	57.5363	21.2609
DATA	2154	26	29	66	-1	(-)3xSLv1	NegativeControl	7437.56	461.957	3.222400e+000	3.210738e+000	40	22	4.991839e+000	0	0	0	0	0	0	-8.48297	0	0	47.8731	21.9615
DATA	2155	26	30	0	0	A_04_P100188	ENSOCUT00000008445	7462.44	461.973	9.279485e+002	9.285034e+001	939.5	18.5	4.799519e+000	0	0	0	0	0	0	894.253	1	1	48.5334	19.3462
DATA	2156	26	31	0	0	A_04_P099113	ENSOCUT00000004225	7487.81	461.975	2.675480e+004	2.675482e+003	25840	27.5	7.560519e+000	0	0	0	0	0	0	25790.7	1	1	49.5074	25.0263
DATA	2157	26	32	0	0	A_04_P026001	ENSOCUT00000012669	7513.82	462.225	1.935275e+001	3.746341e+000	68	24	5.903885e+000	0	0	0	0	0	0	18.6602	1	1	47.2035	23.7568
DATA	2158	26	33	0	0	A_04_P091298	ENSOCUT00000013204	7538.5	462	6.985726e+002	6.993086e+001	714	23	6.114675e+000	0	0	0	0	0	0	673.617	1	1	48.5334	22.4516
DATA	2159	26	34	0	0	A_04_P040197	ENSOCUT00000014030	7564	461.936	3.695319e+003	3.695458e+002	3515	22	5.858548e+000	0	0	0	0	0	0	3563.4	1	1	48.5334	21.5
DATA	2160	26	35	0	0	A_04_P072308	ENSOCUT00000000565	7589.58	461.573	8.477242e+001	9.063876e+000	132	20	3.000769e+000	0	0	0	0	0	0	81.737	1	1	57.5363	20.2692
DATA	2161	26	36	0	0	A_04_P007826	DN888624	7615.09	461.614	1.184603e+002	1.227276e+001	168.5	21.5	5.475753e+000	0	0	0	0	0	0	114.208	1	1	57.259	22.875
DATA	2162	26	37	0	0	A_04_P028898	EB376745	7639.9	462.348	3.461594e+002	3.476428e+001	378.5	23	5.897329e+000	0	0	0	0	0	0	333.729	1	1	46.1809	23.3871
DATA	2163	26	38	0	0	A_04_P099172	ENSOCUT00000001805	7665.34	462.38	4.725151e+003	4.725260e+002	4496.5	24	6.909865e+000	0	0	0	0	0	0	4554.46	1	1	47.5395	22.7097
DATA	2164	26	39	0	0	A_04_P037965	ENSOCUT00000000550	7690.85	462.041	1.143657e+003	1.144107e+002	1168.5	23	6.252741e+000	0	0	0	0	0	0	1101.95	1	1	47.2035	23.5
DATA	2165	26	40	0	0	A_04_P016966	DN882417	7716.2	462.216	1.222992e+003	1.223414e+002	1162	21.5	4.653468e+000	0	0	0	0	0	0	1178.03	1	1	47.8731	21.6071
DATA	2166	26	41	0	0	A_04_P046344	ENSOCUT00000006528	7741.63	462.069	1.636177e+001	3.605091e+000	63.5	24	7.464772e+000	0	0	0	0	0	0	15.7534	1	1	48.5334	26.375
DATA	2167	26	42	0	0	A_04_P033227	A_04_P033227	7767.37	462.307	7.053625e+001	7.751234e+000	118.5	23.5	7.398960e+000	0	0	0	0	0	0	67.8861	1	1	47.8731	24.2308
DATA	2168	26	43	0	0	A_04_P000108	NM_001082655	7792.56	462.023	2.199216e+003	2.199451e+002	2128	20	4.390372e+000	0	0	0	0	0	0	2115.41	1	1	50.1463	20.6667
DATA	2169	26	44	0	0	A_04_P001853	NM_001082137	7818.17	462.16	9.537042e+001	1.006507e+001	141	20	4.233914e+000	0	0	0	0	0	0	91.6876	1	1	47.8731	20.2059
DATA	2170	26	45	0	0	A_04_P066462	ENSOCUT00000015159	7843.62	462.38	3.230702e+000	3.219010e+000	45	21	6.344719e+000	0	0	0	0	0	0	-2.09092	0	0	50.7771	22.2571
DATA	2171	26	46	0	0	A_04_P096153	ENSOCUT00000000616	7868.91	462.386	2.040946e+003	2.041200e+002	1995	22.5	5.708294e+000	0	0	0	0	0	0	1959.76	1	1	65	23.2308
DATA	2172	26	47	0	0	A_04_P007725	DN888702	7894.5	462.352	3.235116e+000	3.231053e+000	50	21.5	4.782151e+000	0	0	0	0	0	0	2.1315	0	0	65	21.4
DATA	2173	26	48	0	0	A_04_P093492	ENSOCUT00000004352	7919.6	462.766	9.584827e+002	9.590252e+001	952.5	21	5.877370e+000	0	0	0	0	0	0	919.09	1	1	49.8279	22.75
DATA	2174	26	49	0	0	A_04_P011321	ENSOCUT00000024134	7944.88	462.527	2.632494e+003	2.632692e+002	2603	20.5	5.656052e+000	0	0	0	0	0	0	2522.15	1	1	48.8603	21.4063
DATA	2175	26	50	0	0	A_04_P095512	XM_002712400	7970.43	462.373	3.242947e+000	3.241008e+000	51	21	5.398554e+000	0	0	0	0	0	0	2.41049	0	0	51.4001	20.6471
DATA	2176	26	51	0	0	A_04_P067066	ENSOCUT00000005981	7995.78	462.419	7.572969e+001	8.234661e+000	121	23	7.116565e+000	0	0	0	0	0	0	72.4239	1	1	48.8603	22.8571
DATA	2177	26	52	0	0	A_04_P092279	XM_002710028	8021.42	462.427	3.249124e+000	3.237365e+000	47	24	5.711237e+000	0	0	0	0	0	0	-0.447574	0	0	57.5363	22.7586
DATA	2178	26	53	0	1	ETG09_48764	ETG09_48764	8046.15	462.329	3.252502e+000	3.240732e+000	45	20	4.639783e+000	0	0	0	0	0	0	-1.14346	0	0	48.2044	19.3
DATA	2179	26	54	0	0	A_04_P076202	ENSOCUT00000007081	8072.33	462.5	3.369195e+001	4.677317e+000	84	23	9.130008e+000	0	0	0	0	0	0	32.12	1	1	57.5363	24.6842
DATA	2180	26	55	0	0	A_04_P044358	ENSOCUT00000013928	8097.5	462.5	5.650841e+001	6.517871e+000	98	23	7.666594e+000	0	0	0	0	0	0	53.8084	1	1	57.5363	22.88
DATA	2181	26	56	0	0	A_04_P008724	DN887614	8123.01	462.348	1.091680e+002	1.139099e+001	139	21	6.490154e+000	0	0	0	0	0	0	103.817	1	1	45.4864	22.6176
DATA	2182	26	57	0	0	A_04_P101676	ENSOCUT00000000831	8148.1	462.712	2.207340e+002	2.231233e+001	261	22	3.397333e+000	0	0	0	0	0	0	209.65	1	1	48.2044	21.4483
DATA	2183	26	58	0	0	A_04_P101547	ENSOCUT00000004268	8173.32	462.8	6.932989e+001	7.661662e+000	113.5	22.5	4.589354e+000	0	0	0	0	0	0	65.7558	1	1	49.5074	22.6071
DATA	2184	26	59	0	0	A_04_P031745	NM_001171122	8199.28	462.873	1.032797e+001	3.425554e+000	55	21	5.728881e+000	0	0	0	0	0	0	9.78037	1	0	47.5395	21.4848
DATA	2185	26	60	0	0	A_04_P102587	ENSOCUT00000001540	8224.32	463	2.150966e+001	3.915130e+000	66	20	4.020111e+000	0	0	0	0	0	0	20.337	1	1	48.5334	19.8065
DATA	2186	26	61	0	0	A_04_P038917	ENSOCUT00000012078	8249.89	462.5	3.224305e+001	4.597524e+000	76	21.5	4.823393e+000	0	0	0	0	0	0	30.4291	1	1	56.9804	21.3438
DATA	2187	26	62	0	0	A_04_P003271	NM_001082110	8275.42	462.573	4.848582e+004	4.848583e+003	44875	24	8.541738e+000	0	0	0	0	0	0	45673.5	1	1	57.5363	24.8065
DATA	2188	26	63	0	0	A_04_P081993	ENSOCUT00000002157	8300.43	462.689	4.791563e+002	4.802843e+001	480	22	5.672194e+000	0	0	0	0	0	0	450.497	1	1	48.5334	21.5926
DATA	2189	26	64	0	0	A_04_P026511	ENSOCUT00000007072	8326.11	462.5	2.329112e+001	4.036595e+000	65	18	5.669183e+000	0	0	0	0	0	0	21.8507	1	1	65	20.8378
DATA	2190	26	65	0	0	A_04_P030177	DN885330	8351.65	462.886	2.152727e+002	2.177936e+001	250	20	5.310795e+000	0	0	0	0	0	0	201.518	1	1	50.1463	20.2727
DATA	2191	26	66	0	0	A_04_P102742	NM_001082748	8376.69	463	1.152703e+004	1.152708e+003	10538	20	5.033223e+000	0	0	0	0	0	0	10765.2	1	1	49.1849	21
DATA	2192	26	67	0	0	A_04_P031526	A_04_P031526	8402.75	462.831	3.332702e+000	3.320640e+000	43	21	5.363671e+000	0	0	0	0	0	0	-3.22353	0	0	49.5074	20.7
DATA	2193	26	68	0	0	A_04_P006701	ENSOCUT00000030597	8427.52	462.904	1.696921e+002	1.729276e+001	207	20.5	5.442850e+000	0	0	0	0	0	0	157.641	1	1	48.5334	19.7692
DATA	2194	26	69	0	0	A_04_P053235	A_04_P053235	8453.09	462.614	1.398659e+002	1.437971e+001	177.5	24	6.142046e+000	0	0	0	0	0	0	129.547	1	1	57.259	23.5161
DATA	2195	26	70	0	0	A_04_P018688	EB384510	8478.29	463.514	5.279033e+000	3.390457e+000	48.5	20	5.863181e+000	0	0	0	0	0	0	4.87531	1	0	46.8651	20.2424
DATA	2196	26	71	0	0	A_04_P075792	ENSOCUT00000002831	8503.53	463.12	2.886212e+003	2.886407e+002	2599	19.5	6.303921e+000	0	0	0	0	0	0	2656.59	1	1	48.8603	21.0357
DATA	2197	26	72	0	0	A_04_P002090	NM_001082682	8528.79	463.194	1.358523e+004	1.358527e+003	11785	21	5.506480e+000	0	0	0	0	0	0	12461	1	1	47.5395	21.8919
DATA	2198	26	73	0	0	A_04_P076448	ENSOCUT00000005462	8554.56	462.973	8.896792e+003	8.896856e+002	8126.5	21	6.301088e+000	0	0	0	0	0	0	8129.42	1	1	48.5334	22.6296
DATA	2199	26	74	0	0	A_04_P026911	EB372849	8580	463	1.139224e+001	3.584295e+000	52.5	21	1.086957e+001	0	0	0	0	0	0	10.3683	1	0	54.9904	26.0476
DATA	2200	26	75	0	0	A_04_P011421	DN882944	8604.87	463	1.308710e+004	1.308714e+003	11274	19	5.163580e+000	0	0	0	0	0	0	11861.6	1	1	48.5334	20.3448
DATA	2201	26	76	0	0	A_04_P021043	XM_002712697	8630.63	463.36	4.543789e+002	4.556702e+001	439	18	4.580533e+000	0	0	0	0	0	0	409.981	1	1	48.8603	19.4412
DATA	2202	26	77	0	0	A_04_P016111	ENSOCUT00000006239	8656.42	463.427	3.457080e+000	3.444568e+000	43	18.5	5.513811e+000	0	0	0	0	0	0	-0.244784	0	0	57.5363	19.4286
DATA	2203	26	78	0	0	A_04_P043035	ENSOCUT00000016922	8681.62	463.63	6.005974e+002	6.015943e+001	573.5	20.5	4.589620e+000	0	0	0	0	0	0	536.6	1	1	50.7771	19.7692
DATA	2204	26	79	0	0	A_04_P014595	AY171759	8707.41	463.355	1.186003e+001	3.677482e+000	53	20	4.192447e+000	0	0	0	0	0	0	10.538	1	0	49.8279	20.8125
DATA	2205	26	80	0	0	A_04_P081752	ENSOCUT00000008975	8732.5	463.352	3.513413e+000	3.509302e+000	45	19.5	4.772607e+000	0	0	0	0	0	0	2.16996	0	0	57.5363	19.5
DATA	2206	26	81	0	0	A_04_P032023	ENSOCUT00000009769	8757.65	463.878	1.523090e+002	1.563270e+001	173	16	4.952245e+000	0	0	0	0	0	0	133.775	1	1	50.7771	17.5161
DATA	2207	26	82	0	0	A_04_P008426	DN887893	8783.01	463.684	1.085465e+002	1.141862e+001	136	22	5.708529e+000	0	0	0	0	0	0	94.7268	1	1	49.5074	21.9286
DATA	2208	26	83	0	0	A_04_P033569	ENSOCUT00000023804	8808.44	463.532	1.277846e+002	1.326736e+001	149	20	6.087197e+000	0	0	0	0	0	0	110.758	1	1	49.8279	19.4444
DATA	2209	26	84	66	1	DarkCorner	DarkCorner	8834.05	464.014	3.607232e+000	3.594177e+000	37	20	5.983045e+000	0	0	0	0	0	0	-2.43634	0	0	46.8651	20.5556
DATA	2210	26	85	66	1	DarkCorner	DarkCorner	8859.97	464.041	3.635312e+000	3.622156e+000	39	18	5.195921e+000	0	0	0	0	0	0	-0.862337	0	0	46.8651	18.2326
DATA	2211	27	1	66	1	DarkCorner	DarkCorner	6713.23	468.171	3.530964e+000	3.518185e+000	36	18	4.973173e+000	0	0	0	0	0	0	-6.26588	0	0	46.5243	18.1506
DATA	2212	27	2	66	1	DarkCorner	DarkCorner	6738.61	468.5	3.503876e+000	3.491195e+000	39	21	4.475164e+000	0	0	0	0	0	0	-4.37561	0	0	52.9257	20.7931
DATA	2213	27	3	0	0	A_04_P086018	A_04_P086018	6764.19	468.531	8.052972e+003	8.053046e+002	7247	18	5.988879e+000	0	0	0	0	0	0	7186.21	1	1	51.0895	20
DATA	2214	27	4	0	0	A_04_P097915	ENSOCUT00000001623	6789.51	468.636	7.314737e+003	7.314818e+002	6587	20	5.894467e+000	0	0	0	0	0	0	6571.53	1	1	49.8279	21.7568
DATA	2215	27	5	0	0	A_04_P074302	ENSOCUT00000011349	6814.73	468.5	1.078478e+002	1.131446e+001	141	21	4.409911e+000	0	0	0	0	0	0	97.4966	1	1	49.1849	20.2258
DATA	2216	27	6	0	0	A_04_P023491	XM_002716736	6840.5	468.352	6.682115e+004	6.682116e+003	60580.5	19	5.561346e+000	0	0	0	0	0	0	60768.8	1	1	57.5363	20.1429
DATA	2217	27	7	0	0	A_04_P036567	ENSOCUT00000014514	6865.58	468.427	3.394791e+000	3.396026e+000	47	20	5.443797e+000	0	0	0	0	0	0	2.76825	0	0	65	20.7222
DATA	2218	27	8	0	0	A_04_P056680	ENSOCUT00000017444	6891.42	468.427	8.760370e+004	8.760370e+003	82021.5	22	6.446052e+000	0	0	0	0	0	0	80525.3	1	1	57.5363	21.3611
DATA	2219	27	9	0	0	A_04_P023125	EB376956	6916.31	468.636	4.401529e+001	5.530731e+000	85	19.5	6.016107e+000	0	0	0	0	0	0	40.6509	1	1	50.1463	21
DATA	2220	27	10	0	1	RC10	RC10	6942	468.455	3.346146e+000	3.334036e+000	40.5	23.5	5.295978e+000	0	0	0	0	0	0	-6.4074	0	0	55.8519	23.2188
DATA	2221	27	11	0	0	A_04_P024668	EB375364	6967.42	468.427	2.794213e+002	2.813871e+001	300.5	22	5.416981e+000	0	0	0	0	0	0	260.29	1	1	65	21.3667
DATA	2222	27	12	0	0	A_04_P040262	ENSOCUT00000010940	6992.67	468.5	3.319682e+000	3.307668e+000	42.5	22	5.881445e+000	0	0	0	0	0	0	-3.80835	0	0	57.5363	22.4839
DATA	2223	27	13	0	0	A_04_P041752	ENSOCUT00000007814	7018.4	468.907	1.195664e+002	1.240250e+001	160.5	21	3.901750e+000	0	0	0	0	0	0	112.216	1	1	49.1849	21.0968
DATA	2224	27	14	0	0	A_04_P092864	NM_001171324	7043.5	468.5	2.344736e+005	2.344736e+004	216506	21	7.259143e+000	0	0	0	0	0	0	220749	1	1	57.5363	22.8148
DATA	2225	27	15	0	0	A_04_P083929	ENSOCUT00000005333	7069	468.545	3.276122e+002	3.292455e+001	366	22	4.751208e+000	0	0	0	0	0	0	309.366	1	1	55.8519	21.8235
DATA	2226	27	16	0	0	A_04_P085724	ENSOCUT00000000897	7094.21	468.859	1.312331e+003	1.312738e+002	1275.5	22	5.779087e+000	0	0	0	0	0	0	1242.7	1	1	49.5074	21.7419
DATA	2227	27	17	0	0	A_04_P091492	ENSOCUT00000015990	7119.34	468.868	4.500110e+002	4.511890e+001	466.5	19	4.835764e+000	0	0	0	0	0	0	427.193	1	1	49.8279	20
DATA	2228	27	18	0	0	A_04_P026032	EB373838	7145.33	468.5	3.262631e+000	3.262294e+000	49	23	6.621196e+000	0	0	0	0	0	0	2.60052	0	0	57.5363	23.5667
DATA	2229	27	19	0	0	A_04_P054253	ENSOCUT00000007134	7170.58	468.573	4.104482e+002	4.117282e+001	424.5	21	5.832940e+000	0	0	0	0	0	0	391.329	1	1	57.5363	22.9063
DATA	2230	27	20	0	0	A_04_P014486	AY171682	7196	468.545	2.079039e+003	2.079291e+002	2049.5	22	8.432870e+000	0	0	0	0	0	0	1985.9	1	1	55.8519	24.5517
DATA	2231	27	21	0	0	A_04_P052888	ENSOCUT00000005011	7220.93	469.014	2.233296e+003	2.233530e+002	2159	21	4.482365e+000	0	0	0	0	0	0	2136.99	1	1	46.8651	20.7297
DATA	2232	27	22	0	1	RC5	RC5	7246.58	468.573	3.239457e+000	3.227733e+000	40	22	5.267467e+000	0	0	0	0	0	0	-6.2714	0	0	57.5363	21.6061
DATA	2233	27	23	0	0	A_04_P056669	ENSOCUT00000007903	7272.02	469.338	3.521120e+004	3.521122e+003	33944	23	6.420392e+000	0	0	0	0	0	0	33792	1	1	45.4864	24.0833
DATA	2234	27	24	0	0	A_04_P051262	ENSOCUT00000005854	7297.34	469.38	1.247632e+003	1.248048e+002	1220	24	6.896285e+000	0	0	0	0	0	0	1198.77	1	1	47.5395	23.5319
DATA	2235	27	25	0	0	A_04_P018818	EB384101	7322.73	469.357	2.240108e+003	2.240339e+002	2125.5	21	4.708027e+000	0	0	0	0	0	0	2154.61	1	1	46.8651	21.2
DATA	2236	27	26	0	0	A_04_P050449	A_04_P050449	7348.19	469.471	6.069410e+002	6.077907e+001	636	22	3.804430e+000	0	0	0	0	0	0	584.319	1	1	46.1809	21.5
DATA	2237	27	27	0	0	A_04_P024035	A_04_P024035	7373.58	468.573	5.733575e+000	3.261633e+000	53	22	5.031906e+000	0	0	0	0	0	0	5.5231	1	0	65	22.8485
DATA	2238	27	28	0	0	A_04_P064159	ENSOCUT00000000770	7399.09	469.104	1.320716e+004	1.320720e+003	12803	20	3.810004e+000	0	0	0	0	0	0	12732.1	1	1	46.8651	20.75
DATA	2239	27	29	0	0	A_04_P067308	ENSOCUT00000004376	7424.68	469.015	1.889298e+001	3.721876e+000	67	20.5	4.295772e+000	0	0	0	0	0	0	18.223	1	1	46.1809	20.0294
DATA	2240	27	30	66	-1	(-)3xSLv1	NegativeControl	7450	469	3.216966e+000	3.205323e+000	40	19	4.724308e+000	0	0	0	0	0	0	-9.08193	0	0	54.9904	20.6296
DATA	2241	27	31	0	0	A_04_P085343	ENSOCUT00000014160	7475.24	469	1.339285e+003	1.339668e+002	1314	18	5.340807e+000	0	0	0	0	0	0	1292.77	1	1	47.8731	19.7037
DATA	2242	27	32	0	0	A_04_P013151	AJ000651	7500.5	469	7.505528e+000	3.290232e+000	56	25	6.069209e+000	0	0	0	0	0	0	7.24662	1	0	65	24.6
DATA	2243	27	33	0	0	A_04_P080937	ENSOCUT00000013076	7526	469.5	1.422447e+002	1.458056e+001	181	24	5.135595e+000	0	0	0	0	0	0	137.374	1	1	51.0895	24.1786
DATA	2244	27	34	0	0	A_04_P009911	DN885863	7551.36	469.397	2.069445e+001	3.812927e+000	69	23	6.806581e+000	0	0	0	0	0	0	19.9869	1	1	48.5334	22.2727
DATA	2245	27	35	0	0	A_04_P040250	ENSOCUT00000014232	7576.75	469.373	2.299459e+003	2.299682e+002	2260	22	5.650312e+000	0	0	0	0	0	0	2220.83	1	1	49.1849	22.4211
DATA	2246	27	36	0	0	A_04_P097508	ENSOCUT00000014667	7601.95	469.392	2.562365e+004	2.562367e+003	25420.5	20.5	4.191829e+000	0	0	0	0	0	0	24745.8	1	1	49.1849	21.3571
DATA	2247	27	37	0	0	A_04_P026554	EB373281	7627.51	469.617	1.758898e+001	3.654163e+000	63	22.5	5.130820e+000	0	0	0	0	0	0	16.9848	1	1	51.0895	23.0882
DATA	2248	27	38	0	0	A_04_P078182	ENSOCUT00000001034	7653.14	469.407	4.119591e+001	5.218747e+000	87	21	4.557060e+000	0	0	0	0	0	0	39.771	1	1	56.9804	21.3043
DATA	2249	27	39	0	0	A_04_P095038	ENSOCUT00000014551	7677.81	469.481	1.159156e+004	1.159160e+003	11010	24	7.145940e+000	0	0	0	0	0	0	11187.9	1	1	49.8279	23.3571
DATA	2250	27	40	0	0	A_04_P029974	ENSOCUT00000013388	7703.51	469.633	1.745254e+004	1.745257e+003	16456	23	7.758441e+000	0	0	0	0	0	0	16839.9	1	1	49.8279	25.4412
DATA	2251	27	41	0	0	A_04_P033174	ENSOCUT00000009766	7729.42	469.427	4.175075e+003	4.175198e+002	4042	21.5	6.529931e+000	0	0	0	0	0	0	4026.81	1	1	57.5363	23
DATA	2252	27	42	0	0	A_04_P014158	D17418	7754.58	469.427	3.390364e+001	4.667685e+000	81	29	8.036758e+000	0	0	0	0	1	0	32.6857	1	1	57.5363	29.8
DATA	2253	27	43	0	0	A_04_P045842	ENSOCUT00000013618	7780.11	469.5	1.908351e+003	1.908621e+002	1904	22	6.356906e+000	0	0	0	0	0	0	1838.94	1	1	65	22.5556
DATA	2254	27	44	0	0	A_04_P057133	ENSOCUT00000012437	7805.1	469.59	4.378003e+001	5.429521e+000	89	20	3.990956e+000	0	0	0	0	0	0	42.1662	1	1	50.1463	19.8857
DATA	2255	27	45	0	0	A_04_P012563	CU465273	7830.84	469.766	8.771409e+000	3.330707e+000	56.5	20	4.382058e+000	0	0	0	0	0	0	8.4434	1	0	45.1352	19.5385
DATA	2256	27	46	0	0	A_04_P019990	EB380063	7856.33	469.5	3.227032e+000	3.215353e+000	44	22	6.303801e+000	0	0	0	0	0	0	-3.27553	0	0	57.5363	23.0625
DATA	2257	27	47	0	0	A_04_P097257	ENSOCUT00000004473	7881.46	469.882	2.376997e+003	2.377215e+002	2299.5	21	6.236185e+000	0	0	0	0	0	0	2285.16	1	1	49.8279	21.84
DATA	2258	27	48	0	0	A_04_P039467	ENSOCUT00000011179	7907.01	470.188	2.962229e+002	2.979673e+001	327	21	5.544921e+000	0	0	0	0	0	0	284.585	1	1	46.8651	21.8846
DATA	2259	27	49	0	0	A_04_P028378	XM_002708010	7932.5	469.5	1.683250e+005	1.683250e+004	161934	21.5	8.182122e+000	0	0	0	0	0	0	161561	1	1	57.5363	24.1333
DATA	2260	27	50	0	0	A_04_P014708	AY171825	7957.76	470.333	6.754219e+003	6.754296e+002	6646.5	22	6.961183e+000	0	0	0	0	0	0	6478.45	1	1	45.4864	22.4839
DATA	2261	27	51	0	0	A_04_P091427	ENSOCUT00000009958	7983.42	469.573	3.239790e+000	3.228065e+000	46	21	5.527229e+000	0	0	0	0	0	0	-1.96775	0	0	57.5363	20.4286
DATA	2262	27	52	0	0	A_04_P095048	XM_002714238	8008.58	469.573	6.606732e+000	3.297994e+000	55	24	5.310467e+000	0	0	0	0	0	0	6.32423	1	0	57.5363	23.8571
DATA	2263	27	53	0	0	A_04_P014358	ENSOCUT00000009352	8034	469.545	3.246221e+000	3.234473e+000	45	23	6.314905e+000	0	0	0	0	0	0	-2.27191	0	0	55.8519	22.1563
DATA	2264	27	54	0	0	A_04_P052853	XM_002711704	8059.01	469.873	7.855093e+002	7.861763e+001	787	20	5.673419e+000	0	0	0	0	0	0	750.389	1	1	49.8279	21.0811
DATA	2265	27	55	0	0	A_04_P089332	ENSOCUT00000007656	8084.91	470.333	2.458399e+001	4.068127e+000	71.5	22	1.001606e+001	0	0	0	0	0	0	23.4591	1	1	45.835	24.8929
DATA	2266	27	56	0	0	A_04_P042349	A_04_P042349	8109.99	469.522	1.062799e+001	3.415328e+000	56.5	22	7.190313e+000	0	0	0	0	0	0	10.1277	1	0	47.2035	23.0938
DATA	2267	27	57	0	0	A_04_P083712	ENSOCUT00000007450	8135.37	470.265	1.679456e+003	1.679770e+002	1627	23	5.501013e+000	0	0	0	0	0	0	1598.53	1	1	46.5243	23.2647
DATA	2268	27	58	0	0	A_04_P034972	A_04_P034972	8161.09	469.614	2.617153e+001	4.176339e+000	69	22	4.648481e+000	0	0	0	0	0	0	24.872	1	1	57.259	23.4138
DATA	2269	27	59	0	0	A_04_P099524	ENSOCUT00000006475	8185.67	470.173	2.518624e+002	2.539621e+001	285	22	5.364957e+000	0	0	0	0	0	0	239.036	1	1	48.8603	22.1
DATA	2270	27	60	0	0	A_04_P028958	ENSOCUT00000003417	8211.5	470.179	8.088181e+002	8.094765e+001	796.5	23	5.828997e+000	0	0	0	0	0	0	766.388	1	1	49.1849	23.1481
DATA	2271	27	61	0	0	A_04_P015576	AY171780	8236.93	470.2	4.293292e+002	4.305725e+001	444	21	6.293636e+000	0	0	0	0	0	0	406.119	1	1	46.8651	22.7879
DATA	2272	27	62	0	0	A_04_P037070	XM_002718029	8262.5	470	3.287717e+000	3.275819e+000	43.5	22	6.094683e+000	0	0	0	0	0	0	-0.864277	0	0	54.1152	22.125
DATA	2273	27	63	0	0	A_04_P031575	AF090363	8288	470	3.294083e+000	3.282161e+000	45	19	7.178752e+000	0	0	0	0	0	0	-0.165604	0	0	54.9904	21.9655
DATA	2274	27	64	0	0	A_04_P084053	ENSOCUT00000002367	8313.07	470.214	2.334001e+003	2.334232e+002	2241.5	19	5.547049e+000	0	0	0	0	0	0	2195.1	1	1	46.8651	21.3714
DATA	2275	27	65	0	0	A_04_P083352	ENSOCUT00000003634	8338.58	470.427	7.186536e+000	3.373251e+000	52	19	5.198383e+000	0	0	0	0	0	0	6.74426	1	0	65	20.5938
DATA	2276	27	66	0	0	A_04_P010082	EB377764	8363.54	470.176	7.353796e+003	7.353870e+002	6884.5	20	5.158092e+000	0	0	0	0	0	0	6885.11	1	1	48.8603	20.9655
DATA	2277	27	67	0	0	A_04_P011151	ENSOCUT00000026127	8389.43	470.392	1.798849e+004	1.798852e+003	16600.5	21	5.372327e+000	0	0	0	0	0	0	16800	1	1	49.1849	22.0938
DATA	2278	27	68	0	0	A_04_P052393	ENSOCUT00000015394	8414.56	470.397	6.534645e+003	6.534729e+002	5958	20	6.365863e+000	0	0	0	0	0	0	6086.91	1	1	50.1463	20.7037
DATA	2279	27	69	0	0	A_04_P007851	DN888600	8440.01	470.617	2.175468e+004	2.175471e+003	19616	22.5	6.418142e+000	0	0	0	0	0	0	20207.5	1	1	51.0895	22.9688
DATA	2280	27	70	0	0	A_04_P007229	DN889207	8465.83	470.821	3.352026e+000	3.339895e+000	42	25	6.132936e+000	0	0	0	0	0	0	-1.08556	0	0	50.1463	25.25
DATA	2281	27	71	0	0	A_04_P089361	ENSOCUT00000003339	8491.42	470.427	2.475252e+002	2.497831e+001	276	18	6.434642e+000	0	0	0	0	0	0	228.47	1	1	57.5363	20.2692
DATA	2282	27	72	0	0	A_04_P027126	A_04_P027126	8516.58	470.427	1.770189e+001	3.799843e+000	62	21	5.651957e+000	0	0	0	0	0	0	16.2838	1	1	65	21.7692
DATA	2283	27	73	0	0	A_04_P040487	ENSOCUT00000008989	8542	470.455	6.989439e+000	3.446214e+000	50	20	4.938013e+000	0	0	0	0	0	0	6.40616	1	0	55.8519	20.975
DATA	2284	27	74	0	0	A_04_P008317	DN888049	8567.42	470.427	7.325329e+005	7.325329e+004	669566	23	6.631239e+000	0	0	0	0	0	0	668799	1	1	57.5363	23.84
DATA	2285	27	75	0	0	A_04_P005672	DN890718	8592.58	470.427	2.936048e+001	4.493461e+000	68	22	7.421102e+000	0	0	0	0	0	0	26.6967	1	1	57.5363	23.4643
DATA	2286	27	76	0	0	A_04_P090318	ENSOCUT00000001516	8618.07	470.732	4.114519e+002	4.128679e+001	422	20.5	4.982226e+000	0	0	0	0	0	0	372.498	1	1	47.5395	21.375
DATA	2287	27	77	0	0	A_04_P035977	A_04_P035977	8643.44	470.734	1.514036e+002	1.552454e+001	174	18	4.240359e+000	0	0	0	0	0	0	136.433	1	1	50.7771	18.2258
DATA	2288	27	78	0	0	A_04_P003511	NM_001082335	8668.89	470.5	7.784424e+000	3.536274e+000	48	20	4.603207e+000	0	0	0	0	0	0	6.9798	1	0	65	19.6875
DATA	2289	27	79	0	0	A_04_P025977	A_04_P025977	8694.19	471.139	5.778340e+001	6.738801e+000	91	21	3.464813e+000	0	0	0	0	0	0	51.5451	1	1	47.5395	20.8276
DATA	2290	27	80	0	0	A_04_P008452	DN887873	8719.58	470.573	1.795574e+001	3.922093e+000	54	20	4.230571e+000	0	0	0	0	0	0	15.9271	1	1	57.5363	19.9091
DATA	2291	27	81	0	0	A_04_P041637	ENSOCUT00000010411	8744.99	470.947	3.969533e+003	3.969688e+002	3531	20.5	6.952714e+000	0	0	0	0	0	0	3500.49	1	1	46.8651	21.2667
DATA	2292	27	82	0	0	A_04_P024661	EB375369	8770.53	471.095	3.809698e+004	3.809699e+003	33152	21	7.274939e+000	0	0	0	0	0	0	33385.4	1	1	48.5334	21.5161
DATA	2293	27	83	0	0	A_04_P090287	A_04_P090287	8795.89	470.5	1.732805e+001	3.953192e+000	54	22	6.350514e+000	0	0	0	0	0	0	15.0837	1	0	56.9804	21.9355
DATA	2294	27	84	66	1	DarkCorner	DarkCorner	8821.47	471.293	3.591001e+000	3.578005e+000	38	20	4.748817e+000	0	0	0	0	0	0	-2.75858	0	0	48.5334	19.9143
DATA	2295	27	85	66	1	DarkCorner	DarkCorner	8846.75	471.042	3.617722e+000	3.608011e+000	40	20	6.331699e+000	0	0	0	0	0	0	1.33991	0	0	47.5395	20.5897
DATA	2296	28	1	66	1	DarkCorner	DarkCorner	6726.42	475.597	3.511680e+000	3.498971e+000	40	20	5.969266e+000	0	0	0	0	0	0	-3.96825	0	0	45.835	20.0811
DATA	2297	28	2	0	0	A_04_P018051	A_04_P018051	6751.5	475.5	8.879135e+001	9.534384e+000	121	20	5.611598e+000	0	0	0	0	0	0	79.0635	1	1	57.5363	20.5185
DATA	2298	28	3	0	0	A_04_P051852	ENSOCUT00000011306	6776.71	476.145	1.386779e+004	1.386783e+003	12183	19	5.791184e+000	0	0	0	0	0	0	12435.6	1	1	46.5243	20.8571
DATA	2299	28	4	0	0	A_04_P080645	ENSOCUT00000015249	6802.5	475.5	2.046531e+001	3.991436e+000	61	20.5	5.381794e+000	0	0	0	0	0	0	18.4714	1	1	57.5363	20.9375
DATA	2300	28	5	0	0	A_04_P029271	ENSOCUT00000001757	6827.67	475.5	4.425799e+001	5.584773e+000	82	19.5	4.037640e+000	0	0	0	0	0	0	40.1885	1	1	57.5363	20.0417
DATA	2301	28	6	0	0	A_04_P075549	ENSOCUT00000012095	6852.55	476	1.145817e+004	1.145822e+003	10183	20	7.489763e+000	0	0	0	0	0	0	10464.1	1	1	49.1849	22.8
DATA	2302	28	7	0	0	A_04_P067573	ENSOCUT00000011971	6878.5	475.5	2.738485e+001	4.341391e+000	68.5	20	5.878132e+000	0	0	0	0	0	0	25.1432	1	1	57.5363	21.561
DATA	2303	28	8	0	0	A_04_P012517	A_04_P012517	6903.89	475.5	5.428112e+001	6.379702e+000	94	22	7.117152e+000	0	0	0	0	0	0	50.086	1	1	56.9804	21.75
DATA	2304	28	9	0	0	A_04_P014801	AY171873	6929.35	476.12	5.336375e+004	5.336376e+003	50335	20	5.727228e+000	0	0	0	0	0	0	49474.3	1	1	48.8603	21.3636
DATA	2305	28	10	0	0	A_04_P062282	ENSOCUT00000024162	6954.71	476.118	1.324941e+001	3.576352e+000	57	22	5.586620e+000	0	0	0	0	0	0	12.3365	1	0	45.835	20.8929
DATA	2306	28	11	0	0	A_04_P069393	ENSOCUT00000013323	6980.11	475.5	2.659426e+005	2.659426e+004	248553	26	1.388254e+001	0	0	0	0	1	0	248574	1	1	56.9804	30.2813
DATA	2307	28	12	0	0	A_04_P041940	A_04_P041940	7005.23	476.214	5.087191e+003	5.087298e+002	4768.5	22	5.479833e+000	0	0	0	0	0	0	4772.98	1	1	46.8651	21.8333
DATA	2308	28	13	0	0	A_04_P057537	ENSOCUT00000013622	7030.86	475.593	6.665902e+001	7.431706e+000	103.5	21.5	4.181461e+000	0	0	0	0	0	0	62.7486	1	1	56.9804	22.2692
DATA	2309	28	14	0	0	A_04_P024532	ENSOCUT00000002892	7056.42	475.573	3.752828e+003	3.752970e+002	3561	22	8.787821e+000	0	0	0	0	0	0	3543.78	1	1	57.5363	24.6774
DATA	2310	28	15	0	0	A_04_P054771	A_04_P054771	7081.58	475.573	5.693101e+000	3.315379e+000	50.5	21	3.609247e+000	0	0	0	0	0	0	5.39128	1	0	57.5363	21.88
DATA	2311	28	16	0	0	A_04_P043922	ENSOCUT00000011508	7107.09	475.614	1.253756e+002	1.295383e+001	162	19	6.171024e+000	0	0	0	0	0	0	119.043	1	1	57.259	19.8077
DATA	2312	28	17	0	0	A_04_P006277	ENSOCUT00000000472	7132.34	476.324	4.926830e+003	4.926937e+002	4714.5	21	6.298681e+000	0	0	0	0	0	0	4689.83	1	1	47.5395	21.4375
DATA	2313	28	18	0	0	A_04_P094583	ENSOCUT00000007762	7157.73	476.343	2.669155e+002	2.688774e+001	298	23	6.554486e+000	0	0	0	0	0	0	254.631	1	1	46.8651	24.1935
DATA	2314	28	19	0	0	A_04_P057252	ENSOCUT00000004355	7183.5	476	4.301145e+005	4.301145e+004	422145	22	8.085900e+000	0	0	0	0	0	0	411113	1	1	54.1152	24.1034
DATA	2315	28	20	0	0	A_04_P055532	ENSOCUT00000013602	7208.5	476	4.394173e+004	4.394175e+003	42414	22	4.734868e+000	0	0	0	0	0	0	42074.2	1	1	54.1152	22.6522
DATA	2316	28	21	0	0	A_04_P075412	ENSOCUT00000014526	7234	476	5.068832e+000	3.264676e+000	52	20	4.486146e+000	0	0	0	0	0	0	4.8612	1	0	54.9904	20.9231
DATA	2317	28	22	0	0	A_04_P077552	ENSOCUT00000015167	7259.5	476	1.491107e+005	1.491107e+004	144547	24	5.844254e+000	0	0	0	0	0	0	143208	1	1	54.1152	23.697
DATA	2318	28	23	0	0	A_04_P069709	ENSOCUT00000001176	7284.22	476.655	1.750805e+003	1.751101e+002	1696	24.5	6.157973e+000	0	0	0	0	0	0	1683.8	1	1	42.9674	23.9286
DATA	2319	28	24	0	0	A_04_P028831	ENSOCUT00000031877	7310.21	476.816	2.065496e+003	2.065746e+002	2053	22.5	7.213840e+000	0	0	0	0	0	0	1988.78	1	1	48.8603	22.7619
DATA	2320	28	25	0	0	A_04_P019979	EB380073	7335.7	476.8	8.153212e+002	8.159526e+001	830.5	21	2.074279e+000	0	0	0	0	0	0	785.801	1	1	50.7771	21.25
DATA	2321	28	26	0	0	A_04_P053214	ENSOCUT00000002947	7361.09	476.386	1.505586e+005	1.505586e+004	146750	23	5.195011e+000	0	0	0	0	0	0	145216	1	1	57.259	23.5217
DATA	2322	28	27	0	0	A_04_P071342	ENSOCUT00000017265	7386.38	476.569	1.088052e+003	1.088524e+002	1091	21	4.699206e+000	0	0	0	0	0	0	1050.23	1	1	48.2044	22.5556
DATA	2323	28	28	0	0	A_04_P084512	ENSOCUT00000002245	7411.58	476.427	1.327020e+002	1.365118e+001	176	19	2.884689e+000	0	0	0	0	0	0	128.161	1	1	57.5363	19.3929
DATA	2324	28	29	0	0	A_04_P013651	ENSOCUT00000023108	7436.99	476.945	7.870428e+002	7.876933e+001	824	21	4.657744e+000	0	0	0	0	0	0	760.563	1	1	46.8651	21.8621
DATA	2325	28	30	0	0	A_04_P102596	ENSOCUT00000012928	7462.58	476.427	6.269436e+000	3.260610e+000	53	18.5	4.907067e+000	0	0	0	0	0	0	6.06019	1	0	57.5363	19.3
DATA	2326	28	31	0	0	A_04_P031466	A_04_P031466	7488	476.455	3.210447e+000	3.209630e+000	50	25	5.647601e+000	0	0	0	0	0	0	2.54393	0	0	55.8519	24.3667
DATA	2327	28	32	0	0	A_04_P091597	A_04_P091597	7513.34	476.734	2.472298e+001	4.042218e+000	72	24.5	5.362655e+000	0	0	0	0	0	0	23.911	1	1	50.4627	24.625
DATA	2328	28	33	0	0	A_04_P017316	DN884555	7538.62	476.716	6.500677e+001	7.244572e+000	111	24.5	5.104205e+000	0	0	0	0	0	0	62.8787	1	1	51.0895	23.8571
DATA	2329	28	34	0	0	A_04_P000772	NM_001082098	7564.33	476.5	3.209302e+000	3.200763e+000	50	22	6.838770e+000	0	0	0	0	0	0	1.3569	0	0	65	21.8108
DATA	2330	28	35	0	0	A_04_P034548	ENSOCUT00000002597	7589.5	476.5	1.206333e+002	1.247999e+001	164	22	5.951077e+000	0	0	0	0	0	0	116.679	1	1	65	23.0625
DATA	2331	28	36	0	0	A_04_P080627	ENSOCUT00000000988	7614.59	477.159	1.068342e+003	1.068821e+002	1025.5	23	5.701542e+000	0	0	0	0	0	0	1033.35	1	1	44.4243	23.8485
DATA	2332	28	37	0	0	A_04_P056351	A_04_P056351	7640.22	476.957	2.056568e+001	3.802535e+000	66	23	5.336493e+000	0	0	0	0	0	0	19.8878	1	1	46.8651	22.9333
DATA	2333	28	38	0	0	A_04_P063452	ENSOCUT00000008855	7665.67	476.5	7.049916e+001	7.741957e+000	115	22	5.661637e+000	0	0	0	0	0	0	68.1527	1	1	57.5363	22.1481
DATA	2334	28	39	0	0	A_04_P077958	ENSOCUT00000004517	7691.33	476.5	1.743985e+001	3.644745e+000	66	22	4.318808e+000	0	0	0	0	0	0	16.8544	1	1	57.5363	21.3714
DATA	2335	28	40	0	0	A_04_P021461	ENSOCUT00000000480	7716.58	476.573	1.820009e+002	1.847952e+001	224.5	22	7.258224e+000	0	0	0	0	0	0	175.832	1	1	57.5363	24.5
DATA	2336	28	41	0	0	A_04_P023078	EB377014	7742	476.545	3.614740e+005	3.614740e+004	347842	24	8.269825e+000	0	0	0	0	0	0	349078	1	1	55.8519	25.16
DATA	2337	28	42	0	0	A_04_P004423	ENSOCUT00000003581	7767.42	476.573	5.954001e+005	5.954001e+004	576455	33	2.874429e+001	0	0	1	0	1	0	574720	1	1	57.5363	43.6552
DATA	2338	28	43	0	0	A_04_P087988	ENSOCUT00000016266	7792.58	476.573	4.598235e+001	5.605491e+000	93.5	21	5.092590e+000	0	0	0	0	0	0	44.3628	1	1	57.5363	21.3704
DATA	2339	28	44	0	0	A_04_P042584	A_04_P042584	7818.13	477.231	4.551860e+000	3.239419e+000	52	19	3.438251e+000	0	0	0	0	0	0	4.38964	1	0	48.8603	18.7188
DATA	2340	28	45	0	0	A_04_P011907	A_04_P011907	7843.61	477.429	1.134821e+002	1.179323e+001	159	21	5.210288e+000	0	0	0	0	0	0	109.375	1	1	47.2035	21.8974
DATA	2341	28	46	0	0	A_04_P039184	ENSOCUT00000005678	7868.91	476.614	6.349664e+002	6.357781e+001	667	21	5.946505e+000	0	0	0	0	0	0	611.478	1	1	57.259	22.1333
DATA	2342	28	47	0	0	A_04_P057858	A_04_P057858	7894.03	477.115	7.513845e+001	8.172269e+000	121	21	6.541407e+000	0	0	0	0	0	0	72.3151	1	1	45.1352	21.96
DATA	2343	28	48	0	0	A_04_P019318	A_04_P019318	7919.58	476.573	1.328004e+001	3.479934e+000	60.5	21	7.914223e+000	0	0	0	0	0	0	12.7698	1	0	57.5363	23.7778
DATA	2344	28	49	0	0	A_04_P011661	DN882483	7945.37	476.596	2.020075e+001	3.800561e+000	65.5	20.5	7.722279e+000	0	0	0	0	0	0	19.4084	1	1	57.8122	22.3214
DATA	2345	28	50	0	0	A_04_P004206	NM_001171013	7970.59	477.098	3.075872e+003	3.076040e+002	2962	22	6.044376e+000	0	0	0	0	0	0	2952.93	1	1	49.8279	23.0345
DATA	2346	28	51	0	0	A_04_P006602	ENSOCUT00000000681	7995.66	477.069	8.859503e+003	8.859562e+002	8323	21	4.788103e+000	0	0	0	0	0	0	8497.47	1	1	48.8603	19.8148
DATA	2347	28	52	0	0	A_04_P056458	A_04_P056458	8020.66	477.069	3.464173e+003	3.464324e+002	3267	26	4.740209e+000	0	0	0	0	0	0	3319.35	1	1	48.8603	25.6071
DATA	2348	28	53	0	0	A_04_P040622	ENSOCUT00000012977	8046.5	477	1.402040e+001	3.522515e+000	63	23	6.354746e+000	0	0	0	0	0	0	13.4195	1	0	65	23.129
DATA	2349	28	54	0	0	A_04_P085780	ENSOCUT00000012886	8072.39	477.069	7.144160e+000	3.313112e+000	51	21	9.087063e+000	0	0	0	0	0	0	6.83016	1	0	53.8203	23.3333
DATA	2350	28	55	0	0	A_04_P003596	NM_001082092	8097.4	477.205	6.431553e+000	3.302174e+000	53	24	6.694237e+000	0	0	0	0	0	0	6.14172	1	0	48.2044	24.7931
DATA	2351	28	56	0	0	A_04_P036392	A_04_P036392	8122.91	477.386	1.950665e+001	3.784472e+000	66.5	20	6.283697e+000	0	0	0	0	0	0	18.6042	1	1	57.259	21.2121
DATA	2352	28	57	0	0	A_04_P066122	ENSOCUT00000017742	8148.35	477.474	3.417001e+001	4.713977e+000	77.5	22	5.197453e+000	0	0	0	0	0	0	32.545	1	1	49.8279	22.5
DATA	2353	28	58	0	0	A_04_P028994	EC623924	8173.58	477.427	5.997074e+004	5.997075e+003	57505	25	5.519936e+000	0	0	0	0	0	0	57035.5	1	1	57.5363	24.2273
DATA	2354	28	59	0	0	A_04_P019562	ENSOCUT00000001097	8198.68	477.395	2.180097e+003	2.180341e+002	2024	21	5.056096e+000	0	0	0	0	0	0	2070.2	1	1	49.5074	21.7778
DATA	2355	28	60	0	0	A_04_P045727	ENSOCUT00000007589	8224.12	477.87	3.073455e+004	3.073456e+003	29230	26	8.642018e+000	0	0	0	0	0	0	29139.5	1	1	46.8651	26.3438
DATA	2356	28	61	0	0	A_04_P042404	A_04_P042404	8249.89	477.5	1.061114e+002	1.110308e+001	145	22	6.845637e+000	0	0	0	0	0	0	100.418	1	1	56.9804	22.5294
DATA	2357	28	62	0	0	A_04_P071312	ENSOCUT00000001788	8275.36	477.84	4.298781e+001	5.403760e+000	83	22	5.756090e+000	0	0	0	0	0	0	40.6071	1	1	49.5074	21.5152
DATA	2358	28	63	0	0	A_04_P034257	A_04_P034257	8300.58	477.427	3.223933e+001	4.599914e+000	74	22.5	5.814141e+000	0	0	0	0	0	0	30.3911	1	1	57.5363	22.2143
DATA	2359	28	64	0	0	A_04_P085183	ENSOCUT00000012369	8326	477.554	1.186467e+004	1.186472e+003	11117	21.5	5.053695e+000	0	0	0	0	0	0	11160.9	1	1	54.1152	21.0263
DATA	2360	28	65	0	0	A_04_P079282	ENSOCUT00000010058	8351.5	477.5	1.153061e+001	3.491473e+000	56	20	5.687375e+000	0	0	0	0	0	0	10.8218	1	0	57.5363	21.2903
DATA	2361	28	66	0	0	A_04_P087377	ENSOCUT00000001389	8376.89	477.5	8.746641e+002	8.752877e+001	828.5	20	5.711498e+000	0	0	0	0	0	0	818.903	1	1	56.9804	21.3939
DATA	2362	28	67	0	0	A_04_P057528	A_04_P057528	8402.33	477.5	3.964727e+001	5.166183e+000	78.5	22	8.134582e+000	0	0	0	0	0	0	37.0236	1	1	57.5363	23.3333
DATA	2363	28	68	0	0	A_04_P027812	A_04_P027812	8427.5	477.5	2.482231e+002	2.504352e+001	265	22	6.020654e+000	0	0	0	0	0	0	231.165	1	1	57.5363	22.4
DATA	2364	28	69	0	0	A_04_P043757	ENSOCUT00000024541	8453.11	477.5	3.246969e+002	3.264011e+001	342	25	6.612568e+000	0	0	0	0	0	0	301.489	1	1	65	23.2571
DATA	2365	28	70	0	0	A_04_P015656	AY171824	8478.5	477.5	3.353648e+000	3.351168e+000	46.5	23	7.059040e+000	0	0	0	0	0	0	2.35319	0	0	57.5363	23.5172
DATA	2366	28	71	0	0	A_04_P010031	DN885637	8503.67	477.5	2.523322e+001	4.196050e+000	65	20.5	5.914779e+000	0	0	0	0	0	0	23.2794	1	1	57.5363	21.7692
DATA	2367	28	72	0	0	A_04_P083092	ENSOCUT00000016462	8528.73	477.831	1.415355e+003	1.415755e+002	1300	21	5.514525e+000	0	0	0	0	0	0	1301.27	1	1	49.5074	21.8824
DATA	2368	28	73	0	0	A_04_P037333	ENSOCUT00000009752	8554.58	477.573	1.922541e+003	1.922837e+002	1792.5	19	5.432070e+000	0	0	0	0	0	0	1760.73	1	1	65	20.3103
DATA	2369	28	74	130	1	(+)eQC-42	EQC	8580	477.545	3.403160e+000	3.390844e+000	43	23	7.243648e+000	0	0	0	0	0	0	-0.736373	0	0	55.8519	24.5517
DATA	2370	28	75	66	-1	(-)3xSLv1	NegativeControl	8605.42	477.573	3.417724e+000	3.405355e+000	41	22	6.025216e+000	0	0	0	0	0	0	-0.0625866	0	0	57.5363	22.3548
DATA	2371	28	76	0	0	A_04_P075767	ENSOCUT00000010248	8630.51	478.129	1.467874e+003	1.468273e+002	1337	19	5.181602e+000	0	0	0	0	0	0	1327.37	1	1	47.8731	20.8148
DATA	2372	28	77	0	0	A_04_P082937	ENSOCUT00000011250	8656.42	477.573	3.638681e+001	5.005651e+000	73.5	17	3.542192e+000	0	0	0	0	0	0	32.7398	1	1	57.5363	17.7333
DATA	2373	28	78	0	0	A_04_P040750	ENSOCUT00000007476	8681.41	478.092	1.182814e+004	1.182819e+003	10562	20	3.944359e+000	0	0	0	0	0	0	10589.9	1	1	49.1849	19.5833
DATA	2374	28	79	0	0	A_04_P064439	ENSOCUT00000012999	8706.86	478.237	8.488792e+000	3.575624e+000	50	21.5	4.761435e+000	0	0	0	0	0	0	7.55906	1	0	48.5334	21.4667
DATA	2375	28	80	0	0	A_04_P008361	DN887999	8732.41	478.329	5.406163e+002	5.417439e+001	509	21	6.185137e+000	0	0	0	0	0	0	478.63	1	1	47.8731	21.5484
DATA	2376	28	81	0	0	A_04_P082529	ENSOCUT00000000945	8757.63	477.596	2.254310e+002	2.281551e+001	243	24	6.120305e+000	0	0	0	0	0	0	198.358	1	1	57.8122	22.6207
DATA	2377	28	82	0	0	A_04_P023076	EB377014	8783.5	478	4.056469e+005	4.056469e+004	357307	23	1.073867e+001	0	0	0	0	0	0	354608	1	1	54.1152	24.6296
DATA	2378	28	83	0	0	A_04_P057357	ENSOCUT00000017772	8808.75	478.301	4.064853e+001	5.404825e+000	73.5	22	6.951837e+000	0	0	0	0	0	0	35.2944	1	1	47.5395	23.4286
DATA	2379	28	84	66	1	DarkCorner	DarkCorner	8833.88	478.092	3.600891e+000	3.588865e+000	41	22	8.188211e+000	0	0	0	0	0	0	0.732271	0	0	46.1809	23.2414
DATA	2380	28	85	66	1	DarkCorner	DarkCorner	8859.5	478	3.628824e+000	3.615691e+000	38	18	4.785047e+000	0	0	0	0	0	0	-2.54038	0	0	54.1152	17.7961
DATA	2381	29	1	66	1	DarkCorner	DarkCorner	6713.65	482.819	3.520490e+000	3.507750e+000	39	18	5.059599e+000	0	0	0	0	0	0	-3.07541	0	0	47.5395	18.527
DATA	2382	29	2	66	1	DarkCorner	DarkCorner	6738.85	482.863	3.493852e+000	3.481207e+000	37	21.5	5.278992e+000	0	0	0	0	0	0	-5.32626	0	0	50.7771	20.7083
DATA	2383	29	3	0	0	A_04_P085007	ENSOCUT00000012840	6763.81	482.778	3.394278e+003	3.394454e+002	2951.5	19	6.191093e+000	0	0	0	0	0	0	3037.08	1	1	50.7771	21.1563
DATA	2384	29	4	0	0	A_04_P037962	ENSOCUT00000000550	6789.24	483.191	1.167539e+003	1.168044e+002	1069	21	5.148533e+000	0	0	0	0	0	0	1051.84	1	1	46.1809	21.6897
DATA	2385	29	5	0	0	A_04_P008556	DN887776	6814.72	483.095	1.752533e+003	1.752865e+002	1578.5	21	4.980203e+000	0	0	0	0	0	0	1588.89	1	1	48.8603	21.6875
DATA	2386	29	6	0	0	A_04_P047397	A_04_P047397	6840.5	482.648	3.403723e+000	3.391405e+000	42.5	21	7.762671e+000	0	0	0	0	0	0	-1.08315	0	0	57.5363	23.7917
DATA	2387	29	7	0	0	A_04_P021816	A_04_P021816	6865.5	483	1.086229e+001	3.543373e+000	53	20	5.830627e+000	0	0	0	0	0	0	9.96119	1	0	65	20.9394
DATA	2388	29	8	0	0	A_04_P085441	ENSOCUT00000013870	6890.79	483.194	5.074505e+003	5.074616e+002	4760	22	6.334045e+000	0	0	0	0	0	0	4677.68	1	1	47.5395	21.8649
DATA	2389	29	9	0	0	A_04_P040398	ENSOCUT00000024377	6916.5	483	5.102332e+001	6.097883e+000	93	20	6.241150e+000	0	0	0	0	0	0	47.2607	1	1	54.1152	21.2162
DATA	2390	29	10	0	0	A_04_P055327	ENSOCUT00000005396	6942	483	3.336369e+000	3.324295e+000	41	23	5.170478e+000	0	0	0	0	0	0	-2.95515	0	0	54.9904	22.5769
DATA	2391	29	11	66	-1	(-)3xSLv1	NegativeControl	6967.5	483	3.322538e+000	3.310513e+000	40	23.5	5.758873e+000	0	0	0	0	0	0	-5.75772	0	0	54.1152	22.7308
DATA	2392	29	12	0	0	A_04_P096556	A_04_P096556	6992.58	483.427	4.471815e+000	3.327908e+000	47	26.5	1.698470e+001	0	0	0	0	1	0	4.19417	1	0	57.5363	30.4643
DATA	2393	29	13	0	0	A_04_P023441	EB376618	7018.42	483.427	5.147611e+001	6.106952e+000	92	22	3.521573e+000	0	0	0	0	0	0	48.4542	1	1	57.5363	21.4828
DATA	2394	29	14	0	0	A_04_P034819	A_04_P034819	7043.34	483.324	7.748738e+002	7.755657e+001	798	19	4.407226e+000	0	0	0	0	0	0	731.709	1	1	46.5243	19.069
DATA	2395	29	15	0	0	A_04_P100348	ENSOCUT00000007449	7068.88	483.566	1.264046e+003	1.264467e+002	1259	20	4.963983e+000	0	0	0	0	0	0	1197.3	1	1	49.8279	20.0625
DATA	2396	29	16	0	0	A_04_P056459	A_04_P056459	7094.31	483.521	7.620917e+002	7.627871e+001	766	18	5.942941e+000	0	0	0	0	0	0	723.834	1	1	48.5334	18.6875
DATA	2397	29	17	0	0	A_04_P078760	A_04_P078760	7119.4	483.21	7.077013e+000	3.324775e+000	53	19	5.397800e+000	0	0	0	0	0	0	6.73803	1	0	50.7771	19.6071
DATA	2398	29	18	0	0	A_04_P027274	EB376678	7145.42	483.427	5.316527e+001	6.226428e+000	96	22.5	6.483312e+000	0	0	0	0	0	0	50.7399	1	1	57.5363	23.9667
DATA	2399	29	19	0	0	A_04_P079673	ENSOCUT00000016666	7170.58	483.427	4.941178e+002	4.951751e+001	510	21.5	7.182185e+000	0	0	0	0	0	0	472.548	1	1	65	23.1471
DATA	2400	29	20	0	0	A_04_P074402	ENSOCUT00000000778	7196	483.455	1.138565e+002	1.183442e+001	153	23.5	1.225350e+001	0	0	0	0	0	0	109.092	1	1	55.8519	27.7
DATA	2401	29	21	0	0	A_04_P069246	ENSOCUT00000010936	7220.97	483.423	4.192013e+002	4.204383e+001	447	21	5.152628e+000	0	0	0	0	0	0	402.324	1	1	49.1849	20.5429
DATA	2402	29	22	0	0	A_04_P025286	ENSOCUT00000027627	7246.72	483.84	1.198085e+003	1.198517e+002	1188	22	5.320790e+000	0	0	0	0	0	0	1151.72	1	1	49.1849	21.5405
DATA	2403	29	23	0	0	A_04_P065796	ENSOCUT00000010937	7272.33	483.5	3.225033e+000	3.223147e+000	49	25	7.332973e+000	0	0	0	0	0	0	2.41561	0	0	57.5363	24.9286
DATA	2404	29	24	0	0	A_04_P091178	ENSOCUT00000013421	7297.21	483.9	3.128102e+004	3.128103e+003	31056.5	23.5	6.417271e+000	0	0	0	0	0	0	30146.7	1	1	46.8651	24.1842
DATA	2405	29	25	0	0	A_04_P032902	CU465472	7322.89	483.5	4.893827e+001	5.850595e+000	91	22	4.857983e+000	0	0	0	0	0	0	47.2096	1	1	56.9804	23
DATA	2406	29	26	0	0	A_04_P007138	A_04_P007138	7348.42	483.573	2.524996e+001	4.078792e+000	72	21	2.344584e+000	0	0	0	0	0	0	24.3806	1	1	57.5363	20.9474
DATA	2407	29	27	0	0	A_04_P088609	XM_002714462	7373.58	483.573	8.910382e+002	8.916129e+001	903	22	5.143747e+000	0	0	0	0	0	0	861.02	1	1	57.5363	23.3793
DATA	2408	29	28	0	0	A_04_P031220	A_04_P031220	7399.33	483.5	3.210356e+000	3.209938e+000	50.5	20	3.846732e+000	0	0	0	0	0	0	2.59053	0	0	57.5363	21.2121
DATA	2409	29	29	0	0	A_04_P092593	ENSOCUT00000004512	7424.66	483.709	1.154234e+001	3.398866e+000	60	19	5.276820e+000	0	0	0	0	0	0	11.1672	1	0	50.7771	20.5
DATA	2410	29	30	0	0	A_04_P050592	ENSOCUT00000003209	7449.89	483.5	1.597530e+001	3.572704e+000	64	19.5	4.966671e+000	0	0	0	0	0	0	15.4621	1	0	56.9804	21.2333
DATA	2411	29	31	0	0	A_04_P052281	ENSOCUT00000004683	7475.42	483.573	7.330762e+000	3.277551e+000	54.5	18	5.615404e+000	0	0	0	0	0	0	7.09775	1	0	65	19.0741
DATA	2412	29	32	0	0	A_04_P044234	A_04_P044234	7500.34	484.289	4.574214e+001	5.578575e+000	90	26	4.384764e+000	0	0	0	0	0	0	44.3053	1	1	48.5334	25.1154
DATA	2413	29	33	0	0	A_04_P076055	ENSOCUT00000015347	7525.92	484	7.651207e+001	8.290721e+000	120	22	4.233962e+000	0	0	0	0	0	0	74.1158	1	1	46.8651	22.7333
DATA	2414	29	34	0	0	A_04_P078442	A_04_P078442	7551.5	484.179	7.872106e+002	7.878577e+001	808	21	6.703261e+000	0	0	0	0	0	0	762.641	1	1	49.1849	22.9394
DATA	2415	29	35	0	0	A_04_P001906	NM_001101707	7576.78	484.406	1.647962e+004	1.647965e+003	16374	22	6.055301e+000	0	0	0	0	0	0	15966	1	1	46.5243	22
DATA	2416	29	36	0	0	A_04_P019656	ENSOCUT00000008190	7602.42	483.573	4.750387e+001	5.723914e+000	91	23	7.253842e+000	0	0	0	0	0	0	46.0118	1	1	57.5363	25.2414
DATA	2417	29	37	0	0	A_04_P046852	ENSOCUT00000016451	7627.44	484.471	1.077491e+002	1.123809e+001	152	22	5.444569e+000	0	0	0	0	0	0	104.369	1	1	46.8651	22.32
DATA	2418	29	38	0	0	A_04_P032552	EB383317	7653.09	483.614	5.295640e+000	3.237968e+000	55	22	4.747180e+000	0	0	0	0	0	0	5.12755	1	0	57.259	21.5833
DATA	2419	29	39	0	0	A_04_P087129	ENSOCUT00000011862	7678.21	484.194	1.862531e+003	1.862805e+002	1930	20	6.066879e+000	0	0	0	0	0	0	1803.15	1	1	47.5395	21.6667
DATA	2420	29	40	0	0	A_04_P016694	A_04_P016694	7703.61	483.931	4.071593e+001	5.176160e+000	89.5	22	5.791517e+000	0	0	0	0	0	0	39.4028	1	1	53.8203	22.3333
DATA	2421	29	41	0	0	A_04_P083512	ENSOCUT00000015281	7729.5	484	4.131440e+001	5.224104e+000	87.5	21	6.449806e+000	0	0	0	0	0	0	39.9669	1	1	54.1152	22.4
DATA	2422	29	42	0	0	A_04_P010918	DN883886	7754.5	484	8.700120e+001	9.269485e+000	130.5	25.5	1.542146e+001	0	0	0	0	1	0	84.1273	1	1	54.1152	30.7188
DATA	2423	29	43	0	0	A_04_P014408	AY171717	7780	484	2.400897e+004	2.400899e+003	23859.5	22	7.215031e+000	0	0	0	0	0	0	23204.5	1	1	54.9904	23.84
DATA	2424	29	44	0	0	A_04_P101270	A_04_P101270	7805.44	483.972	3.213597e+000	3.203180e+000	49	19	3.951811e+000	0	0	0	0	0	0	0.85167	0	0	48.2044	19.1714
DATA	2425	29	45	0	0	A_04_P095152	A_04_P095152	7830.64	484.438	2.937351e+001	4.346351e+000	75.5	19	4.220534e+000	0	0	0	0	0	0	28.3597	1	1	50.7771	19.7097
DATA	2426	29	46	0	0	A_04_P038182	ENSOCUT00000003874	7856.41	484.566	8.506194e+001	9.090158e+000	133	21	5.604990e+000	0	0	0	0	0	0	82.0743	1	1	51.7088	22.027
DATA	2427	29	47	0	0	A_04_P093567	ENSOCUT00000007259	7881.43	484.494	6.374154e+002	6.382220e+001	652	21	5.319812e+000	0	0	0	0	0	0	614.596	1	1	51.7088	21.1304
DATA	2428	29	48	0	0	A_04_P018976	ENSOCUT00000005184	7906.47	484.457	2.321606e+003	2.321828e+002	2209.5	21	5.646787e+000	0	0	0	0	0	0	2236.83	1	1	50.4627	21.9
DATA	2429	29	49	0	0	A_04_P034092	A_04_P034092	7932.42	484.427	3.224530e+000	3.212861e+000	46.5	23	8.614535e+000	0	0	0	0	0	0	-0.525422	0	0	57.5363	25.1081
DATA	2430	29	50	0	0	A_04_P052177	ENSOCUT00000017837	7957.36	484.373	1.524518e+003	1.524857e+002	1514	22.5	6.584364e+000	0	0	0	0	0	0	1466.38	1	1	48.8603	23.0769
DATA	2431	29	51	0	0	A_04_P003289	NM_001082702	7982.97	484.6	1.900513e+003	1.900786e+002	1851	22	5.944727e+000	0	0	0	0	0	0	1826.43	1	1	47.8731	23.8387
DATA	2432	29	52	0	0	A_04_P020357	EB379739	8008.44	484.595	1.055149e+003	1.055641e+002	1051	23	4.602341e+000	0	0	0	0	0	0	1013.02	1	1	52.0157	23.3077
DATA	2433	29	53	0	0	A_04_P018866	EB384024	8033.41	484.711	1.612778e+002	1.644702e+001	203.5	24	5.306157e+000	0	0	0	0	0	0	154.684	1	1	49.5074	23.9697
DATA	2434	29	54	0	0	A_04_P060965	ENSOCUT00000010212	8059.5	484.5	5.698033e+005	5.698033e+004	545574	23	6.274116e+000	0	0	0	0	0	0	545862	1	1	57.5363	23.6897
DATA	2435	29	55	0	0	A_04_P054487	A_04_P054487	8084.67	484.5	3.244152e+000	3.236775e+000	49	23.5	6.702582e+000	0	0	0	0	0	0	1.60769	0	0	57.5363	24.0357
DATA	2436	29	56	0	0	A_04_P057966	ENSOCUT00000004418	8110.33	484.5	9.362714e+001	9.906335e+000	132	22	7.111936e+000	0	0	0	0	0	0	89.4747	1	1	57.5363	23.5313
DATA	2437	29	57	0	0	A_04_P024416	EB375663	8135.5	484.5	1.373235e+001	3.519752e+000	61	21.5	5.674931e+000	0	0	0	0	0	0	13.1059	1	0	57.5363	21.8947
DATA	2438	29	58	0	0	A_04_P019406	EB381606	8161	484.545	8.365699e+001	8.973166e+000	126	24	5.585255e+000	0	0	0	0	0	0	79.7273	1	1	55.8519	23.5152
DATA	2439	29	59	0	0	A_04_P069662	ENSOCUT00000009603	8186.4	484.8	1.900181e+003	1.900459e+002	1871.5	24	5.129841e+000	0	0	0	0	0	0	1808.26	1	1	49.1849	23.3793
DATA	2440	29	60	0	0	A_04_P017120	A_04_P017120	8211.67	484.5	6.384948e+001	7.167045e+000	107	22	6.173224e+000	0	0	0	0	0	0	60.66	1	1	65	22.75
DATA	2441	29	61	0	0	A_04_P002736	NM_001081989	8237.42	484.573	3.325280e+005	3.325280e+004	313858	24	9.636241e+000	0	0	0	0	0	0	315370	1	1	57.5363	26.6667
DATA	2442	29	62	0	0	A_04_P067842	ENSOCUT00000013251	8262.49	484.937	2.143534e+003	2.143783e+002	1994	19	5.095946e+000	0	0	0	0	0	0	2029.39	1	1	50.4627	19.7407
DATA	2443	29	63	0	0	A_04_P049422	ENSOCUT00000000044	8288	484.545	3.285483e+000	3.284019e+000	50	21	6.012671e+000	0	0	0	0	0	0	2.47056	0	0	55.8519	21.9063
DATA	2444	29	64	0	0	A_04_P094129	ENSOCUT00000002855	8313.18	484.959	1.268177e+004	1.268181e+003	11629.5	23	5.984293e+000	0	0	0	0	0	0	11958.2	1	1	46.8651	22.8
DATA	2445	29	65	0	0	A_04_P032670	NM_001256300	8338.58	484.573	2.511036e+001	4.136881e+000	69	22	4.195235e+000	0	0	0	0	0	0	23.6237	1	1	65	22
DATA	2446	29	66	0	0	A_04_P066187	ENSOCUT00000031650	8363.89	484.88	6.922575e+002	6.930413e+001	683	20	4.348563e+000	0	0	0	0	0	0	649.773	1	1	47.8731	20.92
DATA	2447	29	67	0	0	A_04_P027565	ENSOCUT00000024942	8389.38	485.377	5.915394e+001	6.775210e+000	99	22	7.900469e+000	0	0	0	0	0	0	55.3881	1	1	47.2035	23.1622
DATA	2448	29	68	0	0	A_04_P036477	ENSOCUT00000017580	8414.85	485.03	1.540669e+002	1.575874e+001	184.5	20	6.613838e+000	0	0	0	0	0	0	143.862	1	1	46.1809	21.5
DATA	2449	29	69	0	0	A_04_P005331	DN891005	8440.5	484.648	1.152108e+001	3.516283e+000	54	25.5	6.165643e+000	0	0	0	0	0	0	10.7262	1	0	57.5363	23.5
DATA	2450	29	70	0	0	A_04_P099721	ENSOCUT00000008701	8465.58	484.573	1.308177e+005	1.308177e+004	121401	25	6.649945e+000	0	0	0	0	0	0	121425	1	1	57.5363	24.1875
DATA	2451	29	71	0	0	A_04_P085896	ENSOCUT00000014446	8491.39	484.931	4.924282e+001	5.951860e+000	88	19.5	5.488590e+000	0	0	0	0	0	0	45.5591	1	1	53.8203	20.2692
DATA	2452	29	72	0	0	A_04_P047270	ENSOCUT00000002653	8516.5	485	5.929936e+000	3.406491e+000	48	20	5.901101e+000	0	0	0	0	0	0	5.46766	1	0	54.1152	20.9333
DATA	2453	29	73	0	0	A_04_P047949	A_04_P047949	8542	485	5.641140e+001	6.569511e+000	87	20	6.416073e+000	0	0	0	0	0	0	51.8219	1	1	54.9904	21.3077
DATA	2454	29	74	0	0	A_04_P015346	AY171677	8567.15	485.215	8.347551e+002	8.354391e+001	803	22	6.161517e+000	0	0	0	0	0	0	763.899	1	1	45.835	22.4167
DATA	2455	29	75	0	0	A_04_P021602	A_04_P021602	8592.88	485.125	1.248385e+002	1.293704e+001	161	22	6.143631e+000	0	0	0	0	0	0	113.76	1	1	46.8651	22.2059
DATA	2456	29	76	0	0	A_04_P097139	ENSOCUT00000009287	8617.75	485.373	3.717575e+004	3.717576e+003	32691	21.5	5.402185e+000	0	0	0	0	0	0	33731.4	1	1	49.1849	21.7059
DATA	2457	29	77	0	0	A_04_P060578	ENSOCUT00000002562	8643.42	485.082	3.437626e+000	3.425743e+000	43	18	3.811980e+000	0	0	0	0	0	0	0.558408	0	0	48.2044	18.8824
DATA	2458	29	78	0	0	A_04_P046226	A_04_P046226	8668.91	485.386	3.454735e+000	3.442232e+000	41	18	3.564040e+000	0	0	0	0	0	0	-0.909283	0	0	57.259	18.5357
DATA	2459	29	79	0	0	A_04_P037162	ENSOCUT00000001626	8694.42	485.427	3.473143e+000	3.473558e+000	46	21.5	4.051970e+000	0	0	0	0	0	0	2.68186	0	0	57.5363	21.5385
DATA	2460	29	80	0	0	A_04_P046937	ENSOCUT00000005548	8719.58	485.427	3.492526e+000	3.483316e+000	42	20	3.897863e+000	0	0	0	0	0	0	1.37355	0	0	57.5363	20.12
DATA	2461	29	81	0	0	A_04_P051474	ENSOCUT00000007620	8744.94	484.825	2.573246e+004	2.573248e+003	22323.5	24	6.652604e+000	0	0	0	0	0	0	22734.1	1	1	45.4864	23.0857
DATA	2462	29	82	0	0	A_04_P064129	ENSOCUT00000005021	8770.48	485.725	1.676612e+004	1.676615e+003	14715	24	8.017837e+000	0	0	0	0	0	0	14720.6	1	1	46.8651	24.2857
DATA	2463	29	83	0	0	A_04_P041352	ENSOCUT00000008900	8795.89	485.5	1.746451e+002	1.782096e+001	187	23.5	7.606301e+000	0	0	0	0	0	0	152.313	1	1	56.9804	24.1786
DATA	2464	29	84	0	0	A_04_P095645	ENSOCUT00000006989	8821	485.708	3.459007e+002	3.477393e+001	342	21	7.024899e+000	0	0	0	0	0	0	299.579	1	1	47.8731	21.6429
DATA	2465	29	85	66	1	DarkCorner	DarkCorner	8846.58	485.427	3.611357e+000	3.598287e+000	35	20	5.771749e+000	0	0	0	0	0	0	-3.40521	0	0	57.5363	19.2821
DATA	2466	30	1	66	1	DarkCorner	DarkCorner	6726.39	490.069	3.501948e+000	3.489274e+000	41.5	22	5.532019e+000	0	0	0	0	0	0	-2.2036	0	0	53.8203	20.7692
DATA	2467	30	2	0	0	A_04_P087024	ENSOCUT00000015300	6751.5	490.352	3.476163e+000	3.463582e+000	43	21	5.909033e+000	0	0	0	0	0	0	-0.423098	0	0	57.5363	21.6667
DATA	2468	30	3	0	0	A_04_P018041	DN888453	6776.91	490.386	1.715714e+002	1.749850e+001	197	19	4.368447e+000	0	0	0	0	0	0	154.287	1	1	57.259	19.75
DATA	2469	30	4	0	0	A_04_P061519	ENSOCUT00000012143	6802.42	490.427	2.632458e+001	4.313402e+000	68	21	4.942206e+000	0	0	0	0	0	0	23.8286	1	1	57.5363	21.4444
DATA	2470	30	5	0	0	A_04_P084262	ENSOCUT00000012768	6827.52	490.313	3.408760e+000	3.398248e+000	43	21	5.552680e+000	0	0	0	0	0	0	1.01409	0	0	51.7088	21.9677
DATA	2471	30	6	0	0	A_04_P082527	ENSOCUT00000000945	6853.09	490.386	2.846220e+002	2.866182e+001	305.5	19	6.498521e+000	0	0	0	0	0	0	260.695	1	1	57.259	20.6667
DATA	2472	30	7	0	0	A_04_P008363	DN887999	6878.09	490.6	6.488519e+002	6.497208e+001	627.5	20	5.153347e+000	0	0	0	0	0	0	597.466	1	1	50.1463	21.0968
DATA	2473	30	8	0	0	A_04_P002848	NM_001082285	6903.89	490.5	3.195233e+001	4.623755e+000	72	22	6.394176e+000	0	0	0	0	0	0	29.5706	1	1	56.9804	22.0789
DATA	2474	30	9	0	0	A_04_P029778	EB379869	6929.28	490.8	1.245452e+003	1.245896e+002	1186	22	5.592521e+000	0	0	0	0	0	0	1158.04	1	1	49.1849	22.2353
DATA	2475	30	10	0	0	A_04_P079903	ENSOCUT00000003395	6954.37	490.369	3.324650e+000	3.312618e+000	45	22.5	5.747370e+000	0	0	0	0	0	0	-1.59187	0	0	45.1352	21.5
DATA	2476	30	11	0	0	A_04_P060964	ENSOCUT00000010212	6980.11	490.5	5.596089e+005	5.596089e+004	531817	28	1.609485e+001	0	0	0	0	1	0	524635	1	1	56.9804	32.5172
DATA	2477	30	12	0	0	A_04_P097017	ENSOCUT00000014287	7005.6	490.538	3.943189e+000	3.310517e+000	47	22	5.767634e+000	0	0	0	0	0	0	3.71049	1	0	45.1352	22.3529
DATA	2478	30	13	0	0	A_04_P070651	ENSOCUT00000012938	7030.7	490.628	2.887820e+003	2.888006e+002	2770	19	4.862204e+000	0	0	0	0	0	0	2726.61	1	1	52.0157	20.1111
DATA	2479	30	14	0	0	A_04_P012679	M77049	7056.33	490.5	3.725082e+000	3.286765e+000	49	20	4.621379e+000	0	0	0	0	0	0	3.52818	1	0	57.5363	19
DATA	2480	30	15	0	0	A_04_P017696	A_04_P017696	7081.52	490.756	8.896784e+002	8.902741e+001	887.5	22	6.187973e+000	0	0	0	0	0	0	845.104	1	1	51.0895	20.9286
DATA	2481	30	16	0	0	A_04_P056868	ENSOCUT00000011188	7106.97	490.699	1.020364e+003	1.020881e+002	1010	17.5	6.184984e+000	0	0	0	0	0	0	971.793	1	1	53.8203	18.4333
DATA	2482	30	17	0	0	A_04_P014441	AY171652	7132.5	490.5	8.931867e+000	3.360722e+000	56.5	23	5.365232e+000	0	0	0	0	0	0	8.52694	1	0	57.5363	23
DATA	2483	30	18	0	0	A_04_P016967	DN882417	7157.67	490.5	1.172995e+003	1.173440e+002	1142	25	7.529298e+000	0	0	0	0	0	0	1122.25	1	1	57.5363	25.0968
DATA	2484	30	19	0	0	A_04_P029483	AY171818	7183.42	490.573	3.856634e+000	3.249280e+000	48	26	1.343734e+001	0	0	0	0	1	0	3.69725	1	0	57.5363	29.7
DATA	2485	30	20	0	0	A_04_P017972	ENSOCUT00000017895	7208.34	490.816	1.227134e+003	1.227557e+002	1206.5	22.5	5.691177e+000	0	0	0	0	0	0	1178.54	1	1	49.5074	22.0417
DATA	2486	30	21	0	0	A_04_P054402	ENSOCUT00000016749	7233.9	491.056	3.017037e+002	3.034120e+001	334	20	4.800197e+000	0	0	0	0	0	0	290.24	1	1	46.8651	20.5588
DATA	2487	30	22	0	0	A_04_P054079	ENSOCUT00000009137	7259.5	491	7.203790e+002	7.210941e+001	753	23.5	6.595366e+000	0	0	0	0	0	0	693.999	1	1	48.5334	23.8667
DATA	2488	30	23	0	0	A_04_P084056	ENSOCUT00000002367	7284.63	490.873	2.757519e+003	2.757706e+002	2711	22	5.107884e+000	0	0	0	0	0	0	2659.81	1	1	47.5395	22.7619
DATA	2489	30	24	0	0	A_04_P019544	EB380809	7310.07	491.418	3.534758e+003	3.534903e+002	3443.5	25	6.218826e+000	0	0	0	0	0	0	3413.71	1	1	45.835	24.4118
DATA	2490	30	25	0	0	A_04_P025856	ENSOCUT00000010567	7335.4	491.074	2.622031e+002	2.641483e+001	302.5	21	3.172051e+000	0	0	0	0	0	0	253.453	1	1	49.8279	21.1905
DATA	2491	30	26	0	0	A_04_P044572	ENSOCUT00000013726	7360.59	490.863	9.014769e+003	9.014826e+002	8370	22	8.848744e+000	0	0	0	0	0	0	8720.82	1	1	50.1463	24.3214
DATA	2492	30	27	0	0	A_04_P099583	ENSOCUT00000009501	7385.88	491.013	1.116297e+004	1.116301e+003	10780.5	21.5	5.156826e+000	0	0	0	0	0	0	10807	1	1	48.5334	22.4167
DATA	2493	30	28	0	0	A_04_P076993	ENSOCUT00000012331	7411.59	491.092	1.176385e+003	1.176819e+002	1152	21	6.107637e+000	0	0	0	0	0	0	1139.58	1	1	49.1849	22.3548
DATA	2494	30	29	0	0	A_04_P079709	ENSOCUT00000006106	7437.43	491.316	3.202724e+000	3.192653e+000	49	21.5	6.271207e+000	0	0	0	0	0	0	0.954867	0	0	48.5334	21.9286
DATA	2495	30	30	0	0	A_04_P015831	AY171911	7462.67	491.079	3.201660e+000	3.190073e+000	47	19	5.697852e+000	0	0	0	0	0	0	-1.14198	0	0	49.1849	19.5862
DATA	2496	30	31	0	0	A_04_P097368	ENSOCUT00000009946	7487.75	491	5.557920e+003	5.558012e+002	5422	22	6.375212e+000	0	0	0	0	0	0	5390.2	1	1	49.1849	22.68
DATA	2497	30	32	0	0	A_04_P061698	ENSOCUT00000014330	7513.3	491.316	7.266823e+002	7.273814e+001	761	22	4.256902e+000	0	0	0	0	0	0	704.939	1	1	48.5334	22.6061
DATA	2498	30	33	0	0	A_04_P099730	ENSOCUT00000008718	7538.94	491.313	2.154923e+001	3.848007e+000	69	21	5.347528e+000	0	0	0	0	0	0	20.9068	1	1	45.835	21.8966
DATA	2499	30	34	0	0	A_04_P102373	ENSOCUT00000017957	7563.91	491.438	5.872429e+002	5.881076e+001	615.5	21	4.012090e+000	0	0	0	0	0	0	569.769	1	1	50.4627	21.4074
DATA	2500	30	35	0	0	A_04_P061044	ENSOCUT00000016993	7589.5	491.352	5.472001e+001	6.332952e+000	101	22.5	8.339499e+000	0	0	0	0	0	0	53.0886	1	1	57.5363	24.7059
DATA	2501	30	36	0	0	A_04_P064719	ENSOCUT00000015459	7614.88	491.512	2.129351e+004	2.129353e+003	21359	27	5.971681e+000	0	0	0	0	0	0	20657.1	1	1	50.4627	26.2593
DATA	2502	30	37	0	0	A_04_P058542	ENSOCUT00000011146	7640.06	491.519	5.038504e+003	5.038605e+002	4750	22.5	4.852253e+000	0	0	0	0	0	0	4887.05	1	1	49.5074	22.5625
DATA	2503	30	38	0	0	A_04_P071119	ENSOCUT00000000259	7665.39	491.648	6.236735e+002	6.244886e+001	658	22	5.473389e+000	0	0	0	0	0	0	604.797	1	1	47.8731	22.4286
DATA	2504	30	39	0	0	A_04_P045327	ENSOCUT00000014441	7691	491.729	2.409872e+004	2.409874e+003	23624	21	3.871027e+000	0	0	0	0	0	0	23362.6	1	1	46.8651	20.5
DATA	2505	30	40	0	0	A_04_P083484	ENSOCUT00000013472	7716.38	491.705	1.878494e+003	1.878765e+002	1884	21	5.609944e+000	0	0	0	0	0	0	1820.45	1	1	50.4627	21.027
DATA	2506	30	41	0	0	A_04_P070345	ENSOCUT00000006379	7742	491.455	3.204681e+000	3.194926e+000	49	21	7.224902e+000	0	0	0	0	0	0	1.0509	0	0	55.8519	23.5278
DATA	2507	30	42	0	0	A_04_P027597	EB374505	7767.42	491.427	1.120950e+002	1.165583e+001	159.5	23	1.600558e+001	0	0	0	0	1	0	108.529	1	1	57.5363	29.6129
DATA	2508	30	43	0	0	A_04_P023356	EB376702	7792.58	491.427	2.934012e+001	4.338712e+000	75.5	19	3.330302e+000	0	0	0	0	0	0	28.3921	1	1	57.5363	19.1818
DATA	2509	30	44	0	0	A_04_P074709	ENSOCUT00000007969	7818.33	491.5	1.127640e+002	1.172112e+001	156	19	3.905125e+000	0	0	0	0	0	0	109.059	1	1	57.5363	19.6
DATA	2510	30	45	0	0	A_04_P068234	A_04_P068234	7843.59	492.074	3.583043e+001	4.803763e+000	82	21	5.228129e+000	0	0	0	0	0	0	34.6356	1	1	46.5243	21.3333
DATA	2511	30	46	0	0	A_04_P072505	ENSOCUT00000014206	7868.89	491.5	3.213834e+000	3.202203e+000	47.5	22	5.236244e+000	0	0	0	0	0	0	-0.256189	0	0	56.9804	22.3056
DATA	2512	30	47	0	0	A_04_P053582	A_04_P053582	7894.29	491.842	1.150886e+004	1.150890e+003	10927	20	4.130934e+000	0	0	0	0	0	0	11109	1	1	49.5074	20.2308
DATA	2513	30	48	0	0	A_04_P030827	DN888861	7919.63	492.186	6.169476e+003	6.169559e+002	6012.5	24	6.603664e+000	0	0	0	0	0	0	5950.85	1	1	47.2035	23.5862
DATA	2514	30	49	0	0	A_04_P021512	EB378610	7945.33	491.5	5.067140e+000	3.249513e+000	53	23	7.690659e+000	0	0	0	0	0	0	4.88277	1	0	57.5363	24.2903
DATA	2515	30	50	0	0	A_04_P025668	ENSOCUT00000000761	7970.36	492.129	6.378182e+003	6.378263e+002	6002	22	5.090841e+000	0	0	0	0	0	0	6141.45	1	1	46.8651	23.8
DATA	2516	30	51	0	0	A_04_P006411	DN890019	7995.89	491.5	5.564541e+000	3.263471e+000	54	23	6.888857e+000	0	0	0	0	0	0	5.35221	1	0	65	23.5278
DATA	2517	30	52	0	0	A_04_P004868	NM_001163177	8021.42	491.573	1.062609e+003	1.063096e+002	1009	23.5	5.554571e+000	0	0	0	0	0	0	1021.03	1	1	57.5363	23.375
DATA	2518	30	53	0	0	A_04_P045582	ENSOCUT00000008790	8046.58	491.573	4.066504e+001	5.188470e+000	89	24	4.758259e+000	0	0	0	0	0	0	39.032	1	1	57.5363	23.2222
DATA	2519	30	54	0	0	A_04_P050144	ENSOCUT00000012020	8071.41	491.768	7.012668e+003	7.012742e+002	6781	24.5	6.692935e+000	0	0	0	0	0	0	6723.72	1	1	51.4001	24.6538
DATA	2520	30	55	0	0	A_04_P013197	NM_001160290	8097.5	491.648	7.882111e+004	7.882112e+003	73020.5	23	6.991201e+000	0	0	0	0	0	0	75476.5	1	1	57.5363	23.2424
DATA	2521	30	56	0	0	A_04_P087932	ENSOCUT00000005204	8122.32	491.747	1.604929e+002	1.637190e+001	200.5	19	5.619652e+000	0	0	0	0	0	0	153.489	1	1	49.1849	20.3415
DATA	2522	30	57	0	0	A_04_P005821	DN890579	8148.8	492.164	4.005887e+000	3.263227e+000	51	22	5.687593e+000	0	0	0	0	0	0	3.82583	1	0	44.7812	21.9
DATA	2523	30	58	0	0	A_04_P030817	A_04_P030817	8173.34	492.095	2.119912e+002	2.144577e+001	241	23	6.057095e+000	0	0	0	0	0	0	202.17	1	1	48.8603	22.5833
DATA	2524	30	59	0	0	A_04_P005141	ENSOCUT00000006667	8199.09	491.614	4.112866e+001	5.241158e+000	82	19	4.473578e+000	0	0	0	0	0	0	39.1572	1	1	57.259	19.7097
DATA	2525	30	60	0	0	A_04_P068588	ENSOCUT00000011301	8224.5	492	8.204342e+003	8.204406e+002	8032	22	7.672717e+000	0	0	0	0	0	0	7798.51	1	1	54.1152	23.8
DATA	2526	30	61	0	0	A_04_P102027	A_04_P102027	8249.91	491.935	1.987411e+002	2.013968e+001	227.5	23	1.013742e+001	0	0	0	0	0	0	188.57	1	1	54.4085	25.7857
DATA	2527	30	62	0	0	A_04_P062657	ENSOCUT00000015540	8274.97	492.087	1.501805e+003	1.502160e+002	1425.5	21	4.663557e+000	0	0	0	0	0	0	1422.31	1	1	46.8651	19.9655
DATA	2528	30	63	0	0	A_04_P023866	EB376213	8300.5	492.179	8.483832e+003	8.483896e+002	7783.5	21	5.863597e+000	0	0	0	0	0	0	8018.51	1	1	49.1849	21.8966
DATA	2529	30	64	0	0	A_04_P000506	NM_001082722	8326	492	3.291599e+000	3.280647e+000	45	23	5.679107e+000	0	0	0	0	0	0	0.748333	0	0	54.9904	23.5676
DATA	2530	30	65	0	0	A_04_P025682	A_04_P025682	8351.5	492.352	1.284532e+002	1.325923e+001	157	23	5.750184e+000	0	0	0	0	0	0	120.868	1	1	57.5363	22.7692
DATA	2531	30	66	0	0	A_04_P059008	A_04_P059008	8376.63	492.404	1.132958e+001	3.484400e+000	56	19	4.564804e+000	0	0	0	0	0	0	10.6347	1	0	57.8122	20.1379
DATA	2532	30	67	0	0	A_04_P028431	EB375560	8402.42	492.427	1.559829e+001	3.653536e+000	60	19.5	5.844597e+000	0	0	0	0	0	0	14.6028	1	0	57.5363	20.0526
DATA	2533	30	68	0	0	A_04_P040302	A_04_P040302	8427.84	492.264	3.325194e+000	3.313160e+000	41	20	6.417544e+000	0	0	0	0	0	0	-2.40307	0	0	52.3208	21.1429
DATA	2534	30	69	0	0	A_04_P013035	NM_001195719	8453.09	492.386	3.334970e+000	3.335682e+000	47	22	6.809641e+000	0	0	0	0	0	0	2.71542	0	0	57.259	21.9394
DATA	2535	30	70	0	0	A_04_P062002	XM_002717263	8478.5	492.352	2.381425e+002	2.404642e+001	269.5	20	6.043230e+000	0	0	0	0	0	0	220.962	1	1	57.5363	21.4211
DATA	2536	30	71	0	0	A_04_P026281	EB373598	8503.56	492.4	1.207071e+004	1.207075e+003	10591	18.5	5.975258e+000	0	0	0	0	0	0	11162.8	1	1	50.7771	20
DATA	2537	30	72	0	0	A_04_P068028	ENSOCUT00000006704	8528.62	492.571	2.676532e+002	2.697494e+001	284	20	6.921366e+000	0	0	0	0	0	0	246.655	1	1	49.8279	22.0303
DATA	2538	30	73	0	0	A_04_P000594	NM_001081985	8554.55	492.545	3.935536e+001	5.180854e+000	80	23	6.909398e+000	0	0	0	0	0	0	36.1268	1	1	50.1463	22.8387
DATA	2539	30	74	0	0	A_04_P074271	ENSOCUT00000015973	8579.74	492.5	2.477021e+003	2.477252e+002	2309	21	6.466202e+000	0	0	0	0	0	0	2264.67	1	1	50.4627	21.8
DATA	2540	30	75	0	0	A_04_P046478	ENSOCUT00000000905	8605.5	492.5	3.410171e+000	3.397829e+000	43	20	5.048055e+000	0	0	0	0	0	0	-0.233932	0	0	57.5363	20.4688
DATA	2541	30	76	0	0	A_04_P073307	ENSOCUT00000017870	8630.67	492.5	8.069093e+000	3.507372e+000	49	20.5	4.727664e+000	0	0	0	0	0	0	7.31186	1	0	65	21.1875
DATA	2542	30	77	0	0	A_04_P019801	EB380227	8656.58	492.945	3.442520e+000	3.440353e+000	43.5	18	3.736339e+000	0	0	0	0	0	0	2.39778	0	0	48.5334	18.0909
DATA	2543	30	78	0	0	A_04_P075382	A_04_P075382	8681.33	492.671	1.454652e+004	1.454657e+003	13252	22	4.230979e+000	0	0	0	0	0	0	13050.6	1	1	48.2044	22.087
DATA	2544	30	79	0	0	A_04_P043061	ENSOCUT00000030832	8707.11	492.5	1.646524e+002	1.682626e+001	185	21.5	6.438466e+000	0	0	0	0	0	0	146.898	1	1	56.9804	22.5769
DATA	2545	30	80	0	0	A_04_P091897	ENSOCUT00000015891	8732.44	492.753	4.032844e+003	4.032995e+002	3501	21	5.446866e+000	0	0	0	0	0	0	3577.32	1	1	49.5074	21.4063
DATA	2546	30	81	0	0	A_04_P010447	DN884788	8757.83	492.825	4.477866e+003	4.478004e+002	3900.5	23	6.303099e+000	0	0	0	0	0	0	3947.76	1	1	50.7771	22.7059
DATA	2547	30	82	0	0	A_04_P006109	A_04_P006109	8783.42	492.573	1.333485e+001	3.774894e+000	52.5	25	1.101514e+001	0	0	0	0	0	0	11.6789	1	0	57.5363	28.2
DATA	2548	30	83	0	0	A_04_P096751	ENSOCUT00000013757	8808.46	492.611	8.708418e+002	8.715674e+001	810	20	7.132047e+000	0	0	0	0	0	0	757.539	1	1	48.2044	21.4074
DATA	2549	30	84	66	1	DarkCorner	DarkCorner	8834	492.545	3.594772e+000	3.581762e+000	38	21	6.548230e+000	0	0	0	0	0	0	-1.26289	0	0	55.8519	21.5
DATA	2550	30	85	66	1	DarkCorner	DarkCorner	8859.42	492.573	3.622575e+000	3.609464e+000	37	18	5.018660e+000	0	0	0	0	0	0	-3.00364	0	0	57.5363	17.8298
DATA	2551	31	1	66	1	DarkCorner	DarkCorner	6713.44	497.429	3.510969e+000	3.498263e+000	37	18	4.843938e+000	0	0	0	0	0	0	-6.6935	0	0	49.8279	18.562
DATA	2552	31	2	0	0	A_04_P090852	ENSOCUT00000014283	6738.67	497.5	2.920882e+002	2.941441e+001	308	24	6.291235e+000	0	0	0	0	0	0	260.226	1	1	57.5363	22.0313
DATA	2553	31	3	0	0	A_04_P018822	ENSOCUT00000030085	6763.78	497.866	3.302049e+004	3.302050e+003	29277.5	19	5.259911e+000	0	0	0	0	0	0	29630.8	1	1	46.1809	20.6667
DATA	2554	31	4	0	0	A_04_P060465	A_04_P060465	6789.5	497.5	3.961612e+000	3.446356e+000	47	21	4.814718e+000	0	0	0	0	0	0	3.57913	1	0	57.5363	21.6286
DATA	2555	31	5	0	0	A_04_P005480	DN890887	6815	497.545	3.481102e+000	3.419545e+000	47	21	4.663283e+000	0	0	0	0	0	0	3.1651	1	0	55.8519	21.6061
DATA	2556	31	6	0	0	A_04_P070177	ENSOCUT00000017070	6840.37	498.265	5.186250e+002	5.197260e+001	509	19.5	5.903546e+000	0	0	0	0	0	0	474.411	1	1	46.5243	21.5
DATA	2557	31	7	0	0	A_04_P097672	ENSOCUT00000008952	6865.6	498.053	1.016798e+004	1.016803e+003	9584.5	20	5.482515e+000	0	0	0	0	0	0	9352.08	1	1	49.1849	20.6667
DATA	2558	31	8	0	0	A_04_P056362	A_04_P056362	6890.9	497.911	2.226350e+003	2.226602e+002	2188	23	9.591762e+000	0	0	0	0	0	0	2058.22	1	1	49.8279	24.7576
DATA	2559	31	9	0	0	A_04_P007267	DN889164	6916.21	498.151	2.666791e+001	4.265809e+000	69	22	5.184402e+000	0	0	0	0	0	0	24.7737	1	1	40.6843	21.3438
DATA	2560	31	10	0	0	A_04_P100272	ENSOCUT00000009913	6942	497.545	8.379028e+001	9.010870e+000	120	23.5	5.242429e+000	0	0	0	0	0	0	78.1839	1	1	55.8519	22.8235
DATA	2561	31	11	0	0	A_04_P029472	AY171856	6967.42	497.573	3.053862e+001	4.496973e+000	76	23	5.614689e+000	0	0	0	0	0	0	28.614	1	1	57.5363	22.5161
DATA	2562	31	12	0	0	A_04_P084372	ENSOCUT00000010617	6992.58	497.573	2.645318e+002	2.665680e+001	297	22	5.731776e+000	0	0	0	0	0	0	248.806	1	1	57.5363	22.375
DATA	2563	31	13	0	0	A_04_P027320	ENSOCUT00000011730	7018.42	497.573	3.288519e+000	3.290042e+000	46.5	19	5.340667e+000	0	0	0	0	0	0	2.80265	0	0	65	20.0909
DATA	2564	31	14	0	0	A_04_P052713	A_04_P052713	7043.5	497.648	3.277865e+000	3.282062e+000	47.5	19	5.177509e+000	0	0	0	0	0	0	3.07102	0	0	57.5363	19.7353
DATA	2565	31	15	0	0	A_04_P005226	DN891097	7068.91	497.614	6.877173e+001	7.609100e+000	110	20.5	5.609706e+000	0	0	0	0	0	0	65.3243	1	1	57.259	20.4706
DATA	2566	31	16	0	0	A_04_P051297	ENSOCUT00000016860	7094.5	497.648	7.973162e+000	3.343606e+000	55	19	6.588042e+000	0	0	0	0	0	0	7.5946	1	0	57.5363	19.3333
DATA	2567	31	17	0	0	A_04_P015982	AY175579	7119.51	497.924	3.250685e+000	3.238921e+000	44	19	5.425634e+000	0	0	0	0	0	0	-1.16419	0	0	49.8279	20
DATA	2568	31	18	0	0	A_04_P009614	CU465343	7145.1	498.259	1.675790e+005	1.675790e+004	160312	23	6.647094e+000	0	0	0	0	0	0	160410	1	1	49.1849	24.5357
DATA	2569	31	19	0	0	A_04_P023987	EB376094	7170.5	498	2.958582e+002	2.976103e+001	326.5	27	1.456888e+001	0	0	0	0	1	0	283.778	1	1	54.1152	31.8974
DATA	2570	31	20	0	0	A_04_P095725	ENSOCUT00000017680	7196	498	5.582949e+001	6.444250e+000	99	25	9.848321e+000	0	0	0	0	0	0	53.6513	1	1	65	26.7857
DATA	2571	31	21	0	0	A_04_P097097	ENSOCUT00000002719	7221.54	498.241	5.388339e+000	3.257776e+000	51	22	6.355466e+000	0	0	0	0	0	0	5.18721	1	0	49.5074	22.5667
DATA	2572	31	22	0	0	A_04_P000923	NM_001082765	7246.43	498.276	2.888047e+002	2.905811e+001	330	20	5.311923e+000	0	0	0	0	0	0	278.441	1	1	48.5334	20.2963
DATA	2573	31	23	0	0	A_04_P033312	DN882051	7272.37	498.404	5.439798e+001	6.313036e+000	97	22.5	6.508811e+000	0	0	0	0	0	0	52.5197	1	1	57.8122	22.7308
DATA	2574	31	24	0	0	A_04_P061810	ENSOCUT00000013940	7297.19	498.392	2.985806e+004	2.985808e+003	28520	24	6.410362e+000	0	0	0	0	0	0	28860.7	1	1	49.1849	24.4375
DATA	2575	31	25	0	0	A_04_P015586	AY171786	7322.91	498.386	2.559040e+001	4.094647e+000	71	22	4.541985e+000	0	0	0	0	0	0	24.7618	1	1	57.259	22.5
DATA	2576	31	26	0	0	A_04_P020891	DN889318	7348.42	498.427	2.382904e+002	2.404209e+001	273	21.5	3.016861e+000	0	0	0	0	0	0	230.787	1	1	57.5363	21.3333
DATA	2577	31	27	0	0	A_04_P070152	ENSOCUT00000006781	7373.58	498.427	3.202665e+000	3.191075e+000	45	22	2.854328e+000	0	0	0	0	0	0	-2.86327	0	0	65	21.3636
DATA	2578	31	28	0	0	A_04_P047624	NM_001171386	7398.79	498.764	2.346707e+004	2.346709e+003	22198	24	5.635720e+000	0	0	0	0	0	0	22762.1	1	1	47.8731	23.9429
DATA	2579	31	29	0	0	A_04_P020986	EB379114	7424.46	498.611	2.616182e+001	4.123371e+000	71	24	6.546900e+000	0	0	0	0	0	0	25.389	1	1	48.2044	24.0938
DATA	2580	31	30	0	0	A_04_P093477	ENSOCUT00000002417	7449.71	498.694	3.107947e+003	3.108110e+002	3014	22	5.940829e+000	0	0	0	0	0	0	3017.49	1	1	51.4001	22.2963
DATA	2581	31	31	0	0	A_04_P051667	ENSOCUT00000014107	7475.42	498.427	1.037783e+002	1.085551e+001	146.5	22	1.462358e+001	0	0	0	0	0	0	100.787	1	1	57.5363	27.1852
DATA	2582	31	32	0	0	A_04_P022521	EB377555	7500.39	498.747	7.243217e+001	7.912074e+000	119	21.5	6.194756e+000	0	0	0	0	0	0	70.3654	1	1	49.1849	23.125
DATA	2583	31	33	0	0	A_04_P019440	EB381410	7526.11	498.5	9.430452e+001	9.953292e+000	137	20.5	5.362068e+000	0	0	0	0	0	0	91.6233	1	1	56.9804	20.7105
DATA	2584	31	34	0	0	A_04_P048345	ENSOCUT00000008834	7551.46	498.882	8.308773e+003	8.308834e+002	7956	20	6.296112e+000	0	0	0	0	0	0	8073.75	1	1	49.8279	21.7778
DATA	2585	31	35	0	0	A_04_P044179	A_04_P044179	7576.26	499.07	6.573109e+000	3.250071e+000	53	22	6.624667e+000	0	0	0	0	0	0	6.38739	1	0	42.2201	23.1
DATA	2586	31	36	0	0	A_04_P000516	NM_001082330	7602.33	498.5	2.035502e+005	2.035502e+004	197829	27	9.629262e+000	0	0	0	0	0	0	197760	1	1	57.5363	27.4286
DATA	2587	31	37	0	0	A_04_P019606	EB380527	7627.58	498.573	3.195517e+000	3.183952e+000	46	22.5	6.098291e+000	0	0	0	0	0	0	-2.13483	0	0	57.5363	21.8214
DATA	2588	31	38	0	0	A_04_P031450	A_04_P031450	7653.11	498.5	4.979146e+000	3.223368e+000	55	21.5	5.534580e+000	0	0	0	0	0	0	4.83577	1	0	56.9804	21.7368
DATA	2589	31	39	0	0	A_04_P008862	DN887458	7678.5	498.5	1.814562e+002	1.842312e+001	215	22	5.444603e+000	0	0	0	0	0	0	176.183	1	1	57.5363	22.3429
DATA	2590	31	40	0	0	A_04_P065248	ENSOCUT00000006669	7703.67	498.5	6.367889e+000	3.249608e+000	53.5	22	5.023976e+000	0	0	0	0	0	0	6.18079	1	0	57.5363	21.2286
DATA	2591	31	41	0	0	A_04_P074195	ENSOCUT00000008811	7729	498.785	1.446685e+002	1.481388e+001	188	19	5.076886e+000	0	0	0	0	0	0	140.371	1	1	49.8279	20.0541
DATA	2592	31	42	0	0	A_04_P073361	ENSOCUT00000017865	7754.71	499.292	3.200355e+000	3.188822e+000	49	22	7.489401e+000	0	0	0	0	0	0	0.172014	0	0	45.1352	23.6552
DATA	2593	31	43	0	0	A_04_P053122	ENSOCUT00000003428	7779.58	498.931	1.281544e+002	1.320663e+001	172	21	6.877683e+000	0	0	0	0	0	0	124.235	1	1	48.2044	22.1429
DATA	2594	31	44	0	0	A_04_P016346	AY596432	7805.84	498.652	3.204154e+000	3.206679e+000	50	19	3.717738e+000	0	0	0	0	0	0	2.9123	0	0	46.8651	19.7188
DATA	2595	31	45	0	0	A_04_P021831	ENSOCUT00000008569	7830.51	499.348	8.002013e+003	8.002077e+002	7876	20	4.004384e+000	0	0	0	0	0	0	7748.94	1	1	45.835	20.4211
DATA	2596	31	46	0	0	A_04_P028759	EC621349	7856.15	499.426	8.857136e+003	8.857193e+002	8681	22	5.169428e+000	0	0	0	0	0	0	8571.48	1	1	46.5243	21.9667
DATA	2597	31	47	0	0	A_04_P074727	ENSOCUT00000005007	7881.5	498.648	7.266584e+002	7.273621e+001	750.5	21	4.612843e+000	0	0	0	0	0	0	702.617	1	1	57.5363	21.2759
DATA	2598	31	48	0	0	A_04_P036054	ENSOCUT00000013360	7907	498.681	6.102225e+000	3.258875e+000	53.5	21	5.416026e+000	0	0	0	0	0	0	5.89586	1	0	58.0869	22.4444
DATA	2599	31	49	0	0	A_04_P005869	EB385071	7932.5	499	7.848033e+001	8.476736e+000	122.5	23	6.405603e+000	0	0	0	0	0	0	75.7689	1	1	65	22.9286
DATA	2600	31	50	0	0	A_04_P014100	AF083250	7957.76	499.257	3.217929e+000	3.206284e+000	46	28	1.074213e+001	0	0	0	0	1	0	-2.73184	0	0	46.8651	29.32
DATA	2601	31	51	0	0	A_04_P073194	ENSOCUT00000016732	7982.72	499.095	2.071584e+004	2.071586e+003	19865	23	5.157614e+000	0	0	0	0	0	0	19964.8	1	1	48.8603	23.6207
DATA	2602	31	52	0	0	A_04_P012931	M99556	8008.64	499.086	2.716373e+001	4.207064e+000	72	22	5.775412e+000	0	0	0	0	0	0	26.1524	1	1	46.8651	21.6538
DATA	2603	31	53	0	0	A_04_P080615	ENSOCUT00000012792	8033.59	499.092	1.817289e+004	1.817291e+003	16553	23	4.601081e+000	0	0	0	0	0	0	17478.1	1	1	49.1849	22.7931
DATA	2604	31	54	0	0	A_04_P077482	ENSOCUT00000032982	8059.5	499.352	7.454504e+001	8.120010e+000	119	24	5.620258e+000	0	0	0	0	0	0	71.6163	1	1	57.5363	23.4286
DATA	2605	31	55	0	0	A_04_P079990	A_04_P079990	8084.58	499.427	3.234942e+000	3.226479e+000	47	23	5.684728e+000	0	0	0	0	0	0	1.38799	0	0	65	23.129
DATA	2606	31	56	0	0	A_04_P067142	ENSOCUT00000009509	8109.94	499.329	8.227261e+003	8.227324e+002	7848	22	6.225350e+000	0	0	0	0	0	0	7884.58	1	1	51.7088	22.2963
DATA	2607	31	57	0	0	A_04_P034583	A_04_P034583	8135.51	499.584	7.466191e+001	8.135581e+000	117	21	5.463192e+000	0	0	0	0	0	0	71.4577	1	1	49.8279	20.7111
[truncated: 6,568,178 more chars]
