# Supplementary material for: Identification of potential crucial genes and pathways associated with vein graft restenosis based on gene expression analysis in experimental rabbits
Source: PeerJ. 2018 May 16;6:e4704. doi: 10.7717/peerj.4704 (PMC5960261; doi:10.7717/peerj.4704)
Supplement: Supplemental Information 1 — Raw data and R code used in this manuscript. [file peerj-06-4704-s001.zip › Raw Data/C2.txt]

TYPE	text	text	text	integer	text	float	float	text	integer	text	text	integer	integer	integer	integer	float	float	float	float	float	float	text	text	text	text	text	text	text	text	text	text	text	integer	integer	integer	text	integer	boolean
FEPARAMS	Protocol_Name	Protocol_date	Scan_ScannerName	Scan_NumChannels	Scan_Date	Scan_MicronsPerPixelX	Scan_MicronsPerPixelY	Scan_OriginalGUID	Scan_NumScanPass	Grid_Name	Grid_Date	Grid_NumSubGridRows	Grid_NumSubGridCols	Grid_NumRows	Grid_NumCols	Grid_RowSpacing	Grid_ColSpacing	Grid_OffsetX	Grid_OffsetY	Grid_NomSpotWidth	Grid_NomSpotHeight	Grid_GenomicBuild	FeatureExtractor_Barcode	FeatureExtractor_Sample	FeatureExtractor_ScanFileName	FeatureExtractor_ArrayName	FeatureExtractor_ScanFileGUID	FeatureExtractor_DesignFileName	FeatureExtractor_ExtractionTime	FeatureExtractor_UserName	FeatureExtractor_ComputerName	FeatureExtractor_Version	FeatureExtractor_IsXDRExtraction	FeatureExtractor_ColorMode	FeatureExtractor_QCReportType	DyeNorm_NormFilename	DyeNorm_NormNumProbes	Grid_IsGridFile
DATA	GE1_1100_Jul11 (Read Only)	1-Jul-2011 22:30	Agilent Technologies Scanner G2505C US10450393	1	03-12-2014 12:21:40	5	5	64172279-c734-4e8f-af67-70b22b07c704	1	020908_D_F_20120509	09-May-2012 00:00	1	1	532	85	73.3235	63.5	0	36.6617	65	65	oryCun2:oryCun2:Apr2009	1_4		M:\2014.03.12 Mouse,Rat,Rabbit GE 1-color 4x44k(hankeqi,liufeng,wangqun)\\US10450393_S01.tif	US10450393_S01	e6576b61-a3b4-4c69-a07a-37033df0f628	020908_D_F_20120509.xml	12-Mar-2014 14:27:42	admin	KCSY01	11.0.1.1	0	0	0		0	0
*
TYPE	float	float	float	integer	integer	float	float	float	integer	float	float	float	integer	float	float	integer	integer	integer	integer	integer	float	float	float	integer	float	float	float	float	float	integer	integer	float	float	float	float	float	integer	float	float	float	float	integer	float	float	float	float	float	integer	float	float	float	float	float	float	float	integer	float	integer	float	float	float	float	integer	float	float	float	float	text	float	float	float	float	float	float	float	float	float	float	float	float	float	float	float	float	float	float	float	float	float	integer	integer	integer	integer	float	integer	text	integer	text	float	float	float	integer	boolean	float	float	boolean	float	boolean	float	boolean	float	boolean	float	boolean	float	boolean	float	boolean	float	boolean	float	boolean	float	boolean	float	boolean
STATS	gDarkOffsetAverage	gDarkOffsetMedian	gDarkOffsetStdDev	gDarkOffsetNumPts	gSaturationValue	gAvgSig2BkgeQC	gAvgSig2BkgNegCtrl	gRatioSig2BkgeQC_NegCtrl	gNumSatFeat	gLocalBGInlierNetAve	gLocalBGInlierAve	gLocalBGInlierSDev	gLocalBGInlierNum	gGlobalBGInlierAve	gGlobalBGInlierSDev	gGlobalBGInlierNum	gNumFeatureNonUnifOL	gNumPopnOL	gNumNonUnifBGOL	gNumPopnBGOL	gOffsetUsed	gGlobalFeatInlierAve	gGlobalFeatInlierSDev	gGlobalFeatInlierNum	AnyColorPrcntFeatNonUnifOL	AnyColorPrcntBGNonUnifOL	AnyColorPrcntFeatPopnOL	AnyColorPrcntBGPopnOL	TotalPrcntFeatOL	gNumNegBGSubFeat	gNonCtrlNumNegFeatBGSubSig	gSpatialDetrendRMSFit	gSpatialDetrendRMSFilteredMinusFit	gSpatialDetrendSurfaceArea	gSpatialDetrendVolume	gSpatialDetrendAveFit	gNonCtrlNumSatFeat	gNonCtrl99PrcntNetSig	gNonCtrl50PrcntNetSig	gNonCtrl1PrcntNetSig	gNonCtrlMedPrcntCVBGSubSig	gCtrleQCNumSatFeat	gCtrleQC99PrcntNetSig	gCtrleQC50PrcntNetSig	gCtrleQC1PrcntNetSig	geQCMedPrcntCVBGSubSig	geQCSig2BkgLow2	gNegCtrlNumInliers	gNegCtrlAveNetSig	gNegCtrlSDevNetSig	gNegCtrlAveBGSubSig	gNegCtrlSDevBGSubSig	gAveNumPixOLLo	gAveNumPixOLHi	gPixCVofHighSignalFeat	gNumHighSignalFeat	AddErrorEstimateGreen	TotalNumFeatures	ROIHeight	ROIWidth	CentroidDiffX	CentroidDiffY	NumFoundFeat	MaxNonUnifEdges	MaxSpotNotFoundEdges	gMultDetrendRMSFit	gMultDetrendSurfaceAverage	eQCLowSigName2	eQCOneColorLogLowSignal	eQCOneColorLogLowSignalError	eQCOneColorLogHighSignal	eQCOneColorLinFitLogLowConc	eQCOneColorLinFitLogLowSignal	eQCOneColorLinFitLogHighConc	eQCOneColorLinFitLogHighSignal	eQCOneColorLinFitSlope	eQCOneColorLinFitIntercept	eQCOneColorLinFitRSQ	eQCOneColorSpikeDetectionLimit	gNonCtrl50PrcntBGSubSig	gCtrleQC50PrcntBGSubSig	gMedPrcntCVProcSignal	geQCMedPrcntCVProcSignal	gOutlierFlagger_Auto_FeatB_Term	gOutlierFlagger_Auto_FeatC_Term	gOutlierFlagger_Auto_BgndB_Term	gOutlierFlagger_Auto_BgndC_Term	OutlierFlagger_FeatChiSq	OutlierFlagger_BgndChiSq	GriddingStatus	IsGoodGrid	NumGeneNonUnifOL	TotalNumberOfReplicatedGenes	gPercentileIntensityProcessedSignal	ExtractionStatus	QCMetricResults	gNonCtrlNumWellAboveBG	ImageDepth	AFHold	gPMTVolts	GlassThickness	gDDN	GridHasBeenOptimized	gNegCtrlSpread	Metric_IsGoodGrid	Metric_IsGoodGrid_IsInRange	Metric_AnyColorPrcntFeatNonUnifOL	Metric_AnyColorPrcntFeatNonUnifOL_IsInRange	Metric_gNegCtrlAveNetSig	Metric_gNegCtrlAveNetSig_IsInRange	Metric_gNegCtrlAveBGSubSig	Metric_gNegCtrlAveBGSubSig_IsInRange	Metric_gNegCtrlSDevBGSubSig	Metric_gNegCtrlSDevBGSubSig_IsInRange	Metric_gSpatialDetrendRMSFilteredMinusFit	Metric_gSpatialDetrendRMSFilteredMinusFit_IsInRange	Metric_gNonCntrlMedCVProcSignal	Metric_gNonCntrlMedCVProcSignal_IsInRange	Metric_gE1aMedCVProcSignal	Metric_gE1aMedCVProcSignal_IsInRange	Metric_absGE1E1aSlope	Metric_absGE1E1aSlope_IsInRange	Metric_DetectionLimit	Metric_DetectionLimit_IsInRange	Metric_gDDN	Metric_gDDN_IsInRange
DATA	7.46944	7.46944	1.78492	0	778143	1.09588	2.65689	0.412466	0	12.8605	20.3299	1.71992	42892	20.3299	1.71992	42892	271	54	711	2306	7.46944	18115.3	80071	44897	0.599292	1.57231	0.119416	5.09951	0.614113	3166	2072	0.973727	2.86262	1.00148	3.2288	45.3025	0	523704	199.624	33.899	10.6284	0	69.1068	38.7725	29.4512	-1	1.11738	148	32.9331	2.70857	-4.89446	2.62488	0.578151	1.36035	0.117295	8697	2.86262	45220	4.41807	7.61883	0.694295	1.43817	41793	0.0117647	0.0411765	0.0756818	1.00331	(+)E1A_r60_3	0	0	0	0	0	0	0	0	0	0	-1	161.786	0.929801	6.14577	-1	768.065	68.5224	57.0857	21.49	1.95559	2.47681	0	1	267	43603	2576.64	1	ExtractionEvaluate	34488	20 Bit	0	354	980.858	1	0	9.32794	1	1	0.599292	1	32.9331	1	-4.89446	1	2.62488	1	2.86262	1	6.14577	1	-1	0	0	0	-1	0	1	1
*
TYPE	integer	integer	integer	integer	integer	text	text	float	float	float	float	float	float	float	boolean	boolean	boolean	boolean	boolean	boolean	float	boolean	boolean	float	float
FEATURES	FeatureNum	Row	Col	SubTypeMask	ControlType	ProbeName	SystematicName	PositionX	PositionY	gProcessedSignal	gProcessedSigError	gMedianSignal	gBGMedianSignal	gBGPixSDev	gIsSaturated	gIsFeatNonUnifOL	gIsBGNonUnifOL	gIsFeatPopnOL	gIsBGPopnOL	IsManualFlag	gBGSubSignal	gIsPosAndSignif	gIsWellAboveBG	SpotExtentX	gBGMeanSignal
DATA	1	1	1	260	1	GE_BrightCorner	GE_BrightCorner	9862.65	281.613	4.834138e+005	4.834138e+004	387433	16	5.213036e+000	0	0	0	0	0	0	389268	1	1	57.8122	16.956
DATA	2	1	2	66	1	DarkCorner	DarkCorner	9888.33	281.5	3.508911e+000	3.495893e+000	37	16	4.676961e+000	0	0	0	0	0	0	-7.44163	0	0	65	16.3603
DATA	3	1	3	66	1	DarkCorner	DarkCorner	9913.22	281.963	3.456370e+000	3.443547e+000	37	16	4.538930e+000	0	0	0	0	0	0	-5.83157	0	0	49.8279	16.5645
DATA	4	1	4	66	1	DarkCorner	DarkCorner	9938.51	281.53	3.408955e+000	3.396307e+000	39	16	4.521889e+000	0	0	0	0	0	0	-4.51969	0	0	51.7088	16.1642
DATA	5	1	5	66	1	DarkCorner	DarkCorner	9964.14	281.987	3.364764e+000	3.352280e+000	33	16	4.316387e+000	0	0	0	0	0	0	-9.31095	0	0	49.1849	15.8616
DATA	6	1	6	66	1	DarkCorner	DarkCorner	9990.01	281.881	3.325168e+000	3.312832e+000	37	16	4.285561e+000	0	0	0	0	0	0	-8.47818	0	0	46.8651	16.0509
DATA	7	1	7	66	1	DarkCorner	DarkCorner	10015.5	282.029	3.289912e+000	3.277706e+000	35	16	4.413836e+000	0	0	0	0	0	0	-9.39028	0	0	47.8731	16.2072
DATA	8	1	8	66	1	DarkCorner	DarkCorner	10040.5	281.958	3.259078e+000	3.246986e+000	35	16	4.733498e+000	0	0	0	0	0	0	-10.1112	0	0	48.2044	15.9844
DATA	9	1	9	66	1	DarkCorner	DarkCorner	10066.2	282.056	3.230632e+000	3.218647e+000	35	16	4.849822e+000	0	0	0	0	0	0	-8.8542	0	0	46.8651	16.3255
DATA	10	1	10	66	1	DarkCorner	DarkCorner	10091.4	281.573	3.206175e+000	3.194280e+000	37.5	16	4.925497e+000	0	0	0	0	0	0	-7.41364	0	0	57.5363	16.4272
DATA	11	1	11	66	1	DarkCorner	DarkCorner	10117.1	281.564	3.183655e+000	3.171843e+000	39.5	16	4.612960e+000	0	0	0	0	0	0	-5.75684	0	0	50.1463	16.3621
DATA	12	1	12	0	0	A_04_P063001	XM_002720286	10142.4	281.573	4.298930e+004	4.298931e+003	39922	16	4.319885e+000	0	0	0	0	0	0	39039	1	1	57.5363	15.9322
DATA	13	1	13	0	0	A_04_P051597	ENSOCUT00000008133	10167.6	281.805	1.111853e+001	3.326209e+000	55	16	4.591891e+000	0	0	0	0	0	0	10.1529	1	0	51.0895	16.562
DATA	14	1	14	0	0	A_04_P027222	ENSOCUT00000005833	10192.6	281.826	1.825868e+004	1.825870e+003	17007	16	4.790982e+000	0	0	0	0	0	0	16753.2	1	1	46.8651	16.6136
DATA	15	1	15	0	0	A_04_P054052	A_04_P054052	10218.2	282.222	2.033304e+001	3.712458e+000	62	17	4.568643e+000	0	0	0	0	0	0	18.739	1	1	47.5395	16.7746
DATA	16	1	16	0	0	A_04_P043272	ENSOCUT00000004402	10243.3	282.269	7.643215e+000	3.187644e+000	53	16	4.665343e+000	0	0	0	0	0	0	7.07013	1	0	46.1809	16.6693
DATA	17	1	17	0	0	A_04_P037552	A_04_P037552	10269.4	281.573	3.096432e+000	3.084944e+000	44	16	4.647709e+000	0	0	0	0	0	0	-1.82566	0	0	65	16.8798
DATA	18	1	18	0	0	A_04_P082033	A_04_P082033	10294.2	281.919	5.269946e+000	3.121115e+000	50	16	4.582205e+000	0	0	0	0	0	0	4.90389	1	0	47.8731	16.5853
DATA	19	1	19	0	0	A_04_P059363	A_04_P059363	10319.9	282.07	3.080251e+000	3.068823e+000	43.5	17	4.643557e+000	0	0	0	0	0	0	-1.50777	0	0	46.8651	16.9157
DATA	20	1	20	0	0	A_04_P069242	XM_002710261	10344.6	282	3.927691e+002	3.939616e+001	423	17	4.711782e+000	0	0	0	0	0	0	367.085	1	1	48.5334	16.8226
DATA	21	1	21	0	0	A_04_P004862	ENSOCUT00000000478	10370.4	282.097	5.896404e+001	6.642040e+000	100	16	4.796348e+000	0	0	0	0	0	0	55.2034	1	1	48.2044	16.5759
DATA	22	1	22	0	0	A_04_P004771	ENSOCUT00000010240	10395.8	282.107	1.012958e+002	1.057979e+001	139.5	17	4.809201e+000	0	0	0	0	0	0	94.9658	1	1	48.2044	17.2205
DATA	23	1	23	0	0	A_04_P102767	NM_001082106	10421.5	282.375	3.061131e+000	3.049774e+000	41	17	4.849814e+000	0	0	0	0	0	0	-5.04193	0	0	47.5395	17.234
DATA	24	1	24	0	0	A_04_P000126	NM_001082711	10447	282	4.088259e+000	3.074659e+000	51	16	4.681023e+000	0	0	0	0	0	0	3.84042	1	0	65	16.557
DATA	25	1	25	0	0	A_04_P032346	EB380111	10472	282.095	7.860175e+001	8.429452e+000	120	17	4.737624e+000	0	0	0	0	0	0	73.8888	1	1	46.8651	16.73
DATA	26	1	26	0	0	A_04_P070267	ENSOCUT00000014985	10497.6	282.284	2.471858e+003	2.472045e+002	2365	16	4.750868e+000	0	0	0	0	0	0	2324.99	1	1	48.5334	16.4638
DATA	27	1	27	0	0	A_04_P015526	AY171767	10523	282.265	7.952039e+001	8.514132e+000	122	17	4.910456e+000	0	0	0	0	0	0	74.8241	1	1	46.1809	16.7683
DATA	28	1	28	0	0	A_04_P078765	A_04_P078765	10548.4	282.26	7.794384e+003	7.794443e+002	7405	17	5.222379e+000	0	0	0	0	0	0	7336.04	1	1	48.5334	17.2901
DATA	29	1	29	0	0	A_04_P057486	A_04_P057486	10573.8	282.194	2.553803e+003	2.553984e+002	2509	16	4.723356e+000	0	0	0	0	0	0	2404.01	1	1	47.5395	16.7579
DATA	30	1	30	0	0	A_04_P017894	DN891163	10599.4	282.427	3.051810e+000	3.040488e+000	39	16	4.851367e+000	0	0	0	0	0	0	-6.38993	0	0	57.5363	16.4538
DATA	31	1	31	0	0	A_04_P095828	ENSOCUT00000007697	10624.3	282.234	5.215479e+003	5.215567e+002	4809	16	5.322581e+000	0	0	0	0	0	0	4910.38	1	1	49.8279	16.8536
DATA	32	1	32	0	0	A_04_P028026	NM_001171047	10649.8	282.519	4.678329e+002	4.688197e+001	502	16	5.183153e+000	0	0	0	0	0	0	440.503	1	1	49.8279	17.1056
DATA	33	1	33	0	0	A_04_P088378	ENSOCUT00000006681	10675.5	282.352	3.980581e+005	3.980581e+004	380036	17	5.616198e+000	0	0	0	0	0	0	374785	1	1	57.5363	17.6496
DATA	34	1	34	0	0	A_04_P078937	ENSOCUT00000005757	10700.7	282.43	1.449506e+002	1.481049e+001	185	16	5.412855e+000	0	0	0	0	0	0	136.476	1	1	50.7771	17.1886
DATA	35	1	35	0	0	A_04_P010077	DN885580	10726.4	282.427	4.402075e+004	4.402076e+003	42064	17	5.548318e+000	0	0	0	0	0	0	41446	1	1	57.5363	17.5776
DATA	36	1	36	0	0	A_04_P066717	ENSOCUT00000004623	10751.6	282.427	2.173187e+005	2.173187e+004	219972	17	5.543350e+000	0	0	0	0	0	0	204605	1	1	57.5363	17.6964
DATA	37	1	37	0	0	A_04_P013199	NM_001160290	10777.1	282.5	6.680385e+004	6.680385e+003	63645	17	5.605349e+000	0	0	0	0	0	0	62896.8	1	1	56.9804	17.8216
DATA	38	1	38	0	0	A_04_P081316	A_04_P081316	10802.1	282.5	1.038911e+004	1.038915e+003	9775	17	5.185619e+000	0	0	0	0	0	0	9781.67	1	1	49.8279	17.3333
DATA	39	1	39	0	0	A_04_P037112	A_04_P037112	10827.9	282.5	3.051594e+000	3.040272e+000	44	16	4.829739e+000	0	0	0	0	0	0	-3.80067	0	0	56.9804	16.4883
DATA	40	1	40	0	0	A_04_P098887	ENSOCUT00000014702	10852.9	282.365	1.932307e+003	1.932546e+002	1845.5	16	4.724662e+000	0	0	0	0	0	0	1819.44	1	1	48.8603	16.7844
DATA	41	1	41	0	0	A_04_P064857	ENSOCUT00000004572	10878.6	282.753	3.533812e+001	4.661268e+000	77	16	4.812713e+000	0	0	0	0	0	0	33.2798	1	1	48.5334	16.666
DATA	42	1	42	0	0	A_04_P011220	DN883346	10903.6	282.878	1.175360e+002	1.214020e+001	157.5	17	4.576132e+000	0	0	0	0	0	0	110.703	1	1	48.5334	17.0487
DATA	43	1	43	0	0	A_04_P079667	ENSOCUT00000011515	10929.3	282.667	5.371401e+001	6.171587e+000	97.5	17	4.877944e+000	0	0	0	0	0	0	50.5937	1	1	50.1463	17.4384
DATA	44	1	44	0	0	A_04_P031917	XM_002722718	10954.9	283	5.069427e+002	5.078525e+001	528	17	5.190089e+000	0	0	0	0	0	0	477.582	1	1	46.8651	17.8113
DATA	45	1	45	0	0	A_04_P042065	ENSOCUT00000001808	10980	282.889	5.809860e+003	5.809939e+002	5535.5	17	5.146242e+000	0	0	0	0	0	0	5473.68	1	1	46.8651	17.5357
DATA	46	1	46	0	0	A_04_P071767	ENSOCUT00000007587	11005.3	282.808	5.501990e+001	6.285158e+000	97.5	17	4.955044e+000	0	0	0	0	0	0	51.8384	1	1	49.8279	17.1648
DATA	47	1	47	0	0	A_04_P007154	DN889305	11031.1	282.5	1.863803e+005	1.863804e+004	174451	16	5.161174e+000	0	0	0	0	0	0	175594	1	1	56.9804	16.9106
DATA	48	1	48	0	0	A_04_P046489	ENSOCUT00000004739	11056.3	282.92	1.224561e+001	3.275717e+000	59	17	5.348905e+000	0	0	0	0	0	0	11.5379	1	0	48.8603	17.1519
DATA	49	1	49	0	0	A_04_P056577	ENSOCUT00000001503	11081.7	283.068	3.049715e+000	3.038426e+000	45	17	4.813209e+000	0	0	0	0	0	0	0.116242	0	0	47.8731	17.0723
DATA	50	1	50	0	0	A_04_P071364	ENSOCUT00000013096	11106.9	283.217	5.617761e+002	5.625974e+001	563	16	4.748354e+000	0	0	0	0	0	0	529.197	1	1	46.1809	16.6561
DATA	51	1	51	0	0	A_04_P028631	XM_002717321	11132.6	283.192	9.619761e+001	1.008862e+001	137	16	4.760048e+000	0	0	0	0	0	0	90.59	1	1	48.2044	16.479
DATA	52	1	52	0	0	A_04_P052759	ENSOCUT00000002509	11158	283.276	3.161599e+000	3.057494e+000	49	18	4.946764e+000	0	0	0	0	0	0	2.97604	1	0	48.2044	17.5914
DATA	53	1	53	0	0	A_04_P014071	AF438159	11183.2	282.756	1.230450e+001	3.282720e+000	59.5	17	4.829180e+000	0	0	0	0	0	0	11.5736	1	0	49.5074	17.0848
DATA	54	1	54	0	0	A_04_P056109	A_04_P056109	11208.4	283.206	2.919755e+002	2.935595e+001	324	16	4.706027e+000	0	0	0	0	0	0	274.448	1	1	44.7812	16.36
DATA	55	1	55	0	0	A_04_P006676	DN889758	11233.9	282.84	3.841899e+001	4.904704e+000	80	17	4.697578e+000	0	0	0	0	0	0	36.0714	1	1	48.2044	16.735
DATA	56	1	56	0	0	A_04_P019703	EB380318	11259.7	283.38	1.744521e+002	1.771025e+001	206.5	16	5.094739e+000	0	0	0	0	0	0	163.603	1	1	47.5395	16.6399
DATA	57	1	57	0	0	A_04_P095310	ENSOCUT00000024973	11285	282.681	2.997039e+001	4.281719e+000	73	17	5.231450e+000	0	0	0	0	0	0	28.0563	1	1	58.0869	17.1423
DATA	58	1	58	0	0	A_04_P050157	A_04_P050157	11310.1	283.178	8.583009e+002	8.588473e+001	824	16	4.896917e+000	0	0	0	0	0	0	802.084	1	1	47.2035	16.5973
DATA	59	1	59	0	0	A_04_P023881	A_04_P023881	11335.4	282.823	6.107082e+001	6.835553e+000	96.5	16	4.827586e+000	0	0	0	0	0	0	56.9351	1	1	44.4243	16.6176
DATA	60	1	60	0	0	A_04_P009401	DN886711	11360.7	283.1	3.826938e+001	4.911513e+000	81.5	17	4.528170e+000	0	0	0	0	0	0	35.5851	1	1	47.2035	16.9136
DATA	61	1	61	0	0	A_04_P013236	ENSOCUT00000013641	11386.8	283.194	4.659739e+001	5.590318e+000	90	18	5.076263e+000	0	0	0	0	0	0	43.1902	1	1	47.5395	17.75
DATA	62	1	62	0	0	A_04_P083639	ENSOCUT00000011453	11412	283	3.111402e+000	3.103493e+000	46	16	4.984532e+000	0	0	0	0	0	0	1.38677	0	0	65	16.7835
DATA	63	1	63	0	0	A_04_P037608	ENSOCUT00000017970	11437	283	4.634084e+002	4.644526e+001	459	16	4.746231e+000	0	0	0	0	0	0	426.183	1	1	46.8651	16.6332
DATA	64	1	64	0	0	A_04_P074527	A_04_P074527	11462.3	283.218	6.089803e+001	6.845877e+000	99	16	4.474358e+000	0	0	0	0	0	0	55.743	1	1	48.8603	16.6667
DATA	65	1	65	0	0	A_04_P046094	ENSOCUT00000001652	11487.9	283.373	3.103320e+003	3.103479e+002	2866	16	4.182976e+000	0	0	0	0	0	0	2825.31	1	1	48.8603	16.1765
DATA	66	1	66	0	0	A_04_P079202	ENSOCUT00000001319	11513.4	283.195	2.380315e+003	2.380525e+002	2184	16	4.564906e+000	0	0	0	0	0	0	2153.61	1	1	49.8279	16.6008
DATA	67	1	67	0	0	A_04_P010693	DN884296	11538.9	283.386	6.134488e+000	3.244216e+000	51	17	5.253235e+000	0	0	0	0	0	0	5.51237	1	0	57.259	17.0624
DATA	68	1	68	0	0	A_04_P063507	ENSOCUT00000001054	11564.5	283.352	4.374415e+002	4.386181e+001	435	16	4.405438e+000	0	0	0	0	0	0	390.034	1	1	57.5363	15.9846
DATA	69	1	69	0	0	A_04_P081768	ENSOCUT00000007532	11589	283.271	3.714967e+003	3.715108e+002	3245	16	4.755744e+000	0	0	0	0	0	0	3285	1	1	46.8651	16.0846
DATA	70	1	70	0	0	A_04_P008431	A_04_P008431	11614.9	283.592	5.917854e+001	6.760441e+000	96	16	4.372701e+000	0	0	0	0	0	0	51.8311	1	1	49.1849	15.9941
DATA	71	1	71	0	0	A_04_P042113	NM_001171452	11640.5	283.352	8.559421e+001	9.174784e+000	116	16	4.476542e+000	0	0	0	0	0	0	74.1714	1	1	57.5363	16.1148
DATA	72	1	72	0	0	A_04_P095477	ENSOCUT00000015277	11665.6	283.36	2.383543e+003	2.383778e+002	2071.5	17	4.655172e+000	0	0	0	0	0	0	2041.96	1	1	48.8603	16.7973
DATA	73	1	73	0	0	A_04_P032652	ENSOCUT00000011047	11691.3	283.532	8.675075e+001	9.311883e+000	116	16	4.217305e+000	0	0	0	0	0	0	73.3759	1	1	49.8279	16.1516
DATA	74	1	74	0	0	A_04_P059423	ENSOCUT00000005718	11716.6	283.493	2.886502e+001	4.484227e+000	67	16	4.288783e+000	0	0	0	0	0	0	24.0785	1	1	49.8279	16.2529
DATA	75	1	75	66	1	DarkCorner	DarkCorner	11741.9	283.823	3.496358e+000	3.483387e+000	35	16	4.272012e+000	0	0	0	0	0	0	-10.0123	0	0	49.8279	16.3728
DATA	76	1	76	66	1	DarkCorner	DarkCorner	11767.8	283.526	3.556234e+000	3.543040e+000	39	16	4.832745e+000	0	0	0	0	0	0	-7.52085	0	0	50.1463	16.79
DATA	77	1	77	66	1	DarkCorner	DarkCorner	11793.1	283.439	3.620523e+000	3.607090e+000	34.5	16	4.670449e+000	0	0	0	0	0	0	-11.1773	0	0	50.7771	16.5908
DATA	78	1	78	66	1	DarkCorner	DarkCorner	11818.1	283.646	3.690169e+000	3.676478e+000	36	17	4.519562e+000	0	0	0	0	0	0	-10.4823	0	0	50.1463	16.9786
DATA	79	1	79	66	1	DarkCorner	DarkCorner	11843.6	283.768	3.768607e+000	3.754625e+000	37	17	4.575068e+000	0	0	0	0	0	0	-8.86194	0	0	46.8651	16.9202
DATA	80	1	80	66	1	DarkCorner	DarkCorner	11869.3	283.5	3.856644e+000	3.842336e+000	37	17	4.973379e+000	0	0	0	0	0	0	-9.17183	0	0	57.5363	17.0513
DATA	81	1	81	66	1	DarkCorner	DarkCorner	11894.5	283.5	3.951162e+000	3.936503e+000	37	16	4.840429e+000	0	0	0	0	0	0	-9.05734	0	0	57.5363	16.5105
DATA	82	1	82	66	1	DarkCorner	DarkCorner	11919.8	283.931	4.054841e+000	4.039797e+000	36	16	5.146836e+000	0	0	0	0	0	0	-9.80681	0	0	52.6241	17.0902
DATA	83	1	83	66	1	DarkCorner	DarkCorner	11945.5	283.934	4.172361e+000	4.156881e+000	37	17	5.156627e+000	0	0	0	0	0	0	-9.23622	0	0	43.7019	17.1709
DATA	84	1	84	260	1	GE_BrightCorner	GE_BrightCorner	11970.6	283.573	5.677850e+005	5.677850e+004	379349	16	4.968665e+000	0	0	0	0	0	0	379455	1	1	57.5363	16.7111
DATA	85	1	85	260	1	GE_BrightCorner	GE_BrightCorner	11996.1	283.5	5.803548e+005	5.803548e+004	373845	17	5.121181e+000	0	0	0	0	0	0	375457	1	1	56.9804	17.0676
DATA	86	2	1	260	1	GE_BrightCorner	GE_BrightCorner	9875.5	288.648	4.922796e+005	4.922796e+004	400571	17	6.793677e+000	0	0	0	0	0	0	400642	1	1	57.5363	18.1085
DATA	87	2	2	66	1	DarkCorner	DarkCorner	9900.83	288.5	3.475068e+000	3.462175e+000	39	16	4.743800e+000	0	0	0	0	0	0	-4.72346	0	0	50.4627	17.1636
DATA	88	2	3	66	1	DarkCorner	DarkCorner	9926.22	288.768	3.424444e+000	3.411739e+000	38	17	4.912882e+000	0	0	0	0	0	0	-5.31661	0	0	46.5243	16.912
DATA	89	2	4	66	1	DarkCorner	DarkCorner	9951.72	288.855	3.378714e+000	3.366179e+000	39	17	4.625785e+000	0	0	0	0	0	0	-5.87513	0	0	49.5074	16.5068
DATA	90	2	5	66	1	DarkCorner	DarkCorner	9977.38	288.815	3.337403e+000	3.325021e+000	38.5	16	4.303667e+000	0	0	0	0	0	0	-5.40977	0	0	50.4627	16.0474
DATA	91	2	6	66	1	DarkCorner	DarkCorner	10002.4	288.985	3.300909e+000	3.288662e+000	36	16	4.408388e+000	0	0	0	0	0	0	-5.46256	0	0	44.0646	16.5024
DATA	92	2	7	66	1	DarkCorner	DarkCorner	10028.1	289.217	3.267326e+000	3.255204e+000	36.5	16	4.630462e+000	0	0	0	0	0	0	-9.03238	0	0	44.7812	16.105
DATA	93	2	8	66	1	DarkCorner	DarkCorner	10053.5	289.027	3.237856e+000	3.225843e+000	36.5	16	4.860596e+000	0	0	0	0	0	0	-7.59715	0	0	48.5334	16.4858
DATA	94	2	9	66	1	DarkCorner	DarkCorner	10079.1	288.903	3.211406e+000	3.199491e+000	38	16.5	5.553446e+000	0	0	0	0	0	0	-7.40221	0	0	45.1352	16.9495
DATA	95	2	10	66	1	DarkCorner	DarkCorner	10104	289	3.188234e+000	3.176406e+000	37	16	4.890188e+000	0	0	0	0	0	0	-6.70939	0	0	54.9904	16.7235
DATA	96	2	11	0	0	A_04_P098104	ENSOCUT00000017239	10129.5	289.12	6.136990e+003	6.137071e+002	5655.5	16	4.433651e+000	0	0	0	0	0	0	5567.6	1	1	48.8603	16.605
DATA	97	2	12	0	0	A_04_P068654	A_04_P068654	10154.9	289.065	3.148728e+000	3.137046e+000	42.5	17	4.482909e+000	0	0	0	0	0	0	-1.12003	0	0	54.4085	16.8663
DATA	98	2	13	0	0	A_04_P056546	A_04_P056546	10180.5	289.352	1.139433e+001	3.322020e+000	55	17	5.123593e+000	0	0	0	0	0	0	10.4527	1	0	57.5363	17.4925
DATA	99	2	14	0	0	A_04_P065787	ENSOCUT00000010925	10205.5	289.352	6.686673e+004	6.686674e+003	63235.5	17	5.323586e+000	0	0	0	0	0	0	61616.4	1	1	57.5363	17.5455
DATA	100	2	15	0	0	A_04_P017626	DN886383	10230.7	289.373	7.048442e+001	7.697715e+000	110	17	4.671556e+000	0	0	0	0	0	0	65.2084	1	1	49.1849	17.1961
DATA	101	2	16	0	0	A_04_P011243	A_04_P011243	10256.3	289.194	4.325156e+001	5.311827e+000	86	17	5.121601e+000	0	0	0	0	0	0	40.1522	1	1	47.5395	17.9014
DATA	102	2	17	0	0	A_04_P022353	EB377731	10281.7	289.409	7.372589e+003	7.372653e+002	6944	17	4.608793e+000	0	0	0	0	0	0	6865.11	1	1	52.3208	17.2974
DATA	103	2	18	0	0	A_04_P014205	ENSOCUT00000031781	10307.4	289.427	1.421119e+001	3.379588e+000	58	17	4.937901e+000	0	0	0	0	0	0	13.2673	1	0	57.5363	17.4348
DATA	104	2	19	0	0	A_04_P041252	A_04_P041252	10332.6	289.427	4.938621e+002	4.948090e+001	515	17	4.813553e+000	0	0	0	0	0	0	462.051	1	1	57.5363	17.5126
DATA	105	2	20	0	0	A_04_P005969	DN890449	10358	289.455	2.240204e+001	3.787641e+000	67	16	4.892373e+000	0	0	0	0	0	0	20.9973	1	1	55.8519	16.9567
DATA	106	2	21	0	0	A_04_P082213	ENSOCUT00000001875	10383.4	289.427	1.688551e+002	1.715868e+001	199	17	5.092268e+000	0	0	0	0	0	0	158.504	1	1	57.5363	17.3623
DATA	107	2	22	0	0	A_04_P069365	ENSOCUT00000003035	10408.6	289.427	6.278386e+001	6.978202e+000	104	18	4.910089e+000	0	0	0	0	0	0	59.0071	1	1	57.5363	17.8884
DATA	108	2	23	0	0	A_04_P059255	A_04_P059255	10434.2	289.363	9.395524e+001	9.875977e+000	135	17	5.117998e+000	0	0	0	0	0	0	88.3897	1	1	50.4627	17.8075
DATA	109	2	24	0	0	A_04_P055517	ENSOCUT00000017545	10459.2	289.494	1.079205e+004	1.079209e+003	10130	16	4.692080e+000	0	0	0	0	0	0	10160.9	1	1	50.4627	16.7826
DATA	110	2	25	0	0	A_04_P099339	ENSOCUT00000010655	10485	289.455	8.872098e+002	8.877300e+001	877.5	17	4.810567e+000	0	0	0	0	0	0	835.823	1	1	55.8519	17.0244
DATA	111	2	26	0	0	A_04_P065480	ENSOCUT00000002449	10510.3	289.408	2.532974e+002	2.551119e+001	279.5	17	4.931587e+000	0	0	0	0	0	0	238.729	1	1	47.8731	17.0802
DATA	112	2	27	0	0	A_04_P054940	A_04_P054940	10535.7	289.5	3.047579e+000	3.036272e+000	45	17	4.601836e+000	0	0	0	0	0	0	-0.709962	0	0	57.5363	17.2196
DATA	113	2	28	0	0	A_04_P095174	ENSOCUT00000007358	10561.3	289.5	3.046919e+000	3.049967e+000	48	17	4.744670e+000	0	0	0	0	0	0	2.78693	0	0	57.5363	17.6337
DATA	114	2	29	0	0	A_04_P013701	AF245499	10586.5	289.5	9.074591e+000	3.167968e+000	53.5	17	5.127989e+000	0	0	0	0	0	0	8.55857	1	0	57.5363	17.3134
DATA	115	2	30	0	0	A_04_P067538	ENSOCUT00000014618	10611.7	289.838	2.787361e+003	2.787527e+002	2668	17	5.373897e+000	0	0	0	0	0	0	2629.27	1	1	49.1849	16.975
DATA	116	2	31	0	0	A_04_P096973	ENSOCUT00000002871	10636.9	289.561	1.308234e+002	1.342975e+001	170	17	5.408954e+000	0	0	0	0	0	0	123.398	1	1	50.4627	17.981
DATA	117	2	32	1028	1	(+)E1A_r60_3	E1A_r60_3	10662.7	289.5	4.654717e+000	3.070418e+000	51	17.5	5.209611e+000	0	0	0	0	0	0	4.39044	1	0	57.5363	18.1188
DATA	118	2	33	0	0	A_04_P026977	EB372788	10688.3	289.5	1.124031e+002	1.164284e+001	147.5	17	5.887834e+000	0	0	0	0	0	0	106.019	1	1	65	17.803
DATA	119	2	34	0	0	A_04_P049418	XM_002708151	10713.6	289.573	1.786205e+002	1.811806e+001	219	17	5.575753e+000	0	0	0	0	0	0	168.475	1	1	57.5363	17.6056
DATA	120	2	35	0	0	A_04_P009792	DN884792	10739	289.545	2.314976e+004	2.314978e+003	21457	18	6.127007e+000	0	0	0	0	0	0	21834.3	1	1	55.8519	19.1782
DATA	121	2	36	0	0	A_04_P001422	NM_001082199	10764.4	289.573	6.592521e+005	6.592521e+004	624033	17	5.917292e+000	0	0	0	0	0	0	621792	1	1	57.5363	18.2487
DATA	122	2	37	0	0	A_04_P024911	EB375074	10789.6	289.573	7.565676e+002	7.571762e+001	748	19	5.896432e+000	0	0	0	0	0	0	713.586	1	1	57.5363	18.8358
DATA	123	2	38	0	0	A_04_P085717	ENSOCUT00000000896	10814.9	289.722	1.218725e+003	1.219103e+002	1191.5	17.5	5.714421e+000	0	0	0	0	0	0	1149.57	1	1	47.8731	18.0864
DATA	124	2	39	0	0	A_04_P062858	ENSOCUT00000011756	10840.4	289.763	4.967829e+002	4.977089e+001	506	16	4.991656e+000	0	0	0	0	0	0	468.621	1	1	49.1849	17.1535
DATA	125	2	40	0	0	A_04_P064714	ENSOCUT00000006846	10865.5	289.905	3.598525e+002	3.611295e+001	381	17	4.898486e+000	0	0	0	0	0	0	339.49	1	1	48.8603	17.2679
DATA	126	2	41	0	0	A_04_P033435	DN882827	10891.2	290.105	1.619704e+001	3.439176e+000	63	17	4.755211e+000	0	0	0	0	0	0	15.2827	1	1	48.8603	17.355
DATA	127	2	42	0	0	A_04_P069632	ENSOCUT00000009277	10916.6	290.48	2.935980e+001	4.221472e+000	74	18	4.704463e+000	0	0	0	0	0	0	27.7079	1	1	48.2044	18.1699
DATA	128	2	43	0	0	A_04_P030476	DN885909	10941.9	290.123	4.355967e+001	5.308010e+000	84	17	5.041855e+000	0	0	0	0	0	0	41.1095	1	1	49.8279	18.1869
DATA	129	2	44	0	0	A_04_P092658	ENSOCUT00000001986	10967.5	289.648	1.443927e+001	3.359426e+000	60	18	5.464439e+000	0	0	0	0	0	0	13.6269	1	0	57.5363	18.3348
DATA	130	2	45	0	0	A_04_P043702	ENSOCUT00000011326	10992.6	290.105	1.070805e+003	1.071235e+002	1040	18	5.647564e+000	0	0	0	0	0	0	1010.76	1	1	49.1849	18.6617
DATA	131	2	46	0	0	A_04_P012043	A_04_P012043	11018.5	290	3.043850e+000	3.032557e+000	44	18	5.269766e+000	0	0	0	0	0	0	-1.76731	0	0	54.1152	17.8152
DATA	132	2	47	0	0	A_04_P049123	A_04_P049123	11043.2	290.093	4.717714e+002	4.727450e+001	485	18	5.799932e+000	0	0	0	0	0	0	445.353	1	1	48.2044	18.0343
DATA	133	2	48	0	0	A_04_P032182	EB376993	11069	290.105	2.614790e+002	2.632316e+001	287	17	5.338449e+000	0	0	0	0	0	0	246.826	1	1	47.2035	17.5896
DATA	134	2	49	0	0	A_04_P041611	A_04_P041611	11094.5	290	3.044316e+000	3.033021e+000	42	17	4.810365e+000	0	0	0	0	0	0	-4.07737	0	0	54.1152	17.9431
DATA	135	2	50	0	1	ETG02_36680	ETG02_36680	11119.7	290.169	3.044863e+000	3.033566e+000	41	16	4.718166e+000	0	0	0	0	0	0	-6.00762	0	0	43.3362	16.4876
DATA	136	2	51	0	0	A_04_P084847	ENSOCUT00000004701	11145.3	290.187	9.975475e+001	1.042684e+001	137	18	5.439693e+000	0	0	0	0	0	0	94.1005	1	1	48.5334	18.0766
DATA	137	2	52	0	0	A_04_P034582	A_04_P034582	11170.7	289.973	3.047642e+000	3.036335e+000	45	18	4.965617e+000	0	0	0	0	0	0	-0.232819	0	0	49.1849	18.0777
DATA	138	2	53	0	0	A_04_P004832	ENSOCUT00000005339	11195.8	290.506	1.438338e+002	1.470070e+001	178.5	17	4.672612e+000	0	0	0	0	0	0	135.533	1	1	50.4627	17.3385
DATA	139	2	54	0	0	A_04_P013646	AF200351	11221.5	290.352	8.992846e+000	3.170990e+000	52.5	16	4.711856e+000	0	0	0	0	0	0	8.4659	1	0	57.5363	16.5196
DATA	140	2	55	0	0	A_04_P002721	NM_001082324	11246.9	290.386	8.795555e+002	8.800821e+001	868	17	5.394331e+000	0	0	0	0	0	0	827.088	1	1	57.259	17.5024
DATA	141	2	56	1028	1	(+)E1A_r60_a97	E1A_r60_a97	11272.4	290.427	3.059832e+000	3.048479e+000	39.5	18	5.326172e+000	0	0	0	0	0	0	-6.34929	0	0	57.5363	17.8689
DATA	142	2	57	0	0	A_04_P076022	ENSOCUT00000000186	11297.4	290.38	2.739322e+003	2.739492e+002	2521	17	5.150110e+000	0	0	0	0	0	0	2567.94	1	1	50.7771	17.7621
DATA	143	2	58	0	0	A_04_P047476	ENSOCUT00000002987	11322.8	290.573	7.340862e+001	7.953024e+000	111	16	5.112471e+000	0	0	0	0	0	0	68.6781	1	1	52.6241	16.7711
DATA	144	2	59	0	0	A_04_P023532	EB376541	11348.5	290.352	7.456541e+001	8.062881e+000	115.5	17	4.842330e+000	0	0	0	0	0	0	69.5834	1	1	57.5363	17.6731
DATA	145	2	60	0	0	A_04_P079412	ENSOCUT00000011420	11373.9	290.5	8.753498e+001	9.278323e+000	126.5	18	5.014731e+000	0	0	0	0	0	0	81.4552	1	1	56.9804	18.5826
DATA	146	2	61	0	0	A_04_P083754	ENSOCUT00000016000	11399.1	290.389	2.015177e+004	2.015180e+003	18730.5	18	5.617495e+000	0	0	0	0	0	0	18689.3	1	1	48.2044	18.3143
DATA	147	2	62	0	0	A_04_P012656	M21267	11424.5	290.753	1.484749e+001	3.435658e+000	60	17	5.225244e+000	0	0	0	0	0	0	13.7182	1	0	48.8603	17.1827
DATA	148	2	63	0	0	A_04_P096342	ENSOCUT00000009409	11449.6	290.411	1.490525e+004	1.490528e+003	13454	17	4.682581e+000	0	0	0	0	0	0	13709.8	1	1	48.5334	17.3433
DATA	149	2	64	0	0	A_04_P058587	ENSOCUT00000006335	11475.1	290.416	1.743433e+003	1.743713e+002	1608	17	4.318572e+000	0	0	0	0	0	0	1595.5	1	1	49.8279	16.9275
DATA	150	2	65	0	0	A_04_P046453	A_04_P046453	11500.9	290.5	3.157902e+000	3.146186e+000	43	16	4.644894e+000	0	0	0	0	0	0	-2.21002	0	0	56.9804	16.7033
DATA	151	2	66	0	0	A_04_P089043	XM_002714991	11525.9	291.156	8.813602e+003	8.813659e+002	8384.5	17.5	5.265800e+000	0	0	0	0	0	0	7970.37	1	1	45.4864	18.433
DATA	152	2	67	0	0	A_04_P001079	NM_001122939	11551.6	290.427	2.489880e+001	4.046325e+000	68	16	4.822115e+000	0	0	0	0	0	0	22.3467	1	1	57.5363	16.2383
DATA	153	2	68	0	0	A_04_P052767	ENSOCUT00000013514	11576.7	290.948	1.974551e+004	1.974554e+003	17794	16	4.750126e+000	0	0	0	0	0	0	17584.1	1	1	49.1849	16.5417
DATA	154	2	69	0	0	A_04_P057510	A_04_P057510	11602	290.575	3.472763e+001	4.752024e+000	75	17	4.832242e+000	0	0	0	0	0	0	30.6476	1	1	50.4627	17.2019
DATA	155	2	70	0	0	A_04_P027430	A_04_P027430	11627.5	291.095	9.618156e+001	1.016065e+001	127	16	4.609059e+000	0	0	0	0	0	0	84.0542	1	1	48.5334	16.9115
DATA	156	2	71	0	0	A_04_P090997	ENSOCUT00000005374	11653	290.798	1.285469e+004	1.285473e+003	10745	18	5.044963e+000	0	0	0	0	0	0	11110.1	1	1	53.2255	17.608
DATA	157	2	72	0	0	A_04_P075357	ENSOCUT00000016329	11678.5	290.767	7.943289e+001	8.621779e+000	108	16	4.210277e+000	0	0	0	0	0	0	67.8259	1	1	48.8603	16.4926
DATA	158	2	73	0	0	A_04_P039807	ENSOCUT00000000866	11704.1	290.5	3.410564e+000	3.403012e+000	48	17	4.382790e+000	0	0	0	0	0	0	1.56924	0	0	56.9804	16.8294
DATA	159	2	74	0	0	A_04_P041729	ENSOCUT00000008241	11728.8	290.842	1.047642e+004	1.047647e+003	8649	17	4.971812e+000	0	0	0	0	0	0	8704.24	1	1	48.8603	17.4106
DATA	160	2	75	66	1	DarkCorner	DarkCorner	11754.7	290.5	3.514695e+000	3.501655e+000	38.5	17	4.517165e+000	0	0	0	0	0	0	-7.1397	0	0	57.5363	16.9581
DATA	161	2	76	66	1	DarkCorner	DarkCorner	11779.7	290.494	3.574440e+000	3.561178e+000	35	17	5.088378e+000	0	0	0	0	0	0	-9.43174	0	0	49.8279	17.4189
DATA	162	2	77	66	1	DarkCorner	DarkCorner	11805.8	290.587	3.643442e+000	3.629925e+000	37	17	4.638836e+000	0	0	0	0	0	0	-7.24537	0	0	49.1849	17.4419
DATA	163	2	78	66	1	DarkCorner	DarkCorner	11831	290.649	3.716770e+000	3.702981e+000	35	17	4.808296e+000	0	0	0	0	0	0	-10.6334	0	0	49.1849	16.9037
DATA	164	2	79	66	1	DarkCorner	DarkCorner	11856.5	290.648	3.798855e+000	3.784761e+000	38	17	4.638785e+000	0	0	0	0	0	0	-8.44161	0	0	57.5363	17.0509
DATA	165	2	80	66	1	DarkCorner	DarkCorner	11882.1	291.147	3.888867e+000	3.874439e+000	38	17	4.831427e+000	0	0	0	0	0	0	-8.35218	0	0	47.5395	17.4293
DATA	166	2	81	66	1	DarkCorner	DarkCorner	11907.4	291.169	3.987869e+000	3.973073e+000	37	17	4.890640e+000	0	0	0	0	0	0	-8.39623	0	0	49.5074	17.1324
DATA	167	2	82	66	1	DarkCorner	DarkCorner	11932.3	291.272	4.095063e+000	4.079871e+000	37	18	4.939097e+000	0	0	0	0	0	0	-9.19453	0	0	49.8279	17.6087
DATA	168	2	83	66	1	DarkCorner	DarkCorner	11958	290.681	4.218524e+000	4.202873e+000	39	17	4.678436e+000	0	0	0	0	0	0	-6.43103	0	0	58.0869	16.8019
DATA	169	2	84	66	1	DarkCorner	DarkCorner	11983.5	290.648	4.352546e+000	4.336397e+000	42	17	5.502942e+000	0	0	0	0	0	0	-4.65381	0	0	57.5363	17.4737
DATA	170	2	85	260	1	GE_BrightCorner	GE_BrightCorner	12008.6	290.573	5.737630e+005	5.737630e+004	370688	18	5.764807e+000	0	0	0	0	0	0	366505	1	1	57.5363	18.2717
DATA	171	3	1	66	1	DarkCorner	DarkCorner	9862.58	296.427	3.553002e+000	3.539820e+000	37.5	17	4.992902e+000	0	0	0	0	0	0	-5.73774	0	0	57.5363	18.0322
DATA	172	3	2	66	1	DarkCorner	DarkCorner	9888.42	296.427	3.493586e+000	3.480625e+000	38	21	6.937954e+000	0	0	0	0	0	0	-5.24084	0	0	65	22.102
DATA	173	3	3	66	1	DarkCorner	DarkCorner	9913.43	296.481	3.441528e+000	3.428760e+000	38	21	5.971163e+000	0	0	0	0	0	0	-5.11827	0	0	49.8279	19.9259
DATA	174	3	4	66	1	DarkCorner	DarkCorner	9939	296.455	3.393511e+000	3.380921e+000	38.5	18	4.249882e+000	0	0	0	0	0	0	-5.93696	0	0	55.8519	18.2963
DATA	175	3	5	66	1	DarkCorner	DarkCorner	9964.48	296.427	3.350390e+000	3.337959e+000	40	18	4.129470e+000	0	0	0	0	0	0	-4.65884	0	0	49.5074	18.0545
DATA	176	3	6	66	1	DarkCorner	DarkCorner	9989.32	296.704	3.312215e+000	3.299926e+000	40	19	4.068802e+000	0	0	0	0	0	0	-4.58734	0	0	48.2044	19.4151
DATA	177	3	7	66	1	DarkCorner	DarkCorner	10015.4	296.053	3.277034e+000	3.264876e+000	39	19	4.700866e+000	0	0	0	0	0	0	-6.05192	0	0	49.1849	18.194
DATA	178	3	8	66	1	DarkCorner	DarkCorner	10040.6	296.427	3.245806e+000	3.233764e+000	37	18	4.228969e+000	0	0	0	0	0	0	-7.57989	0	0	57.5363	18.3091
DATA	179	3	9	66	1	DarkCorner	DarkCorner	10065.8	296.48	3.218090e+000	3.206150e+000	36	18	5.387253e+000	0	0	0	0	0	0	-8.20587	0	0	49.1849	18.3019
DATA	180	3	10	66	1	DarkCorner	DarkCorner	10091.1	296.667	3.193116e+000	3.181270e+000	36.5	20	5.570722e+000	0	0	0	0	0	0	-8.13521	0	0	50.4627	19.3529
DATA	181	3	11	0	0	A_04_P022736	A_04_P022736	10116.5	296.705	4.472928e+003	4.473039e+002	4003	18	5.418615e+000	0	0	0	0	0	0	4053.08	1	1	50.4627	18.8491
DATA	182	3	12	0	0	A_04_P042564	ENSOCUT00000007078	10142.3	296.5	2.034595e+001	3.741116e+000	62	22	6.332164e+000	0	0	0	0	0	0	18.5517	1	1	65	21.6
DATA	183	3	13	0	0	A_04_P068427	ENSOCUT00000001051	10167.6	296.506	1.424496e+003	1.424838e+002	1346	18	5.335752e+000	0	0	0	0	0	0	1305.98	1	1	50.4627	19.3774
DATA	184	3	14	0	0	A_04_P025890	ENSOCUT00000017416	10192.9	296.5	2.033401e+005	2.033401e+004	185464	21	5.181712e+000	0	0	0	0	0	0	187325	1	1	56.9804	21.383
DATA	185	3	15	0	0	A_04_P034497	ENSOCUT00000008433	10218.1	296.5	1.157299e+002	1.197951e+001	149.5	20.5	6.065257e+000	0	0	0	0	0	0	107.066	1	1	48.5334	21.22
DATA	186	3	16	0	0	A_04_P034047	ENSOCUT00000003439	10243.7	296.5	3.094210e+000	3.082731e+000	44	19.5	6.204715e+000	0	0	0	0	0	0	-2.26409	0	0	65	20.6897
DATA	187	3	17	0	0	A_04_P068944	ENSOCUT00000017670	10269.1	296.442	1.000175e+003	1.000647e+002	983	21	5.083938e+000	0	0	0	0	0	0	931.736	1	1	50.1463	21.5893
DATA	188	3	18	0	0	A_04_P001051	NM_001082040	10294.5	296.5	4.730187e+001	5.636058e+000	87	20	6.204661e+000	0	0	0	0	0	0	44.1874	1	1	57.5363	20.3396
DATA	189	3	19	0	0	A_04_P000041	NM_001082305	10319.7	296.662	4.719786e+002	4.729677e+001	485	20	5.802124e+000	0	0	0	0	0	0	441.948	1	1	48.5334	21.2889
DATA	190	3	20	0	0	A_04_P002472	NM_001082054	10345.4	296.573	7.139812e+004	7.139812e+003	69342	19	5.495524e+000	0	0	0	0	0	0	66987.6	1	1	57.5363	20.1961
DATA	191	3	21	0	0	A_04_P007346	XM_002716298	10370.6	296.573	1.412965e+005	1.412965e+004	133747	21	4.947956e+000	0	0	0	0	0	0	132784	1	1	57.5363	20.6667
DATA	192	3	22	0	0	A_04_P062218	ENSOCUT00000000148	10395.9	296.959	4.585814e+003	4.585915e+002	4161	21	4.886299e+000	0	0	0	0	0	0	4315.8	1	1	46.8651	20.04
DATA	193	3	23	0	0	A_04_P080047	ENSOCUT00000012778	10421.4	297.101	6.423063e+003	6.423135e+002	6077	19.5	5.982785e+000	0	0	0	0	0	0	6051.75	1	1	47.2035	19.3696
DATA	194	3	24	0	0	A_04_P090489	ENSOCUT00000003026	10447	296.545	7.344899e+002	7.351171e+001	756	19	5.599950e+000	0	0	0	0	0	0	692.537	1	1	55.8519	20.0508
DATA	195	3	25	0	0	A_04_P096569	ENSOCUT00000006789	10472	297.013	3.130701e+004	3.130703e+003	29373	20	5.279678e+000	0	0	0	0	0	0	29541.9	1	1	47.8731	20.4286
DATA	196	3	26	0	0	A_04_P056797	ENSOCUT00000012981	10497.6	296.573	1.426948e+001	3.351395e+000	58	21	6.120539e+000	0	0	0	0	0	0	13.4704	1	0	57.5363	20.8333
DATA	197	3	27	0	0	A_04_P077716	ENSOCUT00000010867	10522.9	297.165	5.048346e+001	5.888289e+000	95	19	4.613551e+000	0	0	0	0	0	0	47.6811	1	1	49.1849	19.7818
DATA	198	3	28	0	0	A_04_P099004	ENSOCUT00000002951	10548.4	297.338	1.319527e+004	1.319531e+003	12578	20.5	5.253941e+000	0	0	0	0	0	0	12466.6	1	1	46.5243	20.6786
DATA	199	3	29	0	0	A_04_P042357	ENSOCUT00000008209	10573.9	296.614	3.041280e+000	3.033852e+000	46	19	5.100424e+000	0	0	0	0	0	0	1.44449	0	0	57.259	19.2037
DATA	200	3	30	0	0	A_04_P007429	NM_001142262	10599	297.03	8.965600e+003	8.965651e+002	8389	19	5.007394e+000	0	0	0	0	0	0	8472.01	1	1	46.8651	19.6364
DATA	201	3	31	0	0	A_04_P015136	AY175592	10624.7	297.068	1.855520e+002	1.880085e+001	218	22	5.055811e+000	0	0	0	0	0	0	175.346	1	1	48.8603	21.5
DATA	202	3	32	0	0	A_04_P039055	A_04_P039055	10650	297.243	4.345884e+001	5.297369e+000	87	20	6.199288e+000	0	0	0	0	0	0	41.0704	1	1	47.8731	20.5714
DATA	203	3	33	0	0	A_04_P019254	EB382200	10675.3	297.081	6.419789e+001	7.098599e+000	106.5	21	8.273520e+000	0	0	0	0	0	0	60.6664	1	1	48.8603	23.6316
DATA	204	3	34	0	0	A_04_P001126	NM_001082790	10700.9	297.015	3.040664e+000	3.029383e+000	45	19	5.177502e+000	0	0	0	0	0	0	-2.32431	0	0	46.8651	19.64
DATA	205	3	35	0	0	A_04_P062752	ENSOCUT00000012714	10726	297.04	1.639746e+003	1.640026e+002	1566	22	5.745791e+000	0	0	0	0	0	0	1549.46	1	1	46.8651	21.5294
DATA	206	3	36	0	0	A_04_P016601	CU466064	10751.5	297	3.040782e+000	3.032999e+000	47.5	24	8.697532e+000	0	0	0	0	0	0	1.37621	0	0	54.1152	25
DATA	207	3	37	0	0	A_04_P082256	ENSOCUT00000016961	10777.1	297.065	4.374844e+002	4.385320e+001	461	23.5	9.142683e+000	0	0	0	0	0	0	413.394	1	1	54.4085	24.3333
DATA	208	3	38	0	0	A_04_P009063	ENSOCUT00000001832	10802.1	297.104	8.820796e+003	8.820848e+002	8354	23	6.267106e+000	0	0	0	0	0	0	8335.34	1	1	46.8651	21.6786
DATA	209	3	39	0	0	A_04_P052782	ENSOCUT00000013535	10827.6	297.404	1.766742e+001	3.506579e+000	62	19.5	5.810212e+000	0	0	0	0	0	0	16.6971	1	1	57.8122	20.5741
DATA	210	3	40	0	0	A_04_P012403	ENSOCUT00000015097	10852.9	297.214	6.156775e+003	6.156849e+002	6046.5	20	5.308465e+000	0	0	0	0	0	0	5818.75	1	1	46.5243	20.0727
DATA	211	3	41	0	0	A_04_P061737	ENSOCUT00000005572	10878.6	297.286	1.614108e+002	1.642275e+001	200	20	5.751462e+000	0	0	0	0	0	0	152.565	1	1	49.8279	19.5741
DATA	212	3	42	0	0	A_04_P101317	ENSOCUT00000003127	10903.7	297.532	1.855040e+002	1.879593e+001	217	20	4.788548e+000	0	0	0	0	0	0	175.367	1	1	50.4627	19.4314
DATA	213	3	43	0	0	A_04_P075932	ENSOCUT00000016579	10929.1	297.481	6.491179e+003	6.491250e+002	6053	21	5.072914e+000	0	0	0	0	0	0	6137.1	1	1	50.4627	20.963
DATA	214	3	44	0	0	A_04_P009207	DN887037	10954.2	297.658	3.038564e+000	3.027420e+000	46.5	21	5.205860e+000	0	0	0	0	0	0	0.264409	0	0	49.5074	20.6607
DATA	215	3	45	0	1	RC5	RC5	10980.4	297.427	3.038395e+000	3.027123e+000	39	22	5.740342e+000	0	0	0	0	0	0	-7.56607	0	0	57.5363	22.0816
DATA	216	3	46	0	0	A_04_P080282	ENSOCUT00000007233	11005.2	297.481	9.754896e+002	9.759591e+001	956	21	5.127546e+000	0	0	0	0	0	0	922.573	1	1	49.8279	20.3019
DATA	217	3	47	0	0	A_04_P016281	ENSOCUT00000005253	11031	297.455	4.524864e+002	4.534975e+001	470	21	5.156232e+000	0	0	0	0	0	0	427.962	1	1	55.8519	20.9615
DATA	218	3	48	0	0	A_04_P059892	A_04_P059892	11056.4	297.427	1.302308e+001	3.294956e+000	56	19	5.822917e+000	0	0	0	0	0	0	12.3172	1	0	57.5363	19.5926
DATA	219	3	49	0	0	A_04_P008236	DN888159	11081.5	297.474	1.940056e+001	3.595201e+000	63	19	5.105421e+000	0	0	0	0	0	0	18.3481	1	1	50.4627	19.4364
DATA	220	3	50	0	0	A_04_P027353	EB377242	11107.2	297.563	3.378405e+002	3.391941e+001	354	18.5	5.974532e+000	0	0	0	0	0	0	319.471	1	1	50.1463	20.0833
DATA	221	3	51	0	0	A_04_P095457	ENSOCUT00000013146	11132.5	297.9	3.039022e+000	3.027747e+000	43	21	5.012484e+000	0	0	0	0	0	0	-2.31852	0	0	50.4627	20.8571
DATA	222	3	52	0	0	A_04_P023007	EB377085	11158	297.455	3.040610e+000	3.032456e+000	48	22	4.932442e+000	0	0	0	0	0	0	1.30097	0	0	55.8519	22.0652
DATA	223	3	53	0	0	A_04_P008308	DN888081	11183.5	297.5	1.137513e+001	3.237433e+000	56	19	4.806458e+000	0	0	0	0	0	0	10.7432	1	0	65	19.6
DATA	224	3	54	0	0	A_04_P056733	ENSOCUT00000004937	11208.5	297.74	1.983027e+001	3.623800e+000	64	17	3.940100e+000	0	0	0	0	0	0	18.7159	1	1	48.8603	17.5
DATA	225	3	55	0	0	A_04_P024061	ENSOCUT00000016579	11233.7	297.6	2.122669e+004	2.122671e+003	19448	19	4.358050e+000	0	0	0	0	0	0	20013.7	1	1	50.7771	19.0851
DATA	226	3	56	0	1	ETG10_13482	ETG10_13482	11259.2	297.951	3.050885e+000	3.039566e+000	42	20	5.544808e+000	0	0	0	0	0	0	-5.14726	0	0	44.7812	21.3
DATA	227	3	57	0	0	A_04_P062855	ENSOCUT00000007594	11285	297.545	3.330325e+002	3.344213e+001	358	19.5	5.070704e+000	0	0	0	0	0	0	313.124	1	1	55.8519	19.7241
DATA	228	3	58	0	0	A_04_P027030	EB372750	11310.1	297.986	1.602165e+002	1.630934e+001	193	19	5.254810e+000	0	0	0	0	0	0	150.383	1	1	46.8651	19.5625
DATA	229	3	59	0	0	A_04_P021828	EB378225	11335.4	298	1.639143e+002	1.667397e+001	196.5	19	4.833376e+000	0	0	0	0	0	0	153.517	1	1	48.5334	19.8182
DATA	230	3	60	0	0	A_04_P026824	EB372964	11360.5	298	6.145103e+003	6.145180e+002	5544	19.5	4.787271e+000	0	0	0	0	0	0	5740.47	1	1	48.5334	20.02
DATA	231	3	61	0	0	A_04_P021346	EB378782	11386.3	297.662	1.271887e+004	1.271890e+003	11196	21	6.374159e+000	0	0	0	0	0	0	11843.2	1	1	48.5334	21.717
DATA	232	3	62	0	0	A_04_P014197	D38120	11412	297.545	3.096979e+000	3.085489e+000	41	19.5	5.780593e+000	0	0	0	0	0	0	-4.21632	0	0	55.8519	20.3036
DATA	233	3	63	0	0	A_04_P036502	A_04_P036502	11437.4	297.573	3.109715e+000	3.100193e+000	47	19	4.800085e+000	0	0	0	0	0	0	1.03277	0	0	57.5363	19.2041
DATA	234	3	64	0	0	A_04_P026353	EB373494	11462.6	297.573	3.124223e+000	3.112744e+000	45	20	6.454486e+000	0	0	0	0	0	0	0.242136	0	0	57.5363	20.6304
DATA	235	3	65	0	1	ETG04_27747	ETG04_27747	11488.1	297.672	3.140956e+000	3.129303e+000	41	20.5	5.048915e+000	0	0	0	0	0	0	-4.45008	0	0	45.835	19.9839
DATA	236	3	66	0	0	A_04_P019697	EB380239	11513.2	298.093	1.100143e+004	1.100148e+003	10019.5	18	5.067658e+000	0	0	0	0	0	0	10005.6	1	1	48.2044	17.913
DATA	237	3	67	0	0	A_04_P048123	ENSOCUT00000009868	11538.6	298.392	2.508614e+003	2.508814e+002	2261	20	5.741180e+000	0	0	0	0	0	0	2266.4	1	1	48.2044	20.3191
DATA	238	3	68	0	0	A_04_P075267	ENSOCUT00000014560	11564	298.3	7.221800e+003	7.221870e+002	6263	19	4.616790e+000	0	0	0	0	0	0	6474.93	1	1	46.1809	18.619
DATA	239	3	69	0	0	A_04_P098337	ENSOCUT00000005251	11589.3	297.959	2.987937e+003	2.988110e+002	2524	18.5	4.186244e+000	0	0	0	0	0	0	2656.15	1	1	49.1849	18.8261
DATA	240	3	70	0	0	A_04_P001781	NM_001101699	11614.6	298.284	2.381173e+002	2.403249e+001	242	18	6.359015e+000	0	0	0	0	0	0	209.738	1	1	46.5243	20.0204
DATA	241	3	71	0	0	A_04_P041737	ENSOCUT00000012414	11640.5	297.648	2.308101e+002	2.331365e+001	253	20	5.139111e+000	0	0	0	0	0	0	201.115	1	1	57.5363	19.6379
DATA	242	3	72	0	0	A_04_P059843	ENSOCUT00000013005	11665.3	298.042	2.777715e+002	2.797505e+001	281	18	3.733795e+000	0	0	0	0	0	0	239.382	1	1	46.8651	18.24
DATA	243	3	73	0	0	A_04_P070582	ENSOCUT00000010954	11691.1	298.324	2.422896e+003	2.423130e+002	2107.5	19	4.565520e+000	0	0	0	0	0	0	2061.92	1	1	46.8651	19.4167
DATA	244	3	74	0	0	A_04_P086705	ENSOCUT00000030932	11716.5	298	2.250787e+001	4.086560e+000	65	18	4.503796e+000	0	0	0	0	0	0	18.8901	1	1	54.1152	18.1091
DATA	245	3	75	0	0	A_04_P033262	EB374922	11742.5	298	5.739859e+005	5.739859e+004	475971	19	6.673415e+000	0	0	0	0	0	0	474374	1	1	54.1152	20.9649
DATA	246	3	76	0	0	A_04_P046532	ENSOCUT00000005647	11767.1	298.051	1.022354e+004	1.022360e+003	8059	19	5.541821e+000	0	0	0	0	0	0	8316.48	1	1	49.1849	19.7455
DATA	247	3	77	66	1	DarkCorner	DarkCorner	11793	298	3.596767e+000	3.583423e+000	37	20	5.062992e+000	0	0	0	0	0	0	-7.21608	0	0	54.9904	21.0882
DATA	248	3	78	66	1	DarkCorner	DarkCorner	11818	298.099	3.665429e+000	3.651830e+000	42	19	5.362481e+000	0	0	0	0	0	0	-5.04985	0	0	46.8651	19.6552
DATA	249	3	79	66	1	DarkCorner	DarkCorner	11843.7	298.421	3.743131e+000	3.729244e+000	39.5	18	5.332532e+000	0	0	0	0	0	0	-7.3082	0	0	49.5074	19.2692
DATA	250	3	80	66	1	DarkCorner	DarkCorner	11869.2	298.103	3.829096e+000	3.814889e+000	37	19	3.963429e+000	0	0	0	0	0	0	-8.53877	0	0	49.8279	19.7679
DATA	251	3	81	66	1	DarkCorner	DarkCorner	11894.4	298.475	3.921676e+000	3.907127e+000	39.5	20	6.130092e+000	0	0	0	0	0	0	-7.05183	0	0	50.4627	20.6441
DATA	252	3	82	66	1	DarkCorner	DarkCorner	11920	298.412	4.026348e+000	4.011410e+000	38	18.5	5.600325e+000	0	0	0	0	0	0	-8.06998	0	0	51.7088	19.4091
DATA	253	3	83	66	1	DarkCorner	DarkCorner	11945.7	298.844	4.140760e+000	4.125397e+000	36	19	4.544122e+000	0	0	0	0	0	0	-9.03653	0	0	37.4241	18.9545
DATA	254	3	84	66	1	DarkCorner	DarkCorner	11970.9	298.703	4.266528e+000	4.250699e+000	38	23	1.460514e+001	0	0	0	0	1	0	-8.58732	0	0	48.8603	27.3913
DATA	255	3	85	66	1	DarkCorner	DarkCorner	11996.1	298.477	4.404631e+000	4.388290e+000	37	24	1.059576e+001	0	0	0	0	1	0	-8.31645	0	0	55.8519	26.8571
DATA	256	4	1	66	1	DarkCorner	DarkCorner	9875.38	303.523	3.515625e+000	3.502581e+000	40	20	6.486289e+000	0	0	0	0	0	0	-3.97676	0	0	52.3208	21.3171
DATA	257	4	2	66	1	DarkCorner	DarkCorner	9900.89	303.5	3.459989e+000	3.447152e+000	39	21	4.084091e+000	0	0	0	0	0	0	-5.33429	0	0	56.9804	20.5862
DATA	258	4	3	66	1	DarkCorner	DarkCorner	9926.47	303.64	3.409459e+000	3.396809e+000	38	19	5.060282e+000	0	0	0	0	0	0	-6.26252	0	0	49.5074	19.1613
DATA	259	4	4	66	1	DarkCorner	DarkCorner	9951.65	303.519	3.364788e+000	3.352305e+000	34	18	4.340242e+000	0	0	0	0	0	0	-9.95684	0	0	49.8279	18.4688
DATA	260	4	5	66	1	DarkCorner	DarkCorner	9976.67	303.4	3.324762e+000	3.312427e+000	37	18	4.110332e+000	0	0	0	0	0	0	-7.75786	0	0	53.2255	19.1176
DATA	261	4	6	66	1	DarkCorner	DarkCorner	10002.3	303.187	3.287892e+000	3.275694e+000	38	19	4.616172e+000	0	0	0	0	0	0	-6.74551	0	0	49.5074	18.4872
DATA	262	4	7	66	1	DarkCorner	DarkCorner	10028.2	303.195	3.254392e+000	3.242318e+000	37	18	4.272919e+000	0	0	0	0	0	0	-6.74741	0	0	51.0895	17.7143
DATA	263	4	8	66	1	DarkCorner	DarkCorner	10053.5	303.365	3.225007e+000	3.213042e+000	35	17	4.738481e+000	0	0	0	0	0	0	-8.6878	0	0	48.8603	17.8966
DATA	264	4	9	66	1	DarkCorner	DarkCorner	10078.9	303.569	3.198609e+000	3.186742e+000	40	17.5	5.584152e+000	0	0	0	0	0	0	-6.03081	0	0	44.7812	19.3
DATA	265	4	10	0	0	A_04_P007297	XM_002718934	10103.8	303.914	5.018987e+002	5.028947e+001	492.5	18	4.982828e+000	0	0	0	0	0	0	454.15	1	1	50.4627	18.3714
DATA	266	4	11	0	0	A_04_P056782	ENSOCUT00000004056	10129	303.827	4.141888e+002	4.153797e+001	435	22	6.861307e+000	0	0	0	0	0	0	377.225	1	1	48.2044	23.2059
DATA	267	4	12	0	0	A_04_P032210	XM_002719787	10154.4	303.74	9.614532e+003	9.614583e+002	9035.5	22	6.765345e+000	0	0	0	0	0	0	8807.56	1	1	49.5074	22.6452
DATA	268	4	13	0	0	A_04_P008233	DN888184	10180.4	303.573	2.153200e+001	3.781500e+000	67	21	4.674635e+000	0	0	0	0	0	0	19.8281	1	1	57.5363	20.931
DATA	269	4	14	0	0	A_04_P062091	NM_001171267	10205.3	303.432	1.702898e+004	1.702900e+003	15213.5	21	3.581156e+000	0	1	0	0	0	0	15750.5	1	1	37.4241	20.4091
DATA	270	4	15	0	0	A_04_P018659	ENSOCUT00000002389	10230.8	303.818	7.369860e+003	7.369924e+002	7128	23	6.400816e+000	0	0	0	0	0	0	6844.52	1	1	52.9257	23.5517
DATA	271	4	16	0	0	A_04_P085964	ENSOCUT00000002332	10256	303.711	5.574196e+003	5.574281e+002	5159	23	5.755008e+000	0	0	0	0	0	0	5194.44	1	1	49.1849	23.1351
DATA	272	4	17	0	0	A_04_P009372	EB373933	10281.6	304	1.118173e+004	1.118177e+003	10530	21	5.538795e+000	0	0	0	0	0	0	10452	1	1	48.5334	21.4412
DATA	273	4	18	0	0	A_04_P014445	AY171652	10307.4	303.573	7.820921e+000	3.153478e+000	52.5	23.5	8.870460e+000	0	0	0	0	0	0	7.32853	1	0	57.5363	24.7333
DATA	274	4	19	0	0	A_04_P081570	A_04_P081570	10332.5	303.648	1.354005e+002	1.387897e+001	168.5	21	7.860076e+000	0	0	0	0	0	0	127.147	1	1	57.5363	22.931
DATA	275	4	20	0	0	A_04_P027156	EB372624	10358	304	2.238936e+003	2.239143e+002	2158	24	6.743211e+000	0	0	0	0	0	0	2106.45	1	1	54.9904	23.7143
DATA	276	4	21	0	0	A_04_P065687	NM_001171023	10382.9	304.014	1.720559e+003	1.720827e+002	1682	23.5	5.576642e+000	0	0	0	0	0	0	1621.11	1	1	46.8651	22.8529
DATA	277	4	22	0	0	A_04_P054219	ENSOCUT00000011614	10408.5	304.039	1.144149e+002	1.183705e+001	153	23	5.798850e+000	0	0	0	0	0	0	107.934	1	1	49.8279	21.28
DATA	278	4	23	0	0	A_04_P060687	ENSOCUT00000005027	10433.8	304.097	2.443442e+002	2.462175e+001	281	23	6.326951e+000	0	0	0	0	0	0	230.731	1	1	46.8651	21.303
DATA	279	4	24	0	0	A_04_P079497	ENSOCUT00000007934	10459.5	304	8.084474e+000	3.135283e+000	55	21.5	6.226569e+000	0	0	0	0	0	0	7.63975	1	0	65	22.4375
DATA	280	4	25	0	0	A_04_P083457	A_04_P083457	10485	304	4.181545e+005	4.181545e+004	400039	24	1.086584e+001	0	0	0	0	1	0	395382	1	1	54.9904	27.931
DATA	281	4	26	0	0	A_04_P004873	ENSOCUT00000012021	10510.5	304.352	1.423526e+005	1.423526e+004	140640	22	5.046337e+000	0	0	0	0	0	0	134670	1	1	57.5363	22.5862
DATA	282	4	27	0	0	A_04_P087028	ENSOCUT00000017528	10535.6	304.427	3.036229e+000	3.031372e+000	49	19	5.833372e+000	0	0	0	0	0	0	1.86425	0	0	57.5363	19.8125
DATA	283	4	28	0	0	A_04_P013360	AF014728	10561.4	304.427	3.035607e+000	3.024345e+000	43	21	5.078304e+000	0	0	0	0	0	0	-1.72674	0	0	65	21.4074
DATA	284	4	29	0	0	A_04_P081724	ENSOCUT00000000404	10586.4	304.247	4.655347e+003	4.655445e+002	4434	22	5.382998e+000	0	0	0	0	0	0	4406.74	1	1	48.5334	21.32
DATA	285	4	30	0	0	A_04_P013024	NM_001170958	10611.5	304.382	1.437128e+004	1.437131e+003	13515.5	22	4.772354e+000	0	0	0	0	0	0	13605.1	1	1	47.2035	21.5833
DATA	286	4	31	0	0	A_04_P026626	EB373196	10637.4	304.571	8.995264e+000	3.154604e+000	57	22	4.968373e+000	0	0	0	0	0	0	8.51624	1	0	45.1352	22.4483
DATA	287	4	32	0	0	A_04_P067342	ENSOCUT00000004134	10662.5	304.176	7.276391e+003	7.276454e+002	6983	20.5	6.930608e+000	0	0	0	0	0	0	6888.18	1	1	48.8603	22.3667
DATA	288	4	33	0	0	A_04_P081432	ENSOCUT00000011917	10688.4	304.427	5.695361e+000	3.077011e+000	53	21	4.536247e+000	0	0	0	0	0	0	5.3917	1	0	57.5363	21.7059
DATA	289	4	34	0	0	A_04_P073018	ENSOCUT00000015682	10713.5	304.543	2.830143e+002	2.846251e+001	309	24	1.100401e+001	0	0	0	0	1	0	267.926	1	1	50.4627	25.6296
DATA	290	4	35	0	0	A_04_P051502	A_04_P051502	10738.7	304.617	4.380451e+001	5.322775e+000	86	21.5	5.169153e+000	0	0	0	0	0	0	41.4691	1	1	51.0895	20.6471
DATA	291	4	36	0	0	A_04_P045397	ENSOCUT00000014770	10764.2	304.518	5.515426e+001	6.289995e+000	98.5	21	7.029985e+000	0	0	0	0	0	0	52.2122	1	1	51.7088	22.4
DATA	292	4	37	0	0	A_04_P011826	ENSOCUT00000026185	10789.5	304.37	8.643997e+003	8.644050e+002	8205	23	6.582369e+000	0	0	0	0	0	0	8182.73	1	1	48.5334	21.4483
DATA	293	4	38	0	0	A_04_P051517	A_04_P051517	10815.3	304.55	3.986110e+002	3.997562e+001	418	24	7.487601e+000	0	0	0	0	0	0	377.371	1	1	50.7771	23.7647
DATA	294	4	39	0	0	A_04_P056177	ENSOCUT00000004884	10840.5	304.5	1.335578e+005	1.335578e+004	127630	23	6.064784e+000	0	0	0	0	0	0	126447	1	1	57.5363	23.3333
DATA	295	4	40	0	0	A_04_P086777	NM_001168707	10865.9	304.5	4.495498e+002	4.505653e+001	471	20	7.088456e+000	0	0	0	0	0	0	425.652	1	1	56.9804	21.0606
DATA	296	4	41	0	0	A_04_P097417	ENSOCUT00000011808	10891.3	304.526	1.541962e+002	1.571316e+001	193	21	4.752374e+000	0	0	0	0	0	0	146.015	1	1	49.5074	20.3667
DATA	297	4	42	0	0	A_04_P079707	ENSOCUT00000006106	10916.7	304.5	3.033920e+000	3.030869e+000	48	21	6.222780e+000	0	0	0	0	0	0	2.11065	0	0	65	21.9667
DATA	298	4	43	0	0	A_04_P027186	EB372580	10941.6	304.835	2.481505e+002	2.499839e+001	273	20	6.010206e+000	0	0	0	0	0	0	235.06	1	1	50.1463	20.5484
DATA	299	4	44	0	0	A_04_P019083	EB383298	10967.4	304.584	3.033090e+000	3.021837e+000	45	22	5.044533e+000	0	0	0	0	0	0	-0.509081	0	0	49.8279	22.7742
DATA	300	4	45	0	0	A_04_P070823	ENSOCUT00000000063	10992.7	304.691	4.191824e+003	4.191933e+002	3865.5	22.5	4.368655e+000	0	0	0	0	0	0	3971.52	1	1	54.4085	23.0417
DATA	301	4	46	0	0	A_04_P012381	C84316	11018.4	304.573	3.032485e+000	3.021234e+000	45	20	5.009266e+000	0	0	0	0	0	0	-0.974751	0	0	57.5363	19.9375
DATA	302	4	47	0	0	A_04_P074599	ENSOCUT00000011314	11043.7	304.9	2.177635e+003	2.177844e+002	2130.5	23	4.744507e+000	0	0	0	0	0	0	2063.58	1	1	47.2035	21.8
DATA	303	4	48	0	0	A_04_P059358	NM_001082636	11068.8	305	4.129593e+002	4.140627e+001	432	22	5.212481e+000	0	0	0	0	0	0	391.337	1	1	46.8651	21.5217
DATA	304	4	49	0	0	A_04_P007461	DN888937	11094.6	304.667	4.488768e+001	5.410860e+000	87	21	6.412186e+000	0	0	0	0	0	0	42.5299	1	1	51.7088	22.129
DATA	305	4	50	0	0	A_04_P074704	ENSOCUT00000003430	11119.6	304.772	9.798464e+002	9.803122e+001	963	25	5.123379e+000	0	0	0	0	0	0	928.234	1	1	50.4627	23.3913
DATA	306	4	51	0	0	A_04_P006990	DN889456	11145.3	304.918	2.141834e+002	2.163057e+001	247	21	4.835638e+000	0	0	0	0	0	0	202.846	1	1	51.4001	22.2609
DATA	307	4	52	0	0	A_04_P001711	NM_001101682	11170.6	304.573	4.824667e+005	4.824667e+004	459033	26	1.104304e+001	0	0	0	0	1	0	456679	1	1	57.5363	29.5556
DATA	308	4	53	0	0	A_04_P018921	EB383832	11195.8	304.878	4.216174e+002	4.227018e+001	440	17.5	4.747997e+000	0	0	0	0	0	0	398.865	1	1	47.8731	18.25
DATA	309	4	54	0	0	A_04_P023322	EB376729	11221.5	304.648	1.365214e+001	3.322141e+000	57	19	4.843754e+000	0	0	0	0	0	0	12.9037	1	0	57.5363	19.625
DATA	310	4	55	0	1	RC1	RC1	11246.9	304.614	3.043243e+000	3.031952e+000	45	22	6.903015e+000	0	0	0	0	0	0	-0.619275	0	0	57.259	23.4194
DATA	311	4	56	0	0	A_04_P093863	ENSOCUT00000012055	11272.4	304.573	1.010913e+001	3.199965e+000	54	22	5.348093e+000	0	0	0	0	0	0	9.53155	1	0	57.5363	22.1892
DATA	312	4	57	0	0	A_04_P009856	CU464323	11297.8	305.182	1.944168e+001	3.608995e+000	63	20	4.331282e+000	0	0	0	0	0	0	18.3039	1	1	45.835	20.48
DATA	313	4	58	0	0	A_04_P099427	ENSOCUT00000009041	11323.1	304.614	3.058467e+000	3.047120e+000	42.5	20	5.407084e+000	0	0	0	0	0	0	-2.84626	0	0	57.259	20.6452
DATA	314	4	59	0	0	A_04_P102339	ENSOCUT00000031821	11348.5	305	2.232604e+001	3.783070e+000	65	19	4.629633e+000	0	0	0	0	0	0	20.9268	1	1	54.1152	20.1724
DATA	315	4	60	0	0	A_04_P082917	ENSOCUT00000016400	11373.7	305.118	1.181249e+003	1.181645e+002	1134.5	21	7.235527e+000	0	0	0	0	0	0	1104.18	1	1	48.8603	22.3784
DATA	316	4	61	0	0	A_04_P001312	NM_001082075	11399.2	305.103	2.809969e+004	2.809971e+003	25331	23.5	6.574783e+000	0	0	0	0	0	0	26180.4	1	1	46.5243	24.4722
DATA	317	4	62	0	0	A_04_P090792	ENSOCUT00000011871	11424.5	305	3.095693e+000	3.084241e+000	44.5	23	6.433448e+000	0	0	0	0	0	0	0.133197	0	0	65	23.4516
DATA	318	4	63	0	0	A_04_P004992	NM_001253734	11450	305	6.699256e+005	6.699256e+004	619760	23	1.587871e+001	0	0	0	0	1	0	619085	1	1	54.9904	29.0667
DATA	319	4	64	0	0	A_04_P059995	ENSOCUT00000001601	11475.3	305.148	3.124501e+000	3.115446e+000	47	21	5.268106e+000	0	0	0	0	0	0	1.15603	0	0	49.5074	22.2
DATA	320	4	65	0	0	A_04_P074411	ENSOCUT00000017566	11500.8	305.194	9.076400e+002	9.081797e+001	879	20	5.941157e+000	0	0	0	0	0	0	829.976	1	1	47.5395	21.1212
DATA	321	4	66	0	0	A_04_P005853	DN890551	11526.4	305.427	1.438405e+001	3.463206e+000	58	23	6.550007e+000	0	0	0	0	0	0	13.0703	1	0	57.5363	23.0455
DATA	322	4	67	0	0	A_04_P029091	A_04_P029091	11551.5	305.352	4.766750e+002	4.777297e+001	468.5	20	6.920295e+000	0	0	0	0	0	0	430.089	1	1	57.5363	21.0952
DATA	323	4	68	0	0	A_04_P013158	ENSOCUT00000013068	11576.5	305.312	2.910297e+002	2.927812e+001	297	20	5.245363e+000	0	0	0	0	0	0	260.535	1	1	49.8279	20.8261
DATA	324	4	69	0	0	A_04_P084544	ENSOCUT00000007226	11601.7	304.833	1.247817e+003	1.248234e+002	1141	19	4.127016e+000	0	0	0	0	0	0	1107.13	1	1	45.835	20
DATA	325	4	70	0	0	A_04_P019111	CU464948	11627.6	305.427	7.607408e+001	8.275708e+000	114	23	6.718631e+000	0	0	0	0	0	0	66.8416	1	1	57.5363	22.84
DATA	326	4	71	0	0	A_04_P063587	ENSOCUT00000014925	11653.2	305.314	4.781056e+000	3.328395e+000	50	21.5	4.486959e+000	0	0	0	0	0	0	4.15509	1	0	47.2035	20.5588
DATA	327	4	72	0	0	A_04_P070492	A_04_P070492	11678.6	305.427	1.071283e+001	3.501194e+000	54	18	5.186426e+000	0	0	0	0	0	0	9.20019	1	0	57.5363	20.5517
DATA	328	4	73	0	0	A_04_P071864	ENSOCUT00000010188	11703.6	305.429	5.737092e+003	5.737192e+002	4744.5	21	5.888726e+000	0	0	0	0	0	0	4863.95	1	1	49.8279	20.8421
DATA	329	4	74	0	0	A_04_P037297	ENSOCUT00000014712	11729.4	305.427	2.639722e+002	2.661860e+001	263	21	6.765446e+000	0	0	0	0	0	0	220.571	1	1	57.5363	21.4333
DATA	330	4	75	0	0	A_04_P055493	ENSOCUT00000009565	11754.6	305.427	3.492214e+000	3.479366e+000	44	23.5	7.300685e+000	0	0	0	0	0	0	0.226124	0	0	57.5363	24.5
DATA	331	4	76	0	0	A_04_P090039	ENSOCUT00000003621	11780.1	305.61	1.575560e+004	1.575564e+003	12600	22	7.275674e+000	0	0	0	0	0	0	12744.9	1	1	49.8279	23.1892
DATA	332	4	77	66	1	DarkCorner	DarkCorner	11805.5	306.024	3.617494e+000	3.604073e+000	39	21	5.327080e+000	0	0	0	0	0	0	-6.27514	0	0	50.4627	22.2778
DATA	333	4	78	66	1	DarkCorner	DarkCorner	11830.9	305.855	3.690489e+000	3.676797e+000	40	18	6.063806e+000	0	0	0	0	0	0	-5.97952	0	0	48.2044	19.2286
DATA	334	4	79	66	1	DarkCorner	DarkCorner	11856	305.765	3.770162e+000	3.756174e+000	38	19.5	6.295775e+000	0	0	0	0	0	0	-7.97355	0	0	50.4627	20.4667
DATA	335	4	80	66	1	DarkCorner	DarkCorner	11881.5	305.56	3.859431e+000	3.845113e+000	36	19	4.230029e+000	0	0	0	0	0	0	-8.13899	0	0	49.5074	19.7619
DATA	336	4	81	66	1	DarkCorner	DarkCorner	11907.8	305.738	3.960728e+000	3.946033e+000	37	21	4.863956e+000	0	0	0	0	0	0	-8.61398	0	0	50.4627	20.5161
DATA	337	4	82	66	1	DarkCorner	DarkCorner	11932.8	306.074	4.066398e+000	4.051311e+000	39	18.5	4.807102e+000	0	0	0	0	0	0	-7.91764	0	0	46.5243	17.8182
DATA	338	4	83	66	1	DarkCorner	DarkCorner	11958.2	305.812	4.186067e+000	4.170536e+000	36	18	5.025859e+000	0	0	0	0	0	0	-9.0267	0	0	55.2791	19.5185
DATA	339	4	84	66	1	DarkCorner	DarkCorner	11982.6	305.905	4.312210e+000	4.296212e+000	36	20	7.583909e+000	0	0	0	0	0	0	-10.7126	0	0	51.4001	21.1481
DATA	340	4	85	66	1	DarkCorner	DarkCorner	12008.6	305.987	4.460110e+000	4.443563e+000	37	18	5.467633e+000	0	0	0	0	0	0	-10.1339	0	0	49.1849	18.6096
DATA	341	5	1	66	1	DarkCorner	DarkCorner	9862.71	310.793	3.538067e+000	3.524940e+000	36	17	4.757182e+000	0	0	0	0	0	0	-6.79251	0	0	51.0895	17.6552
DATA	342	5	2	66	1	DarkCorner	DarkCorner	9888.49	311.224	3.478691e+000	3.465785e+000	38	21	5.070124e+000	0	0	0	0	0	0	-4.51255	0	0	49.1849	20.8846
DATA	343	5	3	66	1	DarkCorner	DarkCorner	9913.67	311.276	3.426599e+000	3.413886e+000	39	19	4.533401e+000	0	0	0	0	0	0	-4.72998	0	0	48.5334	19.1379
DATA	344	5	4	66	1	DarkCorner	DarkCorner	9938.77	311.038	3.379940e+000	3.367400e+000	36	18	4.295875e+000	0	0	0	0	0	0	-7.3561	0	0	49.1849	18.7273
DATA	345	5	5	66	1	DarkCorner	DarkCorner	9964.15	310.648	3.337522e+000	3.325140e+000	39	18	4.590110e+000	0	0	0	0	0	0	-5.88638	0	0	47.5395	19.1667
DATA	346	5	6	66	1	DarkCorner	DarkCorner	9989.79	311.092	3.298233e+000	3.285997e+000	37	18	4.347579e+000	0	0	0	0	0	0	-7.2242	0	0	48.8603	18.8372
DATA	347	5	7	66	1	DarkCorner	DarkCorner	10015.2	311.117	3.263554e+000	3.251446e+000	37	19	4.344537e+000	0	0	0	0	0	0	-7.23342	0	0	48.8603	18.7143
DATA	348	5	8	66	1	DarkCorner	DarkCorner	10040.9	311.184	3.232205e+000	3.220214e+000	36	18	3.888251e+000	0	0	0	0	0	0	-8.33114	0	0	51.7088	18.0233
DATA	349	5	9	66	1	DarkCorner	DarkCorner	10066.3	311.325	3.204397e+000	3.192508e+000	40	18	4.150502e+000	0	0	0	0	0	0	-5.73051	0	0	48.5334	18.68
DATA	350	5	10	0	0	A_04_P030857	DN889303	10091.5	311	3.666171e+004	3.666172e+003	34663.5	18	5.618188e+000	0	0	0	0	0	0	33123.2	1	1	54.1152	19.2759
DATA	351	5	11	0	0	A_04_P001991	NM_001082715	10117	311.095	2.403968e+003	2.404174e+002	2194	22	5.909415e+000	0	0	0	0	0	0	2187.15	1	1	46.8651	22.2759
DATA	352	5	12	0	0	A_04_P047999	ENSOCUT00000014419	10142.4	311.404	2.216488e+005	2.216488e+004	210336	22	7.828698e+000	0	0	0	0	0	0	202918	1	1	57.8122	23.5667
DATA	353	5	13	0	0	A_04_P028791	ENSOCUT00000003796	10167.4	311.177	4.491536e+002	4.502292e+001	449	21	5.492942e+000	0	0	0	0	0	0	413.395	1	1	50.1463	21.3793
DATA	354	5	14	0	0	A_04_P014198	D38120	10192.9	311.386	3.106560e+000	3.095034e+000	43	20	3.063772e+000	0	0	0	0	0	0	-1.15567	0	0	57.259	20.3793
DATA	355	5	15	0	0	A_04_P039539	A_04_P039539	10218.5	311.352	3.093392e+000	3.082817e+000	45.5	21	4.191829e+000	0	0	0	0	0	0	0.692511	0	0	65	21
DATA	356	5	16	0	0	A_04_P084133	ENSOCUT00000007699	10243.6	311.427	6.086448e+000	3.130410e+000	52	21	4.650880e+000	0	0	0	0	0	0	5.67407	1	0	57.5363	21.5455
DATA	357	5	17	0	0	A_04_P023707	EB376354	10268.9	311.389	7.328563e+003	7.328627e+002	7025	20	5.921407e+000	0	0	0	0	0	0	6853.73	1	1	48.2044	21.2162
DATA	358	5	18	0	0	A_04_P049882	ENSOCUT00000015321	10294.5	311.352	9.189079e+000	3.187880e+000	53	24	8.014345e+000	0	0	0	0	0	0	8.61728	1	0	65	23.7838
DATA	359	5	19	0	0	A_04_P042444	ENSOCUT00000014191	10320	311.455	3.206920e+005	3.206920e+004	304757	23.5	8.083886e+000	0	0	0	0	0	0	301446	1	1	55.8519	24.6429
DATA	360	5	20	0	0	A_04_P067377	ENSOCUT00000011140	10345.4	311.427	8.453521e+001	8.983338e+000	123.5	22	7.163296e+000	0	0	0	0	0	0	79.6167	1	1	57.5363	23.2069
DATA	361	5	21	0	0	A_04_P065742	ENSOCUT00000003173	10370.6	311.427	3.375768e+001	4.539216e+000	79	24	7.466026e+000	0	0	0	0	0	0	31.8448	1	1	57.5363	23.3077
DATA	362	5	22	0	0	A_04_P035757	A_04_P035757	10396.1	311.583	3.041690e+000	3.030405e+000	40	21	4.332407e+000	0	0	0	0	0	0	-4.96166	0	0	51.4001	21.3714
DATA	363	5	23	0	0	A_04_P015607	AY171798	10421.5	311.5	6.304494e+000	3.092162e+000	51	24	6.477663e+000	0	0	0	0	0	0	5.96172	1	0	57.5363	22.037
DATA	364	5	24	0	0	A_04_P094717	ENSOCUT00000004082	10446.7	311.759	3.033217e+002	3.048258e+001	331	22	5.858781e+000	0	0	0	0	0	0	287.091	1	1	50.1463	22.0882
DATA	365	5	25	0	0	A_04_P014091	ENSOCUT00000031602	10472.4	311.427	4.275138e+002	4.285810e+001	439	24	6.131533e+000	0	0	0	0	0	0	404.873	1	1	57.5363	24.0645
DATA	366	5	26	0	0	A_04_P091137	ENSOCUT00000015453	10497.6	311.427	2.721652e+002	2.738370e+001	307	22	4.266687e+000	0	0	0	0	0	0	257.878	1	1	57.5363	22.7308
DATA	367	5	27	0	0	A_04_P031177	ENSOCUT00000016899	10523.1	311.5	3.031334e+000	3.020087e+000	45	19.5	4.894754e+000	0	0	0	0	0	0	-1.15492	0	0	56.9804	20.2
DATA	368	5	28	0	0	A_04_P085002	ENSOCUT00000010307	10548.5	311.5	2.580101e+002	2.597708e+001	270.5	22	6.967016e+000	0	0	0	0	0	0	244.617	1	1	65	22.9063
DATA	369	5	29	0	0	A_04_P096633	ENSOCUT00000005416	10573.5	311.461	3.316399e+003	3.316537e+002	3117.5	22	5.769836e+000	0	0	0	0	0	0	3144.69	1	1	49.5074	21.4286
DATA	370	5	30	0	0	A_04_P066036	A_04_P066036	10599.4	311.573	2.379465e+002	2.398535e+001	268	19	3.089922e+000	0	0	0	0	0	0	225.652	1	1	57.5363	19.381
DATA	371	5	31	0	0	A_04_P006176	ENSOCUT00000021550	10624.6	311.675	2.961511e+003	2.961664e+002	2820	22	5.243856e+000	0	0	0	0	0	0	2808.65	1	1	49.8279	22.0435
DATA	372	5	32	0	0	A_04_P022811	EB377296	10649.8	311.824	4.188766e+003	4.188875e+002	3934	20	8.189456e+000	0	0	0	0	0	0	3972.71	1	1	48.2044	21.6087
DATA	373	5	33	0	0	A_04_P025096	EB374845	10675.2	311.825	1.402477e+003	1.402802e+002	1329.5	20	5.064660e+000	0	0	0	0	0	0	1330.11	1	1	50.7771	20.3947
DATA	374	5	34	0	0	A_04_P048023	ENSOCUT00000008981	10700.5	311.711	4.307324e+003	4.307430e+002	3991	23	9.189400e+000	0	0	0	0	0	0	4084.84	1	1	49.1849	24.8485
DATA	375	5	35	0	0	A_04_P010086	DN885552	10726.4	311.573	8.264317e+000	3.129793e+000	54	21	9.233559e+000	0	0	0	0	0	0	7.83699	1	0	57.5363	23.4828
DATA	376	5	36	0	0	A_04_P014196	D38120	10751.8	312.026	6.922799e+000	3.096788e+000	54	22	5.117102e+000	0	0	0	0	0	0	6.56548	1	0	49.1849	21.5517
DATA	377	5	37	0	0	A_04_P056565	ENSOCUT00000004139	10777	311.545	1.068625e+001	3.202315e+000	57	22	7.626579e+000	0	0	0	0	0	0	10.1336	1	0	65	22.8
DATA	378	5	38	0	0	A_04_P018017	DN888386	10802.3	311.962	3.137951e+002	3.152435e+001	336	23	5.652756e+000	0	0	0	0	0	0	297.604	1	1	49.5074	22.5294
DATA	379	5	39	0	0	A_04_P093983	ENSOCUT00000009340	10827.6	311.863	3.446940e+003	3.447072e+002	3263	23.5	5.363999e+000	0	0	0	0	0	0	3269.18	1	1	50.1463	22.4286
DATA	380	5	40	0	0	A_04_P089029	ENSOCUT00000010286	10853	311.921	7.104365e+003	7.104429e+002	6606	22	7.321756e+000	0	0	0	0	0	0	6738.6	1	1	46.8651	23.0541
DATA	381	5	41	0	0	A_04_P001791	NM_001101690	10878.2	311.945	2.024832e+003	2.025057e+002	1946	20	5.253570e+000	0	0	0	0	0	0	1920.79	1	1	46.8651	19
DATA	382	5	42	0	0	A_04_P001161	NM_001082337	10903.8	312.1	5.357732e+001	6.148887e+000	97	20	5.240919e+000	0	0	0	0	0	0	50.8323	1	1	46.8651	19.6571
DATA	383	5	43	0	0	A_04_P071052	ENSOCUT00000006415	10929.7	312.338	3.027853e+000	3.016619e+000	44.5	21	7.533341e+000	0	0	0	0	0	0	-2.26411	0	0	47.5395	23.4138
DATA	384	5	44	0	0	A_04_P024826	XM_002716628	10954.5	312.432	3.330189e+002	3.343820e+001	361	19.5	4.684287e+000	0	0	0	0	0	0	316.068	1	1	47.8731	19.8438
DATA	385	5	45	0	0	A_04_P078132	ENSOCUT00000008341	10980.2	312.095	1.990664e+003	1.990893e+002	1916	21	4.329683e+000	0	0	0	0	0	0	1889.44	1	1	50.4627	21.1154
DATA	386	5	46	0	0	A_04_P087562	A_04_P087562	11005.6	312.207	3.026784e+000	3.016277e+000	47	20	5.002552e+000	0	0	0	0	0	0	0.626578	0	0	49.8279	20.4054
DATA	387	5	47	0	0	A_04_P021063	EB379055	11031	312	5.099652e+001	5.924478e+000	97	19	5.588006e+000	0	0	0	0	0	0	48.4118	1	1	54.9904	20
DATA	388	5	48	0	0	A_04_P067382	ENSOCUT00000017859	11056.5	312	3.026577e+000	3.015348e+000	45	22	5.524484e+000	0	0	0	0	0	0	-0.268043	0	0	54.1152	22.2083
DATA	389	5	49	0	0	A_04_P049587	ENSOCUT00000003929	11081.5	312	1.555881e+001	3.393171e+000	63.5	21.5	6.172395e+000	0	0	0	0	0	0	14.7703	1	1	54.1152	21.4615
DATA	390	5	50	0	0	A_04_P041387	A_04_P041387	11107.5	312	7.756660e+000	3.113946e+000	53	20	5.788534e+000	0	0	0	0	0	0	7.3627	1	0	54.1152	21.7407
DATA	391	5	51	0	0	A_04_P019937	EB380123	11132.2	312.282	3.027460e+000	3.019604e+000	47	21	4.959405e+000	0	0	0	0	0	0	1.35471	0	0	46.8651	21.9355
DATA	392	5	52	0	0	A_04_P021058	EB379058	11158	312.319	7.079317e+004	7.079318e+003	69636	21	8.832040e+000	0	0	0	0	0	0	67164.3	1	1	58.0869	24.1724
DATA	393	5	53	0	0	A_04_P077063	ENSOCUT00000012523	11183.5	312.352	3.030066e+000	3.018854e+000	46	23	1.143282e+001	0	0	0	0	0	0	0.127463	0	0	65	24.931
DATA	394	5	54	0	0	A_04_P043281	ENSOCUT00000002500	11208.6	312.427	3.032110e+000	3.027899e+000	46	17.5	3.670288e+000	0	0	0	0	0	0	1.95522	0	0	57.5363	18.4167
DATA	395	5	55	0	0	A_04_P072567	A_04_P072567	11234.4	312.427	7.635014e+004	7.635015e+003	79149.5	21.5	6.565502e+000	0	1	0	0	0	0	72282.9	1	1	57.5363	22.9286
DATA	396	5	56	0	0	A_04_P072102	A_04_P072102	11259.2	312.571	3.038310e+000	3.027172e+000	46	22	5.530905e+000	0	0	0	0	0	0	0.26953	0	0	50.1463	21.8182
DATA	397	5	57	0	0	A_04_P011966	DN881966	11284.7	312.545	3.660994e+002	3.673524e+001	395	22	4.487284e+000	0	0	0	0	0	0	345.707	1	1	52.3208	21.9167
DATA	398	5	58	0	0	A_04_P043297	ENSOCUT00000009446	11310.1	312.476	7.382184e+001	7.982460e+000	110	20	5.059325e+000	0	0	0	0	0	0	69.5844	1	1	50.7771	20.125
DATA	399	5	59	0	0	A_04_P072376	A_04_P072376	11335.4	312.532	1.539819e+002	1.569606e+001	193	18	4.226334e+000	0	0	0	0	0	0	144.836	1	1	50.4627	18.5938
DATA	400	5	60	0	0	A_04_P072592	NM_001082271	11360.7	312.74	6.864722e+003	6.864790e+002	6486	21	5.479826e+000	0	0	0	0	0	0	6441.11	1	1	49.8279	21.5185
DATA	401	5	61	0	0	A_04_P044455	A_04_P044455	11386.5	312.513	6.623115e+002	6.630181e+001	641	21	5.182752e+000	0	0	0	0	0	0	619.52	1	1	49.1849	21.9667
DATA	402	5	62	0	0	A_04_P009790	DN886048	11411.4	312.539	2.380463e+004	2.380465e+003	21939	23	7.102214e+000	0	0	0	0	0	0	22190.9	1	1	49.5074	23.0541
DATA	403	5	63	0	0	A_04_P050871	ENSOCUT00000009205	11437.4	312.427	8.958109e+001	9.473959e+000	126.5	19.5	5.090108e+000	0	0	0	0	0	0	83.1633	1	1	57.5363	20.2333
DATA	404	5	64	0	0	A_04_P075023	ENSOCUT00000013859	11462.5	312.548	1.141835e+004	1.141840e+003	10681	20	6.043730e+000	0	0	0	0	0	0	10552.7	1	1	49.1849	21.88
DATA	405	5	65	0	0	A_04_P081573	A_04_P081573	11488	312.863	9.026435e+003	9.026488e+002	8059.5	21	4.741201e+000	0	0	0	0	0	0	8299.15	1	1	46.8651	21.1429
DATA	406	5	66	0	0	A_04_P048007	A_04_P048007	11513.5	312.5	3.497818e+002	3.511816e+001	369	20	6.141797e+000	0	0	0	0	0	0	319.654	1	1	57.5363	20.6897
DATA	407	5	67	0	0	A_04_P013026	NM_001171270	11538.9	312.5	7.030858e+005	7.030858e+004	638107	20	1.573622e+001	0	0	1	0	0	0	638252	1	1	56.9804	25.1429
DATA	408	5	68	0	0	A_04_P066960	ENSOCUT00000010693	11564.5	312.5	3.189117e+000	3.181955e+000	46	18	5.103557e+000	0	0	0	0	0	0	1.55272	0	0	57.5363	18.25
DATA	409	5	69	0	0	A_04_P057732	ENSOCUT00000002007	11589.3	312.418	9.976755e+001	1.047840e+001	132	19	3.684494e+000	0	0	0	0	0	0	89.1562	1	1	50.7771	20.037
DATA	410	5	70	0	0	A_04_P073290	ENSOCUT00000001955	11614.8	313	1.197608e+003	1.198044e+002	1075	19.5	6.530213e+000	0	0	0	0	0	0	1060.55	1	1	46.8651	21.6667
DATA	411	5	71	0	0	A_04_P071922	ENSOCUT00000010869	11639.9	312.842	1.153159e+004	1.153163e+003	9980	21	6.528492e+000	0	0	0	0	0	0	10108.4	1	1	48.2044	20.6061
DATA	412	5	72	0	0	A_04_P007066	A_04_P007066	11665.9	312.5	1.216100e+001	3.520681e+000	54.5	19	4.496662e+000	0	0	0	0	0	0	10.5365	1	0	65	19.7949
DATA	413	5	73	0	0	A_04_P000044	NM_001082305	11691.4	312.573	4.973337e+002	4.984576e+001	465.5	20	6.100971e+000	0	0	0	0	0	0	425.561	1	1	57.5363	21.1143
DATA	414	5	74	0	0	A_04_P019218	EB382470	11716.6	312.573	3.403467e+000	3.398057e+000	48	20.5	5.541267e+000	0	0	0	0	0	0	1.8686	0	0	57.5363	19.5625
DATA	415	5	75	0	0	A_04_P017732	DN886565	11741.9	312.902	1.523176e+001	3.763021e+000	57	22.5	9.844022e+000	0	0	0	0	0	0	12.6717	1	0	44.7812	24.6429
DATA	416	5	76	0	0	A_04_P041043	ENSOCUT00000006865	11767.5	312.648	1.608378e+001	3.850075e+000	57	22.5	6.603510e+000	0	0	0	0	0	0	13.1622	1	0	57.5363	23.2222
DATA	417	5	77	0	0	A_04_P061043	ENSOCUT00000016993	11793	312.545	2.889034e+001	4.585260e+000	69	24	7.405653e+000	0	0	0	0	0	0	23.2268	1	1	55.8519	24.2571
DATA	418	5	78	66	1	DarkCorner	DarkCorner	11818.4	312.837	3.642286e+000	3.628773e+000	40	19	6.208225e+000	0	0	0	0	0	0	-6.17751	0	0	50.4627	20.0278
DATA	419	5	79	66	1	DarkCorner	DarkCorner	11843.4	312.72	3.717576e+000	3.703784e+000	35	17	5.800893e+000	0	0	0	0	0	0	-10.3299	0	0	51.4001	18.4583
DATA	420	5	80	66	1	DarkCorner	DarkCorner	11868.6	312.438	3.801273e+000	3.787170e+000	39	21	4.525371e+000	0	0	0	0	0	0	-7.3271	0	0	48.5334	20.4865
DATA	421	5	81	66	1	DarkCorner	DarkCorner	11894.6	312.77	3.895375e+000	3.880923e+000	38	21	4.760346e+000	0	0	0	0	0	0	-8.82183	0	0	48.8603	20.825
DATA	422	5	82	66	1	DarkCorner	DarkCorner	11920.4	312.71	3.999050e+000	3.984214e+000	40	20.5	5.008507e+000	0	0	0	0	0	0	-6.85976	0	0	46.8651	20.0417
DATA	423	5	83	66	1	DarkCorner	DarkCorner	11945.4	312.786	4.110177e+000	4.094928e+000	35	18	3.853951e+000	0	0	0	0	0	0	-10.5434	0	0	47.2035	17.1667
DATA	424	5	84	66	1	DarkCorner	DarkCorner	11970.3	312.766	4.231882e+000	4.216182e+000	33.5	17	3.454631e+000	0	0	0	0	0	0	-10.8488	0	0	49.8279	17.3704
DATA	425	5	85	66	1	DarkCorner	DarkCorner	11995.7	312.959	4.368292e+000	4.352086e+000	37	20	5.441529e+000	0	0	0	0	0	0	-9.55439	0	0	48.8603	20.1053
DATA	426	6	1	66	1	DarkCorner	DarkCorner	9875.34	318.329	3.500928e+000	3.487939e+000	35.5	20	4.384006e+000	0	0	0	0	0	0	-6.39814	0	0	48.2044	20
DATA	427	6	2	66	1	DarkCorner	DarkCorner	9900.53	318.506	3.446053e+000	3.433268e+000	39	20	5.398780e+000	0	0	0	0	0	0	-5.37396	0	0	50.4627	20.0357
DATA	428	6	3	66	1	DarkCorner	DarkCorner	9926.37	318.549	3.395349e+000	3.382752e+000	38	17	4.391042e+000	0	0	0	0	0	0	-6.61435	0	0	51.4001	17.4063
DATA	429	6	4	66	1	DarkCorner	DarkCorner	9951.83	318.821	3.350076e+000	3.337647e+000	37	19	4.975259e+000	0	0	0	0	0	0	-6.46504	0	0	50.1463	19.375
DATA	430	6	5	66	1	DarkCorner	DarkCorner	9977.22	318.947	3.309539e+000	3.297260e+000	37	18	4.404266e+000	0	0	0	0	0	0	-5.74656	0	0	49.1849	19.0488
DATA	431	6	6	66	1	DarkCorner	DarkCorner	10002.6	318.838	3.273337e+000	3.261193e+000	39	19	5.689957e+000	0	0	0	0	0	0	-5.22652	0	0	48.5334	18.7805
DATA	432	6	7	66	1	DarkCorner	DarkCorner	10027.8	318.807	3.240936e+000	3.228912e+000	37	18	4.515216e+000	0	0	0	0	0	0	-7.86379	0	0	52.9257	18.35
DATA	433	6	8	66	1	DarkCorner	DarkCorner	10053.4	318.427	3.211828e+000	3.199912e+000	40	18.5	5.506109e+000	0	0	0	0	0	0	-5.46296	0	0	57.5363	19.4
DATA	434	6	9	0	0	A_04_P040280	A_04_P040280	10078.6	318.427	4.133068e+001	5.211298e+000	81	19	5.270921e+000	0	0	0	0	0	0	37.274	1	1	57.5363	19.6522
DATA	435	6	10	0	0	A_04_P088994	ENSOCUT00000012941	10103.9	318.385	1.343350e+004	1.343354e+003	11909.5	20	4.736611e+000	0	0	0	0	0	0	12203.5	1	1	54.7002	20.625
DATA	436	6	11	0	0	A_04_P000481	NM_001082013	10129.5	318.5	3.850886e+002	3.863588e+001	395.5	20.5	5.997214e+000	0	0	0	0	0	0	352.149	1	1	57.5363	21.9211
DATA	437	6	12	0	0	A_04_P048092	A_04_P048092	10154.7	318.5	6.797886e+000	3.185819e+000	49.5	26	1.043292e+001	0	0	0	0	1	0	6.25224	1	0	57.5363	27.1304
DATA	438	6	13	0	0	A_04_P069258	ENSOCUT00000012637	10180.4	318.581	3.107783e+000	3.109259e+000	49	20.5	4.488171e+000	0	0	0	0	0	0	2.62651	0	0	49.1849	21.1667
DATA	439	6	14	0	0	A_04_P052428	ENSOCUT00000000363	10205.4	318.522	5.816341e+003	5.816422e+002	5364	21	4.846016e+000	0	0	0	0	0	0	5401.26	1	1	53.5237	21.25
DATA	440	6	15	0	0	A_04_P076484	ENSOCUT00000000392	10231.1	318.5	8.019527e+000	3.173358e+000	52	20.5	5.455041e+000	0	0	0	0	0	0	7.47694	1	0	56.9804	21.3667
DATA	441	6	16	0	0	A_04_P091882	ENSOCUT00000012708	10256.5	318.5	1.371014e+002	1.404745e+001	178	20	6.906280e+000	0	0	0	0	0	0	128.262	1	1	57.5363	22.4324
DATA	442	6	17	0	0	A_04_P015151	AY175598	10281.7	318.5	1.507366e+001	3.403041e+000	60	20	6.445723e+000	0	0	0	0	0	0	14.143	1	0	57.5363	20.8788
DATA	443	6	18	0	0	A_04_P069157	ENSOCUT00000017728	10307.3	318.5	5.529571e+001	6.311703e+000	96.5	26	7.794200e+000	0	0	0	0	0	0	52.0135	1	1	57.5363	25.0882
DATA	444	6	19	0	0	A_04_P061788	ENSOCUT00000001818	10332.4	318.475	5.362544e+003	5.362630e+002	5072	20.5	7.667591e+000	0	0	0	0	0	0	5054.76	1	1	50.7771	22.0333
DATA	445	6	20	0	0	A_04_P036370	ENSOCUT00000016488	10358	318.545	3.653003e+005	3.653003e+004	339948	23	7.052034e+000	0	0	0	0	0	0	344958	1	1	55.8519	23.7419
DATA	446	6	21	0	0	A_04_P013965	ENSOCUT00000007455	10383.2	318.615	1.965662e+001	3.609214e+000	62.5	22	5.326409e+000	0	0	0	0	0	0	18.5893	1	1	50.1463	21.5278
DATA	447	6	22	0	0	A_04_P046068	ENSOCUT00000008715	10408.6	318.573	7.622455e+000	3.118018e+000	54	23	5.214890e+000	0	0	0	0	0	0	7.21708	1	0	57.5363	22.4848
DATA	448	6	23	0	0	A_04_P026469	EB373378	10434.1	318.55	3.102349e+002	3.117019e+001	332.5	24	4.474727e+000	0	0	0	0	0	0	294.015	1	1	50.4627	24.0938
DATA	449	6	24	0	0	A_04_P004494	NM_001082360	10459.4	318.724	6.603167e+002	6.610061e+001	674	23	6.367593e+000	0	0	0	0	0	0	626.283	1	1	49.1849	23.7097
DATA	450	6	25	0	0	A_04_P101388	ENSOCUT00000010314	10484.7	318.625	2.848486e+004	2.848487e+003	27280.5	24	6.773255e+000	0	0	0	0	1	0	27031.3	1	1	52.3208	25.6071
DATA	451	6	26	0	0	A_04_P096560	A_04_P096560	10510.5	319.378	3.025963e+000	3.025377e+000	47	22	3.476109e+000	0	0	0	0	0	0	2.40731	0	0	48.2044	22.6
DATA	452	6	27	0	0	A_04_P033413	ENSOCUT00000009147	10535.4	319.2	1.866596e+002	1.890774e+001	215	20	6.365794e+000	0	0	0	0	0	0	177.284	1	1	48.5334	21.76
DATA	453	6	28	0	0	A_04_P017600	DN884264	10561.4	318.573	1.782585e+005	1.782585e+004	173874	23	5.723078e+000	0	0	0	0	0	0	169312	1	1	57.5363	23.6667
DATA	454	6	29	0	0	A_04_P008243	DN888156	10586.5	318.648	2.980221e+001	4.238271e+000	73	20	5.196025e+000	0	0	0	0	0	0	28.31	1	1	57.5363	20.9643
DATA	455	6	30	0	0	A_04_P066693	ENSOCUT00000000232	10611.9	318.614	2.189963e+002	2.210597e+001	254	22	4.816751e+000	0	0	0	0	0	0	208.04	1	1	57.259	21.625
DATA	456	6	31	0	0	A_04_P101792	ENSOCUT00000007965	10637.5	318.648	9.770218e+000	3.167758e+000	56.5	23.5	8.046575e+000	0	0	0	0	1	0	9.28159	1	0	57.5363	25.3
DATA	457	6	32	0	0	A_04_P008602	ENSOCUT00000005774	10662.3	319.123	3.751635e+003	3.751756e+002	3550.5	23	8.438727e+000	0	0	0	0	0	0	3564.36	1	1	48.2044	23.4545
DATA	458	6	33	0	0	A_04_P067007	ENSOCUT00000017676	10688	319.211	8.766893e+003	8.766945e+002	8411	21	6.377488e+000	0	0	0	0	0	0	8329.2	1	1	46.8651	23.2121
DATA	459	6	34	0	0	A_04_P013120	D17403	10713.5	319	7.006050e+005	7.006050e+004	665812	24.5	1.154823e+001	0	0	0	0	1	0	665574	1	1	54.1152	28.1923
DATA	460	6	35	0	0	A_04_P037293	XM_002723336	10738.7	318.987	4.800767e+001	5.668129e+000	88	23	6.163952e+000	0	0	0	0	0	0	45.6062	1	1	49.1849	22.9259
DATA	461	6	36	0	0	A_04_P026842	ENSOCUT00000010510	10764.1	319.139	7.415165e+003	7.415226e+002	7003	22	6.385353e+000	0	0	0	0	0	0	7044.47	1	1	46.8651	23.0909
DATA	462	6	37	0	0	A_04_P039282	A_04_P039282	10789.5	319	4.153035e+001	5.131053e+000	84	23	6.269430e+000	0	0	0	0	0	0	39.4536	1	1	54.1152	23.9333
DATA	463	6	38	0	0	A_04_P098805	ENSOCUT00000010658	10814.8	319.123	5.249134e+003	5.249220e+002	4939.5	23	5.252739e+000	0	0	0	0	0	0	4987	1	1	47.8731	22.0357
DATA	464	6	39	0	0	A_04_P089519	ENSOCUT00000015960	10840.1	319.268	7.174101e+003	7.174164e+002	6710.5	23	8.470404e+000	0	0	0	0	0	0	6816.54	1	1	47.5395	24.5946
DATA	465	6	40	0	0	A_04_P076916	ENSOCUT00000010857	10865.9	319.386	1.647980e+001	3.433717e+000	63	21	6.098826e+000	0	0	0	0	0	0	15.6604	1	1	65	21.7436
DATA	466	6	41	0	0	A_04_P099663	ENSOCUT00000011170	10891.4	319.627	1.803934e+003	1.804186e+002	1765	20	4.526857e+000	0	0	0	0	0	0	1714.54	1	1	48.8603	20.0857
DATA	467	6	42	0	0	A_04_P040522	ENSOCUT00000010493	10916.7	319.5	7.736781e+001	8.302246e+000	118.5	22	6.885976e+000	0	0	0	0	0	0	73.5415	1	1	50.4627	23.3333
DATA	468	6	43	0	0	A_04_P057280	ENSOCUT00000012295	10942	319.547	8.039463e+002	8.045100e+001	798	20.5	6.092880e+000	0	0	0	0	0	0	764.305	1	1	51.7088	21.5833
DATA	469	6	44	0	0	A_04_P003882	NM_001082638	10967.5	319.352	3.022003e+000	3.010791e+000	45.5	20	4.337089e+000	0	0	0	0	0	0	-0.868416	0	0	57.5363	19.1034
DATA	470	6	45	0	0	A_04_P076797	ENSOCUT00000008225	10992.9	319.422	2.167958e+003	2.168167e+002	2128	21	5.192426e+000	0	0	0	0	0	0	2061.58	1	1	51.0895	21.1935
DATA	471	6	46	0	0	A_04_P074992	NM_001171040	11018.4	319.534	4.348692e+001	5.288722e+000	85	20	4.123888e+000	0	0	0	0	0	0	41.3591	1	1	49.1849	20.1613
DATA	472	6	47	0	0	A_04_P066862	A_04_P066862	11043.7	319.553	6.396754e+001	7.069402e+000	103	21	5.484503e+000	0	0	0	0	0	0	60.8426	1	1	49.1849	20.8148
DATA	473	6	48	0	0	A_04_P057626	ENSOCUT00000002996	11069.1	319.5	5.017183e+005	5.017183e+004	477070	23	5.676854e+000	0	0	0	0	0	0	477213	1	1	56.9804	21.32
DATA	474	6	49	0	0	A_04_P056200	NM_001082077	11094.5	319.5	2.279698e+001	3.775681e+000	67	21.5	6.223573e+000	0	0	0	0	0	0	21.6824	1	1	57.5363	21.9063
DATA	475	6	50	0	0	A_04_P006601	ENSOCUT00000000681	11119.3	319.974	1.124554e+004	1.124558e+003	10472.5	22.5	6.736354e+000	0	0	0	0	0	0	10695.5	1	1	49.1849	23.4615
DATA	476	6	51	0	0	A_04_P007731	ENSOCUT00000020927	11145.4	319.427	1.325192e+001	3.289793e+000	57.5	19	4.915590e+000	0	0	0	0	0	0	12.5985	1	0	57.5363	19.8857
DATA	477	6	52	0	0	A_04_P025521	ENSOCUT00000016741	11170.6	319.427	6.473602e+000	3.081081e+000	51	24	1.241392e+001	0	0	0	0	1	0	6.15192	1	0	57.5363	27.4815
DATA	478	6	53	0	0	A_04_P005101	ENSOCUT00000012748	11195.8	319.781	2.944036e+002	2.959422e+001	327.5	20	4.280536e+000	0	0	0	0	0	0	279.64	1	1	48.5334	20.5667
DATA	479	6	54	0	0	A_04_P082477	ENSOCUT00000006732	11221.5	319.5	6.473034e+000	3.085044e+000	52	19	5.154599e+000	0	0	0	0	0	0	6.14309	1	0	65	19.6452
DATA	480	6	55	0	0	A_04_P093962	NM_001082183	11246.9	319.5	4.244164e+001	5.208640e+000	86	23	5.830529e+000	0	0	0	0	0	0	40.2374	1	1	56.9804	24.069
DATA	481	6	56	0	0	A_04_P008430	DN887893	11272.1	319.62	7.773884e+001	8.341037e+000	121	22	5.999684e+000	0	0	0	0	0	0	73.6101	1	1	50.1463	22.6061
DATA	482	6	57	0	0	A_04_P003313	NM_001082118	11297.6	319.573	3.039301e+000	3.028025e+000	44	20	3.689954e+000	0	0	0	0	0	0	-2.75792	0	0	57.5363	20.4828
DATA	483	6	58	0	0	A_04_P027556	EB373900	11323.1	319.5	3.045247e+000	3.036995e+000	46	19	5.335469e+000	0	0	0	0	0	0	1.28311	0	0	56.9804	18.6571
DATA	484	6	59	0	0	A_04_P062323	ENSOCUT00000016241	11348.5	319.5	3.052273e+000	3.040949e+000	45	21	4.834966e+000	0	0	0	0	0	0	-0.689004	0	0	57.5363	20.2424
DATA	485	6	60	0	0	A_04_P007290	DN889133	11373.7	319.5	5.105918e+001	5.947086e+000	93	22	5.351442e+000	0	0	0	0	0	0	47.9354	1	1	57.5363	22.931
DATA	486	6	61	0	0	A_04_P101582	XM_002710586	11399.2	319.616	2.561231e+003	2.561413e+002	2424	23	6.661945e+000	0	0	0	0	0	0	2396.93	1	1	48.5334	22.9714
DATA	487	6	62	0	0	A_04_P066044	A_04_P066044	11424.6	319.573	3.411477e+001	4.589604e+000	75	22	5.381731e+000	0	0	0	0	0	0	31.808	1	1	65	20.4857
DATA	488	6	63	0	0	A_04_P099407	ENSOCUT00000016289	11450	319.545	1.320965e+002	1.356474e+001	160.5	19.5	5.472715e+000	0	0	0	0	0	0	122.639	1	1	55.8519	19.7188
DATA	489	6	64	0	0	A_04_P000976	NM_001099954	11475.2	319.861	8.461239e+003	8.461296e+002	7498.5	21	4.579061e+000	0	0	0	0	0	0	7818.47	1	1	47.2035	20.9697
DATA	490	6	65	0	0	A_04_P077553	ENSOCUT00000015167	11500.4	319.973	3.376156e+004	3.376158e+003	30644	22	5.855821e+000	0	0	0	0	0	0	31027.1	1	1	48.5334	22.1724
DATA	491	6	66	0	0	A_04_P014328	AF029955	11526.4	319.573	1.385282e+001	3.427683e+000	57	18	1.032219e+001	0	0	0	0	0	0	12.6481	1	0	57.5363	21.9524
DATA	492	6	67	0	0	A_04_P091809	ENSOCUT00000004666	11551.6	319.573	1.814997e+003	1.815272e+002	1682	20	7.012955e+000	0	0	0	0	0	0	1645.67	1	1	65	21.6923
DATA	493	6	68	0	0	A_04_P099244	ENSOCUT00000016549	11577.1	319.614	1.183544e+002	1.225575e+001	154	19	3.609463e+000	0	0	0	0	0	0	106.471	1	1	57.259	18.4375
DATA	494	6	69	0	0	A_04_P018016	DN888386	11602.5	320.222	3.242845e+002	3.258688e+001	335	20	4.100305e+000	0	0	0	0	0	0	289.25	1	1	47.8731	21
DATA	495	6	70	0	0	A_04_P076621	XM_002717518	11627.6	319.573	3.743955e+001	4.951879e+000	79	20	6.723862e+000	0	0	0	0	0	0	33.0688	1	1	65	20.3929
DATA	496	6	71	0	0	A_04_P093604	ENSOCUT00000014968	11652.8	320.265	1.299361e+003	1.299773e+002	1177.5	20	4.794687e+000	0	0	0	0	0	0	1135.87	1	1	46.8651	19.7561
DATA	497	6	72	0	0	A_04_P043735	ENSOCUT00000013047	11678.3	320.282	2.475554e+004	2.475556e+003	21421	22	6.116241e+000	0	0	0	0	0	0	21386.2	1	1	49.1849	21.3784
DATA	498	6	73	0	0	A_04_P055390	ENSOCUT00000004373	11704.1	320.368	3.978240e+000	3.380852e+000	50	22.5	6.614681e+000	0	0	0	0	0	0	3.392	1	0	48.5334	20.9412
DATA	499	6	74	0	0	A_04_P074032	ENSOCUT00000010694	11729.4	320.307	1.267139e+002	1.312092e+001	151	23	6.816479e+000	0	0	0	0	0	0	106.528	1	1	47.8731	22.1852
DATA	500	6	75	0	0	A_04_P033740	A_04_P033740	11754.3	320.087	1.893049e+001	3.941708e+000	60.5	20	7.281871e+000	0	0	0	0	0	0	15.674	1	1	45.835	23.1111
DATA	501	6	76	0	0	A_04_P001606	NM_001082379	11780.5	320	3.912177e+005	3.912177e+004	321146	24	6.273738e+000	0	0	0	0	0	0	318336	1	1	54.1152	23.7857
DATA	502	6	77	0	0	A_04_P018689	EB384510	11805	319.986	4.216446e+001	5.531549e+000	79	22	6.338566e+000	0	0	0	0	0	0	33.7111	1	1	46.8651	22.875
DATA	503	6	78	66	1	DarkCorner	DarkCorner	11831	320.319	3.666861e+000	3.653257e+000	37	20	6.547101e+000	0	0	0	0	0	0	-9.16866	0	0	58.0869	20.3103
DATA	504	6	79	66	1	DarkCorner	DarkCorner	11855.7	320.173	3.744297e+000	3.730406e+000	35	19.5	4.363511e+000	0	0	0	0	0	0	-9.80528	0	0	48.8603	19.8333
DATA	505	6	80	66	1	DarkCorner	DarkCorner	11881.3	320.253	3.832112e+000	3.817895e+000	39	19	4.506121e+000	0	0	0	0	0	0	-6.42632	0	0	50.4627	19.95
DATA	506	6	81	66	1	DarkCorner	DarkCorner	11907.4	320.014	3.931529e+000	3.916943e+000	38	21	4.725256e+000	0	0	0	0	0	0	-9.01744	0	0	48.8603	20.8537
DATA	507	6	82	66	1	DarkCorner	DarkCorner	11932.8	320.165	4.037680e+000	4.022700e+000	37	18.5	4.227027e+000	0	0	0	0	0	0	-8.86893	0	0	50.1463	18.0417
DATA	508	6	83	66	1	DarkCorner	DarkCorner	11957.9	320.101	4.154313e+000	4.138900e+000	38	17	3.870040e+000	0	0	0	0	0	0	-8.39539	0	0	49.5074	17.1481
DATA	509	6	84	66	1	DarkCorner	DarkCorner	11983.8	320.465	4.285359e+000	4.269460e+000	37	17	4.524703e+000	0	0	0	0	0	0	-8.68919	0	0	47.5395	18.3704
DATA	510	6	85	66	1	DarkCorner	DarkCorner	12008.5	320.547	4.424557e+000	4.408141e+000	35	17	5.085519e+000	0	0	0	0	0	0	-11.2644	0	0	52.9257	17.3914
DATA	511	7	1	66	1	DarkCorner	DarkCorner	9862.59	325.446	3.523662e+000	3.510589e+000	39	17	4.561071e+000	0	0	0	0	0	0	-5.28861	0	0	49.5074	16.9815
DATA	512	7	2	66	1	DarkCorner	DarkCorner	9888.29	325.577	3.465046e+000	3.452191e+000	38	20	5.144988e+000	0	0	0	0	0	0	-4.15697	0	0	50.1463	20.2143
DATA	513	7	3	66	1	DarkCorner	DarkCorner	9913.34	325.344	3.413731e+000	3.401066e+000	41	18	5.470846e+000	0	0	0	0	0	0	-2.37315	0	0	44.4243	19.1111
DATA	514	7	4	66	1	DarkCorner	DarkCorner	9938.67	325.363	3.366614e+000	3.354124e+000	43	18.5	4.686546e+000	0	0	0	0	0	0	-2.32051	0	0	50.7771	18.3125
DATA	515	7	5	66	1	DarkCorner	DarkCorner	9964.37	325.494	3.323440e+000	3.311109e+000	37	19	4.685733e+000	0	0	0	0	0	0	-6.43672	0	0	52.9257	19.4878
DATA	516	7	6	66	1	DarkCorner	DarkCorner	9989.55	325.536	3.285443e+000	3.273254e+000	41	17.5	5.032650e+000	0	0	0	0	0	0	-2.49995	0	0	46.8651	18.425
DATA	517	7	7	66	1	DarkCorner	DarkCorner	10015.4	325.333	3.250692e+000	3.238632e+000	40	17	5.360145e+000	0	0	0	0	0	0	-4.75979	0	0	48.2044	18.1579
DATA	518	7	8	66	1	DarkCorner	DarkCorner	10040.6	325.573	3.219911e+000	3.207965e+000	39	18	4.046064e+000	0	0	0	0	0	0	-4.2814	0	0	57.5363	17.9722
DATA	519	7	9	0	0	A_04_P013029	NM_001171270	10066	325.545	6.951908e+005	6.951908e+004	626445	21	8.121371e+000	0	0	0	0	0	0	625699	1	1	55.8519	22.04
DATA	520	7	10	0	0	A_04_P044984	A_04_P044984	10091.4	325.573	3.167831e+000	3.156078e+000	43.5	20	4.230979e+000	0	0	0	0	0	0	-0.780243	0	0	57.5363	20.087
DATA	521	7	11	0	0	A_04_P020071	EB379986	10116.6	325.573	2.374939e+002	2.395535e+001	258.5	22	4.974892e+000	0	0	0	0	0	0	216.889	1	1	65	22.0882
DATA	522	7	12	0	0	A_04_P050644	ENSOCUT00000012339	10142.4	325.573	6.107880e+001	6.856364e+000	97	21.5	5.882079e+000	0	0	0	0	0	0	56.1293	1	1	57.5363	21.5667
DATA	523	7	13	0	0	A_04_P042347	A_04_P042347	10167.5	325.648	1.052796e+001	3.272280e+000	54	20.5	7.426091e+000	0	0	0	0	0	0	9.72714	1	0	65	23.0357
DATA	524	7	14	0	0	A_04_P099047	XM_002717077	10193	325.985	2.656456e+003	2.656635e+002	2506.5	21	4.796504e+000	0	0	0	0	0	0	2466.44	1	1	46.8651	22.1613
DATA	525	7	15	0	0	A_04_P027043	EB372740	10218.4	325.573	1.903472e+001	3.612667e+000	62	19	5.036984e+000	0	0	0	0	0	0	17.7459	1	1	57.5363	20.6061
DATA	526	7	16	0	0	A_04_P070838	A_04_P070838	10243.5	325.65	8.622777e+001	9.149443e+000	125	20	5.109067e+000	0	0	0	0	0	0	80.6813	1	1	51.0895	20.7778
DATA	527	7	17	0	0	A_04_P071410	ENSOCUT00000007212	10269.1	326.303	3.778452e+002	3.790736e+001	396.5	20	7.412232e+000	0	0	0	0	0	0	354.73	1	1	45.835	21.2941
DATA	528	7	18	0	0	A_04_P038562	ENSOCUT00000006662	10294.4	326.408	4.101553e+002	4.112809e+001	431	20	7.285961e+000	0	0	0	0	0	0	386.115	1	1	47.2035	21.9091
DATA	529	7	19	0	0	A_04_P002076	NM_001101717	10319.4	326.098	4.409999e+003	4.410104e+002	4140.5	22.5	6.628829e+000	0	0	0	0	0	0	4160.62	1	1	49.8279	22.3
DATA	530	7	20	0	0	A_04_P082797	ENSOCUT00000011430	10345.5	326	4.357170e+001	5.306155e+000	87	19.5	5.818404e+000	0	0	0	0	0	0	41.1884	1	1	54.1152	20.2188
DATA	531	7	21	0	0	A_04_P020081	EB379981	10370.5	326	3.582979e+001	4.688199e+000	80	23	5.953045e+000	0	0	0	0	0	0	33.9234	1	1	54.1152	22.8519
DATA	532	7	22	0	0	A_04_P031460	A_04_P031460	10396	326	3.030749e+000	3.019647e+000	46	22	5.348200e+000	0	0	0	0	0	0	0.278121	0	0	54.9904	21.7692
DATA	533	7	23	0	0	A_04_P032876	ENSOCUT00000001571	10421.5	326	1.862293e+005	1.862293e+004	181213	22	4.400126e+000	0	0	0	0	0	0	176740	1	1	54.1152	22.1944
DATA	534	7	24	0	0	A_04_P037047	A_04_P037047	10446.8	326.092	1.236032e+002	1.272243e+001	162	23	5.806703e+000	0	0	0	0	0	0	117.405	1	1	48.5334	22.9697
DATA	535	7	25	0	0	A_04_P033093	XR_085150	10472	326.384	2.383944e+004	2.383945e+003	22761	23.5	5.570299e+000	0	0	0	0	0	0	22660	1	1	48.8603	23.5625
DATA	536	7	26	0	0	A_04_P085142	ENSOCUT00000010262	10497.5	326.352	7.363069e+000	3.098936e+000	53	23	5.475095e+000	0	0	0	0	0	0	7.0021	1	0	57.5363	23.68
DATA	537	7	27	0	0	A_04_P040353	ENSOCUT00000001081	10523.1	326.386	3.020342e+000	3.009136e+000	46	21.5	5.406615e+000	0	0	0	0	0	0	-0.63728	0	0	57.259	22.25
DATA	538	7	28	0	0	A_04_P098947	ENSOCUT00000007659	10548.5	326.352	3.019677e+000	3.008473e+000	45	21	5.884784e+000	0	0	0	0	0	0	-2.6382	0	0	57.5363	21.4545
DATA	539	7	29	0	0	A_04_P055689	A_04_P055689	10573.6	326.338	1.052934e+004	1.052938e+003	9803	20	6.133786e+000	0	0	0	0	0	0	10020.2	1	1	49.8279	20.96
DATA	540	7	30	0	0	A_04_P005456	DN890902	10599.3	326.234	4.508287e+000	3.041518e+000	52	22.5	5.454198e+000	0	0	0	0	0	0	4.29051	1	0	49.8279	23.1
DATA	541	7	31	0	0	A_04_P017734	DN886565	10624.6	326.429	1.601955e+001	3.407724e+000	61	22	6.284903e+000	0	0	0	0	0	0	15.2468	1	1	49.8279	20.2
DATA	542	7	32	0	0	A_04_P008316	DN888049	10650	326.455	7.139973e+005	7.139973e+004	680064	22	1.226452e+001	0	0	0	0	0	0	679553	1	1	55.8519	24.4615
DATA	543	7	33	0	0	A_04_P022293	EB377796	10675.2	326.494	6.406499e+003	6.406570e+002	5975	20	5.227447e+000	0	0	0	0	0	0	6097.33	1	1	49.8279	20.6471
DATA	544	7	34	0	0	A_04_P050322	ENSOCUT00000011011	10700.8	326.476	5.224014e+003	5.224101e+002	5072	22.5	1.134321e+001	0	0	0	0	1	0	4971.73	1	1	51.7088	26.0938
DATA	545	7	35	0	0	A_04_P065562	ENSOCUT00000017936	10725.9	326.561	9.628964e+002	9.633661e+001	957	23	8.598534e+000	0	0	0	0	1	0	916.389	1	1	51.0895	25.25
DATA	546	7	36	0	0	A_04_P097122	ENSOCUT00000008283	10751.5	326.557	1.499128e+003	1.499429e+002	1456.5	21	5.502798e+000	0	0	0	0	0	0	1426.7	1	1	50.4627	22.069
DATA	547	7	37	0	0	A_04_P005596	DN890778	10777.1	326.5	5.947888e+004	5.947889e+003	55542	23.5	6.638689e+000	0	0	0	0	0	0	56604.9	1	1	56.9804	24.5588
DATA	548	7	38	0	0	A_04_P034207	ENSOCUT00000006125	10802.5	326.5	3.019066e+000	3.007865e+000	44	22	5.821161e+000	0	0	0	0	0	0	-1.40635	0	0	65	22.5882
DATA	549	7	39	0	0	A_04_P031362	AY171637	10827.7	326.5	5.041091e+000	3.049643e+000	52	23	4.717782e+000	0	0	0	0	0	0	4.79795	1	0	65	23.1333
DATA	550	7	40	0	0	A_04_P088502	ENSOCUT00000010786	10852.7	326.605	5.016461e+003	5.016552e+002	4468	21	6.903781e+000	0	0	0	0	0	0	4775.03	1	1	49.5074	21.2927
DATA	551	7	41	0	0	A_04_P033276	DN889430	10878.5	326.5	4.524915e+000	3.040949e+000	53	19	4.171073e+000	0	0	0	0	0	0	4.30752	1	0	57.5363	19.7419
DATA	552	7	42	0	0	A_04_P049257	ENSOCUT00000002197	10904.1	326.5	2.305713e+002	2.325234e+001	269.5	20	4.364518e+000	0	0	0	0	0	0	219.523	1	1	56.9804	19.2647
DATA	553	7	43	0	0	A_04_P094117	ENSOCUT00000010101	10929.5	326.43	4.402825e+001	5.331292e+000	89	21	7.688549e+000	0	0	0	0	0	0	41.9241	1	1	50.1463	22.3
DATA	554	7	44	0	0	A_04_P052228	ENSOCUT00000001495	10954.7	326.5	5.329769e+000	3.052666e+000	53	18.5	3.557873e+000	0	0	0	0	0	0	5.07592	1	0	57.5363	19.4615
DATA	555	7	45	0	0	A_04_P097293	ENSOCUT00000009195	10980.2	326.607	2.463219e+002	2.481484e+001	283	20	4.096377e+000	0	0	0	0	0	0	234.633	1	1	51.4001	19.697
DATA	556	7	46	66	-1	(-)3xSLv1	NegativeControl	11005.6	326.573	3.016029e+000	3.004839e+000	39.5	19	6.329602e+000	0	0	0	0	0	0	-7.50323	0	0	57.5363	19.3714
DATA	557	7	47	0	0	A_04_P004003	ENSOCUT00000008066	11031	326.545	3.015713e+000	3.005391e+000	45	19	3.861862e+000	0	0	0	0	0	0	0.687659	0	0	55.8519	19.2258
DATA	558	7	48	0	0	A_04_P004724	NM_001082712	11056.4	326.573	1.763703e+001	3.483745e+000	62	21.5	5.585284e+000	0	0	0	0	0	0	16.8053	1	1	57.5363	21.3333
DATA	559	7	49	0	0	A_04_P013450	ENSOCUT00000003533	11081.6	326.573	8.165022e+002	8.170547e+001	804	19	5.200592e+000	0	0	0	0	0	0	778	1	1	65	19.3846
DATA	560	7	50	0	0	A_04_P024298	ENSOCUT00000024597	11107.4	326.573	4.170488e+003	4.170596e+002	3885.5	19	4.925235e+000	0	0	0	0	0	0	3973.51	1	1	57.5363	20.5357
DATA	561	7	51	0	0	A_04_P030477	A_04_P030477	11132.2	326.776	9.841969e+001	1.029047e+001	140	20	5.330729e+000	0	0	0	0	0	0	93.7593	1	1	51.7088	20.3333
DATA	562	7	52	0	0	A_04_P050374	ENSOCUT00000015082	11158	326.545	2.235371e+001	3.746089e+000	66	19	6.255664e+000	0	0	0	0	0	0	21.2872	1	1	55.8519	20
DATA	563	7	53	0	0	A_04_P002016	NM_001082323	11183.1	327.206	3.121096e+003	3.121241e+002	2996	21	4.203173e+000	0	0	0	0	0	0	2971.32	1	1	46.5243	21.2
DATA	564	7	54	0	0	A_04_P021916	EB373562	11208.6	326.573	1.471593e+001	3.349923e+000	60	19	5.448346e+000	0	0	0	0	0	0	13.9983	1	0	65	20.1563
DATA	565	7	55	0	0	A_04_P036675	A_04_P036675	11234.4	326.573	3.023265e+000	3.012048e+000	43	21	6.081828e+000	0	0	0	0	0	0	-4.5051	0	0	57.5363	21.3636
DATA	566	7	56	0	0	A_04_P060934	NM_001171293	11259.5	327.257	1.120208e+002	1.160068e+001	151.5	22	5.047457e+000	0	0	0	0	0	0	106.366	1	1	47.2035	23.0882
DATA	567	7	57	0	0	A_04_P061862	ENSOCUT00000012636	11285	326.681	3.030766e+000	3.019522e+000	42	22	5.699085e+000	0	0	0	0	0	0	-2.75118	0	0	65	21.7097
DATA	568	7	58	0	0	A_04_P088587	A_04_P088587	11310	327.167	3.035477e+000	3.031730e+000	48.5	20	5.244858e+000	0	0	0	0	0	0	2.01926	0	0	46.8651	20.7105
DATA	569	7	59	0	0	A_04_P087176	ENSOCUT00000008875	11335.7	327.12	6.851387e+000	3.107058e+000	51	19	5.313166e+000	0	0	0	0	0	0	6.47168	1	0	48.8603	18.7838
DATA	570	7	60	0	0	A_04_P026688	EB373112	11361.5	327	3.049634e+000	3.038320e+000	44.5	21	4.598975e+000	0	0	0	0	0	0	-0.55266	0	0	54.1152	20.5667
DATA	571	7	61	0	0	A_04_P020601	EB379504	11386.5	327	3.058398e+000	3.047051e+000	42	21	5.098648e+000	0	0	0	0	0	0	-3.00772	0	0	54.1152	22.0606
DATA	572	7	62	0	0	A_04_P003122	NM_001082408	11411.8	327.194	1.416783e+004	1.416786e+003	13183	20	6.724592e+000	0	0	0	0	0	0	13266.1	1	1	47.5395	20.8529
DATA	573	7	63	0	0	A_04_P041289	A_04_P041289	11437.1	327.23	1.985293e+002	2.008876e+001	226	20	4.704636e+000	0	0	0	0	0	0	185.171	1	1	47.5395	19.1538
DATA	574	7	64	0	0	A_04_P059028	ENSOCUT00000008956	11462.7	327.084	1.840006e+002	1.865660e+001	219.5	19	3.404790e+000	0	0	0	0	0	0	170.834	1	1	47.5395	19.1481
DATA	575	7	65	0	0	A_04_P073871	A_04_P073871	11488.4	327.404	3.110566e+000	3.099032e+000	45.5	22	5.401352e+000	0	0	0	0	0	0	0.0551933	0	0	57.8122	21.7143
DATA	576	7	66	0	0	A_04_P043259	A_04_P043259	11513.5	327.352	5.190886e+001	6.054839e+000	95	17.5	5.989890e+000	0	0	0	0	0	0	47.6724	1	1	65	19
DATA	577	7	67	0	0	A_04_P077732	ENSOCUT00000001128	11538.5	327.231	5.884990e+003	5.885073e+002	5471	18	9.449339e+000	0	0	0	0	0	0	5369.67	1	1	49.8279	20.96
DATA	578	7	68	0	0	A_04_P022520	EB377560	11563.5	327.574	1.048252e+002	1.094839e+001	140	18	4.131951e+000	0	0	0	0	0	0	94.9682	1	1	43.7019	17.8889
DATA	579	7	69	0	0	A_04_P044513	ENSOCUT00000013374	11589.3	327.373	3.827618e+003	3.827751e+002	3526	19	4.301624e+000	0	0	0	0	0	0	3438.73	1	1	49.1849	19.1944
DATA	580	7	70	0	0	A_04_P075022	ENSOCUT00000013859	11614.9	327.464	1.064755e+004	1.064759e+003	9088	20	5.808571e+000	0	0	0	0	0	0	9478.12	1	1	47.5395	20.2857
DATA	581	7	71	0	0	A_04_P065542	ENSOCUT00000016410	11639.9	327.232	2.603129e+003	2.603331e+002	2356	19	4.854551e+000	0	0	0	0	0	0	2294.09	1	1	46.5243	19.15
DATA	582	7	72	0	0	A_04_P066357	ENSOCUT00000009701	11665.9	327.477	3.454771e+001	4.767446e+000	76	19	5.130564e+000	0	0	0	0	0	0	30.103	1	1	65	20.0286
DATA	583	7	73	0	0	A_04_P040093	ENSOCUT00000009282	11691.4	327.427	3.826833e+001	5.070259e+000	76	22	6.572717e+000	0	0	0	0	0	0	32.9359	1	1	57.5363	21.3438
DATA	584	7	74	0	0	A_04_P100787	ENSOCUT00000014051	11716.6	327.427	3.669496e+002	3.684945e+001	354	21.5	6.994329e+000	0	0	0	0	0	0	311.63	1	1	65	21.4286
DATA	585	7	75	0	0	A_04_P077227	ENSOCUT00000029590	11742.1	327.5	1.310899e+001	3.663493e+000	58	21	9.343447e+000	0	0	0	0	0	0	10.9696	1	0	56.9804	23.5
DATA	586	7	76	0	0	A_04_P036326	ENSOCUT00000011050	11767.5	327.5	1.860342e+001	3.942764e+000	61	22	6.850874e+000	0	0	0	0	0	0	15.3194	1	1	57.5363	23.0313
DATA	587	7	77	0	0	A_04_P068928	ENSOCUT00000014087	11792.6	327.481	3.090552e+004	3.090554e+003	25769	25	8.142058e+000	0	0	0	0	0	0	25015.2	1	1	49.8279	23.6897
DATA	588	7	78	0	0	A_04_P063003	ENSOCUT00000009564	11817.9	327.474	4.730061e+002	4.743771e+001	415	21	7.099136e+000	0	0	0	0	0	0	375.703	1	1	50.1463	21.9091
DATA	589	7	79	66	1	DarkCorner	DarkCorner	11843.7	327.779	3.693194e+000	3.679492e+000	38	17	4.798655e+000	0	0	0	0	0	0	-7.61065	0	0	51.7088	18.2069
DATA	590	7	80	66	1	DarkCorner	DarkCorner	11869	327.688	3.775566e+000	3.761558e+000	35	19	4.532135e+000	0	0	0	0	0	0	-9.80842	0	0	49.1849	19.0976
DATA	591	7	81	66	1	DarkCorner	DarkCorner	11895	328.121	3.868453e+000	3.854100e+000	36	19	5.381771e+000	0	0	0	0	0	0	-9.73443	0	0	52.6241	20.5814
DATA	592	7	82	66	1	DarkCorner	DarkCorner	11920.3	327.791	3.969099e+000	3.954374e+000	35	20	4.837181e+000	0	0	0	0	0	0	-11.0788	0	0	53.5237	19.8857
DATA	593	7	83	66	1	DarkCorner	DarkCorner	11945.4	327.488	4.079833e+000	4.064696e+000	37	18	4.388797e+000	0	0	0	0	0	0	-8.43553	0	0	51.7088	17.6923
DATA	594	7	84	66	1	DarkCorner	DarkCorner	11970.8	327.813	4.201416e+000	4.185828e+000	39	17	3.838129e+000	0	0	0	0	0	0	-7.32285	0	0	50.4627	17.8649
DATA	595	7	85	66	1	DarkCorner	DarkCorner	11996.1	327.5	4.336950e+000	4.320859e+000	40	16.5	5.576044e+000	0	0	0	0	0	0	-6.96431	0	0	56.9804	17.587
DATA	596	8	1	66	1	DarkCorner	DarkCorner	9875.5	332.648	3.486507e+000	3.473572e+000	41	18.5	5.514894e+000	0	0	0	0	0	0	-3.99191	0	0	57.5363	18.0238
DATA	597	8	2	66	1	DarkCorner	DarkCorner	9900.54	332.376	3.432691e+000	3.419955e+000	38	21	5.790191e+000	0	0	0	0	0	0	-5.7103	0	0	52.0157	20
DATA	598	8	3	66	1	DarkCorner	DarkCorner	9926.62	333.11	3.381152e+000	3.368608e+000	35	17	5.215201e+000	0	0	0	0	0	0	-8.43464	0	0	49.8279	18.0857
DATA	599	8	4	66	1	DarkCorner	DarkCorner	9951.68	332.538	3.337643e+000	3.325260e+000	35	19.5	5.877250e+000	0	0	0	0	0	0	-7.67862	0	0	50.1463	19.5278
DATA	600	8	5	66	1	DarkCorner	DarkCorner	9977.09	332.829	3.297134e+000	3.284902e+000	35	19	5.096637e+000	0	0	0	0	0	0	-8.0031	0	0	51.0895	19.1538
DATA	601	8	6	66	1	DarkCorner	DarkCorner	10002.4	333.11	3.260799e+000	3.248701e+000	33	17	6.566539e+000	0	0	0	0	0	0	-9.70649	0	0	48.5334	18.1765
DATA	602	8	7	66	1	DarkCorner	DarkCorner	10027.5	332.732	3.229117e+000	3.217136e+000	35	18	5.082327e+000	0	0	0	0	0	0	-9.50594	0	0	47.2035	17.4828
DATA	603	8	8	0	0	A_04_P002918	NM_001082026	10053.5	333	2.283419e+003	2.283641e+002	2080	20.5	8.687623e+000	0	0	0	0	0	0	2050.85	1	1	54.1152	23.4063
DATA	604	8	9	0	0	A_04_P071127	ENSOCUT00000011336	10078.5	333	4.368561e+001	5.392740e+000	82	17	5.770364e+000	0	0	0	0	0	0	39.5513	1	1	54.1152	18.5833
DATA	605	8	10	0	0	A_04_P049112	A_04_P049112	10103.7	333.219	1.765507e+004	1.765510e+003	15949.5	21	3.735728e+000	0	0	0	0	0	0	16101.4	1	1	48.2044	20.7931
DATA	606	8	11	0	0	A_04_P051645	ENSOCUT00000012580	10129.1	333.211	7.527598e+003	7.527663e+002	6822.5	21.5	5.548365e+000	0	0	0	0	0	0	6910	1	1	47.2035	22.2273
DATA	607	8	12	0	0	A_04_P017540	ENSOCUT00000028773	10154.6	333.069	2.167434e+005	2.167434e+004	219639	20	7.890403e+000	0	0	0	0	0	0	200110	1	1	53.8203	22.4615
DATA	608	8	13	0	0	A_04_P010667	ENSOCUT00000021827	10180	332.959	2.109841e+003	2.110066e+002	2006	20	6.148407e+000	0	0	0	0	0	0	1957.85	1	1	46.8651	21.1071
DATA	609	8	14	0	0	A_04_P040249	ENSOCUT00000014232	10205.4	333.027	2.295758e+003	2.295963e+002	2178	22	5.481892e+000	0	0	0	0	0	0	2139.99	1	1	48.5334	21.6364
DATA	610	8	15	0	0	A_04_P063652	ENSOCUT00000001806	10231.1	333.386	1.617700e+002	1.646361e+001	199	21	5.569534e+000	0	0	0	0	0	0	151.406	1	1	57.259	21.3448
DATA	611	8	16	0	0	A_04_P074044	NM_001171332	10256.4	333.135	8.381911e+001	8.919056e+000	125.5	22	7.976104e+000	0	0	0	0	0	0	78.7092	1	1	48.5334	23.1852
DATA	612	8	17	0	0	A_04_P092878	A_04_P092878	10281.8	333.12	6.598030e+001	7.264504e+000	107	21	7.196256e+000	0	0	0	0	0	0	62.1391	1	1	48.2044	21.8235
DATA	613	8	18	0	0	A_04_P064009	ENSOCUT00000002660	10306.9	333.368	1.900499e+004	1.900502e+003	18173	23	6.663259e+000	0	0	0	0	0	0	17943.7	1	1	49.1849	22.4483
DATA	614	8	19	0	1	RC2	RC2	10332.6	333.427	3.036722e+000	3.025456e+000	41.5	20	6.026457e+000	0	0	0	0	0	0	-3.55338	0	0	57.5363	20.4545
DATA	615	8	20	0	0	A_04_P017208	ENSOCUT00000010258	10357.9	333.512	1.423339e+004	1.423342e+003	13684	21.5	6.389890e+000	0	0	0	0	0	0	13491.1	1	1	51.7088	22.6429
DATA	616	8	21	0	0	A_04_P084582	ENSOCUT00000002908	10382.9	333.538	1.140597e+003	1.140995e+002	1112.5	21	5.581694e+000	0	0	0	0	0	0	1082.66	1	1	50.1463	21.9697
DATA	617	8	22	0	0	A_04_P093248	NM_001082209	10408.6	333.466	1.922542e+003	1.922778e+002	1876.5	21	4.787834e+000	0	0	0	0	0	0	1827.02	1	1	49.1849	21.4706
DATA	618	8	23	0	0	A_04_P099295	ENSOCUT00000009841	10433.9	333.471	6.349882e+003	6.349953e+002	6163	23	4.350610e+000	0	0	0	0	0	0	6039.99	1	1	47.8731	22.7353
DATA	619	8	24	0	0	A_04_P025516	EB374358	10459.1	333.442	3.988927e+002	4.000247e+001	414	22	7.332719e+000	0	0	0	0	0	0	379.696	1	1	50.1463	23.1892
DATA	620	8	25	0	0	A_04_P098582	ENSOCUT00000010022	10485	333.455	2.390397e+002	2.409219e+001	271	24	5.799425e+000	0	0	0	0	0	0	227.664	1	1	65	24.2333
DATA	621	8	26	0	0	A_04_P060803	ENSOCUT00000011819	10510.5	333.5	2.023704e+002	2.045885e+001	239	24	9.158155e+000	0	0	0	0	1	0	192.818	1	1	57.5363	25.7778
DATA	622	8	27	0	0	A_04_P041262	A_04_P041262	10535.3	333.797	3.014597e+000	3.003413e+000	44.5	20	5.353880e+000	0	0	0	0	0	0	-2.08979	0	0	49.1849	21.1304
DATA	623	8	28	0	0	A_04_P012815	NM_001195718	10561.3	333.5	6.375706e+000	3.070021e+000	52	22	7.189897e+000	0	0	0	0	0	0	6.07749	1	0	65	22.8065
DATA	624	8	29	0	0	A_04_P037695	A_04_P037695	10586.5	333.5	1.637432e+002	1.664737e+001	199	23	5.573390e+000	0	0	0	0	0	0	156.099	1	1	57.5363	21.7037
DATA	625	8	30	0	0	A_04_P030024	DN881532	10611.7	333.675	1.104858e+001	3.199381e+000	56	22	5.983310e+000	0	0	0	0	0	0	10.5337	1	0	51.4001	22
DATA	626	8	31	0	0	A_04_P017277	A_04_P017277	10637.4	333.573	6.505702e+001	7.165187e+000	109	22	9.233933e+000	0	0	0	0	0	0	62.0236	1	1	57.5363	22.9
DATA	627	8	32	0	0	A_04_P021784	EB378290	10662.6	333.573	1.171452e+001	3.223115e+000	58	21	6.617739e+000	0	0	0	0	0	0	11.168	1	0	57.5363	22.6087
DATA	628	8	33	0	0	A_04_P053644	ENSOCUT00000007359	10688	333.699	6.327205e+002	6.334326e+001	617	21	6.647938e+000	0	0	0	0	0	0	603.202	1	1	48.8603	22.5152
DATA	629	8	34	0	0	A_04_P100363	ENSOCUT00000016102	10713.5	333.5	5.326055e+000	3.049810e+000	50.5	22.5	1.222816e+001	0	0	0	0	1	0	5.07718	1	0	57.5363	26.25
DATA	630	8	35	0	0	A_04_P024240	A_04_P024240	10738.7	333.782	1.001881e+003	1.002331e+002	980	21	5.942557e+000	0	0	0	0	0	0	955.107	1	1	49.8279	22.2258
DATA	631	8	36	0	0	A_04_P048377	ENSOCUT00000003957	10764.4	333.573	1.267934e+005	1.267934e+004	122843	24	7.648078e+000	0	0	0	0	1	0	120868	1	1	57.5363	26.3
DATA	632	8	37	0	0	A_04_P070814	ENSOCUT00000017016	10789.4	333.933	8.406896e+003	8.406950e+002	7955.5	23	5.947299e+000	0	0	0	0	0	0	8014.83	1	1	49.1849	23.5
DATA	633	8	38	0	0	A_04_P047024	A_04_P047024	10815	333.899	3.013716e+000	3.002535e+000	46	20	5.403072e+000	0	0	0	0	0	0	-1.65696	0	0	46.8651	21.4545
DATA	634	8	39	0	0	A_04_P002182	NM_001082213	10840.2	333.676	1.121526e+003	1.121928e+002	1105	22	6.239039e+000	0	0	0	0	0	0	1069.29	1	1	48.8603	21.2195
DATA	635	8	40	0	0	A_04_P009465	A_04_P009465	10865.9	333.614	3.013376e+000	3.016347e+000	49	19.5	7.134005e+000	0	0	0	0	0	0	2.78268	0	0	65	21.6053
DATA	636	8	41	0	0	A_04_P090617	ENSOCUT00000008263	10890.8	333.528	3.013058e+000	3.007457e+000	47	20	3.891278e+000	0	0	0	0	0	0	1.74592	0	0	41.0736	19.7273
DATA	637	8	42	0	0	A_04_P067658	A_04_P067658	10916.5	334.316	3.012042e+000	3.001892e+000	46	20	4.375818e+000	0	0	0	0	0	0	0.748084	0	0	48.5334	20.1724
DATA	638	8	43	0	0	A_04_P084373	ENSOCUT00000010617	10941.6	334.092	2.258972e+002	2.278812e+001	259	22	5.749166e+000	0	0	0	0	0	0	215.514	1	1	49.1849	21.6429
DATA	639	8	44	0	0	A_04_P051972	ENSOCUT00000025290	10967.4	333.974	2.435897e+001	3.864496e+000	69	20.5	3.847824e+000	0	0	0	0	0	0	23.2425	1	1	49.1849	19.4333
DATA	640	8	45	0	0	A_04_P088447	ENSOCUT00000007792	10992.8	334.284	2.732109e+002	2.748525e+001	303	17.5	5.285021e+000	0	0	0	0	0	0	260.751	1	1	47.8731	18.5625
DATA	641	8	46	0	0	A_04_P060237	ENSOCUT00000006608	11018.1	333.987	4.361473e+001	5.293176e+000	85.5	20	6.465798e+000	0	0	0	0	0	0	41.6284	1	1	47.5395	20.3684
DATA	642	8	47	0	0	A_04_P062312	ENSOCUT00000005156	11043.4	334.092	6.322016e+003	6.322087e+002	5987.5	20	5.999053e+000	0	0	0	0	0	0	6034.89	1	1	49.1849	20.6364
DATA	643	8	48	0	0	A_04_P022098	EB377966	11069	334	6.261723e+000	3.063398e+000	53	19	6.473935e+000	0	0	0	0	0	0	5.97753	1	0	54.9904	20.3871
DATA	644	8	49	0	0	A_04_P022195	EB377883	11094.3	334.095	1.250695e+003	1.251055e+002	1215.5	20	6.385251e+000	0	0	0	0	0	0	1193.94	1	1	48.8603	20.5
DATA	645	8	50	0	0	A_04_P091426	ENSOCUT00000009951	11119.9	334.065	4.430448e+001	5.350062e+000	86	19.5	5.433095e+000	0	0	0	0	0	0	42.2891	1	1	54.4085	20.5
DATA	646	8	51	0	0	A_04_P096274	ENSOCUT00000004301	11145	334.351	1.656717e+003	1.656988e+002	1568	19	5.203266e+000	0	0	0	0	0	0	1581.12	1	1	48.2044	19.6765
DATA	647	8	52	0	0	A_04_P080417	ENSOCUT00000001821	11170.5	334.352	6.472256e+002	6.479207e+001	646	19	4.280939e+000	0	0	0	0	0	0	617.467	1	1	57.5363	19.5333
DATA	648	8	53	0	0	A_04_P039777	ENSOCUT00000017876	11196.1	334.386	6.813445e+004	6.813446e+003	65296	23	5.465342e+000	0	0	0	0	0	0	64967.4	1	1	57.259	22.5313
DATA	649	8	54	0	0	A_04_P051148	ENSOCUT00000009056	11221.5	334.295	3.148251e+002	3.162555e+001	342	20	6.329071e+000	0	0	0	0	0	0	299.965	1	1	50.4627	20.6667
DATA	650	8	55	0	0	A_04_P015376	AY171692	11246.6	334.653	3.018185e+000	3.008249e+000	45	21.5	6.096585e+000	0	0	0	0	0	0	0.829482	0	0	49.1849	21.1563
DATA	651	8	56	0	0	A_04_P049937	ENSOCUT00000003317	11272.5	334.658	3.021948e+000	3.010737e+000	40	22	5.553499e+000	0	0	0	0	0	0	-5.70369	0	0	50.1463	22.3529
DATA	652	8	57	0	0	A_04_P010416	DN884882	11297.3	334.474	4.735956e+003	4.736052e+002	4417	21	4.542074e+000	0	0	0	0	0	0	4496.09	1	1	50.1463	20.25
DATA	653	8	58	0	0	A_04_P008165	DN888254	11322.7	334.605	1.175844e+001	3.241610e+000	57	20.5	6.620075e+000	0	0	0	0	0	0	11.1426	1	0	49.1849	19.9444
DATA	654	8	59	0	0	A_04_P086968	ENSOCUT00000008559	11348	334.617	6.324348e+001	7.011650e+000	105	21	4.679840e+000	0	0	0	0	0	0	59.7989	1	1	51.0895	20.3514
DATA	655	8	60	0	0	A_04_P040390	ENSOCUT00000015533	11373.6	334.427	9.278552e+004	9.278552e+003	87361	21	5.875643e+000	0	0	0	0	0	0	87494.1	1	1	57.5363	20.8438
DATA	656	8	61	0	0	A_04_P066852	ENSOCUT00000016479	11399.3	334.32	7.531963e+002	7.538117e+001	770	20	5.380777e+000	0	0	0	0	0	0	707.99	1	1	48.8603	20.3235
DATA	657	8	62	0	0	A_04_P080898	A_04_P080898	11424.6	334.427	3.067674e+000	3.061192e+000	48	20.5	5.849158e+000	0	0	0	0	0	0	1.6216	0	0	57.5363	20.1667
DATA	658	8	63	0	0	A_04_P078812	A_04_P078812	11450	334.455	3.483484e+001	4.642597e+000	75	20	4.222013e+000	0	0	0	0	0	0	32.4918	1	1	55.8519	19.0556
DATA	659	8	64	0	0	A_04_P096743	ENSOCUT00000013750	11475	334.5	6.455160e+002	6.462520e+001	640	22	5.156685e+000	0	0	0	0	0	0	599.287	1	1	48.5334	22.5161
DATA	660	8	65	0	0	A_04_P102528	ENSOCUT00000007655	11500.4	334.605	1.163121e+004	1.163125e+003	10682	19.5	6.813222e+000	0	0	0	0	0	0	10740.1	1	1	49.8279	20.5
DATA	661	8	66	0	0	A_04_P051242	A_04_P051242	11526.3	334.5	8.838665e+002	8.844169e+001	861	20	5.607591e+000	0	0	0	0	0	0	811.033	1	1	57.5363	19.5152
DATA	662	8	67	0	0	A_04_P071285	ENSOCUT00000013216	11551.3	334.692	1.245307e+002	1.284303e+001	160	19	5.402110e+000	0	0	0	0	0	0	113.502	1	1	50.4627	20.129
DATA	663	8	68	0	0	A_04_P002331	NM_001082065	11577.1	334.5	4.727858e+001	5.689849e+000	87	18	5.462815e+000	0	0	0	0	0	0	42.752	1	1	56.9804	19.1351
DATA	664	8	69	0	0	A_04_P013938	ENSOCUT00000009795	11602.5	334.5	3.205012e+000	3.193121e+000	38	19.5	4.126527e+000	0	0	0	0	0	0	-7.69568	0	0	57.5363	20.0625
DATA	665	8	70	0	0	A_04_P001871	NM_001082736	11627.7	334.5	3.235534e+000	3.223530e+000	46	20	4.513448e+000	0	0	0	0	0	0	-1.17415	0	0	57.5363	19.6061
DATA	666	8	71	0	0	A_04_P035167	ENSOCUT00000009236	11652.9	334.863	6.199807e+002	6.208356e+001	581	20	5.123475e+000	0	0	0	0	0	0	544.891	1	1	46.8651	19.4167
DATA	667	8	72	0	0	A_04_P009436	A_04_P009436	11678.3	334.919	2.189362e+002	2.214022e+001	233	21.5	6.325751e+000	0	0	0	0	0	0	190.193	1	1	48.8603	20.7188
DATA	668	8	73	0	0	A_04_P065862	ENSOCUT00000002305	11704	335.027	8.962036e+001	9.563457e+000	121	21.5	6.501953e+000	0	0	0	0	0	0	76.8592	1	1	46.8651	21.3056
DATA	669	8	74	0	0	A_04_P017234	EL341961	11729.4	334.573	4.460781e+005	4.460781e+004	375340	23	1.426163e+001	0	0	0	0	1	0	377156	1	1	57.5363	27.4138
DATA	670	8	75	0	0	A_04_P032848	ENSOCUT00000000097	11754.5	335.257	1.459286e+003	1.459690e+002	1239	25	7.102705e+000	0	0	0	0	0	0	1215.65	1	1	47.2035	24.8214
DATA	671	8	76	0	0	A_04_P092092	ENSOCUT00000005689	11780.4	334.573	3.509282e+000	3.505615e+000	48	25	6.404663e+000	0	0	0	0	0	0	2.09524	0	0	57.5363	23.6552
DATA	672	8	77	0	0	A_04_P082602	ENSOCUT00000012052	11805.3	334.675	3.121033e+002	3.141257e+001	301.5	23	7.133202e+000	0	0	0	0	0	0	251.054	1	1	50.7771	23.5152
DATA	673	8	78	0	0	A_04_P081942	ENSOCUT00000001344	11830.7	334.946	3.642316e+000	3.628803e+000	42	18	5.336666e+000	0	0	0	0	0	0	-3.49315	0	0	48.8603	19
DATA	674	8	79	66	1	DarkCorner	DarkCorner	11856.3	334.653	3.721596e+000	3.707789e+000	38.5	17.5	4.964317e+000	0	0	0	0	0	0	-6.53683	0	0	48.8603	18.6111
DATA	675	8	80	66	1	DarkCorner	DarkCorner	11881.7	334.592	3.807971e+000	3.793843e+000	39	20	4.610000e+000	0	0	0	0	0	0	-6.75977	0	0	49.5074	20.4286
DATA	676	8	81	66	1	DarkCorner	DarkCorner	11907	334.778	3.902437e+000	3.887958e+000	37.5	19	5.668118e+000	0	0	0	0	0	0	-7.76738	0	0	50.1463	19.775
DATA	677	8	82	66	1	DarkCorner	DarkCorner	11932.7	334.4	4.009373e+000	3.994498e+000	37	19	5.670905e+000	0	0	0	0	0	0	-10.444	0	0	49.1849	19.2973
DATA	678	8	83	66	1	DarkCorner	DarkCorner	11957.9	334.443	4.123879e+000	4.108579e+000	37	18	4.615401e+000	0	0	0	0	0	0	-9.159	0	0	50.1463	17.925
DATA	679	8	84	66	1	DarkCorner	DarkCorner	11983.8	334.805	4.253796e+000	4.238014e+000	37	18	5.283207e+000	0	0	0	0	0	0	-8.14731	0	0	49.1849	18.6667
DATA	680	8	85	66	1	DarkCorner	DarkCorner	12009	335.195	4.392992e+000	4.376694e+000	34	16	4.630229e+000	0	0	0	0	0	0	-10.4909	0	0	49.8279	16.6449
DATA	681	9	1	66	1	DarkCorner	DarkCorner	9862.58	340.427	3.508947e+000	3.495929e+000	37	17	4.478216e+000	0	0	0	0	0	0	-7.86471	0	0	57.5363	17.0235
DATA	682	9	2	66	1	DarkCorner	DarkCorner	9887.65	340.915	3.451676e+000	3.438870e+000	36.5	21	5.657524e+000	0	0	0	0	0	0	-6.50892	0	0	50.7771	19.1515
DATA	683	9	3	66	1	DarkCorner	DarkCorner	9913.64	340.671	3.398680e+000	3.386070e+000	38	19.5	5.289704e+000	0	0	0	0	0	0	-6.49051	0	0	48.8603	19.8636
DATA	684	9	4	66	1	DarkCorner	DarkCorner	9939.24	340.513	3.351589e+000	3.339154e+000	37	18.5	5.968211e+000	0	0	0	0	0	0	-6.1903	0	0	49.8279	19.0333
DATA	685	9	5	66	1	DarkCorner	DarkCorner	9964.31	340.809	3.309621e+000	3.297343e+000	39	19.5	5.580396e+000	0	0	0	0	0	0	-4.15601	0	0	46.1809	19.6842
DATA	686	9	6	66	1	DarkCorner	DarkCorner	9989.81	340.363	3.271825e+000	3.259687e+000	37	17	5.546092e+000	0	0	0	0	0	0	-7.98758	0	0	50.4627	18.3226
DATA	687	9	7	66	1	DarkCorner	DarkCorner	10015.4	340.427	3.237356e+000	3.225346e+000	37.5	17	6.608324e+000	0	0	0	0	0	0	-8.06577	0	0	57.5363	18.2069
DATA	688	9	8	0	0	A_04_P046517	ENSOCUT00000002482	10040.6	340.427	2.217754e+002	2.240653e+001	243	19	5.898423e+000	0	0	0	0	0	0	198.694	1	1	57.5363	19.5161
DATA	689	9	9	0	0	A_04_P064510	ENSOCUT00000012578	10065.9	340.477	6.331850e+002	6.339770e+001	585	24.5	1.403100e+001	0	0	0	0	1	0	572.163	1	1	55.8519	26.6
DATA	690	9	10	1028	1	(+)E1A_r60_3	E1A_r60_3	10091.4	340.427	3.155346e+000	3.150266e+000	46	18.5	4.307418e+000	0	0	0	0	0	0	1.85962	0	0	57.5363	18.9231
DATA	691	9	11	0	0	A_04_P043422	ENSOCUT00000007254	10116.6	340.427	3.133926e+000	3.122299e+000	44.5	22	3.729966e+000	0	0	0	0	0	0	-0.309645	0	0	65	22.1333
DATA	692	9	12	0	0	A_04_P096398	ENSOCUT00000009408	10142.3	340.5	2.222249e+002	2.243808e+001	247.5	19	5.209572e+000	0	0	0	0	0	0	205.014	1	1	57.5363	20.8378
DATA	693	9	13	0	0	A_04_P078542	ENSOCUT00000014627	10167.2	340.286	3.896578e+002	3.908785e+001	397	20	8.030474e+000	0	0	0	0	0	0	361.374	1	1	49.8279	22.1667
DATA	694	9	14	0	0	A_04_P098562	ENSOCUT00000003600	10192.9	340.573	4.881036e+003	4.881132e+002	4663	20	5.952622e+000	0	0	0	0	0	0	4548.98	1	1	52.9257	21.0606
DATA	695	9	15	0	0	A_04_P080284	ENSOCUT00000007233	10218.5	340.5	9.279604e+002	9.284643e+001	908	23	5.356335e+000	0	0	0	0	0	0	868.467	1	1	57.5363	22.0968
DATA	696	9	16	0	0	A_04_P067212	ENSOCUT00000001532	10243.6	340.573	2.361279e+003	2.361476e+002	2412	22	8.110648e+000	0	0	0	0	0	0	2217.88	1	1	57.5363	23.6522
DATA	697	9	17	0	0	A_04_P097010	ENSOCUT00000014247	10269.1	340.5	4.526319e+002	4.536504e+001	468	22	1.022037e+001	0	0	0	0	0	0	426.478	1	1	56.9804	24.4516
DATA	698	9	18	0	0	A_04_P020836	EB379256	10294.5	340.5	6.494416e+001	7.166487e+000	105	22	7.489401e+000	0	0	0	0	0	0	61.3559	1	1	57.5363	22.3448
DATA	699	9	19	0	0	A_04_P084774	XM_002716958	10319.9	340.5	3.034404e+000	3.026515e+000	45	22	6.446668e+000	0	0	0	0	0	0	1.35179	0	0	56.9804	21.8214
DATA	700	9	20	0	0	A_04_P006683	EB375941	10345.4	340.573	6.536848e+000	3.087299e+000	53	22	5.642205e+000	0	0	0	0	0	0	6.20174	1	0	57.5363	21.4
DATA	701	9	21	0	0	A_04_P042053	ENSOCUT00000010418	10370.3	340.959	1.579564e+003	1.579851e+002	1560	21.5	5.278397e+000	0	0	0	0	0	0	1501.06	1	1	48.8603	22.6364
DATA	702	9	22	0	0	A_04_P004233	ENSOCUT00000015403	10395.5	341.338	8.310965e+003	8.311019e+002	7709	21	5.402732e+000	0	0	0	0	0	0	7908.78	1	1	47.2035	21.1875
DATA	703	9	23	0	0	A_04_P077729	ENSOCUT00000001127	10421.3	340.843	5.169391e+003	5.169479e+002	5009	21	5.025481e+000	0	0	0	0	0	0	4923.81	1	1	46.5243	21.2571
DATA	704	9	24	0	0	A_04_P007537	DN888880	10446.8	341.319	1.583168e+003	1.583453e+002	1539.5	22	6.106918e+000	0	0	0	0	0	0	1509.36	1	1	46.8651	21.0526
DATA	705	9	25	0	0	A_04_P071827	NM_001195656	10472.4	340.573	3.012431e+000	3.001255e+000	41	23	6.865698e+000	0	0	0	0	0	0	-3.79994	0	0	57.5363	23.3659
DATA	706	9	26	0	0	A_04_P055899	XM_002722185	10497.6	340.573	3.838336e+005	3.838336e+004	364666	24	1.128926e+001	0	0	0	0	1	0	366270	1	1	57.5363	26.7037
DATA	707	9	27	0	0	A_04_P054309	A_04_P054309	10523.1	340.614	3.010051e+000	2.999609e+000	47	23	6.059534e+000	0	0	0	0	0	0	0.629606	0	0	57.259	22.7778
DATA	708	9	28	0	0	A_04_P048692	ENSOCUT00000009584	10548	340.857	5.255902e+002	5.264446e+001	546	22	6.124188e+000	0	0	0	0	0	0	501.843	1	1	48.5334	21.5455
DATA	709	9	29	0	0	A_04_P033474	NM_001082667	10573.7	340.794	8.557618e+000	3.117492e+000	54	21.5	5.926635e+000	0	0	0	0	0	0	8.1719	1	0	44.7812	21.3125
DATA	710	9	30	0	0	A_04_P068796	ENSOCUT00000009960	10599.1	340.96	9.534700e+002	9.539411e+001	946	24	6.210058e+000	0	0	0	0	0	0	910.586	1	1	46.8651	22.25
DATA	711	9	31	0	0	A_04_P030542	A_04_P030542	10624.4	340.653	3.008775e+000	2.997613e+000	43	22	6.680620e+000	0	0	0	0	0	0	-3.26864	0	0	49.1849	21.4545
DATA	712	9	32	0	0	A_04_P003030	NM_001082387	10650	341.014	7.828546e+000	3.097958e+000	52	20	7.691358e+000	0	0	0	0	0	0	7.4765	1	0	46.8651	21.9032
DATA	713	9	33	0	0	A_04_P072432	ENSOCUT00000006006	10675.2	340.912	1.259763e+004	1.259766e+003	11843.5	19.5	6.428298e+000	0	0	0	0	0	0	12030.4	1	1	46.5243	21.3611
DATA	714	9	34	0	0	A_04_P072417	ENSOCUT00000014743	10700.5	341	1.168095e+002	1.205945e+001	150.5	20	6.524117e+000	0	0	0	0	0	0	111.548	1	1	54.1152	21.1111
DATA	715	9	35	0	0	A_04_P009071	A_04_P009071	10726.3	341.12	3.040984e+001	4.270063e+000	75	20.5	5.060666e+000	0	0	0	0	0	0	29.0401	1	1	48.8603	20.9
DATA	716	9	36	0	0	A_04_P058792	A_04_P058792	10751.5	341	3.008930e+000	2.997766e+000	43.5	24	7.710348e+000	0	0	0	0	0	0	-1.75556	0	0	54.1152	25.129
DATA	717	9	37	0	0	A_04_P017727	A_04_P017727	10777	341	1.135832e+002	1.174725e+001	151	24	7.681146e+000	0	0	0	0	1	0	108.463	1	1	54.9904	25.6667
DATA	718	9	38	0	0	A_04_P100764	NM_001082396	10801.9	341.149	2.294769e+002	2.314264e+001	263	21	5.074073e+000	0	0	0	0	0	0	219.149	1	1	47.5395	21.3939
DATA	719	9	39	0	0	A_04_P031942	A_04_P031942	10828.2	341.481	7.851673e+000	3.098246e+000	54	21	4.115269e+000	0	0	0	0	0	0	7.49936	1	0	49.8279	21.1892
DATA	720	9	40	0	0	A_04_P029680	AF264456	10853.4	341.427	1.361781e+001	3.291751e+000	60	21	7.084935e+000	0	0	0	0	0	0	13.0078	1	0	57.5363	21.4211
DATA	721	9	41	0	0	A_04_P076755	ENSOCUT00000021998	10878.6	341.466	9.481549e+003	9.481596e+002	9113	20	5.588057e+000	0	0	0	0	0	0	9058.01	1	1	49.1849	19.5294
DATA	722	9	42	0	0	A_04_P018644	EB384661	10904	341.455	1.702712e+001	3.446083e+000	63	19	3.607304e+000	0	0	0	0	0	0	16.2689	1	1	55.8519	18.7667
DATA	723	9	43	0	0	A_04_P072777	ENSOCUT00000002115	10929.1	341.519	1.480926e+003	1.481229e+002	1440.5	18.5	4.449816e+000	0	0	0	0	0	0	1415.23	1	1	49.5074	18.9091
DATA	724	9	44	0	0	A_04_P004031	NM_001082095	10954.6	341.427	3.006202e+000	2.999947e+000	46.5	18	4.205614e+000	0	0	0	0	0	0	1.63789	0	0	57.5363	19.4828
DATA	725	9	45	0	0	A_04_P000282	NM_001082391	10980	341.397	6.668428e+000	3.067895e+000	52	20	4.893489e+000	0	0	0	0	0	0	6.37465	1	0	48.8603	19.2903
DATA	726	9	46	0	0	A_04_P090827	ENSOCUT00000003962	11005	341.535	3.005111e+000	2.996706e+000	48	20	5.967756e+000	0	0	0	0	0	0	1.22596	0	0	48.2044	19.3243
DATA	727	9	47	0	0	A_04_P032957	A_04_P032957	11031	341.455	3.004740e+000	2.993592e+000	43	20.5	6.189276e+000	0	0	0	0	0	0	-1.79951	0	0	65	20.75
DATA	728	9	48	0	0	A_04_P067692	ENSOCUT00000003257	11056.1	341.529	5.090573e+002	5.099366e+001	523	19	6.897215e+000	0	0	0	0	0	0	486.841	1	1	47.8731	21.0938
DATA	729	9	49	0	0	A_04_P029261	ENSOCUT00000023789	11081.4	341.532	3.444080e+003	3.444210e+002	3208	20	8.534514e+000	0	0	0	0	0	0	3293.91	1	1	49.8279	22.3
DATA	730	9	50	0	0	A_04_P012618	ENSOCUT00000010116	11106.8	341.711	3.325297e+003	3.325432e+002	3152	22	6.520556e+000	0	0	0	0	0	0	3180.31	1	1	49.5074	21.8
DATA	731	9	51	0	0	A_04_P101607	XM_002718573	11132.5	341.5	1.364665e+001	3.290076e+000	58.5	20	6.379703e+000	0	0	0	0	0	0	13.0491	1	0	65	21.4063
DATA	732	9	52	0	0	A_04_P070303	ENSOCUT00000002461	11157.7	341.654	1.407049e+004	1.407052e+003	13100	19	5.486726e+000	0	0	0	0	0	0	13451.3	1	1	50.7771	20.3333
DATA	733	9	53	0	0	A_04_P016693	NM_001195671	11183.5	341.5	5.615510e+001	6.364646e+000	100	20	5.580874e+000	0	0	0	0	0	0	53.6589	1	1	65	21.1154
DATA	734	9	54	0	0	A_04_P076817	ENSOCUT00000001997	11208.7	341.5	1.209365e+002	1.245961e+001	161	23	6.375557e+000	0	0	0	0	0	0	115.491	1	1	57.5363	23.0909
DATA	735	9	55	0	0	A_04_P009316	DN886892	11234	341.84	3.909283e+001	4.927575e+000	83	21	6.247580e+000	0	0	0	0	0	0	37.3057	1	1	47.8731	20.0323
DATA	736	9	56	0	0	A_04_P088889	A_04_P088889	11259.1	341.493	3.014337e+000	3.003154e+000	46.5	21.5	6.591478e+000	0	0	0	0	0	0	-0.748772	0	0	48.2044	22.1875
DATA	737	9	57	0	0	A_04_P025937	EB373916	11284.9	341.5	1.841751e+001	3.526385e+000	62	22	4.466257e+000	0	0	0	0	0	0	17.532	1	1	56.9804	21.6757
DATA	738	9	58	0	0	A_04_P087419	XM_002717252	11310.1	341.877	3.297326e+002	3.311053e+001	356	22	6.694780e+000	0	0	0	0	0	0	313.396	1	1	50.7771	22.1515
DATA	739	9	59	0	0	A_04_P000561	NM_001089317	11335.7	341.927	3.029099e+000	3.025526e+000	46	21	4.992776e+000	0	0	0	0	0	0	2.0416	0	0	50.4627	19.7353
DATA	740	9	60	0	0	A_04_P008719	DN887620	11361.3	341.5	4.485989e+002	4.496180e+001	457.5	21	5.204585e+000	0	0	0	0	0	0	424.442	1	1	65	21.4063
DATA	741	9	61	0	0	A_04_P095597	ENSOCUT00000004363	11386.6	341.573	3.045328e+000	3.034030e+000	45.5	20	5.854970e+000	0	0	0	0	0	0	-0.922686	0	0	57.5363	21.1143
DATA	742	9	62	0	0	A_04_P041308	ENSOCUT00000002746	11412	341.545	4.718179e+001	5.614984e+000	90	21	5.679263e+000	0	0	0	0	0	0	44.3683	1	1	55.8519	21.0625
DATA	743	9	63	0	0	A_04_P001325	NM_001082162	11436.9	341.732	3.611506e+003	3.611636e+002	3390.5	20	4.417688e+000	0	0	0	0	0	0	3383.56	1	1	47.5395	19.3143
DATA	744	9	64	0	0	A_04_P053224	ENSOCUT00000021390	11462.6	341.573	4.011987e+000	3.095390e+000	48	22	4.570593e+000	0	0	0	0	0	0	3.74185	1	0	57.5363	21.9032
DATA	745	9	65	0	0	A_04_P102112	A_04_P102112	11488.4	341.596	4.374966e+000	3.115906e+000	49	21	5.279866e+000	0	0	0	0	0	0	4.05955	1	0	57.8122	21.1071
DATA	746	9	66	0	0	A_04_P000923	NM_001082765	11513.5	341.648	2.904396e+002	2.920920e+001	321.5	18	6.641099e+000	0	0	0	0	0	0	267.98	1	1	57.5363	19.8857
DATA	747	9	67	0	0	A_04_P002976	NM_001115096	11538.9	341.614	8.233166e+000	3.229433e+000	53	20	5.344540e+000	0	0	0	0	0	0	7.5474	1	0	65	19.5897
DATA	748	9	68	0	0	A_04_P055277	A_04_P055277	11564.4	341.573	7.162245e+000	3.226131e+000	52	19	5.606291e+000	0	0	0	0	0	0	6.51788	1	0	57.5363	19.8718
DATA	749	9	69	0	0	A_04_P007721	DN888702	11589.6	341.573	1.312873e+001	3.432047e+000	57	19	4.249170e+000	0	0	0	0	0	0	11.8519	1	0	57.5363	19.4063
DATA	750	9	70	0	0	A_04_P083637	ENSOCUT00000011453	11614.9	342.262	9.026605e+004	9.026605e+003	83497	21	5.768947e+000	0	1	0	0	0	0	80776.5	1	1	44.7812	21.1471
DATA	751	9	71	0	0	A_04_P081796	ENSOCUT00000008757	11640.1	342.082	5.995002e+003	5.995089e+002	5354	20	6.745591e+000	0	0	0	0	0	0	5311.6	1	1	51.0895	21.3243
DATA	752	9	72	0	0	A_04_P072202	ENSOCUT00000008746	11665.6	342.069	1.358153e+002	1.396893e+001	161.5	19.5	5.203148e+000	0	0	0	0	0	0	119.006	1	1	48.5334	19.9643
DATA	753	9	73	0	0	A_04_P054735	ENSOCUT00000007940	11691.4	342.186	4.918294e+000	3.343710e+000	50	23	6.551804e+000	0	0	0	0	0	0	4.25696	1	0	47.2035	22.6364
DATA	754	9	74	0	0	A_04_P072742	A_04_P072742	11716.5	342	3.363908e+000	3.351428e+000	41	21	6.154006e+000	0	0	0	0	0	0	-4.08968	0	0	54.1152	20.7778
DATA	755	9	75	0	0	A_04_P041652	ENSOCUT00000010154	11742	342	6.155326e+000	3.456082e+000	51	24.5	1.108686e+001	0	0	0	0	1	0	5.1812	1	0	54.9904	28.0385
DATA	756	9	76	0	0	A_04_P029802	ENSOCUT00000001260	11767.5	342	1.925893e+001	3.956003e+000	63	23	6.458660e+000	0	0	0	0	0	0	15.9543	1	1	54.1152	23.1429
DATA	757	9	77	0	0	A_04_P080327	ENSOCUT00000000612	11792.5	342.12	1.543965e+003	1.544365e+002	1289.5	26	9.825242e+000	0	0	0	0	1	0	1257.54	1	1	48.8603	26.1538
DATA	758	9	78	130	1	(+)eQC-40	EQC	11818.4	342.427	3.595549e+000	3.582209e+000	41.5	20	8.152941e+000	0	0	0	0	0	0	-5.19375	0	0	57.5363	21.4483
DATA	759	9	79	0	0	A_04_P097437	ENSOCUT00000015821	11843	342.068	1.693882e+002	1.732843e+001	177.5	17	4.925054e+000	0	0	0	0	0	0	132.707	1	1	46.8651	17.5517
DATA	760	9	80	66	1	DarkCorner	DarkCorner	11869	342.221	3.750736e+000	3.736821e+000	37	19	5.628001e+000	0	0	0	0	0	0	-8.70609	0	0	49.1849	19.9756
DATA	761	9	81	66	1	DarkCorner	DarkCorner	11894	342.288	3.838813e+000	3.824571e+000	37	19	6.197601e+000	0	0	0	0	0	0	-9.4069	0	0	48.5334	19.5
DATA	762	9	82	66	1	DarkCorner	DarkCorner	11919.9	342.531	3.939383e+000	3.924768e+000	37	18	4.845800e+000	0	0	0	0	0	0	-8.6891	0	0	50.4627	19.3077
DATA	763	9	83	66	1	DarkCorner	DarkCorner	11945.3	342.107	4.049951e+000	4.034925e+000	38	19.5	5.743168e+000	0	0	0	0	0	0	-8.79317	0	0	48.8603	19.125
DATA	764	9	84	66	1	DarkCorner	DarkCorner	11971.1	342.197	4.172243e+000	4.156763e+000	37	17.5	5.018954e+000	0	0	0	0	0	0	-7.67643	0	0	46.8651	18.0714
DATA	765	9	85	66	1	DarkCorner	DarkCorner	11996.1	342.33	4.303354e+000	4.287388e+000	33	18	5.489089e+000	0	0	0	0	0	0	-12.8652	0	0	52.9257	18.5102
DATA	766	10	1	66	1	DarkCorner	DarkCorner	9875.44	347.541	3.472277e+000	3.459395e+000	39	19.5	4.656707e+000	0	0	0	0	0	0	-4.74669	0	0	52.3208	19.0278
DATA	767	10	2	66	1	DarkCorner	DarkCorner	9900.76	347.609	3.417842e+000	3.405162e+000	39.5	19.5	5.538617e+000	0	0	0	0	0	0	-4.46525	0	0	52.3208	19.125
DATA	768	10	3	66	1	DarkCorner	DarkCorner	9926.19	347.612	3.368508e+000	3.356011e+000	41	17	5.359261e+000	0	0	0	0	0	0	-2.77221	0	0	46.5243	17.6897
DATA	769	10	4	66	1	DarkCorner	DarkCorner	9951.38	347.313	3.324710e+000	3.312375e+000	38	20	5.823995e+000	0	0	0	0	0	0	-7.30347	0	0	50.7771	20.4324
DATA	770	10	5	66	1	DarkCorner	DarkCorner	9977.3	347.633	3.283585e+000	3.271403e+000	39	19	5.594565e+000	0	0	0	0	0	0	-5.08715	0	0	50.7771	19.3714
DATA	771	10	6	66	1	DarkCorner	DarkCorner	10002.4	347.875	3.247903e+000	3.235853e+000	40	17	6.364515e+000	0	0	0	0	0	0	-5.13867	0	0	48.5334	19.4063
DATA	772	10	7	0	0	A_04_P086577	ENSOCUT00000002401	10028	347.636	7.794562e+002	7.801143e+001	730.5	18	8.045674e+000	0	0	0	0	0	0	696.469	1	1	52.9257	20.0938
DATA	773	10	8	0	0	A_04_P079357	ENSOCUT00000012607	10053	347.615	2.075567e+004	2.075570e+003	18308	26	1.221454e+001	0	0	0	0	1	0	18711.3	1	1	53.5237	26.5152
DATA	774	10	9	0	0	A_04_P008627	ENSOCUT00000010086	10078.4	347.835	1.256844e+004	1.256848e+003	11436	19	6.500493e+000	0	0	0	0	0	0	11423.3	1	1	50.1463	20.5556
DATA	775	10	10	66	-1	(-)3xSLv1	NegativeControl	10103.7	347.711	3.138573e+000	3.126928e+000	43	21	5.150446e+000	0	0	0	0	0	0	-3.56688	0	0	51.4001	21.2069
DATA	776	10	11	0	0	A_04_P012050	DN881846	10129.2	348.042	3.722418e+000	3.128625e+000	48.5	20	4.948989e+000	0	0	0	0	0	0	3.43029	1	0	46.8651	21.2973
DATA	777	10	12	0	0	A_04_P047625	NM_001171386	10154.6	347.714	1.335794e+004	1.335798e+003	12402	21.5	6.345748e+000	0	0	0	0	0	0	12379.8	1	1	51.7088	22.25
DATA	778	10	13	0	0	A_04_P009181	DN887061	10180.4	347.573	7.774450e+001	8.359752e+000	114	18	5.651998e+000	0	0	0	0	0	0	72.4218	1	1	57.5363	19.8485
DATA	779	10	14	0	0	A_04_P050915	ENSOCUT00000004052	10205.4	347.829	7.838277e+003	7.838336e+002	7496	23	5.634867e+000	0	0	0	0	0	0	7334.19	1	1	49.8279	21.8
DATA	780	10	15	0	0	A_04_P017003	ENSOCUT00000021102	10231	347.545	2.369390e+005	2.369390e+004	222547	25	2.213647e+001	0	0	1	0	1	0	222556	1	1	55.8519	34.9063
DATA	781	10	16	0	0	A_04_P010359	DN885006	10256.5	347.648	5.992595e+005	5.992595e+004	566046	26	1.260972e+001	0	0	0	0	1	0	564804	1	1	57.5363	28.8276
DATA	782	10	17	0	0	A_04_P002113	NM_001089318	10281.8	348.213	9.784709e+001	1.024255e+001	139	23	8.431896e+000	0	0	0	0	0	0	92.5	1	1	48.2044	24.4074
DATA	783	10	18	0	0	A_04_P052274	ENSOCUT00000013211	10307.2	348.093	4.042723e+003	4.042836e+002	3842	27	9.908582e+000	0	0	0	0	1	0	3831.12	1	1	48.2044	27.5
DATA	784	10	19	0	0	A_04_P027989	EB378697	10332.5	348.256	4.677708e+001	5.564831e+000	89	22	5.959995e+000	0	0	0	0	0	0	44.4223	1	1	49.1849	20.8077
DATA	785	10	20	0	0	A_04_P083628	ENSOCUT00000000749	10357.9	348	2.751068e+003	2.751233e+002	2699	22	4.891122e+000	0	0	0	0	0	0	2616.92	1	1	49.8279	22
DATA	786	10	21	0	0	A_04_P030252	NM_001195679	10383.5	348	5.859474e+005	5.859474e+004	558492	21	6.637618e+000	0	0	0	0	0	0	558175	1	1	54.1152	21.8333
DATA	787	10	22	0	0	A_04_P028110	A_04_P028110	10408.5	348	5.169556e+001	5.977814e+000	94	23	6.663675e+000	0	0	0	0	0	0	49.301	1	1	54.1152	23.4074
DATA	788	10	23	0	0	A_04_P065094	ENSOCUT00000017605	10434.1	348.192	1.414771e+003	1.415089e+002	1379	23.5	7.105614e+000	0	0	0	0	0	0	1350.54	1	1	47.5395	23.65
DATA	789	10	24	0	0	A_04_P088961	ENSOCUT00000006034	10459.1	348.194	2.497816e+003	2.497996e+002	2452	21	7.895584e+000	0	0	0	0	0	0	2386.07	1	1	46.8651	22.0976
DATA	790	10	25	0	0	A_04_P043840	A_04_P043840	10485	348	7.858548e+000	3.096584e+000	54	23.5	7.928153e+000	0	0	0	0	0	0	7.51068	1	0	54.9904	23.4118
DATA	791	10	26	0	0	A_04_P090931	ENSOCUT00000007921	10510	348.377	2.813479e+003	2.813638e+002	2685	24	8.815869e+000	0	0	0	0	1	0	2690.18	1	1	49.1849	25.7333
DATA	792	10	27	0	0	A_04_P097107	ENSOCUT00000002758	10535.6	348.423	2.484869e+003	2.485049e+002	2393	22	6.355746e+000	0	0	0	0	0	0	2376.62	1	1	47.8731	22.6071
DATA	793	10	28	0	0	A_04_P086312	A_04_P086312	10560.8	348.26	1.348237e+003	1.348569e+002	1323	22	5.376189e+000	0	0	0	0	0	0	1289.66	1	1	48.5334	21.8182
DATA	794	10	29	0	0	A_04_P080728	ENSOCUT00000014485	10586.5	348.352	4.141802e+004	4.141803e+003	39152	24	6.079580e+000	0	0	0	0	0	0	39622.8	1	1	57.5363	22.8065
DATA	795	10	30	0	0	A_04_P052715	A_04_P052715	10611.9	348.122	4.525439e+000	3.026419e+000	50	23	6.498768e+000	0	0	0	0	0	0	4.32918	1	0	50.7771	23.3448
DATA	796	10	31	0	0	A_04_P072714	ENSOCUT00000005024	10637.3	348.5	3.003301e+000	2.992159e+000	44	21	5.641437e+000	0	0	0	0	0	0	-2.44918	0	0	47.8731	20.3226
DATA	797	10	32	0	0	A_04_P038427	ENSOCUT00000008986	10662.6	348.427	6.320418e+000	3.058326e+000	50.5	20	7.654989e+000	0	0	0	0	0	0	6.0465	1	0	65	22.5667
DATA	798	10	33	0	0	A_04_P069562	ENSOCUT00000015728	10688.4	348.427	2.128264e+003	2.128474e+002	2042	21.5	6.388208e+000	0	0	0	0	0	0	2035.94	1	1	65	22.8667
DATA	799	10	34	0	0	A_04_P071550	ENSOCUT00000006145	10713.6	348.427	9.326281e+002	9.331080e+001	946	22	1.248513e+001	0	0	0	0	0	0	892.14	1	1	57.5363	24.9615
DATA	800	10	35	0	0	A_04_P027062	EB372720	10738.9	348.684	5.450358e+001	6.217800e+000	98	21.5	5.835841e+000	0	0	0	0	0	0	52.1392	1	1	49.5074	22.0588
DATA	801	10	36	0	0	A_04_P026486	EB373366	10764.4	348.427	2.908662e+005	2.908662e+004	277979	26.5	7.449755e+000	0	0	0	0	1	0	278231	1	1	57.5363	26.4667
DATA	802	10	37	0	0	A_04_P014407	AY171717	10789.4	348.905	1.996607e+004	1.996610e+003	19304	22	4.872096e+000	0	0	0	0	0	0	19101.3	1	1	44.0646	20.5417
DATA	803	10	38	0	0	A_04_P092610	XM_002708148	10814.8	348.355	3.003595e+000	2.992860e+000	47	21	5.115730e+000	0	0	0	0	0	0	0.473056	0	0	49.5074	21.7895
DATA	804	10	39	0	0	A_04_P095427	ENSOCUT00000017245	10840.2	348.584	3.230983e+000	3.009443e+000	48	21	5.048062e+000	0	0	0	0	0	0	3.09122	1	0	50.1463	20.7632
DATA	805	10	40	0	0	A_04_P043342	ENSOCUT00000002925	10865.9	348.5	9.192944e+002	9.197811e+001	915.5	20	7.772864e+000	0	0	0	0	0	0	879.611	1	1	56.9804	20.8378
DATA	806	10	41	0	0	A_04_P044032	A_04_P044032	10891.4	348.427	2.658677e+001	4.002127e+000	72	20	6.174386e+000	0	0	0	0	0	0	25.4422	1	1	57.5363	20.3421
DATA	807	10	42	0	0	A_04_P008726	ENSOCUT00000015437	10916.6	348.972	6.807336e+002	6.813902e+001	706	20	4.569099e+000	0	0	0	0	0	0	651.616	1	1	48.2044	20.28
DATA	808	10	43	0	0	A_04_P069243	XM_002710261	10941.4	348.789	3.537068e+002	3.549685e+001	375	19	6.509877e+000	0	0	0	0	0	0	338.622	1	1	49.5074	21.6129
DATA	809	10	44	0	0	A_04_P000106	NM_001082655	10967.4	348.844	3.460185e+003	3.460314e+002	3235.5	20.5	5.640575e+000	0	0	0	0	0	0	3313.29	1	1	49.8279	20.6667
DATA	810	10	45	0	0	A_04_P087672	ENSOCUT00000013133	10992.9	348.5	1.458939e+002	1.489248e+001	183	17	4.606699e+000	0	0	0	0	0	0	139.715	1	1	56.9804	17.6897
DATA	811	10	46	0	0	A_04_P024557	EB375513	11018.6	349.028	2.999484e+000	2.988356e+000	44.5	20	5.985818e+000	0	0	0	0	0	0	-0.816563	0	0	48.5334	19.8158
DATA	812	10	47	0	0	A_04_P069180	A_04_P069180	11043.6	349.29	6.548724e+002	6.555536e+001	658	17	2.935964e+000	0	0	0	0	0	0	627.441	1	1	46.8651	16.7895
DATA	813	10	48	0	0	A_04_P019301	EB381950	11069.1	348.5	2.999212e+000	3.002535e+000	49	19	6.844246e+000	0	0	0	0	0	0	2.81864	0	0	56.9804	21.2571
DATA	814	10	49	0	0	A_04_P015295	AY171649	11094.4	348.573	2.999109e+000	2.987982e+000	45	23	1.140100e+001	0	0	0	0	1	0	-0.853718	0	0	57.5363	25.5
DATA	815	10	50	0	0	A_04_P054977	ENSOCUT00000008660	11119.6	348.573	2.535825e+001	3.919146e+000	70	20	6.884335e+000	0	0	0	0	0	0	24.2926	1	1	65	21.0256
DATA	816	10	51	0	0	A_04_P043509	A_04_P043509	11145.4	348.573	4.894664e+004	4.894664e+003	48328.5	21	6.736237e+000	0	0	0	0	0	0	46881	1	1	57.5363	22.2424
DATA	817	10	52	0	0	A_04_P048972	ENSOCUT00000002464	11170.4	348.958	2.110422e+004	2.110424e+003	19763	22	4.744195e+000	0	0	0	0	0	0	20209.2	1	1	48.2044	21.6897
DATA	818	10	53	0	0	A_04_P083617	A_04_P083617	11196.1	348.614	1.189270e+003	1.189646e+002	1153	22	5.242599e+000	0	0	0	0	0	0	1138.17	1	1	57.259	22.7879
DATA	819	10	54	0	0	A_04_P024441	A_04_P024441	11221.5	348.648	2.108077e+001	3.660996e+000	63.5	23	4.828438e+000	0	0	0	0	0	0	20.1615	1	1	57.5363	22.2703
DATA	820	10	55	0	0	A_04_P053652	ENSOCUT00000013091	11246.9	349.176	2.369852e+002	2.388707e+001	271	18	6.381062e+000	0	0	0	0	0	0	226.478	1	1	47.5395	18.8889
DATA	821	10	56	0	0	A_04_P026759	EB373030	11272	348.734	5.976006e+000	3.058189e+000	50	20.5	4.267775e+000	0	0	0	0	0	0	5.70381	1	0	49.8279	20.2941
DATA	822	10	57	0	0	A_04_P009657	ENSOCUT00000010722	11297.4	349.232	4.057027e+003	4.057138e+002	3899	21.5	5.508722e+000	0	0	0	0	0	0	3867.12	1	1	46.8651	21.5417
DATA	823	10	58	0	0	A_04_P101482	ENSOCUT00000000412	11322.6	349.357	3.468455e+003	3.468586e+002	3443.5	22	7.200358e+000	0	0	0	0	0	0	3300.37	1	1	47.2035	22.6129
DATA	824	10	59	66	-1	(-)3xSLv1	NegativeControl	11348.8	349.1	3.026552e+000	3.015323e+000	41	21	5.090530e+000	0	0	0	0	0	0	-3.95934	0	0	46.5243	21.4722
DATA	825	10	60	0	0	A_04_P094487	ENSOCUT00000007884	11373.7	349.105	1.278496e+003	1.278854e+002	1261	21	5.589178e+000	0	0	0	0	0	0	1210.69	1	1	50.4627	21.8966
DATA	826	10	61	0	0	A_04_P002481	NM_001082628	11399.2	349.352	6.892214e+001	7.529630e+000	109	19.5	6.051123e+000	0	0	0	0	0	0	65.073	1	1	46.8651	19.9333
DATA	827	10	62	0	0	A_04_P095198	A_04_P095198	11424.5	349	3.054262e+000	3.042930e+000	45	21	4.851976e+000	0	0	0	0	0	0	-1.10332	0	0	54.1152	20.3333
DATA	828	10	63	0	0	A_04_P028876	DN888378	11449.9	349.094	6.754722e+004	6.754723e+003	75513	21	4.097638e+000	0	1	0	0	0	0	63287.5	1	1	45.835	20.8276
DATA	829	10	64	0	0	A_04_P009791	DN884792	11475.3	349.014	1.682269e+004	1.682271e+003	15159	23	4.631625e+000	0	0	0	0	0	0	15687.8	1	1	47.2035	22.7838
DATA	830	10	65	0	0	A_04_P070847	ENSOCUT00000010089	11500.6	349.427	1.514765e+002	1.545873e+001	191	21	4.761921e+000	0	0	0	0	0	0	140.529	1	1	65	20.3043
DATA	831	10	66	0	0	A_04_P094283	ENSOCUT00000001567	11525.6	349.987	3.114993e+000	3.106884e+000	48	21	5.483101e+000	0	0	0	0	0	0	1.3498	0	0	49.1849	21.5758
DATA	832	10	67	0	0	A_04_P088874	A_04_P088874	11550.9	349.471	2.850074e+003	2.850246e+002	2648	20	5.056872e+000	0	0	0	0	0	0	2610.81	1	1	47.8731	20.3171
DATA	833	10	68	0	0	A_04_P052049	ENSOCUT00000010934	11576.6	349.395	9.484506e+003	9.484558e+002	8590.5	20	5.423200e+000	0	0	0	0	0	0	8621.52	1	1	49.5074	20.3158
DATA	834	10	69	0	0	A_04_P032132	EB376504	11602.5	349.291	4.315421e+001	5.358554e+000	85	21	4.900695e+000	0	0	0	0	0	0	38.8879	1	1	50.4627	20.4286
DATA	835	10	70	0	0	A_04_P092047	ENSOCUT00000012959	11627.6	349.427	5.810931e+002	5.819770e+001	548	21	5.868267e+000	0	0	0	0	0	0	518.805	1	1	57.5363	21.6452
DATA	836	10	71	1028	1	(+)E1A_r60_a20	E1A_r60_a20	11653.1	349.732	7.911642e+000	3.335023e+000	53	20	4.565624e+000	0	0	0	0	0	0	6.99052	1	0	50.7771	20.0588
DATA	837	10	72	0	0	A_04_P072019	ENSOCUT00000016435	11678.6	349.427	5.733476e+001	6.604293e+000	96	20	4.703526e+000	0	0	0	0	0	0	50.0726	1	1	57.5363	20.1379
DATA	838	10	73	0	0	A_04_P007088	DN889370	11704	349.455	5.448988e+001	6.380514e+000	93	22	6.891200e+000	0	0	0	0	0	0	46.9893	1	1	55.8519	21.3636
DATA	839	10	74	0	0	A_04_P067022	ENSOCUT00000011772	11729.4	349.427	3.378551e+000	3.366017e+000	46	23	8.608073e+000	0	0	0	0	0	0	-0.736908	0	0	57.5363	23.9677
DATA	840	10	75	0	0	A_04_P020801	ENSOCUT00000010361	11754.3	349.605	1.911764e+004	1.911767e+003	16123.5	25	6.868973e+000	0	0	0	0	0	0	16020.1	1	1	49.5074	25.129
DATA	841	10	76	0	0	A_04_P018326	NM_001171377	11780	350.015	1.494315e+004	1.494319e+003	12496	21	7.042201e+000	0	0	0	0	0	0	12317	1	1	46.8651	21.8519
DATA	842	10	77	0	0	A_04_P013126	D17405	11805.5	349.5	1.900022e+005	1.900022e+004	161671	26	7.187803e+000	0	0	0	0	1	0	153780	1	1	57.5363	25.2581
DATA	843	10	78	0	0	A_04_P056629	ENSOCUT00000007597	11830.5	349.816	1.193847e+003	1.194391e+002	986	24.5	2.052941e+001	0	0	1	0	1	0	948.032	1	1	49.8279	29.8636
DATA	844	10	79	0	0	A_04_P031143	A_04_P031143	11856.2	349.74	3.656211e+001	5.189220e+000	75	20	6.253153e+000	0	0	0	0	0	0	28.4226	1	1	49.5074	20.775
DATA	845	10	80	66	1	DarkCorner	DarkCorner	11881.5	349.456	3.781243e+000	3.767214e+000	38.5	19	5.303681e+000	0	0	0	0	0	0	-8.90112	0	0	50.4627	18.9355
DATA	846	10	81	66	1	DarkCorner	DarkCorner	11907.4	349.744	3.876305e+000	3.861924e+000	37	18.5	5.798099e+000	0	0	0	0	0	0	-9.18474	0	0	51.0895	19.15
DATA	847	10	82	66	1	DarkCorner	DarkCorner	11932.7	349.84	3.979415e+000	3.964651e+000	34	19	5.417966e+000	0	0	0	0	0	0	-11.5843	0	0	48.8603	18.9189
DATA	848	10	83	66	1	DarkCorner	DarkCorner	11958.2	350.079	4.093429e+000	4.078242e+000	41	19	6.785206e+000	0	0	0	0	0	0	-4.8264	0	0	48.5334	19.2439
DATA	849	10	84	66	1	DarkCorner	DarkCorner	11983.3	350.286	4.217658e+000	4.202010e+000	37	19	5.686783e+000	0	0	0	0	0	0	-9.91499	0	0	48.8603	18.8857
DATA	850	10	85	66	1	DarkCorner	DarkCorner	12008.5	350.244	4.355436e+000	4.339277e+000	40	17	5.128698e+000	0	0	0	0	0	0	-7.83778	0	0	49.8279	17.4578
DATA	851	11	1	66	1	DarkCorner	DarkCorner	9862.84	354.96	3.494279e+000	3.481315e+000	34.5	17	4.389417e+000	0	0	0	0	0	0	-8.13901	0	0	47.8731	17.7158
DATA	852	11	2	66	1	DarkCorner	DarkCorner	9887.66	354.521	3.438766e+000	3.426008e+000	39	19	5.103487e+000	0	0	0	0	0	0	-4.56323	0	0	48.5334	19.7407
DATA	853	11	3	66	1	DarkCorner	DarkCorner	9913.71	354.89	3.385373e+000	3.372813e+000	39.5	20	5.000178e+000	0	0	0	0	0	0	-3.91033	0	0	50.7771	19.2941
DATA	854	11	4	66	1	DarkCorner	DarkCorner	9938.64	354.932	3.339521e+000	3.327131e+000	41	17.5	5.766167e+000	0	0	0	0	0	0	-3.6536	0	0	48.5334	18.2857
DATA	855	11	5	66	1	DarkCorner	DarkCorner	9964.53	355.09	3.296529e+000	3.284299e+000	37	21	6.109016e+000	0	0	0	0	0	0	-6.77312	0	0	49.5074	20.4848
DATA	856	11	6	66	1	DarkCorner	DarkCorner	9989.68	355.068	3.259112e+000	3.247021e+000	39	21	5.187372e+000	0	0	0	0	0	0	-4.09635	0	0	48.8603	19.7037
DATA	857	11	7	0	0	A_04_P010361	A_04_P010361	10015.6	355.282	9.649407e+000	3.354102e+000	52	17.5	5.934385e+000	0	0	0	0	0	0	8.599	1	0	47.5395	18.4286
DATA	858	11	8	0	0	A_04_P088317	ENSOCUT00000004813	10040.3	355.211	4.098951e+003	4.099074e+002	3535.5	18	8.583680e+000	0	0	0	0	0	0	3686.35	1	1	48.5334	20.2903
DATA	859	11	9	0	0	A_04_P083072	ENSOCUT00000002717	10066	355	6.135367e+001	6.899386e+000	96	21.5	1.007147e+001	0	0	0	0	0	0	55.6546	1	1	54.9904	23.7188
DATA	860	11	10	0	0	A_04_P059247	ENSOCUT00000013082	10091.3	355.16	3.615235e+001	4.783006e+000	76.5	19.5	5.899960e+000	0	0	0	0	0	0	33.0466	1	1	48.8603	20.9286
DATA	861	11	11	0	0	A_04_P083942	A_04_P083942	10116.5	355.179	6.892973e+001	7.562250e+000	108	19	3.962905e+000	0	0	0	0	0	0	63.4388	1	1	49.1849	19.7692
DATA	862	11	12	0	0	A_04_P008901	DN887400	10142.1	355.386	2.132239e+001	3.755244e+000	65	20	5.233679e+000	0	0	0	0	0	0	19.7458	1	1	65	20.5161
DATA	863	11	13	0	0	A_04_P009512	A_04_P009512	10167.5	355.352	7.081290e+002	7.087961e+001	686	19.5	5.512908e+000	0	0	0	0	0	0	659.313	1	1	57.5363	19.8235
DATA	864	11	14	0	0	A_04_P074609	ENSOCUT00000003730	10192.6	355.418	2.141361e+004	2.141363e+003	19665	19	6.005374e+000	0	0	0	0	0	0	20031.7	1	1	53.2255	20
DATA	865	11	15	0	0	A_04_P043306	ENSOCUT00000015963	10218.4	355.427	3.925643e+000	3.072394e+000	48	22	5.980262e+000	0	0	0	0	0	0	3.68784	1	0	57.5363	22.0741
DATA	866	11	16	0	0	A_04_P092858	NM_001171323	10243.6	355.427	6.404665e+001	7.087953e+000	103	30	1.638312e+001	0	0	0	0	1	0	60.3824	1	1	57.5363	34.64
DATA	867	11	17	0	0	A_04_P045777	ENSOCUT00000012172	10269.1	355.386	1.941038e+002	1.964497e+001	232	30	1.683973e+001	0	0	0	0	1	0	183.57	1	1	57.259	35.1875
DATA	868	11	18	0	0	A_04_P050023	ENSOCUT00000016226	10294.5	355.352	1.297587e+003	1.297938e+002	1279	31	1.876114e+001	0	0	0	0	1	0	1230.42	1	1	65	36.1379
DATA	869	11	19	0	0	A_04_P075593	ENSOCUT00000004591	10319.8	355.43	1.380849e+003	1.381178e+002	1376	25	1.131441e+001	0	0	0	0	1	0	1312.34	1	1	58.0869	28.3571
DATA	870	11	20	0	0	A_04_P081288	ENSOCUT00000002032	10344.9	355.481	7.738654e+003	7.738712e+002	7455.5	23.5	9.206838e+000	0	0	0	0	1	0	7368.58	1	1	49.5074	25.3929
DATA	871	11	21	0	0	A_04_P000562	NM_001089317	10370.6	355.427	3.012875e+000	3.001697e+000	46	22	4.021608e+000	0	0	0	0	0	0	-1.03485	0	0	57.5363	22.44
DATA	872	11	22	0	0	A_04_P088664	A_04_P088664	10396.1	355.5	7.720605e+001	8.282190e+000	121	23	9.332202e+000	0	0	0	0	0	0	73.7241	1	1	56.9804	24.56
DATA	873	11	23	0	0	A_04_P002488	NM_001082720	10421.1	355.4	1.770552e+003	1.770806e+002	1704	23	6.193708e+000	0	0	0	0	0	0	1692.35	1	1	50.1463	23.4474
DATA	874	11	24	0	0	A_04_P096406	ENSOCUT00000009412	10446.7	355.5	3.003578e+000	2.997106e+000	51	19.5	6.432496e+000	0	0	0	0	0	0	1.60008	0	0	57.5363	20.6765
DATA	875	11	25	0	0	A_04_P087342	ENSOCUT00000004891	10472	355.512	5.755327e+003	5.755405e+002	5483.5	19	7.259309e+000	0	0	0	0	0	0	5508.99	1	1	51.0895	21.0488
DATA	876	11	26	0	0	A_04_P025181	EB374775	10497.7	355.685	6.979512e+002	6.985910e+001	712	24	8.958594e+000	0	0	0	0	0	0	668.403	1	1	48.2044	25.1111
DATA	877	11	27	0	0	A_04_P047508	ENSOCUT00000009725	10523.1	355.5	2.999506e+000	2.989849e+000	46	22.5	5.377795e+000	0	0	0	0	0	0	0.898221	0	0	65	22.5588
DATA	878	11	28	0	0	A_04_P023790	XM_002723860	10548.5	355.5	6.693353e+004	6.693354e+003	70750.5	21	6.619244e+000	0	1	0	0	0	0	64129.5	1	1	57.5363	21.4242
DATA	879	11	29	0	0	A_04_P097442	ENSOCUT00000002693	10573.7	355.5	2.998576e+000	2.987451e+000	45	22	5.024561e+000	0	0	0	0	0	0	-1.14358	0	0	65	21.3939
DATA	880	11	30	0	0	A_04_P038237	ENSOCUT00000003481	10599.3	355.5	2.998430e+000	2.987305e+000	42	25	5.294169e+000	0	0	0	0	1	0	-4.15685	0	0	65	25.3125
DATA	881	11	31	0	0	A_04_P015750	AY171864	10624.5	355.831	2.998195e+000	2.996219e+000	49	21.5	5.508411e+000	0	0	0	0	0	0	2.24202	0	0	47.8731	20.75
DATA	882	11	32	0	0	A_04_P002571	NM_001082144	10649.9	355.944	5.699195e+003	5.699273e+002	5458.5	18	3.573805e+000	0	0	0	0	0	0	5461.74	1	1	46.8651	18.1852
DATA	883	11	33	0	0	A_04_P008104	ENSOCUT00000002780	10675.3	355.9	1.381942e+004	1.381945e+003	13536	20	4.466399e+000	0	0	0	0	0	0	13243	1	1	47.2035	19.8889
DATA	884	11	34	0	0	A_04_P016883	ENSOCUT00000017253	10700.6	355.573	6.168503e+005	6.168503e+004	592629	26	1.947239e+001	0	0	1	0	1	0	591050	1	1	57.5363	32.4074
DATA	885	11	35	0	0	A_04_P047967	ENSOCUT00000013308	10725.7	355.84	1.071764e+003	1.072180e+002	1054	23	6.090720e+000	0	0	0	0	0	0	1026.96	1	1	49.1849	22.4074
DATA	886	11	36	0	0	A_04_P070237	ENSOCUT00000024215	10751.6	355.573	2.998855e+000	2.996856e+000	49	21	5.960655e+000	0	0	0	0	0	0	2.23923	0	0	57.5363	22
DATA	887	11	37	0	0	A_04_P025251	CU466026	10777	355.545	2.998849e+000	2.987723e+000	41	24	6.116392e+000	0	0	0	0	0	0	-4.44199	0	0	55.8519	24.7778
DATA	888	11	38	0	0	A_04_P013852	ENSOCUT00000030678	10802.4	355.573	8.999308e+000	3.120189e+000	55	22	4.697272e+000	0	0	0	0	0	0	8.62287	1	0	57.5363	21.7333
DATA	889	11	39	0	0	A_04_P020768	A_04_P020768	10827.8	355.618	2.101942e+003	2.102154e+002	2033	23	5.320729e+000	0	0	0	0	0	0	2014.18	1	1	46.5243	23.4118
DATA	890	11	40	0	0	A_04_P051922	A_04_P051922	10853.4	355.573	7.619615e+000	3.082733e+000	54	21	7.051277e+000	0	0	0	0	0	0	7.30213	1	0	57.5363	21.65
DATA	891	11	41	0	0	A_04_P075882	ENSOCUT00000013407	10878.2	356.162	1.705409e+002	1.731357e+001	209	20.5	7.070320e+000	0	0	0	0	0	0	163.478	1	1	46.1809	20.7143
DATA	892	11	42	0	0	A_04_P078540	ENSOCUT00000010060	10903.5	356.125	5.827525e+003	5.827601e+002	5518	18.5	4.755638e+000	0	0	0	0	0	0	5587.01	1	1	47.8731	18.2667
DATA	893	11	43	0	0	A_04_P061053	ENSOCUT00000015110	10929.5	355.648	2.996754e+000	2.985636e+000	43.5	20.5	5.761003e+000	0	0	0	0	0	0	-1.86666	0	0	57.5363	20.8214
DATA	894	11	44	0	0	A_04_P014821	AY171889	10954.6	355.573	2.996240e+000	2.985124e+000	42	21	5.837788e+000	0	0	0	0	0	0	-4.49228	0	0	57.5363	22.1852
DATA	895	11	45	0	0	A_04_P064282	ENSOCUT00000009720	10979.9	355.975	1.456203e+004	1.456206e+003	13884	20	4.651511e+000	0	0	0	0	0	0	13968.5	1	1	49.8279	20.3548
DATA	896	11	46	0	0	A_04_P005266	DN891060	11005.3	356.12	8.255194e+001	8.777820e+000	126.5	20	7.144928e+000	0	0	0	0	0	0	79.2045	1	1	48.8603	20.4167
DATA	897	11	47	0	0	A_04_P064987	A_04_P064987	11031	356	2.994301e+000	2.985915e+000	49	21	3.988620e+000	0	0	0	0	0	0	1.22335	0	0	54.9904	21
DATA	898	11	48	0	0	A_04_P058483	ENSOCUT00000016676	11056.1	356.013	2.446907e+003	2.447089e+002	2319	18	4.349025e+000	0	0	0	0	0	0	2348.31	1	1	48.5334	18.8929
DATA	899	11	49	0	0	A_04_P005108	NM_001195668	11081.5	356	7.132073e+005	7.132073e+004	685176	24	1.162617e+001	0	0	0	0	1	0	684515	1	1	54.1152	26.0667
DATA	900	11	50	0	0	A_04_P061087	ENSOCUT00000014964	11107.1	356.192	4.297100e+002	4.307438e+001	459	23	7.656940e+000	0	0	0	0	0	0	412.439	1	1	47.5395	22.4211
DATA	901	11	51	0	0	A_04_P073807	ENSOCUT00000012171	11132.5	356.352	1.105529e+003	1.105932e+002	1100	21.5	6.686614e+000	0	0	0	0	0	0	1061.03	1	1	57.5363	23.1429
DATA	902	11	52	0	0	A_04_P088217	ENSOCUT00000013343	11157.9	356.386	1.970391e+003	1.970617e+002	1958	24	6.879922e+000	0	0	0	0	0	0	1890.66	1	1	57.259	24.1111
DATA	903	11	53	0	0	A_04_P028290	XM_002711671	11183.5	356.352	1.245160e+005	1.245160e+004	123288	22	4.639730e+000	0	0	0	0	0	0	119431	1	1	57.5363	21.7931
DATA	904	11	54	0	0	A_04_P004805	ENSOCUT00000008200	11208.5	356.742	1.697221e+004	1.697223e+003	16733	23.5	4.523375e+000	0	0	0	0	0	0	16271.9	1	1	46.5243	23.2333
DATA	905	11	55	0	0	A_04_P015672	AY171832	11234.4	356.427	9.212022e+000	3.127147e+000	53	22	4.490603e+000	0	0	0	0	0	0	8.82434	1	0	57.5363	20.8
DATA	906	11	56	0	0	A_04_P047547	A_04_P047547	11259.5	356.382	1.200162e+002	1.236881e+001	153	20	3.323376e+000	0	0	0	0	0	0	114.85	1	1	47.2035	19.7
DATA	907	11	57	0	0	A_04_P029035	EC625051	11285	356.455	8.331714e+001	8.853721e+000	125	21.5	3.636343e+000	0	0	0	0	0	0	79.6305	1	1	55.8519	21.5333
DATA	908	11	58	0	0	A_04_P094636	ENSOCUT00000017381	11309.9	356.5	4.126475e+003	4.126584e+002	4005	23	5.581563e+000	0	0	0	0	0	0	3937.83	1	1	49.8279	24.6667
DATA	909	11	59	0	0	A_04_P029183	NM_001171097	11335.6	356.427	1.319515e+002	1.353315e+001	166.5	21.5	5.070073e+000	0	0	0	0	0	0	125.671	1	1	57.5363	21.1875
DATA	910	11	60	0	0	A_04_P015734	AY171852	11361.3	356.5	3.394794e+000	3.031789e+000	48	21.5	4.931834e+000	0	0	0	0	0	0	3.22566	1	0	57.5363	21.7667
DATA	911	11	61	0	0	A_04_P098842	ENSOCUT00000006100	11386.4	356.444	8.268400e+003	8.268455e+002	7942	20.5	5.687757e+000	0	0	0	0	0	0	7834.99	1	1	48.2044	21.1667
DATA	912	11	62	0	0	A_04_P088915	ENSOCUT00000004070	11411.5	356.386	1.124731e+004	1.124735e+003	10979	22	5.868777e+000	0	0	0	0	0	0	10623.5	1	1	47.5395	21.5938
DATA	913	11	63	0	0	A_04_P031574	AF090363	11437.4	356.427	3.053619e+000	3.042406e+000	43.5	20	4.318808e+000	0	0	0	0	0	0	0.249933	0	0	57.5363	19.7714
DATA	914	11	64	0	0	A_04_P077437	ENSOCUT00000017613	11462.2	356.194	3.317050e+002	3.331092e+001	361	22	3.808533e+000	0	0	0	0	0	0	310.78	1	1	47.5395	21.8276
DATA	915	11	65	0	1	ETG05_66023	ETG05_66023	11488.1	356.5	3.031591e+001	4.314954e+000	74.5	22	4.969879e+000	0	0	0	0	0	0	28.263	1	1	56.9804	21.5405
DATA	916	11	66	0	0	A_04_P002711	NM_001082212	11513.5	356.5	6.097225e+004	6.097226e+003	57585	22	5.103660e+000	0	0	0	0	0	0	56524.2	1	1	57.5363	23.1212
DATA	917	11	67	0	0	A_04_P065522	A_04_P065522	11538.9	356.5	9.537419e+000	3.250653e+000	55	19	4.878247e+000	0	0	0	0	0	0	8.78559	1	0	56.9804	19.3784
DATA	918	11	68	0	0	A_04_P083842	A_04_P083842	11564.4	356.573	1.075233e+002	1.119862e+001	142	19.5	4.015649e+000	0	0	0	0	0	0	98.3403	1	1	65	19.8571
DATA	919	11	69	0	0	A_04_P008551	ENSOCUT00000009909	11589.4	356.844	2.227175e+003	2.227399e+002	2052.5	21	5.316456e+000	0	0	0	0	0	0	2021.19	1	1	49.8279	20.0882
DATA	920	11	70	0	0	A_04_P002877	NM_001082723	11615.1	356.5	3.195127e+000	3.183272e+000	45	22	6.619356e+000	0	0	0	0	0	0	-1.58755	0	0	56.9804	22.1111
DATA	921	11	71	0	0	A_04_P015471	AY171746	11640.5	356.5	3.226840e+000	3.214869e+000	40	20.5	5.556384e+000	0	0	0	0	0	0	-4.60798	0	0	65	21.7895
DATA	922	11	72	0	0	A_04_P099724	XM_002718701	11665.7	356.5	1.468535e+002	1.504064e+001	174	22	4.710590e+000	0	0	0	0	0	0	129.357	1	1	57.5363	22.2414
DATA	923	11	73	0	0	A_04_P067125	ENSOCUT00000009484	11690.9	357.31	9.146538e+003	9.146597e+002	8006	25	8.184742e+000	0	0	0	0	1	0	7963.54	1	1	46.8651	26.36
DATA	924	11	74	0	0	A_04_P032072	ENSOCUT00000008420	11716.6	357.347	1.514665e+002	1.550879e+001	176	22	4.884411e+000	0	0	0	0	0	0	130.134	1	1	47.5395	21.0667
DATA	925	11	75	0	0	A_04_P096971	ENSOCUT00000002865	11741.9	356.872	1.032803e+004	1.032808e+003	8554	23	3.863504e+000	0	0	0	0	0	0	8745.15	1	1	48.8603	22.52
DATA	926	11	76	0	0	A_04_P096134	ENSOCUT00000005262	11767.4	356.573	1.600478e+001	3.789609e+000	59	21.5	7.629309e+000	0	0	0	0	0	0	13.3377	1	0	57.5363	22.2778
DATA	927	11	77	0	0	A_04_P011461	CU464793	11792.6	356.573	7.145636e+005	7.145636e+004	585753	25	1.050742e+001	0	0	0	0	0	0	585459	1	1	57.5363	24.8333
DATA	928	11	78	0	0	A_04_P090947	ENSOCUT00000005500	11818.4	356.573	1.958258e+003	1.958582e+002	1614	24	7.266820e+000	0	0	0	0	1	0	1574.35	1	1	57.5363	25.84
DATA	929	11	79	0	0	A_04_P025936	EB373916	11843.6	356.573	2.765447e+001	4.565430e+000	69	21.5	5.788490e+000	0	0	0	0	0	0	21.793	1	1	57.5363	20.6071
DATA	930	11	80	66	1	DarkCorner	DarkCorner	11869.1	356.614	3.726715e+000	3.712889e+000	40	20	7.229525e+000	0	0	0	0	0	0	-6.46924	0	0	65	20.875
DATA	931	11	81	66	1	DarkCorner	DarkCorner	11894.4	356.873	3.814749e+000	3.800596e+000	40	18	3.861335e+000	0	0	0	0	0	0	-5.24697	0	0	50.1463	17.9189
DATA	932	11	82	66	1	DarkCorner	DarkCorner	11919.8	357.12	3.912033e+000	3.897519e+000	39	19	5.962218e+000	0	0	0	0	0	0	-7.63678	0	0	47.8731	19.7027
DATA	933	11	83	66	1	DarkCorner	DarkCorner	11946	357.145	4.023488e+000	4.008561e+000	41	20	6.291564e+000	0	0	0	0	0	0	-5.3468	0	0	47.8731	19.8529
DATA	934	11	84	66	1	DarkCorner	DarkCorner	11970.7	357.306	4.139104e+000	4.123747e+000	39.5	18	7.163986e+000	0	0	0	0	0	0	-6.6948	0	0	44.4243	18.9714
DATA	935	11	85	66	1	DarkCorner	DarkCorner	11995.9	357.188	4.269472e+000	4.253632e+000	39	18	5.876226e+000	0	0	0	0	0	0	-6.7003	0	0	46.5243	18.4324
DATA	936	12	1	66	1	DarkCorner	DarkCorner	9875.38	362.256	3.458431e+000	3.445600e+000	40	19	3.851581e+000	0	0	0	0	0	0	-4.37753	0	0	50.1463	19.5625
DATA	937	12	2	66	1	DarkCorner	DarkCorner	9900.49	362.732	3.404336e+000	3.391706e+000	41	21	6.009844e+000	0	0	0	0	0	0	-2.31842	0	0	47.2035	20.2414
DATA	938	12	3	66	1	DarkCorner	DarkCorner	9926.42	362.427	3.354608e+000	3.342162e+000	39	17.5	4.812324e+000	0	0	0	0	0	0	-4.15984	0	0	57.5363	17.9615
DATA	939	12	4	66	1	DarkCorner	DarkCorner	9951.33	362.514	3.311200e+000	3.298915e+000	42	19.5	5.929473e+000	0	0	0	0	0	0	-3.04206	0	0	47.8731	19.5882
DATA	940	12	5	66	1	DarkCorner	DarkCorner	9976.94	362.481	3.271100e+000	3.258964e+000	40.5	20	4.823197e+000	0	0	0	0	0	0	-3.18926	0	0	50.4627	20.1786
DATA	941	12	6	0	0	A_04_P005999	DN890429	10002.3	362.476	6.042364e+001	6.848414e+000	96	19.5	5.993383e+000	0	0	0	0	0	0	53.6599	1	1	51.4001	19.9286
DATA	942	12	7	0	0	A_04_P061073	ENSOCUT00000003686	10027.3	362.6	2.656276e+003	2.656467e+002	2385	18	4.992112e+000	0	0	0	0	0	0	2382.32	1	1	50.7771	18.2759
DATA	943	12	8	0	0	A_04_P016823	ENSOCUT00000028669	10053.4	362.427	3.082730e+005	3.082730e+004	280989	24	8.669734e+000	0	0	0	0	0	0	279032	1	1	57.5363	24.25
DATA	944	12	9	0	0	A_04_P064440	ENSOCUT00000012999	10078.6	362.427	1.000752e+001	3.293144e+000	53.5	18	6.733003e+000	0	0	0	0	0	0	9.13104	1	0	57.5363	20.4
DATA	945	12	10	0	0	A_04_P042175	ENSOCUT00000000144	10103.9	362.589	9.106292e+003	9.106345e+002	8446	21	5.533117e+000	0	0	0	0	0	0	8369.34	1	1	53.5237	20.3333
DATA	946	12	11	0	0	A_04_P085719	ENSOCUT00000000896	10129.4	362.506	1.452145e+003	1.452475e+002	1399	19.5	5.410080e+000	0	0	0	0	0	0	1343.27	1	1	52.9257	19.8
DATA	947	12	12	0	0	A_04_P087552	ENSOCUT00000015759	10154.5	362.5	9.114690e+002	9.119883e+001	886.5	20	5.484828e+000	0	0	0	0	0	0	847.911	1	1	50.4627	19.8
DATA	948	12	13	0	0	A_04_P026286	ENSOCUT00000030166	10180	362.69	5.133622e+003	5.133714e+002	4896	18	5.569726e+000	0	0	0	0	0	0	4800.18	1	1	47.2035	19.5143
DATA	949	12	14	0	0	A_04_P004036	NM_001160278	10205.5	362.5	4.908376e+001	5.777760e+000	92	21.5	6.078784e+000	0	0	0	0	0	0	46.0984	1	1	57.5363	21.875
DATA	950	12	15	0	0	A_04_P080314	ENSOCUT00000000602	10230.9	362.5	5.091092e+005	5.091092e+004	479794	32	2.153595e+001	0	0	1	0	1	0	479995	1	1	56.9804	36.1212
DATA	951	12	16	0	0	A_04_P034197	ENSOCUT00000001658	10256.1	362.621	1.976657e+004	1.976660e+003	19066	25	1.130973e+001	0	0	0	0	1	0	18698.6	1	1	45.4864	28.08
DATA	952	12	17	0	0	A_04_P068847	NM_001082330	10281.7	362.5	4.000844e+005	4.000844e+004	379893	43.5	2.666284e+001	0	0	1	0	1	0	379555	1	1	57.5363	49.7
DATA	953	12	18	0	0	A_04_P002298	NM_001082129	10307.3	362.5	6.953774e+005	6.953774e+004	663215	30	1.358919e+001	0	0	0	0	1	0	661323	1	1	57.5363	30.8846
DATA	954	12	19	0	0	A_04_P054396	ENSOCUT00000009573	10332.5	362.5	3.530413e+005	3.530413e+004	341469	24.5	1.176264e+001	0	0	0	0	1	0	336435	1	1	57.5363	26.2857
DATA	955	12	20	0	0	A_04_P095888	ENSOCUT00000028248	10358	362.545	1.167732e+001	3.218082e+000	57.5	22	5.879747e+000	0	0	0	0	0	0	11.1472	1	0	55.8519	22.1429
DATA	956	12	21	0	0	A_04_P030149	DN882847	10383.4	362.573	2.651094e+001	3.999440e+000	70	21	5.951609e+000	0	0	0	0	0	0	25.3431	1	1	57.5363	20.963
DATA	957	12	22	0	0	A_04_P034559	NM_001082038	10408.5	362.686	1.623549e+004	1.623552e+003	16678	25	8.288175e+000	0	0	0	0	1	0	15538	1	1	47.8731	25.5417
DATA	958	12	23	0	0	A_04_P022202	ENSOCUT00000021236	10434	363.226	3.584798e+004	3.584799e+003	33765	22	6.111341e+000	0	0	0	0	0	0	34343	1	1	45.4864	22.5
DATA	959	12	24	0	0	A_04_P086657	ENSOCUT00000008793	10459.3	363.254	1.473862e+004	1.473865e+003	14072	18	7.494759e+000	0	0	0	0	0	0	14129.6	1	1	45.835	20.1316
DATA	960	12	25	0	0	A_04_P098886	ENSOCUT00000001461	10485	362.545	3.059494e+001	4.274404e+000	78	21	6.569270e+000	0	0	0	0	0	0	29.3409	1	1	55.8519	22.303
DATA	961	12	26	0	0	A_04_P050169	ENSOCUT00000013579	10510.2	363.097	4.356793e+001	5.280433e+000	86	24	6.751596e+000	0	0	0	0	0	0	41.8026	1	1	47.5395	23.2593
DATA	962	12	27	0	0	A_04_P100402	ENSOCUT00000004946	10535.6	362.573	2.250586e+001	3.736886e+000	69	21	5.897694e+000	0	0	0	0	0	0	21.5966	1	1	65	20.871
DATA	963	12	28	0	0	A_04_P022741	ENSOCUT00000005276	10561.1	363.25	1.807617e+004	1.807619e+003	17575	22	6.475450e+000	0	0	0	0	0	0	17351.1	1	1	45.835	22.9375
DATA	964	12	29	0	0	A_04_P013538	ENSOCUT00000011838	10586.4	362.733	1.691831e+004	1.691834e+003	15893	22.5	4.900889e+000	0	0	0	0	0	0	16238.9	1	1	49.1849	23.2647
DATA	965	12	30	0	0	A_04_P101175	A_04_P101175	10611.9	362.614	2.993525e+000	2.982419e+000	43	22	5.797727e+000	0	0	0	0	0	0	-2.87767	0	0	57.259	23.3636
DATA	966	12	31	0	0	A_04_P070972	ENSOCUT00000017304	10637.5	362.648	3.960085e+001	4.957551e+000	85	20.5	5.599863e+000	0	0	0	0	0	0	38.0097	1	1	57.5363	20.1071
DATA	967	12	32	0	0	A_04_P073413	ENSOCUT00000016689	10662.6	363.092	1.176458e+003	1.176836e+002	1188	18.5	4.326988e+000	0	0	0	0	0	0	1129.26	1	1	49.1849	18.875
DATA	968	12	33	0	0	A_04_P030860	DN889303	10688.1	362.935	4.831094e+004	4.831095e+003	43707	23	7.442084e+000	0	1	0	0	0	0	46368.8	1	1	54.4085	23.6667
DATA	969	12	34	0	0	A_04_P070297	ENSOCUT00000017520	10713.5	363	6.288719e+000	3.048179e+000	54	25.5	1.976084e+001	0	0	1	0	1	0	6.03574	1	0	54.1152	31.25
DATA	970	12	35	0	0	A_04_P071893	NM_001081999	10738.8	363.153	6.181089e+001	6.863064e+000	107	20.5	5.960097e+000	0	0	0	0	0	0	59.3248	1	1	47.8731	22.1316
DATA	971	12	36	0	0	A_04_P001351	NM_001099955	10764.5	363	2.993806e+000	2.983679e+000	48.5	22	6.170267e+000	0	0	0	0	0	0	0.733822	0	0	54.1152	22.5588
DATA	972	12	37	0	0	A_04_P019977	EB380073	10789.6	363.092	2.731315e+003	2.731478e+002	2656.5	24	6.528225e+000	0	0	0	0	0	0	2621.47	1	1	49.1849	23.3929
DATA	973	12	38	0	0	A_04_P024686	A_04_P024686	10815.1	363.065	2.993530e+000	2.992256e+000	49	23	5.203907e+000	0	0	0	0	0	0	2.32632	0	0	54.4085	22.375
DATA	974	12	39	0	0	A_04_P003112	NM_001082633	10840	363.127	2.144162e+003	2.144370e+002	2037	21.5	6.246352e+000	0	0	0	0	0	0	2058.24	1	1	46.8651	22.2273
DATA	975	12	40	0	0	A_04_P080421	ENSOCUT00000001821	10865.9	363.299	7.138576e+002	7.144800e+001	714.5	22	7.304394e+000	0	0	0	0	0	0	685.36	1	1	49.8279	22.3333
DATA	976	12	41	0	0	A_04_P084332	ENSOCUT00000012431	10891.1	363.397	7.316413e+002	7.322484e+001	750	20.5	6.859845e+000	0	0	0	0	0	0	702.555	1	1	49.8279	19.6667
DATA	977	12	42	0	0	A_04_P063437	ENSOCUT00000006602	10916.5	363.5	1.158021e+004	1.158024e+003	10868	19	6.018050e+000	0	0	0	0	0	0	11122	1	1	52.9257	20.0714
DATA	978	12	43	0	0	A_04_P070014	ENSOCUT00000006047	10942.1	363.386	3.613946e+002	3.626212e+001	384	22	5.564192e+000	0	0	0	0	0	0	347.155	1	1	65	22.0909
DATA	979	12	44	0	0	A_04_P027313	ENSOCUT00000003474	10967.5	363.352	2.276480e+001	3.749601e+000	69.5	21	5.728072e+000	0	0	0	0	0	0	21.8721	1	1	57.5363	21.4595
DATA	980	12	45	0	0	A_04_P080527	ENSOCUT00000012224	10992.6	363.427	5.835838e+002	5.843436e+001	598	20	6.937218e+000	0	0	0	0	0	0	560.822	1	1	57.5363	21
DATA	981	12	46	0	0	A_04_P026012	EB373855	11018.6	363.938	2.988962e+000	2.977873e+000	43	20	5.697751e+000	0	0	0	0	0	0	-2.73604	0	0	50.4627	21.5333
DATA	982	12	47	0	0	A_04_P075814	A_04_P075814	11043.7	363.398	5.336006e+002	5.344308e+001	557	18.5	5.528418e+000	0	0	0	0	0	0	512.965	1	1	51.7088	20.2917
DATA	983	12	48	0	0	A_04_P045588	A_04_P045588	11069	363.455	2.988480e+000	2.991267e+000	50	21	6.464403e+000	0	0	0	0	0	0	2.76678	0	0	55.8519	22.0667
DATA	984	12	49	0	0	A_04_P074906	XR_084831	11094.5	363.5	2.555631e+002	2.572915e+001	287.5	22.5	1.026181e+001	0	0	0	0	0	0	245.727	1	1	65	23.7059
DATA	985	12	50	0	0	A_04_P052076	ENSOCUT00000008674	11119.7	363.5	2.988398e+000	2.982681e+000	51	21	4.376946e+000	0	0	0	0	0	0	1.72009	0	0	57.5363	20.8108
DATA	986	12	51	0	0	A_04_P067247	XM_002723239	11145.4	363.427	4.102014e+000	3.005918e+000	49.5	21	6.285908e+000	0	0	0	0	0	0	3.94335	1	0	57.5363	22.9333
DATA	987	12	52	0	0	A_04_P101572	ENSOCUT00000001082	11170.6	363.427	7.851054e+000	3.080350e+000	52	20	4.750325e+000	0	0	0	0	0	0	7.54531	1	0	65	20.9677
DATA	988	12	53	0	0	A_04_P020122	EB379936	11196.1	363.5	2.376575e+001	3.811532e+000	68	24.5	4.272466e+000	0	0	0	0	0	0	22.8306	1	1	56.9804	23.5714
DATA	989	12	54	0	0	A_04_P016193	ENSOCUT00000016052	11221	363.676	4.898800e+002	4.907865e+001	491	22	2.782433e+000	0	0	0	0	0	0	470.336	1	1	49.1849	22
DATA	990	12	55	0	0	A_04_P062292	ENSOCUT00000023385	11246.4	363.611	3.125409e+001	4.321267e+000	75.5	19	5.284386e+000	0	0	0	0	0	0	29.9812	1	1	48.2044	19.5161
DATA	991	12	56	0	0	A_04_P026931	A_04_P026931	11272.2	363.658	3.755824e+001	4.799075e+000	81	21	4.702561e+000	0	0	0	0	0	0	35.9888	1	1	48.5334	19.6471
DATA	992	12	57	0	0	A_04_P063157	ENSOCUT00000008329	11297.5	363.5	5.794781e+004	5.794782e+003	54708	22	5.671856e+000	0	0	0	0	0	0	55446.9	1	1	57.5363	21.7931
DATA	993	12	58	0	0	A_04_P014709	AY171825	11322.6	364.118	1.559553e+004	1.559556e+003	14896	23	6.178358e+000	0	0	0	0	0	0	14899.6	1	1	46.5243	23.4583
DATA	994	12	59	0	0	A_04_P025532	A_04_P025532	11348.3	363.805	2.584379e+001	3.961870e+000	72	22	4.705118e+000	0	0	0	0	0	0	24.6365	1	1	51.0895	22.027
DATA	995	12	60	0	0	A_04_P026251	EB373617	11373.5	363.627	5.114420e+003	5.114508e+002	4908	20.5	5.823160e+000	0	0	0	0	0	0	4863.18	1	1	51.7088	20.4333
DATA	996	12	61	0	0	A_04_P088042	ENSOCUT00000016112	11399.4	363.573	1.991447e+002	2.014210e+001	233.5	19	5.192313e+000	0	0	0	0	0	0	188.79	1	1	57.5363	19.963
DATA	997	12	62	0	0	A_04_P020236	EB379823	11424.6	363.573	1.236612e+001	3.272609e+000	56	21.5	5.081861e+000	0	0	0	0	0	0	11.6831	1	0	57.5363	20.4118
DATA	998	12	63	0	0	A_04_P101285	ENSOCUT00000009118	11449.7	363.709	4.731307e+002	4.741076e+001	490.5	21	4.595189e+000	0	0	0	0	0	0	445.256	1	1	50.7771	20.5172
DATA	999	12	64	0	0	A_04_P056131	A_04_P056131	11475.1	363.986	1.174192e+003	1.174589e+002	1166	21	4.883646e+000	0	0	0	0	0	0	1100.04	1	1	46.8651	20.75
DATA	1000	12	65	0	0	A_04_P075249	ENSOCUT00000008997	11500.6	363.573	3.617401e+000	3.093256e+000	49	23	5.528850e+000	0	0	0	0	0	0	3.37081	1	0	65	23.5455
DATA	1001	12	66	0	0	A_04_P071253	A_04_P071253	11526.4	363.573	7.398149e+001	8.017777e+000	112	21	4.808147e+000	0	0	0	0	0	0	68.523	1	1	57.5363	21.4194
DATA	1002	12	67	0	0	A_04_P070969	ENSOCUT00000017284	11551.3	364.375	1.025389e+002	1.071519e+001	137	19	5.206820e+000	0	0	0	0	0	0	94.3777	1	1	47.5395	19.8049
DATA	1003	12	68	0	0	A_04_P013368	AF014733	11576.9	363.614	1.501473e+001	3.475648e+000	58	20	4.601156e+000	0	0	0	0	0	0	13.712	1	0	65	19.4722
DATA	1004	12	69	0	0	A_04_P066699	ENSOCUT00000028463	11602.2	364.092	4.215449e+001	5.268557e+000	85	20	5.745608e+000	0	0	0	0	0	0	38.1835	1	1	45.835	20.3514
DATA	1005	12	70	0	0	A_04_P077705	A_04_P077705	11627.6	363.573	7.476998e+000	3.276936e+000	53	22	5.951977e+000	0	0	0	0	0	0	6.70862	1	0	57.5363	21.7059
DATA	1006	12	71	0	0	A_04_P079187	ENSOCUT00000011645	11652.9	364	3.049716e+004	3.049718e+003	27165	20	4.521657e+000	0	0	0	0	0	0	27087.5	1	1	49.8279	20.7143
DATA	1007	12	72	0	0	A_04_P075760	ENSOCUT00000002369	11678.3	363.893	9.417325e+002	9.422965e+001	825	21	5.513530e+000	0	0	0	0	0	0	826.941	1	1	48.8603	21.5517
DATA	1008	12	73	0	0	A_04_P031291	AY171901	11704	364	6.120399e+000	3.357701e+000	52	23	8.210548e+000	0	0	0	0	0	0	5.30688	1	0	54.9904	24.5185
DATA	1009	12	74	0	0	A_04_P043632	A_04_P043632	11729.5	364	7.142361e+001	7.887822e+000	107	22	4.926980e+000	0	0	0	0	0	0	61.0817	1	1	54.1152	21.1429
DATA	1010	12	75	0	0	A_04_P065097	ENSOCUT00000000152	11754.3	364.2	5.281343e+000	3.437178e+000	50	22	6.806353e+000	0	0	0	0	0	0	4.45138	1	0	44.0646	21.4667
DATA	1011	12	76	0	0	A_04_P035227	ENSOCUT00000008153	11780.4	364.069	2.526978e+001	4.279824e+000	67	23	7.929376e+000	0	0	0	0	0	0	20.9422	1	1	53.8203	23
DATA	1012	12	77	0	0	A_04_P013174	ENSOCUT00000028121	11805.1	364.027	1.989954e+003	1.990265e+002	1648.5	23	9.422330e+000	0	0	0	0	0	0	1620.82	1	1	46.8651	24.9697
DATA	1013	12	78	0	0	A_04_P014111	XM_002724221	11830.9	364.386	6.658195e+005	6.658195e+004	530988	23	5.256118e+000	0	0	0	0	0	0	531874	1	1	57.259	22.3704
DATA	1014	12	79	0	0	A_04_P063992	ENSOCUT00000009899	11856.2	364.481	2.822307e+004	2.822309e+003	21897	23	6.391859e+000	0	0	0	0	0	0	22082.5	1	1	49.8279	22.7568
DATA	1015	12	80	66	1	DarkCorner	DarkCorner	11881.7	364.105	3.756943e+000	3.743005e+000	38.5	20	6.141346e+000	0	0	0	0	0	0	-7.85951	0	0	49.5074	20.129
DATA	1016	12	81	66	1	DarkCorner	DarkCorner	11907.7	364.039	3.851712e+000	3.837422e+000	40	19	4.013004e+000	0	0	0	0	0	0	-7.36145	0	0	49.1849	17.8857
DATA	1017	12	82	66	1	DarkCorner	DarkCorner	11932.6	363.827	3.952236e+000	3.937573e+000	38	20	5.593459e+000	0	0	0	0	0	0	-7.81397	0	0	40.2912	19.8649
DATA	1018	12	83	66	1	DarkCorner	DarkCorner	11958.2	364.315	4.064811e+000	4.049731e+000	40	19	6.053267e+000	0	0	0	0	0	0	-6.80884	0	0	52.9257	18.7273
DATA	1019	12	84	66	1	DarkCorner	DarkCorner	11983.1	364.388	4.186418e+000	4.170887e+000	37	18	6.054242e+000	0	0	0	0	0	0	-8.44835	0	0	52.0157	18.4231
DATA	1020	12	85	66	1	DarkCorner	DarkCorner	12008.5	364.2	4.323896e+000	4.307854e+000	40	18	5.303185e+000	0	0	0	0	0	0	-6.36247	0	0	47.2035	18.1153
DATA	1021	13	1	66	1	DarkCorner	DarkCorner	9862.71	369.769	3.480517e+000	3.467604e+000	36	17	4.874290e+000	0	0	0	0	0	0	-7.36775	0	0	49.8279	17.815
DATA	1022	13	2	66	1	DarkCorner	DarkCorner	9888.08	369.211	3.424187e+000	3.411483e+000	37	19	5.313404e+000	0	0	0	0	0	0	-6.67158	0	0	48.8603	20.0323
DATA	1023	13	3	66	1	DarkCorner	DarkCorner	9913.59	369.115	3.372635e+000	3.360122e+000	39	18	5.498171e+000	0	0	0	0	0	0	-4.99422	0	0	51.4001	18.6667
DATA	1024	13	4	66	1	DarkCorner	DarkCorner	9938.77	369.027	3.326686e+000	3.314344e+000	39	19	5.951485e+000	0	0	0	0	0	0	-4.39493	0	0	48.8603	18.8571
DATA	1025	13	5	66	1	DarkCorner	DarkCorner	9964.27	369.036	3.284680e+000	3.272494e+000	34	18	4.320906e+000	0	0	0	0	0	0	-10.4841	0	0	51.0895	18.2353
DATA	1026	13	6	1028	1	(+)E1A_r60_a97	E1A_r60_a97	9989.91	369.254	3.246546e+000	3.234501e+000	40	18	5.075583e+000	0	0	0	0	0	0	-4.94163	0	0	45.835	19.1923
DATA	1027	13	7	0	0	A_04_P059072	A_04_P059072	10015.1	369.5	5.489287e+001	6.354397e+000	92	18	4.986592e+000	0	0	0	0	0	0	49.0909	1	1	56.9804	18.4074
DATA	1028	13	8	0	0	A_04_P068952	A_04_P068952	10040.5	369.5	8.714027e+000	3.288413e+000	51	19	5.554653e+000	0	0	0	0	0	0	7.86695	1	0	57.5363	19.3333
DATA	1029	13	9	0	0	A_04_P098052	ENSOCUT00000004537	10065.9	369.5	4.368427e+003	4.368540e+002	4013	21	8.125797e+000	0	0	0	0	0	0	3977.49	1	1	56.9804	22.8286
DATA	1030	13	10	0	0	A_04_P068590	ENSOCUT00000011301	10091.2	370.11	5.787058e+003	5.787142e+002	5415.5	20	6.166681e+000	0	0	0	0	0	0	5310.29	1	1	47.8731	19.8065
DATA	1031	13	11	0	0	A_04_P064443	ENSOCUT00000011273	10116.4	369.905	4.884321e+003	4.884419e+002	4546	19	3.883268e+000	0	0	0	0	0	0	4512.14	1	1	48.5334	18.1852
DATA	1032	13	12	0	0	A_04_P038692	A_04_P038692	10142.1	369.614	1.087076e+002	1.129866e+001	143	18	4.571683e+000	0	0	0	0	0	0	101.036	1	1	57.259	17.8519
DATA	1033	13	13	0	0	A_04_P086739	ENSOCUT00000000272	10167.2	369.74	5.245674e+003	5.245764e+002	4984	19.5	5.952950e+000	0	0	0	0	0	0	4901.59	1	1	48.5334	18.6765
DATA	1034	13	14	0	0	A_04_P086230	ENSOCUT00000016945	10192.9	369.614	1.353107e+002	1.387035e+001	169.5	21	5.294127e+000	0	0	0	0	0	0	127.037	1	1	65	20.5278
DATA	1035	13	15	0	0	A_04_P020547	EB379543	10218.4	369.573	4.525073e+002	4.535250e+001	477	22	7.595981e+000	0	0	0	0	0	0	426.6	1	1	57.5363	23.0323
DATA	1036	13	16	0	0	A_04_P063449	ENSOCUT00000008844	10243.5	369.648	2.116342e+002	2.137861e+001	243	21.5	1.143974e+001	0	0	0	0	1	0	200.229	1	1	57.5363	26.5417
DATA	1037	13	17	0	0	A_04_P063037	ENSOCUT00000008365	10269.1	369.614	3.373340e+005	3.373340e+004	322914	29.5	2.446496e+001	0	0	1	0	1	0	320146	1	1	57.259	40.5
DATA	1038	13	18	0	0	A_04_P051692	A_04_P051692	10294.5	370	1.093798e+001	3.200772e+000	53	45	2.696705e+001	0	0	1	0	1	0	10.4091	1	0	54.1152	48.5625
DATA	1039	13	19	0	0	A_04_P027441	XM_002712842	10319.6	369.931	8.171962e+001	8.705745e+000	125	24	1.266880e+001	0	0	0	0	1	0	77.9383	1	1	53.8203	27.963
DATA	1040	13	20	0	0	A_04_P020828	XM_002715095	10345.5	370	1.574597e+001	3.384371e+000	60	22	1.113000e+001	0	0	0	0	1	0	15.0461	1	1	65	25.7576
DATA	1041	13	21	0	0	A_04_P005783	ENSOCUT00000001886	10370.2	370.026	7.419110e+002	7.425138e+001	734	21	5.285810e+000	0	0	0	0	0	0	710.002	1	1	49.1849	20.8387
DATA	1042	13	22	0	0	A_04_P000056	NM_001082132	10396	370	7.078220e+004	7.078220e+003	70986	20.5	6.360890e+000	0	0	0	0	0	0	67823.5	1	1	54.9904	20.5667
DATA	1043	13	23	0	0	A_04_P074737	ENSOCUT00000004153	10420.8	370.215	1.510475e+004	1.510478e+003	14825.5	19	4.882270e+000	0	0	0	0	0	0	14488.2	1	1	45.835	20.3548
DATA	1044	13	24	0	0	A_04_P032987	A_04_P032987	10446.6	370.069	9.927202e+001	1.036546e+001	139	20	6.829632e+000	0	0	0	0	0	0	95.2916	1	1	53.8203	20.5185
DATA	1045	13	25	0	0	A_04_P082822	A_04_P082822	10472.5	370.047	1.060910e+002	1.101980e+001	141	18	5.965513e+000	0	0	0	0	0	0	101.897	1	1	44.4243	19.5588
DATA	1046	13	26	0	0	A_04_P026165	ENSOCUT00000030750	10497.5	370.352	9.542527e+001	9.996710e+000	136	19	5.215362e+000	0	0	0	0	0	0	91.6976	1	1	57.5363	20
DATA	1047	13	27	0	0	A_04_P036511	A_04_P036511	10522.8	370.082	2.989402e+000	2.978311e+000	41	20.5	5.787025e+000	0	0	0	0	0	0	-4.86865	0	0	47.8731	20.6
DATA	1048	13	28	0	0	A_04_P041048	ENSOCUT00000005506	10548.5	370.352	3.857883e+001	4.873317e+000	82.5	21	4.989162e+000	0	0	0	0	0	0	37.0894	1	1	57.5363	19.7407
DATA	1049	13	29	0	0	A_04_P087642	ENSOCUT00000006982	10573.6	370.427	7.933299e+000	3.081120e+000	53	20	4.508296e+000	0	0	0	0	0	0	7.62789	1	0	57.5363	20.5161
DATA	1050	13	30	0	0	A_04_P070412	ENSOCUT00000016783	10599	370.157	2.138052e+004	2.138054e+003	20413	22	5.608429e+000	0	0	0	0	0	0	20556.9	1	1	46.8651	22.2895
DATA	1051	13	31	0	0	A_04_P099337	ENSOCUT00000010655	10624.6	370.423	1.049851e+003	1.050273e+002	1050.5	19.5	5.805222e+000	0	0	0	0	0	0	1009.46	1	1	47.8731	21.0938
DATA	1052	13	32	0	0	A_04_P039509	ENSOCUT00000017458	10649.8	370.4	1.599814e+003	1.600091e+002	1573	19	3.250562e+000	0	0	0	0	0	0	1538.2	1	1	47.2035	19.3846
DATA	1053	13	33	0	0	A_04_P076998	ENSOCUT00000012336	10675.4	370.427	9.168663e+002	9.173497e+001	881.5	19	4.556163e+000	0	0	0	0	0	0	881.516	1	1	57.5363	18.4828
DATA	1054	13	34	0	0	A_04_P054850	ENSOCUT00000012138	10700.6	370.427	3.909966e+001	4.914642e+000	84	21	1.283636e+001	0	0	0	0	1	0	37.5903	1	1	65	25.1852
DATA	1055	13	35	0	0	A_04_P074608	ENSOCUT00000003730	10725.8	370.395	1.953031e+004	1.953033e+003	18324	19	6.593924e+000	0	0	0	0	0	0	18775.5	1	1	49.1849	20.0625
DATA	1056	13	36	0	0	A_04_P017713	EB373964	10751.5	370.5	1.209751e+004	1.209755e+003	11519	20	5.608667e+000	0	0	0	0	0	0	11630	1	1	50.4627	21.5
DATA	1057	13	37	0	0	A_04_P037209	ENSOCUT00000001671	10777	370.455	6.102398e+004	6.102398e+003	59782	23	5.297215e+000	0	0	0	0	0	0	58665.8	1	1	55.8519	22.0625
DATA	1058	13	38	0	0	A_04_P035641	ENSOCUT00000029385	10802.5	370.5	1.880571e+005	1.880571e+004	190185	23.5	5.438326e+000	0	0	0	0	0	0	180799	1	1	57.5363	22.1538
DATA	1059	13	39	0	0	A_04_P073977	ENSOCUT00000016089	10827.3	370.532	1.213676e+003	1.214042e+002	1202	21	5.610977e+000	0	0	0	0	0	0	1166.92	1	1	50.4627	21.8235
DATA	1060	13	40	0	0	A_04_P032727	ENSOCUT00000012534	10853.3	370.5	3.735232e+001	4.776454e+000	80.5	22	6.390331e+000	0	0	0	0	0	0	35.9171	1	1	57.5363	21.6757
DATA	1061	13	41	0	0	A_04_P091152	ENSOCUT00000015520	10878.4	370.548	8.923098e+002	8.928061e+001	903	21	6.164736e+000	0	0	0	0	0	0	858.152	1	1	52.0157	19.8214
DATA	1062	13	42	0	0	A_04_P014306	AF029933	10903.9	370.5	1.319332e+001	3.255420e+000	60	19	5.868267e+000	0	0	0	0	0	0	12.6903	1	0	56.9804	19.3548
DATA	1063	13	43	0	0	A_04_P048658	ENSOCUT00000012711	10928.9	371.206	2.869755e+004	2.869757e+003	28209	20	6.320685e+000	0	0	0	0	0	0	27613	1	1	45.4864	20.8929
DATA	1064	13	44	0	0	A_04_P013183	AF013272	10954.6	370.573	7.395763e+004	7.395764e+003	72622	21.5	5.286100e+000	0	0	0	0	0	0	71167.4	1	1	57.5363	21.3333
DATA	1065	13	45	0	0	A_04_P045527	ENSOCUT00000007653	10979.9	370.74	1.862624e+003	1.862861e+002	1811.5	21	6.790737e+000	0	0	0	0	0	0	1792.8	1	1	47.8731	22.6757
DATA	1066	13	46	0	0	A_04_P080567	ENSOCUT00000010842	11005.5	370.727	3.177431e+002	3.191314e+001	353.5	20	6.132607e+000	0	0	0	0	0	0	305.896	1	1	49.8279	21.5625
DATA	1067	13	47	0	0	A_04_P069698	A_04_P069698	11031	370.545	7.316774e+000	3.061758e+000	54	22	5.639407e+000	0	0	0	0	0	0	7.04501	1	0	55.8519	21.6071
DATA	1068	13	48	0	0	A_04_P023527	EB376545	11056.3	370.868	4.058198e+001	5.030302e+000	87	19	4.477309e+000	0	0	0	0	0	0	39.0836	1	1	49.8279	19.75
DATA	1069	13	49	0	0	A_04_P073147	ENSOCUT00000012734	11081.4	370.705	1.061412e+004	1.061416e+003	9692	21	6.201737e+000	0	0	0	0	0	0	10222.9	1	1	50.4627	21.3077
DATA	1070	13	50	0	0	A_04_P044831	ENSOCUT00000008194	11107.1	371.061	1.064814e+001	3.156851e+000	57	22	5.542320e+000	0	0	0	0	0	0	10.2568	1	0	50.7771	21.475
DATA	1071	13	51	0	0	A_04_P091357	ENSOCUT00000002427	11133.2	371.418	2.982868e+000	2.971801e+000	42	20	4.448916e+000	0	0	0	0	0	0	-1.65992	0	0	41.8414	20.5833
DATA	1072	13	52	0	0	A_04_P023401	ENSOCUT00000014717	11157.8	371.313	1.222754e+004	1.222757e+003	11890	20.5	6.081784e+000	0	0	0	0	0	0	11775.9	1	1	45.1352	21.6071
DATA	1073	13	53	0	0	A_04_P028011	ENSOCUT00000015561	11183.3	371.188	1.486949e+002	1.516388e+001	183	21	5.365691e+000	0	0	0	0	0	0	143.151	1	1	46.8651	21.1724
DATA	1074	13	54	0	0	A_04_P053078	XM_002722270	11208.3	371.087	2.986116e+000	2.975037e+000	44.5	23	3.884369e+000	0	0	0	0	0	0	-1.86522	0	0	49.1849	22.3704
DATA	1075	13	55	0	0	A_04_P030422	DN885621	11234.2	371.071	2.988288e+000	2.980195e+000	48	20	3.842791e+000	0	0	0	0	0	0	1.28407	0	0	46.8651	20.2727
DATA	1076	13	56	0	0	A_04_P091812	ENSOCUT00000011089	11259.3	370.933	3.079753e+001	4.285530e+000	74	20	4.317525e+000	0	0	0	0	0	0	29.5836	1	1	48.8603	19.7778
DATA	1077	13	57	0	0	A_04_P034477	A_04_P034477	11284.9	370.614	1.566193e+001	3.370035e+000	62	20	4.810836e+000	0	0	0	0	0	0	15.0249	1	1	57.259	20.5405
DATA	1078	13	58	0	0	A_04_P006493	DN889926	11310.5	371	2.999399e+000	2.999492e+000	47	23	6.428657e+000	0	0	0	0	0	0	2.48307	0	0	54.1152	22.4074
DATA	1079	13	59	0	0	A_04_P063786	A_04_P063786	11335.5	371	8.862333e+000	3.122190e+000	55	21.5	4.196244e+000	0	0	0	0	0	0	8.4741	1	0	65	20.8571
DATA	1080	13	60	0	0	A_04_P020927	EB379169	11361	371	5.912518e+001	6.630321e+000	104	21	5.402195e+000	0	0	0	0	0	0	56.4074	1	1	54.9904	21.3939
DATA	1081	13	61	0	0	A_04_P014423	AY171642	11386.4	371.194	2.003207e+004	2.003209e+003	19473.5	18.5	4.698863e+000	0	0	0	0	0	0	19061.1	1	1	46.5243	19.3
DATA	1082	13	62	0	0	A_04_P037397	ENSOCUT00000032990	11411.7	371.12	1.603871e+002	1.632017e+001	194	19.5	4.355601e+000	0	0	0	0	0	0	152.133	1	1	48.8603	20.1667
DATA	1083	13	63	0	0	A_04_P089125	ENSOCUT00000005938	11437.7	371.209	1.594789e+001	3.423435e+000	61	20.5	5.251820e+000	0	0	0	0	0	0	15.0705	1	1	46.1809	19.7333
DATA	1084	13	64	0	0	A_04_P020681	EB379415	11462.5	371.162	3.053236e+000	3.047536e+000	46	20.5	3.994760e+000	0	0	0	0	0	0	1.74211	0	0	46.8651	20.2647
DATA	1085	13	65	0	0	A_04_P053942	ENSOCUT00000001923	11488.1	371.386	3.067355e+002	3.082547e+001	333	22.5	5.728999e+000	0	0	0	0	0	0	287.269	1	1	65	21.0833
DATA	1086	13	66	0	0	A_04_P013036	X13699	11513.5	371.352	1.009785e+001	3.235226e+000	55.5	22	5.068108e+000	0	0	0	0	0	0	9.4047	1	0	57.5363	22.5
DATA	1087	13	67	0	0	A_04_P094326	ENSOCUT00000016701	11538.4	371.608	3.237721e+002	3.252454e+001	343	18	4.917554e+000	0	0	0	0	0	0	299.727	1	1	49.1849	18.4815
DATA	1088	13	68	0	0	A_04_P044887	NM_001167193	11563.9	371.829	7.463718e+001	8.087254e+000	114	19.5	3.986784e+000	0	0	0	0	0	0	68.6135	1	1	48.5334	19.3611
DATA	1089	13	69	0	0	A_04_P015234	ENSOCUT00000028961	11589.4	372.026	4.566220e+001	5.540785e+000	88	19	3.877146e+000	0	0	0	0	0	0	41.6489	1	1	49.8279	19
DATA	1090	13	70	0	0	A_04_P030467	DN885845	11615	371.455	3.178701e+000	3.166908e+000	46	22	6.407337e+000	0	0	0	0	0	0	-0.0356098	0	0	55.8519	21.4444
DATA	1091	13	71	0	0	A_04_P059056	ENSOCUT00000014033	11640.1	371.527	2.403854e+003	2.404066e+002	2125	20	6.190262e+000	0	0	0	0	0	0	2152.12	1	1	48.5334	20.2895
DATA	1092	13	72	0	0	A_04_P003508	ENSOCUT00000010139	11665.6	371.427	7.747797e+002	7.754536e+001	769	21	5.200707e+000	0	0	0	0	0	0	686.162	1	1	57.5363	22.2121
DATA	1093	13	73	0	0	A_04_P029985	NM_001195806	11691.4	371.427	5.781822e+005	5.781822e+004	504874	25	1.083028e+001	0	0	0	0	1	0	505900	1	1	57.5363	27.9643
DATA	1094	13	74	0	0	A_04_P022327	EB377757	11716.3	371.72	4.191409e+002	4.204484e+001	397.5	20	4.293364e+000	0	0	0	0	0	0	362.127	1	1	48.8603	19.7917
DATA	1095	13	75	0	0	A_04_P024671	EB375362	11741.6	371.577	1.000185e+004	1.000191e+003	8377.5	20.5	4.582431e+000	0	0	0	0	0	0	8518.81	1	1	47.8731	19.4643
DATA	1096	13	76	0	0	A_04_P019811	EB380221	11767	371.613	8.039653e+003	8.039725e+002	6585	20	7.191349e+000	0	0	0	0	0	0	6741.88	1	1	49.1849	20.4737
DATA	1097	13	77	0	0	A_04_P017246	A_04_P017246	11792.3	371.811	5.746610e+001	6.713832e+000	92	19	7.692841e+000	0	0	0	0	0	0	47.3855	1	1	48.8603	20.5862
DATA	1098	13	78	0	0	A_04_P028264	EB380254	11818.3	371.5	5.270111e+001	6.347709e+000	83.5	21.5	6.900828e+000	0	0	0	0	0	0	42.6376	1	1	57.5363	21.75
DATA	1099	13	79	0	0	A_04_P093933	A_04_P093933	11843.5	371.5	1.278097e+001	3.828708e+000	56	22	6.174343e+000	0	0	0	0	0	0	10.1375	1	0	57.5363	21.2593
DATA	1100	13	80	0	0	A_04_P020881	ENSOCUT00000017341	11869.1	371.5	4.615141e+002	4.629858e+001	392	23	5.743510e+000	0	0	0	0	0	0	358.165	1	1	56.9804	22.6579
DATA	1101	13	81	66	1	DarkCorner	DarkCorner	11893.6	372.14	3.785497e+000	3.771453e+000	37	19	4.270940e+000	0	0	0	0	0	0	-8.47996	0	0	42.9674	18.7813
DATA	1102	13	82	66	1	DarkCorner	DarkCorner	11919.8	372.132	3.884736e+000	3.870323e+000	40	18	4.301624e+000	0	0	0	0	0	0	-5.91251	0	0	48.2044	17.6944
DATA	1103	13	83	66	1	DarkCorner	DarkCorner	11945.2	371.714	3.992047e+000	3.977236e+000	40	20	5.366267e+000	0	0	0	0	0	0	-6.35873	0	0	46.8651	19.9444
DATA	1104	13	84	66	1	DarkCorner	DarkCorner	11971	372.174	4.110160e+000	4.094911e+000	39	18	4.735772e+000	0	0	0	0	0	0	-7.46199	0	0	51.7088	18.4167
DATA	1105	13	85	66	1	DarkCorner	DarkCorner	11996.1	371.901	4.239200e+000	4.223472e+000	37.5	16.5	4.567935e+000	0	0	0	0	0	0	-7.45404	0	0	46.8651	17.175
DATA	1106	14	1	66	1	DarkCorner	DarkCorner	9875.49	376.48	3.444922e+000	3.432141e+000	35	19	5.508930e+000	0	0	0	0	0	0	-7.84412	0	0	49.1849	19.4773
DATA	1107	14	2	66	1	DarkCorner	DarkCorner	9900.58	376.573	3.391516e+000	3.378934e+000	41	18	5.531630e+000	0	0	0	0	0	0	-3.83608	0	0	57.5363	19.3529
DATA	1108	14	3	66	1	DarkCorner	DarkCorner	9926.27	377.186	3.341672e+000	3.329274e+000	39.5	18.5	5.442557e+000	0	0	0	0	0	0	-4.80313	0	0	46.8651	18.5833
DATA	1109	14	4	66	1	DarkCorner	DarkCorner	9951.77	376.691	3.298031e+000	3.285795e+000	37	19.5	5.197110e+000	0	0	0	0	0	0	-6.94327	0	0	51.0895	19.7368
DATA	1110	14	5	66	1	DarkCorner	DarkCorner	9977.1	376.747	3.258555e+000	3.246466e+000	38	18	4.753592e+000	0	0	0	0	0	0	-6.66526	0	0	49.8279	18.8571
DATA	1111	14	6	0	0	A_04_P002721	NM_001082324	10002.3	376.977	1.056548e+003	1.057036e+002	981	18	5.280868e+000	0	0	0	0	0	0	941.875	1	1	50.7771	19.5357
DATA	1112	14	7	0	0	A_04_P010196	A_04_P010196	10027.7	377.174	1.011657e+002	1.060436e+001	135	19	4.578812e+000	0	0	0	0	0	0	91.0915	1	1	46.1809	19
DATA	1113	14	8	0	0	A_04_P009254	A_04_P009254	10052.9	377.013	1.005403e+002	1.053629e+001	137	21.5	5.110194e+000	0	0	0	0	0	0	91.3334	1	1	48.5334	20.6471
DATA	1114	14	9	0	0	A_04_P039592	A_04_P039592	10078.5	377	3.137370e+000	3.125731e+000	41	21	6.300520e+000	0	0	0	0	0	0	-2.33909	0	0	54.1152	20.4
DATA	1115	14	10	0	0	A_04_P053166	ENSOCUT00000014965	10104	377	3.114731e+000	3.103175e+000	42	20	5.390354e+000	0	0	0	0	0	0	-2.34032	0	0	65	19.4516
DATA	1116	14	11	0	0	A_04_P025174	EB374778	10129.3	377.282	6.135630e+001	6.866716e+000	100	18.5	4.553766e+000	0	0	0	0	0	0	56.9676	1	1	49.1849	18.5667
DATA	1117	14	12	0	0	A_04_P023072	ENSOCUT00000006154	10154.5	377.17	2.595536e+003	2.595717e+002	2462	22	7.574236e+000	0	0	0	0	0	0	2423.47	1	1	52.0157	21.0357
DATA	1118	14	13	0	0	A_04_P061074	ENSOCUT00000003686	10180	377.271	1.696744e+003	1.697018e+002	1633	21	5.772268e+000	0	0	0	0	0	0	1592.34	1	1	46.8651	20.1176
DATA	1119	14	14	0	0	A_04_P036856	ENSOCUT00000004588	10205.3	377.308	2.512767e+004	2.512769e+003	23404.5	21	6.633962e+000	0	0	0	0	0	0	23685.7	1	1	52.9257	21.8718
DATA	1120	14	15	0	0	A_04_P095522	XM_002710705	10230.9	377.386	5.286429e+004	5.286430e+003	51711.5	21	8.162373e+000	0	0	0	0	0	0	50024.8	1	1	57.259	22.5714
DATA	1121	14	16	0	0	A_04_P045104	ENSOCUT00000014259	10256.4	377.427	2.861547e+001	4.156775e+000	74	20	6.661109e+000	0	0	0	0	0	0	27.1691	1	1	65	22.2963
DATA	1122	14	17	0	0	A_04_P018988	XM_002716175	10281.6	377.427	5.767630e+005	5.767630e+004	547947	38	3.758254e+001	0	0	1	0	1	0	549155	1	1	57.5363	51.7742
DATA	1123	14	18	0	0	A_04_P004811	ENSOCUT00000007270	10307.4	377.427	2.314156e+001	3.788176e+000	66	20	1.104868e+001	0	0	0	0	0	0	22.088	1	1	57.5363	24.36
DATA	1124	14	19	0	0	A_04_P029527	AY171690	10332.6	377.427	4.181769e+001	5.142579e+000	85	18	4.344168e+000	0	0	0	0	0	0	39.9941	1	1	57.5363	18.8889
DATA	1125	14	20	0	0	A_04_P027709	A_04_P027709	10358	377.455	8.338487e+001	8.857713e+000	123.5	18	5.943287e+000	0	0	0	0	0	0	79.8834	1	1	65	20.5862
DATA	1126	14	21	0	0	A_04_P085612	ENSOCUT00000010173	10383.4	377.427	1.248052e+002	1.283229e+001	162	18	4.119639e+000	0	0	0	0	0	0	119.728	1	1	57.5363	18.3333
DATA	1127	14	22	0	0	A_04_P043693	A_04_P043693	10408.6	377.427	2.991845e+000	2.989372e+000	46	21	7.619578e+000	0	0	0	0	0	0	2.17961	0	0	57.5363	22.8333
DATA	1128	14	23	0	0	A_04_P003163	NM_001082182	10434.3	377.5	2.989164e+000	2.978119e+000	45.5	20	4.945239e+000	0	0	0	0	0	0	0.158369	0	0	57.5363	20.8462
DATA	1129	14	24	0	0	A_04_P010487	DN884724	10459.2	377.889	6.351427e+000	3.042897e+000	53	18.5	6.459786e+000	0	0	0	0	0	0	6.10971	1	0	47.2035	19.1071
DATA	1130	14	25	0	0	A_04_P083848	ENSOCUT00000010330	10484.9	377.521	2.038132e+003	2.038349e+002	2012.5	17	4.225499e+000	0	0	0	0	0	0	1961.38	1	1	54.7002	17.875
DATA	1131	14	26	0	0	A_04_P080027	ENSOCUT00000008924	10510.4	377.427	1.895333e+002	1.918519e+001	231	20	5.671205e+000	0	0	0	0	0	0	182.455	1	1	57.5363	20.6552
DATA	1132	14	27	0	0	A_04_P019972	EB378841	10535.3	377.813	1.545758e+001	3.350624e+000	59	20	5.191647e+000	0	0	0	0	0	0	14.8849	1	1	49.5074	19.1034
DATA	1133	14	28	0	0	A_04_P053019	ENSOCUT00000008426	10560.6	377.899	6.626228e+001	7.262338e+000	108	22	4.966842e+000	0	0	0	0	0	0	63.8168	1	1	50.1463	21.1481
DATA	1134	14	29	0	0	A_04_P006496	DN889918	10586.5	377.5	5.790808e+001	6.509122e+000	104.5	19.5	5.207228e+000	0	0	0	0	0	0	55.7692	1	1	57.5363	19.5789
DATA	1135	14	30	0	0	A_04_P013306	AF014700	10611.9	377.5	2.983465e+000	2.972396e+000	44	22	6.079101e+000	0	0	0	0	0	0	-2.04073	0	0	56.9804	21.6923
DATA	1136	14	31	0	0	A_04_P072922	ENSOCUT00000005465	10637.4	377.573	2.163874e+002	2.184194e+001	255.5	18	4.913538e+000	0	0	0	0	0	0	208.393	1	1	57.5363	19
DATA	1137	14	32	0	0	A_04_P018232	DN889778	10662.6	377.573	3.445034e+001	4.550223e+000	79.5	19	4.020269e+000	0	0	0	0	0	0	33.1759	1	1	57.5363	18.6552
DATA	1138	14	33	0	0	A_04_P073567	ENSOCUT00000000251	10688.1	377.5	2.983868e+000	2.972798e+000	43	18	5.497708e+000	0	0	0	0	0	0	-2.34614	0	0	56.9804	19.0313
DATA	1139	14	34	0	0	A_04_P046367	ENSOCUT00000006117	10713.5	377.849	2.041304e+003	2.041521e+002	2031	17	4.701692e+000	0	0	0	0	0	0	1965.71	1	1	47.8731	17.9655
DATA	1140	14	35	0	0	A_04_P064967	ENSOCUT00000014225	10738.9	377.5	2.593225e+001	3.945091e+000	74	19	6.289542e+000	0	0	0	0	0	0	24.9692	1	1	56.9804	20.075
DATA	1141	14	36	0	0	A_04_P036127	ENSOCUT00000000043	10764.4	377.573	4.059644e+000	3.000595e+000	49.5	20	5.176981e+000	0	0	0	0	0	0	3.90891	1	0	57.5363	20.6364
DATA	1142	14	37	0	0	A_04_P061122	A_04_P061122	10789.6	377.573	1.109469e+002	1.148610e+001	152	20	5.697198e+000	0	0	0	0	0	0	106.83	1	1	65	20.5161
DATA	1143	14	38	0	0	A_04_P069879	ENSOCUT00000008395	10815	377.545	2.937239e+002	2.952245e+001	330	21	5.733838e+000	0	0	0	0	0	0	282.839	1	1	65	21.7576
DATA	1144	14	39	0	0	A_04_P076972	ENSOCUT00000003372	10840.4	378.014	8.560437e+000	3.093026e+000	55	21	5.995797e+000	0	0	0	0	0	0	8.24482	1	0	47.8731	22.1429
DATA	1145	14	40	0	0	A_04_P002842	NM_001082010	10865.5	377.824	5.056434e+003	5.056522e+002	4838.5	18	6.821174e+000	0	0	0	0	0	0	4870.41	1	1	48.8603	18.8182
DATA	1146	14	41	0	0	A_04_P012256	CB367801	10890.8	377.588	1.925080e+003	1.925309e+002	1939	21	5.875111e+000	0	0	0	0	0	0	1854.45	1	1	46.5243	19.7059
DATA	1147	14	42	0	0	A_04_P085472	ENSOCUT00000002730	10916.5	377.648	3.667644e+002	3.679658e+001	404	21.5	5.534924e+000	0	0	0	0	0	0	353.38	1	1	57.5363	21.3462
DATA	1148	14	43	0	0	A_04_P020911	XM_002711697	10942.1	377.614	7.653552e+003	7.653609e+002	7212.5	22	5.793360e+000	0	0	0	0	0	0	7375.74	1	1	57.259	21.2857
DATA	1149	14	44	0	0	A_04_P033790	ENSOCUT00000013709	10967	378.257	8.130114e+003	8.130169e+002	7903.5	20	5.498414e+000	0	0	0	0	0	0	7837.84	1	1	48.2044	20.3488
DATA	1150	14	45	0	0	A_04_P012221	DN881550	10992.4	378.092	4.623212e+003	4.623307e+002	4292	19.5	6.594059e+000	0	0	0	0	0	0	4457.84	1	1	49.1849	21.6333
DATA	1151	14	46	0	0	A_04_P021972	ENSOCUT00000016532	11017.8	378.097	2.833132e+004	2.833134e+003	26961.5	19	6.020753e+000	0	0	0	0	0	0	27323.8	1	1	46.8651	21.129
DATA	1152	14	47	0	0	A_04_P011358	DN883139	11043.1	377.985	1.134646e+004	1.134650e+003	11087.5	21	5.190620e+000	0	0	0	0	0	0	10944.7	1	1	46.8651	21.6563
DATA	1153	14	48	0	0	A_04_P042077	ENSOCUT00000007439	11069	378	3.025346e+002	3.039862e+001	341	20	4.225145e+000	0	0	0	0	0	0	291.866	1	1	54.9904	20
DATA	1154	14	49	0	0	A_04_P024474	EB375607	11094.1	378.284	7.348222e+003	7.348282e+002	6817	21	5.552680e+000	0	0	0	0	0	0	7090.16	1	1	47.8731	21.0323
DATA	1155	14	50	0	0	A_04_P052533	ENSOCUT00000012427	11119.8	378.356	4.025821e+003	4.025930e+002	3912	19	4.526019e+000	0	0	0	0	0	0	3884.51	1	1	47.5395	20
DATA	1156	14	51	0	0	A_04_P012464	R86530	11145.5	378	5.149985e+001	5.943683e+000	93	20	2.815772e+000	0	0	0	0	0	0	49.6826	1	1	65	19.8571
DATA	1157	14	52	0	0	A_04_P085192	A_04_P085192	11170.2	378.134	2.978960e+000	2.967908e+000	44.5	21	5.783365e+000	0	0	0	0	0	0	-0.657856	0	0	50.7771	20.7742
DATA	1158	14	53	0	0	A_04_P067599	ENSOCUT00000004816	11195.6	378.406	2.610840e+003	2.611009e+002	2523.5	22	4.679908e+000	0	0	0	0	0	0	2517.4	1	1	47.5395	21.6923
DATA	1159	14	54	0	0	A_04_P063215	ENSOCUT00000012891	11221.1	378.397	4.495918e+002	4.505721e+001	470	20	4.781593e+000	0	0	0	0	0	0	433.25	1	1	48.5334	20.3636
DATA	1160	14	55	0	0	A_04_P073072	ENSOCUT00000015290	11246.4	378.689	9.232971e+001	9.699734e+000	132	19.5	6.256547e+000	0	0	0	0	0	0	88.9101	1	1	48.5334	19.6471
DATA	1161	14	56	0	0	A_04_P021944	EB378103	11272.4	378.427	1.938458e+001	3.551737e+000	65	19.5	5.447767e+000	0	0	0	0	0	0	18.6454	1	1	57.5363	19.3333
DATA	1162	14	57	0	0	A_04_P089838	ENSOCUT00000007396	11297.7	378.6	7.304050e+001	7.888544e+000	116	21	5.923182e+000	0	0	0	0	0	0	70.1652	1	1	50.7771	20.8378
DATA	1163	14	58	0	0	A_04_P003914	ENSOCUT00000008573	11322.6	378.608	8.354042e+002	8.359372e+001	827.5	21	5.336680e+000	0	0	0	0	0	0	801.219	1	1	49.1849	20.9643
DATA	1164	14	59	0	0	A_04_P098099	ENSOCUT00000017225	11348.2	378.575	1.754783e+004	1.754785e+003	16205	23	5.614492e+000	0	0	0	0	0	0	16795.4	1	1	50.4627	21.7568
DATA	1165	14	60	0	0	A_04_P065999	ENSOCUT00000014337	11373.3	378.6	1.782311e+003	1.782563e+002	1644	21	5.370769e+000	0	0	0	0	0	0	1701.82	1	1	50.7771	20.3871
DATA	1166	14	61	0	0	A_04_P074162	ENSOCUT00000016234	11399.2	378.351	4.484221e+001	5.399098e+000	84	18	3.953433e+000	0	0	0	0	0	0	42.6892	1	1	49.5074	19
DATA	1167	14	62	0	0	A_04_P016723	NM_001195724	11424.4	378.45	1.426629e+003	1.426948e+002	1429	19	5.045429e+000	0	0	0	0	0	0	1353.64	1	1	50.4627	19.0278
DATA	1168	14	63	0	0	A_04_P099569	ENSOCUT00000009479	11449.8	378.27	1.244289e+001	3.274542e+000	59	21	3.893584e+000	0	0	0	0	0	0	11.7597	1	0	48.8603	20.08
DATA	1169	14	64	0	0	A_04_P063625	A_04_P063625	11475.4	378.427	3.053905e+000	3.042575e+000	38	20	4.697219e+000	0	0	0	0	0	0	-7.309	0	0	57.5363	19.6286
DATA	1170	14	65	0	0	A_04_P017761	ENSOCUT00000025625	11500.7	378.5	8.003681e+004	8.003681e+003	75384	21	6.086491e+000	0	0	0	0	0	0	74920.7	1	1	57.5363	22.3143
DATA	1171	14	66	0	0	A_04_P058847	ENSOCUT00000004237	11526.3	378.5	2.377874e+001	3.888100e+000	67.5	20	4.149280e+000	0	0	0	0	0	0	22.1278	1	1	57.5363	19.2963
DATA	1172	14	67	0	0	A_04_P045037	ENSOCUT00000006653	11551.4	379.065	5.853228e+000	3.150571e+000	51	20	6.707172e+000	0	0	0	0	0	0	5.41249	1	0	49.1849	20.1154
DATA	1173	14	68	0	0	A_04_P025311	ENSOCUT00000024482	11576.6	379	7.243542e+002	7.250252e+001	714.5	19.5	3.334715e+000	0	0	0	0	0	0	664.898	1	1	48.5334	18.9706
DATA	1174	14	69	0	0	A_04_P026084	EB373796	11601.9	378.863	3.603640e+002	3.617333e+001	385	20	5.880040e+000	0	0	0	0	0	0	328.065	1	1	46.8651	21.0294
DATA	1175	14	70	0	0	A_04_P006198	DN888165	11627.6	378.9	3.728315e+004	3.728316e+003	32872	19	6.033102e+000	0	0	0	0	0	0	33628	1	1	47.5395	20.3143
DATA	1176	14	71	0	0	A_04_P078946	ENSOCUT00000005765	11653.3	378.5	3.219158e+000	3.218397e+000	47	20	5.484056e+000	0	0	0	0	0	0	2.39249	0	0	65	19.4706
DATA	1177	14	72	0	0	A_04_P069013	ENSOCUT00000010522	11678.5	378.5	5.970147e+001	6.794198e+000	100	21	6.708044e+000	0	0	0	0	0	0	52.6954	1	1	57.5363	22.2581
DATA	1178	14	73	0	0	A_04_P040397	XM_002723034	11703.9	378.523	2.518030e+001	4.138023e+000	67.5	23.5	1.279693e+001	0	0	0	0	1	0	21.9513	1	1	55.8519	27.1923
DATA	1179	14	74	0	0	A_04_P058722	ENSOCUT00000011117	11729.4	378.573	4.438354e+001	5.547921e+000	84	19	3.954482e+000	0	0	0	0	0	0	38.1687	1	1	65	19.069
DATA	1180	14	75	0	0	A_04_P083102	ENSOCUT00000003682	11754.6	378.573	5.022149e+001	6.052574e+000	89	20	6.420245e+000	0	0	0	0	0	0	42.5578	1	1	57.5363	20.2333
DATA	1181	14	76	0	0	A_04_P087322	ENSOCUT00000009627	11780.1	378.843	9.234939e+002	9.241319e+001	820.5	19	7.301663e+000	0	0	0	0	0	0	769.987	1	1	53.5237	20.7429
DATA	1182	14	77	0	0	A_04_P041038	ENSOCUT00000013711	11805.6	378.438	4.197095e+000	3.520135e+000	48.5	21	6.554555e+000	0	0	0	0	0	0	3.43766	1	0	50.4627	21.2927
DATA	1183	14	78	0	0	A_04_P030355	DN885106	11830.3	378.974	1.018825e+002	1.079225e+001	127	22	9.001683e+000	0	0	0	0	0	0	81.9292	1	1	49.1849	21.9697
DATA	1184	14	79	0	0	A_04_P031978	ENSOCUT00000002841	11856.1	379.162	1.615176e+002	1.655578e+001	170	23	4.573214e+000	0	0	0	0	0	0	127.191	1	1	47.5395	22.6667
DATA	1185	14	80	0	0	A_04_P009736	DN881607	11881.6	378.573	7.739832e+004	7.739833e+003	57576	22	5.459810e+000	0	0	0	0	0	0	59580.2	1	1	57.5363	21.5714
DATA	1186	14	81	66	1	DarkCorner	DarkCorner	11906.7	379.014	3.821875e+000	3.807696e+000	38.5	19	3.321078e+000	0	0	0	0	0	0	-7.86155	0	0	47.8731	18.6207
DATA	1187	14	82	66	1	DarkCorner	DarkCorner	11933	379.138	3.925903e+000	3.911338e+000	38	18	4.682706e+000	0	0	0	0	0	0	-7.46532	0	0	45.835	18.1143
DATA	1188	14	83	66	1	DarkCorner	DarkCorner	11958.3	378.94	4.036773e+000	4.021797e+000	39	20	4.635175e+000	0	0	0	0	0	0	-7.17632	0	0	51.0895	19.1212
DATA	1189	14	84	66	1	DarkCorner	DarkCorner	11983.6	378.882	4.159152e+000	4.143721e+000	38	19	3.669519e+000	0	0	0	0	0	0	-8.39351	0	0	49.1849	18.6818
DATA	1190	14	85	66	1	DarkCorner	DarkCorner	12008.7	379.229	4.292119e+000	4.276195e+000	37	17	4.890959e+000	0	0	0	0	0	0	-8.16434	0	0	50.1463	16.8522
DATA	1191	15	1	66	1	DarkCorner	DarkCorner	9862.57	384.324	3.467239e+000	3.454375e+000	37	17	4.850909e+000	0	0	0	0	0	0	-6.83203	0	0	48.5334	17.1688
DATA	1192	15	2	66	1	DarkCorner	DarkCorner	9888.05	384.462	3.410296e+000	3.397643e+000	36.5	20	5.235011e+000	0	0	0	0	0	0	-5.43871	0	0	50.4627	20.2381
DATA	1193	15	3	66	1	DarkCorner	DarkCorner	9913.64	384.329	3.358887e+000	3.346426e+000	34	18	4.855121e+000	0	0	0	0	0	0	-8.27073	0	0	48.8603	18.5128
DATA	1194	15	4	66	1	DarkCorner	DarkCorner	9939.06	384.256	3.312795e+000	3.300505e+000	38	17	5.628372e+000	0	0	0	0	0	0	-5.59085	0	0	49.5074	17.75
DATA	1195	15	5	66	1	DarkCorner	DarkCorner	9964.48	384.709	3.270836e+000	3.258701e+000	35	19	5.282160e+000	0	0	0	0	0	0	-7.83644	0	0	50.4627	19.2683
DATA	1196	15	6	0	0	A_04_P075297	ENSOCUT00000011074	9989.51	384.367	1.244060e+002	1.285114e+001	152	19.5	5.917440e+000	0	0	0	0	0	0	110.52	1	1	49.8279	20.4667
DATA	1197	15	7	0	0	A_04_P056008	ENSOCUT00000014900	10015.1	384.5	3.224875e+001	4.535011e+000	72	20.5	5.280739e+000	0	0	0	0	0	0	28.9528	1	1	56.9804	20.9
DATA	1198	15	8	0	0	A_04_P054439	ENSOCUT00000010444	10040.5	384.5	6.835829e+000	3.231720e+000	50	18	4.868523e+000	0	0	0	0	0	0	6.19528	1	0	57.5363	18.6571
DATA	1199	15	9	0	0	A_04_P050160	A_04_P050160	10065.9	384.5	7.426290e+002	7.432891e+001	731	19	5.323796e+000	0	0	0	0	0	0	678.777	1	1	54.7002	19.0303
DATA	1200	15	10	0	0	A_04_P023191	ENSOCUT00000011194	10091	384.58	3.327758e+002	3.342243e+001	341	20	5.761798e+000	0	0	0	0	0	0	306.47	1	1	51.0895	18.9143
DATA	1201	15	11	0	0	A_04_P033382	ENSOCUT00000000998	10116.4	384.392	1.280966e+002	1.317647e+001	162	20	4.092030e+000	0	0	0	0	0	0	118.771	1	1	49.1849	19.8214
DATA	1202	15	12	0	0	A_04_P002857	NM_001082721	10142.1	384.5	4.009902e+002	4.021625e+001	410	18	6.431162e+000	0	0	0	0	0	0	374.088	1	1	56.9804	20.2121
DATA	1203	15	13	0	0	A_04_P050378	ENSOCUT00000014325	10167.4	384.4	8.800908e+002	8.806199e+001	861.5	21	6.315543e+000	0	0	0	0	0	0	825.41	1	1	49.5074	19.2813
DATA	1204	15	14	0	0	A_04_P059266	ENSOCUT00000010620	10192.7	384.5	6.522715e+000	3.107189e+000	51	20	6.386609e+000	0	0	0	0	0	0	6.14626	1	0	57.5363	20.3824
DATA	1205	15	15	0	0	A_04_P030097	DN882386	10218.3	384.5	9.696768e+000	3.176978e+000	52	21	6.472002e+000	0	0	0	0	0	0	9.1751	1	0	57.5363	21.1471
DATA	1206	15	16	0	0	A_04_P098837	ENSOCUT00000006091	10243.4	384.662	1.378753e+003	1.379082e+002	1341	18	2.605854e+000	0	0	0	0	0	0	1309.23	1	1	48.8603	18.2381
DATA	1207	15	17	0	0	A_04_P085417	ENSOCUT00000013797	10269.1	384.5	1.023540e+003	1.023982e+002	1023.5	23	1.669161e+001	0	0	0	0	1	0	974.904	1	1	65	29.1212
DATA	1208	15	18	0	0	A_04_P002788	NM_001082384	10294.5	384.5	6.932539e+002	6.939016e+001	703	21	6.185658e+000	0	0	0	0	0	0	662.038	1	1	65	21.9355
DATA	1209	15	19	0	0	A_04_P029118	ENSOCUT00000012373	10319.6	384.627	2.031684e+003	2.031904e+002	1984	18	2.987409e+000	0	0	0	0	0	0	1944.5	1	1	48.8603	18.2692
DATA	1210	15	20	0	0	A_04_P041719	A_04_P041719	10345.3	384.82	4.340388e+003	4.340490e+002	4166	20	4.794045e+000	0	0	0	0	0	0	4162.04	1	1	52.3208	20.7188
DATA	1211	15	21	0	0	A_04_P025258	ENSOCUT00000011398	10370.4	384.614	7.248602e+003	7.248663e+002	6954	18	4.842582e+000	0	0	0	0	0	0	6960.85	1	1	47.5395	18.9688
DATA	1212	15	22	0	0	A_04_P060653	ENSOCUT00000013225	10396	384.545	1.650820e+001	3.404369e+000	61	17	4.952903e+000	0	0	0	0	0	0	15.8722	1	1	55.8519	17.7188
DATA	1213	15	23	0	0	A_04_P070047	ENSOCUT00000008032	10421.4	384.573	3.349337e+001	4.479425e+000	78	20	4.732376e+000	0	0	0	0	0	0	32.2344	1	1	57.5363	20.3462
DATA	1214	15	24	0	0	A_04_P094903	ENSOCUT00000000575	10446.6	384.763	9.195745e+003	9.195793e+002	8729	21	4.197684e+000	0	0	0	0	0	0	8857.1	1	1	49.1849	20.4348
DATA	1215	15	25	0	1	ETG05_36762	ETG05_36762	10472.4	384.573	2.389372e+001	3.812215e+000	70	16.5	4.651165e+000	0	0	0	0	0	0	23.026	1	1	57.5363	17.2333
DATA	1216	15	26	0	0	A_04_P031523	A_04_P031523	10497.6	384.573	2.980370e+000	2.969312e+000	38	18	4.504812e+000	0	0	0	0	0	0	-7.262	0	0	57.5363	18.28
DATA	1217	15	27	0	0	A_04_P054099	ENSOCUT00000017481	10522.7	384.973	4.765985e+003	4.766078e+002	4542.5	20.5	6.842040e+000	0	0	0	0	0	0	4596.4	1	1	48.2044	21.3438
DATA	1218	15	28	0	0	A_04_P084061	ENSOCUT00000002372	10548.4	385.29	2.763810e+003	2.763970e+002	2720.5	19.5	5.207243e+000	0	0	0	0	0	0	2666.11	1	1	46.8651	18.6538
DATA	1219	15	29	0	0	A_04_P016229	ENSOCUT00000001747	10573.6	384.573	1.290970e+001	3.236386e+000	54	19	4.041186e+000	0	0	0	0	0	0	12.4524	1	0	57.5363	18.7419
DATA	1220	15	30	0	0	A_04_P095047	XM_002714238	10599.2	385.213	2.978320e+000	2.967270e+000	39	19	5.316641e+000	0	0	0	0	0	0	-7.46289	0	0	48.2044	19.8
DATA	1221	15	31	0	0	A_04_P014856	AY171906	10624.7	385.086	3.081669e+003	3.081812e+002	3040	18	5.093161e+000	0	0	0	0	0	0	2972.84	1	1	49.5074	19.6176
DATA	1222	15	32	0	0	A_04_P050697	ENSOCUT00000003512	10649.8	385.026	3.949303e+003	3.949415e+002	3804.5	19	4.091642e+000	0	0	0	0	0	0	3809.6	1	1	49.1849	19.4706
DATA	1223	15	33	0	0	A_04_P008422	A_04_P008422	10675.2	385.25	9.971045e+000	3.130657e+000	56	18.5	4.819376e+000	0	0	0	0	0	0	9.61824	1	0	47.5395	18.5294
DATA	1224	15	34	0	0	A_04_P015865	AY175475	10700.5	385	1.103884e+001	3.166594e+000	55.5	17	4.692027e+000	0	0	0	0	0	0	10.6471	1	0	54.1152	17.7188
DATA	1225	15	35	0	0	A_04_P032667	NM_001256300	10726.3	385.116	1.442602e+001	3.300028e+000	60	17	4.957325e+000	0	0	0	0	0	0	13.9138	1	0	46.1809	18.3784
DATA	1226	15	36	0	0	A_04_P089253	ENSOCUT00000011066	10751.3	385.12	5.696316e+002	5.704044e+001	613	18	5.319803e+000	0	0	0	0	0	0	549.394	1	1	48.8603	18.2432
DATA	1227	15	37	0	0	A_04_P051279	ENSOCUT00000006067	10776.9	385.313	3.424905e+001	4.531949e+000	80	22	4.781966e+000	0	0	0	0	0	0	33.0338	1	1	45.835	21.2647
DATA	1228	15	38	0	0	A_04_P050772	ENSOCUT00000016989	10802.5	385.352	2.233557e+001	3.714365e+000	67	19	5.165715e+000	0	0	0	0	0	0	21.5441	1	1	57.5363	19.7308
DATA	1229	15	39	0	0	A_04_P035927	A_04_P035927	10827.6	385.427	2.978561e+000	2.967510e+000	41	20.5	6.154428e+000	0	0	0	0	0	0	-4.46779	0	0	57.5363	21.1071
DATA	1230	15	40	0	0	A_04_P016879	EB385080	10852.5	385.122	8.289545e+002	8.294855e+001	833.5	18	5.774925e+000	0	0	0	0	0	0	799.689	1	1	48.8603	18.2759
DATA	1231	15	41	0	0	A_04_P076947	A_04_P076947	10878.5	385.352	2.977835e+000	2.966787e+000	46.5	19	6.002052e+000	0	0	0	0	0	0	-0.126394	0	0	57.5363	19.1034
DATA	1232	15	42	0	0	A_04_P084827	ENSOCUT00000000098	10903.9	385.386	2.799410e+001	4.078631e+000	74	20	4.562216e+000	0	0	0	0	0	0	27.0162	1	1	57.259	19.7297
DATA	1233	15	43	0	0	A_04_P069919	ENSOCUT00000009612	10929.4	385.427	4.239315e+001	5.173639e+000	90	23	4.992455e+000	0	0	0	0	0	0	40.9211	1	1	65	23.0357
DATA	1234	15	44	0	0	A_04_P067352	ENSOCUT00000002684	10954.5	385.5	4.801580e+003	4.801671e+002	4613	19.5	6.006223e+000	0	0	0	0	0	0	4635.96	1	1	52.9257	20.1667
DATA	1235	15	45	0	0	A_04_P063563	ENSOCUT00000007941	10980.4	385.427	6.419272e+001	7.070625e+000	108.5	19	5.585584e+000	0	0	0	0	0	0	61.9922	1	1	57.5363	20.2059
DATA	1236	15	46	0	0	A_04_P057482	A_04_P057482	11005.4	385.484	2.373379e+003	2.373564e+002	2352	20	6.317751e+000	0	0	0	0	0	0	2292.57	1	1	52.9257	20.7742
DATA	1237	15	47	0	0	A_04_P058094	ENSOCUT00000012575	11031	385.455	7.591161e+002	7.596941e+001	757	22	5.702870e+000	0	0	0	0	0	0	733.422	1	1	55.8519	20.9091
DATA	1238	15	48	0	0	A_04_P035192	A_04_P035192	11056.4	385.427	9.626792e+001	1.007228e+001	141	20	4.546497e+000	0	0	0	0	0	0	93.0258	1	1	57.5363	20.3214
DATA	1239	15	49	0	0	A_04_P074472	ENSOCUT00000012593	11081.6	385.427	8.171129e+001	8.691422e+000	125	19	4.331959e+000	0	0	0	0	0	0	78.9696	1	1	57.5363	18.8929
DATA	1240	15	50	0	0	A_04_P081858	XM_002713636	11107.3	385.5	7.396385e+001	7.967346e+000	118.5	20	6.142407e+000	0	0	0	0	0	0	71.4878	1	1	57.5363	21.3333
DATA	1241	15	51	0	0	A_04_P085894	ENSOCUT00000014446	11132.5	385.5	2.972894e+000	2.964779e+000	46	20	5.426538e+000	0	0	0	0	0	0	1.27024	0	0	65	20.7742
DATA	1242	15	52	0	0	A_04_P010552	DN884561	11157.9	385.5	5.719968e+001	6.441525e+000	102	19	5.345686e+000	0	0	0	0	0	0	55.275	1	1	56.9804	19.1724
DATA	1243	15	53	0	0	A_04_P006546	A_04_P006546	11183.4	385.427	5.423922e+002	5.432010e+001	566	21	6.302206e+000	0	0	0	0	0	0	523.98	1	1	57.5363	20.697
DATA	1244	15	54	0	0	A_04_P069014	XM_002713859	11208.3	385.675	6.382958e+001	7.037728e+000	106.5	21	5.757136e+000	0	0	0	0	0	0	61.6388	1	1	49.8279	21.2308
DATA	1245	15	55	0	0	A_04_P058743	ENSOCUT00000016912	11233.8	385.703	9.307116e+002	9.311842e+001	924	19	5.694063e+000	0	0	0	0	0	0	898.183	1	1	53.8203	19.1212
DATA	1246	15	56	0	0	A_04_P089735	ENSOCUT00000001072	11259.6	385.821	2.979940e+000	2.968885e+000	46	20	6.199304e+000	0	0	0	0	0	0	0.0137284	0	0	50.1463	21.4118
DATA	1247	15	57	0	0	A_04_P075732	ENSOCUT00000001321	11284.3	385.614	3.115998e+003	3.116140e+002	2933	19	6.275818e+000	0	0	0	0	0	0	3000.94	1	1	51.4001	19.9459
DATA	1248	15	58	0	0	A_04_P038087	A_04_P038087	11310.4	385.573	4.262608e+000	3.007236e+000	50	20	5.596673e+000	0	0	0	0	0	0	4.09901	1	0	57.5363	20.2857
DATA	1249	15	59	0	0	A_04_P032154	EB376634	11335.6	385.573	3.181839e+001	4.360915e+000	77	20	5.171207e+000	0	0	0	0	0	0	30.5426	1	1	57.5363	20.2069
DATA	1250	15	60	0	0	A_04_P091863	ENSOCUT00000007037	11361.1	385.5	2.999934e+000	3.002679e+000	48	21	5.288806e+000	0	0	0	0	0	0	2.76152	0	0	56.9804	20.973
DATA	1251	15	61	0	0	A_04_P066421	ENSOCUT00000000723	11386.4	385.551	9.617510e+001	1.007351e+001	134.5	21	5.353323e+000	0	0	0	0	0	0	91.8772	1	1	49.8279	21.4839
DATA	1252	15	62	0	0	A_04_P054206	ENSOCUT00000012412	11411.6	385.718	5.877893e+000	3.062502e+000	49	20	4.447292e+000	0	0	0	0	0	0	5.59834	1	0	50.1463	19.1818
DATA	1253	15	63	0	0	A_04_P024251	A_04_P024251	11437.4	385.573	3.027896e+000	3.026002e+000	47	20	3.442347e+000	0	0	0	0	0	0	2.25435	0	0	57.5363	19.7241
DATA	1254	15	64	0	0	A_04_P087074	ENSOCUT00000009644	11462.5	386	3.227181e+002	3.241362e+001	339.5	20	4.351264e+000	0	0	0	0	0	0	305.022	1	1	48.5334	19.8276
DATA	1255	15	65	0	0	A_04_P060381	ENSOCUT00000001776	11488.1	385.614	2.910888e+002	2.926756e+001	305.5	20	4.576830e+000	0	0	0	0	0	0	273.778	1	1	57.259	20.1579
DATA	1256	15	66	0	0	A_04_P061359	ENSOCUT00000001624	11513.5	385.648	3.071590e+000	3.061692e+000	45	21	4.890843e+000	0	0	0	0	0	0	0.895608	0	0	65	20.8421
DATA	1257	15	67	0	0	A_04_P008856	DN887460	11538.6	386.355	5.134469e+000	3.120739e+000	49	17	5.066937e+000	0	0	0	0	0	0	4.77486	1	0	48.2044	17.9231
DATA	1258	15	68	0	0	A_04_P032473	EB381758	11564	385.859	3.684483e+002	3.697502e+001	388	20	5.528667e+000	0	0	0	0	0	0	340.228	1	1	52.3208	20.6154
DATA	1259	15	69	0	0	A_04_P004643	NM_001082728	11589.3	386.232	1.105346e+002	1.148637e+001	147	19	3.982043e+000	0	0	0	0	0	0	101.295	1	1	46.8651	19.24
DATA	1260	15	70	0	0	A_04_P065272	ENSOCUT00000007543	11615	385.681	2.610306e+002	2.629266e+001	283	20.5	5.922248e+000	0	0	0	0	0	0	237.078	1	1	58.0869	20.8889
DATA	1261	15	71	0	0	A_04_P087438	ENSOCUT00000016398	11640.5	386	3.193988e+000	3.182138e+000	40	20	6.612803e+000	0	0	0	0	0	0	-6.19688	0	0	54.1152	19.6667
DATA	1262	15	72	0	0	A_04_P091259	ENSOCUT00000006671	11665.5	386	8.097264e+003	8.097328e+002	7136	19	5.717739e+000	0	0	0	0	0	0	7208.23	1	1	48.5334	20.2188
DATA	1263	15	73	0	0	A_04_P098588	ENSOCUT00000003637	11691.5	386	4.745165e+002	4.756313e+001	458.5	30	1.598010e+001	0	0	0	0	1	0	417.366	1	1	54.1152	33.6364
DATA	1264	15	74	0	0	A_04_P056647	XM_002711475	11716.3	386.095	2.702728e+003	2.702928e+002	2324	19.5	3.918525e+000	0	0	0	0	0	0	2347.53	1	1	48.8603	18.75
DATA	1265	15	75	0	0	A_04_P062497	ENSOCUT00000016049	11741.7	386.175	5.019891e+001	6.030953e+000	88.5	17	3.282588e+000	0	0	0	0	0	0	42.9904	1	1	49.5074	17.8462
DATA	1266	15	76	0	0	A_04_P010478	XR_085086	11766.7	386.118	1.198403e+004	1.198408e+003	9941.5	20	6.316977e+000	0	0	0	0	0	0	10108.2	1	1	48.8603	20.4857
DATA	1267	15	77	0	0	A_04_P026871	EB372887	11792.4	386	8.387855e+002	8.394956e+001	747.5	19	5.795566e+000	0	0	0	0	0	0	695.552	1	1	48.5334	20.5405
DATA	1268	15	78	0	0	A_04_P099057	A_04_P099057	11818.1	386.549	3.946758e+001	5.285666e+000	77	18.5	6.694513e+000	0	0	0	0	0	0	32.1345	1	1	50.7771	19.6842
DATA	1269	15	79	0	0	A_04_P095277	ENSOCUT00000016223	11843.5	386.352	3.599895e+000	3.586539e+000	39	20	5.956534e+000	0	0	0	0	0	0	-6.39991	0	0	57.5363	19.8621
DATA	1270	15	80	0	0	A_04_P088989	ENSOCUT00000010543	11869	386.455	4.070415e+003	4.070580e+002	3114	22	4.272617e+000	0	0	0	0	0	0	3179.76	1	1	55.8519	21.5405
DATA	1271	15	81	0	0	A_04_P006682	EB375941	11894.5	386.352	2.119860e+001	4.308419e+000	61	20	3.532233e+000	0	0	0	0	0	0	16.1787	1	1	65	19.68
DATA	1272	15	82	66	1	DarkCorner	DarkCorner	11919.6	386.427	3.858538e+000	3.844223e+000	38	18	5.926612e+000	0	0	0	0	0	0	-6.80711	0	0	57.5363	19.4839
DATA	1273	15	83	66	1	DarkCorner	DarkCorner	11945	386.617	3.963045e+000	3.948342e+000	36	18	4.637422e+000	0	0	0	0	0	0	-9.32386	0	0	51.0895	18.4545
DATA	1274	15	84	66	1	DarkCorner	DarkCorner	11970.7	386.532	4.080450e+000	4.065312e+000	36	20	4.565759e+000	0	0	0	0	0	0	-10.185	0	0	49.8279	17.6667
DATA	1275	15	85	66	1	DarkCorner	DarkCorner	11996	386.455	4.207879e+000	4.192268e+000	35.5	16	4.623515e+000	0	0	0	0	0	0	-9.83625	0	0	55.8519	17.5758
DATA	1276	16	1	66	1	DarkCorner	DarkCorner	9875.65	391.494	3.430807e+000	3.418078e+000	38	18	5.267213e+000	0	0	0	0	0	0	-5.42332	0	0	51.7088	18.2353
DATA	1277	16	2	66	1	DarkCorner	DarkCorner	9900.87	391.632	3.377421e+000	3.364891e+000	37	20	5.216199e+000	0	0	0	0	0	0	-8.11756	0	0	49.8279	19.6389
DATA	1278	16	3	66	1	DarkCorner	DarkCorner	9926.11	392.087	3.328865e+000	3.316515e+000	36	16.5	4.580410e+000	0	0	0	0	0	0	-7.09102	0	0	37.847	17.8611
DATA	1279	16	4	66	1	DarkCorner	DarkCorner	9951.5	391.5	3.285683e+000	3.273493e+000	35	19.5	5.565231e+000	0	0	0	0	0	0	-8.82555	0	0	57.5363	19.55
DATA	1280	16	5	0	0	A_04_P093622	A_04_P093622	9977	391.545	1.586095e+001	3.602113e+000	56	19.5	4.197127e+000	0	0	0	0	0	0	14.039	1	0	55.8519	20.3889
DATA	1281	16	6	0	0	A_04_P034017	ENSOCUT00000013871	10002.4	391.573	9.376484e+000	3.333477e+000	53	22	5.555584e+000	0	0	0	0	0	0	8.39083	1	0	65	22.2581
DATA	1282	16	7	0	0	A_04_P048126	ENSOCUT00000009868	10027.7	391.701	2.822916e+003	2.823093e+002	2564.5	20	4.858085e+000	0	0	0	0	0	0	2551.25	1	1	52.3208	19.3793
DATA	1283	16	8	0	0	A_04_P010185	DN885348	10052.9	391.733	1.294097e+003	1.294478e+002	1204	19	4.804235e+000	0	0	0	0	0	0	1180	1	1	52.3208	19.0857
DATA	1284	16	9	0	0	A_04_P035707	ENSOCUT00000025740	10078.3	391.833	3.125775e+000	3.114178e+000	41	16	4.590651e+000	0	0	0	0	0	0	-3.57018	0	0	47.8731	17.5
DATA	1285	16	10	0	0	A_04_P075608	ENSOCUT00000014333	10104	391.545	3.103331e+000	3.091817e+000	44	20.5	5.071415e+000	0	0	0	0	0	0	-0.219952	0	0	55.8519	19.9118
DATA	1286	16	11	0	0	A_04_P022714	XR_085537	10129.1	391.731	9.070914e+002	9.076115e+001	889	22	7.837873e+000	0	0	0	0	0	0	845.222	1	1	49.8279	22.9677
DATA	1287	16	12	0	0	A_04_P035655	ENSOCUT00000013603	10154.4	391.763	8.847877e+003	8.847929e+002	8288	20	4.718878e+000	0	0	0	0	0	0	8291.22	1	1	49.1849	19.963
DATA	1288	16	13	0	0	A_04_P073649	ENSOCUT00000014881	10180.4	391.573	4.243823e+004	4.243824e+003	40526.5	22	5.066795e+000	0	0	0	0	0	0	39970.9	1	1	57.5363	20.3793
DATA	1289	16	14	0	0	A_04_P047959	ENSOCUT00000010555	10205.4	391.986	2.786482e+002	2.802864e+001	301	21	5.681608e+000	0	0	0	0	0	0	263.609	1	1	48.2044	20.6857
DATA	1290	16	15	0	0	A_04_P025263	EB374694	10230.9	391.614	9.128502e+001	9.613413e+000	128.5	22	7.229420e+000	0	0	0	0	0	0	86.6813	1	1	57.259	22.7419
DATA	1291	16	16	0	0	A_04_P003236	NM_001082022	10256.5	391.648	3.015841e+000	3.004667e+000	44	18	2.300009e+000	0	0	0	0	0	0	0.0885275	0	0	57.5363	17.6364
DATA	1292	16	17	0	0	A_04_P026924	EB372846	10281.6	391.573	3.007511e+000	2.997830e+000	47	20	6.503101e+000	0	0	0	0	0	0	0.898781	0	0	57.5363	20.9032
DATA	1293	16	18	0	0	A_04_P071794	ENSOCUT00000002338	10307.4	391.596	3.000206e+000	2.990532e+000	47	18	3.018008e+000	0	0	0	0	0	0	0.893721	0	0	65	18.5862
DATA	1294	16	19	0	0	A_04_P014919	AY175490	10332.5	392	2.993982e+000	2.983487e+000	45.5	18	3.216023e+000	0	0	0	0	0	0	0.580316	0	0	54.1152	18.697
DATA	1295	16	20	0	0	A_04_P081647	ENSOCUT00000016721	10358	392	7.032402e+001	7.636926e+000	110	20.5	4.530992e+000	0	0	0	0	0	0	67.6014	1	1	54.9904	20.7667
DATA	1296	16	21	0	0	A_04_P011945	DN881991	10383	392.368	2.356971e+001	3.794492e+000	67	17	3.356414e+000	0	0	0	0	0	0	22.6893	1	1	46.1809	17.1
DATA	1297	16	22	0	0	A_04_P062697	NM_001171338	10408.6	392.208	3.354645e+000	2.989442e+000	49	17	4.041452e+000	0	0	0	0	0	0	3.23275	1	0	49.5074	17.7778
DATA	1298	16	23	0	0	A_04_P049619	ENSOCUT00000000519	10433.6	391.973	1.330200e+004	1.330204e+003	12836	21	6.237694e+000	0	0	0	0	0	0	12828.7	1	1	48.5334	22.2963
DATA	1299	16	24	0	0	A_04_P048437	ENSOCUT00000014974	10459.5	392	4.125897e+001	5.081510e+000	83.5	19	4.520723e+000	0	0	0	0	0	0	39.8173	1	1	54.1152	18.7027
DATA	1300	16	25	0	0	A_04_P086973	ENSOCUT00000007643	10485.2	392.479	4.825523e+002	4.834621e+001	490	18	4.441738e+000	0	0	0	0	0	0	465.964	1	1	48.8603	18.0645
DATA	1301	16	26	0	0	A_04_P020157	EB372747	10510.2	392.566	4.271563e+003	4.271666e+002	4070.5	19	5.560903e+000	0	0	0	0	0	0	4126.12	1	1	49.8279	20.069
DATA	1302	16	27	0	1	RC7	RC7	10535.6	392.427	2.974038e+000	2.963004e+000	37.5	19.5	6.754224e+000	0	0	0	1	0	0	-8.48482	0	0	57.5363	20.6333
DATA	1303	16	28	0	0	A_04_P025129	EB374822	10561.1	392.411	1.323514e+004	1.323517e+003	12783	18.5	4.871225e+000	0	0	0	0	0	0	12788.2	1	1	53.5237	19.1071
DATA	1304	16	29	0	0	A_04_P041389	A_04_P041389	10586.1	392.342	5.984311e+000	3.022432e+000	53.5	18	4.660686e+000	0	0	0	0	0	0	5.78237	1	0	49.1849	18.2564
DATA	1305	16	30	0	0	A_04_P006606	DN889819	10611.9	392.386	2.973626e+000	2.962594e+000	43	20	6.943367e+000	0	0	0	0	0	0	-2.58947	0	0	57.259	21.1765
DATA	1306	16	31	0	0	A_04_P030208	DN883515	10637.4	392.427	6.002823e+001	6.694135e+000	103.5	18.5	4.889814e+000	0	0	0	0	0	0	58.0006	1	1	57.5363	19.6563
DATA	1307	16	32	0	0	A_04_P088277	ENSOCUT00000017633	10662.5	392.5	9.004639e+002	9.009512e+001	913	18	5.153515e+000	0	0	0	0	0	0	870.011	1	1	50.4627	18.6061
DATA	1308	16	33	0	0	A_04_P046064	XR_085100	10688.1	392.558	3.153216e+003	3.153356e+002	3090	18	4.916616e+000	0	0	0	0	0	0	3046.42	1	1	54.9904	18.3429
DATA	1309	16	34	0	0	A_04_P096022	ENSOCUT00000017808	10713.4	392.487	4.752507e+001	5.600603e+000	93	17	5.356689e+000	0	0	0	0	0	0	45.9122	1	1	49.8279	18.2
DATA	1310	16	35	0	0	A_04_P069218	ENSOCUT00000000426	10739.1	392.944	2.974028e+000	2.962994e+000	42	18.5	4.787550e+000	0	0	0	0	0	0	-2.99518	0	0	46.8651	18.2222
DATA	1311	16	36	0	0	A_04_P009356	A_04_P009356	10764.4	392.427	1.760581e+001	3.446899e+000	62	18.5	5.374522e+000	0	0	0	0	0	0	17.0073	1	1	57.5363	18.9211
DATA	1312	16	37	0	0	A_04_P033866	A_04_P033866	10789.9	392.466	3.042859e+001	4.247342e+000	75	19	5.507049e+000	0	0	0	0	0	0	29.3952	1	1	48.5334	19.5517
DATA	1313	16	38	0	0	A_04_P056363	A_04_P056363	10815	392.56	1.987013e+003	1.987234e+002	1968	19	6.440920e+000	0	0	0	0	0	0	1919.68	1	1	54.1152	20.3214
DATA	1314	16	39	0	0	A_04_P100811	ENSOCUT00000002076	10840.3	392.811	8.752047e+002	8.757060e+001	886	18	5.336089e+000	0	0	0	0	0	0	845.673	1	1	48.5334	18.0769
DATA	1315	16	40	1028	1	(+)E1A_r60_a135	E1A_r60_a135	10866	392.643	2.973325e+000	2.962294e+000	34	18	6.855590e+000	0	0	0	0	0	0	-10.6201	0	0	47.2035	19.0294
DATA	1316	16	41	0	0	A_04_P011933	DN882011	10890.8	392.833	3.505664e+001	4.589254e+000	84	19	4.927248e+000	0	0	0	0	0	0	33.884	1	1	47.5395	19
DATA	1317	16	42	0	0	A_04_P027677	ENSOCUT00000030944	10916.5	392.5	1.333580e+005	1.333580e+004	129404	21	4.641853e+000	0	0	0	0	0	0	128914	1	1	57.5363	21.7586
DATA	1318	16	43	0	0	A_04_P089628	A_04_P089628	10942.1	392.5	2.091417e+002	2.112269e+001	248	20	5.072591e+000	0	0	0	0	0	0	202.217	1	1	56.9804	20.7419
DATA	1319	16	44	0	0	A_04_P013262	AF014682	10967.2	392.975	1.014703e+002	1.056985e+001	140.5	17.5	6.099180e+000	0	0	0	0	0	0	98.144	1	1	49.5074	19.3333
DATA	1320	16	45	0	0	A_04_P011133	ENSOCUT00000004208	10992.7	393.067	8.649090e+003	8.649140e+002	8260	17	3.619592e+000	0	0	0	0	0	0	8367.77	1	1	49.1849	17.8333
DATA	1321	16	46	0	0	A_04_P012486	ENSOCUT00000007872	11018.4	392.573	1.953567e+001	3.545282e+000	65.5	21.5	6.131043e+000	0	0	0	0	0	0	18.9027	1	1	57.5363	20.6944
DATA	1322	16	47	0	0	A_04_P069340	A_04_P069340	11043.7	392.819	4.374529e+000	2.989870e+000	49	21.5	5.248864e+000	0	0	0	0	0	0	4.23391	1	0	51.0895	20.9667
DATA	1323	16	48	0	0	A_04_P044387	ENSOCUT00000007106	11068.5	392.711	5.000645e+003	5.000732e+002	4907	19.5	2.718362e+000	0	0	0	0	0	0	4840.6	1	1	49.1849	19.2083
DATA	1324	16	49	0	0	A_04_P042727	ENSOCUT00000004386	11094.4	392.573	2.968026e+000	2.962749e+000	50	20	6.170784e+000	0	0	0	0	0	0	1.78364	0	0	57.5363	21.25
DATA	1325	16	50	0	0	A_04_P099734	ENSOCUT00000012562	11119.5	393.055	9.869111e+001	1.030246e+001	138.5	20	5.520548e+000	0	0	0	0	0	0	95.5546	1	1	48.5334	21.2917
DATA	1326	16	51	0	0	A_04_P008455	DN887873	11145.4	392.573	9.074581e+000	3.093221e+000	55	21	5.077463e+000	0	0	0	0	0	0	8.7846	1	0	57.5363	20.3704
DATA	1327	16	52	0	0	A_04_P055922	ENSOCUT00000013342	11170.2	392.836	1.397612e+004	1.397616e+003	13438.5	20.5	5.415696e+000	0	0	0	0	0	0	13527.8	1	1	47.5395	20.0588
DATA	1328	16	53	0	0	A_04_P012372	DN886994	11195.6	392.974	7.444517e+003	7.444576e+002	6809	21.5	5.492372e+000	0	0	0	0	0	0	7203.46	1	1	49.1849	21.3846
DATA	1329	16	54	0	0	A_04_P000006	NM_001082390	11221.5	392.648	1.558029e+002	1.585902e+001	191.5	20	5.599179e+000	0	0	0	0	0	0	150.665	1	1	57.5363	19.5625
DATA	1330	16	55	0	0	A_04_P020531	EB379566	11246.8	393.362	2.103271e+002	2.124025e+001	245	19.5	6.345964e+000	0	0	0	0	0	0	203.275	1	1	46.5243	19.7333
DATA	1331	16	56	0	0	A_04_P057287	ENSOCUT00000011750	11272.4	392.573	2.208045e+002	2.227869e+001	257	19.5	5.489769e+000	0	0	0	0	0	0	213.146	1	1	57.5363	19.7143
DATA	1332	16	57	0	0	A_04_P091652	ENSOCUT00000015718	11297.4	393.338	2.509312e+003	2.509488e+002	2480	21	5.566404e+000	0	0	0	0	0	0	2419.71	1	1	46.5243	21.1212
DATA	1333	16	58	0	0	A_04_P051898	ENSOCUT00000006128	11323	393.095	2.984651e+000	2.973578e+000	44	20	6.023313e+000	0	0	0	0	0	0	-2.13586	0	0	46.8651	20.303
DATA	1334	16	59	0	0	A_04_P090542	ENSOCUT00000016530	11347.9	393.095	9.196211e+001	9.666766e+000	133	23	5.518622e+000	0	0	0	0	0	0	88.3614	1	1	47.5395	21.3684
DATA	1335	16	60	0	0	A_04_P089818	ENSOCUT00000015420	11373.7	393.28	2.997359e+000	2.986239e+000	41	22	4.983845e+000	0	0	0	0	0	0	-1.91196	0	0	48.2044	21.25
DATA	1336	16	61	0	0	A_04_P077080	ENSOCUT00000006593	11399	393.095	6.742779e+003	6.742845e+002	6511.5	20	4.892439e+000	0	0	0	0	0	0	6445.33	1	1	46.8651	19.6897
DATA	1337	16	62	0	0	A_04_P078692	A_04_P078692	11424.4	393.173	3.789149e+001	4.835789e+000	81	19.5	4.689449e+000	0	0	0	0	0	0	36.1018	1	1	48.5334	19.5938
DATA	1338	16	63	0	0	A_04_P070362	ENSOCUT00000008176	11450	393	1.008880e+001	3.180515e+000	54	22	3.495951e+000	0	0	0	0	0	0	9.5749	1	0	54.9904	20.6897
DATA	1339	16	64	0	0	A_04_P102412	ENSOCUT00000004438	11475.2	393.579	5.328929e+001	6.129614e+000	96.5	20	4.140578e+000	0	0	0	0	0	0	50.3626	1	1	49.5074	19.3529
DATA	1340	16	65	0	0	A_04_P043957	ENSOCUT00000007515	11500.4	393.539	9.418659e+000	3.186591e+000	53	20.5	5.014786e+000	0	0	0	0	0	0	8.85681	1	0	49.5074	20.675
DATA	1341	16	66	0	0	A_04_P059773	ENSOCUT00000003994	11525.9	393.434	1.220921e+002	1.258729e+001	161	20	3.845329e+000	0	0	0	0	0	0	114.148	1	1	49.8279	19.5143
DATA	1342	16	67	0	0	A_04_P077077	ENSOCUT00000006593	11551.5	393.352	4.814342e+004	4.814343e+003	46231	20	6.028054e+000	0	0	0	0	0	0	44716.3	1	1	57.5363	21.1379
DATA	1343	16	68	0	0	A_04_P015781	AY171886	11576.9	393.386	3.116110e+000	3.105110e+000	47	19	3.344426e+000	0	0	0	0	0	0	0.543931	0	0	57.259	19
DATA	1344	16	69	0	0	A_04_P040891	A_04_P040891	11601.8	393.118	7.408320e+003	7.408386e+002	6866.5	19.5	3.598695e+000	0	0	0	0	0	0	6776.01	1	1	46.5243	19.7813
DATA	1345	16	70	0	0	A_04_P060090	ENSOCUT00000002672	11627.6	393.592	5.752297e+000	3.210203e+000	52	20.5	5.941864e+000	0	0	0	0	0	0	5.21386	1	0	49.8279	20.7333
DATA	1346	16	71	0	0	A_04_P072937	ENSOCUT00000008229	11653.4	393.427	4.384128e+002	4.395725e+001	438	19	6.069385e+000	0	0	0	0	0	0	393.31	1	1	57.5363	19.1379
DATA	1347	16	72	0	0	A_04_P039492	ENSOCUT00000017167	11678.6	393.427	3.642950e+000	3.246807e+000	48	23	9.720928e+000	0	0	0	0	1	0	3.2323	1	0	57.5363	25.4412
DATA	1348	16	73	0	0	A_04_P095916	A_04_P095916	11703.9	393.477	3.278151e+000	3.265989e+000	41	21.5	1.196749e+001	0	0	0	0	1	0	-4.36936	0	0	55.8519	27.0357
DATA	1349	16	74	0	0	A_04_P033609	A_04_P033609	11729.1	393.541	1.001788e+001	3.457938e+000	55	20	4.218750e+000	0	0	0	0	0	0	8.66479	1	0	51.7088	19.2581
DATA	1350	16	75	0	0	A_04_P029292	EB379851	11754.6	393.427	1.626011e+002	1.660345e+001	183.5	17	4.130678e+000	0	0	0	0	0	0	138.57	1	1	57.5363	19
DATA	1351	16	76	0	0	A_04_P066603	ENSOCUT00000003834	11780.1	393.5	4.210695e+000	3.439478e+000	48	20	5.792925e+000	0	0	0	0	0	0	3.53105	1	0	56.9804	21.0286
DATA	1352	16	77	0	0	A_04_P073549	ENSOCUT00000017681	11805.4	393.74	2.942393e+002	2.962823e+001	281	20	5.906796e+000	0	0	0	0	0	0	242.505	1	1	49.5074	20.5
DATA	1353	16	78	0	0	A_04_P008857	DN887460	11830.8	394.1	3.552447e+000	3.539267e+000	43.5	20	6.178875e+000	0	0	0	0	0	0	-1.58853	0	0	46.8651	19.6129
DATA	1354	16	79	0	0	A_04_P090502	A_04_P090502	11855.9	393.812	5.226595e+003	5.226720e+002	4257.5	20	5.600499e+000	0	0	0	0	0	0	4142.01	1	1	46.8651	20.9677
DATA	1355	16	80	0	0	A_04_P077868	ENSOCUT00000005174	11881.4	393.744	2.673063e+003	2.673318e+002	2123	20	5.659120e+000	0	0	0	0	0	0	2071.72	1	1	50.1463	19.8889
DATA	1356	16	81	0	0	A_04_P033021	ENSOCUT00000026718	11907.1	393.5	1.358859e+005	1.358859e+004	109070	18	4.866368e+000	0	0	0	0	0	0	102782	1	1	56.9804	18.8077
DATA	1357	16	82	66	1	DarkCorner	DarkCorner	11932.5	393.847	3.897324e+000	3.882864e+000	38	19	5.926795e+000	0	0	0	0	0	0	-7.76933	0	0	51.4001	20.2424
DATA	1358	16	83	66	1	DarkCorner	DarkCorner	11957.9	393.5	4.007381e+000	3.992514e+000	39	18.5	4.523922e+000	0	0	0	0	0	0	-7.44566	0	0	56.9804	17.6389
DATA	1359	16	84	66	1	DarkCorner	DarkCorner	11983.4	393.573	4.128719e+000	4.113401e+000	39	20	5.020521e+000	0	0	0	0	0	0	-8.25776	0	0	57.5363	19.4091
DATA	1360	16	85	66	1	DarkCorner	DarkCorner	12008.8	393.784	4.261444e+000	4.245634e+000	39	17	4.580608e+000	0	0	0	0	0	0	-7.66484	0	0	48.8603	17.1237
DATA	1361	17	1	66	1	DarkCorner	DarkCorner	9862.55	399	3.453791e+000	3.440977e+000	34	17	4.396035e+000	0	0	0	0	0	0	-7.59884	0	0	49.8279	17.0684
DATA	1362	17	2	66	1	DarkCorner	DarkCorner	9887.95	399.182	3.397279e+000	3.384675e+000	38	18	4.911522e+000	0	0	0	0	0	0	-5.14658	0	0	48.2044	18.6579
DATA	1363	17	3	66	1	DarkCorner	DarkCorner	9913.12	399	3.346972e+000	3.334555e+000	39	18.5	4.646602e+000	0	0	0	0	0	0	-6.34753	0	0	48.5334	18.5
DATA	1364	17	4	66	1	DarkCorner	DarkCorner	9938.91	398.614	3.300655e+000	3.288409e+000	36	17	5.158016e+000	0	0	0	0	0	0	-8.15531	0	0	57.259	18.6
DATA	1365	17	5	0	0	A_04_P076792	ENSOCUT00000008206	9964.16	399.103	5.103320e+002	5.113639e+001	484	22	5.340050e+000	0	0	0	0	0	0	449.913	1	1	46.5243	21.129
DATA	1366	17	6	0	0	A_04_P000596	NM_001082038	9989.5	399	8.519516e+004	8.519516e+003	77476.5	22	4.911828e+000	0	0	0	0	0	0	75971.6	1	1	54.1152	21.8571
DATA	1367	17	7	0	0	A_04_P000622	NM_001105687	10015.2	399	1.368965e+004	1.368968e+003	12081	22	5.387560e+000	0	0	0	0	0	0	12336.6	1	1	51.4001	21.3226
DATA	1368	17	8	0	0	A_04_P067292	ENSOCUT00000009611	10040.3	399.014	3.433196e+002	3.447591e+001	358	19	5.069177e+000	0	0	0	0	0	0	312.28	1	1	47.2035	19.6
DATA	1369	17	9	0	0	A_04_P031183	AY596431	10065.7	399.171	3.132162e+000	3.125361e+000	45	17.5	4.584331e+000	0	0	0	0	0	0	1.59156	0	0	47.2035	18.8667
DATA	1370	17	10	0	0	A_04_P050988	A_04_P050988	10090.8	399.152	3.108659e+000	3.097126e+000	43	19	4.336901e+000	0	0	0	0	0	0	-0.434304	0	0	46.1809	18.0606
DATA	1371	17	11	0	0	A_04_P009136	ENSOCUT00000015726	10116.5	399.352	2.568165e+001	4.007017e+000	67.5	21.5	5.632836e+000	0	0	0	0	0	0	23.9015	1	1	57.5363	20.8929
DATA	1372	17	12	0	0	A_04_P001241	NM_001082081	10142.1	399.386	7.449446e+000	3.146657e+000	53	21	7.368780e+000	0	0	0	0	0	0	6.9753	1	0	57.259	23.0323
DATA	1373	17	13	0	0	A_04_P054952	ENSOCUT00000016682	10167.5	399.352	2.653063e+002	2.670435e+001	290	21.5	4.492645e+000	0	0	0	0	0	0	249.743	1	1	57.5363	20.4643
DATA	1374	17	14	0	0	A_04_P073152	ENSOCUT00000012737	10192.7	399.222	1.048485e+004	1.048489e+003	9992	20	5.540018e+000	0	0	0	0	0	0	9915.4	1	1	47.5395	20.1071
DATA	1375	17	15	0	0	A_04_P085552	ENSOCUT00000002776	10218.4	399.427	1.500606e+003	1.500908e+002	1480	21	5.621962e+000	0	0	0	0	0	0	1425.04	1	1	57.5363	20.8387
DATA	1376	17	16	0	0	A_04_P092692	ENSOCUT00000008954	10243.6	399.427	8.757537e+001	9.258393e+000	131	18	2.986622e+000	0	0	0	0	0	0	83.4567	1	1	57.5363	18.5909
DATA	1377	17	17	0	0	A_04_P032147	ENSOCUT00000001602	10268.8	399.291	5.139869e+003	5.139957e+002	4961	18	5.573884e+000	0	0	0	0	0	0	4912.81	1	1	50.1463	19.5455
DATA	1378	17	18	0	0	A_04_P024128	EB375926	10294.2	399.5	1.281227e+004	1.281230e+003	12884	19	4.653940e+000	0	0	0	0	0	0	12278.6	1	1	45.1352	19.7027
DATA	1379	17	19	0	0	A_04_P050059	ENSOCUT00000000906	10319.6	399.427	1.608859e+002	1.636236e+001	174	20	3.147053e+000	0	0	0	0	0	0	154.518	1	1	57.5363	19.7586
DATA	1380	17	20	0	0	A_04_P054564	ENSOCUT00000009295	10345	399.716	3.175936e+002	3.189839e+001	352	21	4.326189e+000	0	0	0	0	0	0	305.599	1	1	49.1849	21.1818
DATA	1381	17	21	0	0	A_04_P021817	A_04_P021817	10370.5	399.296	5.975743e+000	3.030313e+000	52	19.5	4.247171e+000	0	0	0	0	0	0	5.75812	1	0	47.8731	20.0385
DATA	1382	17	22	0	0	A_04_P039847	ENSOCUT00000000869	10395.8	399.463	2.173216e+003	2.173419e+002	2121	18	4.609481e+000	0	0	0	0	0	0	2096.66	1	1	54.9904	17.7742
DATA	1383	17	23	0	0	A_04_P077922	A_04_P077922	10421.4	399.427	6.060909e+002	6.068154e+001	616	18	6.298604e+000	0	0	0	0	0	0	585.296	1	1	57.5363	20.6207
DATA	1384	17	24	0	0	A_04_P058859	ENSOCUT00000000579	10446.7	399.5	1.462654e+002	1.492347e+001	185	22.5	4.975341e+000	0	0	0	0	0	0	141.352	1	1	65	21.9333
DATA	1385	17	25	0	0	A_04_P094549	ENSOCUT00000006896	10472	399.513	7.094251e+003	7.094313e+002	6786.5	20	4.722971e+000	0	0	0	0	0	0	6859.68	1	1	49.8279	18.625
DATA	1386	17	26	0	0	A_04_P062457	ENSOCUT00000014749	10497.4	399.753	7.666772e+002	7.672481e+001	774.5	19	2.899062e+000	0	0	0	0	0	0	741.654	1	1	48.5334	18.5926
DATA	1387	17	27	0	0	A_04_P016914	XM_002718039	10522.9	399.5	7.916947e+004	7.916948e+003	80522.5	22	6.709403e+000	0	0	0	0	0	0	76600.8	1	1	56.9804	21.5333
DATA	1388	17	28	0	0	A_04_P006681	EB375941	10548.5	399.5	7.254882e+001	7.834799e+000	114.5	22	6.376519e+000	0	0	0	0	0	0	70.2055	1	1	57.5363	22.08
DATA	1389	17	29	0	0	A_04_P019536	EB380823	10573.7	399.5	3.684731e+001	4.725127e+000	79	18	4.554385e+000	0	0	0	0	0	0	35.6596	1	1	57.5363	18.5
DATA	1390	17	30	0	0	A_04_P093167	ENSOCUT00000011811	10599.1	399.884	1.063993e+002	1.104337e+001	148	19	5.389911e+000	0	0	0	0	0	0	102.979	1	1	46.8651	19.3636
DATA	1391	17	31	0	1	RC4	RC4	10624.5	399.5	2.969064e+000	2.958048e+000	41	22	8.193704e+000	0	0	0	0	0	0	-6.04223	0	0	57.5363	22.9667
DATA	1392	17	32	0	0	A_04_P002392	NM_001082114	10649.8	399.739	8.178981e+003	8.179035e+002	8134	20.5	3.986609e+000	0	0	0	0	0	0	7915.07	1	1	46.5243	20.5294
DATA	1393	17	33	0	0	A_04_P031403	AF029946	10675.4	399.573	2.969393e+000	2.958376e+000	44	18	5.556187e+000	0	0	0	0	0	0	-0.472203	0	0	57.5363	18.6061
DATA	1394	17	34	0	0	A_04_P030433	DN885668	10700.6	399.573	2.969581e+000	2.961522e+000	48	18	5.132001e+000	0	0	0	0	0	0	1.28042	0	0	65	18.1379
DATA	1395	17	35	0	0	A_04_P015486	AY171754	10725.8	400.075	8.690721e+000	3.083401e+000	54	17	5.432632e+000	0	0	0	0	0	0	8.40938	1	0	46.1809	18.4722
DATA	1396	17	36	0	0	A_04_P042137	A_04_P042137	10751.2	399.936	2.475645e+001	3.857702e+000	70	18	5.568217e+000	0	0	0	0	0	0	23.9537	1	1	45.4864	18.2286
DATA	1397	17	37	0	0	A_04_P034447	ENSOCUT00000025728	10777	399.545	1.041476e+002	1.082689e+001	146.5	19.5	5.213149e+000	0	0	0	0	0	0	100.762	1	1	55.8519	19.55
DATA	1398	17	38	0	0	A_04_P030322	DN884733	10802.4	399.573	6.159238e+000	3.022084e+000	51.5	17	4.959167e+000	0	0	0	0	0	0	5.95932	1	0	57.5363	18.48
DATA	1399	17	39	0	0	A_04_P031743	NM_001171122	10827.4	399.701	4.045511e+002	4.056313e+001	442	17.5	6.309499e+000	0	0	0	0	0	0	391.461	1	1	49.8279	19.375
DATA	1400	17	40	0	0	A_04_P083414	ENSOCUT00000011088	10852.7	400.288	2.968643e+000	2.968603e+000	49	17	6.013754e+000	0	0	0	0	0	0	2.46823	0	0	45.1352	17.6296
DATA	1401	17	41	1028	1	(+)E1A_r60_a22	E1A_r60_a22	10878.6	399.854	2.142303e+001	3.651838e+000	66	19	4.672738e+000	0	0	0	0	0	0	20.7362	1	1	51.0895	18.6
DATA	1402	17	42	0	0	A_04_P010528	DN884639	10903.9	399.614	6.579827e+001	7.213751e+000	111	19	4.289152e+000	0	0	0	0	0	0	63.6974	1	1	57.259	18.9444
DATA	1403	17	43	0	0	A_04_P000888	NM_001082343	10929.5	399.648	5.933551e+004	5.933552e+003	58718	20	5.066228e+000	0	0	0	0	0	0	57453.9	1	1	57.5363	21.3333
DATA	1404	17	44	0	0	A_04_P095412	ENSOCUT00000012083	10954.5	400	2.852128e+003	2.852281e+002	2815	19	5.828997e+000	0	0	0	0	0	0	2762.54	1	1	48.5334	20.1481
DATA	1405	17	45	0	0	A_04_P009572	DN886440	10980.4	399.931	8.837961e+001	9.318801e+000	129	19	4.646626e+000	0	0	0	0	0	0	85.6242	1	1	53.8203	19.3448
DATA	1406	17	46	0	0	A_04_P054149	ENSOCUT00000013252	11005.2	400.093	1.524245e+004	1.524248e+003	14425.5	21	5.847656e+000	0	0	0	0	0	0	14771.4	1	1	48.2044	20.4848
DATA	1407	17	47	0	0	A_04_P076657	ENSOCUT00000016366	11031	400	2.672934e+001	3.983259e+000	72	22	3.808533e+000	0	0	0	0	0	0	25.9089	1	1	54.9904	21.1724
DATA	1408	17	48	66	-1	(-)3xSLv1	NegativeControl	11056.5	400	2.963648e+000	2.952652e+000	37	19	3.868211e+000	0	0	0	0	0	0	-8.0276	0	0	65	19.0345
DATA	1409	17	49	0	0	A_04_P018631	NM_001204216	11081.4	400.102	1.187263e+003	1.187630e+002	1162	19	6.608889e+000	0	0	0	0	0	0	1151.27	1	1	50.4627	20.25
DATA	1410	17	50	0	0	A_04_P092865	NM_001171324	11107	400.107	2.338502e+004	2.338504e+003	22706.5	20	6.676774e+000	0	0	0	0	0	0	22678.2	1	1	51.4001	20.8
DATA	1411	17	51	0	0	A_04_P085670	A_04_P085670	11132.5	400.352	2.962649e+000	2.951658e+000	43.5	21	6.107854e+000	0	0	0	0	0	0	-2.37744	0	0	57.5363	20.6
DATA	1412	17	52	0	0	A_04_P067063	ENSOCUT00000005981	11157.9	400.386	6.781539e+001	7.396167e+000	112.5	19	4.948987e+000	0	0	0	0	0	0	65.7632	1	1	65	19.3226
DATA	1413	17	53	0	0	A_04_P029934	ENSOCUT00000013969	11183.4	400.427	2.975061e+001	4.191557e+000	75	20.5	5.595847e+000	0	0	0	0	0	0	28.8434	1	1	65	20.0938
DATA	1414	17	54	1028	1	(+)E1A_r60_a104	E1A_r60_a104	11208.6	400.427	2.964860e+000	2.953860e+000	40	18.5	5.977908e+000	0	0	0	0	0	0	-5.17511	0	0	57.5363	19.8462
DATA	1415	17	55	0	0	A_04_P058272	ENSOCUT00000010955	11234	400.598	3.072900e+003	3.073042e+002	3033.5	19	6.349819e+000	0	0	0	0	0	0	2976.3	1	1	51.0895	19.9655
DATA	1416	17	56	0	0	A_04_P073761	ENSOCUT00000012189	11259.3	400.593	6.109363e+002	6.116520e+001	641	18	4.320823e+000	0	0	0	0	0	0	591.237	1	1	52.0157	18.1481
DATA	1417	17	57	0	0	A_04_P026556	EB373280	11284.6	400.605	5.923391e+003	5.923465e+002	5551	18.5	5.261763e+000	0	0	0	0	0	0	5726.16	1	1	49.5074	19.3846
DATA	1418	17	58	0	0	A_04_P001847	NM_001082289	11309.6	400.434	2.976460e+000	2.969447e+000	47	20	6.665107e+000	0	0	0	0	0	0	1.49281	0	0	49.5074	23.0968
DATA	1419	17	59	0	0	A_04_P037621	A_04_P037621	11335.6	400.427	1.130484e+001	3.178510e+000	58	20.5	5.241742e+000	0	0	0	0	0	0	10.8936	1	0	57.5363	20.8
DATA	1420	17	60	0	0	A_04_P049852	XM_002723929	11361.1	400.477	5.476575e+001	6.233383e+000	98	21	5.586264e+000	0	0	0	0	0	0	52.6626	1	1	55.8519	21.7778
DATA	1421	17	61	0	0	A_04_P004351	ENSOCUT00000010398	11386.1	400.392	2.190536e+004	2.190538e+003	20478	22.5	5.383199e+000	0	0	0	0	0	0	21011.3	1	1	49.1849	22.3571
DATA	1422	17	62	0	0	A_04_P073130	A_04_P073130	11411.2	400.259	9.014707e+001	9.498703e+000	134.5	19.5	4.900526e+000	0	0	0	0	0	0	86.2088	1	1	50.7771	19.5
DATA	1423	17	63	0	0	A_04_P085097	ENSOCUT00000012463	11436.9	400.5	6.971830e+003	6.971894e+002	6461.5	20.5	4.355524e+000	0	0	0	0	0	0	6644.17	1	1	49.8279	20.3824
DATA	1424	17	64	0	0	A_04_P004156	NM_001195839	11462.6	400.427	1.092366e+001	3.207950e+000	56	20	3.468755e+000	0	0	0	0	0	0	10.3673	1	0	57.5363	20.0323
DATA	1425	17	65	0	0	A_04_P004026	NM_001195678	11487.8	400.573	1.319170e+002	1.353524e+001	168.5	21	6.510578e+000	0	0	0	0	0	0	124.625	1	1	49.1849	21.1316
DATA	1426	17	66	0	0	A_04_P098130	ENSOCUT00000016151	11513.5	400.5	2.329143e+001	3.834943e+000	66	20	4.795023e+000	0	0	0	0	0	0	21.8848	1	1	57.5363	20.7674
DATA	1427	17	67	0	0	A_04_P012048	DN881846	11538.7	400.5	4.356420e+000	3.095761e+000	51	20	5.633423e+000	0	0	0	0	0	0	4.06883	1	0	57.5363	20.4286
DATA	1428	17	68	0	0	A_04_P061172	ENSOCUT00000006855	11563.7	400.566	2.693268e+002	2.710885e+001	290	20	5.129049e+000	0	0	0	0	0	0	249.87	1	1	49.8279	19.25
DATA	1429	17	69	1028	1	(+)E1A_r60_a104	E1A_r60_a104	11589.6	400.573	3.121303e+000	3.109723e+000	36	18	3.201562e+000	0	0	0	0	0	0	-8.17386	0	0	65	18.4
DATA	1430	17	70	0	0	A_04_P002080	NM_001101717	11614.5	400.769	3.618987e+003	3.619123e+002	3137	21	4.219650e+000	0	0	0	0	0	0	3303.81	1	1	49.8279	20.5313
DATA	1431	17	71	0	0	A_04_P093532	ENSOCUT00000015462	11640.4	400.769	3.861978e+003	3.862108e+002	3441.5	20	7.062364e+000	0	0	0	0	0	0	3491.67	1	1	52.3208	19.8929
DATA	1432	17	72	0	0	A_04_P026760	EB373030	11665.7	400.5	7.460387e+000	3.285692e+000	52	21.5	4.948831e+000	0	0	0	0	0	0	6.67409	1	0	57.5363	21.3438
DATA	1433	17	73	0	0	A_04_P099607	A_04_P099607	11691.4	400.573	5.854292e+005	5.854292e+004	517587	29	1.618527e+001	0	0	0	0	1	0	517603	1	1	57.5363	32.0857
DATA	1434	17	74	0	0	A_04_P026462	EB373380	11716.2	400.904	1.020871e+001	3.433186e+000	55	20	4.761369e+000	0	0	0	0	0	0	8.91538	1	0	47.2035	19.1786
DATA	1435	17	75	0	0	A_04_P094702	ENSOCUT00000017000	11741.7	401	4.488276e+001	5.585188e+000	83	18.5	3.401701e+000	0	0	0	0	0	0	38.6517	1	1	49.1849	18.9063
DATA	1436	17	76	0	0	A_04_P085177	ENSOCUT00000000925	11767.4	400.573	4.204785e+004	4.204786e+003	35735.5	19.5	5.061101e+000	0	0	0	0	0	0	35647	1	1	57.5363	19.775
DATA	1437	17	77	0	0	A_04_P030196	ENSOCUT00000014787	11792.3	400.736	3.934067e+004	3.934069e+003	33207.5	19	4.767687e+000	0	0	0	0	0	0	32814.4	1	1	47.5395	19.7647
DATA	1438	17	78	0	0	A_04_P036345	ENSOCUT00000005856	11818	401.174	6.846888e+001	7.687304e+000	100	22	6.662894e+000	0	0	0	0	0	0	56.0808	1	1	46.8651	20.8438
DATA	1439	17	79	0	0	A_04_P001392	NM_001082198	11843.5	400.648	2.147677e+001	4.162249e+000	63	20	5.390590e+000	0	0	0	0	0	0	17.2437	1	1	65	20.4615
DATA	1440	17	80	0	0	A_04_P066035	A_04_P066035	11868.9	400.614	3.158198e+002	3.179130e+001	285	20	5.187376e+000	0	0	0	0	0	0	248.225	1	1	57.259	19.1379
DATA	1441	17	81	0	0	A_04_P028603	ENSOCUT00000002670	11894.5	400.648	1.878587e+003	1.878957e+002	1494	18	4.493823e+000	0	0	0	0	0	0	1442.73	1	1	57.5363	18.25
DATA	1442	17	82	66	1	DarkCorner	DarkCorner	11919.6	400.573	3.834067e+000	3.819842e+000	41	20	5.815725e+000	0	0	0	0	0	0	-6.68735	0	0	57.5363	20.4138
DATA	1443	17	83	66	1	DarkCorner	DarkCorner	11945.1	401.068	3.937123e+000	3.922516e+000	35.5	19	4.940609e+000	0	0	0	0	0	0	-9.74337	0	0	46.8651	17.725
DATA	1444	17	84	66	1	DarkCorner	DarkCorner	11970.8	400.797	4.053187e+000	4.038150e+000	38.5	20	5.832413e+000	0	0	0	0	0	0	-6.91259	0	0	48.2044	18.7273
DATA	1445	17	85	66	1	DarkCorner	DarkCorner	11995.8	400.776	4.177697e+000	4.162197e+000	42	19	5.263553e+000	0	0	0	0	0	0	-4.3222	0	0	42.9674	19.1471
DATA	1446	18	1	66	1	DarkCorner	DarkCorner	9875.26	406.739	3.417939e+000	3.405258e+000	39	20	5.129102e+000	0	0	0	0	0	0	-4.38578	0	0	46.8651	19.4615
DATA	1447	18	2	66	1	DarkCorner	DarkCorner	9900.69	406.133	3.364981e+000	3.352496e+000	38	18	4.519528e+000	0	0	0	0	0	0	-6.2321	0	0	49.1849	18.3636
DATA	1448	18	3	66	1	DarkCorner	DarkCorner	9926.64	406.576	3.315396e+000	3.303096e+000	36	17	3.972238e+000	0	0	0	0	0	0	-7.54766	0	0	52.0157	17.8974
DATA	1449	18	4	0	0	A_04_P052097	ENSOCUT00000004684	9951.29	406.425	3.442997e+002	3.458408e+001	336.5	20	5.447917e+000	0	0	0	0	0	0	302.218	1	1	48.5334	20.4138
DATA	1450	18	5	0	0	A_04_P026493	EB373360	9977	406.455	4.969157e+001	5.922177e+000	90	22	4.351020e+000	0	0	0	0	0	0	44.1525	1	1	55.8519	21.9118
DATA	1451	18	6	0	0	A_04_P100279	ENSOCUT00000009939	10002.4	406.427	1.094536e+001	3.369502e+000	55	22.5	5.799379e+000	0	0	0	0	0	0	9.83201	1	0	57.5363	23.0588
DATA	1452	18	7	0	0	A_04_P002776	NM_001082747	10027.7	406.532	4.301229e+003	4.301345e+002	3913	21.5	5.202514e+000	0	0	0	0	0	0	3901.99	1	1	49.8279	21.1154
DATA	1453	18	8	0	0	A_04_P011136	DN883543	10053.4	406.427	3.138894e+000	3.138582e+000	46	18	4.863152e+000	0	0	0	0	0	0	2.43931	0	0	57.5363	18.6897
DATA	1454	18	9	0	0	A_04_P036202	ENSOCUT00000000154	10078.3	406.494	9.486263e+000	3.244538e+000	52	20	4.677442e+000	0	0	0	0	0	0	8.75206	1	0	50.4627	19.9615
DATA	1455	18	10	0	0	A_04_P032493	EB382071	10103.9	406.477	2.075513e+001	3.714388e+000	61.5	19	4.870594e+000	0	0	0	0	0	0	19.2877	1	1	55.8519	18.4286
DATA	1456	18	11	0	0	A_04_P081899	ENSOCUT00000002620	10129.4	406.427	2.535299e+005	2.535299e+004	240375	22.5	6.679749e+000	0	0	0	0	0	0	237113	1	1	57.5363	21.7857
DATA	1457	18	12	0	0	A_04_P086127	ENSOCUT00000013314	10154.6	406.532	6.988433e+002	6.995057e+001	699.5	21	4.747631e+000	0	0	0	0	0	0	657.274	1	1	49.8279	22.04
DATA	1458	18	13	0	0	A_04_P099917	ENSOCUT00000013752	10179.9	406.603	8.294359e+003	8.294414e+002	7858	22	4.252876e+000	0	0	0	0	0	0	7839.95	1	1	48.5334	21
DATA	1459	18	14	0	0	A_04_P019546	EB380794	10205.5	406.5	6.448799e+001	7.118934e+000	105	20	5.399565e+000	0	0	0	0	0	0	61.2221	1	1	57.5363	20.303
DATA	1460	18	15	0	0	A_04_P065022	ENSOCUT00000008106	10230.9	406.5	7.013366e+004	7.013367e+003	67559	21	6.068427e+000	0	0	0	0	0	0	66834.4	1	1	56.9804	20.6774
DATA	1461	18	16	0	0	A_04_P081010	ENSOCUT00000001140	10256.4	406.573	9.018212e+002	9.023181e+001	904.5	20	6.120583e+000	0	0	0	0	0	0	862.238	1	1	57.5363	21
DATA	1462	18	17	0	0	A_04_P014488	AY171682	10281.6	407.299	5.405686e+003	5.405769e+002	5354.5	19	5.531076e+000	0	0	0	0	0	0	5183.61	1	1	46.1809	19.697
DATA	1463	18	18	0	0	A_04_P059394	A_04_P059394	10306.9	406.962	1.601827e+002	1.629283e+001	201	20	3.504222e+000	0	0	0	0	0	0	153.953	1	1	49.5074	19.7097
DATA	1464	18	19	0	0	A_04_P000861	NM_001082729	10332.4	406.62	4.033528e+000	3.000004e+000	49	20	3.636055e+000	0	0	0	0	0	0	3.88408	1	0	50.4627	19.9643
DATA	1465	18	20	1028	1	(+)E1A_r60_a107	E1A_r60_a107	10357.6	406.851	2.978841e+000	2.967793e+000	46	21	4.952808e+000	0	0	0	0	0	0	0.0441247	0	0	48.5334	20.0303
DATA	1466	18	21	0	0	A_04_P031268	AY175541	10383.4	406.573	2.975003e+000	2.970690e+000	48	19	4.345883e+000	0	0	0	0	0	0	1.9294	0	0	57.5363	18.6207
DATA	1467	18	22	0	0	A_04_P046994	ENSOCUT00000003950	10408.6	406.573	2.971882e+000	2.960856e+000	39	18	4.836465e+000	0	0	0	0	0	0	-6.37766	0	0	57.5363	19.4839
DATA	1468	18	23	0	0	A_04_P018111	ENSOCUT00000010122	10434.1	406.5	2.548714e+005	2.548714e+004	245000	21	5.696443e+000	0	0	0	0	0	0	246616	1	1	56.9804	21.129
DATA	1469	18	24	0	0	A_04_P061992	ENSOCUT00000010466	10459.5	406.648	4.552082e+001	5.427929e+000	90	21	4.568250e+000	0	0	0	0	0	0	44.0752	1	1	57.5363	20.3143
DATA	1470	18	25	0	0	A_04_P051802	ENSOCUT00000006829	10484.9	406.593	7.133962e+000	3.040106e+000	52.5	18.5	3.115714e+000	0	0	0	0	0	0	6.91043	1	0	65	18.1786
DATA	1471	18	26	0	0	A_04_P051962	ENSOCUT00000000673	10510.4	406.573	2.595573e+003	2.595742e+002	2551.5	20	4.942900e+000	0	0	0	0	0	0	2515.01	1	1	57.5363	19.9677
DATA	1472	18	27	0	0	A_04_P058912	ENSOCUT00000013800	10535.5	407.026	3.418499e+003	3.418627e+002	3268	19	6.184984e+000	0	0	0	0	0	0	3313.35	1	1	49.8279	21.2333
DATA	1473	18	28	0	0	A_04_P043197	A_04_P043197	10561.2	407.068	2.964147e+000	2.953150e+000	44.5	19	5.315022e+000	0	0	0	0	0	0	-0.527378	0	0	47.8731	20.129
DATA	1474	18	29	0	0	A_04_P099921	ENSOCUT00000013752	10586.4	407.299	6.356979e+003	6.357047e+002	6058	18	5.333401e+000	0	0	0	0	0	0	6162.58	1	1	46.1809	18.6129
DATA	1475	18	30	1028	1	(+)E1A_r60_1	E1A_r60_1	10611.6	406.596	2.964435e+000	2.953437e+000	43.5	22	8.539390e+000	0	0	0	0	0	0	-3.20749	0	0	57.8122	23.2759
DATA	1476	18	31	0	0	A_04_P086988	ENSOCUT00000012635	10637	407.424	1.380380e+004	1.380383e+003	13567.5	23	1.889404e+001	0	0	1	0	1	0	13381	1	1	45.4864	32.1212
DATA	1477	18	32	0	0	A_04_P100831	ENSOCUT00000002105	10662.3	407.135	2.338172e+002	2.356751e+001	269	20	5.563521e+000	0	0	0	0	0	0	226.626	1	1	48.5334	20.3235
DATA	1478	18	33	0	0	A_04_P018571	A_04_P018571	10688.2	407.106	5.431353e+002	5.439379e+001	572	18.5	5.214919e+000	0	0	0	0	0	0	526.388	1	1	50.1463	18.3462
DATA	1479	18	34	0	0	A_04_P004783	ENSOCUT00000012256	10713.5	407.324	2.964741e+000	2.953742e+000	45	19	5.786609e+000	0	0	0	0	0	0	-1.70934	0	0	46.5243	19.2121
DATA	1480	18	35	0	0	A_04_P016732	DQ221768	10738.9	407.192	2.964947e+000	2.953947e+000	42	20	5.643122e+000	0	0	0	0	0	0	-4.41949	0	0	48.8603	20.5
DATA	1481	18	36	0	0	A_04_P005983	A_04_P005983	10763.9	407.333	2.407077e+001	3.810449e+000	70	17	5.554467e+000	0	0	0	0	0	0	23.327	1	1	46.1809	18.1714
DATA	1482	18	37	0	0	A_04_P055629	ENSOCUT00000002756	10789.3	407.107	1.600544e+004	1.600547e+003	15637	18	5.903827e+000	0	0	0	0	0	0	15510.4	1	1	50.4627	18.8
DATA	1483	18	38	0	0	A_04_P095001	ENSOCUT00000015205	10814.6	407.225	7.935680e+001	8.467558e+000	121	18	6.565697e+000	0	0	0	0	0	0	76.909	1	1	47.5395	20.4138
DATA	1484	18	39	0	0	A_04_P064417	ENSOCUT00000010394	10840.5	407.338	2.196610e+002	2.216375e+001	251	18	6.336418e+000	0	0	0	0	0	0	212.912	1	1	49.8279	19.8261
DATA	1485	18	40	0	0	A_04_P101167	ENSOCUT00000010214	10865.6	407.427	2.963898e+000	2.952902e+000	43	17	5.042401e+000	0	0	0	0	0	0	-4.29479	0	0	57.5363	17.3226
DATA	1486	18	41	0	0	A_04_P024033	A_04_P024033	10891	407.6	2.963268e+000	2.962518e+000	48	19	4.208147e+000	0	0	0	0	0	0	2.38679	0	0	49.1849	18.7692
DATA	1487	18	42	0	0	A_04_P100775	ENSOCUT00000014873	10916.2	407.452	3.585405e+002	3.597535e+001	389	20	5.241471e+000	0	0	0	0	0	0	347.714	1	1	48.8603	19.8889
DATA	1488	18	43	0	0	A_04_P061518	XM_002711105	10942	407.455	2.543213e+001	3.895719e+000	72.5	20	4.206493e+000	0	0	0	0	0	0	24.6701	1	1	55.8519	20.8621
DATA	1489	18	44	0	0	A_04_P005965	DN890450	10967.5	407.367	3.367076e+002	3.379977e+001	372.5	18	5.660992e+000	0	0	0	0	0	0	326.695	1	1	49.8279	19.8056
DATA	1490	18	45	0	0	A_04_P035263	A_04_P035263	10992.6	407.393	2.304057e+001	3.742818e+000	68.5	17	4.716094e+000	0	0	0	0	0	0	22.3613	1	1	51.7088	18.1923
DATA	1491	18	46	0	0	A_04_P023082	EB377001	11018.4	407.427	1.134848e+001	3.159627e+000	57	22	6.164568e+000	0	0	0	0	0	0	11.0169	1	0	65	21.5758
DATA	1492	18	47	0	0	A_04_P081363	ENSOCUT00000004455	11043.4	407.527	5.274227e+003	5.274309e+002	5256	19	3.138385e+000	0	0	0	0	0	0	5121.41	1	1	52.9257	19.871
DATA	1493	18	48	0	0	A_04_P017401	DN884969	11068.9	407.402	1.414897e+003	1.415204e+002	1396	19.5	5.361544e+000	0	0	0	0	0	0	1374.14	1	1	50.7771	19.8846
DATA	1494	18	49	0	0	A_04_P057394	ENSOCUT00000003687	11094.2	407.707	6.507964e+003	6.508030e+002	6223	20	6.417733e+000	0	0	0	0	0	0	6321.83	1	1	49.1849	20.8889
DATA	1495	18	50	0	0	A_04_P074204	ENSOCUT00000008170	11119.7	407.5	3.632706e+001	4.677649e+000	79	21	6.219529e+000	0	0	0	0	0	0	35.2889	1	1	65	21.6429
DATA	1496	18	51	0	0	A_04_P051439	A_04_P051439	11144.8	407.342	5.375023e+003	5.375104e+002	5247	21	6.148611e+000	0	0	0	0	0	0	5221.08	1	1	48.2044	20.6552
DATA	1497	18	52	0	0	A_04_P048758	ENSOCUT00000004961	11170.5	407.5	2.958353e+000	2.947377e+000	46	21	5.905893e+000	0	0	0	0	0	0	-0.734931	0	0	57.5363	21.2903
DATA	1498	18	53	0	0	A_04_P090074	ENSOCUT00000008581	11195.7	407.805	1.144859e+003	1.145239e+002	1149	20	5.565634e+000	0	0	0	0	0	0	1111.68	1	1	49.5074	20.6087
DATA	1499	18	54	0	0	A_04_P050818	ENSOCUT00000033014	11221.1	407.68	3.190710e+002	3.204314e+001	350.5	19	4.901491e+000	0	0	0	0	0	0	309.666	1	1	48.8603	19.7692
DATA	1500	18	55	0	0	A_04_P033356	A_04_P033356	11246.7	407.5	7.263819e+000	3.039805e+000	52	19	5.551594e+000	0	0	0	0	0	0	7.0445	1	0	65	19.0345
DATA	1501	18	56	0	0	A_04_P094143	XM_002713671	11272.2	407.583	1.564965e+003	1.565244e+002	1554	18	4.053090e+000	0	0	0	0	0	0	1516.31	1	1	47.8731	18.4167
DATA	1502	18	57	0	0	A_04_P031627	AF014672	11297.5	407.5	1.350212e+001	3.251691e+000	58	20.5	5.286412e+000	0	0	0	0	0	0	13.0663	1	0	65	21.8846
DATA	1503	18	58	0	0	A_04_P023793	EB376277	11323	407.545	1.318495e+001	3.242781e+000	58	20.5	6.570330e+000	0	0	0	0	0	0	12.7398	1	0	55.8519	22.4
DATA	1504	18	59	0	0	A_04_P098402	ENSOCUT00000008907	11348.4	407.573	2.791896e+002	2.807630e+001	310	20	5.112516e+000	0	0	0	0	0	0	269.257	1	1	57.5363	20.7429
DATA	1505	18	60	0	0	A_04_P055570	ENSOCUT00000001976	11373.3	407.766	1.202096e+003	1.202464e+002	1162.5	21.5	5.043198e+000	0	0	0	0	0	0	1156.8	1	1	49.8279	21.0769
DATA	1506	18	61	0	0	A_04_P079599	ENSOCUT00000014765	11398.8	407.737	4.385306e+002	4.395439e+001	447	20	6.636896e+000	0	0	0	0	0	0	420.852	1	1	49.5074	21.375
DATA	1507	18	62	0	0	A_04_P063476	A_04_P063476	11424.6	407.573	4.887244e+000	3.032355e+000	49	21	5.000189e+000	0	0	0	0	0	0	4.6748	1	0	57.5363	20.4242
DATA	1508	18	63	0	0	A_04_P031772	ENSOCUT00000014606	11449.7	407.833	1.302424e+004	1.302428e+003	12591	20.5	4.786344e+000	0	0	0	0	0	0	12413.1	1	1	47.8731	20
DATA	1509	18	64	0	0	A_04_P006717	A_04_P006717	11475.2	407.841	1.877216e+002	1.901299e+001	233.5	21	5.440193e+000	0	0	0	0	0	0	178.139	1	1	50.7771	20.0645
DATA	1510	18	65	0	0	A_04_P004376	ENSOCUT00000017129	11500.2	407.974	2.612102e+002	2.629631e+001	288.5	21	6.412392e+000	0	0	0	0	0	0	246.681	1	1	49.1849	21.4474
DATA	1511	18	66	0	0	A_04_P071647	ENSOCUT00000000360	11525.9	408.264	2.328131e+001	3.835672e+000	69	21	5.686751e+000	0	0	0	0	0	0	21.8631	1	1	47.5395	21.9524
DATA	1512	18	67	0	0	A_04_P006688	A_04_P006688	11550.8	408	7.980519e+001	8.549808e+000	119	20	5.417677e+000	0	0	0	0	0	0	74.4711	1	1	46.8651	20.2683
DATA	1513	18	68	0	0	A_04_P082550	ENSOCUT00000006779	11576.9	407.614	3.102237e+000	3.090728e+000	41.5	19	4.801277e+000	0	0	0	0	0	0	-3.61095	0	0	57.259	18.8571
DATA	1514	18	69	0	0	A_04_P049192	ENSOCUT00000028744	11602.2	408.286	6.488415e+002	6.495888e+001	659	20	3.509172e+000	0	0	0	0	0	0	596.28	1	1	46.8651	19.8333
DATA	1515	18	70	0	0	A_04_P064016	ENSOCUT00000014113	11627.5	407.648	3.284541e+001	4.546409e+000	76	22	5.703800e+000	0	0	0	0	0	0	29.9105	1	1	57.5363	21.1333
DATA	1516	18	71	0	0	A_04_P031974	A_04_P031974	11652.6	407.908	2.941952e+003	2.942124e+002	2619	20	2.067058e+000	0	0	0	0	0	0	2653.12	1	1	49.1849	21
DATA	1517	18	72	0	0	A_04_P081862	ENSOCUT00000003707	11678.5	408	1.438740e+002	1.474113e+001	177.5	21	7.894966e+000	0	0	0	0	0	0	128.306	1	1	54.1152	22.6585
DATA	1518	18	73	0	0	A_04_P020739	EB379359	11704	408	3.269840e+000	3.265706e+000	49	25	1.300551e+001	0	0	0	0	1	0	2.88072	1	0	54.9904	26.68
DATA	1519	18	74	0	0	A_04_P018596	EB384856	11729.5	408	3.305316e+000	3.293053e+000	42.5	19.5	4.880991e+000	0	0	0	0	0	0	-1.34757	0	0	54.1152	18.75
DATA	1520	18	75	0	0	A_04_P023116	EB376960	11754.5	408	1.521046e+001	3.670628e+000	59	20	4.829075e+000	0	0	0	0	0	0	13.0339	1	0	65	20.7941
DATA	1521	18	76	0	0	A_04_P092429	A_04_P092429	11780.1	408.065	5.238933e+000	3.434741e+000	50	17	4.500040e+000	0	0	0	0	0	0	4.41799	1	0	54.4085	18.5789
DATA	1522	18	77	0	0	A_04_P034777	A_04_P034777	11805.5	408.585	3.086638e+002	3.105895e+001	298	21	5.243179e+000	0	0	0	0	0	0	255.869	1	1	51.4001	20.1563
DATA	1523	18	78	0	0	A_04_P036429	ENSOCUT00000021111	11830.9	408.386	2.057256e+001	4.076310e+000	61	20.5	6.120457e+000	0	0	0	0	0	0	16.7348	1	1	57.259	20.5
DATA	1524	18	79	0	0	A_04_P001817	NM_001082710	11856.4	408.427	3.605199e+000	3.591824e+000	45	20	5.192302e+000	0	0	0	0	0	0	-2.31267	0	0	57.5363	20.28
DATA	1525	18	80	0	0	A_04_P094573	ENSOCUT00000002189	11881.6	408.427	3.684779e+000	3.671109e+000	39.5	16	4.076197e+000	0	0	0	0	0	0	-6.0422	0	0	65	16.3333
DATA	1526	18	81	0	0	A_04_P048257	A_04_P048257	11906.9	408.627	4.337190e+002	4.353446e+001	374	20	7.153485e+000	0	0	0	0	0	0	330.323	1	1	51.4001	20.8788
DATA	1527	18	82	66	1	DarkCorner	DarkCorner	11931.9	408.256	3.869610e+000	3.855253e+000	34.5	18	4.860750e+000	0	0	0	0	0	0	-10.7897	0	0	49.8279	18.5758
DATA	1528	18	83	66	1	DarkCorner	DarkCorner	11957.9	408.208	3.980082e+000	3.965315e+000	37	19.5	5.064508e+000	0	0	0	0	0	0	-8.34427	0	0	49.1849	18.2381
DATA	1529	18	84	66	1	DarkCorner	DarkCorner	11983.4	407.987	4.100495e+000	4.085282e+000	40	18.5	5.900744e+000	0	0	0	0	0	0	-6.88927	0	0	49.1849	18.3214
DATA	1530	18	85	66	1	DarkCorner	DarkCorner	12008.5	408.23	4.229722e+000	4.214029e+000	34	17	4.391571e+000	0	0	0	0	0	0	-11.4404	0	0	48.8603	17.2981
DATA	1531	19	1	66	1	DarkCorner	DarkCorner	9862.43	413.886	3.440626e+000	3.427861e+000	36	17	4.508265e+000	0	0	0	0	0	0	-8.2047	0	0	52.0157	16.696
DATA	1532	19	2	66	1	DarkCorner	DarkCorner	9887.79	413.675	3.384810e+000	3.372252e+000	38	20	4.308846e+000	0	0	0	0	0	0	-5.82453	0	0	50.7771	19.3846
DATA	1533	19	3	66	1	DarkCorner	DarkCorner	9913.51	413.432	3.333738e+000	3.321370e+000	37	18	4.730278e+000	0	0	0	0	0	0	-7.21751	0	0	50.4627	18.9474
DATA	1534	19	4	66	1	DarkCorner	DarkCorner	9938.92	413.663	3.287869e+000	3.275671e+000	37	19	4.477663e+000	0	0	0	0	0	0	-5.85443	0	0	52.3208	19.129
DATA	1535	19	5	0	0	A_04_P022309	ENSOCUT00000013171	9964.42	413.573	6.791566e+004	6.791567e+003	58169	22	5.128507e+000	0	1	0	0	0	0	60104.6	1	1	57.5363	21.6111
DATA	1536	19	6	0	0	A_04_P056457	A_04_P056457	9989.37	414.265	4.780188e+003	4.780295e+002	4291	20.5	4.606517e+000	0	0	0	0	0	0	4279.01	1	1	46.5243	20.5
DATA	1537	19	7	0	0	A_04_P032509	EB382302	10015	413.545	1.098599e+002	1.143285e+001	140	23	4.930387e+000	0	0	0	0	0	0	99.3596	1	1	55.8519	23.0606
DATA	1538	19	8	0	0	A_04_P003348	NM_001082270	10040.4	414	1.809375e+004	1.809377e+003	16329	19.5	4.928364e+000	0	0	0	0	0	0	16520.3	1	1	48.5334	19.8824
DATA	1539	19	9	0	0	A_04_P031272	AF029948	10066	414.045	1.916022e+001	3.651720e+000	62	22	5.373854e+000	0	0	0	0	0	0	17.6436	1	1	46.8651	21.7143
DATA	1540	19	10	0	0	A_04_P097963	A_04_P097963	10091.3	413.705	1.642378e+003	1.642668e+002	1547.5	19	4.054552e+000	0	0	0	0	0	0	1523.71	1	1	54.4085	18.7576
DATA	1541	19	11	0	0	A_04_P065328	ENSOCUT00000016390	10116.6	413.573	3.076445e+000	3.065268e+000	44.5	19.5	6.106203e+000	0	0	0	0	0	0	0.35548	0	0	57.5363	19.7857
DATA	1542	19	12	0	0	A_04_P004562	NM_001082767	10142	413.545	2.545559e+004	2.545561e+003	24180	22	5.827896e+000	0	0	0	0	0	0	23917.4	1	1	55.8519	22.9667
DATA	1543	19	13	0	0	A_04_P087877	ENSOCUT00000006433	10167.5	413.648	3.458618e+001	4.598475e+000	78	21	5.543902e+000	0	0	0	0	0	0	32.6702	1	1	57.5363	20.7879
DATA	1544	19	14	0	0	A_04_P033095	XR_085150	10192.4	413.878	1.431027e+004	1.431030e+003	13643	21.5	5.109903e+000	0	0	0	0	0	0	13580.1	1	1	48.5334	21.5
DATA	1545	19	15	0	0	A_04_P020372	A_04_P020372	10218.4	413.573	3.744620e+001	4.800811e+000	82	18	4.737859e+000	0	0	0	0	0	0	35.6807	1	1	57.5363	18.7742
DATA	1546	19	16	0	0	A_04_P010406	ENSOCUT00000006620	10243.5	413.648	4.480934e+005	4.480934e+004	431299	20.5	6.092880e+000	0	0	0	0	0	0	428456	1	1	57.5363	20.9167
DATA	1547	19	17	0	0	A_04_P022503	EB377592	10269	413.681	8.194241e+000	3.095197e+000	50	19	5.883979e+000	0	0	0	0	0	0	7.85893	1	0	58.0869	20.0606
DATA	1548	19	18	0	0	A_04_P059887	ENSOCUT00000010508	10294.5	414	2.987961e+000	2.976876e+000	42	20	4.050786e+000	0	0	0	0	0	0	-3.29887	0	0	54.1152	20.1379
DATA	1549	19	19	0	0	A_04_P087844	ENSOCUT00000002391	10319.5	414.219	2.978959e+002	2.993732e+001	325.5	20	3.961454e+000	0	0	0	0	0	0	287.086	1	1	48.2044	19.7143
DATA	1550	19	20	0	0	A_04_P042054	ENSOCUT00000010418	10345.1	414.203	1.249896e+003	1.250247e+002	1256	21	4.444790e+000	0	0	0	0	0	0	1206.71	1	1	47.5395	20.4483
DATA	1551	19	21	0	0	A_04_P018943	EB383794	10370.5	414	2.051507e+001	3.602133e+000	66	19	5.398595e+000	0	0	0	0	0	0	19.8344	1	1	54.1152	18.6
DATA	1552	19	22	0	0	A_04_P094304	A_04_P094304	10395.5	414.12	7.565565e+001	8.123032e+000	121	18	4.024249e+000	0	0	0	0	0	0	73.2325	1	1	48.8603	19.1379
DATA	1553	19	23	0	0	A_04_P076212	ENSOCUT00000005353	10421.5	414	2.965611e+000	2.954609e+000	44	19	4.387942e+000	0	0	0	0	0	0	-1.49904	0	0	54.1152	19.1875
DATA	1554	19	24	0	0	A_04_P077757	ENSOCUT00000003724	10446.4	414.444	2.009742e+004	2.009744e+003	19592	21	4.231014e+000	0	0	0	0	0	0	19487.2	1	1	48.2044	21.4828
DATA	1555	19	25	0	0	A_04_P086987	ENSOCUT00000012635	10471.8	414.354	7.844972e+003	7.845027e+002	7667	21	4.965516e+000	0	0	0	0	0	0	7610.61	1	1	51.0895	21.0278
DATA	1556	19	26	0	0	A_04_P040032	A_04_P040032	10497.4	414.398	8.554364e+002	8.559448e+001	887	20	4.320688e+000	0	0	0	0	0	0	830.195	1	1	51.7088	19.9063
DATA	1557	19	27	0	0	A_04_P024887	EB375127	10522.9	414.386	4.222665e+000	2.979041e+000	52	22	6.309795e+000	0	0	0	0	0	0	4.09903	1	0	65	22.1563
DATA	1558	19	28	0	0	A_04_P048363	ENSOCUT00000001070	10548.5	414.352	2.660409e+001	3.971395e+000	72.5	20	4.795712e+000	0	0	0	0	0	0	25.8284	1	1	57.5363	21.3667
DATA	1559	19	29	0	0	A_04_P067618	ENSOCUT00000003068	10573.4	414.493	4.491663e+003	4.491760e+002	4332	18.5	5.528297e+000	0	0	0	0	0	0	4361.05	1	1	47.2035	19.7
DATA	1560	19	30	0	0	A_04_P010291	DN885061	10598.9	414.449	6.680437e+003	6.680502e+002	6598	21	6.147985e+000	0	0	0	0	0	0	6486.07	1	1	52.9257	21.4815
DATA	1561	19	31	0	0	A_04_P082958	ENSOCUT00000016083	10624.6	414.427	4.215425e+005	4.215425e+004	409064	27	1.726350e+001	0	0	0	0	1	0	409256	1	1	57.5363	33.0286
DATA	1562	19	32	0	0	A_04_P091808	ENSOCUT00000004666	10649.8	414.591	3.253789e+003	3.253923e+002	3207.5	20	4.137038e+000	0	0	0	0	0	0	3158.84	1	1	52.6241	20.8214
DATA	1563	19	33	0	0	A_04_P025558	EB374325	10675.4	414.427	5.964038e+001	6.653294e+000	106	21	6.037812e+000	0	0	0	0	0	0	57.8935	1	1	57.5363	21.4
DATA	1564	19	34	0	0	A_04_P058067	ENSOCUT00000007390	10700.6	414.427	4.356629e+000	2.981213e+000	50	22	8.236504e+000	0	0	0	0	0	0	4.22872	1	0	57.5363	22.44
DATA	1565	19	35	0	0	A_04_P037722	ENSOCUT00000016714	10726.1	414.701	6.667588e+000	3.023636e+000	53	20	5.387760e+000	0	0	0	0	0	0	6.47184	1	0	49.5074	20.1935
DATA	1566	19	36	0	0	A_04_P025041	EB374900	10751.1	414.731	2.960258e+000	2.953593e+000	48	20	8.512357e+000	0	0	0	0	0	0	1.5495	0	0	49.8279	21.9091
DATA	1567	19	37	0	0	A_04_P095996	ENSOCUT00000010803	10777	414.519	2.092915e+003	2.093123e+002	2014	19	5.060098e+000	0	0	0	0	0	0	2031.34	1	1	49.5074	19.0256
DATA	1568	19	38	0	0	A_04_P083147	ENSOCUT00000008934	10801.9	414.718	4.189919e+003	4.190023e+002	4085	20	7.600795e+000	0	0	0	0	0	0	4066.97	1	1	47.2035	21.1852
DATA	1569	19	39	0	0	A_04_P038812	ENSOCUT00000012876	10827.5	414.636	2.110231e+002	2.130736e+001	244	18	6.211606e+000	0	0	0	0	0	0	204.843	1	1	49.8279	20.2593
DATA	1570	19	40	0	0	A_04_P003713	ENSOCUT00000016658	10852.8	414.639	2.925123e+003	2.925272e+002	2885	16	3.491895e+000	0	0	0	0	0	0	2839.81	1	1	47.8731	17.12
DATA	1571	19	41	0	0	A_04_P082214	ENSOCUT00000001875	10878.2	414.695	1.346884e+002	1.378772e+001	181	17.5	4.129046e+000	0	0	0	0	0	0	130.782	1	1	51.0895	18.2647
DATA	1572	19	42	0	0	A_04_P057677	ENSOCUT00000002945	10903.9	414.5	1.548152e+002	1.575963e+001	200	19	4.725515e+000	0	0	0	0	0	0	150.349	1	1	56.9804	18.6585
DATA	1573	19	43	0	0	A_04_P071032	ENSOCUT00000015314	10929.3	414.899	6.611805e+001	7.238728e+000	111	20.5	3.762087e+000	0	0	0	0	0	0	64.2308	1	1	49.8279	20.7059
DATA	1574	19	44	0	0	A_04_P068237	ENSOCUT00000012773	10954.4	414.916	1.096323e+004	1.096327e+003	10844	23	5.887841e+000	0	0	0	0	0	0	10653	1	1	50.7771	22.6667
DATA	1575	19	45	0	0	A_04_P102362	A_04_P102362	10979.9	414.783	9.934549e+001	1.036195e+001	140	18.5	5.140452e+000	0	0	0	0	0	0	96.5574	1	1	51.0895	20
DATA	1576	19	46	0	0	A_04_P081327	ENSOCUT00000003150	11005.5	414.5	2.955622e+000	2.951170e+000	48.5	20.5	6.787414e+000	0	0	0	0	0	0	1.90497	0	0	57.5363	21.3421
DATA	1577	19	47	0	0	A_04_P039543	ENSOCUT00000012309	11030.8	415.25	4.406782e+003	4.406880e+002	4284	22	5.525698e+000	0	0	0	0	0	0	4285.81	1	1	47.5395	21.1333
DATA	1578	19	48	0	0	A_04_P036052	ENSOCUT00000013360	11056.4	414.573	1.278061e+001	3.208684e+000	58	19	3.081461e+000	0	0	0	0	0	0	12.4309	1	0	57.5363	19.4333
DATA	1579	19	49	0	0	A_04_P021569	EB378548	11081.6	415.25	2.019604e+003	2.019818e+002	1984.5	17	5.983598e+000	0	0	0	0	0	0	1964.99	1	1	47.5395	19.3
DATA	1580	19	50	0	0	A_04_P028018	EB376088	11107.1	414.614	5.778938e+001	6.484812e+000	101.5	20	6.577016e+000	0	0	0	0	0	0	56.2259	1	1	57.259	21.0857
DATA	1581	19	51	0	0	A_04_P025854	EB374055	11132.3	415.163	4.071701e+003	4.071808e+002	3882.5	20.5	6.543928e+000	0	0	0	0	0	0	3962.19	1	1	49.5074	20.2667
DATA	1582	19	52	0	0	A_04_P000101	NM_001082665	11157.6	414.596	1.478858e+001	3.293065e+000	61	21	7.845920e+000	0	0	0	0	0	0	14.388	1	1	57.8122	20.9615
DATA	1583	19	53	0	0	A_04_P037417	ENSOCUT00000001338	11183.1	414.875	3.656504e+003	3.656623e+002	3561.5	21	6.435719e+000	0	0	0	0	0	0	3556.96	1	1	46.8651	21.125
DATA	1584	19	54	0	0	A_04_P004876	ENSOCUT00000011739	11208.5	414.911	1.148883e+002	1.185998e+001	154	18.5	5.090108e+000	0	0	0	0	0	0	111.721	1	1	50.4627	19.4333
DATA	1585	19	55	0	0	A_04_P019662	A_04_P019662	11233.6	414.712	4.027573e+001	4.989752e+000	85	19	6.645801e+000	0	0	0	0	0	0	39.1418	1	1	51.0895	20.4
DATA	1586	19	56	0	0	A_04_P026014	EB373855	11259.5	414.648	2.958935e+000	2.947958e+000	41	18	4.187420e+000	0	0	0	0	0	0	-6.25708	0	0	57.5363	17.9655
DATA	1587	19	57	0	0	A_04_P075188	ENSOCUT00000012015	11284.5	414.708	1.244129e+003	1.244479e+002	1242	19	6.132271e+000	0	0	0	0	0	0	1206.89	1	1	47.2035	21.1739
DATA	1588	19	58	0	0	A_04_P039447	CU464350	11310	415.095	3.775137e+004	3.775138e+003	37097	20	6.717655e+000	0	0	0	0	0	0	36575.8	1	1	46.8651	22.2424
DATA	1589	19	59	0	0	A_04_P094687	ENSOCUT00000013799	11335.3	415.12	1.068739e+003	1.069148e+002	1104	21	6.119421e+000	0	0	0	0	0	0	1033.74	1	1	48.8603	22.7742
DATA	1590	19	60	0	0	A_04_P031997	A_04_P031997	11360.8	415.282	2.903709e+004	2.903710e+003	28433	21	5.990500e+000	0	0	0	0	0	0	28030	1	1	50.1463	22.2813
DATA	1591	19	61	0	0	A_04_P028867	EC619001	11386.6	414.985	1.291482e+001	3.241515e+000	57	23	6.673416e+000	0	0	0	0	0	0	12.4348	1	0	46.8651	22.9655
DATA	1592	19	62	0	0	A_04_P063707	ENSOCUT00000014306	11411.8	415.027	6.947506e+000	3.061598e+000	54	20	5.035292e+000	0	0	0	0	0	0	6.66998	1	0	47.5395	20.3333
DATA	1593	19	63	0	0	A_04_P008151	DN888261	11436.8	415.725	3.002388e+000	2.991249e+000	43	20	4.147981e+000	0	0	0	0	0	0	-1.9271	0	0	40.2912	19.9667
DATA	1594	19	64	0	0	A_04_P072392	ENSOCUT00000003467	11462.4	415.395	7.943037e+003	7.943094e+002	7376.5	20	5.179364e+000	0	0	0	0	0	0	7570.39	1	1	49.8279	19.3226
DATA	1595	19	65	0	0	A_04_P095637	ENSOCUT00000006964	11488.1	415.386	5.981938e+002	5.989543e+001	607	21	6.360477e+000	0	0	0	0	0	0	567.495	1	1	57.259	21.2069
DATA	1596	19	66	0	0	A_04_P033092	XR_085150	11512.8	415.797	2.781543e+004	2.781544e+003	26211.5	20.5	6.304230e+000	0	0	0	0	0	0	26256.8	1	1	45.4864	21.8824
DATA	1597	19	67	0	0	A_04_P041137	ENSOCUT00000022978	11538.5	415.605	2.126722e+001	3.719073e+000	64	18	5.834842e+000	0	0	0	0	0	0	19.9542	1	1	49.8279	20.1143
DATA	1598	19	68	0	0	A_04_P044577	XM_002708875	11563.8	415.797	3.082734e+000	3.071297e+000	42	20	5.545888e+000	0	0	0	0	0	0	-1.00405	0	0	48.2044	19.8182
DATA	1599	19	69	0	0	A_04_P087837	ENSOCUT00000002385	11589.6	415.427	3.106780e+000	3.097680e+000	46.5	18	4.832102e+000	0	0	0	0	0	0	1.13362	0	0	57.5363	18.2778
DATA	1600	19	70	0	0	A_04_P011337	DN883166	11615	415.455	3.133111e+000	3.121487e+000	39.5	21	4.786630e+000	0	0	0	0	0	0	-6.19463	0	0	65	21.3871
DATA	1601	19	71	0	0	A_04_P037582	ENSOCUT00000010650	11640.4	415.427	1.318705e+001	3.415814e+000	58	22	4.472778e+000	0	0	0	0	0	0	11.9802	1	0	57.5363	21.1667
DATA	1602	19	72	0	0	A_04_P005674	DN890718	11665.6	415.427	3.195511e+000	3.184123e+000	46	20	3.089394e+000	0	0	0	0	0	0	0.490539	0	0	57.5363	19.4375
DATA	1603	19	73	0	0	A_04_P093936	A_04_P093936	11691.4	415.427	6.637368e+000	3.288768e+000	50.5	20	1.354335e+001	0	0	0	0	0	0	5.8987	1	0	57.5363	24.8788
DATA	1604	19	74	0	0	A_04_P096002	ENSOCUT00000010829	11716.4	415.772	4.283128e+001	5.383283e+000	80	17	5.157310e+000	0	0	0	0	0	0	37.5981	1	1	50.4627	17.2581
DATA	1605	19	75	0	0	A_04_P080013	ENSOCUT00000012623	11742	415.455	7.624486e+002	7.631656e+001	698.5	20	4.417622e+000	0	0	0	0	0	0	659.94	1	1	55.8519	20.6538
DATA	1606	19	76	0	0	A_04_P004171	ENSOCUT00000003483	11767.1	416.205	3.368821e+000	3.356322e+000	46	18	5.178592e+000	0	0	0	0	0	0	-0.243988	0	0	47.5395	19.1538
DATA	1607	19	77	0	0	A_04_P004723	NM_001082712	11792.4	416.232	2.936821e+001	4.501806e+000	69	19	4.835553e+000	0	0	0	0	0	0	24.6399	1	1	46.8651	19.5152
DATA	1608	19	78	0	0	A_04_P077253	ENSOCUT00000010206	11817.7	415.557	1.135323e+004	1.135328e+003	9178.5	19	5.355060e+000	0	0	0	0	0	0	9354.52	1	1	47.5395	19.48
DATA	1609	19	79	0	0	A_04_P048169	ENSOCUT00000014054	11843.4	415.692	3.556593e+000	3.543398e+000	41	20	5.331315e+000	0	0	0	0	0	0	-5.14826	0	0	50.1463	19.8261
DATA	1610	19	80	0	0	A_04_P003647	NM_001082142	11868.6	415.594	3.312952e+004	3.312954e+003	27628.5	18.5	4.500896e+000	0	0	0	0	0	0	26209.3	1	1	47.5395	18.5
DATA	1611	19	81	0	0	A_04_P075038	A_04_P075038	11894.5	415.689	1.560414e+001	4.018760e+000	58	16	5.483963e+000	0	0	0	0	0	0	12.0614	1	0	49.1849	17.9231
DATA	1612	19	82	0	0	A_04_P007807	DN888633	11919.4	415.867	7.121999e+001	8.069259e+000	98.5	19	4.832413e+000	0	0	0	0	0	0	53.7445	1	1	49.1849	18.931
DATA	1613	19	83	66	1	DarkCorner	DarkCorner	11945	415.962	3.910063e+000	3.895556e+000	39	19	4.940903e+000	0	0	0	0	0	0	-8.14915	0	0	49.1849	18.4211
DATA	1614	19	84	66	1	DarkCorner	DarkCorner	11970.7	416.177	4.023802e+000	4.008874e+000	36.5	19	6.354992e+000	0	0	0	0	0	0	-9.95655	0	0	49.1849	18.0882
DATA	1615	19	85	66	1	DarkCorner	DarkCorner	11995.9	415.722	4.147996e+000	4.132606e+000	40	18	4.416679e+000	0	0	0	0	0	0	-6.43994	0	0	49.8279	18.325
DATA	1616	20	1	66	1	DarkCorner	DarkCorner	9875.6	420.544	3.404977e+000	3.392345e+000	36.5	17	3.794434e+000	0	0	0	0	0	0	-6.66003	0	0	50.1463	17.0909
DATA	1617	20	2	66	1	DarkCorner	DarkCorner	9900.74	420.855	3.352130e+000	3.339694e+000	36	17.5	3.202192e+000	0	0	0	0	0	0	-7.76874	0	0	51.0895	17.4375
DATA	1618	20	3	66	1	DarkCorner	DarkCorner	9926.04	421.116	3.304109e+000	3.291851e+000	36	18	3.831686e+000	0	0	0	0	0	0	-7.2236	0	0	46.8651	18.5
DATA	1619	20	4	0	0	A_04_P000537	NM_001101698	9951.5	420.648	5.650823e+001	6.518301e+000	96	21	6.148562e+000	0	0	0	0	0	0	49.7871	1	1	57.5363	21.2059
DATA	1620	20	5	0	0	A_04_P082522	ENSOCUT00000007988	9977	421	3.257302e+001	4.573118e+000	73	19	4.394767e+000	0	0	0	0	0	0	29.049	1	1	65	19.7742
DATA	1621	20	6	0	0	A_04_P092292	ENSOCUT00000013254	10002	421.118	1.139048e+004	1.139052e+003	10313	22.5	5.863975e+000	0	0	0	0	0	0	10268.1	1	1	46.8651	22.6
DATA	1622	20	7	0	0	A_04_P007249	DN889176	10027.6	421.097	7.481758e+001	8.115575e+000	112	23.5	6.488807e+000	0	0	0	0	0	0	68.1178	1	1	48.2044	22.7692
DATA	1623	20	8	0	0	A_04_P001601	NM_001082092	10053.5	421	3.916668e+000	3.140382e+000	46.5	20	5.172589e+000	0	0	0	0	0	0	3.59834	1	0	54.1152	20.4545
DATA	1624	20	9	0	0	A_04_P040805	NM_001082038	10078.6	421.027	8.390622e+003	8.390679e+002	7797.5	20	4.382958e+000	0	0	0	0	0	0	7769.62	1	1	48.5334	20.3929
DATA	1625	20	10	0	0	A_04_P055314	ENSOCUT00000015399	10104	421	2.702545e+001	4.089638e+000	69	19	5.768561e+000	0	0	0	0	0	0	25.2046	1	1	54.9904	19.2353
DATA	1626	20	11	0	0	A_04_P061782	ENSOCUT00000007904	10129.5	421	3.061287e+000	3.062277e+000	47	19.5	5.391458e+000	0	0	0	0	0	0	2.5784	0	0	65	19.9667
DATA	1627	20	12	0	0	A_04_P090144	ENSOCUT00000023450	10154.6	421.427	6.822718e+002	6.829455e+001	696	21	5.113526e+000	0	0	0	0	0	0	644.002	1	1	57.5363	21
DATA	1628	20	13	0	0	A_04_P052842	ENSOCUT00000001026	10180.4	421.404	7.009217e+001	7.631171e+000	109	21	3.366502e+000	0	0	0	0	0	0	66.4933	1	1	57.8122	21.4
DATA	1629	20	14	0	0	A_04_P029677	AF264456	10205.5	421.352	3.015891e+000	3.004702e+000	45	19.5	4.676714e+000	0	0	0	0	0	0	-0.151339	0	0	57.5363	19.3529
DATA	1630	20	15	0	0	A_04_P038107	ENSOCUT00000022816	10230.9	421.386	5.883959e+001	6.601620e+000	104	19.5	6.510910e+000	0	0	0	0	0	0	56.269	1	1	57.259	20.4333
DATA	1631	20	16	0	0	A_04_P054583	ENSOCUT00000017352	10256.1	421.475	2.090396e+003	2.090609e+002	2001.5	18	5.513229e+000	0	0	0	0	0	0	2005.56	1	1	50.4627	19.0645
DATA	1632	20	17	0	0	A_04_P052430	ENSOCUT00000000363	10281.5	421.5	9.836079e+003	9.836124e+002	9498	20	5.058912e+000	0	0	0	0	0	0	9463.09	1	1	46.5243	20.1481
DATA	1633	20	18	0	0	A_04_P073943	ENSOCUT00000007357	10306.7	421.605	4.941484e+002	4.950392e+001	513.5	20	4.013206e+000	0	0	0	0	0	0	476.53	1	1	51.0895	20.4286
DATA	1634	20	19	0	0	A_04_P050098	ENSOCUT00000009803	10332.5	421.352	1.744497e+002	1.769477e+001	218	20.5	4.170950e+000	0	0	0	0	0	0	168.554	1	1	57.5363	19.7143
DATA	1635	20	20	0	0	A_04_P057202	ENSOCUT00000005029	10357.9	421.5	2.968892e+000	2.957877e+000	44	18	4.666338e+000	0	0	0	0	0	0	-0.410115	0	0	56.9804	18.5333
DATA	1636	20	21	0	0	A_04_P012361	ENSOCUT00000031801	10383.4	421.569	6.256839e+002	6.263809e+001	642.5	18.5	4.806851e+000	0	0	0	0	0	0	606.338	1	1	48.2044	17.9286
DATA	1637	20	22	0	0	A_04_P001781	NM_001101699	10408.5	421.481	2.337510e+002	2.356064e+001	269	18	3.878387e+000	0	0	0	0	0	0	226.751	1	1	50.1463	18.5588
DATA	1638	20	23	1028	1	(+)E1A_r60_n9	E1A_r60_n9	10434.1	421.5	2.959575e+000	2.948595e+000	44	21	7.620372e+000	0	0	0	0	0	0	-2.24305	0	0	56.9804	22.1515
DATA	1639	20	24	0	0	A_04_P017209	ENSOCUT00000010258	10459.3	421.627	2.274111e+004	2.274113e+003	22175	21	4.444841e+000	0	0	0	0	0	0	22091.8	1	1	49.1849	21.1429
DATA	1640	20	25	0	0	A_04_P046602	A_04_P046602	10484.7	421.5	3.353031e+002	3.365945e+001	379	20	5.535979e+000	0	0	0	0	0	0	325.861	1	1	57.5363	20
DATA	1641	20	26	0	0	A_04_P014501	AY171689	10510.5	421.846	1.541400e+001	3.323538e+000	60	19	4.252016e+000	0	0	0	0	0	0	14.9854	1	1	50.1463	19.7188
DATA	1642	20	27	0	0	A_04_P014548	AY171723	10535.8	421.705	1.248810e+003	1.249157e+002	1261	20	4.987105e+000	0	0	0	0	0	0	1214.26	1	1	52.9257	21.0606
DATA	1643	20	28	0	0	A_04_P021857	A_04_P021857	10561.1	421.5	3.943619e+001	4.921289e+000	83.5	19	5.469171e+000	0	0	0	0	0	0	38.3465	1	1	56.9804	20.3871
DATA	1644	20	29	0	0	A_04_P025091	EB374850	10586.5	421.5	1.236776e+002	1.271331e+001	165.5	20	5.971437e+000	0	0	0	0	0	0	120.261	1	1	57.5363	20.5161
DATA	1645	20	30	0	0	A_04_P020136	EB379923	10611.7	421.5	1.670445e+001	3.384934e+000	60	23	9.405443e+000	0	0	0	0	0	0	16.2425	1	1	57.5363	25.0645
DATA	1646	20	31	0	0	A_04_P021509	EB378634	10637.4	421.573	1.280903e+003	1.281242e+002	1288.5	28	2.111251e+001	0	0	1	0	1	0	1245.41	1	1	57.5363	34.7407
DATA	1647	20	32	0	0	A_04_P005951	DN890456	10662.6	421.573	2.955402e+000	2.944437e+000	45	21.5	5.514870e+000	0	0	0	0	0	0	-2.01696	0	0	57.5363	21
DATA	1648	20	33	0	0	A_04_P002746	NM_001082639	10688	421.545	4.549192e+005	4.549192e+004	438962	24	8.162463e+000	0	0	0	0	0	0	442240	1	1	55.8519	24.3226
DATA	1649	20	34	0	0	A_04_P087935	ENSOCUT00000005204	10713.3	422.014	2.762186e+001	4.037375e+000	72	21	4.949074e+000	0	0	0	0	0	0	26.8528	1	1	47.2035	20.92
DATA	1650	20	35	0	0	A_04_P016397	EB378230	10738.6	421.573	6.097113e+001	6.771110e+000	109	21	7.448750e+000	0	0	0	0	0	0	59.2652	1	1	57.5363	22.75
DATA	1651	20	36	0	0	A_04_P048634	A_04_P048634	10764.4	421.573	2.956038e+000	2.945071e+000	46.5	19.5	6.037612e+000	0	0	0	0	0	0	-0.22807	0	0	57.5363	19.8235
DATA	1652	20	37	0	0	A_04_P014147	ENSOCUT00000028956	10789.6	421.573	3.596566e+000	2.966894e+000	49	22	6.439963e+000	0	0	0	0	0	0	3.49594	1	0	65	22.1613
DATA	1653	20	38	0	0	A_04_P074602	ENSOCUT00000011318	10815	421.545	3.138123e+002	3.151910e+001	355	20	7.144021e+000	0	0	0	0	0	0	305.049	1	1	55.8519	21.037
DATA	1654	20	39	0	0	A_04_P006771	DN889669	10840.5	421.648	1.475559e+001	3.293526e+000	60	18	6.293623e+000	0	0	0	0	0	0	14.3453	1	1	57.5363	19.9259
DATA	1655	20	40	0	0	A_04_P095497	A_04_P095497	10865.6	421.573	2.168017e+001	3.656249e+000	66	17.5	5.083093e+000	0	0	0	0	0	0	21.08	1	1	57.5363	19
DATA	1656	20	41	0	0	A_04_P080467	ENSOCUT00000012802	10891.1	422.137	5.674336e+001	6.392239e+000	102	19	4.444396e+000	0	0	0	0	0	0	55.1892	1	1	47.5395	18.7391
DATA	1657	20	42	0	0	A_04_P059368	ENSOCUT00000009879	10916	422.371	4.735049e+003	4.735140e+002	4420	20	3.457888e+000	0	0	0	0	0	0	4606.57	1	1	46.8651	19.9032
DATA	1658	20	43	0	0	A_04_P067157	ENSOCUT00000000161	10942	421.681	4.994270e+001	5.796460e+000	96.5	22	6.216891e+000	0	0	0	0	0	0	48.5928	1	1	58.0869	23.6765
DATA	1659	20	44	0	0	A_04_P021041	XM_002712697	10966.6	422.352	5.335078e+002	5.343177e+001	565	22	7.873539e+000	0	0	0	0	0	0	519.295	1	1	47.2035	22.7241
DATA	1660	20	45	0	0	A_04_P036683	ENSOCUT00000016635	10992.5	422.127	5.912279e+001	6.603049e+000	103	20	6.155151e+000	0	0	0	0	0	0	57.5614	1	1	47.8731	20.9459
DATA	1661	20	46	0	0	A_04_P069834	ENSOCUT00000017760	11018.5	422	2.450109e+005	2.450109e+004	234769	22	8.236014e+000	0	0	0	0	0	0	238601	1	1	54.1152	22.8571
DATA	1662	20	47	0	0	A_04_P069287	A_04_P069287	11043.2	422.236	2.171517e+002	2.191311e+001	259.5	19.5	4.397099e+000	0	0	0	0	0	0	211.535	1	1	47.5395	20.1
DATA	1663	20	48	0	0	A_04_P058493	ENSOCUT00000000464	11068.5	422.188	9.067978e+002	9.072736e+001	944.5	21	4.800762e+000	0	0	0	0	0	0	883.533	1	1	49.8279	20.7742
DATA	1664	20	49	0	0	A_04_P074382	ENSOCUT00000010505	11094.2	422.194	1.598425e+003	1.598695e+002	1597	22	5.844092e+000	0	0	0	0	0	0	1557.69	1	1	47.5395	21.1818
DATA	1665	20	50	0	0	A_04_P078864	ENSOCUT00000001459	11119.4	422.357	5.628406e+003	5.628483e+002	5341	21	5.271143e+000	0	0	0	0	0	0	5485.73	1	1	47.2035	21.4194
DATA	1666	20	51	0	0	A_04_P045737	ENSOCUT00000000922	11145.4	422.404	1.366838e+002	1.398037e+001	177.5	25	9.656086e+000	0	0	0	0	0	0	133.221	1	1	57.8122	24.36
DATA	1667	20	52	0	0	A_04_P083372	NM_001171310	11170.5	422.352	3.817848e+003	3.817961e+002	3668.5	29.5	4.008925e+001	0	0	1	0	1	0	3720.67	1	1	57.5363	49.5
DATA	1668	20	53	0	0	A_04_P056949	ENSOCUT00000014407	11195.5	422.291	8.132083e+001	8.646600e+000	126	22.5	5.466631e+000	0	0	0	0	0	0	79.2295	1	1	50.7771	22.1667
DATA	1669	20	54	0	0	A_04_P044703	A_04_P044703	11221.5	422.352	1.682021e+001	3.386676e+000	62.5	20	4.815691e+000	0	0	0	0	0	0	16.3806	1	1	57.5363	19.963
DATA	1670	20	55	0	0	A_04_P100159	XR_085168	11246.3	422.299	1.767833e+002	1.792135e+001	213.5	21	8.792155e+000	0	0	0	0	0	0	172.052	1	1	49.8279	23.0741
DATA	1671	20	56	0	0	A_04_P016308	AY596418	11272.4	422.427	4.856835e+000	2.983711e+000	50	19.5	6.227483e+000	0	0	0	0	0	0	4.72271	1	0	57.5363	20.6923
DATA	1672	20	57	0	0	A_04_P048262	ENSOCUT00000007054	11297.5	422.352	3.760942e+001	4.778235e+000	82	22	5.824597e+000	0	0	0	0	0	0	36.5283	1	1	57.5363	22.1852
DATA	1673	20	58	0	0	A_04_P058686	ENSOCUT00000010166	11323	422.455	4.760138e+002	4.769280e+001	509	19.5	7.280066e+000	0	0	0	0	0	0	461.66	1	1	55.8519	21.225
DATA	1674	20	59	0	0	A_04_P036020	A_04_P036020	11348.4	422.427	1.098615e+002	1.137715e+001	149	23.5	7.034317e+000	0	0	0	0	0	0	106.354	1	1	65	23.3667
DATA	1675	20	60	0	0	A_04_P027882	XM_002708050	11373.6	422.427	2.974565e+000	2.963529e+000	44	21	4.466399e+000	0	0	0	0	0	0	-1.11876	0	0	57.5363	19.5556
DATA	1676	20	61	0	0	A_04_P102312	ENSOCUT00000009309	11399	422.561	2.982363e+000	2.971298e+000	39.5	20.5	6.795536e+000	0	0	0	0	0	0	-5.924	0	0	45.4864	22.4
DATA	1677	20	62	0	0	A_04_P027983	EB377464	11424.5	422.5	6.754176e+004	6.754177e+003	66513	21	6.144719e+000	0	0	0	0	0	0	64866.5	1	1	57.5363	21.5152
DATA	1678	20	63	0	0	A_04_P081408	ENSOCUT00000002453	11449.9	422.5	7.344646e+000	3.080446e+000	51	20	4.531938e+000	0	0	0	0	0	0	7.02798	1	0	56.9804	20.3333
DATA	1679	20	64	0	0	A_04_P026526	EB373321	11475.4	422.427	1.769892e+001	3.486996e+000	60	19.5	6.350713e+000	0	0	0	0	0	0	16.8635	1	1	57.5363	19.8235
DATA	1680	20	65	0	0	A_04_P079332	ENSOCUT00000015914	11500.6	422.653	1.124244e+004	1.124248e+003	10475.5	19	5.843981e+000	0	0	0	0	0	0	10660.9	1	1	48.8603	19.8214
DATA	1681	20	66	0	0	A_04_P091927	ENSOCUT00000004407	11526.1	422.5	2.600127e+002	2.617789e+001	295	21	6.608506e+000	0	0	0	0	0	0	245.183	1	1	56.9804	22.2121
DATA	1682	20	67	0	0	A_04_P003506	ENSOCUT00000010139	11551.2	422.87	1.622665e+002	1.651161e+001	199	20	5.536795e+000	0	0	0	0	0	0	152.08	1	1	49.5074	20.4878
DATA	1683	20	68	0	0	A_04_P060542	ENSOCUT00000014731	11576.9	422.5	3.088069e+000	3.076612e+000	42	20	5.683447e+000	0	0	0	0	0	0	-5.14034	0	0	56.9804	20.2128
DATA	1684	20	69	0	0	A_04_P092842	ENSOCUT00000003841	11602	422.712	6.075303e+002	6.083210e+001	595	20	5.194147e+000	0	0	0	0	0	0	560.896	1	1	49.8279	19.3333
DATA	1685	20	70	0	0	A_04_P071964	ENSOCUT00000006194	11627.2	422.935	1.549830e+003	1.550145e+002	1410.5	22	4.409941e+000	0	0	0	0	0	0	1418.47	1	1	49.5074	21.6875
DATA	1686	20	71	0	0	A_04_P005392	EB373069	11653.2	422.89	3.171122e+000	3.159357e+000	41.5	20	2.181742e+000	0	0	0	0	0	0	-3.89503	0	0	50.7771	20.52
DATA	1687	20	72	0	0	A_04_P053513	ENSOCUT00000017332	11678.1	423.077	1.909637e+003	1.909904e+002	1780	19.5	4.310248e+000	0	0	0	0	0	0	1712.04	1	1	46.1809	18.5526
DATA	1688	20	73	0	0	A_04_P006279	ENSOCUT00000000472	11703.6	423.265	3.574170e+003	3.574316e+002	3208	18	7.205372e+000	0	0	0	0	0	0	3166.16	1	1	46.5243	19.0741
DATA	1689	20	74	0	0	A_04_P032490	EB381887	11729.4	422.573	3.288016e+000	3.275817e+000	42.5	18	7.602858e+000	0	0	0	0	0	0	-3.85191	0	0	57.5363	19.7
DATA	1690	20	75	0	0	A_04_P036457	ENSOCUT00000014309	11754.2	422.986	1.729867e+004	1.729870e+003	14538	20.5	5.265818e+000	0	0	0	0	0	0	14907.3	1	1	47.2035	20.8929
DATA	1691	20	76	0	0	A_04_P073747	ENSOCUT00000005265	11780	422.545	3.388463e+000	3.375892e+000	42	18	5.036439e+000	0	0	0	0	0	0	-2.57202	0	0	55.8519	18.7179
DATA	1692	20	77	0	0	A_04_P059607	ENSOCUT00000015324	11805.5	422.648	3.447260e+000	3.434470e+000	45.5	20	3.115552e+000	0	0	0	0	0	0	-0.904837	0	0	57.5363	19.96
DATA	1693	20	78	0	0	A_04_P075922	ENSOCUT00000009670	11830.6	422.573	3.511447e+000	3.498419e+000	41.5	19	5.582711e+000	0	0	0	0	0	0	-5.45247	0	0	57.5363	19.6
DATA	1694	20	79	0	0	A_04_P004091	ENSOCUT00000014544	11856.4	422.573	6.842482e+002	6.851794e+001	593	19	4.623688e+000	0	0	0	0	0	0	548.495	1	1	57.5363	19.3871
DATA	1695	20	80	0	0	A_04_P050383	ENSOCUT00000017573	11881.3	422.986	2.703208e+003	2.703454e+002	2123	17	4.979322e+000	0	0	0	0	0	0	2121.32	1	1	47.2035	17.8571
DATA	1696	20	81	0	0	A_04_P071284	ENSOCUT00000024037	11907	423.316	1.455034e+002	1.502213e+001	158	17.5	5.299029e+000	0	0	0	0	0	0	111.511	1	1	48.2044	18.0833
DATA	1697	20	82	0	0	A_04_P010641	DN884423	11932.2	423.038	1.275829e+002	1.332115e+001	140	20	4.904635e+000	0	0	0	0	0	0	95.3257	1	1	49.1849	19.4063
DATA	1698	20	83	66	1	DarkCorner	DarkCorner	11958.2	423.074	3.954635e+000	3.939963e+000	35	19	5.505335e+000	0	0	0	0	0	0	-10.6688	0	0	46.1809	17.6061
DATA	1699	20	84	66	1	DarkCorner	DarkCorner	11983.3	423.025	4.070842e+000	4.055739e+000	38	19	5.713434e+000	0	0	0	0	0	0	-7.75629	0	0	49.1849	19.32
DATA	1700	20	85	66	1	DarkCorner	DarkCorner	12008.4	423.103	4.199219e+000	4.183640e+000	38	17	4.973593e+000	0	0	0	0	0	0	-8.40174	0	0	49.5074	17.2326
DATA	1701	21	1	66	1	DarkCorner	DarkCorner	9862.52	428.271	3.427657e+000	3.414940e+000	36	17	4.532849e+000	0	0	0	0	0	0	-7.02002	0	0	51.7088	16.7375
DATA	1702	21	2	66	1	DarkCorner	DarkCorner	9887.71	428.09	3.372457e+000	3.359945e+000	37	18	3.181385e+000	0	0	0	0	0	0	-6.29553	0	0	49.8279	17.3939
DATA	1703	21	3	66	1	DarkCorner	DarkCorner	9913.41	428.556	3.321059e+000	3.308738e+000	34.5	17	2.629823e+000	0	0	0	0	0	0	-9.11279	0	0	51.0895	17.2857
DATA	1704	21	4	0	0	A_04_P072408	ENSOCUT00000016741	9939.05	428.338	3.275404e+000	3.263252e+000	39	21	5.266041e+000	0	0	0	0	0	0	-4.57315	0	0	49.1849	21.7419
DATA	1705	21	5	0	0	A_04_P059878	ENSOCUT00000016355	9964	428.487	1.746595e+003	1.746893e+002	1580.5	21.5	5.415073e+000	0	0	0	0	0	0	1551.24	1	1	49.8279	21.3611
DATA	1706	21	6	0	0	A_04_P025012	EB374935	9989.58	428.427	6.517722e+001	7.254862e+000	98	19	4.717670e+000	0	0	0	0	0	0	58.5568	1	1	57.5363	19.7778
DATA	1707	21	7	0	0	A_04_P073167	A_04_P073167	10015	428.455	3.165140e+000	3.167299e+000	46.5	23	5.709641e+000	0	0	0	0	0	0	2.69096	0	0	55.8519	23
DATA	1708	21	8	0	0	A_04_P063542	ENSOCUT00000006482	10040.1	428.403	4.928362e+001	5.835271e+000	88	23	5.162103e+000	0	0	0	0	0	0	45.1549	1	1	49.8279	21.7742
DATA	1709	21	9	0	0	A_04_P069109	A_04_P069109	10065.7	428.5	5.978364e+002	5.986385e+001	584	21	4.316862e+000	0	0	0	0	0	0	552.422	1	1	57.5363	21.2
DATA	1710	21	10	0	0	A_04_P018032	DN885729	10091.1	428.598	2.073675e+002	2.096345e+001	232	22.5	5.467143e+000	0	0	0	0	0	0	193.071	1	1	51.0895	21.8
DATA	1711	21	11	0	0	A_04_P100325	ENSOCUT00000010495	10116.4	428.5	1.195618e+003	1.196008e+002	1125.5	19	6.225264e+000	0	0	0	0	0	0	1120.65	1	1	49.8279	20.0526
DATA	1712	21	12	0	0	A_04_P096272	ENSOCUT00000004301	10141.9	428.573	2.638349e+003	2.638524e+002	2496	21.5	5.360115e+000	0	0	0	0	0	0	2487.83	1	1	52.9257	22.2353
DATA	1713	21	13	0	0	A_04_P057392	ENSOCUT00000003687	10167.1	428.595	9.348771e+003	9.348820e+002	8743	22	4.648321e+000	0	0	0	0	0	0	8861.81	1	1	50.1463	21.0417
DATA	1714	21	14	0	0	A_04_P050952	ENSOCUT00000009621	10192.7	428.54	2.811315e+001	4.115740e+000	72	20.5	4.377161e+000	0	0	0	0	0	0	26.7725	1	1	44.7812	19.8529
DATA	1715	21	15	0	0	A_04_P075742	ENSOCUT00000010099	10218	428.609	1.454206e+003	1.454514e+002	1421	19	5.177713e+000	0	0	0	0	0	0	1390.46	1	1	52.6241	19.6061
DATA	1716	21	16	0	0	A_04_P013670	NM_001170956	10243.5	428.575	2.834825e+002	2.850481e+001	312	18	4.800000e+000	0	0	0	0	0	0	272.003	1	1	50.4627	19
DATA	1717	21	17	0	0	A_04_P072337	A_04_P072337	10269	428.545	2.985586e+000	2.974510e+000	41	18	5.387410e+000	0	0	0	0	0	0	-4.85241	0	0	55.8519	19.0526
DATA	1718	21	18	0	0	A_04_P048388	ENSOCUT00000016618	10294.3	429.21	1.846030e+004	1.846032e+003	18210	21	5.855599e+000	0	0	0	0	0	0	17813.5	1	1	44.7812	22.125
DATA	1719	21	19	0	0	A_04_P099417	ENSOCUT00000009016	10319.6	428.573	2.318144e+002	2.336974e+001	269	20.5	3.763182e+000	0	0	0	0	0	0	224.135	1	1	57.5363	20.1923
DATA	1720	21	20	0	0	A_04_P055293	ENSOCUT00000007096	10344.6	428.835	5.430976e+003	5.431057e+002	5242	18	4.135869e+000	0	0	0	0	0	0	5260.56	1	1	50.1463	18.5185
DATA	1721	21	21	0	0	A_04_P026241	EB373621	10370.4	428.8	1.553355e+001	3.334904e+000	61	18.5	5.267869e+000	0	0	0	0	0	0	15.0681	1	1	49.1849	18.3529
DATA	1722	21	22	0	0	A_04_P058728	ENSOCUT00000016493	10395.7	429.167	1.037059e+004	1.037064e+003	10101	18	3.531351e+000	0	0	0	0	0	0	10072.2	1	1	45.835	18.5517
DATA	1723	21	23	0	0	A_04_P092846	ENSOCUT00000003841	10421.1	428.986	5.802918e+002	5.810385e+001	618.5	18	4.175196e+000	0	0	0	0	0	0	564.086	1	1	46.8651	18.0323
DATA	1724	21	24	0	0	A_04_P102542	ENSOCUT00000013174	10446.6	428.573	1.411089e+002	1.441454e+001	184	24	1.019834e+001	0	0	0	0	1	0	137.25	1	1	57.5363	25.3846
DATA	1725	21	25	0	0	A_04_P052477	ENSOCUT00000001312	10471.9	428.84	1.465661e+003	1.465956e+002	1456	21	5.229800e+000	0	0	0	0	0	0	1426.38	1	1	48.2044	22.4375
DATA	1726	21	26	0	0	A_04_P023781	ENSOCUT00000021841	10497.6	429.192	5.174873e+001	5.951814e+000	96	20	4.810372e+000	0	0	0	0	0	0	50.3833	1	1	48.2044	19.9444
DATA	1727	21	27	0	0	A_04_P055057	ENSOCUT00000005148	10522.9	428.614	1.192695e+002	1.228394e+001	162	22	4.814565e+000	0	0	0	0	0	0	116.133	1	1	57.259	21.8235
DATA	1728	21	28	0	0	A_04_P036487	ENSOCUT00000011172	10548.6	429.375	5.455624e+001	6.196953e+000	90	21.5	4.921102e+000	0	0	0	0	0	0	53.1363	1	1	41.4593	22.3
DATA	1729	21	29	0	0	A_04_P066252	ENSOCUT00000031452	10573.6	428.859	1.049260e+002	1.089653e+001	146	20.5	6.997623e+000	0	0	0	0	0	0	102.187	1	1	50.1463	21.4688
DATA	1730	21	30	0	0	A_04_P033755	A_04_P033755	10599.4	428.949	1.225865e+001	3.184732e+000	58	22	5.310842e+000	0	0	0	0	0	0	11.9386	1	0	50.1463	21.0286
DATA	1731	21	31	0	0	A_04_P073209	ENSOCUT00000015631	10624.5	429	3.367480e+005	3.367480e+004	328261	22	8.313441e+000	0	0	0	0	0	0	327941	1	1	54.1152	23.5517
DATA	1732	21	32	0	0	A_04_P011713	DN882406	10649.7	429	2.278388e+001	3.719289e+000	67	21	4.135390e+000	0	0	0	0	0	0	22.1862	1	1	49.1849	20.6667
DATA	1733	21	33	0	0	A_04_P070500	ENSOCUT00000004564	10675.5	429	2.075672e+001	3.598893e+000	66.5	22	5.584926e+000	0	0	0	0	0	0	20.2104	1	1	54.1152	22.4839
DATA	1734	21	34	0	0	A_04_P063577	ENSOCUT00000014914	10700.5	429	3.786006e+001	4.793625e+000	82	24	8.266429e+000	0	0	0	0	1	0	36.8606	1	1	54.1152	25.4231
DATA	1735	21	35	0	0	A_04_P018381	DN885423	10725.8	429.194	1.180590e+002	1.216654e+001	163	23	7.269837e+000	0	0	0	0	0	0	114.94	1	1	47.5395	23.9643
DATA	1736	21	36	0	0	A_04_P088562	XM_002719679	10751.5	429	5.044935e+004	5.044936e+003	50236	22	7.733336e+000	0	0	0	0	0	0	49112.7	1	1	54.1152	22.125
DATA	1737	21	37	0	0	A_04_P062577	ENSOCUT00000010494	10776.9	429.292	8.955740e+003	8.955788e+002	8715.5	21	4.796550e+000	0	0	0	0	0	0	8718.97	1	1	53.2255	21.4
DATA	1738	21	38	0	0	A_04_P029178	ENSOCUT00000026813	10802.5	429.352	4.508410e+004	4.508411e+003	43956	21	6.582152e+000	0	1	0	0	0	0	43894.4	1	1	57.5363	21.4839
DATA	1739	21	39	0	0	A_04_P059232	ENSOCUT00000010102	10827.6	429.427	7.572506e+001	8.123178e+000	115	15	6.498099e+000	0	0	0	0	0	0	73.7338	1	1	57.5363	19.0435
DATA	1740	21	40	0	0	A_04_P059148	A_04_P059148	10852.5	429.447	7.209608e+002	7.215598e+001	747	19	5.605199e+000	0	0	0	0	0	0	702.09	1	1	49.5074	20.3056
DATA	1741	21	41	0	0	A_04_P091424	ENSOCUT00000009951	10878.2	429.425	6.496634e+001	7.130530e+000	113	19	5.177791e+000	0	0	0	0	0	0	63.2762	1	1	50.4627	20
DATA	1742	21	42	1028	1	(+)E1A_r60_a107	E1A_r60_a107	10903.9	429.386	2.949438e+000	2.938591e+000	46	20	4.091288e+000	0	0	0	0	0	0	0.230324	0	0	57.259	19.3636
DATA	1743	21	43	0	0	A_04_P048629	ENSOCUT00000009151	10928.8	429.579	3.640711e+002	3.652544e+001	399	21.5	4.285385e+000	0	0	0	0	0	0	354.768	1	1	49.5074	21.3824
DATA	1744	21	44	0	0	A_04_P070552	ENSOCUT00000000668	10954.6	429.427	4.090889e+002	4.101419e+001	434	25	7.320112e+000	0	0	0	0	0	0	398.73	1	1	57.5363	24.2593
DATA	1745	21	45	0	0	A_04_P092911	ENSOCUT00000006319	10980.1	429.5	5.389962e+002	5.397953e+001	572	20	5.974323e+000	0	0	0	0	0	0	525.504	1	1	56.9804	21.2813
DATA	1746	21	46	0	0	A_04_P037963	ENSOCUT00000000550	11005.1	429.554	9.805300e+002	9.809692e+001	992	21	7.144911e+000	0	0	0	0	0	0	956.268	1	1	48.8603	22.1957
DATA	1747	21	47	0	0	A_04_P081576	ENSOCUT00000003170	11030.9	429.5	2.385937e+003	2.386118e+002	2397	21	6.293400e+000	0	0	0	0	0	0	2327.54	1	1	56.9804	22.0417
DATA	1748	21	48	0	0	A_04_P081038	ENSOCUT00000005461	11055.8	429.711	5.103825e+002	5.112249e+001	523	19	4.969577e+000	0	0	0	0	0	0	498.038	1	1	49.5074	20.4324
DATA	1749	21	49	0	0	A_04_P091567	A_04_P091567	11081.6	429.905	2.275147e+002	2.293972e+001	263	21	4.746010e+000	0	0	0	0	0	0	222.07	1	1	51.4001	19.7308
DATA	1750	21	50	0	0	A_04_P096832	XM_002715078	11107.1	429.5	2.943527e+000	2.933125e+000	46	20	6.164141e+000	0	0	0	0	0	0	0.538181	0	0	65	20.6571
DATA	1751	21	51	0	0	A_04_P048258	A_04_P048258	11132.5	429.5	2.749676e+001	4.019906e+000	73	22	6.383161e+000	0	0	0	0	0	0	26.8425	1	1	57.5363	21.7568
DATA	1752	21	52	0	0	A_04_P005060	NM_001082187	11157.7	429.5	4.889896e+005	4.889896e+004	477094	30	3.189946e+001	0	0	1	0	1	0	477339	1	1	57.5363	42.963
DATA	1753	21	53	0	0	A_04_P066673	ENSOCUT00000001778	11183.3	429.5	6.629494e+002	6.635979e+001	689	26	1.084569e+001	0	0	0	0	1	0	647.047	1	1	57.5363	27.55
DATA	1754	21	54	0	0	A_04_P043872	ENSOCUT00000011193	11208.2	430.096	6.219763e+000	2.998717e+000	51.5	20	5.766175e+000	0	0	0	0	0	0	6.06947	1	0	47.8731	20.0345
DATA	1755	21	55	0	0	A_04_P062761	ENSOCUT00000011362	11234.1	429.5	3.416513e+003	3.416639e+002	3360.5	21	4.372114e+000	0	0	0	0	0	0	3331.77	1	1	56.9804	19.3462
DATA	1756	21	56	0	0	A_04_P015101	AY175572	11259.5	429.5	3.912721e+001	4.892734e+000	85	19	6.631207e+000	0	0	0	0	0	0	38.1286	1	1	57.5363	20.5172
DATA	1757	21	57	0	0	A_04_P009562	A_04_P009562	11284.6	429.947	6.198016e+001	6.860021e+000	105	18	6.318349e+000	0	0	0	0	0	0	60.3458	1	1	49.1849	20.1923
DATA	1758	21	58	0	0	A_04_P090033	A_04_P090033	11309.6	429.808	3.173911e+003	3.174047e+002	3028	22	6.844000e+000	0	0	0	0	0	0	3086.23	1	1	48.2044	22.4286
DATA	1759	21	59	0	0	A_04_P081697	ENSOCUT00000001270	11335.6	429.573	4.606663e+004	4.606664e+003	46647	21	7.391747e+000	0	0	0	0	0	0	44718	1	1	57.5363	22.069
DATA	1760	21	60	0	0	A_04_P074499	ENSOCUT00000013933	11360.8	430.265	1.688208e+004	1.688211e+003	16154.5	22	6.967577e+000	0	0	0	0	0	0	16358.6	1	1	46.8651	23.0667
DATA	1761	21	61	0	0	A_04_P025262	EB374694	11386.4	429.573	1.139696e+002	1.177555e+001	154	20	4.112661e+000	0	0	0	0	0	0	110.15	1	1	57.5363	20.2258
DATA	1762	21	62	0	0	A_04_P064715	ENSOCUT00000006846	11411.6	429.76	3.303604e+002	3.316929e+001	360.5	20.5	6.068743e+000	0	0	0	0	0	0	318.403	1	1	49.1849	20.5938
DATA	1763	21	63	0	0	A_04_P066722	ENSOCUT00000016068	11437.4	429.573	1.845976e+002	1.869881e+001	221	21	5.219092e+000	0	0	0	0	0	0	177.303	1	1	57.5363	21.1034
DATA	1764	21	64	0	0	A_04_P094062	ENSOCUT00000015684	11462.5	429.89	2.828983e+001	4.117407e+000	73	19	2.427608e+000	0	0	0	0	0	0	27.0698	1	1	50.4627	18.5652
DATA	1765	21	65	0	0	A_04_P035202	A_04_P035202	11488	429.545	1.030313e+001	3.177168e+000	55	19	5.161544e+000	0	0	0	0	0	0	9.81343	1	0	55.8519	18.8077
DATA	1766	21	66	0	0	A_04_P017874	DN887493	11513.5	429.648	1.229073e+001	3.261435e+000	58	19	6.508338e+000	0	0	0	0	0	0	11.6464	1	0	65	19.9615
DATA	1767	21	67	0	0	A_04_P030114	ENSOCUT00000002129	11538.4	430.347	1.233012e+004	1.233016e+003	11477.5	20.5	5.679607e+000	0	0	0	0	0	0	11619.2	1	1	47.5395	21.0357
DATA	1768	21	68	0	0	A_04_P025247	EB374717	11563.8	430.377	2.297894e+002	2.318151e+001	263	22	5.549335e+000	0	0	0	0	0	0	215.116	1	1	46.5243	21.1707
DATA	1769	21	69	0	0	A_04_P094077	ENSOCUT00000009227	11589.3	430.357	6.312129e+002	6.319643e+001	655	20	5.473696e+000	0	0	0	0	0	0	586.513	1	1	46.8651	19.7429
DATA	1770	21	70	0	0	A_04_P034827	ENSOCUT00000003791	11614.9	430.12	2.858133e+002	2.874971e+001	303	21	4.512708e+000	0	0	0	0	0	0	263.335	1	1	47.8731	20.3103
DATA	1771	21	71	0	1	RC9	RC9	11640.1	430.23	3.147264e+000	3.135587e+000	43	20.5	6.416126e+000	0	0	0	0	0	0	-3.14459	0	0	47.5395	20.5
DATA	1772	21	72	0	0	A_04_P026127	EB373746	11665.2	430.111	5.679293e+001	6.502945e+000	96	18.5	4.132874e+000	0	0	0	0	0	0	51.3242	1	1	46.8651	17.625
DATA	1773	21	73	0	0	A_04_P020940	EB379163	11691.5	430	3.217240e+000	3.205309e+000	44.5	18.5	5.509011e+000	0	0	0	0	0	0	0.0508871	0	0	54.1152	19.2222
DATA	1774	21	74	0	0	A_04_P032763	ENSOCUT00000005003	11716.5	430.306	3.256856e+000	3.248751e+000	47	17	6.133138e+000	0	0	0	0	0	0	1.41794	0	0	47.8731	17.3333
DATA	1775	21	75	0	0	A_04_P001817	NM_001082710	11742	430	3.302340e+000	3.290088e+000	45	20	5.495662e+000	0	0	0	0	0	0	-1.16128	0	0	54.9904	20.2667
DATA	1776	21	76	0	0	A_04_P010123	ENSOCUT00000002636	11767	430.219	6.433439e+003	6.433526e+002	5337	19	4.949891e+000	0	0	0	0	0	0	5515.9	1	1	46.8651	19.6579
DATA	1777	21	77	0	0	A_04_P102393	ENSOCUT00000002314	11792.6	430.794	3.406296e+000	3.393659e+000	43	19	4.397293e+000	0	0	0	0	0	0	-4.07802	0	0	46.5243	18.4815
DATA	1778	21	78	66	-1	(-)3xSLv1	NegativeControl	11818.4	430.404	3.468926e+000	3.456056e+000	36	20	3.058068e+000	0	0	0	0	0	0	-10.4157	0	0	57.8122	19.4783
DATA	1779	21	79	0	0	A_04_P023452	ENSOCUT00000022379	11843.5	430.352	3.536065e+000	3.523846e+000	46	17.5	4.332601e+000	0	0	0	0	0	0	0.647161	0	0	57.5363	17.8333
DATA	1780	21	80	0	0	A_04_P025301	EB374631	11868.9	430.386	3.610907e+000	3.597510e+000	40	19	4.238284e+000	0	0	0	0	0	0	-6.17399	0	0	65	19.0345
DATA	1781	21	81	0	0	A_04_P033987	A_04_P033987	11894.4	430.427	3.693866e+000	3.681317e+000	46	17	6.008541e+000	0	0	0	0	0	0	0.717333	0	0	57.5363	18.2222
DATA	1782	21	82	0	0	A_04_P032757	ENSOCUT00000025316	11919.6	430.427	6.912639e+002	6.922913e+001	563.5	19	4.067414e+000	0	0	0	0	0	0	524.857	1	1	65	19.8947
DATA	1783	21	83	66	1	DarkCorner	DarkCorner	11945.4	430.427	3.886747e+000	3.872327e+000	36	17.5	4.961887e+000	0	0	0	0	0	0	-9.33866	0	0	65	17.4706
DATA	1784	21	84	66	1	DarkCorner	DarkCorner	11970.7	430.247	3.997710e+000	3.982878e+000	36.5	20	6.039005e+000	0	0	0	0	0	0	-9.14133	0	0	48.2044	19.3929
DATA	1785	21	85	66	1	DarkCorner	DarkCorner	11995.9	430.39	4.119590e+000	4.104306e+000	34	19	4.178092e+000	0	0	0	0	0	0	-10.2886	0	0	49.5074	18.6486
DATA	1786	22	1	66	1	DarkCorner	DarkCorner	9875.47	435.474	3.392246e+000	3.379661e+000	37	18	4.371405e+000	0	0	0	0	0	0	-6.10369	0	0	49.5074	17.9565
DATA	1787	22	2	66	1	DarkCorner	DarkCorner	9900.46	435.531	3.340173e+000	3.327781e+000	35.5	17.5	3.506343e+000	0	0	0	0	0	0	-7.85457	0	0	50.4627	17.6389
DATA	1788	22	3	66	1	DarkCorner	DarkCorner	9926.33	435.5	3.291580e+000	3.279368e+000	37	18	3.930341e+000	0	0	0	0	0	0	-7.39486	0	0	57.5363	17.8125
DATA	1789	22	4	0	0	A_04_P069741	ENSOCUT00000001568	9951.26	435.778	1.283073e+003	1.283481e+002	1154	21	5.739959e+000	0	0	0	0	0	0	1134.64	1	1	47.5395	20.5333
DATA	1790	22	5	0	0	A_04_P017700	A_04_P017700	9976.89	435.5	1.974919e+001	3.759020e+000	63	21.5	4.827418e+000	0	0	0	0	0	0	17.6757	1	1	56.9804	20.3056
DATA	1791	22	6	0	0	A_04_P087456	ENSOCUT00000009360	10002.4	435.573	2.653055e+001	4.128829e+000	64.5	23	6.548794e+000	0	0	0	0	0	0	24.0063	1	1	57.5363	22.3793
DATA	1792	22	7	0	0	A_04_P084067	ENSOCUT00000008498	10027.6	435.573	3.144619e+000	3.132953e+000	40.5	23	4.961114e+000	0	0	0	0	0	0	-1.06246	0	0	57.5363	23.3913
DATA	1793	22	8	0	0	A_04_P080652	ENSOCUT00000002900	10052.9	435.986	6.800808e+003	6.800879e+002	6248	21	5.193053e+000	0	0	0	0	0	0	6269.72	1	1	46.8651	21.0303
DATA	1794	22	9	0	0	A_04_P006047	DN890370	10078.6	435.573	3.091955e+000	3.095261e+000	46	23	5.101293e+000	0	0	0	0	0	0	2.80728	0	0	57.5363	22.0938
DATA	1795	22	10	0	0	A_04_P065036	ENSOCUT00000010917	10103.7	435.816	2.028961e+003	2.029192e+002	1937	19.5	6.030227e+000	0	0	0	0	0	0	1898.87	1	1	49.5074	20
DATA	1796	22	11	0	0	A_04_P019398	EB381642	10129.4	435.573	4.404455e+001	5.351347e+000	84.5	21	5.125867e+000	0	0	0	0	0	0	41.4834	1	1	57.5363	21.2941
DATA	1797	22	12	0	0	A_04_P006486	DN889945	10154.5	435.819	3.843534e+003	3.843653e+002	3655	22	4.643426e+000	0	0	0	0	0	0	3640.29	1	1	51.0895	20.6842
DATA	1798	22	13	0	0	A_04_P095393	NM_001082334	10179.5	435.833	4.040000e+003	4.040112e+002	3811	21	4.668308e+000	0	0	0	0	0	0	3845.04	1	1	49.8279	20.3103
DATA	1799	22	14	0	0	A_04_P022861	EB377256	10205.8	436.071	1.114993e+001	3.195083e+000	56	20	4.832140e+000	0	0	0	0	0	0	10.6599	1	0	46.8651	20.0571
DATA	1800	22	15	0	0	A_04_P005076	NM_001082727	10230.7	435.671	1.429836e+003	1.430147e+002	1398	17	5.264436e+000	0	0	0	0	0	0	1371.87	1	1	51.4001	18.8571
DATA	1801	22	16	0	0	A_04_P055757	ENSOCUT00000009455	10256.1	436.082	9.594127e+001	1.004441e+001	136	17.5	4.477858e+000	0	0	0	0	0	0	92.3576	1	1	46.8651	18.0526
DATA	1802	22	17	0	0	A_04_P061167	ENSOCUT00000023213	10281.6	435.973	1.155615e+002	1.193060e+001	153	21	6.108267e+000	0	0	0	0	0	0	111.549	1	1	48.5334	21.4286
DATA	1803	22	18	0	0	A_04_P075525	A_04_P075525	10307	436	1.125185e+004	1.125188e+003	10889	21	3.043168e+000	0	0	0	0	0	0	10886.4	1	1	51.4001	21.5217
DATA	1804	22	19	0	0	A_04_P071618	ENSOCUT00000005332	10332.5	436	1.109456e+002	1.148082e+001	148.5	20	3.350073e+000	0	0	0	0	0	0	107.551	1	1	54.1152	19.5333
DATA	1805	22	20	0	0	A_04_P090872	A_04_P090872	10357.4	436.133	8.300490e+001	8.808552e+000	125	18	2.851392e+000	0	0	0	0	0	0	80.5928	1	1	48.8603	18.3043
DATA	1806	22	21	0	0	A_04_P044089	ENSOCUT00000006659	10383.5	436	2.955473e+000	2.944508e+000	39	20	5.853039e+000	0	0	0	0	0	0	-7.02482	0	0	65	19.5161
DATA	1807	22	22	0	0	A_04_P032911	ENSOCUT00000007217	10408.2	436.194	7.295016e+002	7.300944e+001	752	19	4.618802e+000	0	0	0	0	0	0	709.944	1	1	47.5395	19.7778
DATA	1808	22	23	0	0	A_04_P044837	A_04_P044837	10434	436	3.051651e+000	2.955070e+000	49.5	21	7.724788e+000	0	0	0	0	0	0	2.97207	1	0	54.9904	21.2121
DATA	1809	22	24	0	0	A_04_P038593	A_04_P038593	10459.5	436	2.948501e+000	2.937562e+000	44	25	1.838840e+001	0	0	1	0	1	0	-0.730861	0	0	54.1152	30.7333
DATA	1810	22	25	0	0	A_04_P063997	ENSOCUT00000002656	10484.6	436.404	1.333259e+002	1.365206e+001	175.5	21.5	5.820549e+000	0	0	0	0	0	0	129.988	1	1	57.8122	22
DATA	1811	22	26	0	0	A_04_P097797	ENSOCUT00000012329	10510.2	436.423	4.458396e+003	4.458492e+002	4278	19	4.983629e+000	0	0	0	0	0	0	4347.98	1	1	50.1463	20.3548
DATA	1812	22	27	0	0	A_04_P094342	NM_001082191	10535.9	436.553	6.171557e+001	6.833816e+000	106	21	4.767361e+000	0	0	0	0	0	0	60.1981	1	1	49.5074	21.9143
DATA	1813	22	28	0	0	A_04_P079232	ENSOCUT00000008546	10561.1	436.386	1.721450e+003	1.721700e+002	1664	20.5	9.327297e+000	0	0	0	0	0	0	1679.17	1	1	57.259	23.9615
DATA	1814	22	29	0	0	A_04_P012736	M77080	10586.6	436.512	2.945568e+000	2.937952e+000	48.5	20	5.786684e+000	0	0	0	0	0	0	1.36042	0	0	50.4627	20.3333
DATA	1815	22	30	0	0	A_04_P062873	ENSOCUT00000004465	10611.6	436.427	2.945771e+000	2.934842e+000	43	21	5.480170e+000	0	0	0	0	0	0	-3.83053	0	0	57.5363	21.9677
DATA	1816	22	31	0	0	A_04_P056318	ENSOCUT00000008441	10637.4	436.427	2.946014e+000	2.943891e+000	50	21.5	8.106179e+000	0	0	0	0	0	0	2.21929	0	0	57.5363	22.8333
DATA	1817	22	32	0	0	A_04_P071977	ENSOCUT00000009219	10662.4	436.468	1.814963e+002	1.838546e+001	221.5	21	4.242134e+000	0	0	0	0	0	0	177	1	1	49.8279	20.9355
DATA	1818	22	33	0	0	A_04_P025086	EB374854	10687.8	436.557	1.617125e+002	1.643554e+001	200.5	21	7.681060e+000	0	0	0	0	0	0	157.695	1	1	50.1463	23.4643
DATA	1819	22	34	0	0	A_04_P079042	ENSOCUT00000012453	10713.4	436.716	6.889599e+002	6.895851e+001	714	23	4.474200e+000	0	0	0	0	0	0	671.814	1	1	48.5334	22.4615
DATA	1820	22	35	0	0	A_04_P086868	ENSOCUT00000014519	10738.6	436.427	2.946946e+000	2.939195e+000	47	23.5	7.004455e+000	0	0	0	0	0	0	1.33326	0	0	65	23.7059
DATA	1821	22	36	0	0	A_04_P076562	ENSOCUT00000017310	10764.4	436.427	2.947011e+000	2.936077e+000	47	22	5.575603e+000	0	0	0	0	0	0	-1.05327	0	0	65	22.0588
DATA	1822	22	37	0	0	A_04_P013291	AF014695	10789.6	436.427	1.317180e+001	3.217954e+000	57	22	5.398128e+000	0	0	0	0	0	0	12.8425	1	0	65	23.1613
DATA	1823	22	38	0	0	A_04_P028127	A_04_P028127	10815	436.455	2.399627e+001	3.791749e+000	71	19.5	6.460098e+000	0	0	0	0	0	0	23.3978	1	1	55.8519	20.4063
DATA	1824	22	39	0	0	A_04_P050828	ENSOCUT00000012324	10839.9	436.403	8.206406e+003	8.206459e+002	8104	21.5	6.214128e+000	0	0	0	0	0	0	8002.46	1	1	49.8279	21.8462
DATA	1825	22	40	0	0	A_04_P020586	EB379510	10865.7	436.5	7.348541e+000	3.025675e+000	54	19	5.757604e+000	0	0	0	0	0	0	7.16712	1	0	57.5363	21
DATA	1826	22	41	0	0	A_04_P094580	A_04_P094580	10890.8	437.27	2.944996e+000	2.938514e+000	49	19	4.829132e+000	0	0	0	0	0	0	1.57608	0	0	47.8731	19.75
DATA	1827	22	42	0	0	A_04_P032239	EB378228	10916.4	436.691	6.320291e+001	6.967995e+000	110	21	4.117830e+000	0	0	0	0	0	0	61.6706	1	1	51.0895	20.5
DATA	1828	22	43	0	0	A_04_P075248	ENSOCUT00000008997	10942	436.545	5.997968e+000	2.993771e+000	52	23	5.338820e+000	0	0	0	0	0	0	5.8539	1	0	55.8519	23.6757
DATA	1829	22	44	0	0	A_04_P012986	NM_001170929	10967.4	436.573	5.393348e+005	5.393348e+004	527177	25.5	1.641191e+001	0	0	0	0	1	0	526532	1	1	57.5363	30.4375
DATA	1830	22	45	0	0	A_04_P061052	ENSOCUT00000015110	10993	437.1	2.941951e+000	2.933029e+000	46	20	4.534812e+000	0	0	0	0	0	0	1.0559	0	0	44.4243	20.625
DATA	1831	22	46	0	0	A_04_P054880	ENSOCUT00000004764	11018.3	436.5	5.034968e+001	5.825715e+000	97	21.5	7.480701e+000	0	0	0	0	0	0	49.1828	1	1	57.5363	22.3421
DATA	1832	22	47	0	0	A_04_P020654	A_04_P020654	11043.3	436.6	1.997986e+003	1.998201e+002	1935	20	5.338184e+000	0	0	0	0	0	0	1952.26	1	1	50.7771	20.6061
DATA	1833	22	48	0	0	A_04_P020271	ENSOCUT00000003690	11068.9	436.768	4.292159e+003	4.292259e+002	4287.5	21.5	5.275858e+000	0	0	0	0	0	0	4195.14	1	1	46.5243	21.1875
DATA	1834	22	49	0	0	A_04_P022584	EB377515	11094.1	436.764	1.798036e+002	1.821724e+001	227	21	5.153765e+000	0	0	0	0	0	0	175.775	1	1	47.8731	21.1935
DATA	1835	22	50	0	0	A_04_P025625	EB374279	11119.3	436.797	1.785128e+001	3.429118e+000	62	22.5	6.094494e+000	0	0	0	0	0	0	17.4537	1	1	49.1849	23.3333
DATA	1836	22	51	130	1	(+)eQC-39	EQC	11145.4	436.573	2.938751e+000	2.927848e+000	44.5	25	7.646606e+000	0	0	0	1	0	0	-1.40663	0	0	57.5363	24.1176
DATA	1837	22	52	0	0	A_04_P033322	ENSOCUT00000004899	11170.5	436.648	4.671091e+005	4.671091e+004	457460	32.5	3.717043e+001	0	0	1	0	1	0	456675	1	1	57.5363	51.3125
DATA	1838	22	53	0	0	A_04_P017268	XR_085368	11195.6	437.29	1.205792e+004	1.205796e+003	11651	25	5.812362e+000	0	0	0	0	0	0	11787.7	1	1	46.8651	22.5455
DATA	1839	22	54	0	0	A_04_P089782	ENSOCUT00000009940	11221.5	436.648	6.149467e+000	2.993672e+000	51	21	5.520246e+000	0	0	0	0	0	0	6.0084	1	0	65	20.8387
DATA	1840	22	55	0	0	A_04_P027678	ENSOCUT00000030944	11246.6	436.573	4.573795e+005	4.573795e+004	454065	23	7.473675e+000	0	0	0	0	0	0	446616	1	1	57.5363	25.1786
DATA	1841	22	56	0	0	A_04_P029432	AY175473	11272	436.645	9.365059e+000	3.079843e+000	55	20	5.856955e+000	0	0	0	0	0	0	9.13721	1	0	49.1849	20.6176
DATA	1842	22	57	0	0	A_04_P032669	NM_001256300	11297.5	437.125	2.232988e+001	3.689402e+000	64	22	7.108039e+000	0	0	0	0	0	0	21.765	1	1	47.8731	22.2963
DATA	1843	22	58	0	0	A_04_P091946	ENSOCUT00000003126	11323	437	4.547010e+000	2.976110e+000	51	19	6.851976e+000	0	0	0	0	0	0	4.42557	1	0	54.9904	20.8571
DATA	1844	22	59	0	0	A_04_P083836	ENSOCUT00000000022	11348.1	437.12	1.346247e+004	1.346250e+003	13149	24	7.834113e+000	0	0	0	0	0	0	13080.6	1	1	47.5395	23.96
DATA	1845	22	60	0	0	A_04_P005550	ENSOCUT00000017891	11373.5	437	3.470512e+002	3.483049e+001	389	20	4.788916e+000	0	0	0	0	0	0	336.475	1	1	54.1152	19.3939
DATA	1846	22	61	0	0	A_04_P050118	ENSOCUT00000002962	11399.2	437.106	9.778074e+003	9.778118e+002	9195.5	20	4.663581e+000	0	0	0	0	0	0	9455.62	1	1	50.1463	19.8438
DATA	1847	22	62	0	0	A_04_P009497	ENSOCUT00000013512	11424.3	437.086	6.522772e+003	6.522840e+002	6147	22	7.596858e+000	0	0	0	0	0	0	6288.65	1	1	47.2035	23.5926
DATA	1848	22	63	0	0	A_04_P085112	ENSOCUT00000013844	11449.7	437.219	1.106904e+003	1.107305e+002	1091.5	20	5.130554e+000	0	0	0	0	0	0	1063.4	1	1	48.2044	19.5
DATA	1849	22	64	0	0	A_04_P014861	AY171908	11475.1	437.412	1.736843e+004	1.736846e+003	16636	18	3.455399e+000	0	0	0	0	0	0	16617.7	1	1	46.5243	18.1613
DATA	1850	22	65	0	0	A_04_P020386	EB379722	11500.5	437.352	3.017493e+000	3.013943e+000	49	17.5	7.492854e+000	0	0	0	0	0	0	2.04291	0	0	65	19.0714
DATA	1851	22	66	0	0	A_04_P065302	XM_002714723	11526.1	437.386	1.447542e+002	1.478767e+001	179	20	5.541631e+000	0	0	0	0	0	0	137.083	1	1	65	21
DATA	1852	22	67	0	0	A_04_P075733	ENSOCUT00000001321	11551	437.5	2.331809e+003	2.332008e+002	2123	22	5.694933e+000	0	0	0	0	0	0	2194.96	1	1	51.0895	21.8529
DATA	1853	22	68	0	0	A_04_P024110	EB375955	11576.9	437.386	3.074302e+000	3.062896e+000	38	24	6.591465e+000	0	0	0	0	0	0	-7.42903	0	0	57.259	22.3529
DATA	1854	22	69	0	0	A_04_P082297	A_04_P082297	11602.4	437.427	3.098533e+000	3.088160e+000	47.5	20	4.725415e+000	0	0	0	0	0	0	0.772239	0	0	65	19.7273
DATA	1855	22	70	0	0	A_04_P092682	ENSOCUT00000004142	11627.4	437.634	4.678540e+003	4.678644e+002	4357.5	21	5.378071e+000	0	0	0	0	0	0	4301.52	1	1	51.4001	20.069
DATA	1856	22	71	0	0	A_04_P001666	NM_001082355	11652.6	437.466	1.647810e+003	1.648110e+002	1536	19	5.740818e+000	0	0	0	0	0	0	1500.48	1	1	49.1849	18.9032
DATA	1857	22	72	0	0	A_04_P097182	ENSOCUT00000008517	11678.4	437.427	4.167941e+000	3.205532e+000	49	20	4.252436e+000	0	0	0	0	0	0	3.75394	1	0	57.5363	19.3947
DATA	1858	22	73	0	0	A_04_P026717	EB373088	11703.7	437.641	1.059862e+001	3.385995e+000	57	20	6.892508e+000	0	0	0	0	0	0	9.43448	1	0	50.1463	20.56
DATA	1859	22	74	0	0	A_04_P028356	ENSOCUT00000008946	11729.2	437.639	1.772095e+004	1.772098e+003	15719	19	6.224059e+000	0	0	0	0	0	0	15569.6	1	1	47.8731	18.8966
DATA	1860	22	75	0	0	A_04_P063473	A_04_P063473	11754.6	437.427	6.084227e+000	3.360856e+000	51	24	4.781687e+000	0	0	0	0	0	0	5.26933	1	0	57.5363	23.3103
DATA	1861	22	76	0	0	A_04_P076289	ENSOCUT00000008370	11780.1	437.5	1.501450e+002	1.538533e+001	169	19	5.140538e+000	0	0	0	0	0	0	128.013	1	1	56.9804	19.6176
DATA	1862	22	77	0	0	A_04_P068579	ENSOCUT00000002512	11805.3	437.662	4.919062e+003	4.919181e+002	3971.5	20	4.494270e+000	0	0	0	0	0	0	4123.99	1	1	48.5334	19.9615
DATA	1863	22	78	0	0	A_04_P057239	ENSOCUT00000010256	11830.6	437.734	2.418446e+003	2.418696e+002	1984.5	20	4.972592e+000	0	0	0	0	0	0	1990.69	1	1	50.7771	20.68
DATA	1864	22	79	0	0	A_04_P019636	EB380453	11856.3	437.896	2.363170e+001	4.263745e+000	64.5	17	5.049377e+000	0	0	0	0	0	0	19.0617	1	1	49.8279	18.3939
DATA	1865	22	80	0	0	A_04_P083042	ENSOCUT00000012265	11881.5	437.5	1.185269e+001	3.815472e+000	54.5	18	5.287640e+000	0	0	0	0	0	0	9.35554	1	0	57.5363	19.3226
DATA	1866	22	81	0	0	A_04_P017004	ENSOCUT00000021102	11907.1	437.5	2.405999e+005	2.405999e+004	186446	19	7.118052e+000	0	0	0	0	0	0	185477	1	1	56.9804	19.3333
DATA	1867	22	82	0	0	A_04_P062252	A_04_P062252	11932.5	437.5	4.459472e+004	4.459474e+003	32935	19	4.580225e+000	0	0	0	0	0	0	33521.2	1	1	57.5363	19.5385
DATA	1868	22	83	66	1	DarkCorner	DarkCorner	11957.8	437.919	3.926398e+000	3.911830e+000	38	20	4.058986e+000	0	0	0	0	0	0	-5.66507	0	0	47.8731	18.7586
DATA	1869	22	84	66	1	DarkCorner	DarkCorner	11983.4	437.573	4.044183e+000	4.029178e+000	43	18	5.936089e+000	0	0	0	0	0	0	-6.02642	0	0	57.5363	18.6522
DATA	1870	22	85	66	1	DarkCorner	DarkCorner	12008.3	437.909	4.169153e+000	4.153685e+000	37	16	4.806205e+000	0	0	0	0	0	0	-8.40657	0	0	45.835	16.6685
DATA	1871	23	1	66	1	DarkCorner	DarkCorner	9862.75	443.101	3.414189e+000	3.401522e+000	36	16	4.415665e+000	0	0	0	0	0	0	-7.63286	0	0	49.1849	16.9151
DATA	1872	23	2	66	1	DarkCorner	DarkCorner	9887.97	442.868	3.359277e+000	3.346813e+000	41	18.5	3.875003e+000	0	0	0	0	0	0	-4.00406	0	0	48.2044	18.1053
DATA	1873	23	3	66	1	DarkCorner	DarkCorner	9913.29	443.116	3.309106e+000	3.296829e+000	38	18	3.971739e+000	0	0	0	0	0	0	-5.27579	0	0	46.1809	17.8667
DATA	1874	23	4	0	0	A_04_P093142	ENSOCUT00000002963	9938.59	443.092	6.349435e+002	6.357758e+001	600.5	19	5.366085e+000	0	0	0	0	0	0	558.922	1	1	49.1849	19.5556
DATA	1875	23	5	0	0	A_04_P006482	A_04_P006482	9964	443.192	2.775516e+001	4.244541e+000	66.5	21.5	5.138273e+000	0	0	0	0	0	0	24.7413	1	1	46.8651	21.2368
DATA	1876	23	6	0	0	A_04_P012243	A_04_P012243	9989.43	443.19	1.808436e+002	1.836093e+001	204	21	5.421978e+000	0	0	0	0	0	0	163.058	1	1	49.5074	19.7419
DATA	1877	23	7	0	0	A_04_P000179	NM_001082108	10015	443	2.524031e+005	2.524031e+004	231986	20	4.504478e+000	0	0	0	0	0	0	229950	1	1	54.9904	21.9032
DATA	1878	23	8	0	0	A_04_P093579	ENSOCUT00000004405	10040.5	443	1.062165e+001	3.289086e+000	53	23	4.859994e+000	0	0	0	0	0	0	9.7678	1	0	54.1152	23.0333
DATA	1879	23	9	0	0	A_04_P090494	XM_002715382	10065.5	443	7.469175e+000	3.176317e+000	49.5	23	5.220879e+000	0	0	0	0	0	0	6.92572	1	0	65	22.1515
DATA	1880	23	10	0	0	A_04_P064592	ENSOCUT00000010687	10091.2	443	3.656705e+003	3.656833e+002	3371	22	4.980504e+000	0	0	0	0	0	0	3416.52	1	1	51.4001	22.3448
DATA	1881	23	11	0	0	A_04_P085424	ENSOCUT00000013816	10116.6	443.392	3.581915e+003	3.582044e+002	3388	21	5.861138e+000	0	0	0	0	0	0	3369.44	1	1	49.1849	22
DATA	1882	23	12	0	0	A_04_P043112	A_04_P043112	10142	443.319	2.897512e+001	4.188922e+000	73	20	5.218454e+000	0	0	0	0	0	0	27.4185	1	1	58.0869	21.0323
DATA	1883	23	13	0	0	A_04_P005972	DN890446	10167.5	443.352	3.326759e+001	4.485859e+000	73	22	3.822649e+000	0	0	0	0	0	0	31.6466	1	1	57.5363	21.6087
DATA	1884	23	14	0	0	A_04_P013141	ENSOCUT00000009785	10192.7	443.444	2.383315e+004	2.383317e+003	22754	20	4.785626e+000	0	0	0	0	0	0	22776	1	1	48.5334	19.4688
DATA	1885	23	15	0	0	A_04_P081460	ENSOCUT00000011940	10217.9	443.254	5.192266e+002	5.200832e+001	546.5	19	4.388142e+000	0	0	0	0	0	0	498.147	1	1	47.2035	19.6765
DATA	1886	23	16	0	0	A_04_P073057	ENSOCUT00000000244	10243.4	443.04	2.992670e+003	2.992818e+002	2941	19	4.250243e+000	0	0	0	0	0	0	2881.03	1	1	48.8603	18.8649
DATA	1887	23	17	0	0	A_04_P013086	ENSOCUT00000012304	10268.8	443.519	2.975490e+000	2.965398e+000	46	18.5	6.158411e+000	0	0	0	0	0	0	0.723976	0	0	50.4627	19.5789
DATA	1888	23	18	0	0	A_04_P070140	A_04_P070140	10294.4	443.427	2.968022e+000	2.957011e+000	42.5	23	4.341720e+000	0	0	0	0	0	0	-2.5523	0	0	65	22.5357
DATA	1889	23	19	0	0	A_04_P070372	ENSOCUT00000010041	10319.6	443.427	4.601634e+002	4.611086e+001	497.5	21	4.035617e+000	0	0	0	0	0	0	446.404	1	1	57.5363	20.3
DATA	1890	23	20	0	0	A_04_P089951	A_04_P089951	10345.4	443.427	4.176543e+000	2.975097e+000	48	19	3.130495e+000	0	0	0	0	0	0	4.05884	1	0	57.5363	19.3
DATA	1891	23	21	0	0	A_04_P096682	ENSOCUT00000013003	10370.3	443.662	8.104085e+002	8.109421e+001	816	18.5	4.760578e+000	0	0	0	0	0	0	788.704	1	1	48.5334	19.0588
DATA	1892	23	22	0	0	A_04_P074189	ENSOCUT00000008807	10396	443.455	6.307101e+002	6.313941e+001	641.5	21	4.550132e+000	0	0	0	0	0	0	614.493	1	1	55.8519	20.3704
DATA	1893	23	23	0	0	A_04_P062947	ENSOCUT00000007103	10421.4	443.427	7.107972e+000	3.020428e+000	53	20	6.280556e+000	0	0	0	0	0	0	6.93127	1	0	57.5363	20.2857
DATA	1894	23	24	0	0	A_04_P030592	A_04_P030592	10446.6	443.427	7.419778e+005	7.419778e+004	731427	22	1.910115e+001	0	0	1	0	1	0	724008	1	1	57.5363	31.7188
DATA	1895	23	25	0	0	A_04_P026510	EB373350	10472.2	443.605	3.843683e+003	3.843795e+002	3778	24	5.167263e+000	0	0	0	0	0	0	3752.56	1	1	51.0895	22.5938
DATA	1896	23	26	0	0	A_04_P079715	ENSOCUT00000006114	10497.8	443.784	1.252329e+001	3.187399e+000	57.5	22	6.115368e+000	0	0	0	0	0	0	12.2308	1	0	48.8603	22.0909
DATA	1897	23	27	0	0	A_04_P024706	A_04_P024706	10522.9	443.5	3.187689e+001	4.330154e+000	75	22	4.376215e+000	0	0	0	0	0	0	31.1366	1	1	65	21.7143
DATA	1898	23	28	0	0	A_04_P053869	ENSOCUT00000010079	10548.1	443.781	1.329920e+004	1.329924e+003	13066.5	22	5.237684e+000	0	0	0	0	0	0	12992.4	1	1	47.8731	22.6667
DATA	1899	23	29	0	0	A_04_P005841	DN890556	10573.6	443.573	3.305721e+003	3.305851e+002	3264	20.5	8.156233e+000	0	0	0	0	0	0	3229.37	1	1	57.5363	21.6
DATA	1900	23	30	0	0	A_04_P052738	ENSOCUT00000017189	10598.8	443.824	2.324757e+002	2.343151e+001	273	21	4.899707e+000	0	0	0	0	0	0	227.11	1	1	48.2044	20.4118
DATA	1901	23	31	0	0	A_04_P040821	ENSOCUT00000007510	10624.5	443.5	7.567086e+001	8.114780e+000	116	22	5.786118e+000	0	0	0	0	0	0	73.9136	1	1	57.5363	22.3333
DATA	1902	23	32	0	0	A_04_P032605	DN887020	10649.9	443.5	7.588649e+001	8.134993e+000	119.5	20	3.741657e+000	0	0	0	0	0	0	74.1171	1	1	56.9804	20
DATA	1903	23	33	0	0	A_04_P056203	A_04_P056203	10675.4	443.597	2.942110e+000	2.934551e+000	49	22	4.483962e+000	0	0	0	0	0	0	1.37037	0	0	49.8279	22.9655
DATA	1904	23	34	0	0	A_04_P005681	ENSOCUT00000028097	10700.5	444	1.088483e+004	1.088487e+003	10489	20.5	5.399858e+000	0	0	0	0	0	0	10630.1	1	1	48.5334	21.0385
DATA	1905	23	35	0	0	A_04_P026133	A_04_P026133	10725.6	443.962	2.547172e+002	2.563985e+001	284	21	6.797227e+000	0	0	0	0	0	0	248.737	1	1	49.8279	21.2667
DATA	1906	23	36	0	0	A_04_P010022	DN885665	10751.2	444.053	3.690692e+003	3.690808e+002	3595.5	24.5	7.427747e+000	0	0	0	0	0	0	3603.95	1	1	48.2044	24.1667
DATA	1907	23	37	0	0	A_04_P042147	ENSOCUT00000014718	10776.7	443.8	2.020791e+002	2.041946e+001	241	21	3.415457e+000	0	0	0	0	0	0	197.318	1	1	49.1849	20.5357
DATA	1908	23	38	0	0	A_04_P004680	A_04_P004680	10802.4	443.573	3.883860e+001	4.866140e+000	85	21	5.735552e+000	0	0	0	0	0	0	37.9233	1	1	57.5363	21
DATA	1909	23	39	0	0	A_04_P029683	ENSOCUT00000010492	10827.6	443.573	2.942395e+000	2.941759e+000	49	22	6.023695e+000	0	0	0	0	0	0	2.39947	0	0	65	21.1481
DATA	1910	23	40	0	0	A_04_P006126	DN890288	10852.7	444.284	8.266914e+003	8.266966e+002	8057	21.5	6.838906e+000	0	0	0	0	0	0	8074.89	1	1	46.1809	22.4722
DATA	1911	23	41	0	0	A_04_P001781	NM_001101699	10878.3	444.301	2.134094e+002	2.154116e+001	247.5	22	6.289073e+000	0	0	0	0	0	0	208.489	1	1	47.5395	21.439
DATA	1912	23	42	0	0	A_04_P070837	A_04_P070837	10903.9	443.614	2.940871e+000	2.929961e+000	45	19	4.933172e+000	0	0	0	0	0	0	-2.04096	0	0	57.259	18.5185
DATA	1913	23	43	0	0	A_04_P102743	NM_001082748	10928.7	444.38	7.557652e+003	7.557709e+002	7262	22	3.685776e+000	0	0	0	0	0	0	7386.88	1	1	47.5395	21.5806
DATA	1914	23	44	0	0	A_04_P034537	ENSOCUT00000027884	10954.5	444	1.888619e+001	3.484427e+000	63	23	6.700918e+000	0	0	0	0	0	0	18.4632	1	1	54.1152	23.8333
DATA	1915	23	45	0	0	A_04_P002996	NM_001082319	10980	444	1.138988e+002	1.176004e+001	162	21	9.969905e+000	0	0	0	0	0	0	111.381	1	1	54.9904	24.4483
DATA	1916	23	46	0	0	A_04_P076028	ENSOCUT00000016480	11005	444.203	1.772178e+003	1.772420e+002	1744	20	4.267870e+000	0	0	0	0	0	0	1733.6	1	1	46.8651	19.2973
DATA	1917	23	47	0	0	A_04_P077687	ENSOCUT00000005737	11030.7	444.029	3.762032e+003	3.762146e+002	3929.5	20	5.594406e+000	0	0	0	0	0	0	3681.12	1	1	46.1809	20.1563
DATA	1918	23	48	0	0	A_04_P008046	DN888369	11056.5	444	1.064919e+001	3.112566e+000	55	20	5.557492e+000	0	0	0	0	0	0	10.4231	1	0	54.1152	20.8333
DATA	1919	23	49	0	0	A_04_P101952	NM_001082053	11081.3	444.12	8.110980e+001	8.621922e+000	125	20	4.413798e+000	0	0	0	0	0	0	79.4083	1	1	48.8603	19.9667
DATA	1920	23	50	0	0	A_04_P077808	ENSOCUT00000015763	11107.1	444.386	1.165409e+001	3.146990e+000	58.5	20	4.366521e+000	0	0	0	0	0	0	11.4124	1	0	57.259	20.069
DATA	1921	23	51	0	0	A_04_P063232	ENSOCUT00000011158	11132.2	444.493	2.933755e+000	2.923135e+000	46	23	6.014826e+000	0	0	0	0	0	0	0.385004	0	0	48.5334	23.0769
DATA	1922	23	52	0	0	A_04_P054742	ENSOCUT00000003880	11157.6	444.404	2.218452e+001	3.669462e+000	65	19	8.577379e+000	0	0	0	0	0	0	21.7269	1	1	57.8122	22.3571
DATA	1923	23	53	0	0	A_04_P052939	ENSOCUT00000011278	11183.4	444.427	2.934153e+000	2.923267e+000	46	24	7.528602e+000	0	0	0	0	0	0	-0.59599	0	0	57.5363	22.9565
DATA	1924	23	54	0	0	A_04_P012159	A_04_P012159	11208.6	444.427	5.242995e+004	5.242996e+003	53621	21	5.603420e+000	0	0	0	0	0	0	51327.9	1	1	57.5363	20.1143
DATA	1925	23	55	0	0	A_04_P082031	A_04_P082031	11234	444.455	1.957688e+003	1.957907e+002	1998.5	23	8.575188e+000	0	0	0	0	0	0	1915.66	1	1	55.8519	24.4231
DATA	1926	23	56	0	0	A_04_P002316	NM_001082300	11258.6	444.367	4.862275e+003	4.862363e+002	4627	20.5	6.299597e+000	0	0	0	0	0	0	4754.65	1	1	50.7771	20.9722
DATA	1927	23	57	0	0	A_04_P019431	EB381428	11284.7	444.52	8.445298e+001	8.939161e+000	124.5	20	5.949190e+000	0	0	0	0	0	0	82.5078	1	1	49.1849	20.0833
DATA	1928	23	58	0	0	A_04_P090038	ENSOCUT00000003621	11310.1	444.567	2.045061e+004	2.045063e+003	19636	20.5	4.973955e+000	0	0	0	0	0	0	19955.3	1	1	55.2791	21.1333
DATA	1929	23	59	0	0	A_04_P098213	ENSOCUT00000013292	11335.6	444.427	9.758936e+004	9.758937e+003	99720	21	6.794267e+000	0	1	0	0	0	0	95075.3	1	1	57.5363	22.1
DATA	1930	23	60	0	0	A_04_P100343	ENSOCUT00000007437	11360.4	444.443	1.943463e+003	1.943686e+002	1874	22	7.174464e+000	0	0	0	0	0	0	1889.87	1	1	50.1463	21.6296
DATA	1931	23	61	0	0	A_04_P039328	XM_002714511	11386.4	444.427	5.868927e+002	5.876341e+001	629	20	3.782406e+000	0	0	0	0	0	0	569.355	1	1	57.5363	19.7647
DATA	1932	23	62	0	0	A_04_P084797	A_04_P084797	11411.7	444.5	1.257873e+001	3.215158e+000	55	20	5.743562e+000	0	0	0	0	0	0	12.1695	1	0	65	21.3333
DATA	1933	23	63	0	0	A_04_P098339	ENSOCUT00000005251	11436.7	444.711	4.033509e+003	4.033618e+002	3804.5	20	4.158525e+000	0	0	0	0	0	0	3889.94	1	1	49.5074	19.72
DATA	1934	23	64	0	0	A_04_P095257	ENSOCUT00000011414	11462.5	444.5	9.612477e+001	1.006378e+001	136	19	4.804060e+000	0	0	0	0	0	0	92.3406	1	1	57.5363	19.2571
DATA	1935	23	65	0	0	A_04_P012783	EB379820	11488	444.455	4.880914e+004	4.880915e+003	44745.5	18	7.852239e+000	0	0	0	0	0	0	46679.8	1	1	55.8519	20.1892
DATA	1936	23	66	0	0	A_04_P045752	ENSOCUT00000006814	11513.5	444.5	1.821908e+001	3.517094e+000	60	18	4.877999e+000	0	0	0	0	0	0	17.3361	1	1	57.5363	17.8889
DATA	1937	23	67	0	0	A_04_P060619	ENSOCUT00000008217	11538.7	444.5	2.263895e+002	2.284024e+001	255.5	20.5	4.845783e+000	0	0	0	0	0	0	214.191	1	1	57.5363	21.3667
DATA	1938	23	68	0	0	A_04_P060443	ENSOCUT00000015877	11563.7	444.878	6.517784e+002	6.524892e+001	652	20	5.531423e+000	0	0	0	0	0	0	612.783	1	1	48.8603	20.8571
DATA	1939	23	69	0	0	A_04_P013666	NM_001170956	11589.1	444.474	3.372990e+002	3.386911e+001	366	19	5.036901e+000	0	0	0	0	0	0	314.76	1	1	49.8279	19.7037
DATA	1940	23	70	0	0	A_04_P091519	ENSOCUT00000015708	11614.7	444.662	2.048654e+004	2.048657e+003	18880.5	20	4.507779e+000	0	0	0	0	0	0	18961.4	1	1	48.5334	20.1515
DATA	1941	23	71	0	0	A_04_P088922	ENSOCUT00000004080	11640.4	444.573	2.562610e+001	4.038875e+000	67.5	19	5.726426e+000	0	0	0	0	0	0	23.4987	1	1	57.5363	18.6333
DATA	1942	23	72	0	0	A_04_P003736	ENSOCUT00000004637	11665.6	444.671	1.710762e+002	1.739579e+001	202	18	4.581823e+000	0	0	0	0	0	0	155.308	1	1	49.5074	17.8
DATA	1943	23	73	0	0	A_04_P013601	ENSOCUT00000001812	11691.1	444.855	2.376093e+002	2.397397e+001	249	22	6.292214e+000	0	0	0	0	0	0	213.297	1	1	51.0895	22.1667
DATA	1944	23	74	0	0	A_04_P011961	DN881980	11716.6	444.573	1.380532e+002	1.417793e+001	166	20	6.922871e+000	0	0	0	0	0	0	122.387	1	1	57.5363	20.6364
DATA	1945	23	75	0	0	A_04_P099089	ENSOCUT00000007703	11741.5	444.853	1.182504e+004	1.182508e+003	10103	22	5.348112e+000	0	0	0	0	0	0	10345.2	1	1	49.8279	22.1333
DATA	1946	23	76	0	0	A_04_P065532	ENSOCUT00000017909	11766.8	445.029	1.011492e+003	1.012037e+002	908	20	5.431313e+000	0	0	0	0	0	0	871.961	1	1	46.8651	19.8286
DATA	1947	23	77	0	0	A_04_P001777	NM_001101725	11792.4	444.853	1.801221e+003	1.801537e+002	1574	19.5	4.594981e+000	0	0	0	0	0	0	1527.52	1	1	48.8603	20.0769
DATA	1948	23	78	0	0	A_04_P005279	DN891052	11818.4	444.573	1.286031e+002	1.331182e+001	146.5	19	4.771405e+000	0	0	0	0	0	0	107.094	1	1	57.5363	18.625
DATA	1949	23	79	0	0	A_04_P061908	ENSOCUT00000004261	11843	445.31	3.446976e+002	3.464711e+001	318	19	5.692634e+000	0	0	0	0	0	0	281.836	1	1	46.8651	19.5357
DATA	1950	23	80	0	0	A_04_P089112	ENSOCUT00000007247	11868.5	445.027	1.314923e+002	1.362661e+001	148	18	5.141686e+000	0	0	0	0	0	0	105.284	1	1	48.5334	18.7027
DATA	1951	23	81	0	0	A_04_P059307	ENSOCUT00000005564	11894.5	444.648	3.672437e+000	3.658812e+000	38.5	17	4.016975e+000	0	0	0	0	0	0	-6.17799	0	0	57.5363	17.1563
DATA	1952	23	82	0	0	A_04_P048220	A_04_P048220	11919.5	444.648	3.761088e+000	3.747134e+000	45	19	5.047208e+000	0	0	0	0	0	0	-1.95901	0	0	57.5363	19.2609
DATA	1953	23	83	0	0	A_04_P101997	A_04_P101997	11945.2	445.107	5.494796e+002	5.508243e+001	443.5	17	4.375641e+000	0	0	0	0	0	0	408.942	1	1	50.1463	18.2903
DATA	1954	23	84	66	1	DarkCorner	DarkCorner	11970.9	445.026	3.972036e+000	3.957300e+000	38	20	4.448667e+000	0	0	0	0	0	0	-8.28995	0	0	49.1849	18.8276
DATA	1955	23	85	66	1	DarkCorner	DarkCorner	11995.7	445	4.090335e+000	4.075159e+000	37	19	5.220539e+000	0	0	0	0	0	0	-9.16955	0	0	49.1849	19.3125
DATA	1956	24	1	66	1	DarkCorner	DarkCorner	9874.86	450.576	3.380666e+000	3.368124e+000	37	17	3.988884e+000	0	0	0	0	0	0	-7.22132	0	0	52.0157	17.0426
DATA	1957	24	2	66	1	DarkCorner	DarkCorner	9900.69	450.602	3.327096e+000	3.314752e+000	36	18.5	4.918317e+000	0	0	0	0	0	0	-7.42021	0	0	51.0895	17.8529
DATA	1958	24	3	0	0	A_04_P021948	EB378098	9925.79	450.474	2.671647e+002	2.691561e+001	279	19.5	4.988602e+000	0	0	0	0	0	0	234.019	1	1	49.8279	20.6154
DATA	1959	24	4	0	0	A_04_P085575	A_04_P085575	9951.23	450.603	4.321229e+001	5.392155e+000	82	19	5.205656e+000	0	0	0	0	0	0	38.3536	1	1	50.4627	19.0667
DATA	1960	24	5	0	0	A_04_P042579	A_04_P042579	9977	450.455	1.222457e+001	3.412941e+000	55	20	5.996400e+000	0	0	0	0	0	0	10.9821	1	0	55.8519	20.7949
DATA	1961	24	6	0	0	A_04_P100882	ENSOCUT00000016132	10002.4	450.427	1.881231e+003	1.881495e+002	1770	20	5.494488e+000	0	0	0	0	0	0	1708.44	1	1	57.5363	20.5758
DATA	1962	24	7	0	0	A_04_P000176	NM_001082108	10027.6	450.427	1.360089e+005	1.360089e+004	136835	23.5	6.234959e+000	0	1	0	0	0	0	124723	1	1	57.5363	23.4333
DATA	1963	24	8	0	0	A_04_P032917	EL341986	10052.8	450.653	2.649540e+004	2.649542e+003	25298.5	23	6.445283e+000	0	0	0	0	0	0	24512.7	1	1	47.5395	21.6667
DATA	1964	24	9	0	0	A_04_P046769	ENSOCUT00000012200	10078.3	450.62	1.001050e+004	1.001055e+003	9207.5	20	5.658748e+000	0	0	0	0	0	0	9335.27	1	1	50.7771	20.9167
DATA	1965	24	10	0	0	A_04_P007242	DN889179	10103.9	450.5	2.087371e+002	2.109506e+001	238	21	7.171648e+000	0	0	0	0	0	0	196.049	1	1	56.9804	24.1071
DATA	1966	24	11	0	0	A_04_P016399	EB378230	10129.4	450.427	1.495561e+001	3.377841e+000	57	20	5.848465e+000	0	0	0	0	0	0	14.1355	1	0	57.5363	20.7273
DATA	1967	24	12	0	0	A_04_P007677	DN888748	10154.6	450.427	1.509437e+005	1.509437e+004	144912	22	4.704720e+000	0	0	0	0	0	0	143455	1	1	57.5363	21.9565
DATA	1968	24	13	0	0	A_04_P063336	ENSOCUT00000007002	10180.1	450.5	2.124450e+003	2.124661e+002	2135	21	4.558120e+000	0	0	0	0	0	0	2029.05	1	1	56.9804	20.5357
DATA	1969	24	14	0	0	A_04_P074167	A_04_P074167	10205.5	450.5	2.995535e+000	2.984422e+000	43	20.5	5.913012e+000	0	0	0	0	0	0	-1.13548	0	0	57.5363	20.4375
DATA	1970	24	15	0	0	A_04_P080712	ENSOCUT00000002870	10230.7	450.5	2.264312e+001	3.737465e+000	64.5	20	3.945462e+000	0	0	0	0	0	0	21.799	1	1	57.5363	19.65
DATA	1971	24	16	0	0	A_04_P097578	A_04_P097578	10256.4	450.573	2.974863e+000	2.965111e+000	45	17.5	4.474531e+000	0	0	0	0	0	0	0.843079	0	0	57.5363	17.75
DATA	1972	24	17	0	0	A_04_P005855	DN890551	10281.8	451.101	7.536219e+000	3.050036e+000	53	21	5.054758e+000	0	0	0	0	0	0	7.29947	1	0	46.5243	21.6333
DATA	1973	24	18	0	0	A_04_P088742	ENSOCUT00000009075	10307.1	450.5	6.584197e+002	6.590798e+001	682.5	22	4.156958e+000	0	0	0	0	0	0	639.108	1	1	56.9804	21.9697
DATA	1974	24	19	0	0	A_04_P032248	EB378585	10332.6	450.91	2.954192e+000	2.945685e+000	47	19	3.221633e+000	0	0	0	0	0	0	1.16889	0	0	46.5243	19.0741
DATA	1975	24	20	0	0	A_04_P025963	ENSOCUT00000007826	10357.6	450.863	2.782023e+002	2.797501e+001	307	20	5.101676e+000	0	0	0	0	0	0	270.996	1	1	50.1463	19.2069
DATA	1976	24	21	0	0	A_04_P004686	ENSOCUT00000016250	10383.2	450.851	1.166204e+002	1.202571e+001	158	19	4.008056e+000	0	0	0	0	0	0	113.743	1	1	47.8731	19.2581
DATA	1977	24	22	0	0	A_04_P061662	ENSOCUT00000004989	10408.3	450.716	1.320788e+004	1.320792e+003	13157.5	21	5.650537e+000	0	0	0	0	0	0	12894.3	1	1	54.4085	21
DATA	1978	24	23	0	0	A_04_P069413	ENSOCUT00000002247	10434	450.545	1.201647e+003	1.202005e+002	1210	23	8.365390e+000	0	0	0	0	0	0	1173.98	1	1	65	23.3846
DATA	1979	24	24	0	0	A_04_P005031	NM_001195762	10459.5	450.648	5.274511e+002	5.282634e+001	553.5	24	1.507193e+001	0	0	0	0	1	0	515.604	1	1	57.5363	28.6857
DATA	1980	24	25	0	0	A_04_P007428	A_04_P007428	10484.8	451.154	2.628124e+003	2.628287e+002	2616	25	6.583214e+000	0	0	0	0	0	0	2570.36	1	1	45.835	22.875
DATA	1981	24	26	0	0	A_04_P083137	ENSOCUT00000004762	10510.4	450.573	4.498446e+001	5.366645e+000	91	22	6.055439e+000	0	0	0	0	0	0	44.0014	1	1	57.5363	22.0938
DATA	1982	24	27	0	0	A_04_P049002	XM_002720692	10535.5	450.648	6.483811e+000	2.997120e+000	51	20	4.849565e+000	0	0	0	0	0	0	6.34305	1	0	65	20.5806
DATA	1983	24	28	0	0	A_04_P018989	XM_002716175	10561.1	450.614	5.693819e+005	5.693819e+004	557405	22	1.744363e+001	0	0	1	0	1	0	557042	1	1	57.259	28.697
DATA	1984	24	29	0	0	A_04_P048446	ENSOCUT00000002685	10586.4	451.44	7.030128e+002	7.036213e+001	729	20	6.352940e+000	0	0	0	0	0	0	687.879	1	1	48.2044	20.1212
DATA	1985	24	30	0	0	A_04_P087125	ENSOCUT00000011858	10611.6	451.086	9.480792e+000	3.075772e+000	57	19.5	4.011714e+000	0	0	0	0	0	0	9.27541	1	0	47.8731	19.5769
DATA	1986	24	31	0	0	A_04_P075813	A_04_P075813	10637.5	451	7.175613e+004	7.175614e+003	71299	21	6.004658e+000	0	0	0	0	0	0	70193.6	1	1	54.1152	22.4516
DATA	1987	24	32	0	0	A_04_P019209	ENSOCUT00000011299	10662.2	451.106	4.035305e+003	4.035411e+002	3944	22.5	5.379758e+000	0	0	0	0	0	0	3947.11	1	1	50.1463	22.8571
DATA	1988	24	33	0	0	A_04_P043559	ENSOCUT00000011671	10688	451	9.471693e+001	9.913627e+000	139	23	4.702740e+000	0	0	0	0	0	0	92.6352	1	1	54.9904	22.5172
DATA	1989	24	34	0	0	A_04_P005775	DN890628	10713.4	451.258	1.470887e+004	1.470890e+003	14506.5	20.5	5.731642e+000	0	0	0	0	0	0	14385.1	1	1	46.1809	19.9
DATA	1990	24	35	0	0	A_04_P083254	ENSOCUT00000012906	10738.8	450.896	2.938346e+000	2.927921e+000	46	23	6.418300e+000	0	0	0	0	0	0	0.516841	0	0	46.1809	22.1379
DATA	1991	24	36	0	0	A_04_P074453	ENSOCUT00000017331	10764.1	451.025	2.938349e+000	2.927466e+000	46	21.5	6.084088e+000	0	0	0	0	0	0	0.102774	0	0	49.1849	22.125
DATA	1992	24	37	0	0	A_04_P077721	ENSOCUT00000006560	10789.5	451.352	1.590462e+001	3.331393e+000	61	19	5.042069e+000	0	0	0	0	0	0	15.5536	1	1	57.5363	20.1765
DATA	1993	24	38	0	0	A_04_P035552	A_04_P035552	10815	451.319	1.139942e+001	3.141210e+000	58	21	5.875724e+000	0	0	0	0	0	0	11.1484	1	0	58.0869	21.6
DATA	1994	24	39	0	0	A_04_P093087	ENSOCUT00000002856	10840.5	451.352	2.462559e+005	2.462559e+004	242884	24	7.989489e+000	0	0	0	0	0	0	240861	1	1	57.5363	24.1429
DATA	1995	24	40	0	0	A_04_P037848	ENSOCUT00000031117	10865.6	451.427	8.274386e+001	8.776588e+000	128	21	5.927858e+000	0	0	0	0	0	0	80.9442	1	1	57.5363	21.0857
DATA	1996	24	41	0	0	A_04_P010136	ENSOCUT00000029883	10890.9	451.507	4.601584e+003	4.601677e+002	4548.5	18.5	4.480994e+000	0	0	0	0	0	0	4502.45	1	1	47.8731	18.7
DATA	1997	24	42	0	0	A_04_P023470	EB376600	10916.5	451.352	4.997281e+001	5.790401e+000	94	21	5.301036e+000	0	0	0	0	0	0	48.9062	1	1	57.5363	19.3793
DATA	1998	24	43	0	0	A_04_P029241	XM_002715765	10941.5	451.824	7.756569e+003	7.756624e+002	7782.5	23.5	5.444367e+000	0	0	0	0	0	0	7593.75	1	1	48.8603	23.1875
DATA	1999	24	44	0	0	A_04_P011356	DN883139	10967.4	451.427	4.439690e+004	4.439691e+003	44336	20	8.231562e+000	0	0	0	0	0	0	43474.6	1	1	57.5363	22.4828
DATA	2000	24	45	0	0	A_04_P021196	EB378915	10992.5	451.903	6.506793e+000	2.993742e+000	52.5	20	4.163332e+000	0	0	0	0	0	0	6.37418	1	0	48.2044	20.4444
DATA	2001	24	46	0	0	A_04_P013693	ENSOCUT00000010492	11018.4	451.427	6.327073e+000	2.989248e+000	53	19	5.310367e+000	0	0	0	0	0	0	6.19951	1	0	57.5363	19.1667
DATA	2002	24	47	0	0	A_04_P011057	DN883665	11043.4	451.476	1.310902e+004	1.310905e+003	12702	20	6.038858e+000	0	0	0	0	0	0	12848.7	1	1	51.7088	20.303
DATA	2003	24	48	0	0	A_04_P083397	ENSOCUT00000011528	11068.6	451.768	3.786451e+002	3.797691e+001	400	22	4.140000e+000	0	0	0	0	0	0	371.25	1	1	51.4001	21.7037
DATA	2004	24	49	0	0	A_04_P056787	ENSOCUT00000004062	11094.4	451.427	1.975282e+001	3.524669e+000	66	20	4.539699e+000	0	0	0	0	0	0	19.3702	1	1	57.5363	20.3125
DATA	2005	24	50	0	0	A_04_P005081	ENSOCUT00000004024	11119.4	452	7.693368e+002	7.698901e+001	806	22	5.342750e+000	0	0	0	0	0	0	754.646	1	1	48.5334	21.7857
DATA	2006	24	51	0	0	A_04_P056943	ENSOCUT00000002763	11145.1	451.863	1.986433e+002	2.007754e+001	239	22	6.714356e+000	0	0	0	0	0	0	194.859	1	1	46.8651	21.973
DATA	2007	24	52	0	0	A_04_P062213	A_04_P062213	11170.5	451.5	2.929416e+000	2.918548e+000	41	21.5	6.779703e+000	0	0	0	0	0	0	-3.51883	0	0	57.5363	22.0333
DATA	2008	24	53	0	0	A_04_P048772	ENSOCUT00000005062	11195.9	451.5	1.071869e+001	3.109643e+000	57	20.5	5.410470e+000	0	0	0	0	0	0	10.5114	1	0	56.9804	19.7813
DATA	2009	24	54	0	0	A_04_P048507	ENSOCUT00000002969	11221.5	451.5	6.127982e+002	6.134936e+001	641	23	8.215954e+000	0	0	0	0	0	0	600.736	1	1	57.5363	23.4242
DATA	2010	24	55	0	0	A_04_P031112	DN890973	11246.6	451.573	2.257448e+001	3.692156e+000	68	23.5	2.282283e+001	0	0	1	0	1	0	22.1185	1	1	57.5363	32.8077
DATA	2011	24	56	0	0	A_04_P098537	A_04_P098537	11272.1	451.5	2.934861e+000	2.923976e+000	46	20	5.081736e+000	0	0	0	0	0	0	0.0475021	0	0	56.9804	19.0714
DATA	2012	24	57	0	0	A_04_P095316	ENSOCUT00000004660	11297.5	451.5	6.359359e+001	7.000643e+000	105	20	3.966467e+000	0	0	0	0	0	0	62.194	1	1	65	20.4063
DATA	2013	24	58	0	0	A_04_P079227	A_04_P079227	11322.9	451.5	2.626490e+002	2.642793e+001	292	20	7.286753e+000	0	0	0	0	0	0	256.522	1	1	56.9804	21.75
DATA	2014	24	59	0	0	A_04_P013806	ENSOCUT00000030059	11348.4	451.691	5.131216e+002	5.139608e+001	544	20.5	8.354893e+000	0	0	0	0	0	0	500.321	1	1	51.0895	21.7857
DATA	2015	24	60	0	0	A_04_P007331	DN889061	11373.3	452.026	1.288750e+002	1.321895e+001	169.5	19.5	4.413798e+000	0	0	0	0	0	0	125.414	1	1	49.1849	18.9667
DATA	2016	24	61	0	0	A_04_P045728	ENSOCUT00000007589	11398.7	452.4	2.327361e+004	2.327363e+003	22463	20	4.105857e+000	0	0	0	0	0	0	22594.2	1	1	46.5243	20.4839
DATA	2017	24	62	0	0	A_04_P001606	NM_001082379	11424.5	451.648	3.687231e+005	3.687231e+004	356852	20.5	7.203208e+000	0	0	0	0	0	0	356813	1	1	57.5363	20.9
DATA	2018	24	63	0	0	A_04_P072677	A_04_P072677	11449.8	451.57	3.388043e+000	2.987831e+000	48	19	4.125061e+000	0	0	0	0	0	0	3.26713	1	0	65	19.375
DATA	2019	24	64	0	0	A_04_P053692	ENSOCUT00000016858	11475.4	451.573	2.991864e+000	2.980764e+000	45.5	18	5.564382e+000	0	0	0	0	0	0	-1.22265	0	0	57.5363	18.8837
DATA	2020	24	65	0	0	A_04_P068677	ENSOCUT00000001421	11500.6	451.573	1.818736e+001	3.503669e+000	63	17.5	6.028745e+000	0	0	0	0	0	0	17.3855	1	1	57.5363	18.9063
DATA	2021	24	66	0	0	A_04_P025563	EB374322	11525.8	452.342	1.407662e+004	1.407666e+003	13318	18	5.514525e+000	0	0	0	0	0	0	13387.5	1	1	47.5395	18.8824
DATA	2022	24	67	0	0	A_04_P089074	ENSOCUT00000000054	11551	452.284	1.214672e+003	1.215050e+002	1168	19.5	5.276384e+000	0	0	0	0	0	0	1148.26	1	1	45.835	20.5667
DATA	2023	24	68	0	0	A_04_P096677	XM_002713152	11576.6	451.596	3.061231e+000	3.049873e+000	45	18.5	5.480154e+000	0	0	0	0	0	0	-1.30667	0	0	57.8122	19.2941
DATA	2024	24	69	1028	1	(+)E1A_r60_1	E1A_r60_1	11602.4	451.573	3.085345e+000	3.073899e+000	45	19	5.309259e+000	0	0	0	0	0	0	-2.27526	0	0	57.5363	20.4
DATA	2025	24	70	0	0	A_04_P059268	ENSOCUT00000002284	11627.5	452	1.667397e+001	3.519801e+000	59.5	19	5.617962e+000	0	0	0	0	0	0	15.3981	1	1	54.1152	19.1176
DATA	2026	24	71	0	0	A_04_P097513	A_04_P097513	11652.9	452.128	3.761599e+000	3.152143e+000	49	18	5.063697e+000	0	0	0	0	0	0	3.44069	1	0	48.5334	17.7778
DATA	2027	24	72	0	0	A_04_P033476	NM_001082667	11678	452.044	9.055758e+000	3.289799e+000	53	20	3.710682e+000	0	0	0	0	0	0	8.19652	1	0	46.8651	19.4412
DATA	2028	24	73	0	0	A_04_P009052	DN887226	11703.4	452.12	4.538528e+001	5.553118e+000	84	23	4.944404e+000	0	0	0	0	0	0	40.6025	1	1	48.8603	22.6333
DATA	2029	24	74	0	0	A_04_P089932	ENSOCUT00000000176	11729.5	452	7.879211e+000	3.337077e+000	52	23	6.287254e+000	0	0	0	0	0	0	6.95563	1	0	65	23.6207
DATA	2030	24	75	0	0	A_04_P100206	ENSOCUT00000000655	11754.3	452.11	5.808756e+001	6.674617e+000	87.5	21.5	4.654196e+000	0	0	0	0	0	0	50.5774	1	1	48.2044	21.6923
DATA	2031	24	76	0	0	A_04_P024571	EB375491	11780	452	3.352162e+000	3.339725e+000	42	20.5	6.535556e+000	0	0	0	0	0	0	-3.60933	0	0	65	20.5278
DATA	2032	24	77	0	0	A_04_P042789	A_04_P042789	11805.5	452.352	3.408995e+000	3.396348e+000	44.5	20.5	5.556502e+000	0	0	0	0	0	0	-0.597093	0	0	57.5363	20.2333
DATA	2033	24	78	0	0	A_04_P032862	ENSOCUT00000033044	11830.6	452.404	1.770229e+005	1.770229e+004	154720	20.5	6.560201e+000	0	0	0	0	0	0	146524	1	1	57.8122	20.4167
DATA	2034	24	79	0	0	A_04_P050625	ENSOCUT00000005930	11855.7	452.243	4.741159e+003	4.741290e+002	3902	17	5.186663e+000	0	0	0	0	0	0	3847.71	1	1	48.8603	18.5172
DATA	2035	24	80	0	0	A_04_P017809	DN887044	11881.3	452.593	4.233490e+001	5.559696e+000	78	17	4.135765e+000	0	0	0	0	0	0	33.6275	1	1	51.0895	17.2368
DATA	2036	24	81	0	0	A_04_P092035	ENSOCUT00000012918	11907	452.5	2.271315e+002	2.301091e+001	221.5	17	4.323790e+000	0	0	0	0	0	0	176.21	1	1	53.5237	16.8148
DATA	2037	24	82	0	0	A_04_P031227	A_04_P031227	11932.5	452.352	3.798203e+000	3.784112e+000	42	19	5.083781e+000	0	0	0	0	0	0	-4.75612	0	0	57.5363	19.5
DATA	2038	24	83	66	1	DarkCorner	DarkCorner	11957.6	452.427	3.900497e+000	3.886026e+000	39	18	3.909265e+000	0	0	0	0	0	0	-6.58241	0	0	57.5363	18.2
DATA	2039	24	84	66	1	DarkCorner	DarkCorner	11983.4	452.427	4.016998e+000	4.002095e+000	36	20	6.536525e+000	0	0	0	0	0	0	-7.68567	0	0	57.5363	20.3846
DATA	2040	24	85	66	1	DarkCorner	DarkCorner	12008.6	452.427	4.142361e+000	4.126992e+000	39	16	4.515698e+000	0	0	0	0	0	0	-9.46891	0	0	57.5363	16.3289
DATA	2041	25	1	66	1	DarkCorner	DarkCorner	9862.64	457.5	3.402094e+000	3.389472e+000	40	16	4.331204e+000	0	0	0	0	0	0	-6.21781	0	0	48.5334	16.3387
DATA	2042	25	2	66	1	DarkCorner	DarkCorner	9888.02	457.671	3.346747e+000	3.334330e+000	38	19	4.500000e+000	0	0	0	0	0	0	-5.51858	0	0	49.5074	18
DATA	2043	25	3	0	0	A_04_P087453	ENSOCUT00000009360	9913.26	457.556	3.297294e+000	3.285063e+000	43	19.5	5.431147e+000	0	0	0	0	0	0	0.0311875	0	0	50.7771	19.3571
DATA	2044	25	4	0	0	A_04_P006051	DN890368	9938.33	457.767	3.190504e+001	4.547641e+000	72	21	3.819029e+000	0	0	0	0	0	0	28.1834	1	1	48.2044	20.3043
DATA	2045	25	5	0	0	A_04_P029121	EC625785	9964.13	457.714	3.211612e+000	3.202895e+000	46	20	5.742341e+000	0	0	0	0	0	0	1.28031	0	0	47.2035	20.4324
DATA	2046	25	6	0	0	A_04_P057378	XM_002714241	9989.58	457.573	1.270541e+001	3.409130e+000	54	19	6.209601e+000	0	0	0	0	0	0	11.4969	1	0	57.5363	20.3226
DATA	2047	25	7	0	0	A_04_P001244	NM_001082081	10015	457.545	1.750074e+001	3.586982e+000	58	20	6.058944e+000	0	0	0	0	0	0	16.0002	1	1	55.8519	21.8571
DATA	2048	25	8	0	0	A_04_P047372	ENSOCUT00000013405	10040.4	457.573	3.113599e+000	3.102684e+000	45.5	24	6.021456e+000	0	0	0	0	0	0	0.580058	0	0	57.5363	23.9643
DATA	2049	25	9	0	0	A_04_P074658	XM_002710279	10065.6	457.573	3.087894e+000	3.076438e+000	45	19	4.684681e+000	0	0	0	0	0	0	-0.111808	0	0	57.5363	18.7097
DATA	2050	25	10	0	0	A_04_P000211	NM_001082746	10091.4	457.573	1.507133e+005	1.507133e+004	143126	21.5	6.309479e+000	0	0	0	0	0	0	141311	1	1	57.5363	22.5714
DATA	2051	25	11	0	0	A_04_P002902	NM_001082123	10116.5	457.648	7.063562e+004	7.063563e+003	66210.5	20.5	7.220342e+000	0	0	0	0	0	0	66667.7	1	1	57.5363	22.9333
DATA	2052	25	12	0	0	A_04_P020645	EB379459	10142	457.545	3.246045e+001	4.430317e+000	74	20.5	6.011893e+000	0	0	0	0	0	0	30.8187	1	1	55.8519	20.8333
DATA	2053	25	13	0	0	A_04_P036208	A_04_P036208	10167.5	457.648	3.010475e+000	2.999306e+000	43	22	6.905962e+000	0	0	0	0	0	0	-1.5162	0	0	57.5363	22.3333
DATA	2054	25	14	0	0	A_04_P001491	NM_001101687	10192.6	457.573	2.996977e+000	2.985858e+000	44	20	4.094329e+000	0	0	0	0	0	0	-1.57598	0	0	65	20.0741
DATA	2055	25	15	0	0	A_04_P082807	ENSOCUT00000002123	10218.1	458	3.185382e+001	4.357683e+000	76	20	3.223236e+000	0	0	0	0	0	0	30.6642	1	1	46.8651	19.5484
DATA	2056	25	16	0	0	A_04_P026566	ENSOCUT00000013299	10243.3	458.38	1.769784e+004	1.769786e+003	16485	19.5	4.421718e+000	0	0	0	0	0	0	17096.6	1	1	47.5395	18.3611
DATA	2057	25	17	0	0	A_04_P096942	A_04_P096942	10268.7	458.105	6.290174e+001	6.949610e+000	106.5	20	5.487813e+000	0	0	0	0	0	0	60.9396	1	1	48.8603	19.4333
DATA	2058	25	18	0	0	A_04_P055630	ENSOCUT00000002756	10294.1	458.038	1.441217e+004	1.441220e+003	13965	21.5	4.128538e+000	0	0	0	0	0	0	13997.2	1	1	49.1849	21.3
DATA	2059	25	19	0	0	A_04_P098585	ENSOCUT00000010022	10319.6	458.253	4.348943e+000	2.973199e+000	50	22	4.329692e+000	0	0	0	0	0	0	4.23272	1	0	48.5334	21.2903
DATA	2060	25	20	1028	1	(+)E1A_r60_a135	E1A_r60_a135	10345.5	458	2.947176e+000	2.936241e+000	41	17	4.202496e+000	0	0	0	0	0	0	-5.40909	0	0	54.1152	17.7407
DATA	2061	25	21	0	0	A_04_P078632	ENSOCUT00000016824	10370.2	458.194	8.039048e+002	8.044393e+001	830	17.5	5.255430e+000	0	0	0	0	0	0	784.843	1	1	47.5395	19.0333
DATA	2062	25	22	0	0	A_04_P022051	EB378003	10395.6	458.254	1.197803e+004	1.197807e+003	11546	20.5	3.677362e+000	0	0	0	0	0	0	11707.1	1	1	46.5243	19.8333
DATA	2063	25	23	0	0	A_04_P094492	ENSOCUT00000001723	10421	458.309	1.390968e+002	1.421416e+001	181	23	6.475758e+000	0	0	0	0	0	0	136.069	1	1	46.1809	22.1892
DATA	2064	25	24	0	0	A_04_P079323	ENSOCUT00000015886	10446.4	458.554	7.872713e+003	7.872768e+002	7347.5	23	8.893873e+000	0	0	0	0	0	0	7706.73	1	1	49.1849	24.6207
DATA	2065	25	25	0	0	A_04_P063153	ENSOCUT00000006505	10472.1	458.095	9.004754e+001	9.467350e+000	129.5	22	6.026753e+000	0	0	0	0	0	0	88.1813	1	1	46.8651	21.7353
DATA	2066	25	26	0	0	A_04_P087112	ENSOCUT00000016142	10497.6	458.667	2.932848e+000	2.926522e+000	48	25	6.453227e+000	0	0	0	0	0	0	1.59909	0	0	48.8603	22.5405
DATA	2067	25	27	0	0	A_04_P005706	DN890692	10522.6	458.738	2.859435e+001	4.087913e+000	72	22	5.763997e+000	0	0	0	0	0	0	28.0189	1	1	43.7019	21.0968
DATA	2068	25	28	0	0	A_04_P005548	ENSOCUT00000017891	10548.4	458.427	3.549269e+002	3.561272e+001	390	22	4.884377e+000	0	0	0	0	0	0	347.789	1	1	57.5363	21
DATA	2069	25	29	0	0	A_04_P073892	A_04_P073892	10573.6	458.427	3.722836e+001	4.732223e+000	83.5	19	7.843450e+000	0	0	0	0	0	0	36.4796	1	1	57.5363	20.6552
DATA	2070	25	30	0	0	A_04_P090663	ENSOCUT00000015498	10598.9	458.169	8.596234e+001	9.079179e+000	132	20	3.591697e+000	0	0	0	0	0	0	84.2245	1	1	48.8603	19.1481
DATA	2071	25	31	0	0	A_04_P087687	ENSOCUT00000013759	10624.5	458.352	2.679742e+001	3.964619e+000	72	20	5.486032e+000	0	0	0	0	0	0	26.2542	1	1	57.5363	20.8
DATA	2072	25	32	0	0	A_04_P049332	ENSOCUT00000016669	10649.9	458.5	3.649440e+000	2.944780e+000	50	21	4.126495e+000	0	0	0	0	0	0	3.57518	1	0	56.9804	21.1935
DATA	2073	25	33	0	0	A_04_P015412	AY171710	10675.5	458.227	2.933451e+000	2.926653e+000	48	22	5.365921e+000	0	0	0	0	0	0	1.51413	0	0	49.1849	21.3103
DATA	2074	25	34	0	0	A_04_P084583	ENSOCUT00000002908	10700.4	458.563	5.887560e+002	5.894810e+001	615.5	20	6.597936e+000	0	0	0	0	0	0	576.661	1	1	50.7771	19.9259
DATA	2075	25	35	0	0	A_04_P102572	ENSOCUT00000001354	10726.1	458.5	5.528977e+001	6.254050e+000	99	22	6.854243e+000	0	0	0	0	0	0	54.1489	1	1	56.9804	21.2258
DATA	2076	25	36	0	0	A_04_P024578	EB374087	10751.1	458.714	9.441872e+003	9.441917e+002	9025	21	6.447852e+000	0	0	0	0	0	0	9246.99	1	1	49.5074	22.1143
DATA	2077	25	37	0	0	A_04_P043817	ENSOCUT00000012150	10776.6	458.608	8.584236e+003	8.584286e+002	8514	18.5	4.793585e+000	0	0	0	0	0	0	8406.79	1	1	49.1849	18.5385
DATA	2078	25	38	0	0	A_04_P007146	ENSOCUT00000027975	10802.3	458.867	4.652869e+002	4.662040e+001	500.5	20	5.185277e+000	0	0	0	0	0	0	455.707	1	1	49.1849	20.625
DATA	2079	25	39	0	0	A_04_P075445	ENSOCUT00000002310	10827.6	458.427	1.623375e+002	1.649477e+001	204	24	6.833380e+000	0	0	0	0	0	0	158.994	1	1	65	23.4848
DATA	2080	25	40	0	0	A_04_P047918	ENSOCUT00000013671	10853.1	458.5	5.126764e+003	5.126847e+002	4979	22	7.320193e+000	0	0	0	0	0	0	5021.89	1	1	56.9804	22.9091
DATA	2081	25	41	0	0	A_04_P081192	ENSOCUT00000015826	10878.1	458.618	2.428565e+003	2.428741e+002	2353	18	5.711956e+000	0	0	0	0	0	0	2379.35	1	1	52.9257	19.8333
DATA	2082	25	42	0	0	A_04_P076640	ENSOCUT00000009672	10903.7	458.797	1.778201e+002	1.802034e+001	221.5	19	4.328377e+000	0	0	0	0	0	0	174.261	1	1	50.1463	18.8788
DATA	2083	25	43	0	0	A_04_P098787	ENSOCUT00000006640	10929.4	458.573	3.139519e+001	4.287847e+000	77	21.5	5.821303e+000	0	0	0	0	0	0	30.7735	1	1	65	20.5357
DATA	2084	25	44	0	0	A_04_P049684	A_04_P049684	10954.6	458.573	9.927522e+000	3.083785e+000	56	20	5.975937e+000	0	0	0	0	0	0	9.73371	1	0	57.5363	20.3871
DATA	2085	25	45	0	0	A_04_P049687	ENSOCUT00000001541	10979.9	458.618	8.488505e+002	8.493521e+001	880	21	6.332534e+000	0	0	0	0	0	0	832.544	1	1	52.9257	22.3793
DATA	2086	25	46	0	0	A_04_P085701	A_04_P085701	11005.4	459.014	2.160808e+001	3.630560e+000	65	20.5	5.694933e+000	0	0	0	0	0	0	21.2015	1	1	48.5334	19.8529
DATA	2087	25	47	0	0	A_04_P088819	ENSOCUT00000005537	11030.7	459.067	1.770296e+004	1.770298e+003	17384.5	20.5	4.980537e+000	0	0	0	0	0	0	17375.6	1	1	49.1849	20.2333
DATA	2088	25	48	0	0	A_04_P066108	ENSOCUT00000011386	11056	459.379	7.272471e+003	7.272530e+002	7364.5	21	5.253161e+000	0	0	0	0	0	0	7140.6	1	1	45.4864	21.0645
DATA	2089	25	49	0	0	A_04_P077730	ENSOCUT00000001127	11081.7	459.12	5.037980e+003	5.038064e+002	4986.5	22	2.262070e+000	0	0	0	0	0	0	4947.71	1	1	50.1463	21.3158
DATA	2090	25	50	0	0	A_04_P078889	ENSOCUT00000015957	11106.7	459.357	2.008264e+003	2.008475e+002	1956.5	18	3.933353e+000	0	0	0	0	0	0	1972.79	1	1	46.8651	18.6667
DATA	2091	25	51	0	0	A_04_P084627	ENSOCUT00000008028	11132.3	459.235	1.022177e+002	1.062895e+001	146	22	5.971814e+000	0	0	0	0	0	0	100.424	1	1	46.8651	20.6552
DATA	2092	25	52	0	0	A_04_P092282	ENSOCUT00000013218	11157.5	459.412	2.956564e+002	2.970885e+001	333	21	6.622867e+000	0	0	0	0	0	0	290.49	1	1	46.1809	20.9355
DATA	2093	25	53	0	0	A_04_P027621	EB374889	11182.6	458.863	9.971511e+003	9.971553e+002	9096	19	3.987516e+000	0	0	0	0	0	0	9795.32	1	1	50.1463	19.8519
DATA	2094	25	54	0	0	A_04_P044527	ENSOCUT00000025220	11207.9	459.22	2.925422e+000	2.923791e+000	47	19.5	6.840298e+000	0	0	0	0	0	0	2.27913	0	0	39.4933	20.8056
DATA	2095	25	55	0	0	A_04_P011481	XR_085412	11234	458.681	6.799724e+005	6.799724e+004	669367	23	1.500185e+001	0	0	0	0	1	0	667487	1	1	58.0869	27.9063
DATA	2096	25	56	0	0	A_04_P022472	EB377618	11259.1	458.867	2.928744e+000	2.926327e+000	49	20	4.510300e+000	0	0	0	0	0	0	2.18	0	0	48.2044	19.9697
DATA	2097	25	57	0	0	A_04_P047382	ENSOCUT00000010045	11285.2	459.409	3.560450e+001	4.604797e+000	80	20	3.962823e+000	0	0	0	0	0	0	34.9029	1	1	45.835	19.6944
DATA	2098	25	58	0	0	A_04_P047367	ENSOCUT00000015879	11310.6	458.826	2.934869e+000	2.927176e+000	48	21	4.111231e+000	0	0	0	0	0	0	1.33866	0	0	47.2035	20.4688
DATA	2099	25	59	0	0	A_04_P027744	EB376090	11335.6	458.957	2.469642e+001	3.830584e+000	70	20	6.227583e+000	0	0	0	0	0	0	24.1435	1	1	48.2044	19.871
DATA	2100	25	60	0	0	A_04_P052446	ENSOCUT00000008596	11360.8	459	5.644348e+001	6.361153e+000	103	19.5	3.753259e+000	0	0	0	0	0	0	55.0791	1	1	48.5334	19
DATA	2101	25	61	0	0	A_04_P068202	A_04_P068202	11386.5	459	2.588846e+001	3.917533e+000	69	19	3.815644e+000	0	0	0	0	0	0	25.2051	1	1	54.1152	19.6774
DATA	2102	25	62	0	0	A_04_P028757	EC621349	11411.9	459.194	9.234037e+003	9.234084e+002	8936	19.5	6.151441e+000	0	0	0	0	0	0	8966.43	1	1	46.8651	20.7667
DATA	2103	25	63	0	0	A_04_P052277	ENSOCUT00000004683	11437.4	459.404	1.331180e+001	3.243143e+000	58	19	5.408943e+000	0	0	0	0	0	0	12.8854	1	0	65	20.56
DATA	2104	25	64	0	0	A_04_P077731	ENSOCUT00000001127	11462.4	459.64	5.192642e+003	5.192727e+002	5038	19	5.089615e+000	0	0	0	0	0	0	5008.17	1	1	48.8603	19.1282
DATA	2105	25	65	0	0	A_04_P083890	NM_001082078	11487.8	459.637	1.391754e+002	1.423320e+001	172.5	20	6.905953e+000	0	0	0	0	0	0	133.651	1	1	50.4627	20.4054
DATA	2106	25	66	0	0	A_04_P006821	A_04_P006821	11513.5	459.352	3.340495e+002	3.353905e+001	362.5	17	4.641269e+000	0	0	0	0	0	0	319.158	1	1	57.5363	17.9
DATA	2107	25	67	0	0	A_04_P079047	A_04_P079047	11538.6	459.427	3.198282e+002	3.212443e+001	346	18	5.475546e+000	0	0	0	0	0	0	303.871	1	1	57.5363	19.8667
DATA	2108	25	68	0	0	A_04_P014691	AY171819	11563.6	459.693	3.043088e+000	3.032694e+000	47	20	4.718165e+000	0	0	0	0	0	0	0.695895	0	0	48.8603	19.7586
DATA	2109	25	69	0	0	A_04_P024556	EB375513	11589.5	459.352	3.065908e+000	3.058343e+000	48	19	5.238560e+000	0	0	0	0	0	0	1.4302	0	0	57.5363	20.1429
DATA	2110	25	70	0	0	A_04_P040161	ENSOCUT00000001962	11614.8	459.9	1.102298e+002	1.144486e+001	144	20	4.924983e+000	0	0	0	0	0	0	102.491	1	1	46.5243	20.2571
DATA	2111	25	71	0	0	A_04_P059364	A_04_P059364	11640.4	459.427	3.119029e+000	3.107457e+000	41	17.5	5.619670e+000	0	0	0	0	0	0	-4.16977	0	0	57.5363	17.8929
DATA	2112	25	72	0	0	A_04_P029034	EC625051	11665.5	459.63	6.892504e+001	7.573294e+000	106	19	5.048483e+000	0	0	0	0	0	0	62.8729	1	1	51.4001	18.1111
DATA	2113	25	73	0	0	A_04_P065942	A_04_P065942	11691.3	459.5	4.642606e+001	5.623907e+000	86	21.5	5.723378e+000	0	0	0	0	0	0	41.871	1	1	57.5363	21.7813
DATA	2114	25	74	0	0	A_04_P072137	A_04_P072137	11716.5	459.5	8.842636e+000	3.332284e+000	53	23	7.067758e+000	0	0	0	0	0	0	7.87879	1	0	57.5363	24.1034
DATA	2115	25	75	0	0	A_04_P086994	ENSOCUT00000014140	11741.9	459.5	1.504071e+003	1.504423e+002	1327	22	6.645299e+000	0	0	0	0	0	0	1322.22	1	1	56.9804	22.92
DATA	2116	25	76	0	0	A_04_P094537	ENSOCUT00000006873	11766.7	459.593	6.955203e+003	6.955281e+002	5760	20.5	5.606898e+000	0	0	0	0	0	0	6027.05	1	1	51.0895	19.8611
DATA	2117	25	77	0	0	A_04_P059612	ENSOCUT00000011211	11792.5	459.5	6.225976e+003	6.226066e+002	5198	20	5.458741e+000	0	0	0	0	0	0	5307.75	1	1	49.1849	19.7419
DATA	2118	25	78	0	0	A_04_P099119	ENSOCUT00000004235	11818.3	459.5	3.609727e+002	3.625875e+001	353	21	5.593968e+000	0	0	0	0	0	0	302.299	1	1	65	20.6774
DATA	2119	25	79	0	0	A_04_P017221	DN884152	11843.5	459.5	1.766380e+001	3.905596e+000	62	19	5.852898e+000	0	0	0	0	0	0	14.5162	1	1	57.5363	19.2222
DATA	2120	25	80	0	0	A_04_P044843	A_04_P044843	11868.9	459.5	3.875780e+001	5.259855e+000	75	18	5.112184e+000	0	0	0	0	0	0	31.2014	1	1	56.9804	19.0263
DATA	2121	25	81	0	0	A_04_P035637	ENSOCUT00000029385	11894.2	459.8	3.807842e+001	5.264474e+000	77	17	4.450854e+000	0	0	0	0	0	0	29.9853	1	1	50.4627	17.0263
DATA	2122	25	82	0	0	A_04_P081712	ENSOCUT00000000397	11919.7	459.937	4.371651e+002	4.387483e+001	376.5	19	4.700730e+000	0	0	0	0	0	0	336.055	1	1	49.8279	19.5926
DATA	2123	25	83	0	0	A_04_P080212	A_04_P080212	11944.9	459.747	1.888360e+001	4.262492e+000	61	17	5.321896e+000	0	0	0	0	0	0	14.1458	1	0	49.8279	18.25
DATA	2124	25	84	66	1	DarkCorner	DarkCorner	11970.5	459.5	3.944942e+000	3.930306e+000	38.5	19	4.785751e+000	0	0	0	0	0	0	-8.2254	0	0	57.5363	18.8182
DATA	2125	25	85	66	1	DarkCorner	DarkCorner	11995.8	459.663	4.063508e+000	4.048432e+000	40.5	19	4.310167e+000	0	0	0	0	0	0	-5.91351	0	0	51.0895	18.7059
DATA	2126	26	1	66	1	DarkCorner	DarkCorner	9875.36	465.079	3.367388e+000	3.354895e+000	36	17	5.058462e+000	0	0	0	0	0	0	-7.96796	0	0	49.1849	17.5349
DATA	2127	26	2	66	1	DarkCorner	DarkCorner	9900.69	465.026	3.315220e+000	3.302921e+000	39	18	6.519084e+000	0	0	0	0	0	0	-4.05822	0	0	49.1849	18.4615
DATA	2128	26	3	0	0	A_04_P023546	A_04_P023546	9926.09	464.614	8.341209e+001	8.954249e+000	117	22	5.269652e+000	0	0	0	0	0	0	73.3301	1	1	57.259	21.6667
DATA	2129	26	4	0	0	A_04_P072375	A_04_P072375	9951.3	465.074	1.509772e+002	1.543597e+001	177	19	4.989151e+000	0	0	0	0	0	0	134.482	1	1	49.1849	19.9655
DATA	2130	26	5	0	0	A_04_P050812	ENSOCUT00000005992	9976.91	464.935	9.072575e+001	9.612230e+000	120.5	22	6.611678e+000	0	0	0	0	0	0	81.7884	1	1	65	21.6667
DATA	2131	26	6	0	0	A_04_P073658	ENSOCUT00000016606	10002	465.203	2.200212e+003	2.200436e+002	2016.5	19	5.666817e+000	0	0	0	0	0	0	2004.93	1	1	46.8651	20.2
DATA	2132	26	7	0	0	A_04_P026015	EB373855	10028.3	465.273	3.121311e+000	3.109731e+000	41	21	7.069581e+000	0	0	0	0	0	0	-2.54782	0	0	41.4593	22.4865
DATA	2133	26	8	0	0	A_04_P061368	ENSOCUT00000003405	10053	465	8.210208e+001	8.770124e+000	119.5	19	6.872103e+000	0	0	0	0	0	0	76.2225	1	1	65	20.5
DATA	2134	26	9	0	0	A_04_P064092	ENSOCUT00000001851	10078.5	465	3.156188e+001	4.395376e+000	76	17.5	6.017799e+000	0	0	0	0	0	0	29.5352	1	1	65	19.7059
DATA	2135	26	10	0	0	A_04_P055044	ENSOCUT00000010801	10103.6	465.069	1.699927e+001	3.481020e+000	61	20	8.805269e+000	0	0	0	0	0	0	16.0194	1	1	53.8203	23.0741
DATA	2136	26	11	0	0	A_04_P085462	ENSOCUT00000010021	10129.1	465.344	5.087947e+003	5.088036e+002	4788	21	8.382008e+000	0	0	0	0	0	0	4825.33	1	1	54.1152	22.75
DATA	2137	26	12	0	0	A_04_P017742	DN886689	10154.7	465.416	6.500859e+002	6.507785e+001	671	20	6.579538e+000	0	0	0	0	0	0	619.99	1	1	50.1463	20.75
DATA	2138	26	13	0	0	A_04_P066537	ENSOCUT00000007431	10180.1	465.386	7.821089e+001	8.372080e+000	119	22	5.457885e+000	0	0	0	0	0	0	74.9537	1	1	57.259	21.2667
DATA	2139	26	14	0	0	A_04_P036114	ENSOCUT00000002150	10205.4	465.378	1.346738e+004	1.346741e+003	13287	21	8.338407e+000	0	0	0	0	0	0	12961.3	1	1	49.1849	23.9355
DATA	2140	26	15	0	0	A_04_P096449	A_04_P096449	10230.6	465.427	1.256390e+001	3.218850e+000	58	20	3.022901e+000	0	0	0	0	0	0	12.1361	1	0	57.5363	18.931
DATA	2141	26	16	0	0	A_04_P047771	ENSOCUT00000003056	10256.4	465.427	1.656130e+002	1.682269e+001	204	20	5.073533e+000	0	0	0	0	0	0	160.489	1	1	57.5363	18.5
DATA	2142	26	17	0	0	A_04_P005093	ENSOCUT00000010373	10281.6	465.592	1.507117e+001	3.309158e+000	58	18.5	4.422615e+000	0	0	0	0	0	0	14.6444	1	1	49.5074	19.3214
DATA	2143	26	18	0	0	A_04_P001001	NM_001082080	10306.8	465.667	1.115591e+004	1.115595e+003	10679	21.5	5.007748e+000	0	0	0	0	0	0	10864.6	1	1	49.8279	20.7941
DATA	2144	26	19	0	0	A_04_P073166	ENSOCUT00000007033	10332.4	465.427	2.944895e+000	2.933969e+000	41	20	4.400147e+000	0	0	0	0	0	0	-4.28629	0	0	57.5363	19.1935
DATA	2145	26	20	0	0	A_04_P064477	ENSOCUT00000016397	10357.9	465.623	3.347041e+001	4.447887e+000	75	15.5	4.925444e+000	0	0	0	0	0	0	32.7081	1	1	49.8279	17.5
DATA	2146	26	21	0	0	A_04_P007306	EB376593	10383.1	465.442	5.148562e+002	5.156869e+001	535	18	5.206012e+000	0	0	0	0	0	0	503.727	1	1	50.1463	19.1111
DATA	2147	26	22	0	0	A_04_P046580	ENSOCUT00000001487	10408.4	465.5	7.820246e+002	7.825707e+001	810.5	22	5.040576e+000	0	0	0	0	0	0	765.866	1	1	51.7088	22
DATA	2148	26	23	0	0	A_04_P007849	DN888602	10434	465.455	1.554609e+002	1.581811e+001	194	23	5.682820e+000	0	0	0	0	0	0	152.36	1	1	55.8519	22.8611
DATA	2149	26	24	0	0	A_04_P098000	ENSOCUT00000006728	10459.1	465.917	2.121702e+001	3.608674e+000	67.5	22	4.975341e+000	0	0	0	0	0	0	20.8068	1	1	44.7812	22.0667
DATA	2150	26	25	0	0	A_04_P095607	ENSOCUT00000013283	10484.5	465.816	3.561899e+002	3.573832e+001	392	22	6.217679e+000	0	0	0	0	0	0	349.424	1	1	49.8279	21.3529
DATA	2151	26	26	0	0	A_04_P086294	ENSOCUT00000012746	10510.3	465.731	5.434020e+002	5.441846e+001	569.5	23	7.207117e+000	0	0	0	0	0	0	533.194	1	1	50.1463	22.1563
DATA	2152	26	27	0	0	A_04_P078146	ENSOCUT00000014498	10535.9	466.058	1.622051e+001	3.337568e+000	60.5	20	4.715955e+000	0	0	0	0	0	0	15.9187	1	1	46.8651	20.0333
DATA	2153	26	28	0	0	A_04_P064268	A_04_P064268	10561	465.545	2.927994e+000	2.917130e+000	42	20	7.014182e+000	0	0	0	0	0	0	-2.39993	0	0	55.8519	20.7941
DATA	2154	26	29	66	-1	(-)3xSLv1	NegativeControl	10586.4	465.902	2.927898e+000	2.917035e+000	36.5	19	4.770490e+000	0	0	0	0	0	0	-9.40359	0	0	43.7019	19.1515
DATA	2155	26	30	0	0	A_04_P100188	ENSOCUT00000008445	10611.6	465.844	8.363405e+002	8.368492e+001	872	20	4.539645e+000	0	0	0	0	0	0	820.662	1	1	49.8279	20.4138
DATA	2156	26	31	0	0	A_04_P099113	ENSOCUT00000004225	10637	465.616	2.419951e+004	2.419953e+003	23220	20	5.679263e+000	0	0	0	0	0	0	23742.2	1	1	48.8603	21.4375
DATA	2157	26	32	0	0	A_04_P026001	ENSOCUT00000012669	10662.6	465.573	1.776841e+001	3.416531e+000	64	21	4.969223e+000	0	0	0	0	0	0	17.4304	1	1	57.5363	20.5455
DATA	2158	26	33	0	0	A_04_P091298	ENSOCUT00000013204	10687.9	465.87	6.406590e+002	6.413233e+001	669	24	5.418487e+000	0	0	0	0	0	0	628.436	1	1	48.8603	22
DATA	2159	26	34	0	0	A_04_P040197	ENSOCUT00000014030	10713.3	466.095	3.540443e+003	3.540563e+002	3475	23	3.316625e+000	0	0	0	0	0	0	3472.71	1	1	48.8603	22
DATA	2160	26	35	0	0	A_04_P072308	ENSOCUT00000000565	10738.6	465.573	8.947629e+001	9.411713e+000	133.5	22.5	5.867209e+000	0	0	0	0	0	0	87.7496	1	1	57.5363	22.7
DATA	2161	26	36	0	0	A_04_P007826	DN888624	10764.4	465.573	1.003924e+002	1.045500e+001	143	19	5.302262e+000	0	0	0	0	0	0	98.4517	1	1	57.5363	19.7742
DATA	2162	26	37	0	0	A_04_P028898	EB376745	10789	465.581	2.983092e+002	2.997340e+001	341	18	5.684075e+000	0	0	0	0	0	0	292.546	1	1	48.8603	20.0606
DATA	2163	26	38	0	0	A_04_P099172	ENSOCUT00000001805	10814.6	465.935	4.100309e+003	4.100413e+002	3990	20	4.996558e+000	0	0	0	0	0	0	4021.59	1	1	49.5074	20.9677
DATA	2164	26	39	0	0	A_04_P037965	ENSOCUT00000000550	10840	466.243	9.632526e+002	9.636945e+001	990	24	5.729622e+000	0	0	0	0	0	0	944.913	1	1	46.8651	22.7714
DATA	2165	26	40	0	0	A_04_P016966	DN882417	10865.2	466.282	1.100035e+003	1.100421e+002	1092	20	5.503787e+000	0	0	0	0	0	0	1079.26	1	1	47.2035	20.6667
DATA	2166	26	41	0	0	A_04_P046344	ENSOCUT00000006528	10891.1	466.013	9.164904e+000	3.057856e+000	54	19	4.113954e+000	0	0	0	0	0	0	8.99318	1	0	46.8651	19.2692
DATA	2167	26	42	0	0	A_04_P033227	A_04_P033227	10916.3	466.465	7.143627e+001	7.715979e+000	112	20	6.142919e+000	0	0	0	0	0	0	70.1208	1	1	46.8651	20.4286
DATA	2168	26	43	0	0	A_04_P000108	NM_001082655	10941.7	466.036	1.794668e+003	1.794904e+002	1827	19	6.106580e+000	0	0	0	0	0	0	1761.96	1	1	50.1463	20.0968
DATA	2169	26	44	0	0	A_04_P001853	NM_001082137	10967.2	466	6.687973e+001	7.295580e+000	112	20	5.591848e+000	0	0	0	0	0	0	65.6808	1	1	49.1849	19.8108
DATA	2170	26	45	0	0	A_04_P066462	ENSOCUT00000015159	10992.6	466.176	2.924678e+000	2.913828e+000	41	19	6.045395e+000	0	0	0	0	0	0	-3.65275	0	0	46.8651	20.2414
DATA	2171	26	46	0	0	A_04_P096153	ENSOCUT00000000616	11018	466.041	1.712293e+003	1.712541e+002	1696	21	6.913384e+000	0	0	0	0	0	0	1682.71	1	1	46.8651	21.5556
DATA	2172	26	47	0	0	A_04_P007725	DN888702	11043.5	466	4.619153e+000	2.948426e+000	51	20	3.688619e+000	0	0	0	0	0	0	4.5408	1	0	54.1152	20.0345
DATA	2173	26	48	0	0	A_04_P093492	ENSOCUT00000004352	11068.6	466.092	9.121859e+002	9.126503e+001	942	21	4.506912e+000	0	0	0	0	0	0	896.994	1	1	49.1849	21.3043
DATA	2174	26	49	0	0	A_04_P011321	ENSOCUT00000024134	11093.9	466.2	2.331501e+003	2.331683e+002	2362	20	5.759740e+000	0	0	0	0	0	0	2293.31	1	1	46.8651	21.2857
DATA	2175	26	50	0	0	A_04_P095512	XM_002712400	11119.5	466.352	2.920470e+000	2.913109e+000	47	20	5.563782e+000	0	0	0	0	0	0	1.39945	0	0	65	20.2069
DATA	2176	26	51	0	0	A_04_P067066	ENSOCUT00000005981	11145.2	466.543	6.644998e+001	7.253927e+000	111	21	5.944981e+000	0	0	0	0	0	0	65.386	1	1	51.0895	19.303
DATA	2177	26	52	0	0	A_04_P092279	XM_002710028	11170.5	466.352	2.938240e+000	2.924125e+000	48.5	21	4.542628e+000	0	0	0	0	0	0	2.89107	1	0	65	20.0294
DATA	2178	26	53	0	1	ETG09_48764	ETG09_48764	11195.9	466.386	2.920545e+000	2.909710e+000	44	20	4.769050e+000	0	0	0	0	0	0	-3.04394	0	0	57.259	19.6207
DATA	2179	26	54	0	0	A_04_P076202	ENSOCUT00000007081	11221.4	466.427	3.205808e+001	4.329971e+000	77	24	1.186413e+001	0	0	0	0	1	0	31.5299	1	1	57.5363	25.8485
DATA	2180	26	55	0	0	A_04_P044358	ENSOCUT00000013928	11246.6	466.427	6.035519e+001	6.701295e+000	104	22	2.231352e+001	0	0	1	0	1	0	59.3313	1	1	57.5363	28.5652
DATA	2181	26	56	0	0	A_04_P008724	DN887614	11272.1	466.386	7.823122e+001	8.348274e+000	116	20	4.192430e+000	0	0	0	0	0	0	76.8471	1	1	57.259	20.2
DATA	2182	26	57	0	0	A_04_P101676	ENSOCUT00000000831	11297.2	466.481	1.943896e+002	1.965660e+001	233	20	2.805672e+000	0	0	0	0	0	0	190.767	1	1	49.8279	19.5556
DATA	2183	26	58	0	0	A_04_P101547	ENSOCUT00000004268	11322.8	466.583	5.953840e+001	6.631644e+000	101	19	4.867202e+000	0	0	0	0	0	0	58.3545	1	1	51.4001	18.7586
DATA	2184	26	59	0	0	A_04_P031745	NM_001171122	11348.4	467	8.663337e+000	3.050815e+000	54	19	5.371410e+000	0	0	0	0	0	0	8.47793	1	0	46.5243	18.7647
DATA	2185	26	60	0	0	A_04_P102587	ENSOCUT00000001540	11373.3	466.779	2.133147e+001	3.625177e+000	67	18.5	4.464291e+000	0	0	0	0	0	0	20.8328	1	1	49.8279	18.8214
DATA	2186	26	61	0	0	A_04_P038917	ENSOCUT00000012078	11399.1	466.5	3.882764e+001	4.869418e+000	84	19	5.268536e+000	0	0	0	0	0	0	37.8237	1	1	65	19.9667
DATA	2187	26	62	0	0	A_04_P003271	NM_001082110	11424.5	466.5	9.631165e+004	9.631165e+003	95974	19	6.966139e+000	0	0	0	0	0	0	93549.4	1	1	57.5363	20.7931
DATA	2188	26	63	0	0	A_04_P081993	ENSOCUT00000002157	11449.7	466.662	6.454103e+002	6.460874e+001	693	19.5	5.120720e+000	0	0	0	0	0	0	624.804	1	1	48.5334	19.8125
DATA	2189	26	64	0	0	A_04_P026511	ENSOCUT00000007072	11475	466.6	2.191610e+001	3.690124e+000	66	19	5.549063e+000	0	0	0	0	0	0	21.1322	1	1	50.7771	19.1905
DATA	2190	26	65	0	0	A_04_P030177	DN885330	11500.5	466.827	2.039317e+002	2.061010e+001	234	19	7.168779e+000	0	0	0	0	0	0	195.742	1	1	51.0895	20.5161
DATA	2191	26	66	0	0	A_04_P102742	NM_001082748	11525.8	466.974	9.191851e+003	9.191900e+002	8534	18	4.351245e+000	0	0	0	0	0	0	8777.1	1	1	49.1849	18
DATA	2192	26	67	0	0	A_04_P031526	A_04_P031526	11551.5	466.5	3.027769e+000	3.016536e+000	42	18	5.037195e+000	0	0	0	0	0	0	-2.64148	0	0	57.5363	19.04
DATA	2193	26	68	0	0	A_04_P006701	ENSOCUT00000030597	11576.7	466.859	1.688892e+002	1.715973e+001	194.5	20	5.178176e+000	0	0	0	0	0	0	159.214	1	1	49.8279	20.3438
DATA	2194	26	69	0	0	A_04_P053235	A_04_P053235	11602.1	466.842	1.352652e+002	1.386827e+001	167	20	5.672625e+000	0	0	0	0	0	0	126.551	1	1	47.8731	20.6486
DATA	2195	26	70	0	0	A_04_P018688	EB384510	11627.5	466.861	3.113101e+000	3.101583e+000	47	19	5.329593e+000	0	0	0	0	0	0	2.88784	1	0	47.8731	18.5926
DATA	2196	26	71	0	0	A_04_P075792	ENSOCUT00000002831	11652.7	466.8	2.226869e+003	2.227087e+002	2062.5	18	6.719674e+000	0	0	0	0	0	0	2046.38	1	1	50.7771	18.8667
DATA	2197	26	72	0	0	A_04_P002090	NM_001082682	11678.1	466.973	1.294230e+004	1.294234e+003	11209	20	5.908831e+000	0	0	0	0	0	0	11769.6	1	1	46.8651	20.3333
DATA	2198	26	73	0	0	A_04_P076448	ENSOCUT00000005462	11703.5	467	7.394030e+003	7.394099e+002	6386.5	22	5.168941e+000	0	0	0	0	0	0	6646.68	1	1	48.5334	22.2222
DATA	2199	26	74	0	0	A_04_P026911	EB372849	11729.4	466.573	1.258630e+001	3.463522e+000	57	24	1.037190e+001	0	0	0	0	1	0	11.166	1	0	57.5363	26.8276
DATA	2200	26	75	0	0	A_04_P011421	DN882944	11754.2	466.744	1.294970e+004	1.294974e+003	10732	21	7.178874e+000	0	0	0	0	0	0	11332.7	1	1	51.4001	22.1667
DATA	2201	26	76	0	0	A_04_P021043	XM_002712697	11780	466.545	4.697798e+002	4.709533e+001	454.5	19.5	5.948152e+000	0	0	0	0	0	0	404.753	1	1	55.8519	19.6053
DATA	2202	26	77	0	0	A_04_P016111	ENSOCUT00000006239	11805.5	466.648	3.391254e+000	3.378672e+000	40	21	5.461643e+000	0	0	0	0	0	0	-4.98707	0	0	57.5363	20.2727
DATA	2203	26	78	0	0	A_04_P043035	ENSOCUT00000016922	11830.7	467.357	5.687708e+002	5.698097e+001	524	21.5	7.287080e+000	0	0	0	0	0	0	473.392	1	1	46.8651	22.3077
DATA	2204	26	79	0	0	A_04_P014595	AY171759	11856.3	467.014	3.521801e+000	3.524297e+000	49	17	5.389389e+000	0	0	0	0	0	0	2.69914	0	0	46.8651	17.925
DATA	2205	26	80	0	0	A_04_P081752	ENSOCUT00000008975	11881.2	467.208	3.596109e+000	3.582767e+000	42.5	18	4.165044e+000	0	0	0	0	0	0	-2.54387	0	0	48.5334	17.4706
DATA	2206	26	81	0	0	A_04_P032023	ENSOCUT00000009769	11907	466.681	1.613276e+002	1.654461e+001	173	18.5	5.469672e+000	0	0	0	0	0	0	125.887	1	1	58.0869	19.325
DATA	2207	26	82	0	0	A_04_P008426	DN887893	11932.5	466.648	1.189281e+002	1.247346e+001	140.5	19	5.840716e+000	0	0	0	0	0	0	90.5103	1	1	57.5363	20.037
DATA	2208	26	83	0	0	A_04_P033569	ENSOCUT00000023804	11957.9	467	1.378530e+002	1.431626e+001	143	17	4.869930e+000	0	0	0	0	0	0	102.16	1	1	46.8651	17.5
DATA	2209	26	84	66	1	DarkCorner	DarkCorner	11983.5	466.808	3.991853e+000	3.977043e+000	38	20	4.645035e+000	0	0	0	0	0	0	-9.26656	0	0	48.2044	19.1724
DATA	2210	26	85	66	1	DarkCorner	DarkCorner	12008.5	467	4.114309e+000	4.099045e+000	36	16	4.652493e+000	0	0	0	0	0	0	-9.62016	0	0	54.1152	16.4259
DATA	2211	27	1	66	1	DarkCorner	DarkCorner	9862.69	472.419	3.389392e+000	3.376817e+000	36	16	4.580546e+000	0	0	0	0	0	0	-6.00915	0	0	48.5334	16.7748
DATA	2212	27	2	66	1	DarkCorner	DarkCorner	9888.52	472.521	3.333480e+000	3.321113e+000	38	18	4.503845e+000	0	0	0	0	0	0	-6.41059	0	0	47.8731	18.2692
DATA	2213	27	3	0	0	A_04_P086018	A_04_P086018	9913.43	472.395	7.734046e+003	7.734115e+002	6672.5	19	5.590743e+000	0	0	0	0	0	0	6764.75	1	1	49.5074	19.7778
DATA	2214	27	4	0	0	A_04_P097915	ENSOCUT00000001623	9938.53	472.716	7.132490e+003	7.132563e+002	6289	21.5	5.419871e+000	0	0	0	0	0	0	6324.16	1	1	49.1849	21.375
DATA	2215	27	5	0	0	A_04_P074302	ENSOCUT00000011349	9963.66	472.729	1.001343e+002	1.050890e+001	134	20	6.188058e+000	0	0	0	0	0	0	89.8921	1	1	47.5395	20.2222
DATA	2216	27	6	0	0	A_04_P023491	XM_002716736	9989.58	472.427	7.041447e+004	7.041448e+003	64793	20	5.435643e+000	0	0	0	0	0	0	63945.1	1	1	57.5363	20.4286
DATA	2217	27	7	0	0	A_04_P036567	ENSOCUT00000014514	10015	472.455	3.131562e+000	3.130947e+000	47.5	19	5.002032e+000	0	0	0	0	0	0	2.40638	0	0	65	20.1667
DATA	2218	27	8	0	0	A_04_P056680	ENSOCUT00000017444	10040.4	472.427	1.036543e+005	1.036543e+004	101546	23	6.546160e+000	0	0	0	0	0	0	95991.6	1	1	57.5363	23.069
DATA	2219	27	9	0	0	A_04_P023125	EB376956	10065.5	472.432	4.489108e+001	5.436082e+000	87	17	3.975710e+000	0	0	0	0	0	0	41.9166	1	1	50.4627	17.963
DATA	2220	27	10	0	1	RC10	RC10	10091.3	472.5	3.053864e+000	3.042534e+000	42	19.5	6.511183e+000	0	0	0	0	0	0	-2.80699	0	0	57.5363	20.8929
DATA	2221	27	11	0	0	A_04_P024668	EB375364	10116.5	472.5	2.953842e+002	2.969266e+001	322	20	6.161409e+000	0	0	0	0	0	0	279.753	1	1	57.5363	21.5
DATA	2222	27	12	0	0	A_04_P040262	ENSOCUT00000010940	10141.9	472.5	3.016016e+000	3.004827e+000	41	20.5	8.042057e+000	0	0	0	0	0	0	-3.05043	0	0	56.9804	22.1471
DATA	2223	27	13	0	0	A_04_P041752	ENSOCUT00000007814	10167.4	472.671	1.077404e+002	1.118099e+001	148.5	21	3.961774e+000	0	0	0	0	0	0	103.181	1	1	49.5074	20.1739
DATA	2224	27	14	0	0	A_04_P092864	NM_001171324	10192.7	472.5	2.957257e+005	2.957257e+004	284214	22	8.969845e+000	0	0	0	0	0	0	284484	1	1	57.5363	23.3793
DATA	2225	27	15	0	0	A_04_P083929	ENSOCUT00000005333	10218	472.771	3.047111e+002	3.061492e+001	343.5	20	4.399675e+000	0	0	0	0	0	0	294.302	1	1	46.8651	19
DATA	2226	27	16	0	0	A_04_P085724	ENSOCUT00000000897	10243.5	472.816	1.213314e+003	1.213674e+002	1233.5	19	4.690719e+000	0	0	0	0	0	0	1175.88	1	1	49.8279	18.8148
DATA	2227	27	17	0	0	A_04_P091492	ENSOCUT00000015990	10268.6	472.873	4.097988e+002	4.108558e+001	431.5	17.5	4.515113e+000	0	0	0	0	0	0	398.308	1	1	47.5395	17.6429
DATA	2228	27	18	0	0	A_04_P026032	EB373838	10294.4	472.573	2.948997e+000	2.940370e+000	46	18	4.415759e+000	0	0	0	0	0	0	1.13616	0	0	57.5363	19.0323
DATA	2229	27	19	0	0	A_04_P054253	ENSOCUT00000007134	10319.6	472.573	4.084926e+002	4.095435e+001	442	22	4.519218e+000	0	0	0	0	0	0	398.814	1	1	57.5363	20.56
DATA	2230	27	20	0	0	A_04_P014486	AY171682	10345.2	473.303	1.876966e+003	1.877194e+002	1881	18	8.646591e+000	0	0	0	0	0	0	1835.91	1	1	45.4864	20.9259
DATA	2231	27	21	0	0	A_04_P052888	ENSOCUT00000005011	10370.4	473.186	2.194085e+003	2.194280e+002	2179	17	5.655904e+000	0	0	0	0	0	0	2148.94	1	1	47.2035	19.4516
DATA	2232	27	22	0	1	RC5	RC5	10396	472.545	2.930837e+000	2.919964e+000	38	21	4.943556e+000	0	0	0	0	0	0	-7.72991	0	0	55.8519	21.1481
DATA	2233	27	23	0	0	A_04_P056669	ENSOCUT00000007903	10421.1	473.044	2.899385e+004	2.899386e+003	28868	23	4.853997e+000	0	0	0	0	0	0	28450.8	1	1	46.8651	22.8065
DATA	2234	27	24	0	0	A_04_P051262	ENSOCUT00000005854	10446.4	472.733	1.216067e+003	1.216416e+002	1254	22.5	5.458356e+000	0	0	0	0	0	0	1193.95	1	1	52.0157	22.6429
DATA	2235	27	25	0	0	A_04_P018818	EB384101	10472	472.878	2.160809e+003	2.161005e+002	2189	22	4.590795e+000	0	0	0	0	0	0	2122.51	1	1	46.8651	21.8056
DATA	2236	27	26	0	0	A_04_P050449	A_04_P050449	10497.3	473.014	6.244682e+002	6.251474e+001	662	22	7.272041e+000	0	0	0	0	0	0	613.589	1	1	47.2035	21.4848
DATA	2237	27	27	0	0	A_04_P024035	A_04_P024035	10522.9	472.614	3.198658e+000	2.930657e+000	50	23	4.438347e+000	0	0	0	0	0	0	3.14318	1	0	57.259	21.9677
DATA	2238	27	28	0	0	A_04_P064159	ENSOCUT00000000770	10548.1	473.328	1.128969e+004	1.128973e+003	11120.5	20	5.350510e+000	0	0	0	0	0	0	11096.1	1	1	45.1352	19.8065
DATA	2239	27	29	0	0	A_04_P067308	ENSOCUT00000004376	10573.6	473.463	1.447235e+001	3.252287e+000	61.5	19	5.271143e+000	0	0	0	0	0	0	14.2243	1	0	45.835	19.4194
DATA	2240	27	30	66	-1	(-)3xSLv1	NegativeControl	10599.1	472.935	2.923905e+000	2.913057e+000	38	20	4.631589e+000	0	0	0	0	0	0	-7.54659	0	0	54.4085	20.4194
DATA	2241	27	31	0	0	A_04_P085343	ENSOCUT00000014160	10624.4	473.042	1.245920e+003	1.246260e+002	1294.5	20	5.082287e+000	0	0	0	0	0	0	1224.24	1	1	48.2044	19.9063
DATA	2242	27	32	0	0	A_04_P013151	AJ000651	10649.9	472.935	4.838295e+000	2.953623e+000	50	20	4.657187e+000	0	0	0	0	0	0	4.75343	1	0	65	19.7576
DATA	2243	27	33	0	0	A_04_P080937	ENSOCUT00000013076	10675.6	473.092	1.252032e+002	1.285495e+001	165	19	6.132936e+000	0	0	0	0	0	0	122.995	1	1	49.1849	19.7097
DATA	2244	27	34	0	0	A_04_P009911	DN885863	10700.6	473.208	2.082049e+001	3.581597e+000	68	24	3.676296e+000	0	0	0	0	0	0	20.4516	1	1	47.8731	23.0909
DATA	2245	27	35	0	0	A_04_P040250	ENSOCUT00000014232	10726.2	473.107	2.234981e+003	2.235172e+002	2261	22	6.563446e+000	0	0	0	0	0	0	2195.14	1	1	50.1463	22.3103
DATA	2246	27	36	0	0	A_04_P097508	ENSOCUT00000014667	10751.3	473.135	2.173117e+004	2.173119e+003	21384.5	21	5.212080e+000	0	0	0	0	0	0	21342.7	1	1	48.5334	20.5294
DATA	2247	27	37	0	0	A_04_P026554	EB373281	10776.6	473.404	1.586644e+001	3.318498e+000	61.5	19	6.451601e+000	0	0	0	0	0	0	15.5834	1	1	57.8122	19.8621
DATA	2248	27	38	0	0	A_04_P078182	ENSOCUT00000001034	10802.4	473.427	3.997741e+001	4.947356e+000	85	20	5.222985e+000	0	0	0	0	0	0	39.2656	1	1	57.5363	20.7097
DATA	2249	27	39	0	0	A_04_P095038	ENSOCUT00000014551	10827.1	472.97	9.890707e+003	9.890750e+002	9518	22	4.663283e+000	0	0	0	0	0	0	9714.48	1	1	46.5243	22.0606
DATA	2250	27	40	0	0	A_04_P029974	ENSOCUT00000013388	10852.7	473.479	1.360599e+004	1.360602e+003	13304	22.5	5.286926e+000	0	0	0	0	0	0	13366.6	1	1	48.5334	21.8611
DATA	2251	27	41	0	0	A_04_P033174	ENSOCUT00000009766	10878.5	473.352	3.593226e+003	3.593344e+002	3517.5	21	5.425634e+000	0	0	0	0	0	0	3530.56	1	1	57.5363	20
DATA	2252	27	42	0	0	A_04_P014158	D17418	10903.6	473.427	2.962287e+001	4.154424e+000	75	23.5	1.191356e+001	0	0	0	0	1	0	29.1131	1	1	57.5363	26.8636
DATA	2253	27	43	0	0	A_04_P045842	ENSOCUT00000013618	10929.1	473.493	1.490075e+003	1.490359e+002	1535	20	6.890273e+000	0	0	0	0	0	0	1464.84	1	1	48.5334	21.2
DATA	2254	27	44	0	0	A_04_P057133	ENSOCUT00000012437	10954.3	473.605	4.002707e+001	4.949307e+000	85	19.5	5.428518e+000	0	0	0	0	0	0	39.3617	1	1	49.5074	19.5294
DATA	2255	27	45	0	0	A_04_P012563	CU465273	10980	473.455	7.692613e+000	3.010094e+000	51	21	5.523195e+000	0	0	0	0	0	0	7.56701	1	0	55.8519	20.5455
DATA	2256	27	46	0	0	A_04_P019990	EB380063	11005.6	474.076	2.919624e+000	2.908792e+000	46	20	6.986111e+000	0	0	0	0	0	0	-1.70037	0	0	45.4864	20.4333
DATA	2257	27	47	0	0	A_04_P097257	ENSOCUT00000004473	11030.3	473.519	2.472081e+003	2.472252e+002	2405	21	3.990373e+000	0	0	0	0	0	0	2433.38	1	1	49.8279	20.3333
DATA	2258	27	48	0	0	A_04_P039467	ENSOCUT00000011179	11056.2	473.608	2.933855e+002	2.948223e+001	332.5	20	3.468211e+000	0	0	0	0	0	0	288.893	1	1	48.8603	20.4815
DATA	2259	27	49	0	0	A_04_P028378	XM_002708010	11081.6	473.427	1.957734e+005	1.957734e+004	194284	21	6.010376e+000	0	0	0	0	0	0	192825	1	1	57.5363	21.7308
DATA	2260	27	50	0	0	A_04_P014708	AY171825	11107	474.105	6.280586e+003	6.280653e+002	6305	18	5.364543e+000	0	0	0	0	0	0	6188.33	1	1	47.2035	19.7241
DATA	2261	27	51	0	0	A_04_P091427	ENSOCUT00000009958	11132.5	473.5	2.915979e+000	2.905160e+000	44	21	6.413742e+000	0	0	0	0	0	0	-0.114182	0	0	57.5363	20.3438
DATA	2262	27	52	0	0	A_04_P095048	XM_002714238	11157.7	473.5	7.601507e+000	3.002762e+000	52	19.5	5.936058e+000	0	0	0	0	0	0	7.49074	1	0	57.5363	19.9333
DATA	2263	27	53	0	0	A_04_P014358	ENSOCUT00000009352	11183.4	473.838	2.915711e+000	2.904893e+000	46	21	3.279949e+000	0	0	0	0	0	0	-1.84677	0	0	46.8651	20.375
DATA	2264	27	54	0	0	A_04_P052853	XM_002711704	11208.3	473.662	7.187830e+002	7.193701e+001	734.5	19.5	6.938655e+000	0	0	0	0	0	0	708.16	1	1	48.5334	21.3333
DATA	2265	27	55	0	0	A_04_P089332	ENSOCUT00000007656	11234.1	473.811	2.277136e+001	3.692365e+000	66.5	25	1.488207e+001	0	0	0	0	1	0	22.427	1	1	47.8731	29.8
DATA	2266	27	56	0	0	A_04_P042349	A_04_P042349	11259.2	473.716	8.344336e+000	3.025667e+000	55	20	4.113074e+000	0	0	0	0	0	0	8.21319	1	0	48.8603	19.9259
DATA	2267	27	57	0	0	A_04_P083712	ENSOCUT00000007450	11284.5	474	1.497708e+003	1.497991e+002	1521.5	21	4.969369e+000	0	0	0	0	0	0	1473.05	1	1	48.5334	21.1935
DATA	2268	27	58	0	0	A_04_P034972	A_04_P034972	11310.4	473.573	1.753607e+001	3.401068e+000	64.5	21	2.801689e+000	0	0	0	0	0	0	17.2261	1	1	57.5363	20.129
DATA	2269	27	59	0	0	A_04_P099524	ENSOCUT00000006475	11334.9	473.816	2.460270e+002	2.477513e+001	278.5	21	4.437700e+000	0	0	0	0	0	0	241.36	1	1	48.5334	19.4545
DATA	2270	27	60	0	0	A_04_P028958	ENSOCUT00000003417	11361	473.545	7.690351e+002	7.695906e+001	792	19.5	4.730542e+000	0	0	0	0	0	0	753.02	1	1	55.8519	19.5938
DATA	2271	27	61	0	0	A_04_P015576	AY171780	11386.4	473.878	3.843874e+002	3.855022e+001	409	19.5	5.448102e+000	0	0	0	0	0	0	375.589	1	1	48.5334	20.4091
DATA	2272	27	62	0	0	A_04_P037070	XM_002718029	11411.6	473.573	4.176668e+000	2.967076e+000	49	18.5	5.334005e+000	0	0	0	0	0	0	4.07016	1	0	57.5363	19.75
DATA	2273	27	63	0	0	A_04_P031575	AF090363	11437.4	473.573	6.645335e+000	3.020869e+000	53	21	5.189931e+000	0	0	0	0	0	0	6.45535	1	0	65	20.8462
DATA	2274	27	64	0	0	A_04_P084053	ENSOCUT00000002367	11462.3	474.357	1.876267e+003	1.876500e+002	1791	20.5	6.189520e+000	0	0	0	0	0	0	1816.48	1	1	46.8651	21.5882
DATA	2275	27	65	0	0	A_04_P083352	ENSOCUT00000003634	11487.9	473.614	7.251332e+000	3.057329e+000	52	19.5	7.202458e+000	0	0	0	0	0	0	6.98895	1	0	57.259	20.3056
DATA	2276	27	66	0	0	A_04_P010082	EB377764	11512.8	474.323	6.478165e+003	6.478234e+002	6198	20	4.500741e+000	0	0	0	0	0	0	6215.12	1	1	45.4864	19.56
DATA	2277	27	67	0	0	A_04_P011151	ENSOCUT00000026127	11538.5	474.324	1.620610e+004	1.620613e+003	15333.5	20.5	4.787249e+000	0	0	0	0	0	0	15460.9	1	1	46.5243	19.8182
DATA	2278	27	68	0	0	A_04_P052393	ENSOCUT00000015394	11563.7	474.313	6.381714e+003	6.381785e+002	6089.5	20	4.614648e+000	0	0	0	0	0	0	6050.24	1	1	45.835	20.9643
DATA	2279	27	69	0	0	A_04_P007851	DN888600	11589	474.368	2.247540e+004	2.247543e+003	20567	20	6.003780e+000	0	0	0	0	0	0	21157.8	1	1	45.835	21.1143
DATA	2280	27	70	0	0	A_04_P007229	DN889207	11614.8	474.431	3.077052e+000	3.065635e+000	42	23	6.067848e+000	0	0	0	0	0	0	-2.9778	0	0	45.4864	22.6786
DATA	2281	27	71	0	0	A_04_P089361	ENSOCUT00000003339	11640.2	474.25	2.169028e+002	2.190974e+001	240	20	8.272454e+000	0	0	0	0	0	0	200.731	1	1	46.1809	21.1724
DATA	2282	27	72	0	0	A_04_P027126	A_04_P027126	11665.5	474	1.777162e+001	3.594327e+000	61	20	5.550676e+000	0	0	0	0	0	0	16.2835	1	1	65	19.68
DATA	2283	27	73	0	0	A_04_P040487	ENSOCUT00000008989	11691.4	474.069	3.281068e+000	3.176377e+000	47	20	3.713980e+000	0	0	0	0	0	0	2.97287	1	0	53.8203	19.3571
DATA	2284	27	74	0	0	A_04_P008317	DN888049	11716.5	474	7.556263e+005	7.556263e+004	678832	24	1.025080e+001	0	0	0	0	1	0	676474	1	1	54.1152	25.2571
DATA	2285	27	75	0	0	A_04_P005672	DN890718	11741.9	474.065	3.223660e+001	4.570797e+000	69	21	7.614241e+000	0	0	0	0	0	0	28.4783	1	1	54.4085	23.68
DATA	2286	27	76	0	0	A_04_P090318	ENSOCUT00000001516	11767.1	474.538	4.527990e+002	4.539906e+001	437	20	6.375241e+000	0	0	0	0	0	0	394.321	1	1	50.1463	20.6571
DATA	2287	27	77	0	0	A_04_P035977	A_04_P035977	11792.4	474.095	1.575232e+002	1.610255e+001	178	20	5.099514e+000	0	0	0	0	0	0	135.003	1	1	48.8603	20.3714
DATA	2288	27	78	0	0	A_04_P003511	NM_001082335	11818.1	474.386	7.391764e+000	3.478480e+000	50	20	3.969305e+000	0	0	0	0	0	0	6.22524	1	0	65	20.3462
DATA	2289	27	79	0	0	A_04_P025977	A_04_P025977	11843.5	474.352	5.262481e+001	6.300172e+000	88.5	20.5	6.734301e+000	0	0	0	0	0	0	43.4902	1	1	57.5363	20.4375
DATA	2290	27	80	0	0	A_04_P008452	DN887873	11870.1	474.422	1.732742e+001	3.236301e+000	57	19	4.923671e+000	0	0	0	0	0	0	14.0163	1	0	37.4241	18.9737
DATA	2291	27	81	0	0	A_04_P041637	ENSOCUT00000010411	11894.3	474.513	3.941805e+003	3.941971e+002	3176	19	5.037272e+000	0	0	0	0	0	0	3122.09	1	1	49.1849	19.6316
DATA	2292	27	82	0	0	A_04_P024661	EB375369	11919.7	474.705	3.524333e+004	3.524335e+003	27211	22	5.437425e+000	0	0	0	0	0	0	27255.3	1	1	49.8279	22.0323
DATA	2293	27	83	0	0	A_04_P090287	A_04_P090287	11945	474.455	8.814985e+000	3.898838e+000	53.5	19.5	9.203822e+000	0	0	0	0	0	0	6.64422	1	0	55.8519	21.6765
DATA	2294	27	84	66	1	DarkCorner	DarkCorner	11970.5	474.535	3.919135e+000	3.904595e+000	41	20	4.696015e+000	0	0	0	0	0	0	-5.32715	0	0	52.9257	18.9459
DATA	2295	27	85	66	1	DarkCorner	DarkCorner	11995.9	474.347	4.037711e+000	4.022731e+000	40	19	4.808421e+000	0	0	0	0	0	0	-6.95837	0	0	48.5334	18.4737
DATA	2296	28	1	66	1	DarkCorner	DarkCorner	9875.35	479.48	3.355501e+000	3.343052e+000	39	18	5.474888e+000	0	0	0	0	0	0	-5.84659	0	0	49.5074	18.8421
DATA	2297	28	2	0	0	A_04_P018051	A_04_P018051	9900.6	479.823	9.923875e+001	1.045539e+001	128	18	5.832437e+000	0	0	0	0	0	0	86.3166	1	1	50.1463	18.7273
DATA	2298	28	3	0	0	A_04_P051852	ENSOCUT00000011306	9925.87	479.771	1.072268e+004	1.072273e+003	9480	20	6.074112e+000	0	0	0	0	0	0	9460.33	1	1	46.5243	21.1176
DATA	2299	28	4	0	0	A_04_P080645	ENSOCUT00000015249	9951.5	479.5	1.580905e+001	3.571231e+000	59	19	5.666667e+000	0	0	0	0	0	0	14.1323	1	0	65	20.5
DATA	2300	28	5	0	0	A_04_P029271	ENSOCUT00000001757	9976.67	479.5	5.117902e+001	6.017325e+000	89.5	19	5.254342e+000	0	0	0	0	0	0	46.2939	1	1	65	19.5
DATA	2301	28	6	0	0	A_04_P075549	ENSOCUT00000012095	10002	480.103	1.089271e+004	1.089275e+003	9705	20	4.717748e+000	0	0	0	0	0	0	9961.21	1	1	46.8651	20.0857
DATA	2302	28	7	0	0	A_04_P067573	ENSOCUT00000011971	10027.6	479.573	2.666712e+001	4.089218e+000	67	19.5	5.369751e+000	0	0	0	0	0	0	24.6247	1	1	57.5363	19.8824
DATA	2303	28	8	0	0	A_04_P012517	A_04_P012517	10053	479.545	6.012677e+001	6.752417e+000	97	23	7.500476e+000	0	0	0	0	0	0	56.0118	1	1	55.8519	22.0857
DATA	2304	28	9	0	0	A_04_P014801	AY171873	10078.4	479.573	4.870330e+004	4.870330e+003	48631.5	18.5	5.979814e+000	0	1	0	0	0	0	45729.8	1	1	57.5363	20.1579
DATA	2305	28	10	0	0	A_04_P062282	ENSOCUT00000024162	10103.6	479.573	1.121763e+001	3.228708e+000	57	18.5	5.106256e+000	0	0	0	0	0	0	10.6064	1	0	57.5363	19.0769
DATA	2306	28	11	0	0	A_04_P069393	ENSOCUT00000013323	10129.4	479.573	3.016040e+005	3.016040e+004	285968	22	8.492371e+000	0	0	0	0	0	0	286990	1	1	57.5363	24.25
DATA	2307	28	12	0	0	A_04_P041940	A_04_P041940	10154.4	480	5.336570e+003	5.336654e+002	5083	22	8.008457e+000	0	0	0	0	0	0	5106.09	1	1	48.5334	23.8462
DATA	2308	28	13	0	0	A_04_P057537	ENSOCUT00000013622	10180.1	479.614	7.046343e+001	7.649586e+000	112.5	21	6.933925e+000	0	0	0	0	0	0	67.7459	1	1	57.259	21.7
DATA	2309	28	14	0	0	A_04_P024532	ENSOCUT00000002892	10205.5	479.648	3.733566e+003	3.733684e+002	3573	22	9.567276e+000	0	0	0	0	0	0	3604.8	1	1	57.5363	23.0741
DATA	2310	28	15	0	0	A_04_P054771	A_04_P054771	10230.6	479.596	4.225026e+000	2.984266e+000	49	20	3.642090e+000	0	0	0	0	0	0	4.09404	1	0	57.8122	18.913
DATA	2311	28	16	0	0	A_04_P043922	ENSOCUT00000011508	10255.9	479.75	1.258057e+002	1.292065e+001	168	19	4.537745e+000	0	0	0	0	0	0	122.291	1	1	51.7088	19.6552
DATA	2312	28	17	0	0	A_04_P006277	ENSOCUT00000000472	10281.6	480.29	4.358849e+003	4.358948e+002	4370	17	4.640955e+000	0	0	0	0	0	0	4249	1	1	46.8651	17.6667
DATA	2313	28	18	0	0	A_04_P094583	ENSOCUT00000007762	10307.1	480.12	2.479299e+002	2.496554e+001	283	19	6.595045e+000	0	0	0	0	0	0	242.216	1	1	47.5395	20.1935
DATA	2314	28	19	0	0	A_04_P057252	ENSOCUT00000004355	10332.5	480	5.015440e+005	5.015440e+004	495140	17.5	7.548510e+000	0	0	0	0	0	0	490881	1	1	54.1152	20.5
DATA	2315	28	20	0	0	A_04_P055532	ENSOCUT00000013602	10357.5	480	4.486528e+004	4.486529e+003	45621	20	6.053098e+000	0	0	0	0	0	0	43976.8	1	1	54.1152	20.16
DATA	2316	28	21	0	0	A_04_P075412	ENSOCUT00000014526	10383.4	479.794	2.927847e+000	2.919640e+000	48	20.5	5.188289e+000	0	0	0	0	0	0	1.2217	0	0	46.8651	20.2813
DATA	2317	28	22	0	0	A_04_P077552	ENSOCUT00000015167	10408.5	480	1.082129e+005	1.082129e+004	111488	22	7.160666e+000	0	1	0	0	0	0	106299	1	1	54.1152	22.3571
DATA	2318	28	23	0	0	A_04_P069709	ENSOCUT00000001176	10433.9	479.849	1.174370e+003	1.174731e+002	1175.5	23	3.216522e+000	0	0	0	0	0	0	1154.39	1	1	41.0736	22.5417
DATA	2319	28	24	0	0	A_04_P028831	ENSOCUT00000031877	10459.2	480.342	1.788636e+003	1.788873e+002	1800	21.5	5.602059e+000	0	0	0	0	0	0	1759.28	1	1	48.2044	21.6875
DATA	2320	28	25	0	0	A_04_P019979	EB380073	10484.9	480.598	9.855273e+002	9.859566e+001	1006	22	4.780348e+000	0	0	0	0	0	0	969.736	1	1	51.0895	22.1
DATA	2321	28	26	0	0	A_04_P053214	ENSOCUT00000002947	10510.4	480.427	1.833053e+005	1.833053e+004	182552	22	5.028848e+000	0	0	0	0	0	0	180399	1	1	57.5363	22.4688
DATA	2322	28	27	0	0	A_04_P071342	ENSOCUT00000017265	10535.4	480.486	1.018184e+003	1.018600e+002	1034	18	4.399976e+000	0	0	0	0	0	0	1002.14	1	1	48.2044	18.2143
DATA	2323	28	28	0	0	A_04_P084512	ENSOCUT00000002245	10561	480.455	1.189124e+002	1.224176e+001	162	20	5.110892e+000	0	0	0	0	0	0	117.039	1	1	55.8519	19.9394
DATA	2324	28	29	0	0	A_04_P013651	ENSOCUT00000023108	10586.2	480.411	6.819113e+002	6.825313e+001	727	18.5	5.251941e+000	0	0	0	0	0	0	671.126	1	1	52.6241	19.4118
DATA	2325	28	30	0	0	A_04_P102596	ENSOCUT00000012928	10612	480.282	6.249063e+000	2.975357e+000	53	21	4.739074e+000	0	0	0	0	0	0	6.14945	1	0	49.1849	20.8
DATA	2326	28	31	0	0	A_04_P031466	A_04_P031466	10637.3	480.351	2.920149e+000	2.921347e+000	48	20	5.569726e+000	0	0	0	0	0	0	2.60613	0	0	49.8279	21.0857
DATA	2327	28	32	0	0	A_04_P091597	A_04_P091597	10662.3	480.395	1.899000e+001	3.474534e+000	66	19	5.564292e+000	0	0	0	0	0	0	18.6829	1	1	49.8279	19.5429
DATA	2328	28	33	0	0	A_04_P017316	DN884555	10688	480.687	6.261884e+001	6.904968e+000	111	23	5.001264e+000	0	0	0	0	0	0	61.6019	1	1	51.0895	21.4333
DATA	2329	28	34	0	0	A_04_P000772	NM_001082098	10713.4	480.427	2.921173e+000	2.914278e+000	47	21	4.378351e+000	0	0	0	0	0	0	1.49044	0	0	65	21.5217
DATA	2330	28	35	0	0	A_04_P034548	ENSOCUT00000002597	10738.6	480.427	1.332470e+002	1.363888e+001	177	20	6.268570e+000	0	0	0	0	0	0	131.052	1	1	57.5363	21.5357
DATA	2331	28	36	0	0	A_04_P080627	ENSOCUT00000000988	10764.1	480.73	8.809611e+002	8.814418e+001	895.5	21	6.493383e+000	0	0	0	0	0	0	866.466	1	1	48.2044	20.3571
DATA	2332	28	37	0	0	A_04_P056351	A_04_P056351	10789.4	480.926	2.308511e+001	3.714778e+000	64	19.5	5.262104e+000	0	0	0	0	0	0	22.7062	1	1	46.1809	20.95
DATA	2333	28	38	0	0	A_04_P063452	ENSOCUT00000008855	10814.9	480.5	5.385813e+001	6.121913e+000	96	21	4.340330e+000	0	0	0	0	0	0	52.9727	1	1	65	20.9615
DATA	2334	28	39	0	0	A_04_P077958	ENSOCUT00000004517	10840.5	480.5	2.314710e+001	3.718461e+000	68.5	23	4.756369e+000	0	0	0	0	0	0	22.7689	1	1	65	22.1579
DATA	2335	28	40	0	0	A_04_P021461	ENSOCUT00000000480	10865.7	480.5	1.486186e+002	1.514402e+001	192	21	5.016003e+000	0	0	0	0	0	0	146.213	1	1	57.5363	21.4688
DATA	2336	28	41	0	0	A_04_P023078	EB377014	10891.3	480.5	3.758643e+005	3.758643e+004	373641	22	1.001500e+001	0	0	0	0	0	0	369856	1	1	57.5363	23.8214
DATA	2337	28	42	0	0	A_04_P004423	ENSOCUT00000003581	10916.5	480.5	6.019899e+005	6.019899e+004	595614	26	1.071028e+001	0	0	0	0	0	0	592513	1	1	57.5363	24.72
DATA	2338	28	43	0	0	A_04_P087988	ENSOCUT00000016266	10941.9	480.5	5.029590e+001	5.809540e+000	92	20	5.796473e+000	0	0	0	0	0	0	49.5183	1	1	56.9804	20.1081
DATA	2339	28	44	0	0	A_04_P042584	A_04_P042584	10967.1	480.844	7.501578e+000	3.001707e+000	53	19	4.191438e+000	0	0	0	0	0	0	7.38843	1	0	48.8603	19.5641
DATA	2340	28	45	0	0	A_04_P011907	A_04_P011907	10992.6	480.74	1.049167e+002	1.088656e+001	150.5	19.5	6.674995e+000	0	0	0	0	0	0	103.367	1	1	49.5074	20.5
DATA	2341	28	46	0	0	A_04_P039184	ENSOCUT00000005678	11018.3	480.5	5.910156e+002	5.917289e+001	633.5	20	5.905786e+000	0	0	0	0	0	0	582.466	1	1	57.5363	20.2857
DATA	2342	28	47	0	0	A_04_P057858	A_04_P057858	11043.5	480.986	7.130554e+001	7.698987e+000	114.5	20	3.707619e+000	0	0	0	0	0	0	70.3046	1	1	48.5334	20.1481
DATA	2343	28	48	0	0	A_04_P019318	A_04_P019318	11068.9	480.523	1.215324e+001	3.146858e+000	57	21	5.730155e+000	0	0	0	0	0	0	11.9854	1	0	55.8519	21.5625
DATA	2344	28	49	0	0	A_04_P011661	DN882483	11094.4	480.573	2.139652e+001	3.605398e+000	68	18	5.160114e+000	0	0	0	0	0	0	21.1072	1	1	57.5363	19.3704
DATA	2345	28	50	0	0	A_04_P004206	NM_001171013	11119.6	481.347	2.906113e+003	2.906258e+002	2859	20	5.280492e+000	0	0	0	0	0	0	2867.89	1	1	47.5395	20.4286
DATA	2346	28	51	0	0	A_04_P006602	ENSOCUT00000000681	11145.1	481.131	9.280745e+003	9.280790e+002	9038.5	20	6.805315e+000	0	0	0	0	0	0	9159.58	1	1	51.4001	19.5135
DATA	2347	28	52	0	0	A_04_P056458	A_04_P056458	11170	481.013	3.312964e+003	3.313091e+002	3229	20	4.235202e+000	0	0	0	0	0	0	3269.74	1	1	46.8651	20.2973
DATA	2348	28	53	0	0	A_04_P040622	ENSOCUT00000012977	11195.9	480.614	1.088877e+001	3.098619e+000	54	21.5	3.806671e+000	0	0	0	0	0	0	10.7447	1	0	57.259	20.25
DATA	2349	28	54	0	0	A_04_P085780	ENSOCUT00000012886	11221.4	480.573	2.912600e+000	2.903802e+000	49	24	1.147853e+001	0	0	0	0	1	0	1.06526	0	0	57.5363	25.44
DATA	2350	28	55	0	0	A_04_P003596	NM_001082092	11246.5	480.648	4.549735e+000	2.938491e+000	51	23	7.626707e+000	0	0	0	0	0	0	4.48637	1	0	57.5363	24.2
DATA	2351	28	56	0	0	A_04_P036392	A_04_P036392	11272.1	480.614	2.554692e+001	3.868576e+000	71	19.5	4.440547e+000	0	0	0	0	0	0	25.1736	1	1	57.259	19.9615
DATA	2352	28	57	0	0	A_04_P066122	ENSOCUT00000017742	11297.3	481.053	2.624062e+001	3.916538e+000	71.5	21	3.443015e+000	0	0	0	0	0	0	25.8356	1	1	49.1849	19.9189
DATA	2353	28	58	0	0	A_04_P028994	EC623924	11322.6	480.931	6.416188e+004	6.416189e+003	67618.5	21	5.206012e+000	0	1	0	0	0	0	63092.1	1	1	53.8203	20.2222
DATA	2354	28	59	0	0	A_04_P019562	ENSOCUT00000001097	11347.9	481.095	1.949969e+003	1.950187e+002	1935.5	19.5	4.343639e+000	0	0	0	0	0	0	1914.54	1	1	47.5395	19.2647
DATA	2355	28	60	0	0	A_04_P045727	ENSOCUT00000007589	11373.7	481.12	2.712310e+004	2.712312e+003	27494	20	5.263431e+000	0	0	0	0	0	0	26577.9	1	1	48.8603	20.6296
DATA	2356	28	61	0	0	A_04_P042404	A_04_P042404	11399	481	1.251512e+002	1.285315e+001	167	18	6.865680e+000	0	0	0	0	0	0	122.343	1	1	54.9904	20.2143
DATA	2357	28	62	0	0	A_04_P071312	ENSOCUT00000001788	11424.6	481.095	4.755914e+001	5.589504e+000	92.5	17	4.389119e+000	0	0	0	0	0	0	46.3604	1	1	48.8603	17.3333
DATA	2358	28	63	0	0	A_04_P034257	A_04_P034257	11449.6	481.404	3.257368e+001	4.392034e+000	78	21	5.373776e+000	0	0	0	0	0	0	31.6507	1	1	57.8122	20.8261
DATA	2359	28	64	0	0	A_04_P085183	ENSOCUT00000012369	11475.1	481.37	1.011911e+004	1.011915e+003	9696	20	6.903888e+000	0	0	0	0	0	0	9793.89	1	1	50.4627	20.9459
DATA	2360	28	65	0	0	A_04_P079282	ENSOCUT00000010058	11500.5	481.352	4.666496e+000	3.007466e+000	50	20	5.563157e+000	0	0	0	0	0	0	4.4962	1	0	57.5363	20.8889
DATA	2361	28	66	0	0	A_04_P087377	ENSOCUT00000001389	11526.1	481.386	8.242372e+002	8.247780e+001	822	20	4.483131e+000	0	0	0	0	0	0	790.036	1	1	57.259	19.4615
DATA	2362	28	67	0	0	A_04_P057528	A_04_P057528	11551.5	481.352	3.325885e+001	4.481856e+000	77	20	6.012807e+000	0	0	0	0	0	0	31.6909	1	1	57.5363	21.6667
DATA	2363	28	68	0	0	A_04_P027812	A_04_P027812	11576.6	481.467	2.375074e+002	2.394248e+001	259	20	5.718253e+000	0	0	0	0	0	0	224.829	1	1	49.8279	19.5714
DATA	2364	28	69	0	0	A_04_P043757	ENSOCUT00000024541	11602.4	481.427	3.408228e+002	3.421824e+001	369	23	6.044987e+000	0	0	0	0	0	0	320.175	1	1	57.5363	22.5517
DATA	2365	28	70	0	0	A_04_P015656	AY171824	11627.6	481.427	3.084160e+000	3.073392e+000	45.5	20	7.895146e+000	0	0	0	0	0	0	0.599592	0	0	65	21.4444
DATA	2366	28	71	0	0	A_04_P010031	DN885637	11652.8	481.52	2.369571e+001	3.902972e+000	65	21	6.819512e+000	0	0	0	0	0	0	21.8718	1	1	49.5074	21.3333
DATA	2367	28	72	0	0	A_04_P083092	ENSOCUT00000016462	11677.9	481.413	1.238067e+003	1.238464e+002	1134	20	4.036061e+000	0	0	0	0	0	0	1131.09	1	1	48.8603	19.6486
DATA	2368	28	73	0	0	A_04_P037333	ENSOCUT00000009752	11703.6	481.427	1.736775e+003	1.737064e+002	1580	21	6.805351e+000	0	0	0	0	0	0	1568.4	1	1	57.5363	21.2069
DATA	2369	28	74	130	1	(+)eQC-42	EQC	11729.4	481.427	3.222948e+000	3.226671e+000	49	22.5	9.151346e+000	0	0	0	0	0	0	2.83247	0	0	57.5363	24.6667
DATA	2370	28	75	66	-1	(-)3xSLv1	NegativeControl	11754.6	481.427	3.267607e+000	3.255484e+000	40	21.5	7.183793e+000	0	0	0	0	0	0	-5.04568	0	0	57.5363	22.9583
DATA	2371	28	76	0	0	A_04_P075767	ENSOCUT00000010248	11779.7	481.647	1.090686e+003	1.091187e+002	988	19	6.654428e+000	0	0	0	0	0	0	944.817	1	1	51.7088	19.975
DATA	2372	28	77	0	0	A_04_P082937	ENSOCUT00000011250	11805.3	481.766	3.533220e+001	4.875789e+000	71	20.5	4.268166e+000	0	0	0	0	0	0	30.1019	1	1	49.8279	20.7
DATA	2373	28	78	0	0	A_04_P040750	ENSOCUT00000007476	11830.3	481.778	9.860268e+003	9.860328e+002	8046.5	23	6.833043e+000	0	0	0	0	0	0	8252.76	1	1	47.5395	21.0952
DATA	2374	28	79	0	0	A_04_P064439	ENSOCUT00000012999	11855.9	481.797	3.501096e+000	3.498455e+000	48	17.5	5.142147e+000	0	0	0	0	0	0	2.20672	0	0	49.8279	17.8684
DATA	2375	28	80	0	0	A_04_P008361	DN887999	11881.3	481.821	5.193345e+002	5.205550e+001	448.5	19	4.161556e+000	0	0	0	0	0	0	417.289	1	1	49.8279	18.8125
DATA	2376	28	81	0	0	A_04_P082529	ENSOCUT00000000945	11907	481.545	2.211606e+002	2.241469e+001	217	20	6.080566e+000	0	0	0	0	0	0	173.608	1	1	65	20.619
DATA	2377	28	82	0	0	A_04_P023076	EB377014	11932.5	481.5	4.467831e+005	4.467831e+004	370437	23	1.033038e+001	0	0	0	0	1	0	342118	1	1	57.5363	25.8438
DATA	2378	28	83	0	0	A_04_P057357	ENSOCUT00000017772	11957.8	482.061	3.813721e+001	5.410363e+000	74	19	5.520740e+000	0	0	0	0	0	0	28.4477	1	1	49.8279	19.0833
DATA	2379	28	84	66	1	DarkCorner	DarkCorner	11983.4	481.746	3.964956e+000	3.950245e+000	39.5	20	4.890412e+000	0	0	0	0	0	0	-5.89123	0	0	47.5395	19.129
DATA	2380	28	85	66	1	DarkCorner	DarkCorner	12008.8	481.889	4.088432e+000	4.073264e+000	37	16	4.744917e+000	0	0	0	0	0	0	-10.1029	0	0	50.7771	16.8472
DATA	2381	29	1	66	1	DarkCorner	DarkCorner	9862.71	486.911	3.377337e+000	3.364807e+000	36	17	4.857295e+000	0	0	0	0	0	0	-7.67974	0	0	49.8279	17.6022
DATA	2382	29	2	66	1	DarkCorner	DarkCorner	9888	486.681	3.323068e+000	3.310740e+000	36	20	5.180090e+000	0	0	0	0	0	0	-7.73717	0	0	58.0869	19
DATA	2383	29	3	0	0	A_04_P085007	ENSOCUT00000012840	9912.99	486.909	3.388532e+003	3.388689e+002	2976.5	18	6.422165e+000	0	0	0	0	0	0	2973.54	1	1	48.2044	19.7059
DATA	2384	29	4	0	0	A_04_P037962	ENSOCUT00000000550	9938.47	487.095	1.106267e+003	1.106735e+002	1026	19	5.470459e+000	0	0	0	0	0	0	984.264	1	1	48.5334	20
DATA	2385	29	5	0	0	A_04_P008556	DN887776	9964.18	487	1.700407e+003	1.700704e+002	1545	18.5	4.438528e+000	0	0	0	0	0	0	1532.08	1	1	51.4001	18.7647
DATA	2386	29	6	0	0	A_04_P047397	A_04_P047397	9989.53	487.043	3.153087e+000	3.141389e+000	40	17	4.264885e+000	0	0	0	0	0	0	-3.78046	0	0	47.8731	17.4516
DATA	2387	29	7	0	0	A_04_P021816	A_04_P021816	10015	487	1.047427e+001	3.280953e+000	54	20	4.861576e+000	0	0	0	0	0	0	9.64339	1	0	65	20.2778
DATA	2388	29	8	0	0	A_04_P085441	ENSOCUT00000013870	10040.2	487.11	4.953237e+003	4.953333e+002	4608	22	6.185832e+000	0	0	0	0	0	0	4602.53	1	1	47.8731	21.7419
DATA	2389	29	9	0	0	A_04_P040398	ENSOCUT00000024377	10065.7	487.041	5.153949e+001	5.991447e+000	95	19.5	6.148367e+000	0	0	0	0	0	0	48.2908	1	1	48.8603	21.0625
DATA	2390	29	10	0	0	A_04_P055327	ENSOCUT00000005396	10091.4	487.404	3.043374e+000	3.032083e+000	39	18	5.797420e+000	0	0	0	0	0	0	-4.96493	0	0	57.8122	19.4857
DATA	2391	29	11	66	-1	(-)3xSLv1	NegativeControl	10116.5	487.352	3.023551e+000	3.012333e+000	42	20	5.030522e+000	0	0	0	0	0	0	-3.20043	0	0	57.5363	20.1154
DATA	2392	29	12	0	0	A_04_P096556	A_04_P096556	10141.9	487.386	3.005847e+000	2.996596e+000	45	27	1.419321e+001	0	0	0	0	1	0	1.02011	0	0	57.259	31.2963
DATA	2393	29	13	0	0	A_04_P023441	EB376618	10167.4	487.427	4.714135e+001	5.576618e+000	89.5	20.5	6.551687e+000	0	0	0	0	0	0	45.2967	1	1	57.5363	20.4643
DATA	2394	29	14	0	0	A_04_P034819	A_04_P034819	10192.8	487.342	7.320035e+002	7.326041e+001	757.5	20	8.883356e+000	0	0	0	0	0	0	706.519	1	1	48.2044	21.6071
DATA	2395	29	15	0	0	A_04_P100348	ENSOCUT00000007449	10217.9	487.487	1.259225e+003	1.259572e+002	1264	18.5	5.454198e+000	0	0	0	0	0	0	1220.15	1	1	49.8279	18.1
DATA	2396	29	16	0	0	A_04_P056459	A_04_P056459	10243.3	487.41	6.339069e+002	6.345904e+001	647	18.5	5.320381e+000	0	0	0	0	0	0	616.307	1	1	50.1463	19.375
DATA	2397	29	17	0	0	A_04_P078760	A_04_P078760	10269	487.455	5.026179e+000	2.978494e+000	49	19	4.428175e+000	0	0	0	0	0	0	4.90093	1	0	55.8519	19.1389
DATA	2398	29	18	0	0	A_04_P027274	EB376678	10294.1	487.447	5.768774e+001	6.469646e+000	101	18	6.594481e+000	0	0	0	0	0	0	56.3853	1	1	49.1849	19.7778
DATA	2399	29	19	0	0	A_04_P079673	ENSOCUT00000016666	10319.6	487.427	5.118476e+002	5.126815e+001	548.5	17.5	7.546028e+000	0	0	0	0	0	0	501.309	1	1	57.5363	20.3438
DATA	2400	29	20	0	0	A_04_P074402	ENSOCUT00000000778	10345.1	487.5	1.299255e+002	1.331617e+001	171.5	21	9.490374e+000	0	0	0	0	0	0	127.465	1	1	56.9804	24.6087
DATA	2401	29	21	0	0	A_04_P069246	ENSOCUT00000010936	10369.9	487.44	4.010319e+002	4.020893e+001	423	21	5.502582e+000	0	0	0	0	0	0	393.949	1	1	48.8603	21.1818
DATA	2402	29	22	0	0	A_04_P025286	ENSOCUT00000027627	10395.9	487.5	1.125904e+003	1.126280e+002	1155	20	4.991387e+000	0	0	0	0	0	0	1107.23	1	1	56.9804	20.7105
DATA	2403	29	23	0	0	A_04_P065796	ENSOCUT00000010937	10421.4	487.427	2.919409e+000	2.908578e+000	44.5	22	5.802184e+000	0	0	0	0	0	0	-1.26317	0	0	65	22.0357
DATA	2404	29	24	0	0	A_04_P091178	ENSOCUT00000013421	10446.4	487.723	2.335495e+004	2.335497e+003	23331.5	21	6.078537e+000	0	0	0	0	0	0	23000.8	1	1	45.4864	20.6957
DATA	2405	29	25	0	0	A_04_P032902	CU465472	10472.1	487.5	4.683237e+001	5.511383e+000	90.5	22	5.762696e+000	0	0	0	0	0	0	46.1393	1	1	56.9804	22.2188
DATA	2406	29	26	0	0	A_04_P007138	A_04_P007138	10497.5	487.5	2.551674e+001	3.866430e+000	73	22	4.446653e+000	0	0	0	0	0	0	25.1456	1	1	57.5363	22.9091
DATA	2407	29	27	0	0	A_04_P088609	XM_002714462	10522.9	487.5	9.402157e+002	9.406642e+001	976.5	21	4.711752e+000	0	0	0	0	0	0	926.668	1	1	65	21.1563
DATA	2408	29	28	0	0	A_04_P031220	A_04_P031220	10548.4	487.573	2.915136e+000	2.904493e+000	46	21	5.525356e+000	0	0	0	0	0	0	0.311461	0	0	57.5363	20.3793
DATA	2409	29	29	0	0	A_04_P092593	ENSOCUT00000004512	10573.5	487.587	1.388200e+001	3.219122e+000	60	17	4.160128e+000	0	0	0	0	0	0	13.6822	1	0	50.4627	17.16
DATA	2410	29	30	0	0	A_04_P050592	ENSOCUT00000003209	10599.1	487.5	2.070934e+001	3.567383e+000	67	19	4.630678e+000	0	0	0	0	0	0	20.4091	1	1	56.9804	19.5455
DATA	2411	29	31	0	0	A_04_P052281	ENSOCUT00000004683	10624.5	487.5	6.101106e+000	2.968460e+000	51	20	4.686780e+000	0	0	0	0	0	0	6.01192	1	0	57.5363	19.8182
DATA	2412	29	32	0	0	A_04_P044234	A_04_P044234	10649.7	487.5	5.545776e+001	6.260787e+000	99	20	5.841491e+000	0	0	0	0	0	0	54.6397	1	1	57.5363	20.8611
DATA	2413	29	33	0	0	A_04_P076055	ENSOCUT00000015347	10675.4	487.573	6.685248e+001	7.289477e+000	111	18	4.937296e+000	0	0	0	0	0	0	65.858	1	1	57.5363	19.2424
DATA	2414	29	34	0	0	A_04_P078442	A_04_P078442	10700.8	487.789	8.188879e+002	8.194034e+001	851	21	4.074450e+000	0	0	0	0	0	0	806.64	1	1	53.5237	21.2963
DATA	2415	29	35	0	0	A_04_P001906	NM_001101707	10726.2	487.791	1.708905e+004	1.708908e+003	17062	21	6.339669e+000	0	0	0	0	0	0	16831.8	1	1	53.8203	22.4839
DATA	2416	29	36	0	0	A_04_P019656	ENSOCUT00000008190	10751.5	487.648	4.770681e+001	5.586404e+000	90	21	6.553092e+000	0	0	0	0	0	0	46.9844	1	1	57.5363	20.5926
DATA	2417	29	37	0	0	A_04_P046852	ENSOCUT00000016451	10776.6	487.573	1.057505e+002	1.096726e+001	151	21	6.536021e+000	0	0	0	0	0	0	104.146	1	1	57.5363	20.1429
DATA	2418	29	38	0	0	A_04_P032552	EB383317	10802.5	488.234	3.528668e+000	2.927640e+000	50	21.5	5.243935e+000	0	0	0	0	0	0	3.47564	1	0	45.1352	21.5333
DATA	2419	29	39	0	0	A_04_P087129	ENSOCUT00000011862	10827.3	488.357	1.384468e+003	1.384773e+002	1394	21.5	4.439720e+000	0	0	0	0	0	0	1363.8	1	1	46.8651	20.9444
DATA	2420	29	40	0	0	A_04_P016694	A_04_P016694	10852.8	488.053	7.511604e+001	8.054061e+000	117	21	4.169749e+000	0	0	0	0	0	0	73.9997	1	1	49.1849	21.3529
DATA	2421	29	41	0	0	A_04_P083512	ENSOCUT00000015281	10878.5	487.648	4.620548e+001	5.458147e+000	92	21	7.164806e+000	0	0	0	0	0	0	45.5236	1	1	57.5363	21.6279
DATA	2422	29	42	0	0	A_04_P010918	DN883886	10903.6	487.596	8.114311e+001	8.618602e+000	127	25	1.091835e+001	0	0	0	0	1	0	79.963	1	1	57.8122	26.6071
DATA	2423	29	43	0	0	A_04_P014408	AY171717	10929.1	488.235	1.394839e+004	1.394842e+003	13993	21	6.917521e+000	0	0	0	0	0	0	13750.9	1	1	46.1809	21.8286
DATA	2424	29	44	0	0	A_04_P101270	A_04_P101270	10954.2	488.13	4.334130e+000	2.935072e+000	49	19	5.032328e+000	0	0	0	0	0	0	4.274	1	0	48.8603	19.8108
DATA	2425	29	45	0	0	A_04_P095152	A_04_P095152	10979.9	488.029	2.418813e+001	3.777838e+000	69.5	18	4.447544e+000	0	0	0	0	0	0	23.8602	1	1	46.8651	18.7742
DATA	2426	29	46	0	0	A_04_P038182	ENSOCUT00000003874	11005.2	488.236	9.900032e+001	1.031627e+001	142	21	6.846847e+000	0	0	0	0	0	0	97.6963	1	1	47.5395	21.5
DATA	2427	29	47	0	0	A_04_P093567	ENSOCUT00000007259	11030.5	488.12	5.669100e+002	5.676512e+001	583	20	4.515745e+000	0	0	0	0	0	0	559.629	1	1	48.8603	20.5667
DATA	2428	29	48	0	0	A_04_P018976	ENSOCUT00000005184	11055.5	488	2.314317e+003	2.314499e+002	2266.5	20	3.048516e+000	0	0	0	0	0	0	2285.32	1	1	48.5334	18.7037
DATA	2429	29	49	0	0	A_04_P034092	A_04_P034092	11081.5	488	3.608431e+000	2.920387e+000	50	21	6.859935e+000	0	0	0	0	0	0	3.56437	1	0	54.1152	21.3939
DATA	2430	29	50	0	0	A_04_P052177	ENSOCUT00000017837	11106.8	488.373	1.395682e+003	1.395983e+002	1432	18	4.180701e+000	0	0	0	0	0	0	1379.11	1	1	51.4001	19
DATA	2431	29	51	0	0	A_04_P003289	NM_001082702	11132.2	488.547	1.830475e+003	1.830704e+002	1813	23.5	7.585701e+000	0	0	0	0	0	0	1809.16	1	1	49.5074	22.6667
DATA	2432	29	52	0	0	A_04_P020357	EB379739	11157.9	488.562	9.260692e+002	9.265219e+001	944	19	6.756642e+000	0	0	0	0	0	0	915.388	1	1	52.9257	19.3438
DATA	2433	29	53	0	0	A_04_P018866	EB384024	11183.2	488.368	1.634219e+002	1.659684e+001	210	20	3.081630e+000	0	0	0	0	0	0	161.529	1	1	49.5074	20.2632
DATA	2434	29	54	0	0	A_04_P060965	ENSOCUT00000010212	11208.5	488.352	6.069468e+005	6.069468e+004	601840	22	6.253472e+000	0	0	0	0	0	0	599819	1	1	57.5363	23.0345
DATA	2435	29	55	0	0	A_04_P054487	A_04_P054487	11234	488.455	2.908337e+000	2.910085e+000	47	22	5.807392e+000	0	0	0	0	0	0	2.66591	0	0	55.8519	22.875
DATA	2436	29	56	0	0	A_04_P057966	ENSOCUT00000004418	11259.4	488.427	8.838973e+001	9.302280e+000	129.5	22.5	5.978890e+000	0	0	0	0	0	0	87.2766	1	1	57.5363	22.6667
DATA	2437	29	57	0	0	A_04_P024416	EB375663	11284.2	488.343	1.376369e+001	3.211297e+000	58.5	20.5	3.758860e+000	0	0	0	0	0	0	13.5798	1	0	47.2035	20.25
DATA	2438	29	58	0	0	A_04_P019406	EB381606	11310.4	488.427	7.105587e+001	7.676291e+000	113.5	21	3.314911e+000	0	0	0	0	0	0	70.0315	1	1	57.5363	20.6364
DATA	2439	29	59	0	0	A_04_P069662	ENSOCUT00000009603	11335.3	488.408	1.894630e+003	1.894853e+002	1902	22	3.868539e+000	0	0	0	0	0	0	1864.8	1	1	49.5074	20.9677
DATA	2440	29	60	0	0	A_04_P017120	A_04_P017120	11361	488.455	6.565676e+001	7.183057e+000	107.5	19.5	4.145980e+000	0	0	0	0	0	0	64.5113	1	1	55.8519	20.1786
DATA	2441	29	61	0	0	A_04_P002736	NM_001081989	11386.4	488.427	3.735362e+005	3.735362e+004	363162	24	7.386705e+000	0	0	0	0	0	0	366239	1	1	57.5363	23.2917
DATA	2442	29	62	0	0	A_04_P067842	ENSOCUT00000013251	11411.4	488.734	2.195981e+003	2.196176e+002	2143	18	5.588968e+000	0	0	0	0	0	0	2147.82	1	1	50.7771	19.3548
DATA	2443	29	63	0	0	A_04_P049422	ENSOCUT00000000044	11436.9	488.588	4.289053e+000	2.967016e+000	49	21	5.669033e+000	0	0	0	0	0	0	4.18207	1	0	40.6843	20.931
DATA	2444	29	64	0	0	A_04_P094129	ENSOCUT00000002855	11462.4	488.64	1.170749e+004	1.170753e+003	11325.5	23	6.805050e+000	0	0	0	0	0	0	11374.8	1	1	52.9257	23.0606
DATA	2445	29	65	0	0	A_04_P032670	NM_001256300	11487.9	488.5	1.758629e+001	3.441962e+000	62	19.5	5.279296e+000	0	0	0	0	0	0	17.0148	1	1	56.9804	20.5
DATA	2446	29	66	0	0	A_04_P066187	ENSOCUT00000031650	11512.9	488.571	6.219631e+002	6.226732e+001	616	22	3.851222e+000	0	0	0	0	0	0	598.929	1	1	49.5074	21.2963
DATA	2447	29	67	0	0	A_04_P027565	ENSOCUT00000024942	11538.6	488.64	5.853604e+001	6.572646e+000	100.5	19.5	5.856752e+000	0	0	0	0	0	0	56.0583	1	1	49.1849	20.6923
DATA	2448	29	68	0	0	A_04_P036477	ENSOCUT00000017580	11564.3	488.5	1.267914e+002	1.303112e+001	153	20	6.013213e+000	0	0	0	0	0	0	120.655	1	1	57.5363	21.8889
DATA	2449	29	69	0	0	A_04_P005331	DN891005	11589.2	488.532	1.412059e+001	3.341963e+000	55	22	5.018932e+000	0	0	0	0	0	0	13.345	1	0	49.8279	22.3056
DATA	2450	29	70	0	0	A_04_P099721	ENSOCUT00000008701	11614.9	488.5	1.340656e+005	1.340656e+004	125334	22	6.183477e+000	0	0	0	0	0	0	125694	1	1	56.9804	22.3462
DATA	2451	29	71	0	0	A_04_P085896	ENSOCUT00000014446	11640.2	488.701	5.009989e+001	5.881026e+000	90	22	6.957648e+000	0	0	0	0	0	0	46.5638	1	1	49.5074	23.8621
DATA	2452	29	72	0	0	A_04_P047270	ENSOCUT00000002653	11665.6	488.573	8.172781e+000	3.216087e+000	53	20.5	4.122966e+000	0	0	0	0	0	0	7.52146	1	0	57.5363	20.6333
DATA	2453	29	73	0	0	A_04_P047949	A_04_P047949	11691.1	488.5	4.528477e+001	5.513304e+000	84	17	3.924533e+000	0	0	0	0	0	0	41.2221	1	1	56.9804	18.1471
DATA	2454	29	74	0	0	A_04_P015346	AY171677	11716.2	489.348	7.818388e+002	7.824858e+001	736	18	7.307972e+000	0	0	0	0	0	0	703.504	1	1	46.5243	21.1613
DATA	2455	29	75	0	0	A_04_P021602	A_04_P021602	11741.6	488.863	1.145611e+002	1.190113e+001	146	21	5.315831e+000	0	0	0	0	0	0	101.719	1	1	50.1463	22
DATA	2456	29	76	0	0	A_04_P097139	ENSOCUT00000009287	11767	488.872	3.215153e+004	3.215155e+003	28130	19	4.853657e+000	0	0	0	0	0	0	28137.6	1	1	54.1152	18.8286
DATA	2457	29	77	0	0	A_04_P060578	ENSOCUT00000002562	11792.6	488.573	3.336137e+000	3.324971e+000	46	20	4.748587e+000	0	0	0	0	0	0	0.77295	0	0	57.5363	21.2105
DATA	2458	29	78	0	0	A_04_P046226	A_04_P046226	11818.1	488.614	3.394292e+000	3.381699e+000	39	21	3.728959e+000	0	0	0	0	0	0	-5.86796	0	0	57.259	21.2174
DATA	2459	29	79	0	0	A_04_P037162	ENSOCUT00000001626	11843.5	488.648	3.458445e+000	3.445668e+000	45	22	7.014947e+000	0	0	0	0	0	0	0.160727	0	0	57.5363	21.1304
DATA	2460	29	80	0	0	A_04_P046937	ENSOCUT00000005548	11868.6	488.929	3.528267e+000	3.515657e+000	46	18	5.111447e+000	0	0	0	0	0	0	0.473193	0	0	46.8651	18.5758
DATA	2461	29	81	0	0	A_04_P051474	ENSOCUT00000007620	11894.1	489.273	2.023624e+004	2.023627e+003	16136	21	5.501131e+000	0	0	0	0	0	0	16123	1	1	45.835	21.1842
DATA	2462	29	82	0	0	A_04_P064129	ENSOCUT00000005021	11919.9	489.192	1.320373e+004	1.320378e+003	10411	22	8.452239e+000	0	0	0	0	0	0	10269.7	1	1	47.5395	25.1714
DATA	2463	29	83	0	0	A_04_P041352	ENSOCUT00000008900	11945	489	1.318002e+002	1.370998e+001	143	21	7.014271e+000	0	0	0	0	0	0	99.9453	1	1	54.9904	21.8
DATA	2464	29	84	0	0	A_04_P095645	ENSOCUT00000006989	11970.6	489.125	3.167853e+002	3.191534e+001	279.5	21	4.326424e+000	0	0	0	0	0	0	233.68	1	1	49.8279	21.1111
DATA	2465	29	85	66	1	DarkCorner	DarkCorner	11995.5	489.233	4.009138e+000	3.994264e+000	38	17	4.612870e+000	0	0	0	0	0	0	-8.49534	0	0	48.2044	17.5833
DATA	2466	30	1	66	1	DarkCorner	DarkCorner	9875.47	494.312	3.343189e+000	3.330786e+000	38	21.5	5.641195e+000	0	0	0	0	0	0	-5.5495	0	0	49.8279	21.15
DATA	2467	30	2	0	0	A_04_P087024	ENSOCUT00000015300	9900.58	494.427	3.291840e+000	3.279627e+000	43	18	7.189897e+000	0	0	0	0	0	0	-0.641295	0	0	65	19.8065
DATA	2468	30	3	0	0	A_04_P018041	DN888453	9926.09	494.386	1.770954e+002	1.800220e+001	205	20	7.250626e+000	0	0	0	0	0	0	156.813	1	1	57.259	21.4063
DATA	2469	30	4	0	0	A_04_P061519	ENSOCUT00000012143	9951.1	494.482	2.808629e+001	4.251347e+000	68	18	4.633329e+000	0	0	0	0	0	0	25.1922	1	1	51.7088	18.875
DATA	2470	30	5	0	0	A_04_P084262	ENSOCUT00000012768	9976.55	494.423	3.165446e+000	3.153702e+000	43	18	3.921097e+000	0	0	0	0	0	0	-1.23237	0	0	50.1463	18
DATA	2471	30	6	0	0	A_04_P082527	ENSOCUT00000000945	10002.1	494.527	3.016001e+002	3.032091e+001	316	19.5	5.217416e+000	0	0	0	0	0	0	276.761	1	1	48.5334	19.75
DATA	2472	30	7	0	0	A_04_P008363	DN887999	10027.3	494.58	6.876041e+002	6.882979e+001	671	22	7.888358e+000	0	0	0	0	0	0	637.093	1	1	51.0895	22.6786
DATA	2473	30	8	0	0	A_04_P002848	NM_001082285	10053	494.455	3.266041e+001	4.477159e+000	73	23	5.686052e+000	0	0	0	0	0	0	30.5304	1	1	55.8519	21.7419
DATA	2474	30	9	0	0	A_04_P029778	EB379869	10078.4	494.71	1.371956e+003	1.372292e+002	1342	20	5.891277e+000	0	0	0	0	0	0	1292.68	1	1	52.9257	21.5833
DATA	2475	30	10	0	0	A_04_P079903	ENSOCUT00000003395	10104.1	494.338	3.028234e+000	3.016999e+000	41	19	6.065123e+000	0	0	0	0	0	0	-3.42128	0	0	49.8279	20
DATA	2476	30	11	0	0	A_04_P060964	ENSOCUT00000010212	10129.3	494.5	6.078595e+005	6.078595e+004	579566	25	1.529955e+001	0	0	0	0	1	0	580348	1	1	57.5363	30.8276
DATA	2477	30	12	0	0	A_04_P097017	ENSOCUT00000014287	10154.4	494.175	2.993413e+000	2.982307e+000	45	20	6.485368e+000	0	0	0	0	0	0	-0.438076	0	0	44.4243	20.68
DATA	2478	30	13	0	0	A_04_P070651	ENSOCUT00000012938	10179.9	494.553	2.604499e+003	2.604668e+002	2546	20	6.775071e+000	0	0	0	0	0	0	2512.31	1	1	51.7088	21.3889
DATA	2479	30	14	0	0	A_04_P012679	M77049	10205.5	494.5	2.966200e+000	2.955196e+000	44	17	4.947053e+000	0	0	0	0	0	0	-0.326616	0	0	57.5363	17.16
DATA	2480	30	15	0	0	A_04_P017696	A_04_P017696	10230.8	494.633	8.632242e+002	8.637263e+001	876	19	4.892187e+000	0	0	0	0	0	0	839.229	1	1	50.4627	19.8276
DATA	2481	30	16	0	0	A_04_P056868	ENSOCUT00000011188	10256	494.618	8.229462e+002	8.234695e+001	844	20.5	4.716282e+000	0	0	0	0	0	0	802.542	1	1	53.5237	20.3824
DATA	2482	30	17	0	0	A_04_P014441	AY171652	10281.6	494.573	6.393102e+000	2.996628e+000	50	19	5.678149e+000	0	0	0	0	0	0	6.25113	1	0	57.5363	20.2069
DATA	2483	30	18	0	0	A_04_P016967	DN882417	10307	494.545	1.144194e+003	1.144567e+002	1156	20	1.009176e+001	0	0	0	0	0	0	1121.25	1	1	55.8519	22.4571
DATA	2484	30	19	0	0	A_04_P029483	AY171818	10332.5	494.535	2.926716e+000	2.918296e+000	46	26	1.197329e+001	0	0	0	0	1	0	1.17096	0	0	47.8731	26.7857
DATA	2485	30	20	0	0	A_04_P017972	ENSOCUT00000017895	10357.4	494.696	1.089421e+003	1.089810e+002	1105	19	4.002164e+000	0	0	0	0	0	0	1071.13	1	1	53.2255	19.7273
DATA	2486	30	21	0	0	A_04_P054402	ENSOCUT00000016749	10383	494.704	2.855306e+002	2.870076e+001	326	20	4.570002e+000	0	0	0	0	0	0	281.072	1	1	47.2035	20.4722
DATA	2487	30	22	0	0	A_04_P054079	ENSOCUT00000009137	10408.5	495.265	8.038262e+002	8.043510e+001	855	20	5.589619e+000	0	0	0	0	0	0	792.093	1	1	46.5243	20.3793
DATA	2488	30	23	0	0	A_04_P084056	ENSOCUT00000002367	10434	494.545	2.545799e+003	2.545964e+002	2565	20.5	6.702583e+000	0	0	0	0	0	0	2510	1	1	55.8519	20.7308
DATA	2489	30	24	0	0	A_04_P019544	EB380809	10459.4	495.29	3.483538e+003	3.483659e+002	3472	20	5.841111e+000	0	0	0	0	0	0	3436.74	1	1	46.8651	20.1304
DATA	2490	30	25	0	0	A_04_P025856	ENSOCUT00000010567	10484.7	495.324	2.505704e+002	2.522438e+001	286	22	4.035003e+000	0	0	0	0	0	0	247.284	1	1	47.5395	20.9063
DATA	2491	30	26	0	0	A_04_P044572	ENSOCUT00000013726	10509.7	495.222	8.719400e+003	8.719449e+002	8561	22	4.242134e+000	0	0	0	0	0	0	8606.45	1	1	47.2035	21.9355
DATA	2492	30	27	0	0	A_04_P099583	ENSOCUT00000009501	10535.3	494.973	1.005224e+004	1.005228e+003	10063	21	4.976936e+000	0	0	0	0	0	0	9922.27	1	1	49.1849	20.6452
DATA	2493	30	28	0	0	A_04_P076993	ENSOCUT00000012331	10560.7	495	1.125857e+003	1.126231e+002	1129	20.5	6.815888e+000	0	0	0	0	0	0	1111.29	1	1	49.5074	21.2941
DATA	2494	30	29	0	0	A_04_P079709	ENSOCUT00000006106	10586.3	494.811	2.911261e+000	2.900460e+000	45	18	5.205359e+000	0	0	0	0	0	0	-0.282256	0	0	48.8603	18.5313
DATA	2495	30	30	0	0	A_04_P015831	AY171911	10611.5	495	3.400383e+000	2.920553e+000	52	21	5.524049e+000	0	0	0	0	0	0	3.35576	1	0	54.1152	20.4688
DATA	2496	30	31	0	0	A_04_P097368	ENSOCUT00000009946	10636.9	495.1	5.014809e+003	5.014893e+002	5081	20	5.970516e+000	0	0	0	0	0	0	4948.39	1	1	46.8651	21
DATA	2497	30	32	0	0	A_04_P061698	ENSOCUT00000014330	10662.4	495.087	6.479687e+002	6.486180e+001	702.5	19	5.592460e+000	0	0	0	0	0	0	639.291	1	1	46.5243	20.2195
DATA	2498	30	33	0	0	A_04_P099730	ENSOCUT00000008718	10688	495	1.830070e+001	3.430795e+000	65.5	20	4.658672e+000	0	0	0	0	0	0	18.0528	1	1	54.9904	20.3548
DATA	2499	30	34	0	0	A_04_P102373	ENSOCUT00000017957	10713.4	495.19	5.820567e+002	5.827798e+001	595.5	20	4.979731e+000	0	0	0	0	0	0	574.125	1	1	49.5074	20.5185
DATA	2500	30	35	0	0	A_04_P061044	ENSOCUT00000016993	10738.5	495	5.058972e+001	5.832481e+000	96	21	6.401042e+000	0	0	0	0	0	0	49.8943	1	1	65	21.84
DATA	2501	30	36	0	0	A_04_P064719	ENSOCUT00000015459	10763.9	495.433	1.798060e+004	1.798062e+003	17754.5	23	7.627548e+000	0	0	0	0	0	0	17734	1	1	45.835	22.1111
DATA	2502	30	37	0	0	A_04_P058542	ENSOCUT00000011146	10789.2	495.481	4.791224e+003	4.791312e+002	4637	21	5.240919e+000	0	0	0	0	0	0	4725.55	1	1	49.8279	21.0571
DATA	2503	30	38	0	0	A_04_P071119	ENSOCUT00000000259	10814.6	495.329	5.115209e+002	5.123437e+001	556.5	21	4.492158e+000	0	0	0	0	0	0	504.52	1	1	49.5074	20.4444
DATA	2504	30	39	0	0	A_04_P045327	ENSOCUT00000014441	10840.3	495.361	1.653989e+004	1.653992e+003	16835	20	4.207200e+000	0	0	0	0	0	0	16315.3	1	1	51.0895	20.2353
DATA	2505	30	40	0	0	A_04_P083484	ENSOCUT00000013472	10865.5	495.5	1.590933e+003	1.591197e+002	1611	21.5	5.611213e+000	0	0	0	0	0	0	1569.61	1	1	50.4627	21.3333
DATA	2506	30	41	0	0	A_04_P070345	ENSOCUT00000006379	10891.7	495.478	2.911701e+000	2.903039e+000	47	21	7.718328e+000	0	0	0	0	0	0	1.09968	0	0	46.8651	21.5238
DATA	2507	30	42	0	0	A_04_P027597	EB374505	10916.5	495.352	1.150752e+002	1.186737e+001	154.5	22	6.350038e+000	0	0	0	0	0	0	113.582	1	1	57.5363	23.2333
DATA	2508	30	43	0	0	A_04_P023356	EB376702	10941.9	495.386	2.519707e+001	3.841260e+000	69	20	4.942527e+000	0	0	0	0	0	0	24.8777	1	1	57.259	20
DATA	2509	30	44	0	0	A_04_P074709	ENSOCUT00000007969	10967	495.448	1.166608e+002	1.202073e+001	162	19	4.689986e+000	0	0	0	0	0	0	115.221	1	1	43.7019	19.5625
DATA	2510	30	45	0	0	A_04_P068234	A_04_P068234	10992.6	495.427	3.256154e+001	4.358593e+000	78	20	6.489206e+000	0	0	0	0	0	0	32.1709	1	1	57.5363	21.0357
DATA	2511	30	46	0	0	A_04_P072505	ENSOCUT00000014206	11018.1	495.5	2.907062e+000	2.896276e+000	43	22	5.655428e+000	0	0	0	0	0	0	-3.33459	0	0	65	22.875
DATA	2512	30	47	0	0	A_04_P053582	A_04_P053582	11043.4	495.64	1.048557e+004	1.048561e+003	10219.5	20	4.616935e+000	0	0	0	0	0	0	10367.7	1	1	48.8603	19.8333
DATA	2513	30	48	0	0	A_04_P030827	DN888861	11069	495.5	5.386980e+003	5.387058e+002	5298.5	19	6.931893e+000	0	0	0	0	0	0	5328.15	1	1	54.7002	20.6364
DATA	2514	30	49	0	0	A_04_P021512	EB378610	11094.4	495.427	6.847129e+000	2.973298e+000	54	20	6.021288e+000	0	0	0	0	0	0	6.77433	1	0	57.5363	20.4516
DATA	2515	30	50	0	0	A_04_P025668	ENSOCUT00000000761	11119.4	495.64	5.742477e+003	5.742550e+002	5617	22	5.890965e+000	0	0	0	0	0	0	5683.05	1	1	48.8603	22.3182
DATA	2516	30	51	0	0	A_04_P006411	DN890019	11145.1	495.5	8.087854e+000	3.003093e+000	53	20.5	6.537832e+000	0	0	0	0	0	0	8.00532	1	0	65	20.5
DATA	2517	30	52	0	0	A_04_P004868	NM_001163177	11170.2	495.802	1.134520e+003	1.134889e+002	1117	20	4.768830e+000	0	0	0	0	0	0	1123.09	1	1	50.7771	20.3784
DATA	2518	30	53	0	0	A_04_P045582	ENSOCUT00000008790	11195.7	495.5	4.172858e+001	5.077117e+000	88	21	4.158620e+000	0	0	0	0	0	0	41.3029	1	1	65	21
DATA	2519	30	54	0	0	A_04_P050144	ENSOCUT00000012020	11220.8	495.649	5.853733e+003	5.853805e+002	5675.5	21	6.044580e+000	0	0	0	0	0	0	5792.94	1	1	49.8279	22.4138
DATA	2520	30	55	0	0	A_04_P013197	NM_001160290	11246.6	495.573	7.373284e+004	7.373285e+003	70135	23	5.623009e+000	0	0	0	0	0	0	72935.7	1	1	57.5363	23.1852
DATA	2521	30	56	0	0	A_04_P087932	ENSOCUT00000005204	11271.6	495.74	1.643395e+002	1.668709e+001	209	21	4.493261e+000	0	0	0	0	0	0	162.468	1	1	49.5074	20.7576
DATA	2522	30	57	0	0	A_04_P005821	DN890579	11297.2	496.192	2.908700e+000	2.897909e+000	44	20	3.248270e+000	0	0	0	0	0	0	-1.66095	0	0	47.8731	19.5143
DATA	2523	30	58	0	0	A_04_P030817	A_04_P030817	11322.4	496.027	2.046556e+002	2.067020e+001	235	20	3.628394e+000	0	0	0	0	0	0	201.921	1	1	48.5334	20.3704
DATA	2524	30	59	0	0	A_04_P005141	ENSOCUT00000006667	11348.4	495.573	3.908888e+001	4.870857e+000	85	19	4.704077e+000	0	0	0	0	0	0	38.5031	1	1	57.5363	19.4118
DATA	2525	30	60	0	0	A_04_P068588	ENSOCUT00000011301	11373.6	495.878	7.288615e+003	7.288673e+002	6951	21.5	6.664719e+000	0	0	0	0	0	0	7166.48	1	1	48.5334	22.625
DATA	2526	30	61	0	0	A_04_P102027	A_04_P102027	11399	495.545	2.138862e+002	2.158679e+001	252	19	7.193833e+000	0	0	0	0	0	0	209.803	1	1	55.8519	21.5862
DATA	2527	30	62	0	0	A_04_P062657	ENSOCUT00000015540	11424.4	495.973	1.768139e+003	1.768381e+002	1750	18	5.452888e+000	0	0	0	0	0	0	1729.77	1	1	48.5334	18.6552
DATA	2528	30	63	0	0	A_04_P023866	EB376213	11449.7	495.868	8.012937e+003	8.012991e+002	7537	21	6.173313e+000	0	0	0	0	0	0	7813.49	1	1	49.8279	20.5357
DATA	2529	30	64	0	0	A_04_P000506	NM_001082722	11475.4	495.573	2.958286e+000	2.950619e+000	46	23	7.203250e+000	0	0	0	0	0	0	1.35683	0	0	57.5363	22.8529
DATA	2530	30	65	0	0	A_04_P025682	A_04_P025682	11500.6	496	1.209746e+002	1.245432e+001	160	21	4.749569e+000	0	0	0	0	0	0	116.996	1	1	49.1849	21.4074
DATA	2531	30	66	0	0	A_04_P059008	A_04_P059008	11526.1	495.614	1.110687e+001	3.175964e+000	56	20	4.737356e+000	0	0	0	0	0	0	10.6858	1	0	57.259	19.5938
DATA	2532	30	67	0	0	A_04_P028431	EB375560	11551.2	496.027	1.066037e+001	3.176458e+000	57	19	5.251455e+000	0	0	0	0	0	0	10.1986	1	0	48.8603	20.2778
DATA	2533	30	68	0	0	A_04_P040302	A_04_P040302	11577	496.268	3.023256e+000	3.012040e+000	42	20	5.550560e+000	0	0	0	0	0	0	-1.88381	0	0	46.8651	21.0606
DATA	2534	30	69	0	0	A_04_P013035	NM_001195719	11602.4	495.573	4.507375e+000	3.068360e+000	51	21	5.200517e+000	0	0	0	0	0	0	4.25127	1	0	57.5363	21.3143
DATA	2535	30	70	0	0	A_04_P062002	XM_002717263	11627.1	496.041	2.239153e+002	2.259954e+001	258.5	22	7.146945e+000	0	0	0	0	0	0	209.528	1	1	46.8651	22.3103
DATA	2536	30	71	0	0	A_04_P026281	EB373598	11652.4	496.092	1.185121e+004	1.185125e+003	10385.5	19.5	4.716808e+000	0	0	0	0	0	0	10988.2	1	1	49.1849	20.4
DATA	2537	30	72	0	0	A_04_P068028	ENSOCUT00000006704	11677.9	496.095	2.491696e+002	2.511145e+001	275	19	4.409926e+000	0	0	0	0	0	0	228.664	1	1	47.8731	19.6757
DATA	2538	30	73	0	0	A_04_P000594	NM_001081985	11703.5	496	4.039331e+001	5.125669e+000	81.5	18	4.356129e+000	0	0	0	0	0	0	36.6458	1	1	54.1152	18.7
DATA	2539	30	74	0	0	A_04_P074271	ENSOCUT00000015973	11729	496.161	2.439286e+003	2.439495e+002	2222	20	6.286862e+000	0	0	0	0	0	0	2185.47	1	1	51.4001	21.8966
DATA	2540	30	75	0	0	A_04_P046478	ENSOCUT00000000905	11754.5	496	3.251705e+000	3.239641e+000	43	20	6.535429e+000	0	0	0	0	0	0	-3.19523	0	0	54.1152	20.6129
DATA	2541	30	76	0	0	A_04_P073307	ENSOCUT00000017870	11780	496.319	1.073818e+001	3.459496e+000	53	20	5.952351e+000	0	0	0	0	0	0	9.34718	1	0	65	19.6585
DATA	2542	30	77	0	0	A_04_P019801	EB380227	11805.8	496.449	3.356214e+000	3.343762e+000	46.5	19	4.475523e+000	0	0	0	0	0	0	-0.23558	0	0	50.4627	19.9697
DATA	2543	30	78	0	0	A_04_P075382	A_04_P075382	11830.4	496	1.144067e+004	1.144072e+003	9596	23	7.070940e+000	0	0	0	0	0	0	9624.57	1	1	48.5334	22.7917
DATA	2544	30	79	0	0	A_04_P043061	ENSOCUT00000030832	11856	496.5	1.630553e+002	1.667055e+001	181.5	19	5.173348e+000	0	0	0	0	0	0	134.537	1	1	54.7002	18.0741
DATA	2545	30	80	0	0	A_04_P091897	ENSOCUT00000015891	11881.2	496.333	4.232161e+003	4.232309e+002	3406	18	4.884804e+000	0	0	0	0	0	0	3419.54	1	1	49.1849	18.7632
DATA	2546	30	81	0	0	A_04_P010447	DN884788	11906.9	496.605	5.030259e+003	5.030390e+002	3866	19	6.359004e+000	0	0	0	0	0	0	3972.68	1	1	50.7771	20.7027
DATA	2547	30	82	0	0	A_04_P006109	A_04_P006109	11932.4	496.427	1.078119e+001	3.868766e+000	52	22	9.962429e+000	0	0	0	0	1	0	8.30639	1	0	57.5363	25.2
DATA	2548	30	83	0	0	A_04_P096751	ENSOCUT00000013757	11957.6	496.763	8.932216e+002	8.940353e+001	712	19	6.073875e+000	0	0	0	0	0	0	670.484	1	1	49.1849	19.2667
DATA	2549	30	84	66	1	DarkCorner	DarkCorner	11983.4	496.427	3.940278e+000	3.925659e+000	39	21.5	5.610172e+000	0	0	0	0	0	0	-7.24582	0	0	57.5363	19.0455
DATA	2550	30	85	66	1	DarkCorner	DarkCorner	12008.3	496.486	4.059398e+000	4.044337e+000	37	16	4.672803e+000	0	0	0	0	0	0	-9.32103	0	0	47.2035	16.8478
DATA	2551	31	1	66	1	DarkCorner	DarkCorner	9862.61	501.493	3.365671e+000	3.353185e+000	39.5	17	4.625298e+000	0	0	0	0	0	0	-4.39547	0	0	49.8279	17.4047
DATA	2552	31	2	0	0	A_04_P090852	ENSOCUT00000014283	9887.89	501.5	3.126736e+002	3.144093e+001	313.5	22	6.557872e+000	0	0	0	0	0	0	271.299	1	1	65	21.5455
DATA	2553	31	3	0	0	A_04_P018822	ENSOCUT00000030085	9912.94	501.768	3.274394e+004	3.274396e+003	29224	18	4.481146e+000	0	0	0	0	0	0	28835.2	1	1	46.5243	18.4857
DATA	2554	31	4	0	0	A_04_P060465	A_04_P060465	9938.45	501.703	3.218305e+000	3.207626e+000	44	22.5	6.501242e+000	0	0	0	0	0	0	0.802746	0	0	48.8603	22.1154
DATA	2555	31	5	0	0	A_04_P005480	DN890887	9964.33	501.5	3.177870e+000	3.169072e+000	47	17.5	4.342481e+000	0	0	0	0	0	0	1.2448	0	0	57.5363	17.6667
DATA	2556	31	6	0	0	A_04_P070177	ENSOCUT00000017070	9989.38	502	5.023072e+002	5.032818e+001	503	19.5	6.202156e+000	0	0	0	0	0	0	459.307	1	1	48.5334	20.2813
DATA	2557	31	7	0	0	A_04_P097672	ENSOCUT00000008952	10015	501.545	9.810801e+003	9.810850e+002	9303	21.5	7.934896e+000	0	0	0	0	0	0	9063.12	1	1	55.8519	22.3529
DATA	2558	31	8	0	0	A_04_P056362	A_04_P056362	10039.9	501.771	2.477002e+003	2.477192e+002	2285	25	1.348868e+001	0	0	0	0	1	0	2309.14	1	1	46.5243	28.2308
DATA	2559	31	9	0	0	A_04_P007267	DN889164	10065.4	502.153	3.336003e+001	4.516682e+000	77.5	20	4.754826e+000	0	0	0	0	0	0	31.3628	1	1	42.9674	21.5862
DATA	2560	31	10	0	0	A_04_P100272	ENSOCUT00000009913	10091.1	502.184	7.778483e+001	8.344941e+000	122	21.5	6.314266e+000	0	0	0	0	0	0	73.6794	1	1	47.8731	21.4688
DATA	2561	31	11	0	0	A_04_P029472	AY171856	10116.5	501.648	3.247836e+001	4.423162e+000	72	23	5.773005e+000	0	0	0	0	0	0	30.9637	1	1	57.5363	21.5517
DATA	2562	31	12	0	0	A_04_P084372	ENSOCUT00000010617	10141.9	501.614	2.245493e+002	2.265249e+001	257.5	22	7.789695e+000	0	0	0	0	0	0	215.329	1	1	57.259	21.625
DATA	2563	31	13	0	0	A_04_P027320	ENSOCUT00000011730	10167.4	501.573	2.980940e+000	2.969880e+000	44	18	5.688320e+000	0	0	0	0	0	0	-1.43457	0	0	57.5363	18.9032
DATA	2564	31	14	0	0	A_04_P052713	A_04_P052713	10192.6	501.573	3.115572e+000	2.973078e+000	48	19.5	5.315831e+000	0	0	0	0	0	0	3.01643	1	0	65	19.25
DATA	2565	31	15	0	0	A_04_P005226	DN891097	10218.1	501.614	6.486361e+001	7.123676e+000	108	19	5.700877e+000	0	0	0	0	0	0	63.0461	1	1	57.259	18.875
DATA	2566	31	16	0	0	A_04_P051297	ENSOCUT00000016860	10243.5	501.648	3.122620e+000	2.951838e+000	47	20	4.486934e+000	0	0	0	0	0	0	3.04533	1	0	57.5363	20.1515
DATA	2567	31	17	0	0	A_04_P015982	AY175579	10269.2	501.958	2.937539e+000	2.926641e+000	44	20	4.707762e+000	0	0	0	0	0	0	-2.06503	0	0	46.8651	20.3143
DATA	2568	31	18	0	0	A_04_P009614	CU465343	10294.5	502	1.953844e+005	1.953844e+004	192961	21.5	9.308338e+000	0	0	0	0	0	0	191570	1	1	54.1152	23.5
DATA	2569	31	19	0	0	A_04_P023987	EB376094	10319.5	502	2.794317e+002	2.809468e+001	330	24.5	1.103474e+001	0	0	0	0	1	0	274.516	1	1	54.1152	26.4
DATA	2570	31	20	0	0	A_04_P095725	ENSOCUT00000017680	10345	502	5.961695e+001	6.633601e+000	101	21	1.311901e+001	0	0	0	0	1	0	58.6645	1	1	54.9904	27.4138
DATA	2571	31	21	0	0	A_04_P097097	ENSOCUT00000002719	10370.3	502.313	5.592863e+000	2.958448e+000	50	20	5.028992e+000	0	0	0	0	0	0	5.51108	1	0	46.1809	21.0571
DATA	2572	31	22	0	0	A_04_P000923	NM_001082765	10395.9	502.065	2.658157e+002	2.673954e+001	303.5	20	5.086769e+000	0	0	0	0	0	0	262.188	1	1	54.4085	19.9412
DATA	2573	31	23	0	0	A_04_P033312	DN882051	10421.5	502.352	4.931503e+001	5.720876e+000	94	20	6.504436e+000	0	0	0	0	0	0	48.6832	1	1	57.5363	20.3333
DATA	2574	31	24	0	0	A_04_P061810	ENSOCUT00000013940	10446.3	502.1	2.764828e+004	2.764829e+003	27648	20	6.825931e+000	0	0	0	0	0	0	27307.8	1	1	47.2035	21.52
DATA	2575	31	25	0	0	A_04_P015586	AY171786	10471.4	502.024	2.291558e+001	3.693937e+000	69	22	4.755863e+000	0	0	0	0	0	0	22.6419	1	1	36.5637	20.8148
DATA	2576	31	26	0	0	A_04_P020891	DN889318	10497.5	502.352	2.510308e+002	2.526962e+001	289	20	5.619284e+000	0	0	0	0	0	0	248.109	1	1	57.5363	22.1724
DATA	2577	31	27	0	0	A_04_P070152	ENSOCUT00000006781	10522.6	502.404	2.906757e+000	2.895973e+000	46	23	4.229195e+000	0	0	0	0	0	0	1.91829e-005	0	0	65	22.7188
DATA	2578	31	28	0	0	A_04_P047624	NM_001171386	10548.1	502.649	2.197864e+004	2.197866e+003	21614	21.5	6.781141e+000	0	0	0	0	0	0	21726.9	1	1	54.4085	22.125
DATA	2579	31	29	0	0	A_04_P020986	EB379114	10573.5	502.653	2.172793e+001	3.620432e+000	67	20	6.065946e+000	0	0	0	0	0	0	21.4779	1	1	49.5074	20.0645
DATA	2580	31	30	0	0	A_04_P093477	ENSOCUT00000002417	10598.8	502.545	2.746863e+003	2.747016e+002	2696	21.5	7.633774e+000	0	0	0	0	0	0	2714.91	1	1	52.6241	22.2941
DATA	2581	31	31	0	0	A_04_P051667	ENSOCUT00000014107	10624.4	502.325	1.041147e+002	1.080696e+001	145	19.5	7.630609e+000	0	0	0	0	0	0	102.885	1	1	50.7771	20.8214
DATA	2582	31	32	0	0	A_04_P022521	EB377555	10649.5	502.65	6.958129e+001	7.537159e+000	115	20	6.178788e+000	0	0	0	0	0	0	68.7531	1	1	50.4627	21.375
DATA	2583	31	33	0	0	A_04_P019440	EB381410	10675.4	502.427	9.703097e+001	1.012653e+001	141.5	19	4.345409e+000	0	0	0	0	0	0	95.8572	1	1	57.5363	19.4848
DATA	2584	31	34	0	0	A_04_P048345	ENSOCUT00000008834	10700.6	502.506	7.590704e+003	7.590759e+002	7448	22	5.502840e+000	0	0	0	0	0	0	7497.98	1	1	52.3208	22.0938
DATA	2585	31	35	0	0	A_04_P044179	A_04_P044179	10726	502.455	2.909158e+000	2.904873e+000	47.5	21	6.395041e+000	0	0	0	0	0	0	1.91938	0	0	55.8519	22
DATA	2586	31	36	0	0	A_04_P000516	NM_001082330	10751.5	502.5	2.063921e+005	2.063921e+004	204207	22.5	4.356604e+000	0	0	0	0	0	0	203834	1	1	57.5363	21.5
DATA	2587	31	37	0	0	A_04_P019606	EB380527	10776.7	502.5	3.114643e+000	2.915318e+000	48	22	6.830883e+000	0	0	0	0	0	0	3.07595	1	0	57.5363	21.2593
DATA	2588	31	38	0	0	A_04_P031450	A_04_P031450	10802.3	502.5	2.909365e+000	2.898571e+000	46	20	4.569632e+000	0	0	0	0	0	0	-0.073548	0	0	57.5363	19.8077
DATA	2589	31	39	0	0	A_04_P008862	DN887458	10827.5	502.5	1.684288e+002	1.709044e+001	211.5	21	5.306288e+000	0	0	0	0	0	0	166.352	1	1	57.5363	20.8148
DATA	2590	31	40	0	0	A_04_P065248	ENSOCUT00000006669	10853.1	502.5	2.908774e+000	2.909279e+000	48.5	21	4.360992e+000	0	0	0	0	0	0	2.53007	0	0	56.9804	21.3056
DATA	2591	31	41	0	0	A_04_P074195	ENSOCUT00000008811	10878.2	502.7	1.306149e+002	1.337898e+001	172	20	7.417697e+000	0	0	0	0	0	0	129.049	1	1	50.1463	20.9778
DATA	2592	31	42	0	0	A_04_P073361	ENSOCUT00000017865	10903.7	502.5	2.907574e+000	2.896787e+000	46	21.5	6.500049e+000	0	0	0	0	0	0	-1.6379	0	0	57.5363	22.425
DATA	2593	31	43	0	0	A_04_P053122	ENSOCUT00000003428	10929.2	502.962	7.936115e+001	8.447909e+000	124	21	4.873316e+000	0	0	0	0	0	0	78.4538	1	1	49.5074	20.7222
DATA	2594	31	44	0	0	A_04_P016346	AY596432	10955.1	502.974	2.905563e+000	2.898126e+000	46	19	5.087908e+000	0	0	0	0	0	0	1.37623	0	0	47.8731	19.8529
DATA	2595	31	45	0	0	A_04_P021831	ENSOCUT00000008569	10979.6	502.972	5.366086e+003	5.366164e+002	5303	19	5.636709e+000	0	0	0	0	0	0	5308.25	1	1	48.2044	20.0714
DATA	2596	31	46	0	0	A_04_P028759	EC621349	11005.4	503.265	8.539805e+003	8.539854e+002	8479	23	5.923487e+000	0	0	0	0	0	0	8451.37	1	1	46.5243	22.5938
DATA	2597	31	47	0	0	A_04_P074727	ENSOCUT00000005007	11030.9	502.789	5.894552e+002	5.901641e+001	630	20	5.273084e+000	0	0	0	0	0	0	583.518	1	1	48.5334	21.3448
DATA	2598	31	48	0	0	A_04_P036054	ENSOCUT00000013360	11056.4	502.573	1.171412e+001	3.119129e+000	60	20.5	5.306686e+000	0	0	0	0	0	0	11.5999	1	0	57.5363	20.6667
DATA	2599	31	49	0	0	A_04_P005869	EB385071	11081.6	502.573	8.053913e+001	8.556675e+000	128.5	18	7.716338e+000	0	0	0	0	0	0	79.7806	1	1	57.5363	20.5517
DATA	2600	31	50	0	0	A_04_P014100	AF083250	11107	502.545	2.899764e+000	2.893864e+000	48.5	23	9.682021e+000	0	0	0	0	0	0	1.66074	0	0	55.8519	24.6923
DATA	2601	31	51	0	0	A_04_P073194	ENSOCUT00000016732	11132	503.041	1.854570e+004	1.854573e+003	17923	22	6.645694e+000	0	0	0	0	0	0	18382.2	1	1	46.8651	21.6296
DATA	2602	31	52	0	0	A_04_P012931	M99556	11157.6	502.573	3.259785e+001	4.355044e+000	76	22.5	5.155513e+000	0	0	0	0	0	0	32.312	1	1	57.5363	22.8
[truncated: 6,576,677 more chars]
