# Supplementary material for: Identification of potential crucial genes and pathways associated with vein graft restenosis based on gene expression analysis in experimental rabbits
Source: PeerJ. 2018 May 16;6:e4704. doi: 10.7717/peerj.4704 (PMC5960261; doi:10.7717/peerj.4704)
Supplement: Supplemental Information 1 — Raw data and R code used in this manuscript. [file peerj-06-4704-s001.zip › Raw Data/C3.txt]

TYPE	text	text	text	integer	text	float	float	text	integer	text	text	integer	integer	integer	integer	float	float	float	float	float	float	text	text	text	text	text	text	text	text	text	text	text	integer	integer	integer	text	integer	boolean
FEPARAMS	Protocol_Name	Protocol_date	Scan_ScannerName	Scan_NumChannels	Scan_Date	Scan_MicronsPerPixelX	Scan_MicronsPerPixelY	Scan_OriginalGUID	Scan_NumScanPass	Grid_Name	Grid_Date	Grid_NumSubGridRows	Grid_NumSubGridCols	Grid_NumRows	Grid_NumCols	Grid_RowSpacing	Grid_ColSpacing	Grid_OffsetX	Grid_OffsetY	Grid_NomSpotWidth	Grid_NomSpotHeight	Grid_GenomicBuild	FeatureExtractor_Barcode	FeatureExtractor_Sample	FeatureExtractor_ScanFileName	FeatureExtractor_ArrayName	FeatureExtractor_ScanFileGUID	FeatureExtractor_DesignFileName	FeatureExtractor_ExtractionTime	FeatureExtractor_UserName	FeatureExtractor_ComputerName	FeatureExtractor_Version	FeatureExtractor_IsXDRExtraction	FeatureExtractor_ColorMode	FeatureExtractor_QCReportType	DyeNorm_NormFilename	DyeNorm_NormNumProbes	Grid_IsGridFile
DATA	GE1_1100_Jul11 (Read Only)	1-Jul-2011 22:30	Agilent Technologies Scanner G2505C US10450393	1	03-13-2014 12:11:01	5	5	78721089-511f-4b04-b0e3-eec49d9fe777	1	020908_D_F_20120509	09-May-2012 00:00	1	1	532	85	73.3235	63.5	0	36.6617	65	65	oryCun2:oryCun2:Apr2009	1_3		M:\2014.03.13 Human,Rabbit GE 1-color 4x44k(Yousef Amaar,wangqun)\\US10450393_S01.tif	US10450393_S01	78367b21-6668-4b97-9ec6-c9cb6c125e25	020908_D_F_20120509.xml	13-Mar-2014 16:08:52	admin	KCSY01	11.0.1.1	0	0	0		0	0
*
TYPE	float	float	float	integer	integer	float	float	float	integer	float	float	float	integer	float	float	integer	integer	integer	integer	integer	float	float	float	integer	float	float	float	float	float	integer	integer	float	float	float	float	float	integer	float	float	float	float	integer	float	float	float	float	float	integer	float	float	float	float	float	float	float	integer	float	integer	float	float	float	float	integer	float	float	float	float	text	float	float	float	float	float	float	float	float	float	float	float	float	float	float	float	float	float	float	float	float	float	integer	integer	integer	integer	float	integer	text	integer	text	float	float	float	integer	boolean	float	float	boolean	float	boolean	float	boolean	float	boolean	float	boolean	float	boolean	float	boolean	float	boolean	float	boolean	float	boolean	float	boolean
STATS	gDarkOffsetAverage	gDarkOffsetMedian	gDarkOffsetStdDev	gDarkOffsetNumPts	gSaturationValue	gAvgSig2BkgeQC	gAvgSig2BkgNegCtrl	gRatioSig2BkgeQC_NegCtrl	gNumSatFeat	gLocalBGInlierNetAve	gLocalBGInlierAve	gLocalBGInlierSDev	gLocalBGInlierNum	gGlobalBGInlierAve	gGlobalBGInlierSDev	gGlobalBGInlierNum	gNumFeatureNonUnifOL	gNumPopnOL	gNumNonUnifBGOL	gNumPopnBGOL	gOffsetUsed	gGlobalFeatInlierAve	gGlobalFeatInlierSDev	gGlobalFeatInlierNum	AnyColorPrcntFeatNonUnifOL	AnyColorPrcntBGNonUnifOL	AnyColorPrcntFeatPopnOL	AnyColorPrcntBGPopnOL	TotalPrcntFeatOL	gNumNegBGSubFeat	gNonCtrlNumNegFeatBGSubSig	gSpatialDetrendRMSFit	gSpatialDetrendRMSFilteredMinusFit	gSpatialDetrendSurfaceArea	gSpatialDetrendVolume	gSpatialDetrendAveFit	gNonCtrlNumSatFeat	gNonCtrl99PrcntNetSig	gNonCtrl50PrcntNetSig	gNonCtrl1PrcntNetSig	gNonCtrlMedPrcntCVBGSubSig	gCtrleQCNumSatFeat	gCtrleQC99PrcntNetSig	gCtrleQC50PrcntNetSig	gCtrleQC1PrcntNetSig	geQCMedPrcntCVBGSubSig	geQCSig2BkgLow2	gNegCtrlNumInliers	gNegCtrlAveNetSig	gNegCtrlSDevNetSig	gNegCtrlAveBGSubSig	gNegCtrlSDevBGSubSig	gAveNumPixOLLo	gAveNumPixOLHi	gPixCVofHighSignalFeat	gNumHighSignalFeat	AddErrorEstimateGreen	TotalNumFeatures	ROIHeight	ROIWidth	CentroidDiffX	CentroidDiffY	NumFoundFeat	MaxNonUnifEdges	MaxSpotNotFoundEdges	gMultDetrendRMSFit	gMultDetrendSurfaceAverage	eQCLowSigName2	eQCOneColorLogLowSignal	eQCOneColorLogLowSignalError	eQCOneColorLogHighSignal	eQCOneColorLinFitLogLowConc	eQCOneColorLinFitLogLowSignal	eQCOneColorLinFitLogHighConc	eQCOneColorLinFitLogHighSignal	eQCOneColorLinFitSlope	eQCOneColorLinFitIntercept	eQCOneColorLinFitRSQ	eQCOneColorSpikeDetectionLimit	gNonCtrl50PrcntBGSubSig	gCtrleQC50PrcntBGSubSig	gMedPrcntCVProcSignal	geQCMedPrcntCVProcSignal	gOutlierFlagger_Auto_FeatB_Term	gOutlierFlagger_Auto_FeatC_Term	gOutlierFlagger_Auto_BgndB_Term	gOutlierFlagger_Auto_BgndC_Term	OutlierFlagger_FeatChiSq	OutlierFlagger_BgndChiSq	GriddingStatus	IsGoodGrid	NumGeneNonUnifOL	TotalNumberOfReplicatedGenes	gPercentileIntensityProcessedSignal	ExtractionStatus	QCMetricResults	gNonCtrlNumWellAboveBG	ImageDepth	AFHold	gPMTVolts	GlassThickness	gDDN	GridHasBeenOptimized	gNegCtrlSpread	Metric_IsGoodGrid	Metric_IsGoodGrid_IsInRange	Metric_AnyColorPrcntFeatNonUnifOL	Metric_AnyColorPrcntFeatNonUnifOL_IsInRange	Metric_gNegCtrlAveNetSig	Metric_gNegCtrlAveNetSig_IsInRange	Metric_gNegCtrlAveBGSubSig	Metric_gNegCtrlAveBGSubSig_IsInRange	Metric_gNegCtrlSDevBGSubSig	Metric_gNegCtrlSDevBGSubSig_IsInRange	Metric_gSpatialDetrendRMSFilteredMinusFit	Metric_gSpatialDetrendRMSFilteredMinusFit_IsInRange	Metric_gNonCntrlMedCVProcSignal	Metric_gNonCntrlMedCVProcSignal_IsInRange	Metric_gE1aMedCVProcSignal	Metric_gE1aMedCVProcSignal_IsInRange	Metric_absGE1E1aSlope	Metric_absGE1E1aSlope_IsInRange	Metric_DetectionLimit	Metric_DetectionLimit_IsInRange	Metric_gDDN	Metric_gDDN_IsInRange
DATA	7.38466	7.38466	1.73512	0	778102	1.09205	2.19771	0.496903	0	16.2739	23.6586	2.32759	42444	23.6586	2.32759	42444	181	47	450	2766	7.38466	17193.5	70298.7	44993	0.400265	0.995135	0.103936	6.11676	0.413214	3767	2666	2.44418	3.5981	1.00505	6.98774	47.7675	0	447382	210.182	34.7106	10.0736	0	76.0347	41.1228	30.4278	-1	1.07962	146	34.9596	3.68027	-5.38591	2.4932	0.495467	1.4776	0.110354	9054	3.5981	45220	4.39908	7.61855	0.640153	1.04673	41646	0.00588235	0.0588235	0.0581679	1.00064	(+)E1A_r60_3	0	0	0	0	0	0	0	0	0	0	-1	169.782	0.697965	5.75282	-1	795.806	72.4347	65.5	31.5806	1.95591	2.49099	0	1	179	43603	2815.28	1	ExtractionEvaluate	33132	20 Bit	0	353	981.436	-5	0	11.6992	1	1	0.400265	1	34.9596	1	-5.38591	1	2.4932	1	3.5981	1	5.75282	1	-1	0	0	0	-1	0	-5	1
*
TYPE	integer	integer	integer	integer	integer	text	text	float	float	float	float	float	float	float	boolean	boolean	boolean	boolean	boolean	boolean	float	boolean	boolean	float	float
FEATURES	FeatureNum	Row	Col	SubTypeMask	ControlType	ProbeName	SystematicName	PositionX	PositionY	gProcessedSignal	gProcessedSigError	gMedianSignal	gBGMedianSignal	gBGPixSDev	gIsSaturated	gIsFeatNonUnifOL	gIsBGNonUnifOL	gIsFeatPopnOL	gIsBGPopnOL	IsManualFlag	gBGSubSignal	gIsPosAndSignif	gIsWellAboveBG	SpotExtentX	gBGMeanSignal
DATA	1	1	1	260	1	GE_BrightCorner	GE_BrightCorner	6685.48	279.591	3.658593e+005	3.658593e+004	322075	18	6.251388e+000	0	0	0	0	0	0	320887	1	1	57.5363	18.9251
DATA	2	1	2	66	1	DarkCorner	DarkCorner	6710.58	279.427	4.094736e+000	4.078799e+000	40.5	18	6.259796e+000	0	0	0	0	0	0	-5.44803	0	0	57.5363	18.4481
DATA	3	1	3	66	1	DarkCorner	DarkCorner	6736.44	279.43	4.071975e+000	4.056127e+000	38.5	18	5.787814e+000	0	0	0	0	0	0	-5.62901	0	0	50.1463	18.751
DATA	4	1	4	66	1	DarkCorner	DarkCorner	6761.35	278.826	4.052136e+000	4.036365e+000	41	18	5.909043e+000	0	0	0	0	0	0	-4.50686	0	0	46.8651	18.8519
DATA	5	1	5	66	1	DarkCorner	DarkCorner	6786.95	279.173	4.032495e+000	4.016800e+000	40.5	18	5.553209e+000	0	0	0	0	0	0	-5.59776	0	0	47.8731	18.2083
DATA	6	1	6	66	1	DarkCorner	DarkCorner	6812.33	280	4.014082e+000	3.998459e+000	40	19	5.592716e+000	0	0	0	0	0	0	-4.6916	0	0	45.4864	18.7439
DATA	7	1	7	66	1	DarkCorner	DarkCorner	6838.19	278.969	3.998192e+000	3.982631e+000	40	18	5.163413e+000	0	0	0	0	0	0	-6.56233	0	0	45.4864	17.6977
DATA	8	1	8	66	1	DarkCorner	DarkCorner	6862.83	279.244	3.983278e+000	3.967775e+000	36	18	5.552890e+000	0	0	0	0	0	0	-9.57632	0	0	52.3208	18.6629
DATA	9	1	9	66	1	DarkCorner	DarkCorner	6888.72	279.616	3.968745e+000	3.953299e+000	37	18	5.358316e+000	0	0	0	0	0	0	-8.82684	0	0	52.0157	18.2281
DATA	10	1	10	66	1	DarkCorner	DarkCorner	6913.86	279.635	3.956010e+000	3.940613e+000	43	18	5.417036e+000	0	0	0	0	0	0	-4.12414	0	0	48.5334	18.2691
DATA	11	1	11	66	1	DarkCorner	DarkCorner	6939.33	279.5	3.944271e+000	3.928920e+000	37	18	5.729260e+000	0	0	0	0	0	0	-9.20938	0	0	65	18.4118
DATA	12	1	12	0	0	A_04_P063001	XM_002720286	6964.17	279.535	5.908544e+004	5.908546e+003	55040	18	6.162723e+000	0	0	0	0	0	0	54256.6	1	1	47.8731	18.5988
DATA	13	1	13	0	0	A_04_P051597	ENSOCUT00000008133	6989.87	279.835	1.063707e+001	4.050256e+000	56	17	5.802789e+000	0	0	0	0	0	0	9.79334	1	0	50.4627	17.8812
DATA	14	1	14	0	0	A_04_P027222	ENSOCUT00000005833	7015.14	279.743	1.840508e+004	1.840513e+003	17136	18	5.949270e+000	0	0	0	0	0	0	16984	1	1	48.2044	18.216
DATA	15	1	15	0	0	A_04_P054052	A_04_P054052	7040.67	279.5	2.472168e+001	4.609960e+000	70.5	18	5.228019e+000	0	0	0	0	0	0	22.8605	1	1	57.5363	18.4432
DATA	16	1	16	0	0	A_04_P043272	ENSOCUT00000004402	7066.29	279.743	5.774394e+000	3.925960e+000	53	18	5.285364e+000	0	0	0	0	0	0	5.35035	1	0	46.8651	18.5562
DATA	17	1	17	0	0	A_04_P037552	A_04_P037552	7091.5	279.5	3.891800e+000	3.876653e+000	48	17	5.590673e+000	0	0	0	0	0	0	-0.612609	0	0	57.5363	17.8499
DATA	18	1	18	0	0	A_04_P082033	A_04_P082033	7117	279.545	3.885508e+000	3.875777e+000	51	18	5.945401e+000	0	0	0	0	0	0	1.89986	0	0	55.8519	18.1943
DATA	19	1	19	0	0	A_04_P059363	A_04_P059363	7142.42	279.573	3.879838e+000	3.864737e+000	43.5	18	5.599142e+000	0	0	0	0	0	0	-3.85819	0	0	57.5363	17.9905
DATA	20	1	20	0	0	A_04_P069242	XM_002710261	7167.25	279.627	4.022825e+002	4.041299e+001	428	18	5.268275e+000	0	0	0	0	0	0	375.014	1	1	49.1849	18.2384
DATA	21	1	21	0	0	A_04_P004862	ENSOCUT00000000478	7193.19	280.171	5.599132e+001	6.797685e+000	100	18	5.911002e+000	0	0	0	0	0	0	52.2649	1	1	46.8651	18.8639
DATA	22	1	22	0	0	A_04_P004771	ENSOCUT00000010240	7218.31	280	1.131557e+002	1.195282e+001	153	18	5.639968e+000	0	0	0	0	0	0	105.733	1	1	49.1849	17.9591
DATA	23	1	23	0	0	A_04_P102767	NM_001082106	7243.92	279.945	3.862005e+000	3.846973e+000	45	20	6.513329e+000	0	0	0	0	0	0	-5.0627	0	0	46.8651	19.7236
DATA	24	1	24	0	0	A_04_P000126	NM_001082711	7269.42	279.573	3.858917e+000	3.849656e+000	50.5	24	6.673775e+000	0	0	0	0	0	0	1.97034	0	0	57.5363	23.8677
DATA	25	1	25	0	0	A_04_P032346	EB380111	7294.35	279.88	9.523150e+001	1.026848e+001	139	23	6.650313e+000	0	0	0	0	0	0	89.2148	1	1	48.8603	23.129
DATA	26	1	26	0	0	A_04_P070267	ENSOCUT00000014985	7319.76	280.191	2.708428e+003	2.708699e+002	2523	21	6.480458e+000	0	0	0	0	0	0	2539.22	1	1	46.1809	21.6099
DATA	27	1	27	0	0	A_04_P015526	AY171767	7345.5	280.324	7.870081e+001	8.754895e+000	122	20	5.828196e+000	0	0	0	0	0	0	73.8321	1	1	46.5243	19.6949
DATA	28	1	28	0	0	A_04_P078765	A_04_P078765	7370.69	280	7.857926e+003	7.858020e+002	7407	19	5.856964e+000	0	0	0	0	0	0	7375.41	1	1	50.4627	19.7071
DATA	29	1	29	0	0	A_04_P057486	A_04_P057486	7396.21	280.194	2.659737e+003	2.660012e+002	2608	19	5.630501e+000	0	0	0	0	0	0	2497.74	1	1	47.5395	19.9375
DATA	30	1	30	0	0	A_04_P017894	DN891163	7421.5	280	3.844897e+000	3.829932e+000	48	19	5.681024e+000	0	0	0	0	0	0	-0.348705	0	0	54.1152	19.8512
DATA	31	1	31	0	0	A_04_P095828	ENSOCUT00000007697	7446.69	280.023	5.198680e+003	5.198821e+002	4807	20	6.166446e+000	0	0	0	0	0	0	4885.89	1	1	50.7771	19.9534
DATA	32	1	32	0	0	A_04_P028026	NM_001171047	7472.28	280.118	5.266283e+002	5.280170e+001	550	20	6.156010e+000	0	0	0	0	0	0	495.123	1	1	48.8603	19.912
DATA	33	1	33	0	0	A_04_P088378	ENSOCUT00000006681	7497.61	280.069	3.016557e+005	3.016557e+004	292739	20	6.813040e+000	0	0	0	0	0	0	283693	1	1	53.8203	20.3976
DATA	34	1	34	0	0	A_04_P078937	ENSOCUT00000005757	7523.37	280.127	1.477775e+002	1.526471e+001	191	18	6.072398e+000	0	0	0	0	0	0	139.018	1	1	47.5395	18.1162
DATA	35	1	35	0	0	A_04_P010077	DN885580	7548.25	280.356	4.877852e+004	4.877853e+003	45741	18	6.137181e+000	0	0	0	0	0	0	45899.6	1	1	48.5334	18.6161
DATA	36	1	36	0	0	A_04_P066717	ENSOCUT00000004623	7573.94	280.4	1.812264e+005	1.812264e+004	170757	20	6.710655e+000	0	0	0	0	0	0	170568	1	1	50.4627	20.5073
DATA	37	1	37	0	0	A_04_P013199	NM_001160290	7599.55	280.413	5.867572e+004	5.867573e+003	54061	21	6.603423e+000	0	0	0	0	0	0	55235.4	1	1	49.5074	21.2306
DATA	38	1	38	0	0	A_04_P081316	A_04_P081316	7624.51	280.367	9.945058e+003	9.945131e+002	9243	20	6.471830e+000	0	0	0	0	0	0	9363.4	1	1	49.8279	21.0441
DATA	39	1	39	0	0	A_04_P037112	A_04_P037112	7650.42	280.427	3.835944e+000	3.821014e+000	48	21	6.404610e+000	0	0	0	0	0	0	-0.988984	0	0	57.5363	21.0095
DATA	40	1	40	0	0	A_04_P098887	ENSOCUT00000014702	7675.44	280.468	2.241055e+003	2.241381e+002	2189	21	6.493279e+000	0	0	0	0	0	0	2110.58	1	1	49.8279	21.2621
DATA	41	1	41	0	0	A_04_P064857	ENSOCUT00000004572	7701.01	280.686	3.461441e+001	5.154979e+000	82	20	6.132570e+000	0	0	0	0	0	0	32.6038	1	1	46.5243	20.538
DATA	42	1	42	0	0	A_04_P011220	DN883346	7726.19	280.392	1.266799e+002	1.323137e+001	169	21	6.248445e+000	0	0	0	0	0	0	119.326	1	1	49.1849	20.7268
DATA	43	1	43	0	0	A_04_P079667	ENSOCUT00000011515	7751.65	280.56	5.511459e+001	6.705555e+000	103	21	5.784480e+000	0	0	0	0	0	0	51.9203	1	1	49.1849	20.6429
DATA	44	1	44	0	0	A_04_P031917	XM_002722718	7777.07	280.507	5.637079e+002	5.650003e+001	576	20	5.771308e+000	0	0	0	0	0	0	531.059	1	1	48.5334	20.584
DATA	45	1	45	0	0	A_04_P042065	ENSOCUT00000001808	7802.45	280.595	7.923717e+003	7.923809e+002	7587	21	6.353172e+000	0	0	0	0	0	0	7465.12	1	1	49.5074	20.9257
DATA	46	1	46	0	0	A_04_P071767	ENSOCUT00000007587	7827.89	280.852	6.642374e+001	7.661950e+000	111	20	6.225409e+000	0	0	0	0	0	0	62.5825	1	1	50.7771	20.567
DATA	47	1	47	0	0	A_04_P007154	DN889305	7853.01	280.482	1.711717e+005	1.711717e+004	163113	20	6.820256e+000	0	0	0	0	0	0	161261	1	1	51.0895	21.3035
DATA	48	1	48	0	0	A_04_P046489	ENSOCUT00000004739	7878.97	280.971	1.327876e+001	4.043354e+000	61	21	6.371988e+000	0	0	0	0	0	0	12.5104	1	0	46.8651	20.6848
DATA	49	1	49	0	0	A_04_P056577	ENSOCUT00000001503	7904.45	281.039	3.834244e+000	3.819321e+000	48	20	6.079485e+000	0	0	0	0	0	0	-2.66667	0	0	49.1849	19.9901
DATA	50	1	50	0	0	A_04_P071364	ENSOCUT00000013096	7929.45	280.605	8.071984e+002	8.081017e+001	805	20	5.777126e+000	0	0	0	0	0	0	760.317	1	1	49.8279	19.9922
DATA	51	1	51	0	0	A_04_P028631	XM_002717321	7954.65	280.556	1.079668e+002	1.145271e+001	150	20	6.676948e+000	0	0	0	0	0	0	101.681	1	1	48.2044	20.0883
DATA	52	1	52	0	0	A_04_P052759	ENSOCUT00000002509	7980.41	281.096	6.068997e+000	3.868797e+000	54	19	5.656446e+000	0	0	0	0	0	0	5.71511	1	0	48.5334	19.1124
DATA	53	1	53	0	0	A_04_P014071	AF438159	8005.68	281.029	1.637233e+001	4.157720e+000	64	20	5.994233e+000	0	0	0	0	0	0	15.414	1	0	46.5243	19.8873
DATA	54	1	54	0	0	A_04_P056109	A_04_P056109	8031	279.934	3.048121e+002	3.072007e+001	341	20	6.127447e+000	0	0	0	0	0	0	286.847	1	1	44.0646	20.2117
DATA	55	1	55	0	0	A_04_P006676	DN889758	8056.49	280.863	4.447231e+001	5.865364e+000	94	21	6.101893e+000	0	0	0	0	0	0	41.8427	1	1	50.4627	20.5761
DATA	56	1	56	0	0	A_04_P019703	EB380318	8081.77	280.864	1.867478e+002	1.906262e+001	227	20	6.134545e+000	0	0	0	0	0	0	175.636	1	1	50.4627	20.7856
DATA	57	1	57	0	0	A_04_P095310	ENSOCUT00000024973	8107.41	280.795	3.340009e+001	5.079952e+000	81	21	6.072776e+000	0	0	0	0	0	0	31.3977	1	1	50.1463	20.7918
DATA	58	1	58	0	0	A_04_P050157	A_04_P050157	8132.66	280.878	9.240250e+002	9.248183e+001	918	21	6.602621e+000	0	0	0	0	0	0	868.169	1	1	48.8603	21.2729
DATA	59	1	59	0	0	A_04_P023881	A_04_P023881	8158.14	281.311	6.738956e+001	7.752169e+000	112.5	19	5.648972e+000	0	0	0	0	0	0	63.2797	1	1	47.8731	18.8212
DATA	60	1	60	0	0	A_04_P009401	DN886711	8183.38	280.932	3.383335e+001	5.113919e+000	82	18	5.835082e+000	0	0	0	0	0	0	31.7455	1	1	49.1849	18.7192
DATA	61	1	61	0	0	A_04_P013236	ENSOCUT00000013641	8208.91	280.614	4.849194e+001	6.184299e+000	91	18	5.185056e+000	0	0	0	0	0	0	45.4599	1	1	57.259	18.1966
DATA	62	1	62	0	0	A_04_P083639	ENSOCUT00000011453	8233.78	281.836	3.855997e+000	3.848493e+000	51	17	5.463743e+000	0	0	0	0	0	0	2.25019	0	0	40.6843	17.619
DATA	63	1	63	0	0	A_04_P037608	ENSOCUT00000017970	8258.95	281.258	5.189058e+002	5.203286e+001	515	18	5.505496e+000	0	0	0	0	0	0	485.547	1	1	45.835	18.1988
DATA	64	1	64	0	0	A_04_P074527	A_04_P074527	8284.83	281.147	5.592536e+001	6.789627e+000	100	18	5.575028e+000	0	0	0	0	0	0	52.2661	1	1	47.8731	17.8794
DATA	65	1	65	0	0	A_04_P046094	ENSOCUT00000001652	8310.44	280.973	3.203021e+003	3.203253e+002	3058	18	5.239239e+000	0	0	0	0	0	0	2989.36	1	1	48.5334	17.4912
DATA	66	1	66	0	0	A_04_P079202	ENSOCUT00000001319	8335.74	281.026	2.078697e+003	2.079055e+002	1998	18	5.583808e+000	0	0	0	0	0	0	1937.18	1	1	49.1849	18.0601
DATA	67	1	67	0	0	A_04_P010693	DN884296	8361.49	281.133	3.882478e+000	3.869665e+000	48	18	5.338092e+000	0	0	0	0	0	0	1.24039	0	0	49.1849	17.8682
DATA	68	1	68	0	0	A_04_P063507	ENSOCUT00000001054	8386.51	281.07	4.228430e+002	4.246143e+001	433	17	4.953628e+000	0	0	0	0	1	0	392.691	1	1	47.8731	16.8735
DATA	69	1	69	0	0	A_04_P081768	ENSOCUT00000007532	8411.79	281.194	3.930597e+003	3.930789e+002	3526	17	5.296581e+000	0	0	0	0	0	0	3643.05	1	1	47.5395	17.833
DATA	70	1	70	0	0	A_04_P008431	A_04_P008431	8437.53	281.25	6.593439e+001	7.655838e+000	105.5	18	5.271978e+000	0	0	0	0	0	0	60.974	1	1	47.5395	18.1277
DATA	71	1	71	0	0	A_04_P042113	NM_001171452	8462.78	281.215	8.106613e+001	8.996069e+000	117	18	5.500128e+000	0	0	0	0	0	0	74.7856	1	1	45.4864	18.0382
DATA	72	1	72	0	0	A_04_P095477	ENSOCUT00000015277	8488.18	281.311	2.067458e+003	2.067828e+002	1930	18	5.308008e+000	0	0	0	0	0	0	1902.22	1	1	47.8731	18.3098
DATA	73	1	73	0	0	A_04_P032652	ENSOCUT00000011047	8513.61	281.173	8.009686e+001	8.918414e+000	120	18	5.781211e+000	0	0	0	0	0	0	73.4797	1	1	49.1849	18.1801
DATA	74	1	74	0	0	A_04_P059423	ENSOCUT00000005718	8539.09	281.386	2.277195e+001	4.546006e+000	68	18	5.979085e+000	0	0	0	0	0	0	20.8247	1	1	65	18.1589
DATA	75	1	75	66	1	DarkCorner	DarkCorner	8564.5	281.352	3.963577e+000	3.948150e+000	37	18	5.894444e+000	0	0	0	0	0	0	-8.76309	0	0	57.5363	18.228
DATA	76	1	76	66	1	DarkCorner	DarkCorner	8590.14	281.014	3.978719e+000	3.963233e+000	38	18	5.548746e+000	0	0	0	0	0	0	-8.45659	0	0	46.8651	18.1579
DATA	77	1	77	66	1	DarkCorner	DarkCorner	8615.72	281.456	3.994813e+000	3.979264e+000	34	17	5.159600e+000	0	0	0	0	0	0	-11.6896	0	0	50.7771	18.0651
DATA	78	1	78	66	1	DarkCorner	DarkCorner	8640.59	281.284	4.012038e+000	3.996423e+000	36	17	5.196078e+000	0	0	0	0	0	0	-9.42476	0	0	48.5334	17.7245
DATA	79	1	79	66	1	DarkCorner	DarkCorner	8666.2	282	4.030881e+000	4.015192e+000	35	18	5.400188e+000	0	0	0	0	0	0	-8.67573	0	0	46.8651	17.9884
DATA	80	1	80	66	1	DarkCorner	DarkCorner	8692.01	281.561	4.051926e+000	4.036156e+000	39.5	17	5.553698e+000	0	0	0	0	0	0	-6.44775	0	0	45.835	17.3682
DATA	81	1	81	66	1	DarkCorner	DarkCorner	8717.26	281.478	4.074014e+000	4.058158e+000	36	18	5.744263e+000	0	0	0	0	0	0	-9.06236	0	0	52.9257	17.7352
DATA	82	1	82	66	1	DarkCorner	DarkCorner	8742.42	281.427	4.097743e+000	4.081794e+000	39	17	5.810367e+000	0	0	0	0	0	0	-7.48189	0	0	57.5363	17.687
DATA	83	1	83	66	1	DarkCorner	DarkCorner	8767.68	281.579	4.123333e+000	4.107284e+000	38	18	6.025651e+000	0	0	0	0	0	0	-8.08842	0	0	49.5074	17.734
DATA	84	1	84	260	1	GE_BrightCorner	GE_BrightCorner	8793	281.455	3.937741e+005	3.937741e+004	347164	18	5.560409e+000	0	0	0	0	0	0	342655	1	1	55.8519	18.131
DATA	85	1	85	260	1	GE_BrightCorner	GE_BrightCorner	8818.5	281.5	3.855684e+005	3.855684e+004	340857	18	6.349469e+000	0	0	0	0	0	0	333112	1	1	57.5363	18.8023
DATA	86	2	1	260	1	GE_BrightCorner	GE_BrightCorner	6697.68	286.971	3.684901e+005	3.684901e+004	327527	19	6.407603e+000	0	0	0	0	0	0	324596	1	1	46.5243	19.8756
DATA	87	2	2	66	1	DarkCorner	DarkCorner	6723.22	286.914	4.077347e+000	4.061478e+000	43	18	6.284587e+000	0	0	0	0	0	0	-2.76242	0	0	50.4627	19.0628
DATA	88	2	3	66	1	DarkCorner	DarkCorner	6748.51	286.553	4.056218e+000	4.040431e+000	43	19	5.698771e+000	0	0	0	0	0	0	-2.47935	0	0	49.5074	19.6732
DATA	89	2	4	66	1	DarkCorner	DarkCorner	6774.07	287.167	4.035673e+000	4.019966e+000	44	19	6.076065e+000	0	0	0	0	0	0	-3.83282	0	0	46.8651	19.145
DATA	90	2	5	66	1	DarkCorner	DarkCorner	6799.4	286.734	4.017614e+000	4.001977e+000	41	18	5.614193e+000	0	0	0	0	0	0	-5.39964	0	0	53.8203	18.3255
DATA	91	2	6	66	1	DarkCorner	DarkCorner	6824.83	286.592	4.000647e+000	3.985077e+000	39	18	4.926345e+000	0	0	0	0	0	0	-6.30161	0	0	47.5395	18.3952
DATA	92	2	7	66	1	DarkCorner	DarkCorner	6850.62	287.139	3.984236e+000	3.968729e+000	40	18	5.965703e+000	0	0	0	0	0	0	-6.43387	0	0	49.5074	18.809
DATA	93	2	8	66	1	DarkCorner	DarkCorner	6875.4	286.883	3.970267e+000	3.954815e+000	42	19	5.682712e+000	0	0	0	0	0	0	-5.77945	0	0	49.8279	19.0905
DATA	94	2	9	66	1	DarkCorner	DarkCorner	6901.08	287.091	3.956582e+000	3.941183e+000	39	18	4.656006e+000	0	0	0	0	0	0	-7.38869	0	0	47.8731	17.9
DATA	95	2	10	66	1	DarkCorner	DarkCorner	6926.94	287.714	3.943597e+000	3.928249e+000	41	18	6.002550e+000	0	0	0	0	0	0	-6.05865	0	0	44.0646	19
DATA	96	2	11	0	0	A_04_P098104	ENSOCUT00000017239	6951.83	287.282	8.381651e+003	8.381743e+002	7654	19	6.542319e+000	0	0	0	0	0	0	7698.14	1	1	47.2035	19.8945
DATA	97	2	12	0	0	A_04_P068654	A_04_P068654	6977.42	286.573	3.922991e+000	3.907723e+000	45	19	6.909997e+000	0	0	0	0	0	0	-1.4629	0	0	65	19.3611
DATA	98	2	13	0	0	A_04_P056546	A_04_P056546	7002.5	286.648	1.041959e+001	4.035200e+000	61	18	5.927729e+000	0	0	0	0	0	0	9.61706	1	0	57.5363	18.1643
DATA	99	2	14	0	0	A_04_P065787	ENSOCUT00000010925	7028.09	286.614	7.543898e+004	7.543899e+003	73130	18	6.235971e+000	0	0	0	0	0	0	69783.5	1	1	57.259	19.3349
DATA	100	2	15	0	0	A_04_P017626	DN886383	7053.44	287.156	6.810170e+001	7.838631e+000	112	18	5.267806e+000	0	0	0	0	0	0	63.13	1	1	49.5074	19.0146
DATA	101	2	16	0	0	A_04_P011243	A_04_P011243	7078.59	287.092	4.360680e+001	5.833243e+000	89	18	5.671944e+000	0	0	0	0	0	0	40.4967	1	1	49.1849	18.0404
DATA	102	2	17	0	0	A_04_P022353	EB377731	7104.09	287.087	7.743667e+003	7.743764e+002	7102	18	5.941119e+000	0	0	0	0	0	0	7203.48	1	1	46.8651	18.2644
DATA	103	2	18	0	0	A_04_P014205	ENSOCUT00000031781	7129.49	287.229	6.786601e+000	3.921105e+000	52	19	6.021966e+000	0	0	0	0	0	0	6.32297	1	0	47.2035	18.8109
DATA	104	2	19	0	0	A_04_P041252	A_04_P041252	7155	287	4.605581e+002	4.621702e+001	471.5	18	5.403876e+000	0	0	0	0	0	0	429.671	1	1	54.9904	18.9902
DATA	105	2	20	0	0	A_04_P005969	DN890449	7180.5	287	2.032851e+001	4.355440e+000	66	19	5.860994e+000	0	0	0	0	0	0	18.9889	1	1	54.1152	19.0943
DATA	106	2	21	0	0	A_04_P082213	ENSOCUT00000001875	7205.61	287.069	1.829605e+002	1.869624e+001	220	18	6.376544e+000	0	0	0	0	0	0	171.096	1	1	53.8203	18.7427
DATA	107	2	22	0	0	A_04_P069365	ENSOCUT00000003035	7231.42	287.427	6.347736e+001	7.420613e+000	109.5	18	5.526970e+000	0	0	0	0	0	0	59.4259	1	1	57.5363	18.0338
DATA	108	2	23	0	0	A_04_P059255	A_04_P059255	7256.5	287.352	9.531994e+001	1.027641e+001	138	23	6.855672e+000	0	0	0	0	0	0	89.3148	1	1	57.5363	23.0976
DATA	109	2	24	0	0	A_04_P055517	ENSOCUT00000017545	7281.55	287.527	1.183779e+004	1.183785e+003	11251	23	6.082581e+000	0	0	0	0	0	0	11101.3	1	1	49.1849	22.9531
DATA	110	2	25	0	0	A_04_P099339	ENSOCUT00000010655	7307.31	287.521	9.573440e+002	9.581114e+001	956	23	7.396396e+000	0	0	0	0	0	0	898.441	1	1	48.5334	23.4975
DATA	111	2	26	0	0	A_04_P065480	ENSOCUT00000002449	7332.5	287.039	2.852572e+002	2.878194e+001	322	20	5.750996e+000	0	0	0	0	0	0	267.855	1	1	49.1849	20.5143
DATA	112	2	27	0	0	A_04_P054940	A_04_P054940	7358.42	287.427	3.844300e+000	3.833881e+000	50	20	5.873357e+000	0	0	0	0	0	0	1.75318	0	0	57.5363	19.3781
DATA	113	2	28	0	0	A_04_P095174	ENSOCUT00000007358	7383.58	287.427	3.842349e+000	3.836261e+000	50	21	6.126316e+000	0	0	0	0	0	0	2.45046	0	0	65	20.6209
DATA	114	2	29	0	0	A_04_P013701	AF245499	7409	287.455	3.840581e+000	3.825634e+000	45	19	5.828810e+000	0	0	0	0	0	0	-5.0567	0	0	55.8519	19.6834
DATA	115	2	30	0	0	A_04_P067538	ENSOCUT00000014618	7434.25	287.627	2.905523e+003	2.905774e+002	2752	20	6.314943e+000	0	0	0	0	0	0	2733.89	1	1	49.1849	20.4478
DATA	116	2	31	0	0	A_04_P096973	ENSOCUT00000002871	7459.58	287.427	1.355572e+002	1.408442e+001	180.5	20	6.404302e+000	0	0	0	0	0	0	127.591	1	1	57.5363	20.1675
DATA	117	2	32	1028	1	(+)E1A_r60_3	E1A_r60_3	7485.33	287.5	4.123362e+000	3.843668e+000	54	20	6.611791e+000	0	0	0	0	0	0	3.88232	1	0	57.5363	20.7122
DATA	118	2	33	0	0	A_04_P026977	EB372788	7510.5	287.5	1.279228e+002	1.335058e+001	166.5	20	7.574318e+000	0	0	0	0	0	0	120.478	1	1	57.5363	20.5584
DATA	119	2	34	0	0	A_04_P049418	XM_002708151	7535.89	287.5	1.798705e+002	1.838811e+001	222	19	5.845307e+000	0	0	0	0	0	0	169.444	1	1	65	18.615
DATA	120	2	35	0	0	A_04_P009792	DN884792	7561.06	287.519	2.327581e+004	2.327584e+003	21780.5	20	6.912301e+000	0	0	0	0	0	0	21931.4	1	1	50.4627	21.3301
DATA	121	2	36	0	0	A_04_P001422	NM_001082199	7586.67	287.5	5.777655e+005	5.777655e+004	547608	21	7.206557e+000	0	0	0	0	0	0	544496	1	1	57.5363	21.5549
DATA	122	2	37	0	0	A_04_P024911	EB375074	7612.33	287.5	6.995153e+002	7.005561e+001	713.5	22	7.481654e+000	0	0	0	0	0	0	659.345	1	1	57.5363	22.0147
DATA	123	2	38	0	0	A_04_P085717	ENSOCUT00000000896	7637.21	287.6	1.147129e+003	1.147764e+002	1137.5	21	5.721641e+000	0	0	0	0	0	0	1081.43	1	1	49.1849	20.9312
DATA	124	2	39	0	0	A_04_P062858	ENSOCUT00000011756	7662.89	287.5	5.470651e+002	5.483946e+001	576	21	7.071409e+000	0	0	0	0	0	0	515.787	1	1	56.9804	22.1374
DATA	125	2	40	0	0	A_04_P064714	ENSOCUT00000006846	7688.18	287.632	3.632680e+002	3.652666e+001	385	21	6.712405e+000	0	0	0	0	0	0	342.542	1	1	49.5074	21.6244
DATA	126	2	41	0	0	A_04_P033435	DN882827	7713.38	287.736	1.606092e+001	4.139678e+000	64.5	20	5.823360e+000	0	0	0	0	0	0	15.1461	1	0	48.2044	20.4314
DATA	127	2	42	0	0	A_04_P069632	ENSOCUT00000009277	7739.33	287.5	2.792690e+001	4.728172e+000	72.5	21	6.066505e+000	0	0	0	0	0	0	26.3371	1	1	65	20.9124
DATA	128	2	43	0	0	A_04_P030476	DN885909	7764.24	287.447	3.902642e+001	5.457649e+000	87	21	5.447465e+000	0	0	0	0	0	0	36.8062	1	1	49.5074	20.7671
DATA	129	2	44	0	0	A_04_P092658	ENSOCUT00000001986	7789.89	287.5	1.430202e+001	4.074269e+000	63	20	6.070845e+000	0	0	0	0	0	0	13.4889	1	0	56.9804	20.4206
DATA	130	2	45	0	0	A_04_P043702	ENSOCUT00000011326	7815.07	288.324	1.303157e+003	1.303716e+002	1270	21	6.395334e+000	0	0	0	0	0	0	1229.24	1	1	46.8651	21.2537
DATA	131	2	46	0	0	A_04_P012043	A_04_P012043	7840.58	287.573	3.829873e+000	3.814967e+000	47	21	6.126652e+000	0	0	0	0	0	0	-2.10829	0	0	57.5363	21.3381
DATA	132	2	47	0	0	A_04_P049123	A_04_P049123	7866.09	287.614	5.466744e+002	5.480040e+001	563	21	7.369314e+000	0	0	0	0	0	0	515.581	1	1	65	21.8472
DATA	133	2	48	0	0	A_04_P032182	EB376993	7891.44	288.29	2.450714e+002	2.480229e+001	288.5	21	5.865485e+000	0	0	0	0	0	0	231.141	1	1	46.8651	20.5433
DATA	134	2	49	0	0	A_04_P041611	A_04_P041611	7916.91	287.614	3.830617e+000	3.815712e+000	49	20	5.809796e+000	0	0	0	0	0	0	0.0524663	0	0	57.259	20.2871
DATA	135	2	50	0	1	ETG02_36680	ETG02_36680	7942.09	288.029	3.830877e+000	3.815967e+000	48	21	6.286513e+000	0	0	0	0	0	0	-1.52483	0	0	46.8651	20.9158
DATA	136	2	51	0	0	A_04_P084847	ENSOCUT00000004701	7967.54	287.882	2.126604e+002	2.160583e+001	253.5	20	6.580328e+000	0	0	0	0	0	0	200.48	1	1	49.8279	20.2698
DATA	137	2	52	0	0	A_04_P034582	A_04_P034582	7992.75	287.69	3.832530e+000	3.817614e+000	47	19	5.818557e+000	0	0	0	0	0	0	-2.24787	0	0	46.8651	19.3317
DATA	138	2	53	0	0	A_04_P004832	ENSOCUT00000005339	8018.13	287.987	1.517289e+002	1.564600e+001	190	22	6.140615e+000	0	0	0	0	0	0	142.973	1	1	47.5395	21.649
DATA	139	2	54	0	0	A_04_P013646	AF200351	8043.61	287.931	1.580884e+001	4.133907e+000	62	20	5.647455e+000	0	0	0	0	0	0	14.8917	1	0	53.8203	19.7488
DATA	140	2	55	0	0	A_04_P002721	NM_001082324	8068.78	288.11	8.660711e+002	8.669136e+001	863.5	21	6.399426e+000	0	0	0	0	0	0	815.545	1	1	47.8731	21.2057
DATA	141	2	56	1028	1	(+)E1A_r60_a97	E1A_r60_a97	8094.5	288	3.837718e+000	3.822782e+000	47	20.5	5.718172e+000	0	0	0	0	0	0	-1.98219	0	0	65	20.851
DATA	142	2	57	0	0	A_04_P076022	ENSOCUT00000000186	8119.65	288.067	2.894234e+003	2.894487e+002	2557	21	6.649195e+000	0	0	0	0	0	0	2722.76	1	1	49.1849	21.5049
DATA	143	2	58	0	0	A_04_P047476	ENSOCUT00000002987	8145.14	288.192	8.726597e+001	9.528846e+000	124.5	20	5.880566e+000	0	0	0	0	0	0	82.0478	1	1	47.5395	20.2254
DATA	144	2	59	0	0	A_04_P023532	EB376541	8170.5	288.184	8.445377e+001	9.273076e+000	128	18	6.057869e+000	0	0	0	0	0	0	79.3492	1	1	49.1849	18.8325
DATA	145	2	60	0	0	A_04_P079412	ENSOCUT00000011420	8196.42	288.427	9.178269e+001	9.946295e+000	135.5	19	5.062564e+000	0	0	0	0	0	0	86.1688	1	1	57.5363	19.0971
DATA	146	2	61	0	0	A_04_P083754	ENSOCUT00000016000	8221.37	288.37	2.435781e+004	2.435784e+003	22756	17	5.296119e+000	0	0	0	0	0	0	22847.7	1	1	48.2044	17.6863
DATA	147	2	62	0	0	A_04_P012656	M21267	8247.09	288.386	1.652193e+001	4.180190e+000	63.5	19	5.656936e+000	0	0	0	0	0	0	15.4818	1	0	57.259	18.3803
DATA	148	2	63	0	0	A_04_P096342	ENSOCUT00000009409	8272.25	288.39	1.503233e+004	1.503238e+003	13869	18	5.060233e+000	0	0	0	0	0	0	14070.2	1	1	49.8279	18.0887
DATA	149	2	64	0	0	A_04_P058587	ENSOCUT00000006335	8297.5	288.5	1.840720e+003	1.841122e+002	1744	19	6.084776e+000	0	0	0	0	0	0	1720.75	1	1	50.4627	18.6509
DATA	150	2	65	0	0	A_04_P046453	A_04_P046453	8323.42	288.427	3.869644e+000	3.854583e+000	40	18	5.527370e+000	0	0	0	0	0	0	-8.50843	0	0	57.5363	18.2822
DATA	151	2	66	0	0	A_04_P089043	XM_002714991	8348.3	288.507	6.992252e+003	6.992359e+002	6527	19	5.516575e+000	0	0	0	0	0	0	6516.95	1	1	46.8651	18.9904
DATA	152	2	67	0	0	A_04_P001079	NM_001122939	8374	288.455	2.760429e+001	4.751491e+000	69	18	5.356400e+000	0	0	0	0	0	0	25.6822	1	1	65	17.8214
DATA	153	2	68	0	0	A_04_P052767	ENSOCUT00000013514	8399.44	288.534	1.960355e+004	1.960359e+003	18975.5	17	5.377184e+000	0	0	0	0	0	0	18203.4	1	1	49.1849	18.2365
DATA	154	2	69	0	0	A_04_P057510	A_04_P057510	8424.58	288.427	2.908002e+001	4.851275e+000	74	18	5.463491e+000	0	0	0	0	0	0	26.9457	1	1	57.5363	18.4048
DATA	155	2	70	0	0	A_04_P027430	A_04_P027430	8450.07	288.732	9.901028e+001	1.063855e+001	138	18	5.659967e+000	0	0	0	0	0	0	91.5315	1	1	47.5395	18.6473
DATA	156	2	71	0	0	A_04_P090997	ENSOCUT00000005374	8475.27	288.582	1.335877e+004	1.335883e+003	11992.5	18	5.482492e+000	0	0	0	0	0	0	12318.1	1	1	50.7771	18.6634
DATA	157	2	72	0	0	A_04_P075357	ENSOCUT00000016329	8500.59	288.675	7.899222e+001	8.815255e+000	116.5	18	5.458766e+000	0	0	0	0	0	0	72.6365	1	1	51.0895	18.665
DATA	158	2	73	0	0	A_04_P039807	ENSOCUT00000000866	8526.62	288.671	3.940540e+000	3.925203e+000	45	18	6.417739e+000	0	0	0	0	0	0	-0.719528	0	0	49.5074	18.7707
DATA	159	2	74	0	0	A_04_P041729	ENSOCUT00000008241	8551.56	288.74	9.893972e+003	9.894051e+002	8911	19	6.057007e+000	0	0	0	0	0	0	9039.97	1	1	49.5074	18.69
DATA	160	2	75	66	1	DarkCorner	DarkCorner	8577.33	288.5	3.967991e+000	3.952547e+000	39.5	18	5.745624e+000	0	0	0	0	0	0	-7.59109	0	0	57.5363	18.561
DATA	161	2	76	66	1	DarkCorner	DarkCorner	8602.5	288.5	3.983384e+000	3.967880e+000	38	18	4.972903e+000	0	0	0	0	0	0	-7.64893	0	0	65	18.5981
DATA	162	2	77	66	1	DarkCorner	DarkCorner	8628.97	289.14	4.000725e+000	3.985154e+000	38.5	18	6.049048e+000	0	0	0	0	0	0	-7.65245	0	0	53.2255	18.9296
DATA	163	2	78	66	1	DarkCorner	DarkCorner	8653.51	289.494	4.018274e+000	4.002635e+000	37	18	5.359895e+000	0	0	0	0	0	0	-9.45521	0	0	48.8603	18.4603
DATA	164	2	79	66	1	DarkCorner	DarkCorner	8678.53	289.338	4.037817e+000	4.022102e+000	40	17	5.511745e+000	0	0	0	0	0	0	-5.39496	0	0	48.2044	17.7095
DATA	165	2	80	66	1	DarkCorner	DarkCorner	8704.74	289.026	4.060009e+000	4.044207e+000	39	18	5.877970e+000	0	0	0	0	0	0	-6.14905	0	0	49.1849	17.8981
DATA	166	2	81	66	1	DarkCorner	DarkCorner	8729.91	288.987	4.082920e+000	4.067029e+000	36	18	5.989176e+000	0	0	0	0	0	0	-8.35535	0	0	49.1849	18.0816
DATA	167	2	82	66	1	DarkCorner	DarkCorner	8754.66	288.882	4.107200e+000	4.091215e+000	41	17	5.882078e+000	0	0	0	0	0	0	-4.20048	0	0	45.835	17.966
DATA	168	2	83	66	1	DarkCorner	DarkCorner	8780.42	288.573	4.134471e+000	4.118379e+000	40	18	5.699378e+000	0	0	0	0	0	0	-3.36119	0	0	57.5363	18.2029
DATA	169	2	84	66	1	DarkCorner	DarkCorner	8805.58	288.573	4.163024e+000	4.146821e+000	42	19.5	5.787542e+000	0	0	0	0	0	0	-2.57502	0	0	57.5363	19.701
DATA	170	2	85	260	1	GE_BrightCorner	GE_BrightCorner	8831.09	288.614	3.920567e+005	3.920567e+004	337117	18.5	6.167240e+000	0	0	0	0	0	0	337656	1	1	57.259	19.433
DATA	171	3	1	66	1	DarkCorner	DarkCorner	6685.42	293.573	4.107101e+000	4.091116e+000	42	19	6.255733e+000	0	0	0	0	0	0	-2.93974	0	0	57.5363	19.1788
DATA	172	3	2	66	1	DarkCorner	DarkCorner	6710.5	293.648	4.083331e+000	4.067438e+000	45	22	6.105305e+000	0	0	0	0	0	0	-0.888589	0	0	57.5363	21.1702
DATA	173	3	3	66	1	DarkCorner	DarkCorner	6735.91	294	4.060747e+000	4.044942e+000	43	21	6.014574e+000	0	0	0	0	0	0	-4.89657	0	0	48.5334	21.22
DATA	174	3	4	66	1	DarkCorner	DarkCorner	6761.09	293.743	4.040448e+000	4.024722e+000	40	21	5.622654e+000	0	0	0	0	0	0	-5.89826	0	0	47.5395	20.7246
DATA	175	3	5	66	1	DarkCorner	DarkCorner	6786.19	294.026	4.021286e+000	4.005634e+000	38	20.5	5.443184e+000	0	0	0	0	0	0	-7.91108	0	0	49.1849	20.4107
DATA	176	3	6	66	1	DarkCorner	DarkCorner	6812.72	293.974	4.002835e+000	3.987256e+000	39	21	4.960287e+000	0	0	0	0	0	0	-7.32714	0	0	49.1849	20.5577
DATA	177	3	7	66	1	DarkCorner	DarkCorner	6837.21	294.028	3.987024e+000	3.971506e+000	39	21	6.711068e+000	0	0	0	0	0	0	-8.52253	0	0	46.8651	21.0392
DATA	178	3	8	66	1	DarkCorner	DarkCorner	6863.42	294.043	3.971439e+000	3.955982e+000	41	19	5.980877e+000	0	0	0	0	0	0	-4.90387	0	0	46.8651	19.5254
DATA	179	3	9	66	1	DarkCorner	DarkCorner	6888.5	294	3.957754e+000	3.942350e+000	41	19	5.756954e+000	0	0	0	0	0	0	-6.19863	0	0	54.1152	19.1452
DATA	180	3	10	66	1	DarkCorner	DarkCorner	6914.01	294.554	3.944488e+000	3.929136e+000	38	19	5.502091e+000	0	0	0	0	0	0	-8.43534	0	0	51.0895	19.9615
DATA	181	3	11	0	0	A_04_P022736	A_04_P022736	6938.63	294.407	5.332964e+003	5.333108e+002	4837	21.5	6.481791e+000	0	0	0	0	0	0	4897.66	1	1	50.7771	22.3276
DATA	182	3	12	0	0	A_04_P042564	ENSOCUT00000007078	6964.5	294.352	2.057325e+001	4.415560e+000	63	25.5	1.018729e+001	0	0	0	0	0	0	18.9467	1	1	57.5363	26.0577
DATA	183	3	13	0	0	A_04_P068427	ENSOCUT00000001051	6989.53	294.49	4.571861e+003	4.572027e+002	4388.5	23	6.679622e+000	0	1	0	0	0	0	4220.98	1	1	40.6843	22.3878
DATA	184	3	14	0	0	A_04_P025890	ENSOCUT00000017416	7015.42	294.427	1.809520e+005	1.809520e+004	167726	26	8.755546e+000	0	0	0	0	0	0	167456	1	1	57.5363	24.56
DATA	185	3	15	0	0	A_04_P034497	ENSOCUT00000008433	7040.58	294.427	1.087647e+002	1.154780e+001	146.5	23	7.704211e+000	0	0	0	0	0	0	100.863	1	1	57.5363	23.3774
DATA	186	3	16	0	0	A_04_P034047	ENSOCUT00000003439	7066.42	294.427	3.887502e+000	3.872372e+000	44	22	6.181475e+000	0	0	0	0	0	0	-5.34896	0	0	57.5363	20.4783
DATA	187	3	17	0	0	A_04_P068944	ENSOCUT00000017670	7091.38	294.524	1.027021e+003	1.027748e+002	1011	21	7.649810e+000	0	0	0	0	0	0	955.94	1	1	51.7088	20.434
DATA	188	3	18	0	0	A_04_P001051	NM_001082040	7117	294.455	2.888782e+001	4.820861e+000	75.5	20	5.846983e+000	0	0	0	0	0	0	26.9313	1	1	65	20.3273
DATA	189	3	19	0	0	A_04_P000041	NM_001082305	7141.85	294.373	4.824793e+002	4.840162e+001	492	21.5	4.462412e+000	0	0	0	0	0	0	450.431	1	1	49.1849	21.0417
DATA	190	3	20	0	0	A_04_P002472	NM_001082054	7167.58	294.427	7.891505e+004	7.891505e+003	77025.5	20	5.834264e+000	0	0	0	0	0	0	73771.5	1	1	57.5363	20.875
DATA	191	3	21	0	0	A_04_P007346	XM_002716298	7193.33	294.5	1.377159e+005	1.377159e+004	128964	23	5.365869e+000	0	0	0	0	0	0	128895	1	1	57.5363	22.375
DATA	192	3	22	0	0	A_04_P062218	ENSOCUT00000000148	7218.44	294.692	5.953154e+003	5.953277e+002	5642	19	4.739930e+000	0	0	0	0	0	0	5577.89	1	1	52.9257	19.32
DATA	193	3	23	0	0	A_04_P080047	ENSOCUT00000012778	7244	294.733	7.586186e+003	7.586283e+002	7113.5	20	6.945389e+000	0	0	0	0	0	0	7114.84	1	1	52.9257	21.3725
DATA	194	3	24	0	0	A_04_P090489	ENSOCUT00000003026	7269.42	294.427	8.362681e+002	8.371463e+001	843.5	23	6.145668e+000	0	0	0	0	0	0	784.933	1	1	57.5363	23
DATA	195	3	25	0	0	A_04_P096569	ENSOCUT00000006789	7294.14	294.716	3.554043e+004	3.554045e+003	32901	25	5.976031e+000	0	0	0	0	0	0	33385.3	1	1	48.5334	25.6471
DATA	196	3	26	0	0	A_04_P056797	ENSOCUT00000012981	7320.11	294.5	9.720675e+000	3.949356e+000	58	24	8.217330e+000	0	0	0	0	0	0	9.1372	1	0	56.9804	25.25
DATA	197	3	27	0	0	A_04_P077716	ENSOCUT00000010867	7345.5	294.5	5.101968e+001	6.376903e+000	97	21	7.009635e+000	0	0	0	0	0	0	47.9863	1	1	57.5363	21.566
DATA	198	3	28	0	0	A_04_P099004	ENSOCUT00000002951	7370.5	295	1.374757e+004	1.374763e+003	12960	22	6.765669e+000	0	0	0	0	0	0	12938.2	1	1	48.5334	22.5532
DATA	199	3	29	0	0	A_04_P042357	ENSOCUT00000008209	7396.42	294.573	3.836554e+000	3.821622e+000	43	25	6.856667e+000	0	0	0	0	0	0	-6.79457	0	0	57.5363	23.92
DATA	200	3	30	0	0	A_04_P007429	NM_001142262	7421.59	294.628	9.693471e+003	9.693546e+002	9128.5	26	8.254720e+000	0	0	0	0	0	0	9130.39	1	1	52.3208	25.68
DATA	201	3	31	0	0	A_04_P015136	AY175592	7447.05	294.523	1.976848e+002	2.013392e+001	234	22	7.591959e+000	0	0	0	0	0	0	186.267	1	1	55.8519	22.5965
DATA	202	3	32	0	0	A_04_P039055	A_04_P039055	7472.66	295.171	4.231336e+001	5.698538e+000	89	23	5.787877e+000	0	0	0	0	0	0	39.8872	1	1	48.8603	22.4783
DATA	203	3	33	0	0	A_04_P019254	EB382200	7497.57	294.861	6.010484e+001	7.119579e+000	105	26	9.466208e+000	0	0	0	0	0	0	56.6715	1	1	47.8731	26.7333
DATA	204	3	34	0	0	A_04_P001126	NM_001082790	7523.42	294.573	3.830198e+000	3.815290e+000	47	21	5.701068e+000	0	0	0	0	0	0	-2.55245	0	0	57.5363	20.1887
DATA	205	3	35	0	0	A_04_P062752	ENSOCUT00000012714	7548.58	294.573	1.716766e+003	1.717189e+002	1649	23	7.440963e+000	0	0	0	0	0	0	1619.39	1	1	57.5363	24.4528
DATA	206	3	36	0	0	A_04_P016601	CU466064	7574.09	294.614	3.828586e+000	3.813685e+000	51	27	2.583813e+001	0	0	1	0	1	0	-0.00162285	0	0	57.259	34.2667
DATA	207	3	37	0	0	A_04_P082256	ENSOCUT00000016961	7599.5	294.648	4.755782e+002	4.771043e+001	501	26.5	1.232697e+001	0	0	0	0	0	0	448.772	1	1	57.5363	28.7381
DATA	208	3	38	0	0	A_04_P009063	ENSOCUT00000001832	7624.49	294.951	7.893540e+003	7.893632e+002	7591	25.5	5.738129e+000	0	0	0	0	0	0	7450.05	1	1	50.4627	24.82
DATA	209	3	39	0	0	A_04_P052782	ENSOCUT00000013535	7650.42	294.573	1.838950e+001	4.232420e+000	64	22	5.303750e+000	0	0	0	0	0	0	17.3574	1	0	57.5363	22.3621
DATA	210	3	40	0	0	A_04_P012403	ENSOCUT00000015097	7675.5	295	8.315805e+003	8.315892e+002	7957	25.5	6.221769e+000	0	0	0	0	0	0	7850.46	1	1	48.5334	25.7308
DATA	211	3	41	0	0	A_04_P061737	ENSOCUT00000005572	7700.94	295.026	1.858644e+002	1.897313e+001	224	21.5	6.154051e+000	0	0	0	0	0	0	175.479	1	1	48.5334	22.5
DATA	212	3	42	0	0	A_04_P101317	ENSOCUT00000003127	7726.31	295.014	2.801529e+002	2.827328e+001	310	23	6.102090e+000	0	0	0	0	0	0	264.517	1	1	47.2035	22.4815
DATA	213	3	43	0	0	A_04_P075932	ENSOCUT00000016579	7751.66	295.091	6.978528e+003	6.978632e+002	6574	21.5	4.955969e+000	0	0	0	0	0	0	6589.43	1	1	49.1849	21.64
DATA	214	3	44	0	0	A_04_P009207	DN887037	7777.36	295.173	3.825288e+000	3.810400e+000	47	23	5.477279e+000	0	0	0	0	0	0	-1.42885	0	0	49.5074	22.3898
DATA	215	3	45	0	1	RC5	RC5	7803.1	295.148	3.825271e+000	3.810383e+000	45	21	5.685807e+000	0	0	0	0	0	0	-5.07452	0	0	51.7088	21.383
DATA	216	3	46	0	0	A_04_P080282	ENSOCUT00000007233	7827.59	295.092	1.073008e+003	1.073685e+002	1019.5	24	7.366076e+000	0	0	0	0	0	0	1013.21	1	1	49.1849	25.1698
DATA	217	3	47	0	0	A_04_P016281	ENSOCUT00000005253	7853.49	295.333	5.500522e+002	5.513704e+001	555	27	7.221312e+000	0	0	0	0	0	0	519.396	1	1	48.5334	26.66
DATA	218	3	48	0	0	A_04_P059892	A_04_P059892	7878.42	295.432	1.824575e+001	4.224937e+000	68	22	6.069966e+000	0	0	0	0	0	0	17.228	1	0	51.0895	22.82
DATA	219	3	49	0	0	A_04_P008236	DN888159	7904.18	295.183	1.732793e+001	4.186575e+000	65.5	21	5.191373e+000	0	0	0	0	0	0	16.3593	1	0	47.5395	20.8333
DATA	220	3	50	0	0	A_04_P027353	EB377242	7929.44	295.266	3.895478e+002	3.914081e+001	414.5	21.5	6.080868e+000	0	0	0	0	0	0	367.73	1	1	50.7771	22.5417
DATA	221	3	51	0	0	A_04_P095457	ENSOCUT00000013146	7955	295.455	3.826984e+000	3.812125e+000	49	23	5.030357e+000	0	0	0	0	0	0	0.157779	0	0	55.8519	22.96
DATA	222	3	52	0	0	A_04_P023007	EB377085	7980.42	295.427	3.827779e+000	3.812881e+000	49	23	9.097632e+000	0	0	0	0	0	0	-0.330226	0	0	57.5363	23.9773
DATA	223	3	53	0	0	A_04_P008308	DN888081	8005.58	295.427	8.280329e+000	3.902676e+000	57	22	7.516111e+000	0	0	0	0	0	0	7.81196	1	0	57.5363	23.6889
DATA	224	3	54	0	0	A_04_P056733	ENSOCUT00000004937	8031.42	295.427	1.799528e+001	4.218110e+000	64.5	22	4.914960e+000	0	0	0	0	0	0	16.9722	1	0	57.5363	22.9016
DATA	225	3	55	0	0	A_04_P024061	ENSOCUT00000016579	8056.14	295.39	2.608288e+004	2.608291e+003	23609	20.5	6.602795e+000	0	0	0	0	0	0	24591.3	1	1	49.8279	21.8269
DATA	226	3	56	0	1	ETG10_13482	ETG10_13482	8082	295.455	3.832858e+000	3.817940e+000	44.5	23	6.586755e+000	0	0	0	0	0	0	-2.41754	0	0	55.8519	23.1579
DATA	227	3	57	0	0	A_04_P062855	ENSOCUT00000007594	8107.5	295.705	3.881492e+002	3.900241e+001	412.5	23	5.089303e+000	0	0	0	0	0	0	365.631	1	1	50.4627	23.3111
DATA	228	3	58	0	0	A_04_P027030	EB372750	8132.67	295.836	1.705742e+002	1.748033e+001	200	22	5.743289e+000	0	0	0	0	0	0	160.59	1	1	48.2044	21.6875
DATA	229	3	59	0	0	A_04_P021828	EB378225	8158	295.5	2.028983e+002	2.064712e+001	238	21.5	6.781608e+000	0	0	0	0	0	0	190.889	1	1	49.8279	21.36
DATA	230	3	60	0	0	A_04_P026824	EB372964	8183.25	295.627	5.901074e+003	5.901199e+002	5429	18	5.009167e+000	0	0	0	0	0	0	5547.76	1	1	49.1849	18.1875
DATA	231	3	61	0	0	A_04_P021346	EB378782	8208.72	295.683	1.369242e+004	1.369248e+003	12284	21	7.203921e+000	0	0	0	0	0	0	12861.7	1	1	51.4001	22.0588
DATA	232	3	62	0	0	A_04_P014197	D38120	8234.5	295.5	3.849305e+000	3.834323e+000	43	21	7.301552e+000	0	0	0	0	0	0	-5.81797	0	0	65	21.2807
DATA	233	3	63	0	0	A_04_P036502	A_04_P036502	8259.67	295.5	3.853447e+000	3.838450e+000	46.5	19	5.057578e+000	0	0	0	0	0	0	-1.28688	0	0	57.5363	19.1702
DATA	234	3	64	0	0	A_04_P026353	EB373494	8285.11	295.5	3.858147e+000	3.846617e+000	49	20.5	7.495675e+000	0	0	0	0	0	0	1.53295	0	0	56.9804	21.3269
DATA	235	3	65	0	1	ETG04_27747	ETG04_27747	8310.5	295.5	3.863394e+000	3.848357e+000	39	21	6.250401e+000	0	0	0	0	0	0	-8.50654	0	0	57.5363	20.9833
DATA	236	3	66	0	0	A_04_P019697	EB380239	8335.66	295.816	1.019674e+004	1.019681e+003	9317	19	5.438667e+000	0	0	0	0	0	0	9519.73	1	1	49.5074	19.1702
DATA	237	3	67	0	0	A_04_P048123	ENSOCUT00000009868	8361.28	296.095	2.636356e+003	2.636638e+002	2511	22	6.030714e+000	0	0	0	0	0	0	2457.24	1	1	48.8603	22.0732
DATA	238	3	68	0	0	A_04_P075267	ENSOCUT00000014560	8386.26	295.778	6.248547e+003	6.248667e+002	5430	18.5	5.043147e+000	0	0	0	0	0	0	5813.17	1	1	47.5395	19.05
DATA	239	3	69	0	0	A_04_P098337	ENSOCUT00000005251	8411.56	295.805	3.114251e+003	3.114492e+002	2861	20	5.829275e+000	0	0	0	0	0	0	2891.38	1	1	49.8279	20.7551
DATA	240	3	70	0	0	A_04_P001781	NM_001101699	8437.28	295.84	2.432254e+002	2.463074e+001	260.5	19	5.324974e+000	0	0	0	0	0	0	225.307	1	1	49.1849	19.6111
DATA	241	3	71	0	0	A_04_P041737	ENSOCUT00000012414	8462.85	296	2.411484e+002	2.442719e+001	259.5	21	5.708628e+000	0	0	0	0	0	0	222.834	1	1	46.8651	20.4898
DATA	242	3	72	0	0	A_04_P059843	ENSOCUT00000013005	8488.42	295.573	2.581744e+002	2.611103e+001	284.5	22	5.730655e+000	0	0	0	0	0	0	237.908	1	1	57.5363	22.2182
DATA	243	3	73	0	0	A_04_P070582	ENSOCUT00000010954	8513.44	296.29	2.346624e+003	2.346951e+002	2151	20	5.653053e+000	0	0	0	0	0	0	2156.33	1	1	46.8651	20.1458
DATA	244	3	74	0	0	A_04_P086705	ENSOCUT00000030932	8539.09	295.614	1.923849e+001	4.374352e+000	64	21	6.547047e+000	0	0	0	0	0	0	17.6201	1	0	57.259	21.2881
DATA	245	3	75	0	0	A_04_P033262	EB374922	8564.5	295.648	4.516029e+005	4.516029e+004	410363	21	6.788193e+000	0	0	0	0	0	0	412177	1	1	57.5363	21.6346
DATA	246	3	76	0	0	A_04_P046532	ENSOCUT00000005647	8589.54	295.816	1.020408e+004	1.020416e+003	9091.5	20	6.663734e+000	0	0	0	0	0	0	9278.88	1	1	49.8279	21.2115
DATA	247	3	77	66	1	DarkCorner	DarkCorner	8615.26	296.319	3.988554e+000	3.973030e+000	40	22	7.054108e+000	0	0	0	0	0	0	-6.77824	0	0	47.5395	22.4483
DATA	248	3	78	66	1	DarkCorner	DarkCorner	8641.05	296.164	4.006501e+000	3.990907e+000	36	20	6.371689e+000	0	0	0	0	0	0	-9.39014	0	0	46.8651	20.9038
DATA	249	3	79	66	1	DarkCorner	DarkCorner	8665.92	296.254	4.025132e+000	4.009466e+000	38	21	5.378158e+000	0	0	0	0	0	0	-6.85389	0	0	45.1352	20.7636
DATA	250	3	80	66	1	DarkCorner	DarkCorner	8691.69	296.426	4.045975e+000	4.030228e+000	37	21	6.744719e+000	0	0	0	0	0	0	-8.37906	0	0	41.4593	20.2807
DATA	251	3	81	66	1	DarkCorner	DarkCorner	8716.87	296.152	4.068157e+000	4.052323e+000	39	20	4.390098e+000	0	0	0	0	0	0	-5.91829	0	0	49.5074	19.3469
DATA	252	3	82	66	1	DarkCorner	DarkCorner	8742.42	296.136	4.092317e+000	4.076389e+000	37	21	6.734207e+000	0	0	0	0	0	0	-8.03646	0	0	46.1809	20.9423
DATA	253	3	83	66	1	DarkCorner	DarkCorner	8767.64	296.167	4.117984e+000	4.101957e+000	38	21.5	6.260393e+000	0	0	0	0	0	0	-5.67939	0	0	45.4864	20.5741
DATA	254	3	84	66	1	DarkCorner	DarkCorner	8793.28	295.865	4.146210e+000	4.130073e+000	40	22	1.114650e+001	0	0	0	0	0	0	-5.26208	0	0	48.5334	24.2075
DATA	255	3	85	66	1	DarkCorner	DarkCorner	8818.5	296.352	4.175768e+000	4.159516e+000	37	22.5	1.063973e+001	0	0	0	0	0	0	-5.30489	0	0	57.5363	25.3214
DATA	256	4	1	66	1	DarkCorner	DarkCorner	6697.96	300.675	4.089350e+000	4.073434e+000	40	20	6.745319e+000	0	0	0	0	0	0	-4.58912	0	0	48.8603	20.641
DATA	257	4	2	66	1	DarkCorner	DarkCorner	6723.5	301.293	4.065645e+000	4.049821e+000	42	23	7.209396e+000	0	0	0	0	0	0	-3.60259	0	0	51.7088	22.1538
DATA	258	4	3	66	1	DarkCorner	DarkCorner	6747.8	301.119	4.045265e+000	4.029520e+000	41	21	5.751580e+000	0	0	0	0	0	0	-4.7492	0	0	44.0646	21.5143
DATA	259	4	4	66	1	DarkCorner	DarkCorner	6773.84	301.35	4.024693e+000	4.009029e+000	43	21	6.174149e+000	0	0	0	0	0	0	-4.99811	0	0	50.4627	20.1351
DATA	260	4	5	66	1	DarkCorner	DarkCorner	6799.46	301.247	4.006230e+000	3.990638e+000	40	22	6.465087e+000	0	0	0	0	0	0	-5.88735	0	0	51.0895	19.7879
DATA	261	4	6	66	1	DarkCorner	DarkCorner	6825.63	301.167	3.988808e+000	3.973284e+000	40	21	5.588450e+000	0	0	0	0	0	0	-5.7659	0	0	50.1463	20.6667
DATA	262	4	7	66	1	DarkCorner	DarkCorner	6850.12	301.247	3.973640e+000	3.958174e+000	39	20.5	5.965842e+000	0	0	0	0	0	0	-7.401	0	0	52.0157	19.4643
DATA	263	4	8	66	1	DarkCorner	DarkCorner	6875.72	301.296	3.959028e+000	3.943619e+000	36.5	18.5	7.291656e+000	0	0	0	0	0	0	-9.13617	0	0	51.0895	19.4444
DATA	264	4	9	66	1	DarkCorner	DarkCorner	6901.11	301.5	3.945571e+000	3.930214e+000	40	21	7.645727e+000	0	0	0	0	0	0	-6.11259	0	0	56.9804	21.8857
DATA	265	4	10	0	0	A_04_P007297	XM_002718934	6926.35	301.808	4.647017e+002	4.663504e+001	465	24	7.970645e+000	0	0	0	0	0	0	426.773	1	1	49.8279	24.7419
DATA	266	4	11	0	0	A_04_P056782	ENSOCUT00000004056	6951.67	301.5	5.781811e+002	5.794996e+001	582.5	24.5	1.017688e+001	0	0	0	0	0	0	532.475	1	1	57.5363	25.5
DATA	267	4	12	0	0	A_04_P032210	XM_002719787	6976.93	301.542	3.080290e+004	3.080293e+003	29325.5	22.5	9.431535e+000	0	0	0	0	0	0	28442.3	1	1	43.3362	23.9231
DATA	268	4	13	0	0	A_04_P008233	DN888184	7002.5	301.5	1.891617e+001	4.323123e+000	63	23	7.455692e+000	0	0	0	0	0	0	17.5088	1	0	57.5363	22.4412
DATA	269	4	14	0	0	A_04_P062091	NM_001171267	7027.69	301.49	1.980133e+004	1.980137e+003	19499	28	7.641879e+000	0	1	0	0	0	0	18368.2	1	1	39.8942	27.6857
DATA	270	4	15	0	0	A_04_P018659	ENSOCUT00000002389	7053.21	301.74	7.837596e+003	7.837692e+002	7376.5	21.5	6.569725e+000	0	0	0	0	0	0	7285.41	1	1	48.5334	21.25
DATA	271	4	16	0	0	A_04_P085964	ENSOCUT00000002332	7078.38	301.705	5.747183e+003	5.747313e+002	5256	22.5	7.781734e+000	0	0	0	0	0	0	5351.96	1	1	50.4627	22.3462
DATA	272	4	17	0	0	A_04_P009372	EB373933	7104.31	301.662	1.158184e+004	1.158191e+003	10967.5	20	5.564527e+000	0	0	0	0	0	0	10803.7	1	1	48.5334	20.3784
DATA	273	4	18	0	0	A_04_P014445	AY171652	7129.58	301.573	5.862738e+000	3.895902e+000	54	25	4.689643e+000	0	0	0	0	0	0	5.47696	1	0	65	25.4167
DATA	274	4	19	0	0	A_04_P081570	A_04_P081570	7155	301.545	1.653507e+002	1.697653e+001	203	23	7.546883e+000	0	0	0	0	0	0	154.681	1	1	55.8519	22.8824
DATA	275	4	20	0	0	A_04_P027156	EB372624	7180.42	301.573	2.398650e+003	2.398957e+002	2305	24	9.492950e+000	0	0	0	0	0	0	2246.65	1	1	57.5363	24.4333
DATA	276	4	21	0	0	A_04_P065687	NM_001171023	7205.58	301.573	1.880321e+003	1.880712e+002	1831.5	23	5.142308e+000	0	0	0	0	0	0	1763.11	1	1	65	22.88
DATA	277	4	22	0	0	A_04_P054219	ENSOCUT00000011614	7231.42	301.573	1.055955e+002	1.123384e+001	146.5	20	5.725251e+000	0	0	0	0	0	0	99.1135	1	1	57.5363	20.6129
DATA	278	4	23	0	0	A_04_P060687	ENSOCUT00000005027	7256.5	301.648	2.454395e+002	2.484098e+001	273	22	6.103782e+000	0	0	0	0	0	0	230.58	1	1	57.5363	23.5517
DATA	279	4	24	0	0	A_04_P079497	ENSOCUT00000007934	7282	301.545	1.915715e+001	4.279685e+000	70	22	5.742235e+000	0	0	0	0	0	0	18.0114	1	1	55.8519	22.7647
DATA	280	4	25	0	0	A_04_P083457	A_04_P083457	7307.5	301.648	3.120293e+005	3.120293e+004	300881	29	1.052468e+001	0	0	0	0	0	0	293583	1	1	57.5363	30.3
DATA	281	4	26	0	0	A_04_P004873	ENSOCUT00000012021	7332.58	301.573	1.420892e+005	1.420893e+004	134440	21	9.790250e+000	0	0	0	0	0	0	133771	1	1	57.5363	23.8148
DATA	282	4	27	0	0	A_04_P087028	ENSOCUT00000017528	7358.39	301.931	3.834325e+000	3.820070e+000	50	22.5	8.932010e+000	0	0	0	0	0	0	0.672998	0	0	65	23.7083
DATA	283	4	28	0	0	A_04_P013360	AF014728	7383.5	302	3.832395e+000	3.817851e+000	50	23	6.237521e+000	0	0	0	0	0	0	0.502045	0	0	54.1152	23.36
DATA	284	4	29	0	0	A_04_P081724	ENSOCUT00000000404	7408.91	302.104	2.988643e+003	2.988887e+002	2874	29	9.560335e+000	0	0	0	0	0	0	2818.18	1	1	46.8651	29.5
DATA	285	4	30	0	0	A_04_P013024	NM_001170958	7434	302.203	1.516543e+004	1.516548e+003	14016	26	8.501354e+000	0	0	0	0	0	0	14306.2	1	1	46.8651	24.8889
DATA	286	4	31	0	0	A_04_P026626	EB373196	7459.68	301.764	3.828085e+000	3.813186e+000	48	23	8.661676e+000	0	0	0	0	0	0	-0.759512	0	0	47.5395	22.8966
DATA	287	4	32	0	0	A_04_P067342	ENSOCUT00000004134	7485.07	302.194	6.907034e+003	6.907140e+002	6670	26	4.417013e+000	0	0	0	0	0	0	6519.86	1	1	46.8651	25.52
DATA	288	4	33	0	0	A_04_P081432	ENSOCUT00000011917	7510.5	302	3.825786e+000	3.815608e+000	53	22	5.560787e+000	0	0	0	0	0	0	1.79003	0	0	54.1152	21.7879
DATA	289	4	34	0	0	A_04_P073018	ENSOCUT00000015682	7535.97	302.153	2.771217e+002	2.797285e+001	307	20	7.126652e+000	0	0	0	0	0	0	261.714	1	1	46.8651	22.5926
DATA	290	4	35	0	0	A_04_P051502	A_04_P051502	7561.38	302.429	4.272098e+001	5.723571e+000	89	21	5.703423e+000	0	0	0	0	0	0	40.3556	1	1	49.8279	21.9355
DATA	291	4	36	0	0	A_04_P045397	ENSOCUT00000014770	7586.63	302.25	4.689470e+001	6.041151e+000	93	21	7.038011e+000	0	0	0	0	0	0	44.3044	1	1	51.0895	22.5217
DATA	292	4	37	0	0	A_04_P011826	ENSOCUT00000026185	7611.84	302.289	8.459623e+003	8.459709e+002	8032	25	7.103227e+000	0	0	0	0	0	0	7993.56	1	1	49.5074	25.0741
DATA	293	4	38	0	0	A_04_P051517	A_04_P051517	7637.56	302.483	3.805934e+002	3.824930e+001	409	23	6.851211e+000	0	0	0	0	0	0	359.683	1	1	52.9257	23.6744
DATA	294	4	39	0	0	A_04_P056177	ENSOCUT00000004884	7662.91	302.386	1.175953e+005	1.175953e+004	110729	24	6.667323e+000	0	0	0	0	0	0	111144	1	1	57.259	25.8966
DATA	295	4	40	0	0	A_04_P086777	NM_001168707	7688.36	302.628	4.218429e+002	4.235568e+001	453	23	6.920905e+000	0	0	0	0	0	0	398.75	1	1	50.7771	23.9677
DATA	296	4	41	0	0	A_04_P097417	ENSOCUT00000011808	7713.4	302.558	1.836653e+002	1.875679e+001	224.5	23.5	6.379776e+000	0	0	0	0	0	0	173.62	1	1	49.8279	22.6923
DATA	297	4	42	0	0	A_04_P079707	ENSOCUT00000006106	7739.11	302.5	3.820997e+000	3.806125e+000	49	22.5	6.013491e+000	0	0	0	0	0	0	-1.14171	0	0	65	21.9
DATA	298	4	43	0	0	A_04_P027186	EB372580	7764.2	302.598	2.199269e+002	2.231958e+001	245.5	23	5.689409e+000	0	0	0	0	0	0	207.915	1	1	51.4001	23.2703
DATA	299	4	44	0	0	A_04_P019083	EB383298	7789.89	302.5	3.820859e+000	3.805988e+000	48	22	6.029582e+000	0	0	0	0	0	0	-1.9296	0	0	65	22.2432
DATA	300	4	45	0	0	A_04_P070823	ENSOCUT00000000063	7814.87	302.526	5.110135e+003	5.110277e+002	4726	24	6.327475e+000	0	0	0	0	0	0	4830.97	1	1	50.1463	23.5862
DATA	301	4	46	0	0	A_04_P012381	C84316	7840.58	302.427	3.821087e+000	3.806215e+000	46	25	6.736965e+000	0	0	0	0	0	0	-2.03836	0	0	65	24.6207
DATA	302	4	47	0	0	A_04_P074599	ENSOCUT00000011314	7865.81	302.63	2.429419e+003	2.429717e+002	2316	25	6.218253e+000	0	0	0	0	0	0	2296.51	1	1	53.8203	25.6667
DATA	303	4	48	0	0	A_04_P059358	NM_001082636	7891.22	302.688	5.219840e+002	5.233702e+001	541	23	1.272111e+001	0	0	0	0	0	0	493.389	1	1	49.5074	27.08
DATA	304	4	49	0	0	A_04_P007461	DN888937	7916.74	302.526	4.663534e+001	6.020231e+000	95	22	5.353323e+000	0	0	0	0	0	0	44.0742	1	1	50.1463	21.4839
DATA	305	4	50	0	0	A_04_P074704	ENSOCUT00000003430	7942.18	302.549	2.058797e+003	2.059149e+002	1974	23	5.131281e+000	0	0	0	0	0	0	1945.44	1	1	53.2255	22.4828
DATA	306	4	51	0	0	A_04_P006990	DN889456	7967.65	302.835	2.227459e+002	2.259780e+001	259	24	6.441273e+000	0	0	0	0	0	0	210.449	1	1	50.1463	23.36
DATA	307	4	52	0	0	A_04_P001711	NM_001101682	7993.11	302.5	3.784033e+005	3.784033e+004	361545	28.5	1.269652e+001	0	0	0	0	1	0	357411	1	1	56.9804	30.8077
DATA	308	4	53	0	0	A_04_P018921	EB383832	8018.27	302.62	4.473497e+002	4.489696e+001	454	22.5	6.528765e+000	0	0	0	0	0	0	422.42	1	1	50.7771	24.2647
DATA	309	4	54	0	0	A_04_P023322	EB376729	8043.67	302.5	8.589896e+000	3.907391e+000	58.5	20	4.969260e+000	0	0	0	0	0	0	8.10831	1	0	65	22.125
DATA	310	4	55	0	1	RC1	RC1	8069.42	302.573	3.828213e+000	3.813314e+000	44	25	7.214385e+000	0	0	0	0	0	0	-4.45664	0	0	57.5363	25.2121
DATA	311	4	56	0	0	A_04_P093863	ENSOCUT00000012055	8094.6	302.512	7.768051e+000	3.893396e+000	55	24	6.630357e+000	0	0	0	0	0	0	7.32617	1	0	50.4627	24.4643
DATA	312	4	57	0	0	A_04_P009856	CU464323	8120	302.545	1.953871e+001	4.288167e+000	67	25	6.085596e+000	0	0	0	0	0	0	18.4174	1	1	55.8519	25.0345
DATA	313	4	58	0	0	A_04_P099427	ENSOCUT00000009041	8145.85	303.093	3.834236e+000	3.819313e+000	47	20.5	6.752914e+000	0	0	0	0	0	0	-1.5835	0	0	47.8731	21.75
DATA	314	4	59	0	0	A_04_P102339	ENSOCUT00000031821	8170.58	302.573	1.675713e+001	4.173428e+000	64	22	8.681611e+000	0	0	0	0	0	0	15.7745	1	0	57.5363	23.7037
DATA	315	4	60	0	0	A_04_P082917	ENSOCUT00000016400	8196.42	302.573	1.206630e+003	1.207236e+002	1182	22	8.738495e+000	0	0	0	0	0	0	1134.93	1	1	57.5363	24.8065
DATA	316	4	61	0	0	A_04_P001312	NM_001082075	8221.55	303.101	3.025239e+004	3.025242e+003	28194	23	7.824645e+000	0	0	0	0	0	0	28430.9	1	1	47.5395	23.9259
DATA	317	4	62	0	0	A_04_P090792	ENSOCUT00000011871	8247.09	302.614	3.847821e+000	3.832845e+000	45.5	24	7.619965e+000	0	0	0	0	0	0	-2.24211	0	0	65	24.7714
DATA	318	4	63	0	0	A_04_P004992	NM_001253734	8272.5	302.863	5.925376e+005	5.925376e+004	555474	25.5	1.112335e+001	0	0	0	0	0	0	555617	1	1	55.8519	28.1071
DATA	319	4	64	0	0	A_04_P059995	ENSOCUT00000001601	8297.5	303	3.857046e+000	3.842034e+000	48	21.5	6.345964e+000	0	0	0	0	0	0	-0.677673	0	0	54.1152	20.9333
DATA	320	4	65	0	0	A_04_P074411	ENSOCUT00000017566	8323.38	303	1.074076e+003	1.074765e+002	1043	21.5	6.293000e+000	0	0	0	0	0	0	1004.4	1	1	48.5334	22.75
DATA	321	4	66	0	0	A_04_P005853	DN890551	8348.5	303	8.027736e+000	3.936555e+000	56	24.5	6.064717e+000	0	0	0	0	0	0	7.49503	1	0	65	24.4583
DATA	322	4	67	0	0	A_04_P029091	A_04_P029091	8374	303	4.282435e+002	4.299803e+001	441	26	8.506300e+000	0	0	0	0	0	0	399.112	1	1	65	26.5714
DATA	323	4	68	0	0	A_04_P013158	ENSOCUT00000013068	8399.24	303	3.349946e+002	3.372206e+001	353	21	6.075360e+000	0	0	0	0	0	0	311.598	1	1	46.8651	22.92
DATA	324	4	69	0	0	A_04_P084544	ENSOCUT00000007226	8424.5	303.2	1.145730e+003	1.146386e+002	1096	21	5.356273e+000	0	0	0	0	0	0	1063.45	1	1	47.2035	21.2414
DATA	325	4	70	0	0	A_04_P019111	CU464948	8450.39	303.069	7.329263e+001	8.295686e+000	114.5	22	5.448189e+000	0	0	0	0	0	0	67.8641	1	1	53.8203	21.8
DATA	326	4	71	0	0	A_04_P063587	ENSOCUT00000014925	8475.59	303.107	3.911130e+000	3.901025e+000	49.5	21	5.215798e+000	0	0	0	0	0	0	1.84486	0	0	48.8603	20.7273
DATA	327	4	72	0	0	A_04_P070492	A_04_P070492	8500.91	303.386	1.008479e+001	4.034864e+000	55	21	6.043322e+000	0	0	0	0	0	0	9.28791	1	0	57.259	22
DATA	328	4	73	0	0	A_04_P071864	ENSOCUT00000010188	8526.15	303.187	5.575667e+003	5.575804e+002	4913.5	21	5.687334e+000	0	0	0	0	0	0	5119.28	1	1	48.2044	21.9063
DATA	329	4	74	0	0	A_04_P037297	ENSOCUT00000014712	8551.58	303.427	2.667610e+002	2.696432e+001	289	23	5.345225e+000	0	0	0	0	0	0	244.111	1	1	57.5363	23.1429
DATA	330	4	75	0	0	A_04_P055493	ENSOCUT00000009565	8577.42	303.427	3.961934e+000	3.947555e+000	47.5	20	7.000203e+000	0	0	0	0	0	0	0.826429	0	0	57.5363	21.8148
DATA	331	4	76	0	0	A_04_P090039	ENSOCUT00000003621	8602.38	303.295	1.553348e+004	1.553353e+003	14005	23	1.053800e+001	0	0	0	0	0	0	14107.2	1	1	50.4627	25.871
DATA	332	4	77	66	1	DarkCorner	DarkCorner	8628.13	303.62	3.994401e+000	3.978854e+000	39	20.5	6.670765e+000	0	0	0	0	0	0	-6.2951	0	0	50.1463	22.5294
DATA	333	4	78	66	1	DarkCorner	DarkCorner	8653.42	303.103	4.012900e+000	3.997282e+000	37	19.5	4.017817e+000	0	0	0	0	0	0	-7.5426	0	0	50.1463	19.9286
DATA	334	4	79	66	1	DarkCorner	DarkCorner	8678.92	303.563	4.032673e+000	4.016978e+000	38.5	23	5.244767e+000	0	0	0	0	0	0	-5.43819	0	0	44.4243	22.8485
DATA	335	4	80	66	1	DarkCorner	DarkCorner	8704.21	303.478	4.054081e+000	4.038302e+000	37	20	4.987816e+000	0	0	0	0	0	0	-7.6344	0	0	46.5243	20.7143
DATA	336	4	81	66	1	DarkCorner	DarkCorner	8729.72	303.437	4.077365e+000	4.061495e+000	39	19	4.046832e+000	0	0	0	0	0	0	-6.57439	0	0	48.2044	19.3448
DATA	337	4	82	66	1	DarkCorner	DarkCorner	8755.54	303.671	4.102691e+000	4.086723e+000	36.5	18	7.173466e+000	0	0	0	0	0	0	-7.85221	0	0	50.1463	20.3
DATA	338	4	83	66	1	DarkCorner	DarkCorner	8780.44	303.803	4.129013e+000	4.112943e+000	38	21	4.663557e+000	0	0	0	0	0	0	-5.35439	0	0	47.5395	20.9655
DATA	339	4	84	66	1	DarkCorner	DarkCorner	8805.85	303.671	4.157999e+000	4.141815e+000	39	20	6.602521e+000	0	0	0	0	0	0	-5.01546	0	0	48.2044	20.6286
DATA	340	4	85	66	1	DarkCorner	DarkCorner	8830.86	303.543	4.188634e+000	4.172331e+000	37	18	5.471813e+000	0	0	0	0	0	0	-7.96868	0	0	53.8203	19.0402
DATA	341	5	1	66	1	DarkCorner	DarkCorner	6685.82	309.013	4.094394e+000	4.078458e+000	41	18	5.996627e+000	0	0	0	0	0	0	-4.26102	0	0	49.1849	18.5622
DATA	342	5	2	66	1	DarkCorner	DarkCorner	6710.26	308.802	4.071542e+000	4.055695e+000	41	24	7.857877e+000	0	0	0	0	0	0	-4.9226	0	0	50.7771	22.2903
DATA	343	5	3	66	1	DarkCorner	DarkCorner	6736.09	308.874	4.048889e+000	4.033131e+000	38	23	6.354278e+000	0	0	0	0	0	0	-7.4744	0	0	52.9257	21.3448
DATA	344	5	4	66	1	DarkCorner	DarkCorner	6761.03	308.791	4.028729e+000	4.013049e+000	43	21	6.324441e+000	0	0	0	0	0	0	-3.45735	0	0	46.1809	21.1522
DATA	345	5	5	66	1	DarkCorner	DarkCorner	6786.67	308.718	4.009526e+000	3.993921e+000	38	20	7.037270e+000	0	0	0	0	0	0	-7.85002	0	0	50.1463	20.1471
DATA	346	5	6	66	1	DarkCorner	DarkCorner	6812.21	308.765	3.991754e+000	3.976218e+000	42	23	6.908153e+000	0	0	0	0	0	0	-4.60579	0	0	46.1809	21.5484
DATA	347	5	7	66	1	DarkCorner	DarkCorner	6837.46	308.725	3.975583e+000	3.960110e+000	41	21	8.071793e+000	0	0	0	0	0	0	-5.99357	0	0	46.8651	21.6667
DATA	348	5	8	66	1	DarkCorner	DarkCorner	6862.94	309.309	3.960066e+000	3.944653e+000	41	19	8.742062e+000	0	0	0	0	0	0	-5.69549	0	0	49.1849	21.0968
DATA	349	5	9	66	1	DarkCorner	DarkCorner	6887.86	309	3.946704e+000	3.931343e+000	40	21	9.090011e+000	0	0	0	0	0	0	-5.95091	0	0	46.8651	22.4643
DATA	350	5	10	0	0	A_04_P030857	DN889303	6913.58	308.573	6.252826e+004	6.252828e+003	58490.5	21	5.518298e+000	0	0	0	0	0	0	57411	1	1	57.5363	22.4194
DATA	351	5	11	0	0	A_04_P001991	NM_001082715	6939.24	309.333	2.758861e+003	2.759137e+002	2582.5	25	7.804744e+000	0	0	0	0	0	0	2541.08	1	1	45.4864	26.6071
DATA	352	5	12	0	0	A_04_P047999	ENSOCUT00000014419	6964.5	308.648	1.857566e+005	1.857566e+004	171032	24	1.124392e+001	0	0	0	0	0	0	171537	1	1	57.5363	24.6774
DATA	353	5	13	0	0	A_04_P028791	ENSOCUT00000003796	6989.91	308.614	4.920821e+002	4.936146e+001	491	23	7.682248e+000	0	0	0	0	0	0	455.553	1	1	57.259	22.2059
DATA	354	5	14	0	0	A_04_P014198	D38120	7015.5	308.648	3.892749e+000	3.877598e+000	44.5	25.5	7.824434e+000	0	0	0	0	0	0	-2.83017	0	0	57.5363	25.4375
DATA	355	5	15	0	0	A_04_P039539	A_04_P039539	7040.5	309	3.884450e+000	3.869331e+000	48.5	23	6.494958e+000	0	0	0	0	0	0	-0.211296	0	0	54.1152	23.5938
DATA	356	5	16	0	0	A_04_P084133	ENSOCUT00000007699	7066.39	308.931	5.663214e+000	3.903138e+000	52	22	7.181608e+000	0	0	0	0	0	0	5.27645	1	0	53.8203	22.037
DATA	357	5	17	0	0	A_04_P023707	EB376354	7091.43	308.987	8.529783e+003	8.529870e+002	8014.5	22	5.537361e+000	0	0	0	0	0	0	7960.99	1	1	49.1849	21.9355
DATA	358	5	18	0	0	A_04_P049882	ENSOCUT00000015321	7117	309	4.905461e+000	3.880162e+000	53	22	6.698732e+000	0	0	0	0	0	0	4.58566	1	0	65	22.3889
DATA	359	5	19	0	0	A_04_P042444	ENSOCUT00000014191	7142.5	309	2.723315e+005	2.723315e+004	253198	27	6.993012e+000	0	0	0	0	0	0	254943	1	1	54.1152	27.4688
DATA	360	5	20	0	0	A_04_P067377	ENSOCUT00000011140	7167.5	309	8.463927e+001	9.293709e+000	128	25	1.134957e+001	0	0	0	0	0	0	79.336	1	1	54.1152	25.7931
DATA	361	5	21	0	0	A_04_P065742	ENSOCUT00000003173	7193.09	309.065	3.708842e+001	5.334375e+000	80.5	24	9.550170e+000	0	0	0	0	0	0	34.8058	1	1	54.4085	26.9667
DATA	362	5	22	0	0	A_04_P035757	A_04_P035757	7217.97	309.414	3.844853e+000	3.829889e+000	45.5	22	5.512339e+000	0	0	0	0	0	0	-3.55904	0	0	43.3362	21.9459
DATA	363	5	23	0	0	A_04_P015607	AY171798	7243.91	309.386	6.894191e+000	3.887851e+000	57.5	22	9.408247e+000	0	0	0	0	0	0	6.48312	1	0	57.259	24.4688
DATA	364	5	24	0	0	A_04_P094717	ENSOCUT00000004082	7269.12	309.261	3.665161e+002	3.685046e+001	396.5	26	5.729622e+000	0	0	0	0	0	0	344.942	1	1	46.1809	24.5
DATA	365	5	25	0	0	A_04_P014091	ENSOCUT00000031602	7294.58	309.427	4.687167e+002	4.702709e+001	483.5	22	8.362978e+000	0	0	0	0	0	0	441.47	1	1	57.5363	24.7576
DATA	366	5	26	0	0	A_04_P091137	ENSOCUT00000015453	7320.09	309.386	2.943606e+002	2.968258e+001	326	24	1.127140e+001	0	0	0	0	0	0	277.433	1	1	57.259	27.5294
DATA	367	5	27	0	0	A_04_P031177	ENSOCUT00000016899	7345.5	309.352	3.830321e+000	3.815414e+000	46.5	21	1.278101e+001	0	0	0	0	0	0	-2.13345	0	0	65	25.6667
DATA	368	5	28	0	0	A_04_P085002	ENSOCUT00000010307	7370.58	309.427	2.317087e+002	2.348257e+001	263.5	22	5.298742e+000	0	0	0	0	0	0	218.627	1	1	65	23.08
DATA	369	5	29	0	0	A_04_P096633	ENSOCUT00000005416	7395.74	309.222	2.663685e+003	2.663957e+002	2536.5	30	8.791388e+000	0	0	0	0	1	0	2514.35	1	1	47.5395	30.5667
DATA	370	5	30	0	0	A_04_P066036	A_04_P066036	7421.58	309.427	2.152461e+002	2.185922e+001	249.5	25.5	8.271949e+000	0	0	0	0	0	0	203.27	1	1	57.5363	25.3824
DATA	371	5	31	0	0	A_04_P006176	ENSOCUT00000021550	7446.94	309.713	3.146155e+003	3.146385e+002	2969	22	6.212092e+000	0	0	0	0	0	0	2972.3	1	1	52.9257	21.4865
DATA	372	5	32	0	0	A_04_P022811	EB377296	7472.37	309.64	4.442534e+003	4.442697e+002	4145	23.5	5.760938e+000	0	0	0	0	0	0	4198.3	1	1	48.8603	22.8333
DATA	373	5	33	0	0	A_04_P025096	EB374845	7497.53	309.443	1.507629e+003	1.508109e+002	1385	22.5	5.900847e+000	0	0	0	0	0	0	1425.08	1	1	50.4627	23.5
DATA	374	5	34	0	0	A_04_P048023	ENSOCUT00000008981	7523.42	309.427	4.793300e+003	4.793451e+002	4531.5	22	7.166529e+000	0	0	0	0	0	0	4531.92	1	1	57.5363	23.3226
DATA	375	5	35	0	0	A_04_P010086	DN885552	7548.5	309.5	3.819677e+000	3.812189e+000	51	25	7.002857e+000	0	0	0	0	0	0	2.2419	0	0	57.5363	24.96
DATA	376	5	36	0	0	A_04_P014196	D38120	7574.11	309.5	4.813991e+000	3.834477e+000	55	21	5.779732e+000	0	0	0	0	0	0	4.55325	1	0	65	21.9697
DATA	377	5	37	0	0	A_04_P056565	ENSOCUT00000004139	7599.5	309.5	8.104551e+000	3.888957e+000	57	24	7.953712e+000	0	0	0	0	0	0	7.66673	1	0	57.5363	25.3077
DATA	378	5	38	0	0	A_04_P018017	DN888386	7624.67	309.5	2.965334e+002	2.989622e+001	327	24	6.238107e+000	0	0	0	0	0	0	280.549	1	1	57.5363	22.7742
DATA	379	5	39	0	0	A_04_P093983	ENSOCUT00000009340	7650.33	309.5	3.604944e+003	3.605145e+002	3463	23	7.088999e+000	0	0	0	0	0	0	3410.99	1	1	57.5363	24.4474
DATA	380	5	40	0	0	A_04_P089029	ENSOCUT00000010286	7675.49	309.738	7.383731e+003	7.383829e+002	6898	27.5	6.790151e+000	0	0	0	0	0	0	6987.32	1	1	50.7771	27.1154
DATA	381	5	41	0	0	A_04_P001791	NM_001101690	7700.69	309.517	2.419457e+003	2.419756e+002	2285	23	5.195325e+000	0	0	0	0	0	0	2289.63	1	1	52.3208	22.4839
DATA	382	5	42	0	0	A_04_P001161	NM_001082337	7726.39	309.845	4.827275e+001	6.144574e+000	96	23	6.635357e+000	0	0	0	0	0	0	45.687	1	1	47.5395	22.8065
DATA	383	5	43	0	0	A_04_P071052	ENSOCUT00000006415	7752.06	309.775	3.816530e+000	3.801675e+000	43	25	5.199256e+000	0	0	0	0	0	0	-5.54865	0	0	46.8651	24.9677
DATA	384	5	44	0	0	A_04_P024826	XM_002716628	7777.2	309.789	3.740628e+002	3.759896e+001	411	22	5.070594e+000	0	0	0	0	0	0	354.035	1	1	47.5395	22.3714
DATA	385	5	45	0	0	A_04_P078132	ENSOCUT00000008341	7802.38	310	2.768676e+003	2.768937e+002	2643	22.5	7.154085e+000	0	0	0	0	0	0	2620.49	1	1	48.5334	22.9706
DATA	386	5	46	0	0	A_04_P087562	A_04_P087562	7828	309.545	3.816817e+000	3.819520e+000	53	23	6.787037e+000	0	0	0	0	0	0	3.46204	0	0	65	23.7714
DATA	387	5	47	0	0	A_04_P021063	EB379055	7853.42	309.573	5.249452e+001	6.481761e+000	100	27	5.902979e+000	0	0	0	0	0	0	49.677	1	1	57.5363	25.6129
DATA	388	5	48	0	0	A_04_P067382	ENSOCUT00000017859	7878.58	309.573	3.817345e+000	3.802488e+000	46	27	7.969187e+000	0	0	0	0	0	0	-3.47728	0	0	57.5363	27.2143
DATA	389	5	49	0	0	A_04_P049587	ENSOCUT00000003929	7904.42	309.573	1.939224e+001	4.268826e+000	68	22	7.544226e+000	0	0	0	0	0	0	18.3477	1	1	65	23.2143
DATA	390	5	50	0	0	A_04_P041387	A_04_P041387	7929.5	309.648	1.100725e+001	3.959518e+000	59.5	21.5	5.392897e+000	0	0	0	0	0	0	10.413	1	0	65	21.75
DATA	391	5	51	0	0	A_04_P019937	EB380123	7954.91	309.614	6.241620e+000	3.855030e+000	56.5	22	5.499759e+000	0	0	0	0	0	0	5.90352	1	0	65	22.6071
DATA	392	5	52	0	0	A_04_P021058	EB379058	7980.5	310	8.587986e+004	8.587987e+003	82134	26	7.003255e+000	0	0	0	0	0	0	81213.8	1	1	54.1152	24.2593
DATA	393	5	53	0	0	A_04_P077063	ENSOCUT00000012523	8005.5	310	3.820712e+000	3.807004e+000	50	25	7.441701e+000	0	0	0	0	0	0	0.889441	0	0	54.1152	26.0741
DATA	394	5	54	0	0	A_04_P043281	ENSOCUT00000002500	8031.03	310.039	3.821936e+000	3.808409e+000	49	23	6.351470e+000	0	0	0	0	0	0	0.957949	0	0	46.8651	23.8
DATA	395	5	55	0	0	A_04_P072567	A_04_P072567	8056.22	309.904	9.454077e+004	9.454078e+003	89757	23	5.753965e+000	0	0	0	0	0	0	89316.1	1	1	47.8731	22.9459
DATA	396	5	56	0	0	A_04_P072102	A_04_P072102	8081.84	310.026	3.825108e+000	3.819333e+000	50.5	24.5	8.634435e+000	0	0	0	0	0	0	2.49001	0	0	48.2044	24.8529
DATA	397	5	57	0	0	A_04_P011966	DN881966	8107.19	310.026	3.459421e+002	3.480362e+001	374.5	25	6.385804e+000	0	0	0	0	0	0	326.514	1	1	49.1849	24.3871
DATA	398	5	58	0	0	A_04_P043297	ENSOCUT00000009446	8132.61	310	7.208256e+001	8.155311e+000	116	23	6.321634e+000	0	0	0	0	0	0	67.9938	1	1	49.1849	22.9655
DATA	399	5	59	0	0	A_04_P072376	A_04_P072376	8157.79	310.107	1.527590e+002	1.574556e+001	195	21	6.237694e+000	0	0	0	0	0	0	143.999	1	1	48.2044	22.2963
DATA	400	5	60	0	0	A_04_P072592	NM_001082271	8183.31	310.338	7.410403e+003	7.410502e+002	6873	22.5	9.014627e+000	0	0	0	0	0	0	6980.24	1	1	48.5334	25.2222
DATA	401	5	61	0	0	A_04_P044455	A_04_P044455	8208.91	310.386	7.353734e+002	7.363666e+001	740.5	27	8.469592e+000	0	0	0	0	0	0	692.078	1	1	57.259	25.6552
DATA	402	5	62	0	0	A_04_P009790	DN886048	8233.78	310.176	2.630628e+004	2.630631e+003	24193.5	23.5	5.980435e+000	0	0	0	0	0	0	24732.8	1	1	48.2044	23.1471
DATA	403	5	63	0	0	A_04_P050871	ENSOCUT00000009205	8259.58	310.427	1.063281e+002	1.130198e+001	141	25	7.152294e+000	0	0	0	0	0	0	99.8589	1	1	57.5363	24.9697
DATA	404	5	64	0	0	A_04_P075023	ENSOCUT00000013859	8284.87	310.408	1.458704e+004	1.458709e+003	13551	26	7.811628e+000	0	0	0	0	0	0	13682.6	1	1	47.5395	23.6923
DATA	405	5	65	0	0	A_04_P081573	A_04_P081573	8310.38	310.444	9.888187e+003	9.888262e+002	9025.5	22	7.128625e+000	0	0	0	0	0	0	9262.22	1	1	48.2044	22.0294
DATA	406	5	66	0	0	A_04_P048007	A_04_P048007	8335.81	310.43	3.769407e+002	3.788989e+001	396	24	7.638281e+000	0	0	0	0	0	0	352.534	1	1	58.0869	23.48
DATA	407	5	67	0	0	A_04_P013026	NM_001171270	8361.42	310.427	6.220763e+005	6.220763e+004	581127	25	8.344260e+000	0	0	0	0	0	0	580797	1	1	57.5363	25.28
DATA	408	5	68	0	0	A_04_P066960	ENSOCUT00000010693	8386.58	310.427	3.876109e+000	3.861023e+000	43	20	6.377826e+000	0	0	0	0	0	0	-4.53256	0	0	57.5363	22.52
DATA	409	5	69	0	0	A_04_P057732	ENSOCUT00000002007	8412.11	310.5	8.855600e+001	9.663910e+000	133	20	6.734796e+000	0	0	0	0	0	0	82.3545	1	1	56.9804	21.4333
DATA	410	5	70	0	0	A_04_P073290	ENSOCUT00000001955	8437.33	310.727	1.168363e+003	1.169006e+002	1102	23	5.857171e+000	0	0	0	0	0	0	1084.12	1	1	49.8279	22.875
DATA	411	5	71	0	0	A_04_P071922	ENSOCUT00000010869	8462.38	310.63	1.121902e+004	1.121909e+003	10190	18.5	5.239642e+000	0	0	0	0	0	0	10384.4	1	1	50.7771	19.5769
DATA	412	5	72	0	0	A_04_P007066	A_04_P007066	8488.42	310.427	1.518248e+001	4.183457e+000	61	21	4.891180e+000	0	0	0	0	0	0	14.0135	1	0	57.5363	22.069
DATA	413	5	73	0	0	A_04_P000044	NM_001082305	8513.4	310.156	5.106974e+002	5.121918e+001	512	21	4.297021e+000	0	0	0	0	0	0	469.989	1	1	49.8279	22.1852
DATA	414	5	74	0	0	A_04_P019218	EB382470	8539.11	310.5	3.937730e+000	3.923877e+000	47	22	5.337836e+000	0	0	0	0	0	0	0.986279	0	0	65	22.2973
DATA	415	5	75	0	0	A_04_P017732	DN886565	8564.39	310.911	4.677560e+000	3.963647e+000	52	25	8.810571e+000	0	0	0	0	0	0	4.27605	1	0	50.1463	26.1154
DATA	416	5	76	0	0	A_04_P041043	ENSOCUT00000006865	8589.67	310.5	1.193517e+001	4.127350e+000	57	20	6.363248e+000	0	0	0	0	0	0	10.8691	1	0	65	20.6563
DATA	417	5	77	0	0	A_04_P061043	ENSOCUT00000016993	8615.33	310.5	2.059931e+001	4.470339e+000	66	27	9.544390e+000	0	0	0	0	0	0	18.6816	1	1	65	26.8462
DATA	418	5	78	66	1	DarkCorner	DarkCorner	8640.67	310.642	4.000537e+000	3.984967e+000	40	20	4.612396e+000	0	0	0	0	0	0	-6.07905	0	0	51.0895	20.375
DATA	419	5	79	66	1	DarkCorner	DarkCorner	8666	310.85	4.019554e+000	4.003909e+000	39	21	4.902758e+000	0	0	0	0	0	0	-5.12427	0	0	49.8279	21.963
DATA	420	5	80	66	1	DarkCorner	DarkCorner	8691.41	310.9	4.040241e+000	4.024516e+000	39	23	4.941506e+000	0	0	0	0	0	0	-6.40706	0	0	47.5395	22.375
DATA	421	5	81	66	1	DarkCorner	DarkCorner	8716.72	310.539	4.062635e+000	4.046823e+000	37	20	4.199754e+000	0	0	0	0	0	0	-8.4222	0	0	49.1849	20.069
DATA	422	5	82	66	1	DarkCorner	DarkCorner	8742.12	310.826	4.086604e+000	4.070698e+000	37	18	6.607262e+000	0	0	0	0	0	0	-7.60055	0	0	46.8651	20.5484
DATA	423	5	83	66	1	DarkCorner	DarkCorner	8767.58	310.573	4.112707e+000	4.096700e+000	38	21	6.649647e+000	0	0	0	0	0	0	-6.09256	0	0	57.5363	20.303
DATA	424	5	84	66	1	DarkCorner	DarkCorner	8793	310.545	4.140656e+000	4.124541e+000	35	21	6.144719e+000	0	0	0	0	0	0	-8.39182	0	0	55.8519	21
DATA	425	5	85	66	1	DarkCorner	DarkCorner	8818.62	310.63	4.170909e+000	4.154676e+000	39	18.5	5.005272e+000	0	0	0	0	0	0	-5.22166	0	0	50.7771	18.6042
DATA	426	6	1	66	1	DarkCorner	DarkCorner	6697.91	316.061	4.077276e+000	4.061407e+000	39	20	6.155621e+000	0	0	0	0	0	0	-5.10575	0	0	51.0895	20.175
DATA	427	6	2	66	1	DarkCorner	DarkCorner	6723.5	315.848	4.054258e+000	4.038479e+000	39	23	7.539587e+000	0	0	0	0	0	0	-5.41417	0	0	45.835	21.9143
DATA	428	6	3	66	1	DarkCorner	DarkCorner	6748.5	316	4.033124e+000	4.017427e+000	40	20	5.094965e+000	0	0	0	0	0	0	-3.9133	0	0	54.1152	20.0938
DATA	429	6	4	66	1	DarkCorner	DarkCorner	6774.49	315.985	4.012898e+000	3.997279e+000	38	19	7.119648e+000	0	0	0	0	0	0	-7.65993	0	0	44.4243	20.2424
DATA	430	6	5	66	1	DarkCorner	DarkCorner	6799.88	315.779	3.994776e+000	3.979229e+000	40	23	7.168825e+000	0	0	0	0	0	0	-5.92889	0	0	46.1809	22.2727
DATA	431	6	6	66	1	DarkCorner	DarkCorner	6824.61	316.069	3.978089e+000	3.962606e+000	42.5	19	7.687061e+000	0	0	0	0	0	0	-3.76656	0	0	53.8203	20.1818
DATA	432	6	7	66	1	DarkCorner	DarkCorner	6850.31	315.853	3.962443e+000	3.947021e+000	42	21	9.286218e+000	0	0	0	0	0	0	-5.25857	0	0	45.835	22.9231
DATA	433	6	8	66	1	DarkCorner	DarkCorner	6875.5	316	3.948053e+000	3.932687e+000	40	24	9.543854e+000	0	0	0	0	0	0	-7.45638	0	0	54.1152	23.2917
DATA	434	6	9	0	0	A_04_P040280	A_04_P040280	6901.09	316.386	2.998230e+001	4.934446e+000	75	21	7.907131e+000	0	0	0	0	0	0	27.5265	1	1	57.259	23.9091
DATA	435	6	10	0	0	A_04_P088994	ENSOCUT00000012941	6926.18	316.175	1.486473e+004	1.486478e+003	13303.5	24	7.269136e+000	0	0	0	0	0	0	13688.5	1	1	50.7771	24.4286
DATA	436	6	11	0	0	A_04_P000481	NM_001082013	6951.58	316.427	4.588232e+002	4.604743e+001	481.5	24	7.846296e+000	0	0	0	0	0	0	423.745	1	1	57.5363	23.4333
DATA	437	6	12	0	0	A_04_P048092	A_04_P048092	6977.42	316.427	3.900776e+000	3.900641e+000	49	27	1.214238e+001	0	0	0	0	0	0	3.16965	0	0	57.5363	27
DATA	438	6	13	0	0	A_04_P069258	ENSOCUT00000012637	7002.8	316.631	3.891293e+000	3.876371e+000	50	23	6.782749e+000	0	0	0	0	0	0	0.386545	0	0	51.4001	22.5455
DATA	439	6	14	0	0	A_04_P052428	ENSOCUT00000000363	7027.88	316.521	6.041505e+003	6.041629e+002	5521	21	7.216618e+000	0	0	0	0	0	0	5620.17	1	1	54.4085	22.7097
DATA	440	6	15	0	0	A_04_P076484	ENSOCUT00000000392	7053.42	316.427	6.134114e+000	3.908562e+000	53.5	23	6.587408e+000	0	0	0	0	0	0	5.71772	1	0	57.5363	22
DATA	441	6	16	0	0	A_04_P091882	ENSOCUT00000012708	7078.42	316.543	1.627418e+002	1.672409e+001	194	20	6.402012e+000	0	0	0	0	0	0	151.97	1	1	51.0895	20.7037
DATA	442	6	17	0	0	A_04_P015151	AY175598	7103.87	316.795	8.998462e+000	3.950399e+000	54	21	5.199619e+000	0	0	0	0	0	0	8.41724	1	0	49.5074	21.2703
DATA	443	6	18	0	0	A_04_P069157	ENSOCUT00000017728	7129.58	316.427	5.212947e+001	6.475173e+000	96	25	8.259761e+000	0	0	0	0	0	0	48.8332	1	1	57.5363	25.0968
DATA	444	6	19	0	0	A_04_P061788	ENSOCUT00000001818	7155	316.455	5.729352e+003	5.729480e+002	5380	20.5	8.564971e+000	0	0	0	0	0	0	5374.38	1	1	55.8519	23.1111
DATA	445	6	20	0	0	A_04_P036370	ENSOCUT00000016488	7180.42	316.427	2.983930e+005	2.983930e+004	281395	25	1.157837e+001	0	0	0	0	0	0	280247	1	1	57.5363	27.6061
DATA	446	6	21	0	0	A_04_P013965	ENSOCUT00000007455	7205.72	316.633	1.478566e+001	4.102452e+000	65	22	2.536056e+000	0	0	0	0	0	0	13.9022	1	0	50.4627	21.7
DATA	447	6	22	0	0	A_04_P046068	ENSOCUT00000008715	7231.33	316.5	6.444333e+000	3.876970e+000	54	22	7.640477e+000	0	0	0	0	0	0	6.06516	1	0	57.5363	23.5758
DATA	448	6	23	0	0	A_04_P026469	EB373378	7256.5	316.5	2.536408e+002	2.565008e+001	292.5	24	6.977444e+000	0	0	0	0	0	0	238.926	1	1	57.5363	25.4483
DATA	449	6	24	0	0	A_04_P004494	NM_001082360	7281.89	316.5	7.850649e+002	7.859921e+001	788	25	8.014663e+000	0	0	0	0	0	0	740.099	1	1	56.9804	23.2308
DATA	450	6	25	0	0	A_04_P101388	ENSOCUT00000010314	7306.89	316.644	3.368480e+004	3.368482e+003	30621	25	1.106934e+001	0	0	0	0	0	0	31778.1	1	1	48.5334	28.303
DATA	451	6	26	0	0	A_04_P096560	A_04_P096560	7332.77	316.667	3.826449e+000	3.812897e+000	49	24	1.332767e+001	0	0	0	0	0	0	0.95426	0	0	49.8279	27.7576
DATA	452	6	27	0	0	A_04_P033413	ENSOCUT00000009147	7357.91	316.676	1.916095e+002	1.953597e+001	225	20	6.275672e+000	0	0	0	0	0	0	180.977	1	1	48.8603	20.9167
DATA	453	6	28	0	0	A_04_P017600	DN884264	7383.5	316.5	1.567274e+005	1.567274e+004	150642	29	8.583966e+000	0	0	0	0	0	0	148098	1	1	57.5363	29.1563
DATA	454	6	29	0	0	A_04_P008243	DN888156	7409	316.545	3.820973e+000	3.818089e+000	53	27.5	9.492203e+000	0	0	0	0	0	0	2.85803	0	0	55.8519	28.475
DATA	455	6	30	0	0	A_04_P066693	ENSOCUT00000000232	7434.42	316.573	2.213846e+002	2.246301e+001	257	22	6.622602e+000	0	0	0	0	0	0	209.365	1	1	57.5363	22.5946
DATA	456	6	31	0	0	A_04_P101792	ENSOCUT00000007965	7459.58	316.573	1.064605e+001	3.949633e+000	59.5	23	8.295942e+000	0	0	0	0	0	0	10.0713	1	0	57.5363	23.5862
DATA	457	6	32	0	0	A_04_P008602	ENSOCUT00000005774	7484.79	317	4.335366e+003	4.335533e+002	4165	26	1.021926e+001	0	0	0	0	0	0	4102.74	1	1	46.8651	28.6667
DATA	458	6	33	0	0	A_04_P067007	ENSOCUT00000017676	7510.34	316.878	1.012439e+004	1.012446e+003	9547	23	8.208833e+000	0	0	0	0	0	0	9583.31	1	1	48.8603	25.4194
DATA	459	6	34	0	0	A_04_P013120	D17403	7535.91	316.614	6.094906e+005	6.094906e+004	579150	24	7.324655e+000	0	0	0	0	0	0	577013	1	1	57.259	24.7333
DATA	460	6	35	0	0	A_04_P037293	XM_002723336	7561.42	316.573	4.314839e+001	5.749563e+000	89.5	22	4.898477e+000	0	0	0	0	0	0	40.8563	1	1	57.5363	22.069
DATA	461	6	36	0	0	A_04_P026842	ENSOCUT00000010510	7586.56	316.973	7.161173e+003	7.161273e+002	6819	23	6.139490e+000	0	0	0	0	0	0	6782.24	1	1	48.5334	24.12
DATA	462	6	37	0	0	A_04_P039282	A_04_P039282	7612.09	316.614	3.754095e+001	5.340838e+000	83.5	24.5	7.708854e+000	0	0	0	0	0	0	35.557	1	1	65	24.5667
DATA	463	6	38	0	0	A_04_P098805	ENSOCUT00000010658	7637.14	316.844	5.183302e+003	5.183442e+002	4892	21.5	6.506136e+000	0	0	0	0	0	0	4910.07	1	1	48.8603	22.6364
DATA	464	6	39	0	0	A_04_P089519	ENSOCUT00000015960	7662.59	317.092	7.485906e+003	7.486002e+002	6963	26	6.614285e+000	0	0	0	0	0	0	7092.19	1	1	49.1849	26.9655
DATA	465	6	40	0	0	A_04_P076916	ENSOCUT00000010857	7688.24	316.892	1.691048e+001	4.157194e+000	68	26	6.317859e+000	0	0	0	0	0	0	16.0216	1	0	48.2044	26.7143
DATA	466	6	41	0	0	A_04_P099663	ENSOCUT00000011170	7713.72	317.095	1.764984e+003	1.765393e+002	1741.5	23	5.696238e+000	0	0	0	0	0	0	1672.34	1	1	48.8603	22.6333
DATA	467	6	42	0	0	A_04_P040522	ENSOCUT00000010493	7739.24	317.205	8.369642e+001	9.190755e+000	129	25	5.598195e+000	0	0	0	0	0	0	79.3069	1	1	48.8603	24.1613
DATA	468	6	43	0	0	A_04_P057280	ENSOCUT00000012295	7764.47	317.095	8.882583e+002	8.890696e+001	888.5	23.5	6.526786e+000	0	0	0	0	0	0	841.664	1	1	48.5334	23.3529
DATA	469	6	44	0	0	A_04_P003882	NM_001082638	7789.91	317.065	3.812187e+000	3.797350e+000	48.5	22	5.585028e+000	0	0	0	0	0	0	-3.05698	0	0	54.4085	22.0313
DATA	470	6	45	0	0	A_04_P076797	ENSOCUT00000008225	7815.07	317.2	3.061132e+003	3.061368e+002	2936	26	7.109031e+000	0	0	0	0	0	0	2900.47	1	1	46.8651	25.6471
DATA	471	6	46	0	0	A_04_P074992	NM_001171040	7840.65	317.097	4.528322e+001	5.909995e+000	93	26	6.103450e+000	0	0	0	0	0	0	42.9034	1	1	48.2044	25.4286
DATA	472	6	47	0	0	A_04_P066862	A_04_P066862	7866.06	317.456	6.865472e+001	7.845883e+000	112	25	8.312208e+000	0	0	0	0	0	0	65.0448	1	1	50.4627	26.303
DATA	473	6	48	0	0	A_04_P057626	ENSOCUT00000002996	7891.5	317.352	4.501015e+005	4.501015e+004	426283	25	8.842221e+000	0	0	0	0	0	0	426381	1	1	57.5363	26.8571
DATA	474	6	49	0	0	A_04_P056200	NM_001082077	7916.84	317.382	2.394753e+001	4.490618e+000	72	23	6.791836e+000	0	0	0	0	0	0	22.6824	1	1	49.8279	23.9355
DATA	475	6	50	0	0	A_04_P006601	ENSOCUT00000000681	7942.42	317.427	2.861994e+004	2.861997e+003	22356.5	22	5.220926e+000	0	1	0	0	0	0	27103.2	1	1	57.5363	22.5161
DATA	476	6	51	0	0	A_04_P007731	ENSOCUT00000020927	7967.58	317.427	1.683625e+001	4.156511e+000	64	22.5	7.164872e+000	0	0	0	0	0	0	15.9406	1	0	57.5363	23.1538
DATA	477	6	52	0	0	A_04_P025521	ENSOCUT00000016741	7993	317.455	3.816091e+000	3.817244e+000	52	23	6.136503e+000	0	0	0	0	0	0	3.30534	0	0	55.8519	23.36
DATA	478	6	53	0	0	A_04_P005101	ENSOCUT00000012748	8018.32	317.4	3.384395e+002	3.405688e+001	366	23	7.260629e+000	0	0	0	0	0	0	320.251	1	1	50.7771	24.8438
DATA	479	6	54	0	0	A_04_P082477	ENSOCUT00000006732	8043.58	317.427	3.818667e+000	3.803956e+000	50	20	6.574327e+000	0	0	0	0	0	0	0.320639	0	0	57.5363	22.0625
DATA	480	6	55	0	0	A_04_P093962	NM_001082183	8069.42	317.427	3.992199e+001	5.515352e+000	89	23	5.566026e+000	0	0	0	0	0	0	37.7467	1	1	57.5363	22.2258
DATA	481	6	56	0	0	A_04_P008430	DN887893	8094.27	317.418	8.737904e+001	9.531338e+000	131	24	5.449273e+000	0	0	0	0	0	0	82.578	1	1	50.7771	23.8621
DATA	482	6	57	0	0	A_04_P003313	NM_001082118	8120	317.455	3.824340e+000	3.809455e+000	44.5	26	6.993699e+000	0	0	0	0	0	0	-2.52441	0	0	55.8519	25.6129
DATA	483	6	58	0	0	A_04_P027556	EB373900	8145.25	317.163	3.826957e+000	3.812062e+000	47.5	19	6.082358e+000	0	0	0	0	0	0	-1.67397	0	0	50.4627	19.931
DATA	484	6	59	0	0	A_04_P062323	ENSOCUT00000016241	8170.58	317.405	3.829651e+000	3.814746e+000	48.5	23	8.536665e+000	0	0	0	0	0	0	-0.936911	0	0	50.1463	24.4815
DATA	485	6	60	0	0	A_04_P007290	DN889133	8195.96	317.305	5.616609e+001	6.791414e+000	101	26	8.792950e+000	0	0	0	0	0	0	52.9313	1	1	50.7771	26.4857
DATA	486	6	61	0	0	A_04_P101582	XM_002710586	8221.44	317.74	2.582994e+003	2.583277e+002	2376.5	24	7.244410e+000	0	0	0	0	0	0	2432.06	1	1	49.5074	24.5
DATA	487	6	62	0	0	A_04_P066044	A_04_P066044	8247	317.545	4.568887e+001	5.959003e+000	90	21	5.284168e+000	0	0	0	0	0	0	42.9721	1	1	65	21.975
DATA	488	6	63	0	0	A_04_P099407	ENSOCUT00000016289	8272.5	317.5	1.508746e+002	1.556604e+001	186.5	26	1.069911e+001	0	0	0	0	0	0	141.733	1	1	57.5363	26.2143
DATA	489	6	64	0	0	A_04_P000976	NM_001099954	8297.51	317.633	9.151143e+003	9.151223e+002	8299	22.5	6.983351e+000	0	0	0	0	0	0	8585.61	1	1	49.8279	21.7857
DATA	490	6	65	0	0	A_04_P077553	ENSOCUT00000015167	8322.8	317.575	3.776266e+004	3.776268e+003	34177	23	6.625076e+000	0	0	0	0	0	0	35376.8	1	1	50.4627	24.0345
DATA	491	6	66	0	0	A_04_P014328	AF029955	8348.58	317.573	1.133230e+001	4.010565e+000	57.5	24	5.401804e+000	0	0	0	0	0	0	10.5987	1	0	57.5363	23.4444
DATA	492	6	67	0	0	A_04_P091809	ENSOCUT00000004666	8374	317.545	1.715534e+003	1.715967e+002	1650	25	8.073706e+000	0	0	0	0	0	0	1601.58	1	1	55.8519	25.5517
DATA	493	6	68	0	0	A_04_P099244	ENSOCUT00000016549	8399.32	317.684	1.204298e+002	1.264698e+001	156	19	4.221556e+000	0	0	0	0	0	0	112.209	1	1	50.7771	19.6923
DATA	494	6	69	0	0	A_04_P018016	DN888386	8424.74	317.962	3.051856e+002	3.076295e+001	321	23	6.204241e+000	0	0	0	0	0	0	283.741	1	1	49.5074	22.7241
DATA	495	6	70	0	0	A_04_P076621	XM_002717518	8450.42	317.573	2.984784e+001	4.894915e+000	74	23	5.797061e+000	0	0	0	0	0	0	27.6821	1	1	57.5363	23.0345
DATA	496	6	71	0	0	A_04_P093604	ENSOCUT00000014968	8475.28	317.911	1.237415e+003	1.238026e+002	1173	21	5.439458e+000	0	0	0	0	0	0	1144.73	1	1	49.8279	20.6563
DATA	497	6	72	0	0	A_04_P043735	ENSOCUT00000013047	8500.59	318.092	2.447747e+004	2.447750e+003	21623	21	6.287595e+000	0	0	0	0	0	0	22580.2	1	1	49.1849	22.5769
DATA	498	6	73	0	0	A_04_P055390	ENSOCUT00000004373	8526.2	317.855	3.928061e+000	3.915356e+000	48	21	5.790372e+000	0	0	0	0	0	0	1.30751	0	0	50.7771	22.8182
DATA	499	6	74	0	0	A_04_P074032	ENSOCUT00000010694	8551.68	317.937	1.254639e+002	1.314632e+001	157.5	22	5.785699e+000	0	0	0	0	0	0	114.984	1	1	49.8279	22.2609
DATA	500	6	75	0	0	A_04_P033740	A_04_P033740	8576.49	317.984	1.422289e+001	4.188918e+000	58	20	5.827389e+000	0	0	0	0	0	0	12.9884	1	0	43.7019	21.0385
DATA	501	6	76	0	0	A_04_P001606	NM_001082379	8602.5	317.648	2.763599e+005	2.763599e+004	257238	22	8.199134e+000	0	0	0	0	0	0	251344	1	1	57.5363	22.75
DATA	502	6	77	0	0	A_04_P018689	EB384510	8627.39	317.988	4.067050e+001	5.685348e+000	83	24.5	5.671972e+000	0	0	0	0	0	0	36.8356	1	1	49.8279	23.9667
DATA	503	6	78	66	1	DarkCorner	DarkCorner	8654.01	317.916	4.007590e+000	3.991992e+000	42	21	5.203470e+000	0	0	0	0	0	0	-3.18923	0	0	46.8651	21.2895
DATA	504	6	79	66	1	DarkCorner	DarkCorner	8679.01	318.051	4.027204e+000	4.011529e+000	37	21.5	4.825587e+000	0	0	0	0	0	0	-8.42846	0	0	48.2044	22.5625
DATA	505	6	80	66	1	DarkCorner	DarkCorner	8703.95	317.936	4.048406e+000	4.032649e+000	36	22.5	4.852182e+000	0	0	0	0	0	0	-9.11364	0	0	48.2044	21.8235
DATA	506	6	81	66	1	DarkCorner	DarkCorner	8729.51	317.89	4.071807e+000	4.055959e+000	36	18	4.710590e+000	0	0	0	0	0	0	-8.22967	0	0	48.5334	19.2414
DATA	507	6	82	66	1	DarkCorner	DarkCorner	8754.91	318.065	4.096789e+000	4.080844e+000	38	17	5.909975e+000	0	0	0	0	0	0	-5.79559	0	0	65	19.7353
DATA	508	6	83	66	1	DarkCorner	DarkCorner	8780.62	318.423	4.123968e+000	4.107918e+000	38	21	5.430051e+000	0	0	0	0	0	0	-6.31027	0	0	47.2035	21.1786
DATA	509	6	84	66	1	DarkCorner	DarkCorner	8805.52	318.507	4.152373e+000	4.136211e+000	36.5	20	5.905808e+000	0	0	0	0	0	0	-6.73607	0	0	49.1849	19.75
DATA	510	6	85	66	1	DarkCorner	DarkCorner	8831.32	318.456	4.184037e+000	4.167753e+000	38.5	18	5.452883e+000	0	0	0	0	0	0	-6.03627	0	0	50.4627	18.134
DATA	511	7	1	66	1	DarkCorner	DarkCorner	6685.71	322.845	4.083673e+000	4.067779e+000	42	19	5.937460e+000	0	0	0	0	0	0	-2.84734	0	0	50.4627	18.8501
DATA	512	7	2	66	1	DarkCorner	DarkCorner	6710.3	323.078	4.060406e+000	4.044603e+000	41	23.5	7.552438e+000	0	0	0	0	0	0	-4.11253	0	0	49.5074	22.1563
DATA	513	7	3	66	1	DarkCorner	DarkCorner	6736	322.672	4.038305e+000	4.022587e+000	43	22	5.823866e+000	0	0	0	0	0	0	-4.51743	0	0	45.4864	20.8378
DATA	514	7	4	66	1	DarkCorner	DarkCorner	6761.42	323.427	4.017192e+000	4.004120e+000	48.5	20.5	6.709931e+000	0	0	0	1	0	0	1.28811	0	0	57.5363	21.3529
DATA	515	7	5	66	1	DarkCorner	DarkCorner	6786.67	323.151	3.998509e+000	3.982946e+000	40	22.5	7.140946e+000	0	0	0	0	0	0	-6.52661	0	0	48.2044	22.2
DATA	516	7	6	66	1	DarkCorner	DarkCorner	6811.94	323.103	3.981057e+000	3.965563e+000	43	22.5	8.128873e+000	0	0	0	0	0	0	-3.77915	0	0	48.5334	21.0833
DATA	517	7	7	66	1	DarkCorner	DarkCorner	6838.25	323.212	3.964177e+000	3.948748e+000	42.5	20.5	9.342066e+000	0	0	0	0	0	0	-5.72703	0	0	51.4001	21.875
DATA	518	7	8	66	1	DarkCorner	DarkCorner	6862.89	323.5	3.949455e+000	3.934083e+000	38.5	21	9.108713e+000	0	0	0	0	0	0	-5.9634	0	0	56.9804	23.2593
DATA	519	7	9	0	0	A_04_P013029	NM_001171270	6888.42	323.427	6.293598e+005	6.293598e+004	576681	21.5	8.261808e+000	0	0	0	0	0	0	577628	1	1	57.5363	23.8667
DATA	520	7	10	0	0	A_04_P044984	A_04_P044984	6913.67	323.5	3.923008e+000	3.913929e+000	47.5	24	6.708071e+000	0	0	0	0	0	0	2.02588	0	0	65	24.1765
DATA	521	7	11	0	0	A_04_P020071	EB379986	6939.33	323.5	2.837500e+002	2.864123e+001	312	24	6.853242e+000	0	0	0	0	0	0	262.051	1	1	57.5363	24.6786
DATA	522	7	12	0	0	A_04_P050644	ENSOCUT00000012339	6964.5	323.5	5.591120e+001	6.808659e+000	100	24	9.226649e+000	0	0	0	0	0	0	51.7754	1	1	57.5363	24.1481
DATA	523	7	13	0	0	A_04_P042347	A_04_P042347	6989.89	323.5	9.037349e+000	3.979770e+000	56	24	8.695792e+000	0	0	0	0	0	0	8.38982	1	0	56.9804	24.0286
DATA	524	7	14	0	0	A_04_P099047	XM_002717077	7015.3	324	2.915222e+003	2.915479e+002	2748	23	6.633807e+000	0	0	0	0	0	0	2712.81	1	1	48.5334	23.3103
DATA	525	7	15	0	0	A_04_P027043	EB372740	7040.58	323.573	1.609110e+001	4.180885e+000	64.5	22	4.622293e+000	0	0	0	0	0	0	15.0039	1	0	65	21.9677
DATA	526	7	16	0	0	A_04_P070838	A_04_P070838	7066.01	323.659	8.433944e+001	9.271718e+000	126	20	5.495401e+000	0	0	0	0	0	0	78.7923	1	1	51.0895	20.2593
DATA	527	7	17	0	0	A_04_P071410	ENSOCUT00000007212	7091.3	323.9	4.275107e+002	4.292360e+001	450.5	21	6.642808e+000	0	0	0	0	0	0	400.101	1	1	47.2035	22.2424
DATA	528	7	18	0	0	A_04_P038562	ENSOCUT00000006662	7116.89	323.5	4.274421e+002	4.291624e+001	449	22	6.843766e+000	0	0	0	0	0	0	400.641	1	1	56.9804	22.9737
DATA	529	7	19	0	0	A_04_P002076	NM_001101717	7141.73	323.716	4.712357e+003	4.712513e+002	4246	23	8.156502e+000	0	0	0	0	0	0	4423.21	1	1	48.8603	23.6765
DATA	530	7	20	0	0	A_04_P082797	ENSOCUT00000011430	7167.58	323.573	5.164025e+001	6.428358e+000	98	20.5	1.027363e+001	0	0	0	0	0	0	48.5338	1	1	57.5363	24.5313
DATA	531	7	21	0	0	A_04_P020081	EB379981	7193.09	323.614	3.341064e+001	5.077914e+000	78	24	8.543117e+000	0	0	0	0	0	0	31.4374	1	1	57.259	26.1212
DATA	532	7	22	0	0	A_04_P031460	A_04_P031460	7218.5	323.648	3.834883e+000	3.819958e+000	45	22	5.956834e+000	0	0	0	0	0	0	-3.42327	0	0	57.5363	21.75
DATA	533	7	23	0	0	A_04_P032876	ENSOCUT00000001571	7243.99	323.545	1.664060e+005	1.664060e+004	163122	26	9.407182e+000	0	0	0	0	0	0	156884	1	1	49.1849	27.069
DATA	534	7	24	0	0	A_04_P037047	A_04_P037047	7269.16	324.311	1.251615e+002	1.308402e+001	166	25.5	7.868948e+000	0	0	0	0	0	0	118.112	1	1	47.8731	24.1579
DATA	535	7	25	0	0	A_04_P033093	XR_085150	7294.37	324.265	2.546262e+004	2.546265e+003	24206	24	8.642085e+000	0	0	0	0	0	0	24045.9	1	1	46.5243	25.2632
DATA	536	7	26	0	0	A_04_P085142	ENSOCUT00000010262	7320.09	323.614	6.490486e+000	3.862934e+000	55	23	1.506159e+001	0	0	0	0	0	0	6.13269	1	0	57.259	29.4194
DATA	537	7	27	0	0	A_04_P040353	ENSOCUT00000001081	7345.44	324.304	3.820239e+000	3.805370e+000	45	21	9.259640e+000	0	0	0	0	0	0	-4.0775	0	0	49.5074	22.4688
DATA	538	7	28	0	0	A_04_P098947	ENSOCUT00000007659	7370.61	323.931	3.818569e+000	3.803707e+000	47	24	5.650051e+000	0	0	0	0	0	0	-2.56352	0	0	53.8203	23.6667
DATA	539	7	29	0	0	A_04_P055689	A_04_P055689	7395.93	324.2	9.528368e+003	9.528444e+002	8766	30	9.715849e+000	0	0	0	0	0	0	9017.73	1	1	46.8651	29.0909
DATA	540	7	30	0	0	A_04_P005456	DN890902	7421.74	324.466	8.376277e+000	3.891384e+000	56	23	6.366007e+000	0	0	0	0	0	0	7.93088	1	0	47.8731	23.6571
DATA	541	7	31	0	0	A_04_P017734	DN886565	7446.98	323.732	1.494594e+001	4.082765e+000	63.5	20	5.336256e+000	0	0	0	0	0	0	14.1542	1	0	42.2201	20.3714
DATA	542	7	32	0	0	A_04_P008316	DN888049	7472.5	324	6.395660e+005	6.395660e+004	604595	25	8.901624e+000	0	0	0	0	0	0	605893	1	1	54.1152	25.1034
DATA	543	7	33	0	0	A_04_P022293	EB377796	7497.5	324.265	6.113602e+003	6.113720e+002	5710	29.5	1.412322e+001	0	0	0	0	1	0	5793.43	1	1	46.5243	32.6818
DATA	544	7	34	0	0	A_04_P050322	ENSOCUT00000011011	7523.29	324.309	6.454622e+003	6.454734e+002	6090.5	24	6.547516e+000	0	0	0	0	0	0	6117.99	1	1	46.5243	24.9688
DATA	545	7	35	0	0	A_04_P065562	ENSOCUT00000017936	7548.5	324.352	1.011129e+003	1.011841e+002	989.5	25	6.764273e+000	0	0	0	0	0	0	958.578	1	1	57.5363	25.3462
DATA	546	7	36	0	0	A_04_P097122	ENSOCUT00000008283	7574.09	324.386	1.543439e+003	1.543905e+002	1549.5	22	6.691667e+000	0	0	0	0	0	0	1463.46	1	1	57.259	23.8182
DATA	547	7	37	0	0	A_04_P005596	DN890778	7599.5	324.352	5.633493e+004	5.633494e+003	53351.5	28	9.352087e+000	0	0	0	0	0	0	53422.6	1	1	57.5363	29
DATA	548	7	38	0	0	A_04_P034207	ENSOCUT00000006125	7624.58	324.427	3.808622e+000	3.793799e+000	48	20	5.768329e+000	0	0	0	0	0	0	-1.5417	0	0	65	21.3824
DATA	549	7	39	0	0	A_04_P031362	AY171637	7650.42	324.427	3.808291e+000	3.793768e+000	49	22.5	6.573335e+000	0	0	0	0	0	0	0.452082	0	0	57.5363	23.8611
DATA	550	7	40	0	0	A_04_P088502	ENSOCUT00000010786	7675.05	324.4	5.717739e+003	5.717865e+002	5179	26	6.153543e+000	0	0	0	0	0	0	5423.58	1	1	50.4627	26.5926
DATA	551	7	41	0	0	A_04_P033276	DN889430	7701	324.455	3.807854e+000	3.799804e+000	51	25.5	6.353289e+000	0	0	0	0	0	0	2.1508	0	0	55.8519	25.0833
DATA	552	7	42	0	0	A_04_P049257	ENSOCUT00000002197	7726.26	324.444	2.512248e+002	2.540719e+001	284.5	23	5.666667e+000	0	0	0	0	0	0	238.319	1	1	48.5334	22.5
DATA	553	7	43	0	0	A_04_P094117	ENSOCUT00000010101	7751.5	324.5	5.059717e+001	6.323502e+000	97.5	25.5	5.777511e+000	0	0	0	0	0	0	47.9988	1	1	50.4627	24.25
DATA	554	7	44	0	0	A_04_P052228	ENSOCUT00000001495	7776.91	324.382	1.002773e+001	3.923311e+000	61.5	20	5.411317e+000	0	0	0	0	0	0	9.51247	1	0	46.5243	20.2
DATA	555	7	45	0	0	A_04_P097293	ENSOCUT00000009195	7802.66	324.646	2.316066e+002	2.346919e+001	272	22	6.502776e+000	0	0	0	0	0	0	219.707	1	1	51.4001	22.3235
DATA	556	7	46	66	-1	(-)3xSLv1	NegativeControl	7828	324.455	3.808114e+000	3.793293e+000	43	25	7.030785e+000	0	0	0	0	0	0	-7.55811	0	0	55.8519	25.4571
DATA	557	7	47	0	0	A_04_P004003	ENSOCUT00000008066	7853.42	324.427	3.808436e+000	3.793825e+000	52	25	5.650007e+000	0	0	0	0	0	0	0.379989	0	0	57.5363	24.4516
DATA	558	7	48	0	0	A_04_P004724	NM_001082712	7878.67	324.5	2.512493e+001	4.550481e+000	73	25.5	9.240884e+000	0	0	0	0	0	0	23.8278	1	1	57.5363	27
DATA	559	7	49	0	0	A_04_P013450	ENSOCUT00000003533	7904.33	324.5	1.072342e+003	1.073013e+002	1085.5	23	7.415501e+000	0	0	0	0	0	0	1016.84	1	1	57.5363	24.9
DATA	560	7	50	0	0	A_04_P024298	ENSOCUT00000024597	7929.44	324.479	9.913176e+003	9.913249e+002	9438	22.5	5.824033e+000	0	0	0	0	0	0	9398.45	1	1	48.2044	23.375
DATA	561	7	51	0	0	A_04_P030477	A_04_P030477	7954.89	324.5	1.057045e+002	1.123136e+001	148	22	6.901636e+000	0	0	0	0	0	0	100.195	1	1	56.9804	22.4848
DATA	562	7	52	0	0	A_04_P050374	ENSOCUT00000015082	7980.24	324.792	2.014879e+001	4.298229e+000	65.5	24	5.706746e+000	0	0	0	0	0	0	19.0947	1	1	47.8731	24.4815
DATA	563	7	53	0	0	A_04_P002016	NM_001082323	8005.52	324.695	3.721583e+003	3.721777e+002	3539	22	5.902649e+000	0	0	0	0	0	0	3525.81	1	1	51.7088	21.7857
DATA	564	7	54	0	0	A_04_P021916	EB373562	8030.94	324.955	1.735263e+001	4.176608e+000	67	24	7.950388e+000	0	0	0	0	0	0	16.4347	1	0	46.8651	24.7813
DATA	565	7	55	0	0	A_04_P036675	A_04_P036675	8056.5	324.5	3.815711e+000	3.800860e+000	44	21	6.406951e+000	0	0	0	0	0	0	-5.64817	0	0	57.5363	22.2647
DATA	566	7	56	0	0	A_04_P060934	NM_001171293	8081.61	324.948	1.138733e+002	1.200540e+001	156	23	6.279322e+000	0	0	0	0	0	0	107.755	1	1	49.1849	22.1333
DATA	567	7	57	0	0	A_04_P061862	ENSOCUT00000012636	8107.42	324.573	3.819539e+000	3.804673e+000	45.5	22.5	5.986207e+000	0	0	0	0	0	0	-3.72289	0	0	57.5363	23.3125
DATA	568	7	58	0	0	A_04_P088587	A_04_P088587	8132.58	324.573	3.821882e+000	3.807007e+000	47	22	6.828495e+000	0	0	0	0	0	0	-0.987706	0	0	57.5363	21.9118
DATA	569	7	59	0	0	A_04_P087176	ENSOCUT00000008875	8158.23	325.2	3.824286e+000	3.819167e+000	52	20	6.321829e+000	0	0	0	0	0	0	2.578	0	0	48.2044	20.4138
DATA	570	7	60	0	0	A_04_P026688	EB373112	8183.5	324.648	3.827609e+000	3.812712e+000	43	25	8.166414e+000	0	0	0	0	0	0	-4.70285	0	0	57.5363	25.9032
DATA	571	7	61	0	0	A_04_P020601	EB379504	8208.91	324.614	3.831083e+000	3.816173e+000	40	25	8.159977e+000	0	0	0	0	0	0	-9.07757	0	0	57.259	24.9091
DATA	572	7	62	0	0	A_04_P003122	NM_001082408	8234.31	325.369	2.348035e+004	2.348038e+003	22563	23	5.401494e+000	0	0	0	0	0	0	22118.2	1	1	45.4864	23.3636
DATA	573	7	63	0	0	A_04_P041289	A_04_P041289	8259.61	325.216	2.189819e+002	2.222958e+001	248	22.5	6.228319e+000	0	0	0	0	0	0	206.041	1	1	48.5334	21.9667
DATA	574	7	64	0	0	A_04_P059028	ENSOCUT00000008956	8285.09	324.614	2.242096e+002	2.274560e+001	251	21.5	7.076584e+000	0	0	0	0	0	0	210.675	1	1	57.259	22.3214
DATA	575	7	65	0	0	A_04_P073871	A_04_P073871	8310.5	325	3.849457e+000	3.834475e+000	42.5	23	6.714993e+000	0	0	0	0	0	0	-3.2092	0	0	65	22.6552
DATA	576	7	66	0	0	A_04_P043259	A_04_P043259	8335.61	324.931	4.774157e+001	6.127120e+000	91	24	7.574008e+000	0	0	0	0	0	0	44.7289	1	1	65	23.0323
DATA	577	7	67	0	0	A_04_P077732	ENSOCUT00000001128	8360.86	325	4.559170e+003	4.559333e+002	4005	23	4.093484e+000	0	0	0	0	0	0	4264.16	1	1	46.8651	22.6429
DATA	578	7	68	0	0	A_04_P022520	EB377560	8386.34	324.914	1.212916e+002	1.272686e+001	152	20	6.191218e+000	0	0	0	0	0	0	113.225	1	1	46.8651	21.7419
DATA	579	7	69	0	0	A_04_P044513	ENSOCUT00000013374	8411.8	325.216	3.915291e+003	3.915482e+002	3532	19.5	6.806762e+000	0	0	0	0	0	0	3647.36	1	1	47.8731	21.5357
DATA	580	7	70	0	0	A_04_P075022	ENSOCUT00000013859	8437.38	325.431	9.977981e+003	9.978056e+002	9278.5	24	6.924085e+000	0	0	0	0	0	0	9273.87	1	1	47.2035	23.7647
DATA	581	7	71	0	0	A_04_P065542	ENSOCUT00000016410	8462.66	325.189	2.192855e+003	2.193198e+002	2065	21	2.187885e+000	0	0	0	0	0	0	2032.95	1	1	48.2044	21.05
DATA	582	7	72	0	0	A_04_P066357	ENSOCUT00000009701	8488.42	325.427	3.363708e+001	5.144030e+000	73	22	5.305483e+000	0	0	0	0	0	0	31.0982	1	1	65	21.9259
DATA	583	7	73	0	0	A_04_P040093	ENSOCUT00000009282	8513.5	325.352	3.063199e+001	4.961845e+000	75	21	5.006611e+000	0	0	0	0	0	0	28.2359	1	1	65	21.8846
DATA	584	7	74	0	0	A_04_P100787	ENSOCUT00000014051	8539.09	325.386	3.161734e+002	3.185895e+001	332	21	4.871259e+000	0	0	0	0	0	0	290.488	1	1	57.259	21.6667
DATA	585	7	75	0	0	A_04_P077227	ENSOCUT00000029590	8564.5	325.352	8.305739e+000	4.016937e+000	54.5	24	6.177864e+000	0	0	0	0	0	0	7.60403	1	0	57.5363	24.4348
DATA	586	7	76	0	0	A_04_P036326	ENSOCUT00000011050	8589.58	325.427	2.175067e+001	4.504857e+000	65	19	6.564638e+000	0	0	0	0	0	0	19.8382	1	1	57.5363	20.2353
DATA	587	7	77	0	0	A_04_P068928	ENSOCUT00000014087	8615.42	325.427	4.843139e+004	4.843141e+003	45477.5	24	7.242349e+000	0	1	0	0	0	0	43987.5	1	1	57.5363	24.5806
DATA	588	7	78	0	0	A_04_P063003	ENSOCUT00000009564	8640.44	325.468	4.637122e+002	4.654162e+001	466.5	22	5.843556e+000	0	0	0	0	0	0	419.318	1	1	50.4627	22.7297
DATA	589	7	79	66	1	DarkCorner	DarkCorner	8666.29	325.48	4.014154e+000	3.998531e+000	41	22	5.774738e+000	0	0	0	0	0	0	-5.60597	0	0	49.1849	22.4706
DATA	590	7	80	66	1	DarkCorner	DarkCorner	8691.54	325.544	4.034802e+000	4.019098e+000	38	22	4.833352e+000	0	0	0	0	0	0	-7.35396	0	0	46.5243	21.1935
DATA	591	7	81	66	1	DarkCorner	DarkCorner	8717.31	325.52	4.057581e+000	4.041789e+000	37	20	6.023344e+000	0	0	0	0	0	0	-8.40742	0	0	49.1849	20.3143
DATA	592	7	82	66	1	DarkCorner	DarkCorner	8742.52	325.506	4.081612e+000	4.065726e+000	36	17	5.376263e+000	0	0	0	0	0	0	-9.89415	0	0	49.8279	19.0857
DATA	593	7	83	66	1	DarkCorner	DarkCorner	8767.93	325.476	4.107688e+000	4.091700e+000	37.5	19	6.416573e+000	0	0	0	0	0	0	-8.48493	0	0	51.0895	20.6207
DATA	594	7	84	66	1	DarkCorner	DarkCorner	8792.6	325.471	4.134892e+000	4.118799e+000	37	20	6.081940e+000	0	0	0	0	0	0	-8.83979	0	0	52.0157	19.64
DATA	595	7	85	66	1	DarkCorner	DarkCorner	8818.46	325.587	4.165487e+000	4.149275e+000	38	19	6.433194e+000	0	0	0	0	0	0	-5.73629	0	0	50.4627	18.7609
DATA	596	8	1	66	1	DarkCorner	DarkCorner	6697.77	330.844	4.065994e+000	4.050169e+000	41	22	6.118526e+000	0	0	0	0	0	0	-4.18694	0	0	49.5074	21.5333
DATA	597	8	2	66	1	DarkCorner	DarkCorner	6723.17	330.881	4.043009e+000	4.027273e+000	41	23	7.152563e+000	0	0	0	0	0	0	-6.54859	0	0	51.0895	21.2973
DATA	598	8	3	66	1	DarkCorner	DarkCorner	6748.37	331.053	4.021748e+000	4.006095e+000	40	22	5.690476e+000	0	0	0	0	0	0	-4.99287	0	0	49.1849	20.9714
DATA	599	8	4	66	1	DarkCorner	DarkCorner	6774.58	330.754	4.001631e+000	3.986056e+000	41	21	7.761032e+000	0	0	0	0	0	0	-5.00153	0	0	45.4864	22.1852
DATA	600	8	5	66	1	DarkCorner	DarkCorner	6799.55	330.988	3.983544e+000	3.968040e+000	44	23	6.687125e+000	0	0	0	0	0	0	-1.84905	0	0	50.4627	22.4
DATA	601	8	6	66	1	DarkCorner	DarkCorner	6825.26	331.014	3.966476e+000	3.951038e+000	38	21	7.691755e+000	0	0	0	0	0	0	-7.90508	0	0	48.8603	20.5588
DATA	602	8	7	66	1	DarkCorner	DarkCorner	6850.42	330.573	3.951407e+000	3.936028e+000	40	21	9.061160e+000	0	0	0	0	0	0	-5.19762	0	0	57.5363	22.2308
DATA	603	8	8	0	0	A_04_P002918	NM_001082026	6875.58	330.573	2.251024e+003	2.251366e+002	2142.5	25	7.494100e+000	0	0	0	0	0	0	2065.18	1	1	57.5363	24.1923
DATA	604	8	9	0	0	A_04_P071127	ENSOCUT00000011336	6901	330.545	3.839095e+001	5.478777e+000	85	24	8.946808e+000	0	0	0	0	0	0	35.3397	1	1	55.8519	25.3143
DATA	605	8	10	0	0	A_04_P049112	A_04_P049112	6926.23	331.273	2.304055e+004	2.304059e+003	21211	24	9.037027e+000	0	0	0	0	0	0	21277.5	1	1	45.4864	26.1842
DATA	606	8	11	0	0	A_04_P051645	ENSOCUT00000012580	6951.6	331.347	8.769886e+003	8.769972e+002	8076.5	25	9.844014e+000	0	0	0	0	0	0	8121.99	1	1	47.5395	24.7692
DATA	607	8	12	0	0	A_04_P017540	ENSOCUT00000028773	6977.42	330.573	2.059696e+005	2.059696e+004	192454	24	8.913376e+000	0	0	0	0	0	0	191233	1	1	57.5363	25.6552
DATA	608	8	13	0	0	A_04_P010667	ENSOCUT00000021827	7002.4	330.853	2.747702e+003	2.747974e+002	2611	22	7.132554e+000	0	0	0	0	0	0	2557.25	1	1	48.8603	21.96
DATA	609	8	14	0	0	A_04_P040249	ENSOCUT00000014232	7027.79	331.093	2.591496e+003	2.591783e+002	2419	22	6.360249e+000	0	0	0	0	0	0	2417.26	1	1	48.2044	23.1765
DATA	610	8	15	0	0	A_04_P063652	ENSOCUT00000001806	7053.44	331.027	1.835566e+002	1.875502e+001	220	20	5.192596e+000	0	0	0	0	0	0	171.558	1	1	48.5334	19.9655
DATA	611	8	16	0	0	A_04_P074044	NM_001171332	7078.55	331.118	8.750241e+001	9.556864e+000	127	21	6.753707e+000	0	0	0	0	0	0	81.9309	1	1	48.8603	22.2273
DATA	612	8	17	0	0	A_04_P092878	A_04_P092878	7104	331.203	7.506805e+001	8.430300e+000	120.5	22	6.386336e+000	0	0	0	0	0	0	70.4054	1	1	46.8651	22.2162
DATA	613	8	18	0	0	A_04_P064009	ENSOCUT00000002660	7129.31	331.014	2.185226e+004	2.185229e+003	20488	20	6.746265e+000	0	0	0	0	0	0	20524.7	1	1	47.2035	20.6875
DATA	614	8	19	0	1	RC2	RC2	7155	331	3.840566e+000	3.825618e+000	43	23	7.940280e+000	0	0	0	0	0	0	-3.98876	0	0	54.9904	23.2973
DATA	615	8	20	0	0	A_04_P017208	ENSOCUT00000010258	7180.03	331	1.482888e+004	1.482893e+003	14211	22	1.061021e+001	0	0	0	0	0	0	13963.6	1	1	46.8651	25.4375
DATA	616	8	21	0	0	A_04_P084582	ENSOCUT00000002908	7205.53	331.12	5.818059e+002	5.830565e+001	594	23	7.111941e+000	0	0	0	0	0	0	548.469	1	1	48.8603	24.1667
DATA	617	8	22	0	0	A_04_P093248	NM_001082209	7231.27	331.291	2.157159e+003	2.157496e+002	2063.5	22	5.605057e+000	0	0	0	0	0	0	2035.62	1	1	50.1463	22.6
DATA	618	8	23	0	0	A_04_P099295	ENSOCUT00000009841	7256.51	331.37	7.006898e+003	7.007001e+002	6639	27	9.233026e+000	0	0	0	0	0	0	6617.93	1	1	51.0895	27.0345
DATA	619	8	24	0	0	A_04_P025516	EB374358	7281.91	331.386	4.273436e+002	4.290357e+001	431	23.5	8.071207e+000	0	0	0	0	0	0	403.934	1	1	57.259	23.6471
DATA	620	8	25	0	0	A_04_P098582	ENSOCUT00000010022	7307.42	331.427	2.788005e+002	2.813836e+001	313	23	1.052621e+001	0	0	0	0	0	0	263.711	1	1	65	26.6364
DATA	621	8	26	0	0	A_04_P060803	ENSOCUT00000011819	7332.58	331.427	2.158495e+002	2.191718e+001	258	22	1.295973e+001	0	0	0	0	0	0	204.29	1	1	57.5363	26.0417
DATA	622	8	27	0	0	A_04_P041262	A_04_P041262	7358.42	331.427	3.814483e+000	3.799636e+000	43	22	8.635711e+000	0	0	0	0	0	0	-6.32993	0	0	57.5363	23.037
DATA	623	8	28	0	0	A_04_P012815	NM_001195718	7383.58	331.427	4.286322e+000	3.821989e+000	53	25	7.233131e+000	0	0	0	0	0	0	4.06085	1	0	57.5363	25.4545
DATA	624	8	29	0	0	A_04_P037695	A_04_P037695	7409	331.455	1.329130e+002	1.382283e+001	174.5	26	8.412239e+000	0	0	0	0	0	0	125.973	1	1	55.8519	27.1081
DATA	625	8	30	0	0	A_04_P030024	DN881532	7434.5	331.405	7.734601e+000	3.873002e+000	56.5	22	5.039133e+000	0	0	0	0	0	0	7.33332	1	0	49.1849	22.4167
DATA	626	8	31	0	0	A_04_P017277	A_04_P017277	7459.58	331.427	6.943704e+001	7.912526e+000	115.5	21	6.707317e+000	0	0	0	0	0	0	65.8548	1	1	57.5363	21.6071
DATA	627	8	32	0	0	A_04_P021784	EB378290	7485.33	331.5	1.615447e+001	4.122451e+000	65	28	7.431357e+000	0	0	0	0	0	0	15.3254	1	0	57.5363	28.0741
DATA	628	8	33	0	0	A_04_P053644	ENSOCUT00000007359	7510.21	331.493	6.109979e+002	6.121734e+001	633	28.5	1.307665e+001	0	0	0	0	1	0	579.769	1	1	49.1849	31.3667
DATA	629	8	34	0	0	A_04_P100363	ENSOCUT00000016102	7535.89	331.5	9.675319e+000	3.912674e+000	58.5	22	9.545590e+000	0	0	0	0	0	0	9.18261	1	0	65	24.5806
DATA	630	8	35	0	0	A_04_P024240	A_04_P024240	7561.12	331.615	1.017812e+003	1.018518e+002	999	22	4.822022e+000	0	0	0	0	0	0	966.155	1	1	53.8203	22.4242
DATA	631	8	36	0	0	A_04_P048377	ENSOCUT00000003957	7586.67	331.5	8.989326e+004	8.989327e+003	86547.5	28.5	1.041087e+001	0	0	0	0	0	0	85340.9	1	1	57.5363	30.4
DATA	632	8	37	0	0	A_04_P070814	ENSOCUT00000017016	7611.88	331.733	8.471389e+003	8.471473e+002	7933	25	7.663093e+000	0	0	0	0	0	0	8043.57	1	1	52.3208	26.3667
DATA	633	8	38	0	0	A_04_P047024	A_04_P047024	7637.05	331.73	3.803949e+000	3.792094e+000	51	22	6.185483e+000	0	0	0	0	0	0	1.42014	0	0	48.8603	22.898
DATA	634	8	39	0	0	A_04_P002182	NM_001082213	7662.89	331.5	1.195008e+003	1.195609e+002	1132.5	22	5.596971e+000	0	0	0	0	0	0	1134.79	1	1	56.9804	23.75
DATA	635	8	40	0	0	A_04_P009465	A_04_P009465	7688.42	331.573	6.049549e+000	3.836800e+000	55	24.5	6.967213e+000	0	0	0	0	0	0	5.74504	1	0	57.5363	25.0278
DATA	636	8	41	0	0	A_04_P090617	ENSOCUT00000008263	7713.58	331.573	6.881107e+000	3.850689e+000	55	24	6.226225e+000	0	0	0	0	0	0	6.53492	1	0	57.5363	24.1071
DATA	637	8	42	0	0	A_04_P067658	A_04_P067658	7739.11	331.5	3.803526e+000	3.788723e+000	43.5	23	4.741339e+000	0	0	0	0	0	0	-5.75939	0	0	56.9804	22.8621
DATA	638	8	43	0	0	A_04_P084373	ENSOCUT00000010617	7764.24	331.653	2.741418e+002	2.767474e+001	318	24.5	7.312095e+000	0	0	0	0	0	0	260.352	1	1	49.1849	23.2188
DATA	639	8	44	0	0	A_04_P051972	ENSOCUT00000025290	7789.38	331.763	2.803096e+001	4.712947e+000	77.5	19.5	4.568120e+000	0	0	0	0	0	0	26.6205	1	1	49.1849	19.8571
DATA	640	8	45	0	0	A_04_P088447	ENSOCUT00000007792	7815.28	332.095	2.870492e+002	2.895388e+001	323	22	7.195551e+000	0	0	0	0	0	0	272.604	1	1	48.8603	22.8158
DATA	641	8	46	0	0	A_04_P060237	ENSOCUT00000006608	7840.54	332.157	4.777287e+001	6.097467e+000	95	23	6.463806e+000	0	0	0	0	0	0	45.3657	1	1	47.5395	24.931
DATA	642	8	47	0	0	A_04_P062312	ENSOCUT00000005156	7865.68	332	7.633343e+003	7.633437e+002	7255	25	7.974335e+000	0	0	0	0	0	0	7247.8	1	1	48.5334	25.5294
DATA	643	8	48	0	0	A_04_P022098	EB377966	7891.26	331.692	1.324528e+001	4.014945e+000	62.5	25.5	9.047902e+000	0	0	0	0	0	0	12.574	1	0	45.1352	26.1176
DATA	644	8	49	0	0	A_04_P022195	EB377883	7916.56	332.027	1.837565e+003	1.837956e+002	1785	23	5.629007e+000	0	0	0	0	0	0	1744.24	1	1	48.5334	23.5
DATA	645	8	50	0	0	A_04_P091426	ENSOCUT00000009951	7942.42	331.573	5.969246e+001	7.071655e+000	104	24	6.318972e+000	0	0	0	0	0	0	56.6457	1	1	57.5363	23.8
DATA	646	8	51	0	0	A_04_P096274	ENSOCUT00000004301	7967.54	332.081	1.888083e+003	1.888464e+002	1800	21	6.577600e+000	0	0	0	0	0	0	1791.42	1	1	48.5334	22.913
DATA	647	8	52	0	0	A_04_P080417	ENSOCUT00000001821	7992.91	331.884	8.172884e+002	8.181683e+001	825.5	25.5	6.751045e+000	0	0	0	0	0	0	775.206	1	1	46.8651	24.6875
DATA	648	8	53	0	0	A_04_P039777	ENSOCUT00000017876	8018.5	332	8.540764e+004	8.540765e+003	81711	22	8.769349e+000	0	0	0	0	0	0	80984.1	1	1	54.1152	23.5172
DATA	649	8	54	0	0	A_04_P051148	ENSOCUT00000009056	8043.59	332.092	3.207585e+002	3.229969e+001	345	21.5	7.887436e+000	0	0	0	0	0	0	304.033	1	1	49.1849	23.2857
DATA	650	8	55	0	0	A_04_P015376	AY171692	8069.23	332.113	3.812582e+000	3.807983e+000	52	22.5	5.797344e+000	0	0	0	0	0	0	2.64399	0	0	47.2035	22.3333
DATA	651	8	56	0	0	A_04_P049937	ENSOCUT00000003317	8094.5	332	3.814600e+000	3.799753e+000	47	22	5.193308e+000	0	0	0	0	0	0	-2.96356	0	0	54.1152	22.5517
DATA	652	8	57	0	0	A_04_P010416	DN884882	8119.56	331.973	5.625205e+003	5.625334e+002	5130	24	7.712028e+000	0	0	0	0	0	0	5323.55	1	1	48.5334	23.7586
DATA	653	8	58	0	0	A_04_P008165	DN888254	8145.5	332	1.496392e+001	4.088277e+000	62	18	5.998589e+000	0	0	0	0	0	0	14.1518	1	0	54.1152	19.3235
DATA	654	8	59	0	0	A_04_P086968	ENSOCUT00000008559	8170.62	332.237	7.153998e+001	8.104041e+000	117	22.5	7.241865e+000	0	0	0	0	0	0	67.6084	1	1	49.1849	22.7308
DATA	655	8	60	0	0	A_04_P040390	ENSOCUT00000015533	8196.42	332.427	1.373273e+005	1.373273e+004	128935	24	7.056435e+000	0	0	0	0	0	0	129670	1	1	57.5363	24.0286
DATA	656	8	61	0	0	A_04_P066852	ENSOCUT00000016479	8221.71	332.317	9.708710e+002	9.716200e+001	964	23.5	4.197998e+000	0	0	0	0	0	0	915.835	1	1	51.4001	22.3333
DATA	657	8	62	0	0	A_04_P080898	A_04_P080898	8247	332.455	3.833305e+000	3.824783e+000	49	21.5	6.724939e+000	0	0	0	0	0	0	2.08361	0	0	55.8519	22.4688
DATA	658	8	63	0	0	A_04_P078812	A_04_P078812	8272.42	332.427	4.062138e+001	5.578229e+000	84	23	7.204037e+000	0	0	0	0	0	0	38.2312	1	1	57.5363	21.75
DATA	659	8	64	0	0	A_04_P096743	ENSOCUT00000013750	8297.35	332.165	6.358469e+002	6.369983e+001	649	19	5.181675e+000	0	0	0	0	0	0	597.621	1	1	50.1463	19.2759
DATA	660	8	65	0	0	A_04_P102528	ENSOCUT00000007655	8322.92	332.387	1.128747e+004	1.128753e+003	10261	23	6.584639e+000	0	0	0	0	0	0	10593.2	1	1	50.1463	22.2333
DATA	661	8	66	0	0	A_04_P051242	A_04_P051242	8348.51	332.377	8.151101e+002	8.160142e+001	813.5	24	5.436137e+000	0	0	0	0	0	0	763.694	1	1	49.8279	23.6389
DATA	662	8	67	0	0	A_04_P071285	ENSOCUT00000013216	8374	332.455	1.220321e+002	1.279533e+001	170	22	4.951469e+000	0	0	0	0	0	0	114.125	1	1	55.8519	21.2727
DATA	663	8	68	0	0	A_04_P002331	NM_001082065	8399.42	332.427	5.164399e+001	6.444632e+000	93.5	19.5	6.148451e+000	0	0	0	0	0	0	48.2004	1	1	57.5363	21.3
DATA	664	8	69	0	0	A_04_P013938	ENSOCUT00000009795	8424.58	332.427	3.878718e+000	3.863621e+000	44	20.5	6.904009e+000	0	0	0	0	0	0	-3.86116	0	0	65	22.0357
DATA	665	8	70	0	0	A_04_P001871	NM_001082736	8450.33	332.5	3.888230e+000	3.873096e+000	44	23.5	7.074488e+000	0	0	0	0	0	0	-2.20505	0	0	57.5363	23.875
DATA	666	8	71	0	0	A_04_P035167	ENSOCUT00000009236	8475.47	332.636	5.734833e+002	5.747965e+001	591.5	21	4.581021e+000	0	0	0	0	0	0	531.378	1	1	52.9257	21.7037
DATA	667	8	72	0	0	A_04_P009436	A_04_P009436	8500.62	332.763	1.798947e+002	1.840615e+001	210	22	7.617456e+000	0	0	0	0	0	0	166.214	1	1	49.1849	22.1111
DATA	668	8	73	0	0	A_04_P065862	ENSOCUT00000002305	8526.28	332.622	7.788239e+001	8.713141e+000	117	20	4.874076e+000	0	0	0	0	0	0	71.7305	1	1	51.0895	21.1429
DATA	669	8	74	0	0	A_04_P017234	EL341961	8551.67	332.5	3.166160e+005	3.166160e+004	290567	25	8.199187e+000	0	0	0	0	0	0	290612	1	1	57.5363	25.68
DATA	670	8	75	0	0	A_04_P032848	ENSOCUT00000000097	8576.81	332.608	1.548242e+003	1.548742e+002	1441.5	20	4.429956e+000	0	0	0	0	0	0	1415.92	1	1	49.1849	20.4783
DATA	671	8	76	0	0	A_04_P092092	ENSOCUT00000005689	8602.5	332.5	3.965746e+000	3.967171e+000	48.5	22	7.795210e+000	0	0	0	0	0	0	3.32782	0	0	65	22.7895
DATA	672	8	77	0	0	A_04_P082602	ENSOCUT00000012052	8627.89	332.5	2.871370e+002	2.898649e+001	302.5	24.5	6.465203e+000	0	0	0	0	0	0	260.411	1	1	56.9804	25.1667
DATA	673	8	78	0	0	A_04_P081942	ENSOCUT00000001344	8653.32	333.132	4.001173e+000	3.985600e+000	42.5	22	5.473594e+000	0	0	0	0	0	0	-4.02676	0	0	48.8603	21.9091
DATA	674	8	79	66	1	DarkCorner	DarkCorner	8678.78	332.697	4.021429e+000	4.005777e+000	38.5	22	4.960539e+000	0	0	0	0	0	0	-6.27726	0	0	49.5074	22.3824
DATA	675	8	80	66	1	DarkCorner	DarkCorner	8704.11	332.5	4.043079e+000	4.027343e+000	38	20	6.013712e+000	0	0	0	0	0	0	-7.30971	0	0	56.9804	20.5435
DATA	676	8	81	66	1	DarkCorner	DarkCorner	8729.5	332.648	4.066346e+000	4.050520e+000	40	19	6.434462e+000	0	0	0	0	0	0	-6.73767	0	0	57.5363	19.6667
DATA	677	8	82	66	1	DarkCorner	DarkCorner	8755.57	333.063	4.092014e+000	4.076088e+000	38	18	5.962968e+000	0	0	0	0	0	0	-5.99828	0	0	49.8279	20.9032
DATA	678	8	83	66	1	DarkCorner	DarkCorner	8780.32	332.9	4.118457e+000	4.102428e+000	37	20	6.535617e+000	0	0	0	0	0	0	-6.85494	0	0	52.6241	20.7143
DATA	679	8	84	66	1	DarkCorner	DarkCorner	8805.68	332.875	4.147499e+000	4.131357e+000	37	20	5.368442e+000	0	0	0	0	0	0	-7.04205	0	0	47.8731	20.9429
DATA	680	8	85	66	1	DarkCorner	DarkCorner	8831.37	332.767	4.179147e+000	4.162881e+000	35	18	5.469566e+000	0	0	0	0	0	0	-7.77464	0	0	52.0157	18.2176
DATA	681	9	1	66	1	DarkCorner	DarkCorner	6685.64	337.424	4.072549e+000	4.056698e+000	36	19	5.834681e+000	0	0	0	0	0	0	-7.50716	0	0	52.0157	19.1448
DATA	682	9	2	66	1	DarkCorner	DarkCorner	6710.69	337.792	4.048825e+000	4.033066e+000	36	23	6.226097e+000	0	0	0	0	0	0	-7.71533	0	0	48.8603	22.75
DATA	683	9	3	66	1	DarkCorner	DarkCorner	6736.08	338.36	4.026341e+000	4.010671e+000	38.5	22	6.245599e+000	0	0	0	0	0	0	-7.29695	0	0	48.2044	20.2162
DATA	684	9	4	66	1	DarkCorner	DarkCorner	6761.32	337.903	4.006360e+000	3.990767e+000	40	22	5.576092e+000	0	0	0	0	0	0	-5.68107	0	0	47.8731	21.697
DATA	685	9	5	66	1	DarkCorner	DarkCorner	6787.13	338.026	3.987033e+000	3.971516e+000	37	19	8.054922e+000	0	0	0	0	0	0	-8.66873	0	0	48.2044	21.1034
DATA	686	9	6	66	1	DarkCorner	DarkCorner	6812.5	338	3.969585e+000	3.954135e+000	39	24	6.161978e+000	0	0	0	0	0	0	-7.85892	0	0	54.1152	21.4054
DATA	687	9	7	66	1	DarkCorner	DarkCorner	6837.5	338	3.953681e+000	3.938293e+000	38	20	8.842099e+000	0	0	0	0	0	0	-7.94305	0	0	54.1152	21.3824
DATA	688	9	8	0	0	A_04_P046517	ENSOCUT00000002482	6863	338	2.342056e+002	2.374691e+001	259	21	6.710462e+000	0	0	0	0	0	0	214.788	1	1	54.9904	22
DATA	689	9	9	0	0	A_04_P064510	ENSOCUT00000012578	6887.94	337.975	7.127092e+002	7.137809e+001	674	21.5	9.487293e+000	0	0	0	0	0	0	655.86	1	1	49.8279	24.6389
DATA	690	9	10	1028	1	(+)E1A_r60_3	E1A_r60_3	6913.58	338.427	4.593596e+000	3.923929e+000	50.5	22.5	7.154022e+000	0	0	0	0	0	0	4.24132	1	0	65	23.8235
DATA	691	9	11	0	0	A_04_P043422	ENSOCUT00000007254	6939.37	338.404	3.900442e+000	3.886803e+000	49.5	23	5.246392e+000	0	0	0	0	0	0	1.01372	0	0	65	24.1034
DATA	692	9	12	0	0	A_04_P096398	ENSOCUT00000009408	6964.5	338.352	2.684047e+002	2.711873e+001	299.5	24	8.276070e+000	0	0	0	0	0	0	249.234	1	1	65	24.08
DATA	693	9	13	0	0	A_04_P078542	ENSOCUT00000014627	6989.91	338.386	4.025206e+002	4.043721e+001	421.5	22.5	7.290444e+000	0	0	0	0	0	0	374.708	1	1	57.259	23.2333
DATA	694	9	14	0	0	A_04_P098562	ENSOCUT00000003600	7014.8	338.387	5.567825e+003	5.567958e+002	5216	24	7.048149e+000	0	0	0	0	0	0	5194.74	1	1	50.4627	24.5313
DATA	695	9	15	0	0	A_04_P080284	ENSOCUT00000007233	7040.44	338.642	1.127455e+003	1.128111e+002	1049	21	5.979715e+000	0	0	0	0	0	0	1054.17	1	1	51.0895	21.9032
DATA	696	9	16	0	0	A_04_P067212	ENSOCUT00000001532	7066.11	338.5	2.860009e+003	2.860267e+002	2709.5	23	9.341114e+000	0	0	0	0	0	0	2679.18	1	1	65	26.7778
DATA	697	9	17	0	0	A_04_P097010	ENSOCUT00000014247	7091.5	338.352	4.872062e+002	4.887128e+001	505	25	1.132159e+001	0	0	0	0	0	0	457.177	1	1	65	26.5385
DATA	698	9	18	0	0	A_04_P020836	EB379256	7116.89	338.5	6.729605e+001	7.742342e+000	112	22	7.746089e+000	0	0	0	0	0	0	63.2485	1	1	56.9804	22.4242
DATA	699	9	19	0	0	A_04_P084774	XM_002716958	7142.32	339.182	7.349784e+000	3.892501e+000	56	23	7.459591e+000	0	0	0	0	0	0	6.91834	1	0	36.9964	23.6429
DATA	700	9	20	0	0	A_04_P006683	EB375941	7167.58	338.427	8.484050e+000	3.911291e+000	55	21.5	7.675365e+000	0	0	0	0	0	0	7.99505	1	0	57.5363	22.9583
DATA	701	9	21	0	0	A_04_P042053	ENSOCUT00000010418	7193.11	338.5	1.425457e+003	1.425968e+002	1395.5	22	6.677679e+000	0	0	0	0	0	0	1344.86	1	1	56.9804	23.5161
DATA	702	9	22	0	0	A_04_P004233	ENSOCUT00000015403	7218.5	338.5	8.199437e+003	8.199526e+002	7556	24	7.027895e+000	0	0	0	0	0	0	7743.73	1	1	57.5363	24.5
DATA	703	9	23	0	0	A_04_P077729	ENSOCUT00000001127	7243.68	338.605	5.370616e+003	5.370751e+002	5025	25.5	9.801199e+000	0	0	0	0	0	0	5076.82	1	1	49.5074	27.7143
DATA	704	9	24	0	0	A_04_P007537	DN888880	7269.02	338.738	1.637112e+003	1.637554e+002	1627	26.5	8.203167e+000	0	0	0	0	0	0	1548.85	1	1	50.1463	25.8667
DATA	705	9	25	0	0	A_04_P071827	NM_001195656	7293.81	338.831	3.815243e+000	3.800393e+000	42	23	7.935899e+000	0	0	0	0	0	0	-7.79465	0	0	49.1849	23.3871
DATA	706	9	26	0	0	A_04_P055899	XM_002722185	7320.11	338.5	3.242129e+005	3.242129e+004	304771	23.5	1.204774e+001	0	0	0	0	0	0	307140	1	1	56.9804	28.0588
DATA	707	9	27	0	0	A_04_P054309	A_04_P054309	7345.38	339.091	3.810419e+000	3.795589e+000	49	19.5	7.613870e+000	0	0	0	0	0	0	-0.101206	0	0	49.1849	20.8333
DATA	708	9	28	0	0	A_04_P048692	ENSOCUT00000009584	7370.4	338.823	5.767776e+002	5.780240e+001	574.5	23.5	6.196944e+000	0	0	0	0	0	0	547.007	1	1	50.1463	23.5714
DATA	709	9	29	0	0	A_04_P033474	NM_001082667	7396.42	338.573	7.902533e+000	3.873871e+000	56	25	5.912111e+000	0	0	0	0	0	0	7.49763	1	0	65	25.5789
DATA	710	9	30	0	0	A_04_P068796	ENSOCUT00000009960	7421.36	338.935	1.031815e+003	1.032511e+002	1020	22	5.248270e+000	0	0	0	0	0	0	979.368	1	1	49.5074	22.5172
DATA	711	9	31	0	0	A_04_P030542	A_04_P030542	7447	338.545	3.804602e+000	3.789794e+000	48	21	5.300008e+000	0	0	0	0	0	0	-2.77793	0	0	55.8519	21.4865
DATA	712	9	32	0	0	A_04_P003030	NM_001082387	7472.19	338.61	6.703761e+000	3.847555e+000	56.5	25	8.051314e+000	0	0	0	0	0	0	6.3665	1	0	49.8279	25.0968
DATA	713	9	33	0	0	A_04_P072432	ENSOCUT00000006006	7497.57	338.608	1.612885e+004	1.612890e+003	15685	30	1.195802e+001	0	0	0	0	1	0	15321.1	1	1	49.1849	31.9259
DATA	714	9	34	0	0	A_04_P072417	ENSOCUT00000014743	7522.94	338.875	1.239273e+002	1.295840e+001	166	26	7.884107e+000	0	0	0	0	0	0	117.75	1	1	50.1463	26.6774
DATA	715	9	35	0	0	A_04_P009071	A_04_P009071	7548.67	338.903	2.987849e+001	4.823127e+000	76	22.5	4.707539e+000	0	0	0	0	0	0	28.3941	1	1	47.8731	22.3333
DATA	716	9	36	0	0	A_04_P058792	A_04_P058792	7574	338.545	5.138706e+000	3.820609e+000	54	23	6.244998e+000	0	0	0	0	0	0	4.8838	1	0	55.8519	24
DATA	717	9	37	0	0	A_04_P017727	A_04_P017727	7599.5	338.648	1.140332e+002	1.201519e+001	155	29	1.077787e+001	0	0	0	0	0	0	108.391	1	1	65	29.6552
DATA	718	9	38	0	0	A_04_P100764	NM_001082396	7624.58	338.573	2.333759e+002	2.364255e+001	267	22	5.435953e+000	0	0	0	0	0	0	221.846	1	1	57.5363	23.5429
DATA	719	9	39	0	0	A_04_P031942	A_04_P031942	7650.42	338.573	5.350930e+000	3.822481e+000	54	22	5.273935e+000	0	0	0	0	0	0	5.08691	1	0	57.5363	22.7576
DATA	720	9	40	0	0	A_04_P029680	AF264456	7675.73	339.219	1.363794e+001	4.022522e+000	61	26	7.060111e+000	0	0	0	0	0	0	12.967	1	0	48.2044	25.6129
DATA	721	9	41	0	0	A_04_P076755	ENSOCUT00000021998	7700.96	339.119	1.087812e+004	1.087818e+003	10300	25	5.792988e+000	0	0	0	0	0	0	10343	1	1	46.8651	23.9394
DATA	722	9	42	0	0	A_04_P018644	EB384661	7726.4	339.077	1.440872e+001	4.049264e+000	64	23	5.186443e+000	0	0	0	0	0	0	13.7	1	0	49.1849	22.9375
DATA	723	9	43	0	0	A_04_P072777	ENSOCUT00000002115	7751.72	339.095	1.635654e+003	1.636092e+002	1606.5	23	6.195072e+000	0	0	0	0	0	0	1555.19	1	1	48.8603	23.0741
DATA	724	9	44	0	0	A_04_P004031	NM_001082095	7777.11	339.484	3.798952e+000	3.801413e+000	53	21	6.342056e+000	0	0	0	0	0	0	3.43921	0	0	43.7019	21.6897
DATA	725	9	45	0	0	A_04_P000282	NM_001082391	7801.91	339.284	7.854198e+000	3.865123e+000	54.5	19.5	6.560836e+000	0	0	0	0	0	0	7.46738	1	0	47.8731	21.5294
DATA	726	9	46	0	0	A_04_P090827	ENSOCUT00000003962	7827.81	339.052	3.799695e+000	3.784907e+000	51	21	5.766235e+000	0	0	0	0	0	0	-0.0134504	0	0	49.1849	21.871
DATA	727	9	47	0	0	A_04_P032957	A_04_P032957	7853.5	339.352	3.799913e+000	3.785124e+000	49	24	5.272296e+000	0	0	0	0	0	0	-1.28546	0	0	57.5363	23.6667
DATA	728	9	48	0	0	A_04_P067692	ENSOCUT00000003257	7878.5	339.5	6.811746e+002	6.822256e+001	710	23	7.769920e+000	0	0	0	0	0	0	647.449	1	1	49.1849	23.8529
DATA	729	9	49	0	0	A_04_P029261	ENSOCUT00000023789	7903.78	339.237	3.215656e+003	3.215879e+002	2923	27	1.229344e+001	0	0	0	0	0	0	3055.85	1	1	49.1849	28.4583
DATA	730	9	50	0	0	A_04_P012618	ENSOCUT00000010116	7929.52	339.407	5.972282e+003	5.972402e+002	5849	25	6.743991e+000	0	0	0	0	0	0	5674.51	1	1	52.9257	24.575
DATA	731	9	51	0	0	A_04_P101607	XM_002718573	7954.91	339.386	1.501398e+001	4.074498e+000	63	25	7.187557e+000	0	0	0	0	0	0	14.2621	1	0	57.259	24.7407
DATA	732	9	52	0	0	A_04_P070303	ENSOCUT00000002461	7979.74	339.222	2.030957e+004	2.030960e+003	19397	26	5.341459e+000	0	0	0	0	0	0	19286.9	1	1	47.5395	24.7419
DATA	733	9	53	0	0	A_04_P016693	NM_001195671	8005.58	339.427	3.570008e+001	5.206633e+000	84	23	8.717534e+000	0	0	0	0	0	0	33.8925	1	1	65	23.9333
DATA	734	9	54	0	0	A_04_P076817	ENSOCUT00000001997	8031.11	339.5	1.684085e+002	1.726235e+001	199.5	26	6.841229e+000	0	0	0	0	0	0	159.823	1	1	65	25.6875
DATA	735	9	55	0	0	A_04_P009316	DN886892	8056.38	339.43	3.516357e+001	5.172216e+000	82	23.5	6.344924e+000	0	0	0	0	0	0	33.3565	1	1	50.4627	23.5
DATA	736	9	56	0	0	A_04_P088889	A_04_P088889	8081.53	339.38	3.809731e+000	3.796547e+000	49.5	22	5.406812e+000	0	0	0	0	0	0	1.05926	0	0	50.1463	22.8148
DATA	737	9	57	0	0	A_04_P025937	EB373916	8107.42	339.427	1.889476e+001	4.241202e+000	66.5	22	6.855168e+000	0	0	0	0	0	0	17.9047	1	0	57.5363	23.08
DATA	738	9	58	0	0	A_04_P087419	XM_002717252	8132.33	339.547	4.176855e+002	4.194100e+001	436	19	5.141545e+000	0	0	0	0	0	0	395.556	1	1	49.1849	19.375
DATA	739	9	59	0	0	A_04_P000561	NM_001089317	8158.11	339.5	3.817087e+000	3.802231e+000	47	23	5.999283e+000	0	0	0	0	0	0	-3.53434	0	0	56.9804	22.4839
DATA	740	9	60	0	0	A_04_P008719	DN887620	8183.5	339.5	5.115230e+002	5.129365e+001	526	22	5.184900e+000	0	0	0	0	0	0	483.662	1	1	57.5363	23.037
DATA	741	9	61	0	0	A_04_P095597	ENSOCUT00000004363	8208.89	339.5	3.823777e+000	3.808894e+000	46	24.5	6.522245e+000	0	0	0	0	0	0	-3.71954	0	0	56.9804	24.5556
DATA	742	9	62	0	0	A_04_P041308	ENSOCUT00000002746	8233.95	339.707	5.311808e+001	6.538501e+000	100	22	4.004627e+000	0	0	0	0	0	0	50.1282	1	1	49.1849	22.037
DATA	743	9	63	0	0	A_04_P001325	NM_001082162	8259.44	339.74	3.811203e+003	3.811394e+002	3525	21	6.317436e+000	0	0	0	0	0	0	3592.51	1	1	49.5074	21.92
DATA	744	9	64	0	0	A_04_P053224	ENSOCUT00000021390	8285.11	339.5	3.837174e+000	3.827287e+000	50	21.5	6.434534e+000	0	0	0	0	0	0	1.84979	0	0	56.9804	22.375
DATA	745	9	65	0	0	A_04_P102112	A_04_P102112	8310.5	339.5	3.842693e+000	3.838742e+000	51.5	20	5.638516e+000	0	0	0	0	0	0	2.73042	0	0	65	20.75
DATA	746	9	66	0	0	A_04_P000923	NM_001082765	8335.67	339.5	2.880499e+002	2.905900e+001	319.5	23	6.286015e+000	0	0	0	0	0	0	270.342	1	1	57.5363	22.7742
DATA	747	9	67	0	0	A_04_P002976	NM_001115096	8361.42	339.573	3.855587e+000	3.844285e+000	51	22.5	5.200709e+000	0	0	0	0	0	0	1.58074	0	0	57.5363	22.2813
DATA	748	9	68	0	0	A_04_P055277	A_04_P055277	8386.58	339.573	6.000151e+000	3.894454e+000	52	20	5.278018e+000	0	0	0	0	0	0	5.61055	1	0	57.5363	20.9333
DATA	749	9	69	0	0	A_04_P007721	DN888702	8412	339.545	1.311205e+001	4.072988e+000	60	21	6.901301e+000	0	0	0	0	0	0	12.2346	1	0	55.8519	22.8065
DATA	750	9	70	0	0	A_04_P083637	ENSOCUT00000011453	8437.26	340.242	8.518819e+004	8.518820e+003	88405	22	7.103262e+000	0	1	0	0	0	0	79309.5	1	1	45.1352	22.2941
DATA	751	9	71	0	0	A_04_P081796	ENSOCUT00000008757	8462.5	340	5.904559e+003	5.904686e+002	5561	22	5.097209e+000	0	0	0	0	0	0	5483.06	1	1	48.5334	21.6923
DATA	752	9	72	0	0	A_04_P072202	ENSOCUT00000008746	8488.08	340.097	1.349985e+002	1.404788e+001	169	22	3.952798e+000	0	0	0	0	0	0	125.013	1	1	46.8651	21.2308
DATA	753	9	73	0	0	A_04_P054735	ENSOCUT00000007940	8513.31	339.833	6.084729e+000	3.944506e+000	51	21	6.407254e+000	0	0	0	0	0	0	5.6176	1	0	47.8731	21.6429
DATA	754	9	74	0	0	A_04_P072742	A_04_P072742	8539.09	339.614	3.925674e+000	3.910395e+000	37	22	5.148964e+000	0	0	0	0	0	0	-7.542	0	0	57.259	21.3871
DATA	755	9	75	0	0	A_04_P041652	ENSOCUT00000010154	8564.5	339.648	3.939674e+000	3.924340e+000	45	23	6.980209e+000	0	0	0	0	0	0	-2.40902	0	0	57.5363	24.2174
DATA	756	9	76	0	0	A_04_P029802	ENSOCUT00000001260	8589.58	339.573	1.196339e+001	4.116980e+000	55	24	7.461010e+000	0	0	0	0	0	0	10.9271	1	0	57.5363	24
DATA	757	9	77	0	0	A_04_P080327	ENSOCUT00000000612	8615.14	340.192	1.454356e+003	1.454894e+002	1352.5	22	6.586562e+000	0	0	0	0	0	0	1322.91	1	1	47.5395	22.871
DATA	758	9	78	130	1	(+)eQC-40	EQC	8640.5	340	3.988968e+000	3.974090e+000	46.5	24	8.038215e+000	0	0	0	0	0	0	0.649336	0	0	54.1152	25.2903
DATA	759	9	79	0	0	A_04_P097437	ENSOCUT00000015821	8665.59	340.092	1.498665e+002	1.550932e+001	180	21	4.980964e+000	0	0	0	0	0	0	135.065	1	1	49.1849	22.32
DATA	760	9	80	66	1	DarkCorner	DarkCorner	8691.17	340.181	4.028956e+000	4.013275e+000	37	21	4.405497e+000	0	0	0	0	0	0	-7.63721	0	0	47.5395	21.0571
DATA	761	9	81	66	1	DarkCorner	DarkCorner	8716.86	340.526	4.051591e+000	4.035822e+000	35	19	6.254175e+000	0	0	0	0	0	0	-9.77835	0	0	48.5334	19.2051
DATA	762	9	82	66	1	DarkCorner	DarkCorner	8742.51	340.104	4.076257e+000	4.060392e+000	37.5	18	7.266008e+000	0	0	0	0	0	0	-5.65373	0	0	45.835	20.2222
DATA	763	9	83	66	1	DarkCorner	DarkCorner	8767.59	340.115	4.102053e+000	4.086087e+000	36	18	6.870635e+000	0	0	0	0	0	0	-9.10653	0	0	49.5074	20.4091
DATA	764	9	84	66	1	DarkCorner	DarkCorner	8792.53	339.959	4.129666e+000	4.113593e+000	39	20	6.154131e+000	0	0	0	0	0	0	-6.0745	0	0	48.5334	20.96
DATA	765	9	85	66	1	DarkCorner	DarkCorner	8818.74	340.712	4.160544e+000	4.144351e+000	37	18	5.282898e+000	0	0	0	0	0	0	-7.15066	0	0	50.7771	19.6122
DATA	766	10	1	66	1	DarkCorner	DarkCorner	6697.43	345.11	4.055498e+000	4.039714e+000	44	21	7.177067e+000	0	0	0	0	0	0	-2.09202	0	0	48.5334	21.2241
DATA	767	10	2	66	1	DarkCorner	DarkCorner	6723.05	345.342	4.032216e+000	4.016522e+000	42	23.5	6.452640e+000	0	0	0	0	0	0	-3.54186	0	0	49.8279	22.6579
DATA	768	10	3	66	1	DarkCorner	DarkCorner	6748.58	345.333	4.010887e+000	3.995276e+000	41.5	20	5.726526e+000	0	0	0	0	0	0	-3.90246	0	0	47.2035	20.3103
DATA	769	10	4	66	1	DarkCorner	DarkCorner	6774.27	344.951	3.991297e+000	3.975762e+000	44	19	6.990931e+000	0	0	0	0	0	0	-1.19228	0	0	49.8279	20.8387
DATA	770	10	5	66	1	DarkCorner	DarkCorner	6799.36	345	3.973301e+000	3.957837e+000	41	22	6.778140e+000	0	0	0	0	0	0	-5.71951	0	0	50.4627	20.4545
DATA	771	10	6	66	1	DarkCorner	DarkCorner	6825.48	345	3.956045e+000	3.940648e+000	43.5	24	7.162481e+000	0	0	0	0	0	0	-3.20836	0	0	50.4627	21.6364
DATA	772	10	7	0	0	A_04_P086577	ENSOCUT00000002401	6850.42	345.427	8.115773e+002	8.125260e+001	795	24	8.117742e+000	0	0	0	0	0	0	743.946	1	1	57.5363	23.9091
DATA	773	10	8	0	0	A_04_P079357	ENSOCUT00000012607	6875.5	345.5	2.043710e+004	2.043714e+003	18411	24.5	9.327317e+000	0	0	0	0	0	0	18801.5	1	1	52.9257	24.9667
DATA	774	10	9	0	0	A_04_P008627	ENSOCUT00000010086	6901	345.722	1.396518e+004	1.396523e+003	12915	24	7.904151e+000	0	0	0	0	0	0	12891.4	1	1	47.8731	24.7805
DATA	775	10	10	66	-1	(-)3xSLv1	NegativeControl	6926.5	345.573	3.901036e+000	3.885853e+000	41	24	8.208350e+000	0	0	0	0	0	0	-5.28964	0	0	51.0895	25.3235
DATA	776	10	11	0	0	A_04_P012050	DN881846	6951.91	345.6	7.280284e+000	3.942621e+000	52	24	5.616345e+000	0	0	0	0	0	0	6.76036	1	0	49.1849	24.28
DATA	777	10	12	0	0	A_04_P047625	NM_001171386	6976.94	345.519	1.479887e+004	1.479892e+003	13600	21.5	8.965387e+000	0	0	0	0	0	0	13777.1	1	1	50.4627	23.6333
DATA	778	10	13	0	0	A_04_P009181	DN887061	7002.5	345.5	8.921780e+001	9.719284e+000	127	24	7.861517e+000	0	0	0	0	0	0	83.2574	1	1	65	24.7
DATA	779	10	14	0	0	A_04_P050915	ENSOCUT00000004052	7027.83	345.843	1.155243e+004	1.155249e+003	11012.5	21.5	6.795598e+000	0	0	0	0	0	0	10804.8	1	1	46.8651	22.8611
DATA	780	10	15	0	0	A_04_P017003	ENSOCUT00000021102	7053.42	345.573	1.898851e+005	1.898851e+004	175877	31	1.864327e+001	0	0	0	0	1	0	177943	1	1	57.5363	35
DATA	781	10	16	0	0	A_04_P010359	DN885006	7078.58	345.573	5.330240e+005	5.330240e+004	500088	27	1.318605e+001	0	0	0	0	1	0	500395	1	1	57.5363	30.7778
DATA	782	10	17	0	0	A_04_P002113	NM_001089318	7104.07	345.753	9.863214e+001	1.057939e+001	141	23	1.010134e+001	0	0	0	0	0	0	92.7497	1	1	49.8279	25.037
DATA	783	10	18	0	0	A_04_P052274	ENSOCUT00000013211	7129.38	346	4.591466e+003	4.591625e+002	4270	22.5	1.936436e+001	0	0	1	0	1	0	4324.2	1	1	48.5334	30.5385
DATA	784	10	19	0	0	A_04_P027989	EB378697	7155	345.545	4.751011e+001	6.093548e+000	94	25	1.129602e+001	0	0	0	0	0	0	44.8012	1	1	65	27
DATA	785	10	20	0	0	A_04_P083628	ENSOCUT00000000749	7180.38	346	2.826148e+003	2.826405e+002	2711	23	6.441054e+000	0	0	0	0	0	0	2668.42	1	1	48.5334	24.1111
DATA	786	10	21	0	0	A_04_P030252	NM_001195679	7205.58	345.573	5.024991e+005	5.024991e+004	477684	24	9.456039e+000	0	0	0	0	0	0	474926	1	1	57.5363	27.2
DATA	787	10	22	0	0	A_04_P028110	A_04_P028110	7231.42	345.573	5.171948e+001	6.419806e+000	98	25	6.778832e+000	0	0	0	0	0	0	48.9294	1	1	65	25.9565
DATA	788	10	23	0	0	A_04_P065094	ENSOCUT00000017605	7256.37	346.265	1.508513e+003	1.508992e+002	1436	24	8.158683e+000	0	0	0	0	0	0	1428.51	1	1	46.5243	26.1111
DATA	789	10	24	0	0	A_04_P088961	ENSOCUT00000006034	7281.61	346.053	3.145947e+003	3.146176e+002	3041	28	7.528877e+000	0	0	0	0	0	0	2981.24	1	1	49.1849	25.7273
DATA	790	10	25	0	0	A_04_P043840	A_04_P043840	7307.5	345.648	8.143476e+000	3.880943e+000	57.5	26.5	1.024887e+001	0	0	0	0	0	0	7.72188	1	0	57.5363	27.1563
DATA	791	10	26	0	0	A_04_P090931	ENSOCUT00000007921	7332.58	345.573	2.995873e+003	2.996113e+002	2848	25.5	1.052623e+001	0	0	0	0	0	0	2842.4	1	1	57.5363	26.8077
DATA	792	10	27	0	0	A_04_P097107	ENSOCUT00000002758	7357.96	346.151	3.539761e+003	3.539964e+002	3406	19.5	5.965267e+000	0	0	0	0	0	0	3360.51	1	1	46.8651	21.1818
DATA	793	10	28	0	0	A_04_P086312	A_04_P086312	7383.19	346.026	1.334524e+003	1.335061e+002	1325	25	5.351107e+000	0	0	0	0	0	0	1267.49	1	1	49.1849	25.0444
DATA	794	10	29	0	0	A_04_P080728	ENSOCUT00000014485	7409	346	5.044298e+004	5.044299e+003	50011.5	25.5	6.215672e+000	0	0	0	0	0	0	47928.1	1	1	54.9904	25.8235
DATA	795	10	30	0	0	A_04_P052715	A_04_P052715	7433.99	346.12	3.800336e+000	3.785545e+000	48	22	5.870929e+000	0	0	0	0	0	0	-0.499162	0	0	46.8651	23.303
DATA	796	10	31	0	0	A_04_P072714	ENSOCUT00000005024	7459.66	345.961	3.799311e+000	3.784524e+000	46	24	5.755222e+000	0	0	0	0	0	0	-3.72775	0	0	49.1849	24.5484
DATA	797	10	32	0	0	A_04_P038427	ENSOCUT00000008986	7485.09	346.065	1.303577e+001	4.001782e+000	62	26.5	4.754836e+000	0	0	0	0	0	0	12.3969	1	0	65	26.6429
DATA	798	10	33	0	0	A_04_P069562	ENSOCUT00000015728	7510.5	346	2.163678e+003	2.164009e+002	2056	30	1.274026e+001	0	0	0	0	1	0	2058.06	1	1	54.1152	32.5429
DATA	799	10	34	0	0	A_04_P071550	ENSOCUT00000006145	7535.91	346.386	9.990215e+002	9.997370e+001	986	24	8.156867e+000	0	0	0	0	0	0	950.484	1	1	65	24.9655
DATA	800	10	35	0	0	A_04_P027062	EB372720	7561.04	346.135	5.659805e+001	6.806816e+000	104	23	4.224167e+000	0	0	0	0	0	0	53.8538	1	1	46.8651	22.55
DATA	801	10	36	0	0	A_04_P026486	EB373366	7586.58	346.427	2.093615e+005	2.093615e+004	198269	25.5	1.007067e+001	0	0	0	0	0	0	199243	1	1	57.5363	28.4688
DATA	802	10	37	0	0	A_04_P014407	AY171717	7611.97	346.179	2.087239e+004	2.087242e+003	20194	24	7.855479e+000	0	0	0	0	0	0	19864.7	1	1	46.1809	25.4412
DATA	803	10	38	0	0	A_04_P092610	XM_002708148	7637.61	346.737	3.794784e+000	3.780080e+000	51	24	6.466669e+000	0	0	0	0	0	0	0.211797	0	0	49.1849	25.1538
DATA	804	10	39	0	0	A_04_P095427	ENSOCUT00000017245	7662.58	346.427	3.794793e+000	3.785556e+000	50	23.5	5.499506e+000	0	0	0	0	0	0	1.94757	0	0	57.5363	23.625
DATA	805	10	40	0	0	A_04_P043342	ENSOCUT00000002925	7688.05	346.365	1.023891e+003	1.024589e+002	1015	24	5.880897e+000	0	0	0	0	0	0	974.63	1	1	49.1849	23.5806
DATA	806	10	41	0	0	A_04_P044032	A_04_P044032	7713.58	346.427	2.438188e+001	4.498035e+000	74	23	5.734263e+000	0	0	0	0	0	0	23.2092	1	1	57.5363	22.8966
DATA	807	10	42	0	0	A_04_P008726	ENSOCUT00000015437	7739	346.455	8.936691e+002	8.944681e+001	891	23	4.754879e+000	0	0	0	0	0	0	850.682	1	1	55.8519	25.1875
DATA	808	10	43	0	0	A_04_P069243	XM_002710261	7764.12	346.452	4.418791e+002	4.434930e+001	463	23	6.824227e+000	0	0	0	0	0	0	420.61	1	1	48.2044	23.1515
DATA	809	10	44	0	0	A_04_P000106	NM_001082655	7789.62	346.43	5.049824e+003	5.049966e+002	4827	22	5.393359e+000	0	0	0	0	0	0	4806.5	1	1	50.4627	21.6296
DATA	810	10	45	0	0	A_04_P087672	ENSOCUT00000013133	7815.23	346.675	1.601994e+002	1.645995e+001	197	20	5.624375e+000	0	0	0	0	0	0	152.474	1	1	51.4001	20.1786
DATA	811	10	46	0	0	A_04_P024557	EB375513	7840.45	346.988	3.795361e+000	3.780589e+000	50.5	23	5.649835e+000	0	0	0	0	0	0	-0.179476	0	0	50.4627	23.9286
DATA	812	10	47	0	0	A_04_P069180	A_04_P069180	7865.86	346.684	9.462466e+002	9.470018e+001	941	22	6.131228e+000	0	0	0	0	0	0	900.417	1	1	49.5074	22.8333
DATA	813	10	48	0	0	A_04_P019301	EB381950	7891.5	346.5	5.393276e+000	3.820183e+000	53	23	7.902497e+000	0	0	0	0	0	0	5.13113	1	0	57.5363	24.129
DATA	814	10	49	0	0	A_04_P015295	AY171649	7916.67	346.5	3.797395e+000	3.782616e+000	49	27	1.097198e+001	0	0	0	0	0	0	-0.736378	0	0	57.5363	28.7931
DATA	815	10	50	0	0	A_04_P054977	ENSOCUT00000008660	7941.86	346.563	6.499643e+001	7.520608e+000	109	25	5.343381e+000	0	0	0	0	0	0	61.8129	1	1	47.8731	24
DATA	816	10	51	0	0	A_04_P043509	A_04_P043509	7967.5	346.5	8.286294e+004	8.286295e+003	79101	26	6.594287e+000	0	0	0	0	0	0	78782.8	1	1	57.5363	25.7308
DATA	817	10	52	0	0	A_04_P048972	ENSOCUT00000002464	7992.8	346.72	3.225777e+004	3.225779e+003	30830	26	8.210979e+000	0	0	0	0	0	0	30661.1	1	1	49.1849	25.1429
DATA	818	10	53	0	0	A_04_P083617	A_04_P083617	8018.03	346.711	2.005866e+003	2.006224e+002	1943	26	7.843450e+000	0	0	0	0	0	0	1905.91	1	1	49.1849	26.6552
DATA	819	10	54	0	0	A_04_P024441	A_04_P024441	8043.58	346.573	2.075408e+001	4.319679e+000	70	24	5.604361e+000	0	0	0	0	0	0	19.7113	1	1	57.5363	23.8621
DATA	820	10	55	0	0	A_04_P053652	ENSOCUT00000013091	8069.14	346.62	2.699316e+002	2.725796e+001	300	22	4.652983e+000	0	0	0	0	0	0	256.249	1	1	50.1463	21.6897
DATA	821	10	56	0	0	A_04_P026759	EB373030	8094.45	346.907	7.523724e+000	3.866023e+000	57	23	7.148606e+000	0	0	0	0	0	0	7.1388	1	0	51.4001	24.7778
DATA	822	10	57	0	0	A_04_P009657	ENSOCUT00000010722	8119.74	346.778	4.241444e+003	4.241613e+002	4071.5	21	1.017018e+001	0	0	0	0	0	0	4021.92	1	1	47.5395	24.8929
DATA	823	10	58	0	0	A_04_P101482	ENSOCUT00000000412	8145.28	346.84	4.297853e+003	4.298021e+002	4063	22	5.710874e+000	0	0	0	0	0	0	4072.59	1	1	49.1849	21.1471
DATA	824	10	59	66	-1	(-)3xSLv1	NegativeControl	8170.96	346.826	3.814998e+000	3.800150e+000	40	22	6.343609e+000	0	0	0	0	0	0	-8.34269	0	0	46.8651	23.2069
DATA	825	10	60	0	0	A_04_P094487	ENSOCUT00000007884	8195.86	346.743	1.485781e+003	1.486268e+002	1457	22	5.158884e+000	0	0	0	0	0	0	1405.55	1	1	48.2044	22.8529
DATA	826	10	61	0	0	A_04_P002481	NM_001082628	8221.5	346.648	7.591610e+001	8.492851e+000	119	24	5.926635e+000	0	0	0	0	0	0	71.7436	1	1	57.5363	23.6875
DATA	827	10	62	0	0	A_04_P095198	A_04_P095198	8246.91	346.614	3.826502e+000	3.811609e+000	46	20	4.971308e+000	0	0	0	0	0	0	-0.0104242	0	0	57.259	20.7941
DATA	828	10	63	0	0	A_04_P028876	DN888378	8272.5	346.648	5.863027e+004	5.863028e+003	65493	21	4.855216e+000	0	1	0	0	0	0	55277.2	1	1	57.5363	21.8696
DATA	829	10	64	0	0	A_04_P009791	DN884792	8297.56	347.027	1.644122e+004	1.644126e+003	14879	19	6.284181e+000	0	0	0	0	0	0	15480.6	1	1	48.5334	20.8438
DATA	830	10	65	0	0	A_04_P070847	ENSOCUT00000010089	8323.39	346.931	1.465554e+002	1.514706e+001	188	22.5	5.881569e+000	0	0	0	0	0	0	137.777	1	1	53.8203	21.5833
DATA	831	10	66	0	0	A_04_P094283	ENSOCUT00000001567	8348.5	347	3.848680e+000	3.839743e+000	49	24	5.655428e+000	0	0	0	0	0	0	2.02101	0	0	54.1152	23.125
DATA	832	10	67	0	0	A_04_P088874	A_04_P088874	8373.72	347.095	2.906936e+003	2.907190e+002	2733	20.5	5.416132e+000	0	0	0	0	0	0	2723.29	1	1	48.8603	21.1
DATA	833	10	68	0	0	A_04_P052049	ENSOCUT00000010934	8399.16	347.103	9.854616e+003	9.854691e+002	9010	20	5.684497e+000	0	0	0	0	0	0	9213.21	1	1	46.5243	21.4063
DATA	834	10	69	0	0	A_04_P032132	EB376504	8424.5	347	4.568343e+001	5.978966e+000	91	21	6.599902e+000	0	0	0	0	0	0	42.6143	1	1	54.1152	21.0606
DATA	835	10	70	0	0	A_04_P092047	ENSOCUT00000012959	8450.04	347.151	5.621218e+002	5.634501e+001	551.5	23	6.351176e+000	0	0	0	0	0	0	523.076	1	1	46.8651	23.8621
DATA	836	10	71	1028	1	(+)E1A_r60_a20	E1A_r60_a20	8475.5	347.352	3.938197e+000	3.896923e+000	50	22.5	4.011621e+000	0	0	0	0	0	0	3.65492	1	0	57.5363	22.1
DATA	837	10	72	0	0	A_04_P072019	ENSOCUT00000016435	8500.91	347.386	6.024047e+001	7.169924e+000	102.5	22	7.752324e+000	0	0	0	0	0	0	55.7448	1	1	65	22.2069
DATA	838	10	73	0	0	A_04_P007088	DN889370	8526.42	347.427	4.435605e+001	5.906742e+000	86	21	7.789695e+000	0	0	0	0	0	0	40.9157	1	1	57.5363	22.375
DATA	839	10	74	0	0	A_04_P067022	ENSOCUT00000011772	8551.58	347.427	3.929232e+000	3.916528e+000	48	21	6.839682e+000	0	0	0	0	0	0	1.30912	0	0	57.5363	21.1563
DATA	840	10	75	0	0	A_04_P020801	ENSOCUT00000010361	8576.69	347.338	1.862875e+004	1.862879e+003	16620	22	7.616620e+000	0	0	0	0	0	0	17062.5	1	1	48.5334	24.7097
DATA	841	10	76	0	0	A_04_P018326	NM_001171377	8602.5	347.5	1.592762e+004	1.592767e+003	14000	23	5.584282e+000	0	0	0	0	0	0	14529.3	1	1	49.1849	23.2895
DATA	842	10	77	0	0	A_04_P013126	D17405	8627.67	347.363	1.706260e+005	1.706260e+004	158299	24.5	7.833924e+000	0	0	0	0	0	0	154977	1	1	50.7771	25.5
DATA	843	10	78	0	0	A_04_P056629	ENSOCUT00000007597	8653.33	347.519	1.077500e+003	1.078235e+002	998	24	1.484219e+001	0	0	0	0	0	0	974.087	1	1	49.8279	29.9048
DATA	844	10	79	0	0	A_04_P031143	A_04_P031143	8678.57	347.595	3.377149e+001	5.234973e+000	75	21.5	4.519307e+000	0	0	0	0	0	0	30.3785	1	1	50.1463	22.3
DATA	845	10	80	66	1	DarkCorner	DarkCorner	8703.98	347.759	4.037258e+000	4.021545e+000	37	22	6.433717e+000	0	0	0	0	0	0	-7.55908	0	0	52.9257	21.2308
DATA	846	10	81	66	1	DarkCorner	DarkCorner	8729.6	347.545	4.060953e+000	4.045147e+000	38.5	18	5.405231e+000	0	0	0	0	0	0	-6.56048	0	0	49.8279	18.7037
DATA	847	10	82	66	1	DarkCorner	DarkCorner	8755.14	347.402	4.086371e+000	4.070466e+000	41	23	6.457077e+000	0	0	0	0	0	0	-2.91938	0	0	52.3208	23.0417
DATA	848	10	83	66	1	DarkCorner	DarkCorner	8780.49	347.763	4.113336e+000	4.097327e+000	41	22	5.644597e+000	0	0	0	0	0	0	-2.63329	0	0	42.9674	22.3636
DATA	849	10	84	66	1	DarkCorner	DarkCorner	8805.36	347.221	4.142077e+000	4.125955e+000	38.5	22	5.874008e+000	0	0	0	0	0	0	-6.0898	0	0	49.5074	22.1944
DATA	850	10	85	66	1	DarkCorner	DarkCorner	8831.11	347.5	4.173708e+000	4.157464e+000	36	19	5.168678e+000	0	0	0	0	0	0	-6.56889	0	0	56.9804	19.3877
DATA	851	11	1	66	1	DarkCorner	DarkCorner	6685.26	352.841	4.061300e+000	4.045493e+000	40	20	6.478725e+000	0	0	0	0	0	0	-4.81208	0	0	50.7771	20.054
DATA	852	11	2	66	1	DarkCorner	DarkCorner	6710.79	353.372	4.037071e+000	4.021358e+000	40	22	8.447240e+000	0	0	0	0	0	0	-6.0152	0	0	48.8603	22.7568
DATA	853	11	3	66	1	DarkCorner	DarkCorner	6735.89	352.5	4.015978e+000	4.000347e+000	40	22	6.742977e+000	0	0	0	0	0	0	-5.31823	0	0	56.9804	21.375
DATA	854	11	4	66	1	DarkCorner	DarkCorner	6761.39	353.045	3.995105e+000	3.979555e+000	39	19.5	5.816566e+000	0	0	0	0	0	0	-7.16198	0	0	52.0157	19.5294
DATA	855	11	5	66	1	DarkCorner	DarkCorner	6786.78	353.054	3.976234e+000	3.960758e+000	40	19	7.751293e+000	0	0	0	0	0	0	-5.66343	0	0	47.8731	20.4444
DATA	856	11	6	66	1	DarkCorner	DarkCorner	6812.72	353.176	3.958347e+000	3.942941e+000	43	22	7.324461e+000	0	0	0	0	0	0	-5.65369	0	0	50.7771	20.9091
DATA	857	11	7	0	0	A_04_P010361	A_04_P010361	6837.53	353.333	1.239228e+001	4.118050e+000	56	23	7.630319e+000	0	0	0	0	0	0	11.3539	1	0	48.5334	22.8125
DATA	858	11	8	0	0	A_04_P088317	ENSOCUT00000004813	6863	352.545	3.928581e+003	3.928776e+002	3599.5	21	7.838105e+000	0	0	0	0	0	0	3612.51	1	1	55.8519	23
DATA	859	11	9	0	0	A_04_P083072	ENSOCUT00000002717	6888.42	352.573	7.238965e+001	8.222339e+000	116.5	21	7.863115e+000	0	0	0	0	0	0	66.7985	1	1	57.5363	23.2286
DATA	860	11	10	0	0	A_04_P059247	ENSOCUT00000013082	6913.58	352.573	3.807413e+001	5.440964e+000	80	23.5	8.682342e+000	0	0	0	0	0	0	35.2455	1	1	57.5363	24.8125
DATA	861	11	11	0	0	A_04_P083942	A_04_P083942	6939.09	352.614	5.583802e+001	6.796824e+000	99	23	3.895355e+000	0	0	0	0	0	0	51.8438	1	1	57.259	22.4074
DATA	862	11	12	0	0	A_04_P008901	DN887400	6964.5	352.648	1.738437e+001	4.237751e+000	66	21	3.562842e+000	0	0	0	0	0	0	16.1849	1	0	65	21.4583
DATA	863	11	13	0	0	A_04_P009512	A_04_P009512	6989.91	352.614	7.365088e+002	7.375171e+001	701	23	7.981868e+000	0	0	0	0	0	0	687.396	1	1	57.259	23.4048
DATA	864	11	14	0	0	A_04_P074609	ENSOCUT00000003730	7014.95	353.013	2.577704e+004	2.577707e+003	23668	22	7.687468e+000	0	0	0	0	0	0	24114	1	1	48.8603	23.4615
DATA	865	11	15	0	0	A_04_P043306	ENSOCUT00000015963	7040.5	353	3.853221e+000	3.844424e+000	49	24	1.049372e+001	0	0	0	0	0	0	2.04592	0	0	54.1152	26.2414
DATA	866	11	16	0	0	A_04_P092858	NM_001171323	7066.09	352.935	6.405916e+001	7.464052e+000	106	34	1.112679e+001	0	0	0	0	1	0	60.1652	1	1	54.4085	33.3448
DATA	867	11	17	0	0	A_04_P045777	ENSOCUT00000012172	7091.5	353	2.043062e+002	2.078548e+001	239	28	1.849220e+001	0	0	0	0	1	0	192.219	1	1	54.1152	36.1935
DATA	868	11	18	0	0	A_04_P050023	ENSOCUT00000016226	7116.61	353.069	1.378673e+003	1.379201e+002	1352.5	28.5	2.161356e+001	0	0	1	0	1	0	1299.12	1	1	53.8203	36.1154
DATA	869	11	19	0	0	A_04_P075593	ENSOCUT00000004591	7142.5	353	1.483933e+003	1.484423e+002	1415.5	32.5	1.884241e+001	0	0	0	0	1	0	1400.28	1	1	54.1152	38.0833
DATA	870	11	20	0	0	A_04_P081288	ENSOCUT00000002032	7167.4	353.053	8.635165e+003	8.635249e+002	7937.5	29	1.934143e+001	0	0	0	0	1	0	8158.56	1	1	49.1849	34
DATA	871	11	21	0	0	A_04_P000562	NM_001089317	7193.09	353.065	3.818784e+000	3.805828e+000	51	22	7.824271e+000	0	0	0	0	0	0	1.13944	0	0	54.4085	24.8276
DATA	872	11	22	0	0	A_04_P088664	A_04_P088664	7218.5	353.352	8.789820e+001	9.576013e+000	131	25	6.782330e+000	0	0	0	0	0	0	83.2306	1	1	57.5363	27
DATA	873	11	23	0	0	A_04_P002488	NM_001082720	7243.6	353.291	1.744565e+003	1.744978e+002	1698.5	24.5	7.985371e+000	0	0	0	0	0	0	1653.38	1	1	50.4627	26.6154
DATA	874	11	24	0	0	A_04_P096406	ENSOCUT00000009412	7269.42	353.427	3.808173e+000	3.811427e+000	52.5	25	7.725017e+000	0	0	0	0	0	0	3.51673	0	0	57.5363	24.6957
DATA	875	11	25	0	0	A_04_P087342	ENSOCUT00000004891	7294.38	353.068	5.802692e+003	5.802816e+002	5440.5	25	7.765307e+000	0	0	0	0	0	0	5507.51	1	1	49.1849	24.9
DATA	876	11	26	0	0	A_04_P025181	EB374775	7320.18	353.364	6.961808e+002	6.972107e+001	732.5	26	9.786766e+000	0	0	0	0	0	0	661.219	1	1	49.8279	26.931
DATA	877	11	27	0	0	A_04_P047508	ENSOCUT00000009725	7345.5	353.352	3.801075e+000	3.788644e+000	51	22	6.917063e+000	0	0	0	0	0	0	1.27143	0	0	57.5363	21.6563
DATA	878	11	28	0	0	A_04_P023790	XM_002723860	7370.58	353.427	6.609928e+004	6.609929e+003	63908.5	25	5.012139e+000	0	0	0	0	0	0	62844.6	1	1	57.5363	25.1923
DATA	879	11	29	0	0	A_04_P097442	ENSOCUT00000002693	7396.42	353.427	3.797618e+000	3.782838e+000	46	24	6.019567e+000	0	0	0	0	0	0	-2.81582	0	0	57.5363	24.6429
DATA	880	11	30	0	0	A_04_P038237	ENSOCUT00000003481	7421.58	353.427	3.796265e+000	3.781490e+000	44	24	6.339531e+000	0	0	0	0	0	0	-5.34867	0	0	57.5363	24.7586
DATA	881	11	31	0	0	A_04_P015750	AY171864	7446.8	353.544	6.044261e+000	3.828271e+000	54	22	5.891919e+000	0	0	0	0	0	0	5.75301	1	0	50.4627	21.7027
DATA	882	11	32	0	0	A_04_P002571	NM_001082144	7472.38	353.763	6.025903e+003	6.026022e+002	5712	24	8.264534e+000	0	0	0	0	0	0	5737.27	1	1	49.1849	25.1429
DATA	883	11	33	0	0	A_04_P008104	ENSOCUT00000002780	7497.75	353.627	1.546075e+004	1.546080e+003	14595	27	8.651367e+000	0	0	0	0	0	0	14723.1	1	1	46.1809	28.3333
DATA	884	11	34	0	0	A_04_P016883	ENSOCUT00000017253	7523.33	353.5	5.304322e+005	5.304322e+004	506524	28	1.182571e+001	0	0	0	0	0	0	505210	1	1	57.5363	30.2258
DATA	885	11	35	0	0	A_04_P047967	ENSOCUT00000013308	7548.25	353.627	1.096456e+003	1.097106e+002	1065	24	5.085476e+000	0	0	0	0	0	0	1044.5	1	1	49.1849	24
DATA	886	11	36	0	0	A_04_P070237	ENSOCUT00000024215	7573.89	353.5	3.791448e+000	3.780314e+000	51	23	5.114712e+000	0	0	0	0	0	0	1.57631	0	0	56.9804	23.7143
DATA	887	11	37	0	0	A_04_P025251	CU466026	7599.5	353.5	3.791077e+000	3.776322e+000	47	25.5	8.203432e+000	0	0	0	0	0	0	-2.42496	0	0	57.5363	25.5
DATA	888	11	38	0	0	A_04_P013852	ENSOCUT00000030678	7624.67	353.5	8.866015e+000	3.878739e+000	58.5	25	7.774278e+000	0	0	0	0	0	0	8.44819	1	0	57.5363	26.4242
DATA	889	11	39	0	0	A_04_P020768	A_04_P020768	7650.25	353.61	1.887538e+003	1.887916e+002	1846.5	24	4.415358e+000	0	0	0	0	0	0	1798.71	1	1	49.8279	24.1538
DATA	890	11	40	0	0	A_04_P051922	A_04_P051922	7675.34	353.746	9.104128e+000	3.883819e+000	58.5	24	4.790187e+000	0	0	0	0	0	0	8.6761	1	0	46.1809	22.7727
DATA	891	11	41	0	0	A_04_P075882	ENSOCUT00000013407	7700.69	353.603	1.942204e+002	1.978563e+001	233	26	5.802491e+000	0	0	0	0	0	0	185.087	1	1	50.4627	24.0857
DATA	892	11	42	0	0	A_04_P078540	ENSOCUT00000010060	7725.92	353.608	7.091771e+003	7.091872e+002	6718.5	23	4.659330e+000	0	0	0	0	0	0	6758.19	1	1	48.8603	22.931
DATA	893	11	43	0	0	A_04_P061053	ENSOCUT00000015110	7751.58	353.573	3.790587e+000	3.775834e+000	49	25	6.134775e+000	0	0	0	0	0	0	-2.32346	0	0	65	26.2759
DATA	894	11	44	0	0	A_04_P014821	AY171889	7777.42	353.573	3.790786e+000	3.776032e+000	44	24	6.385984e+000	0	0	0	0	0	0	-6.14868	0	0	65	23.931
DATA	895	11	45	0	0	A_04_P064282	ENSOCUT00000009720	7802.3	353.9	2.456703e+004	2.456706e+003	23742	22	5.753730e+000	0	0	0	0	0	0	23408.8	1	1	47.2035	21.5185
DATA	896	11	46	0	0	A_04_P005266	DN891060	7827.63	354.24	8.593438e+001	9.386561e+000	130	22	7.255200e+000	0	0	0	0	0	0	81.8794	1	1	48.5334	23.931
DATA	897	11	47	0	0	A_04_P064987	A_04_P064987	7853.42	353.573	3.791886e+000	3.778734e+000	51.5	22	4.420619e+000	0	0	0	0	0	0	1.04962	0	0	57.5363	22.5517
DATA	898	11	48	0	0	A_04_P058483	ENSOCUT00000016676	7878.44	353.973	2.892237e+003	2.892483e+002	2756	24.5	7.183178e+000	0	0	0	0	0	0	2754.91	1	1	48.5334	24.0882
DATA	899	11	49	0	0	A_04_P005108	NM_001195668	7904.12	353.484	6.506196e+005	6.506196e+004	619551	30.5	1.465512e+001	0	0	0	0	1	0	619570	1	1	53.5237	33.5714
DATA	900	11	50	0	0	A_04_P061087	ENSOCUT00000014964	7929.7	354.284	6.502011e+002	6.512983e+001	675	26.5	6.422393e+000	0	0	0	0	0	0	619.11	1	1	46.1809	26.8333
DATA	901	11	51	0	0	A_04_P073807	ENSOCUT00000012171	7954.91	353.614	1.479708e+003	1.480191e+002	1477	26	6.858693e+000	0	0	0	0	0	0	1408.47	1	1	57.259	25.3333
DATA	902	11	52	0	0	A_04_P088217	ENSOCUT00000013343	7980.24	354.014	2.307203e+003	2.307512e+002	2210	26	6.747549e+000	0	0	0	0	0	0	2195.6	1	1	46.8651	25
DATA	903	11	53	0	0	A_04_P028290	XM_002711671	8005.5	354	1.179904e+005	1.179904e+004	110842	26	7.232989e+000	0	0	0	0	0	0	112245	1	1	54.1152	26.129
DATA	904	11	54	0	0	A_04_P004805	ENSOCUT00000008200	8030.85	354.076	2.768084e+004	2.768087e+003	26293.5	24.5	5.659616e+000	0	0	0	0	0	0	26322.9	1	1	46.1809	24.9688
DATA	905	11	55	0	0	A_04_P015672	AY171832	8056.43	354.143	5.413363e+000	3.823911e+000	55	24	5.410470e+000	0	0	0	0	0	0	5.14551	1	0	49.5074	24.2188
DATA	906	11	56	0	0	A_04_P047547	A_04_P047547	8081.89	353.607	1.636991e+002	1.680238e+001	193	25	7.002990e+000	0	0	0	0	0	0	155.507	1	1	43.7019	25.4483
DATA	907	11	57	0	0	A_04_P029035	EC625051	8107.5	354	8.851987e+001	9.629087e+000	128	24	8.624934e+000	0	0	0	0	0	0	84.0449	1	1	54.1152	25.7083
DATA	908	11	58	0	0	A_04_P094636	ENSOCUT00000017381	8132.34	354.091	4.267458e+003	4.267626e+002	4110	22.5	6.087871e+000	0	0	0	0	0	0	4049.13	1	1	49.1849	22.6071
DATA	909	11	59	0	0	A_04_P029183	NM_001171097	8158.09	354.065	7.415900e+001	8.330526e+000	121	23	5.350546e+000	0	0	0	0	0	0	70.3111	1	1	54.4085	24.0882
DATA	910	11	60	0	0	A_04_P015734	AY171852	8183.5	354.352	3.812928e+000	3.798375e+000	48	23	5.382254e+000	0	0	0	0	0	0	0.442507	0	0	65	23.7407
DATA	911	11	61	0	0	A_04_P098842	ENSOCUT00000006100	8208.74	354.5	8.989970e+003	8.990050e+002	8321.5	21.5	6.369435e+000	0	0	0	0	0	0	8508.7	1	1	50.4627	23.3947
DATA	912	11	62	0	0	A_04_P088915	ENSOCUT00000004070	8234.18	354.368	1.382307e+004	1.382312e+003	13396	21	5.829149e+000	0	0	0	0	0	0	13068.9	1	1	49.5074	22.5135
DATA	913	11	63	0	0	A_04_P031574	AF090363	8259.58	354.427	3.825105e+000	3.810217e+000	46	21	5.519593e+000	0	0	0	0	0	0	-3.0406	0	0	57.5363	22.8182
DATA	914	11	64	0	0	A_04_P077437	ENSOCUT00000017613	8285	354.455	3.833204e+002	3.852144e+001	409	21	6.052016e+000	0	0	0	0	0	0	361.504	1	1	55.8519	23.2424
DATA	915	11	65	0	1	ETG05_66023	ETG05_66023	8310.14	354.632	2.685522e+001	4.670079e+000	74.5	19	4.980082e+000	0	0	0	0	0	0	25.2907	1	1	49.8279	20.2683
DATA	916	11	66	0	0	A_04_P002711	NM_001082212	8335.56	354.479	3.578144e+004	3.578146e+003	32244	23	6.305361e+000	0	1	0	1	0	0	33641.8	1	1	48.2044	23.4848
DATA	917	11	67	0	0	A_04_P065522	A_04_P065522	8361.42	354.427	3.848890e+000	3.835126e+000	47.5	23	6.227409e+000	0	0	0	0	0	0	0.906463	0	0	65	22.6296
DATA	918	11	68	0	0	A_04_P083842	A_04_P083842	8386.58	354.427	9.342849e+001	1.010173e+001	139	23	5.946809e+000	0	0	0	0	0	0	87.5117	1	1	57.5363	22.6897
DATA	919	11	69	0	0	A_04_P008551	ENSOCUT00000009909	8411.94	354.519	2.235787e+003	2.236119e+002	2085	20	6.367735e+000	0	0	0	0	0	0	2089.72	1	1	50.4627	22.2973
DATA	920	11	70	0	0	A_04_P002877	NM_001082723	8437.05	354.918	3.873466e+000	3.858390e+000	46	21	5.072448e+000	0	0	0	0	0	0	-0.243805	0	0	46.8651	22
DATA	921	11	71	0	0	A_04_P015471	AY171746	8462.67	354.5	3.883702e+000	3.868586e+000	45	22.5	4.281590e+000	0	0	0	0	0	0	-2.85974	0	0	57.5363	22.4643
DATA	922	11	72	0	0	A_04_P099724	XM_002718701	8487.89	355.042	1.398256e+002	1.451068e+001	168	22.5	4.800769e+000	0	0	0	0	0	0	129.695	1	1	46.8651	21.7188
DATA	923	11	73	0	0	A_04_P067125	ENSOCUT00000009484	8513.51	354.64	1.009528e+004	1.009535e+003	9373	23	2.040257e+001	0	0	1	0	1	0	9334.72	1	1	49.8279	30.913
DATA	924	11	74	0	0	A_04_P032072	ENSOCUT00000008420	8538.78	354.763	1.028831e+002	1.100413e+001	140	20	6.299597e+000	0	0	0	0	0	0	94.8205	1	1	49.1849	20.0278
DATA	925	11	75	0	0	A_04_P096971	ENSOCUT00000002865	8564.38	354.444	1.007299e+004	1.007307e+003	8783	21	7.230381e+000	0	0	0	0	0	0	9249.8	1	1	48.2044	22.8182
DATA	926	11	76	0	0	A_04_P096134	ENSOCUT00000005262	8589.67	354.5	1.179088e+001	4.106372e+000	56.5	25	7.455473e+000	0	0	0	0	0	0	10.7856	1	0	65	25.1622
DATA	927	11	77	0	0	A_04_P011461	CU464793	8615.33	354.5	5.819757e+005	5.819757e+004	531333	24	6.881259e+000	0	0	0	0	0	0	530109	1	1	57.5363	24.6
DATA	928	11	78	0	0	A_04_P090947	ENSOCUT00000005500	8640.58	354.573	2.164097e+003	2.164461e+002	2032.5	24	1.003342e+001	0	0	0	0	0	0	1962.41	1	1	57.5363	27.8519
DATA	929	11	79	0	0	A_04_P025936	EB373916	8666	354.545	2.542111e+001	4.728670e+000	69	22	8.160299e+000	0	0	0	0	0	0	22.9401	1	1	55.8519	25.0952
DATA	930	11	80	66	1	DarkCorner	DarkCorner	8691.42	354.573	4.023758e+000	4.008098e+000	40	21	5.419400e+000	0	0	0	0	0	0	-5.32464	0	0	65	21.3548
DATA	931	11	81	66	1	DarkCorner	DarkCorner	8717	355.024	4.046351e+000	4.030602e+000	43	19	4.605212e+000	0	0	0	0	0	0	-2.93853	0	0	51.7088	19.1481
DATA	932	11	82	66	1	DarkCorner	DarkCorner	8742.42	354.573	4.070888e+000	4.055044e+000	37	21	5.803138e+000	0	0	0	0	0	0	-7.49485	0	0	57.5363	21.4688
DATA	933	11	83	66	1	DarkCorner	DarkCorner	8767.42	354.762	4.096611e+000	4.080667e+000	40	22.5	6.041881e+000	0	0	0	0	0	0	-4.2579	0	0	50.7771	21.8636
DATA	934	11	84	66	1	DarkCorner	DarkCorner	8793.32	354.693	4.125359e+000	4.109303e+000	40	21.5	6.725829e+000	0	0	0	0	0	0	-3.84344	0	0	48.8603	22.7333
DATA	935	11	85	66	1	DarkCorner	DarkCorner	8818.13	355.063	4.154786e+000	4.138615e+000	39	19	4.293876e+000	0	0	0	0	0	0	-4.23002	0	0	49.5074	19.7111
DATA	936	12	1	66	1	DarkCorner	DarkCorner	6697.71	360.348	4.043899e+000	4.028159e+000	42	21	8.006982e+000	0	0	0	0	0	0	-3.09458	0	0	46.5243	21.2453
DATA	937	12	2	66	1	DarkCorner	DarkCorner	6722.86	359.898	4.021616e+000	4.005963e+000	46	21	6.975996e+000	0	0	0	0	0	0	-0.607826	0	0	44.4243	21.7419
DATA	938	12	3	66	1	DarkCorner	DarkCorner	6748.41	360.087	4.000185e+000	3.984616e+000	41	22	7.442904e+000	0	0	0	0	0	0	-2.54787	0	0	46.8651	22.2857
DATA	939	12	4	66	1	DarkCorner	DarkCorner	6773.64	360.333	3.980522e+000	3.965030e+000	39	18.5	5.885243e+000	0	0	0	0	0	0	-5.5544	0	0	49.5074	19.4063
DATA	940	12	5	66	1	DarkCorner	DarkCorner	6799.5	360	3.962304e+000	3.946883e+000	42	20	6.218710e+000	0	0	0	0	0	0	-5.77886	0	0	54.1152	19.7879
DATA	941	12	6	0	0	A_04_P005999	DN890429	6824.66	360.078	6.294296e+001	7.420610e+000	107	25	8.485871e+000	0	0	0	0	0	0	57.6227	1	1	49.1849	25.52
DATA	942	12	7	0	0	A_04_P061073	ENSOCUT00000003686	6850.07	360.194	2.735521e+003	2.735801e+002	2533	22	6.820229e+000	0	0	0	0	0	0	2514.2	1	1	46.8651	23.1026
DATA	943	12	8	0	0	A_04_P016823	ENSOCUT00000028669	6875.5	360	1.947765e+005	1.947765e+004	182232	25	8.859962e+000	0	0	0	0	0	0	179663	1	1	54.1152	26.9677
DATA	944	12	9	0	0	A_04_P064440	ENSOCUT00000012999	6901	360.319	1.107084e+001	4.042033e+000	55	24	8.673441e+000	0	0	0	0	0	0	10.2468	1	0	58.0869	24.5
DATA	945	12	10	0	0	A_04_P042175	ENSOCUT00000000144	6926.31	360.338	9.800879e+003	9.800955e+002	9252	23.5	7.324010e+000	0	0	0	0	0	0	9099.27	1	1	48.5334	24.1875
DATA	946	12	11	0	0	A_04_P085719	ENSOCUT00000000896	6951.68	360.378	1.545757e+003	1.546240e+002	1480	24	4.581021e+000	0	0	0	0	0	0	1439.18	1	1	51.0895	23.2963
DATA	947	12	12	0	0	A_04_P087552	ENSOCUT00000015759	6976.71	360.218	1.159886e+003	1.160527e+002	1122	23	6.907309e+000	0	0	0	0	0	0	1082.65	1	1	49.8279	22.6286
DATA	948	12	13	0	0	A_04_P026286	ENSOCUT00000030166	7002.36	360.39	7.008500e+003	7.008605e+002	6596	23	8.241546e+000	0	0	0	0	0	0	6557.78	1	1	49.8279	23.1538
DATA	949	12	14	0	0	A_04_P004036	NM_001160278	7028	360.455	5.598303e+001	6.786974e+000	101	24	8.574733e+000	0	0	0	0	0	0	52.4983	1	1	65	25.3429
DATA	950	12	15	0	0	A_04_P080314	ENSOCUT00000000602	7053.42	360.427	3.975461e+005	3.975461e+004	377413	33.5	1.602713e+001	0	0	0	0	1	0	373537	1	1	57.5363	34.4
DATA	951	12	16	0	0	A_04_P034197	ENSOCUT00000001658	7078.63	360.63	2.212197e+004	2.212201e+003	21137	27	8.860907e+000	0	0	0	0	0	0	20823.8	1	1	48.2044	27.8519
DATA	952	12	17	0	0	A_04_P068847	NM_001082330	7104.12	360.325	3.067508e+005	3.067508e+004	288658	34.5	2.329474e+001	0	0	0	0	1	0	289207	1	1	51.4001	42.9
DATA	953	12	18	0	0	A_04_P002298	NM_001082129	7129.58	360.427	6.038060e+005	6.038060e+004	572823	30	2.542923e+001	0	0	1	0	1	0	570123	1	1	57.5363	38.1429
DATA	954	12	19	0	0	A_04_P054396	ENSOCUT00000009573	7155	360.455	2.817275e+005	2.817275e+004	270934	29	1.775330e+001	0	0	0	0	1	0	266366	1	1	55.8519	34.1111
DATA	955	12	20	0	0	A_04_P095888	ENSOCUT00000028248	7180.42	360.427	7.505227e+000	3.874481e+000	54.5	24	9.305990e+000	0	0	0	0	0	0	7.10441	1	0	57.5363	25.0833
DATA	956	12	21	0	0	A_04_P030149	DN882847	7205.67	360.5	2.069490e+001	4.324368e+000	67	25	7.422726e+000	0	0	0	0	0	0	19.6107	1	1	65	26.4074
DATA	957	12	22	0	0	A_04_P034559	NM_001082038	7230.63	360.64	1.838050e+004	1.838053e+003	17634	24	4.389621e+000	0	0	0	0	0	0	17434.3	1	1	48.8603	25.2174
DATA	958	12	23	0	0	A_04_P022202	ENSOCUT00000021236	7256.46	360.746	3.680778e+004	3.680780e+003	36453.5	26	7.394549e+000	0	0	0	0	0	0	34943.6	1	1	47.5395	26.625
DATA	959	12	24	0	0	A_04_P086657	ENSOCUT00000008793	7281.63	360.64	1.803363e+004	1.803367e+003	17056.5	23	6.555659e+000	0	0	0	0	0	0	17132.7	1	1	48.8603	24.32
DATA	960	12	25	0	0	A_04_P098886	ENSOCUT00000001461	7307.42	360.573	2.721688e+001	4.661796e+000	75	21	6.870728e+000	0	0	0	0	0	0	25.8742	1	1	57.5363	22.7241
DATA	961	12	26	0	0	A_04_P050169	ENSOCUT00000013579	7332.29	360.55	3.385268e+001	5.076282e+000	83	25	9.712366e+000	0	0	0	0	0	0	32.2008	1	1	50.7771	26.4828
DATA	962	12	27	0	0	A_04_P100402	ENSOCUT00000004946	7358.33	360.5	2.155537e+001	4.352047e+000	69.5	23	5.635334e+000	0	0	0	0	0	0	20.5141	1	1	57.5363	22.9032
DATA	963	12	28	0	0	A_04_P022741	ENSOCUT00000005276	7383.03	361.277	1.565687e+004	1.565692e+003	15077	25.5	5.655597e+000	0	0	0	0	0	0	14908.9	1	1	45.4864	25.5263
DATA	964	12	29	0	0	A_04_P013538	ENSOCUT00000011838	7408.94	361.175	2.415995e+004	2.415998e+003	23500.5	26	6.920722e+000	0	0	0	0	0	0	23014.2	1	1	45.4864	25.2162
DATA	965	12	30	0	0	A_04_P101175	A_04_P101175	7434.42	360.573	3.791119e+000	3.776364e+000	43.5	23	5.720669e+000	0	0	0	0	0	0	-3.85297	0	0	65	23.4571
DATA	966	12	31	0	0	A_04_P070972	ENSOCUT00000017304	7459.58	360.573	4.767823e+001	6.081545e+000	93	23	5.714159e+000	0	0	0	0	0	0	45.4401	1	1	57.5363	22.5806
DATA	967	12	32	0	0	A_04_P073413	ENSOCUT00000016689	7485.05	360.523	1.246788e+003	1.247359e+002	1243	25	7.754031e+000	0	0	0	0	0	0	1188.53	1	1	55.8519	25
DATA	968	12	33	0	0	A_04_P030860	DN889303	7510.5	360.648	7.584189e+004	7.584190e+003	71058	28	1.221863e+001	0	1	0	0	0	0	72313.8	1	1	57.5363	30.0882
DATA	969	12	34	0	0	A_04_P070297	ENSOCUT00000017520	7535.86	360.593	9.711124e+000	3.896035e+000	58	25	8.556665e+000	0	0	0	0	0	0	9.26078	1	0	56.9804	26.7037
DATA	970	12	35	0	0	A_04_P071893	NM_001081999	7561.17	361.197	6.118788e+001	7.188124e+000	108	23	5.330095e+000	0	0	0	0	0	0	58.3637	1	1	47.5395	23.9189
DATA	971	12	36	0	0	A_04_P001351	NM_001099955	7586.58	360.573	3.786942e+000	3.774522e+000	49	24	7.671074e+000	0	0	0	0	0	0	1.2618	0	0	57.5363	24.9143
DATA	972	12	37	0	0	A_04_P019977	EB380073	7611.91	361.156	2.626961e+003	2.627231e+002	2535	25	8.168895e+000	0	0	0	0	0	0	2506.14	1	1	48.2044	26.2353
DATA	973	12	38	0	0	A_04_P024686	A_04_P024686	7637.5	360.648	3.786406e+000	3.773970e+000	51	25	7.335728e+000	0	0	0	0	0	0	1.25688	0	0	65	26.2903
DATA	974	12	39	0	0	A_04_P003112	NM_001082633	7662.37	361.014	2.371951e+003	2.372251e+002	2357	22.5	4.839413e+000	0	0	0	0	0	0	2262.99	1	1	47.2035	22.9091
DATA	975	12	40	0	0	A_04_P080421	ENSOCUT00000001821	7687.93	361.208	8.434753e+002	8.443180e+001	850.5	23	6.042107e+000	0	0	0	0	0	0	804.762	1	1	46.8651	23.4063
DATA	976	12	41	0	0	A_04_P084332	ENSOCUT00000012431	7713.59	360.902	8.788286e+002	8.796375e+001	899	23	5.607800e+000	0	0	0	0	0	0	838.444	1	1	49.8279	23.3529
DATA	977	12	42	0	0	A_04_P063437	ENSOCUT00000006602	7739.25	361	1.398499e+004	1.398504e+003	13363	23	5.719782e+000	0	0	0	0	0	0	13342.1	1	1	51.4001	24.1818
DATA	978	12	43	0	0	A_04_P070014	ENSOCUT00000006047	7764.54	361.081	3.915764e+002	3.933886e+001	415.5	26	6.978719e+000	0	0	0	0	0	0	373.562	1	1	48.5334	26.0571
DATA	979	12	44	0	0	A_04_P027313	ENSOCUT00000003474	7789.61	361.069	2.185597e+001	4.359351e+000	68	23.5	6.343180e+000	0	0	0	0	0	0	20.849	1	1	53.8203	23.9545
DATA	980	12	45	0	0	A_04_P080527	ENSOCUT00000012224	7814.79	361.194	9.085735e+002	9.093562e+001	915	22	5.409352e+000	0	0	0	0	0	0	866.647	1	1	47.5395	21.7586
DATA	981	12	46	0	0	A_04_P026012	EB373855	7840.42	361.429	3.787224e+000	3.772484e+000	48	22	4.649011e+000	0	0	0	0	0	0	-2.55721	0	0	49.8279	22.5517
DATA	982	12	47	0	0	A_04_P075814	A_04_P075814	7865.85	361.164	5.145620e+002	5.159435e+001	539	23	5.135967e+000	0	0	0	0	0	0	490.685	1	1	47.5395	22.0333
DATA	983	12	48	0	0	A_04_P045588	A_04_P045588	7891.5	361.352	3.788483e+000	3.773738e+000	50.5	20.5	7.255676e+000	0	0	0	0	0	0	-0.122985	0	0	57.5363	21.9
DATA	984	12	49	0	0	A_04_P074906	XR_084831	7916.58	361.427	4.661238e+002	4.676495e+001	468.5	26.5	1.505885e+001	0	0	0	0	1	0	444.343	1	1	57.5363	31.7
DATA	985	12	50	0	0	A_04_P052076	ENSOCUT00000008674	7942.45	360.908	3.790430e+000	3.776517e+000	51	25	5.195945e+000	0	0	0	0	0	0	0.759113	0	0	49.1849	25.2581
DATA	986	12	51	0	0	A_04_P067247	XM_002723239	7967.58	361.427	4.338391e+000	3.801293e+000	54	24.5	5.578668e+000	0	0	0	0	0	0	4.13349	1	0	57.5363	23.8077
DATA	987	12	52	0	0	A_04_P101572	ENSOCUT00000001082	7993	361.455	1.077488e+001	3.928336e+000	61	24	7.160078e+000	0	0	0	0	0	0	10.2627	1	0	55.8519	24.7632
DATA	988	12	53	0	0	A_04_P020122	EB379936	8018.42	361.427	1.982983e+001	4.267781e+000	68	24	5.878388e+000	0	0	0	0	0	0	18.88	1	1	65	24.6563
DATA	989	12	54	0	0	A_04_P016193	ENSOCUT00000016052	8043.58	361.427	5.482302e+002	5.495323e+001	563	24	5.767825e+000	0	0	0	0	0	0	521.746	1	1	57.5363	24.963
DATA	990	12	55	0	0	A_04_P062292	ENSOCUT00000023385	8069.01	361.377	3.769882e+001	5.340443e+000	86	22.5	7.108438e+000	0	0	0	0	0	0	35.8597	1	1	49.1849	23.7667
DATA	991	12	56	0	0	A_04_P026931	A_04_P026931	8094.44	361.266	3.728667e+001	5.312984e+000	83	27.5	8.210376e+000	0	0	0	0	0	0	35.4472	1	1	50.7771	27.4063
DATA	992	12	57	0	0	A_04_P063157	ENSOCUT00000008329	8120	361.455	8.672923e+004	8.672924e+003	86442.5	20.5	3.798360e+000	0	0	0	0	0	0	82399.7	1	1	55.8519	20.4167
DATA	993	12	58	0	0	A_04_P014709	AY171825	8145.33	361.671	1.645655e+004	1.645659e+003	16297	28	8.077864e+000	0	0	0	0	0	0	15624.3	1	1	48.2044	25.7576
DATA	994	12	59	0	0	A_04_P025532	A_04_P025532	8170.65	361.538	2.157149e+001	4.363410e+000	68	23.5	6.268329e+000	0	0	0	0	0	0	20.4636	1	1	49.8279	23.8667
DATA	995	12	60	0	0	A_04_P026251	EB373617	8195.79	361.699	6.660203e+003	6.660311e+002	6349	22	4.678756e+000	0	0	0	0	0	0	6312.59	1	1	48.2044	22.1429
DATA	996	12	61	0	0	A_04_P088042	ENSOCUT00000016112	8221.5	361.5	2.370065e+002	2.400339e+001	270	21	4.614321e+000	0	0	0	0	0	0	224.4	1	1	57.5363	21.1333
DATA	997	12	62	0	0	A_04_P020236	EB379823	8246.89	361.5	2.204616e+001	4.397158e+000	68	20	5.268185e+000	0	0	0	0	0	0	20.8498	1	1	65	21.619
DATA	998	12	63	0	0	A_04_P101285	ENSOCUT00000009118	8272.25	361.7	4.911766e+002	4.926515e+001	503	21	5.557777e+000	0	0	0	0	0	0	463.948	1	1	51.0895	22
DATA	999	12	64	0	0	A_04_P056131	A_04_P056131	8297.56	361.517	1.221300e+003	1.221896e+002	1170	21	5.307763e+000	0	0	0	0	0	0	1151.96	1	1	52.9257	20.2121
DATA	1000	12	65	0	0	A_04_P075249	ENSOCUT00000008997	8323.33	361.5	3.835616e+000	3.820755e+000	49	20	5.898928e+000	0	0	0	0	0	0	0.213926	0	0	57.5363	20.7879
DATA	1001	12	66	0	0	A_04_P071253	A_04_P071253	8348.5	361.5	6.831863e+001	7.830811e+000	111	22.5	6.522217e+000	0	0	0	0	0	0	64.2294	1	1	57.5363	22.9063
DATA	1002	12	67	0	0	A_04_P070969	ENSOCUT00000017284	8373.73	361.805	9.620157e+001	1.035608e+001	137	20	5.231670e+000	0	0	0	0	0	0	90.2777	1	1	49.5074	20.2963
DATA	1003	12	68	0	0	A_04_P013368	AF014733	8399.42	361.573	1.164078e+001	4.014790e+000	58	20	6.986161e+000	0	0	0	0	0	0	10.9009	1	0	57.5363	22.1613
DATA	1004	12	69	0	0	A_04_P066699	ENSOCUT00000028463	8424.58	361.573	2.895578e+001	4.818115e+000	76	20	5.007054e+000	0	0	0	0	0	0	27.0545	1	1	57.5363	21.4
DATA	1005	12	70	0	0	A_04_P077705	A_04_P077705	8450.3	361.986	5.351258e+000	3.897356e+000	52	21	4.226655e+000	0	0	0	0	0	0	4.9876	1	0	49.1849	22.2308
DATA	1006	12	71	0	0	A_04_P079187	ENSOCUT00000011645	8475.44	362.29	3.621688e+004	3.621690e+003	31833	23	4.745875e+000	0	0	0	0	0	0	33666.7	1	1	46.8651	22.76
DATA	1007	12	72	0	0	A_04_P075760	ENSOCUT00000002369	8500.91	361.614	8.739341e+002	8.747960e+001	833.5	21	7.622723e+000	0	0	0	0	0	0	809.946	1	1	57.259	21.9655
DATA	1008	12	73	0	0	A_04_P031291	AY171901	8526.42	361.573	3.910060e+000	3.896933e+000	49	22.5	1.014380e+001	0	0	0	0	0	0	1.17934	0	0	57.5363	24.125
DATA	1009	12	74	0	0	A_04_P043632	A_04_P043632	8551.92	362.311	7.189640e+001	8.183167e+000	113	21	7.002401e+000	0	0	0	0	0	0	66.1932	1	1	47.8731	21.2857
DATA	1010	12	75	0	0	A_04_P065097	ENSOCUT00000000152	8577.09	361.614	3.938250e+000	3.922922e+000	46	21	5.710614e+000	0	0	0	0	0	0	-0.430844	0	0	57.259	22
DATA	1011	12	76	0	0	A_04_P035227	ENSOCUT00000008153	8602.5	362	2.894599e+001	4.887936e+000	69	25	6.634865e+000	0	0	0	0	0	0	26.443	1	1	54.1152	25.0833
DATA	1012	12	77	0	0	A_04_P013174	ENSOCUT00000028121	8627.61	361.931	2.131124e+003	2.131491e+002	1918	24	7.546437e+000	0	0	0	0	0	0	1938.45	1	1	53.8203	24.8889
DATA	1013	12	78	0	0	A_04_P014111	XM_002724221	8653.5	362	5.141390e+005	5.141390e+004	465392	23.5	7.876275e+000	0	0	0	0	0	0	465426	1	1	54.1152	25.5357
DATA	1014	12	79	0	0	A_04_P063992	ENSOCUT00000009899	8678.69	362	2.592969e+004	2.592972e+003	23053	22	6.344956e+000	0	0	0	0	0	0	23355.6	1	1	50.4627	23.5385
DATA	1015	12	80	66	1	DarkCorner	DarkCorner	8704.46	361.908	4.032417e+000	4.016722e+000	44	21.5	5.790842e+000	0	0	0	0	0	0	-2.0215	0	0	48.8603	21.5769
DATA	1016	12	81	66	1	DarkCorner	DarkCorner	8729.5	362	4.055553e+000	4.039768e+000	39	20	3.426570e+000	0	0	0	0	0	0	-6.21844	0	0	54.1152	20.2069
DATA	1017	12	82	66	1	DarkCorner	DarkCorner	8755.03	362.125	4.080932e+000	4.065049e+000	40	24	5.868025e+000	0	0	0	0	0	0	-4.04152	0	0	46.8651	24.0606
DATA	1018	12	83	66	1	DarkCorner	DarkCorner	8780.34	362.013	4.108093e+000	4.092104e+000	40	21.5	5.779914e+000	0	0	0	0	0	0	-3.81407	0	0	49.1849	22
DATA	1019	12	84	66	1	DarkCorner	DarkCorner	8806.22	362.63	4.137688e+000	4.121584e+000	42	21	5.599820e+000	0	0	0	0	0	0	-3.15385	0	0	48.2044	21.7714
DATA	1020	12	85	66	1	DarkCorner	DarkCorner	8831.09	362.386	4.168537e+000	4.152313e+000	37	19	4.925892e+000	0	0	0	0	0	0	-6.20062	0	0	57.259	19.4103
DATA	1021	13	1	66	1	DarkCorner	DarkCorner	6685.27	366.907	4.050896e+000	4.035130e+000	40	19	6.190641e+000	0	0	0	0	0	0	-5.77147	0	0	48.8603	19.4895
DATA	1022	13	2	66	1	DarkCorner	DarkCorner	6710.66	367.105	4.027111e+000	4.011437e+000	42	20	6.265304e+000	0	0	0	0	0	0	-3.60753	0	0	49.5074	19.3125
DATA	1023	13	3	66	1	DarkCorner	DarkCorner	6735.96	367.189	4.005196e+000	3.989607e+000	40.5	21.5	7.590922e+000	0	0	0	0	0	0	-6.09387	0	0	47.5395	21.8824
DATA	1024	13	4	66	1	DarkCorner	DarkCorner	6761.35	367.12	3.984922e+000	3.969412e+000	40	20	5.827407e+000	0	0	0	0	0	0	-6.2606	0	0	51.0895	20.0938
DATA	1025	13	5	66	1	DarkCorner	DarkCorner	6786.4	367.188	3.966306e+000	3.950869e+000	40	19	5.901656e+000	0	0	0	0	0	0	-5.14782	0	0	50.4627	19.2727
DATA	1026	13	6	1028	1	(+)E1A_r60_a97	E1A_r60_a97	6812.33	367.5	3.948322e+000	3.932954e+000	42	20	7.576539e+000	0	0	0	0	0	0	-3.75512	0	0	57.5363	22.2414
DATA	1027	13	7	0	0	A_04_P059072	A_04_P059072	6837.5	367.5	9.701059e+001	1.046204e+001	117	22	7.525441e+000	0	0	0	0	0	0	89.1098	1	1	57.5363	22.9677
DATA	1028	13	8	0	0	A_04_P068952	A_04_P068952	6862.89	367.5	1.384769e+001	4.140791e+000	58.5	21	7.104383e+000	0	0	0	0	0	0	12.7679	1	0	56.9804	22.5263
DATA	1029	13	9	0	0	A_04_P098052	ENSOCUT00000004537	6888.11	367.676	4.840941e+003	4.841097e+002	4436	24	7.811076e+000	0	0	0	0	0	0	4479.08	1	1	48.8603	23.7097
DATA	1030	13	10	0	0	A_04_P068590	ENSOCUT00000011301	6913.67	367.684	6.117271e+003	6.117393e+002	5740	21	9.395279e+000	0	0	0	0	0	0	5678.33	1	1	54.4085	22.7333
DATA	1031	13	11	0	0	A_04_P064443	ENSOCUT00000011273	6938.87	367.614	5.513740e+003	5.513876e+002	5173	22	3.546732e+000	0	0	0	0	0	0	5133.06	1	1	51.4001	22.2
DATA	1032	13	12	0	0	A_04_P038692	A_04_P038692	6964.44	367.59	9.769468e+001	1.050234e+001	138	22.5	4.690839e+000	0	0	0	0	0	0	91.1978	1	1	50.1463	21.8214
DATA	1033	13	13	0	0	A_04_P086739	ENSOCUT00000000272	6989.74	367.736	8.271458e+003	8.271548e+002	7747	22	7.418626e+000	0	0	0	0	0	0	7740.72	1	1	47.5395	21.8095
DATA	1034	13	14	0	0	A_04_P086230	ENSOCUT00000016945	7015.42	367.573	1.954339e+002	1.991632e+001	228.5	24	8.170481e+000	0	0	0	0	0	0	183.309	1	1	65	23.5135
DATA	1035	13	15	0	0	A_04_P020547	EB379543	7040.58	367.573	4.766631e+002	4.781979e+001	480.5	24.5	9.645200e+000	0	0	0	0	0	0	448.007	1	1	65	26.2667
DATA	1036	13	16	0	0	A_04_P063449	ENSOCUT00000008844	7066.11	367.5	1.960087e+002	1.996984e+001	232	26.5	8.561139e+000	0	0	0	0	0	0	184.572	1	1	56.9804	26.5
DATA	1037	13	17	0	0	A_04_P063037	ENSOCUT00000008365	7091.5	367.5	2.560118e+005	2.560118e+004	246502	28	1.592286e+001	0	0	0	0	1	0	241485	1	1	57.5363	32.9118
DATA	1038	13	18	0	0	A_04_P051692	A_04_P051692	7116.67	367.5	1.095494e+001	3.963127e+000	59	34	2.340995e+001	0	0	0	0	1	0	10.3492	1	0	57.5363	41.7778
DATA	1039	13	19	0	0	A_04_P027441	XM_002712842	7142.42	367.573	9.615274e+001	1.034014e+001	137	25.5	1.008739e+001	0	0	0	0	0	0	90.9652	1	1	57.5363	25.6538
DATA	1040	13	20	0	0	A_04_P020828	XM_002715095	7167.58	367.573	1.501787e+001	4.084670e+000	63	20	6.818392e+000	0	0	0	0	0	0	14.2253	1	0	57.5363	23.2381
DATA	1041	13	21	0	0	A_04_P005783	ENSOCUT00000001886	7192.73	367.702	7.911816e+002	7.920909e+001	775.5	23	7.244210e+000	0	0	0	0	0	0	750.276	1	1	54.4085	23.5833
DATA	1042	13	22	0	0	A_04_P000056	NM_001082132	7218.5	367.648	6.621848e+004	6.621850e+003	63890	23	5.534285e+000	0	0	0	0	0	0	62858.2	1	1	57.5363	23.5357
DATA	1043	13	23	0	0	A_04_P074737	ENSOCUT00000004153	7243.44	368.29	1.858596e+004	1.858600e+003	17719	26	6.809797e+000	0	0	0	0	0	0	17660.2	1	1	46.8651	26.04
DATA	1044	13	24	0	0	A_04_P032987	A_04_P032987	7269.42	367.573	9.518505e+001	1.024312e+001	140.5	23	6.005597e+000	0	0	0	0	0	0	90.506	1	1	65	23.3913
DATA	1045	13	25	0	0	A_04_P082822	A_04_P082822	7294.5	367.648	7.977209e+001	8.828097e+000	124.5	21.5	7.446217e+000	0	0	0	0	0	0	75.904	1	1	65	22.6154
DATA	1046	13	26	0	0	A_04_P026165	ENSOCUT00000030750	7319.61	368.069	1.021313e+002	1.088982e+001	145.5	23	8.361447e+000	0	0	0	0	0	0	97.245	1	1	48.2044	23.5
DATA	1047	13	27	0	0	A_04_P036511	A_04_P036511	7344.71	367.861	3.791777e+000	3.777019e+000	46.5	22	6.921065e+000	0	0	0	0	0	0	-2.8376	0	0	47.8731	21.8684
DATA	1048	13	28	0	0	A_04_P041048	ENSOCUT00000005506	7370.38	367.87	4.402928e+001	5.799839e+000	94	23	6.461424e+000	0	0	0	0	0	0	41.9634	1	1	49.1849	22.8
DATA	1049	13	29	0	0	A_04_P087642	ENSOCUT00000006982	7396.5	368	1.216963e+001	3.964960e+000	59	26	6.827973e+000	0	0	0	0	0	0	11.6037	1	0	65	24.9394
DATA	1050	13	30	0	0	A_04_P070412	ENSOCUT00000016783	7421.48	368.094	2.445944e+004	2.445947e+003	23224	21	6.280718e+000	0	0	0	0	0	0	23330.3	1	1	49.8279	21.3529
DATA	1051	13	31	0	0	A_04_P099337	ENSOCUT00000010655	7446.87	368.184	1.134057e+003	1.134684e+002	1131.5	23	5.828634e+000	0	0	0	0	0	0	1082.04	1	1	51.7088	22.1622
DATA	1052	13	32	0	0	A_04_P039509	ENSOCUT00000017458	7472	368.161	1.710211e+003	1.710627e+002	1677	22	6.838227e+000	0	0	0	0	0	0	1632.16	1	1	51.4001	21.3429
DATA	1053	13	33	0	0	A_04_P076998	ENSOCUT00000012336	7497.38	368	1.033431e+003	1.034118e+002	1007.5	21.5	8.080531e+000	0	0	0	0	0	0	986.448	1	1	48.5334	22.9643
DATA	1054	13	34	0	0	A_04_P054850	ENSOCUT00000012138	7523.42	368.427	4.856984e+001	6.147539e+000	96	27	1.208182e+001	0	0	0	0	0	0	46.373	1	1	57.5363	27.5517
DATA	1055	13	35	0	0	A_04_P074608	ENSOCUT00000003730	7548.37	368.36	2.090023e+004	2.090026e+003	19861	24	5.536778e+000	0	0	0	0	0	0	19957.4	1	1	48.8603	24.4516
DATA	1056	13	36	0	0	A_04_P017713	EB373964	7573.95	368.527	1.289364e+004	1.289370e+003	12426	23	6.435517e+000	0	0	0	0	0	0	12313.7	1	1	54.4085	23.8889
DATA	1057	13	37	0	0	A_04_P037209	ENSOCUT00000001671	7599.5	368.352	5.897525e+004	5.897527e+003	56745	25	7.260703e+000	0	0	0	0	0	0	56325.4	1	1	57.5363	23.9697
DATA	1058	13	38	0	0	A_04_P035641	ENSOCUT00000029385	7624.58	368.427	1.603912e+005	1.603912e+004	155261	25	8.232540e+000	0	0	0	0	0	0	153195	1	1	57.5363	25.8667
DATA	1059	13	39	0	0	A_04_P073977	ENSOCUT00000016089	7649.9	368.342	1.392633e+003	1.393142e+002	1386	24.5	7.202660e+000	0	0	0	0	0	0	1330.17	1	1	49.8279	25.2143
DATA	1060	13	40	0	0	A_04_P032727	ENSOCUT00000012534	7675.41	368.265	2.956477e+001	4.788677e+000	78	25	6.320062e+000	0	0	0	0	0	0	28.2388	1	1	46.8651	24.5455
DATA	1061	13	41	0	0	A_04_P091152	ENSOCUT00000015520	7700.75	368.361	8.971102e+002	8.979007e+001	903	23	5.456409e+000	0	0	0	0	0	0	856.879	1	1	51.0895	23.1053
DATA	1062	13	42	0	0	A_04_P014306	AF029933	7726.42	368.427	1.336364e+001	3.997116e+000	63	21.5	4.947856e+000	0	0	0	0	0	0	12.7641	1	0	65	20.9412
DATA	1063	13	43	0	0	A_04_P048658	ENSOCUT00000012711	7751.58	368.427	5.698369e+004	5.698370e+003	56606	23	7.431357e+000	0	0	0	0	0	0	54424.5	1	1	57.5363	24.9259
DATA	1064	13	44	0	0	A_04_P013183	AF013272	7777.33	368.5	1.052176e+005	1.052176e+004	101188	25	7.236779e+000	0	0	0	0	0	0	100486	1	1	57.5363	24.625
DATA	1065	13	45	0	0	A_04_P045527	ENSOCUT00000007653	7802.56	368.74	2.188490e+003	2.188815e+002	2160	24	6.710040e+000	0	0	0	0	0	0	2089.96	1	1	49.5074	24.1034
DATA	1066	13	46	0	0	A_04_P080567	ENSOCUT00000010842	7827.89	368.5	4.371835e+002	4.388045e+001	468.5	22	6.760870e+000	0	0	0	0	0	0	417.437	1	1	56.9804	24.069
DATA	1067	13	47	0	0	A_04_P069698	A_04_P069698	7853.42	368.427	7.423351e+000	3.841286e+000	57	24	5.376078e+000	0	0	0	0	0	0	7.08698	1	0	65	22.4688
DATA	1068	13	48	0	0	A_04_P023527	EB376545	7878.15	368.89	4.369423e+001	5.770532e+000	90.5	21	5.222330e+000	0	0	0	0	0	0	41.7103	1	1	47.2035	21.0909
DATA	1069	13	49	0	0	A_04_P073147	ENSOCUT00000012734	7903.81	368.519	1.485919e+004	1.485924e+003	13966	24.5	1.386072e+001	0	0	0	0	0	0	14180.9	1	1	49.8279	28.4667
DATA	1070	13	50	0	0	A_04_P044831	ENSOCUT00000008194	7929.5	368.5	8.793679e+000	3.872276e+000	57	25	8.326535e+000	0	0	0	0	0	0	8.39025	1	0	57.5363	27.2581
DATA	1071	13	51	0	0	A_04_P091357	ENSOCUT00000002427	7954.89	368.5	3.786869e+000	3.772130e+000	47	25	5.690332e+000	0	0	0	0	0	0	-3.19058	0	0	56.9804	25.1892
DATA	1072	13	52	0	0	A_04_P023401	ENSOCUT00000014717	7980.12	368.735	1.715291e+004	1.715295e+003	16328	23.5	4.529469e+000	0	0	0	0	0	0	16357	1	1	45.835	23.9667
DATA	1073	13	53	0	0	A_04_P028011	ENSOCUT00000015561	8005.57	368.671	1.595632e+002	1.639670e+001	198	22	5.882372e+000	0	0	0	0	0	0	152.102	1	1	49.5074	22.8667
DATA	1074	13	54	0	0	A_04_P053078	XM_002722270	8031.11	368.5	3.791005e+000	3.782595e+000	53	24	4.847990e+000	0	0	0	0	0	0	2.08677	0	0	56.9804	24.3243
DATA	1075	13	55	0	0	A_04_P030422	DN885621	8056.59	368.859	4.718448e+000	3.807213e+000	54.5	21	4.800582e+000	0	0	0	0	0	0	4.49393	1	0	50.1463	21.2593
DATA	1076	13	56	0	0	A_04_P091812	ENSOCUT00000011089	8081.47	368.723	4.829596e+001	6.132928e+000	97	26	7.055382e+000	0	0	0	0	0	0	45.9728	1	1	51.7088	26.1818
DATA	1077	13	57	0	0	A_04_P034477	A_04_P034477	8107.42	368.573	1.769475e+001	4.175791e+000	66	24	5.507571e+000	0	0	0	0	0	0	16.8328	1	0	57.5363	22.8
DATA	1078	13	58	0	0	A_04_P006493	DN889926	8132.58	368.573	3.799724e+000	3.791908e+000	52	23	5.686907e+000	0	0	0	0	0	0	2.18497	0	0	57.5363	23.8182
DATA	1079	13	59	0	0	A_04_P063786	A_04_P063786	8158	368.545	6.963155e+000	3.851356e+000	55	27	7.894472e+000	0	0	0	0	0	0	6.61427	1	0	55.8519	25.1714
DATA	1080	13	60	0	0	A_04_P020927	EB379169	8183.5	368.648	5.906093e+001	7.018173e+000	104	22	6.026726e+000	0	0	0	0	0	0	56.0534	1	1	57.5363	22.8929
DATA	1081	13	61	0	0	A_04_P014423	AY171642	8209.09	369.328	2.450462e+004	2.450465e+003	23395	21.5	6.346009e+000	0	0	0	0	0	0	23235.9	1	1	45.1352	21.9706
DATA	1082	13	62	0	0	A_04_P037397	ENSOCUT00000032990	8234.01	369	1.883928e+002	1.921846e+001	221	21	5.394987e+000	0	0	0	0	0	0	178.441	1	1	46.8651	22.2
DATA	1083	13	63	0	0	A_04_P089125	ENSOCUT00000005938	8260.3	369.211	1.269809e+001	4.009801e+000	62	21	5.557643e+000	0	0	0	0	0	0	12.0126	1	0	47.2035	21.7714
DATA	1084	13	64	0	0	A_04_P020681	EB379415	8285	369	3.823390e+000	3.810117e+000	50	22	5.060282e+000	0	0	0	0	0	0	1.04563	0	0	54.9904	21.8387
DATA	1085	13	65	0	0	A_04_P053942	ENSOCUT00000001923	8310.24	369	3.322320e+002	3.344142e+001	353	21	5.342080e+000	0	0	0	0	0	0	313.414	1	1	46.8651	21.025
DATA	1086	13	66	0	0	A_04_P013036	X13699	8335.5	369	9.476457e+000	3.936143e+000	57	19	6.025398e+000	0	0	0	0	0	0	8.92512	1	0	54.1152	19.3448
DATA	1087	13	67	0	0	A_04_P094326	ENSOCUT00000016701	8361.24	369	2.995390e+002	3.019743e+001	324	20	6.075691e+000	0	0	0	0	0	0	281.596	1	1	46.8651	20.6071
DATA	1088	13	68	0	0	A_04_P044887	NM_001167193	8386.47	369.135	6.661696e+001	7.686637e+000	111	23	5.816149e+000	0	0	0	0	0	0	62.504	1	1	48.8603	23.4483
DATA	1089	13	69	0	0	A_04_P015234	ENSOCUT00000028961	8412.03	369.333	4.654886e+001	6.036394e+000	87	21.5	6.152558e+000	0	0	0	0	0	0	43.5803	1	1	47.8731	22.4444
DATA	1090	13	70	0	0	A_04_P030467	DN885845	8438.02	369.306	3.867643e+000	3.852590e+000	45.5	20	5.132179e+000	0	0	0	0	0	0	-2.7568	0	0	50.4627	21.3421
DATA	1091	13	71	0	0	A_04_P059056	ENSOCUT00000014033	8462.73	369.219	2.516172e+003	2.516468e+002	2246.5	21	4.026697e+000	0	0	0	0	0	0	2344	1	1	48.2044	20.7143
DATA	1092	13	72	0	0	A_04_P003508	ENSOCUT00000010139	8488.04	369.442	7.648012e+002	7.657813e+001	748.5	21	5.075346e+000	0	0	0	0	0	0	710.479	1	1	49.1849	21.3226
DATA	1093	13	73	0	0	A_04_P029985	NM_001195806	8513.5	369.352	4.724969e+005	4.724969e+004	437765	23	1.116353e+001	0	0	0	0	0	0	437581	1	1	57.5363	26.4286
DATA	1094	13	74	0	0	A_04_P022327	EB377757	8538.69	369.338	4.146423e+002	4.164705e+001	418.5	19	5.864647e+000	0	0	0	0	0	0	382.733	1	1	48.5334	18.5862
DATA	1095	13	75	0	0	A_04_P024671	EB375362	8563.88	369.397	9.410462e+003	9.410543e+002	8456.5	21	7.108467e+000	0	0	0	0	0	0	8655.28	1	1	48.5334	21.9697
DATA	1096	13	76	0	0	A_04_P019811	EB380221	8589.56	369.468	7.276390e+003	7.276496e+002	6415	23	6.921048e+000	0	0	0	0	0	0	6666.16	1	1	49.8279	23.6486
DATA	1097	13	77	0	0	A_04_P017246	A_04_P017246	8615.11	369.514	4.752858e+001	6.176235e+000	88	25	6.448380e+000	0	0	0	0	0	0	43.3586	1	1	48.5334	24.2667
DATA	1098	13	78	0	0	A_04_P028264	EB380254	8640.58	369.427	5.389901e+001	6.689535e+000	94	23	7.092190e+000	0	0	0	0	0	0	48.9463	1	1	57.5363	24.2286
DATA	1099	13	79	0	0	A_04_P093933	A_04_P093933	8666	369.455	7.733794e+000	4.055999e+000	54	22.5	6.726714e+000	0	0	0	0	0	0	6.98891	1	0	55.8519	23.2857
DATA	1100	13	80	0	0	A_04_P020881	ENSOCUT00000017341	8691.42	369.427	4.396899e+002	4.415080e+001	429	21	6.645862e+000	0	0	0	0	0	0	395.259	1	1	65	22.1034
DATA	1101	13	81	66	1	DarkCorner	DarkCorner	8716.58	369.427	4.040647e+000	4.024921e+000	42	21	4.219286e+000	0	0	0	0	0	0	-2.47865	0	0	57.5363	21.4348
DATA	1102	13	82	66	1	DarkCorner	DarkCorner	8741.93	369.512	4.064963e+000	4.049142e+000	37.5	21	6.533582e+000	0	0	0	0	0	0	-7.40569	0	0	51.0895	23.0811
DATA	1103	13	83	66	1	DarkCorner	DarkCorner	8767.71	369.341	4.091686e+000	4.075761e+000	39	21.5	5.049297e+000	0	0	0	0	0	0	-5.33388	0	0	51.0895	21.2333
DATA	1104	13	84	66	1	DarkCorner	DarkCorner	8792.71	369.829	4.119306e+000	4.103274e+000	39	21	6.617288e+000	0	0	0	0	0	0	-6.80074	0	0	50.7771	22.0667
DATA	1105	13	85	66	1	DarkCorner	DarkCorner	8818.42	369.427	4.150148e+000	4.133995e+000	38	19	4.788015e+000	0	0	0	0	0	0	-5.95769	0	0	57.5363	20.3958
DATA	1106	14	1	66	1	DarkCorner	DarkCorner	6698.05	375.041	4.032864e+000	4.017168e+000	41.5	19	6.422996e+000	0	0	0	0	0	0	-3.64666	0	0	46.8651	19.4634
DATA	1107	14	2	66	1	DarkCorner	DarkCorner	6723.24	375.026	4.010323e+000	3.994715e+000	38	21	6.485053e+000	0	0	0	0	0	0	-7.25733	0	0	49.1849	21.4516
DATA	1108	14	3	66	1	DarkCorner	DarkCorner	6748.67	375.243	3.989047e+000	3.973521e+000	42.5	22	6.897971e+000	0	0	0	0	0	0	-2.42741	0	0	47.2035	22.2143
DATA	1109	14	4	66	1	DarkCorner	DarkCorner	6774.49	375.465	3.969051e+000	3.953604e+000	38	21.5	6.956269e+000	0	0	0	0	0	0	-9.22099	0	0	51.0895	20.8056
DATA	1110	14	5	66	1	DarkCorner	DarkCorner	6799.83	375.09	3.951317e+000	3.935938e+000	38	20	5.748346e+000	0	0	0	0	0	0	-7.57079	0	0	49.1849	20.5
DATA	1111	14	6	0	0	A_04_P002721	NM_001082324	6824.52	374.844	9.279829e+002	9.288105e+001	880.5	23	7.772329e+000	0	0	0	0	0	0	851.787	1	1	49.8279	24.1364
DATA	1112	14	7	0	0	A_04_P010196	A_04_P010196	6850.12	375.317	1.115927e+002	1.182252e+001	145	20	3.225846e+000	0	0	0	0	0	0	102.844	1	1	43.7019	20.4643
DATA	1113	14	8	0	0	A_04_P009254	A_04_P009254	6875.58	374.573	9.168383e+001	9.959695e+000	131.5	22	7.246801e+000	0	0	0	0	0	0	84.7922	1	1	57.5363	22.129
DATA	1114	14	9	0	0	A_04_P039592	A_04_P039592	6901	374.545	3.892717e+000	3.877566e+000	45	27	6.291228e+000	0	0	0	0	0	0	-2.79611	0	0	55.8519	23.7273
DATA	1115	14	10	0	0	A_04_P053166	ENSOCUT00000014965	6926.5	374.648	2.347723e+001	4.522630e+000	69	21.5	8.286040e+000	0	0	0	0	0	0	21.8529	1	1	57.5363	22.4615
DATA	1116	14	11	0	0	A_04_P025174	EB374778	6951.58	374.573	6.599948e+001	7.643223e+000	108.5	20.5	5.235709e+000	0	0	0	0	0	0	61.6042	1	1	57.5363	20.9667
DATA	1117	14	12	0	0	A_04_P023072	ENSOCUT00000006154	6977	375.226	3.025642e+003	3.025886e+002	2879	22.5	6.236710e+000	0	0	0	0	0	0	2831.82	1	1	45.4864	22
DATA	1118	14	13	0	0	A_04_P061074	ENSOCUT00000003686	7002.5	375.432	1.887451e+003	1.887841e+002	1808.5	24	8.374852e+000	0	0	0	0	0	0	1770.82	1	1	47.8731	22.973
DATA	1119	14	14	0	0	A_04_P036856	ENSOCUT00000004588	7027.75	375	3.844910e+004	3.844911e+003	37535	27	7.383358e+000	0	0	0	0	0	0	36148.1	1	1	49.1849	25.2258
DATA	1120	14	15	0	0	A_04_P095522	XM_002710705	7053.5	375	4.847131e+004	4.847132e+003	45433.5	25.5	8.156797e+000	0	0	0	0	0	0	45661.7	1	1	54.1152	26.4667
DATA	1121	14	16	0	0	A_04_P045104	ENSOCUT00000014259	7078.5	375	2.547635e+001	4.585593e+000	71.5	24	9.281152e+000	0	0	0	0	0	0	24.0419	1	1	54.1152	25.8387
DATA	1122	14	17	0	0	A_04_P018988	XM_002716175	7104.5	375	4.778334e+005	4.778334e+004	454174	31.5	2.076200e+001	0	0	0	0	1	0	451678	1	1	54.1152	37.6875
DATA	1123	14	18	0	0	A_04_P004811	ENSOCUT00000007270	7129.52	375.078	2.010057e+001	4.299695e+000	69	21	8.337109e+000	0	0	0	0	0	0	19.0279	1	1	49.5074	22.6897
DATA	1124	14	19	0	0	A_04_P029527	AY171690	7155	375	4.553341e+001	5.928089e+000	89	23	9.307418e+000	0	0	0	0	0	0	43.16	1	1	54.9904	24.7813
DATA	1125	14	20	0	0	A_04_P027709	A_04_P027709	7179.85	375.026	8.879687e+001	9.655297e+000	131.5	21	7.289451e+000	0	0	0	0	0	0	84.266	1	1	49.1849	22.3438
DATA	1126	14	21	0	0	A_04_P085612	ENSOCUT00000010173	7205.58	375.427	1.201898e+002	1.260155e+001	160	23	6.880313e+000	0	0	0	0	0	0	114.187	1	1	57.5363	23.125
DATA	1127	14	22	0	0	A_04_P043693	A_04_P043693	7231.37	375.404	3.798424e+000	3.783810e+000	48	21.5	4.111522e+000	0	0	0	0	0	0	0.341228	0	0	57.8122	21.7692
DATA	1128	14	23	0	0	A_04_P003163	NM_001082182	7256.5	375.352	3.795325e+000	3.780585e+000	47	23.5	5.993824e+000	0	0	0	0	0	0	0.147426	0	0	57.5363	25
DATA	1129	14	24	0	0	A_04_P010487	DN884724	7281.91	375.386	3.792504e+000	3.782460e+000	52	20	4.661420e+000	0	0	0	0	0	0	1.79857	0	0	65	20.8929
DATA	1130	14	25	0	0	A_04_P083848	ENSOCUT00000010330	7307.07	375.26	2.224504e+003	2.224824e+002	2140.5	20	6.065408e+000	0	0	0	0	0	0	2120.04	1	1	47.8731	20.5926
DATA	1131	14	26	0	0	A_04_P080027	ENSOCUT00000008924	7332.58	375.427	2.091443e+002	2.125205e+001	245	23	7.023016e+000	0	0	0	0	0	0	199.442	1	1	57.5363	23.2857
DATA	1132	14	27	0	0	A_04_P019972	EB378841	7358.19	375.43	2.169821e+001	4.350919e+000	69	22	6.503418e+000	0	0	0	0	0	0	20.7019	1	1	58.0869	21.8611
DATA	1133	14	28	0	0	A_04_P053019	ENSOCUT00000008426	7383.5	375.352	7.309841e+001	8.224623e+000	121	24	6.897904e+000	0	0	0	0	0	0	69.7708	1	1	57.5363	23.4054
DATA	1134	14	29	0	0	A_04_P006496	DN889918	7408.89	375.5	6.214550e+001	7.267746e+000	103	22.5	6.900210e+000	0	0	0	0	0	0	59.3398	1	1	56.9804	22.75
DATA	1135	14	30	0	0	A_04_P013306	AF014700	7434.42	375.427	4.116672e+000	3.789511e+000	52	23	5.647807e+000	0	0	0	0	0	0	3.932	1	0	65	21.0909
DATA	1136	14	31	0	0	A_04_P072922	ENSOCUT00000005465	7459.34	375.722	2.301686e+002	2.332290e+001	269	23	6.392704e+000	0	0	0	0	0	0	219.911	1	1	50.7771	22
DATA	1137	14	32	0	0	A_04_P018232	DN889778	7485.11	375.5	3.485477e+001	5.130831e+000	85	19.5	6.925631e+000	0	0	0	0	0	0	33.3077	1	1	56.9804	20.3667
DATA	1138	14	33	0	0	A_04_P073567	ENSOCUT00000000251	7510.5	375.5	3.779246e+000	3.764537e+000	48	20.5	9.289175e+000	0	0	0	0	0	0	-0.587609	0	0	57.5363	22.8824
DATA	1139	14	34	0	0	A_04_P046367	ENSOCUT00000006117	7535.73	375.716	2.145828e+003	2.146158e+002	2073	24	8.185635e+000	0	0	0	0	0	0	2051.32	1	1	48.8603	25.2692
DATA	1140	14	35	0	0	A_04_P064967	ENSOCUT00000014225	7561.33	375.5	2.218376e+001	4.368701e+000	69	25	6.169645e+000	0	0	0	0	0	0	21.2085	1	1	65	24.2581
DATA	1141	14	36	0	0	A_04_P036127	ENSOCUT00000000043	7586.5	375.5	1.003602e+001	3.894761e+000	61.5	23	6.491690e+000	0	0	0	0	0	0	9.59561	1	0	57.5363	23.2727
DATA	1142	14	37	0	0	A_04_P061122	A_04_P061122	7612.11	375.5	1.140647e+002	1.201115e+001	160	24	6.480741e+000	0	0	0	0	0	0	109.066	1	1	56.9804	22.6
DATA	1143	14	38	0	0	A_04_P069879	ENSOCUT00000008395	7637.5	375.5	3.583225e+002	3.602929e+001	392	24.5	1.116239e+001	0	0	0	0	0	0	342.631	1	1	57.5363	26.6471
DATA	1144	14	39	0	0	A_04_P076972	ENSOCUT00000003372	7662.67	375.5	1.223984e+001	3.956891e+000	63	25	6.088240e+000	0	0	0	0	0	0	11.704	1	0	57.5363	24
DATA	1145	14	40	0	0	A_04_P002842	NM_001082010	7687.78	375.824	5.771895e+003	5.772017e+002	5477.5	25	5.678313e+000	0	0	0	0	0	0	5519.45	1	1	48.2044	24.0811
DATA	1146	14	41	0	0	A_04_P012256	CB367801	7713.17	375.365	2.013550e+003	2.013901e+002	1994	21	5.680693e+000	0	0	0	0	0	0	1925.29	1	1	44.4243	21
DATA	1147	14	42	0	0	A_04_P085472	ENSOCUT00000002730	7739	375.545	4.627658e+002	4.642933e+001	483	23	7.233377e+000	0	0	0	0	0	0	442.473	1	1	55.8519	24.2647
DATA	1148	14	43	0	0	A_04_P020911	XM_002711697	7764.18	375.653	1.101425e+004	1.101432e+003	10533	25	7.279879e+000	0	0	0	0	0	0	10530.7	1	1	47.5395	24.0571
DATA	1149	14	44	0	0	A_04_P033790	ENSOCUT00000013709	7789.36	375.543	9.843902e+003	9.843974e+002	9301	24	4.862664e+000	0	0	0	0	0	0	9410.75	1	1	51.0895	23.3571
DATA	1150	14	45	0	0	A_04_P012221	DN881550	7815.03	376.068	4.925727e+003	4.925870e+002	4568	22	6.275191e+000	0	0	0	0	0	0	4708.81	1	1	46.8651	23.0938
DATA	1151	14	46	0	0	A_04_P021972	ENSOCUT00000016532	7840.38	376	3.779921e+004	3.779922e+003	36400	22	6.170188e+000	0	0	0	0	0	0	36129.3	1	1	48.5334	22.0741
DATA	1152	14	47	0	0	A_04_P011358	DN883139	7865.65	376.067	1.435026e+004	1.435031e+003	13950	21	5.502066e+000	0	0	0	0	0	0	13714.2	1	1	43.7019	20.9091
DATA	1153	14	48	0	0	A_04_P042077	ENSOCUT00000007439	7891.5	375.648	3.089306e+002	3.112176e+001	348	20	5.909169e+000	0	0	0	0	0	0	295.161	1	1	57.5363	20.5806
DATA	1154	14	49	0	0	A_04_P024474	EB375607	7916.56	376.29	9.284257e+003	9.284334e+002	8752	20	8.964374e+000	0	0	0	0	0	0	8869.27	1	1	46.8651	21.88
DATA	1155	14	50	0	0	A_04_P052533	ENSOCUT00000012427	7941.77	376.273	4.749524e+003	4.749674e+002	4463.5	22	5.708347e+000	0	0	0	0	0	0	4536.04	1	1	45.4864	23.9091
DATA	1156	14	51	0	0	A_04_P012464	R86530	7967.38	375.831	5.982012e+001	7.070255e+000	107.5	24	6.000588e+000	0	0	0	0	0	0	57.1103	1	1	49.1849	24.8438
DATA	1157	14	52	0	0	A_04_P085192	A_04_P085192	7993	376	3.784789e+000	3.770059e+000	50	22	4.140873e+000	0	0	0	0	0	0	-0.100969	0	0	54.9904	21.4643
DATA	1158	14	53	0	0	A_04_P067599	ENSOCUT00000004816	8018.07	375.8	3.090523e+003	3.090754e+002	2995	23	4.625154e+000	0	0	0	0	0	0	2948.32	1	1	46.8651	22.7273
DATA	1159	14	54	0	0	A_04_P063215	ENSOCUT00000012891	8043.5	376	4.975799e+002	4.990085e+001	520.5	21	4.804042e+000	0	0	0	0	0	0	474.482	1	1	48.5334	21.6897
DATA	1160	14	55	0	0	A_04_P073072	ENSOCUT00000015290	8068.99	376.111	1.605923e+002	1.649699e+001	201	22.5	8.105902e+000	0	0	0	0	0	0	153.061	1	1	46.8651	24.1875
DATA	1161	14	56	0	0	A_04_P021944	EB378103	8094.32	376.155	2.146673e+001	4.344699e+000	68	23	6.653810e+000	0	0	0	0	0	0	20.4481	1	1	47.5395	24.7188
DATA	1162	14	57	0	0	A_04_P089838	ENSOCUT00000007396	8119.91	376.018	9.464228e+001	1.019114e+001	133	21	5.570299e+000	0	0	0	0	0	0	90.0901	1	1	43.3362	21.4375
DATA	1163	14	58	0	0	A_04_P003914	ENSOCUT00000008573	8145	376.203	1.236492e+003	1.237071e+002	1193	23	7.045415e+000	0	0	0	0	0	0	1176.18	1	1	46.8651	22.9302
DATA	1164	14	59	0	0	A_04_P098099	ENSOCUT00000017225	8170.5	376.231	2.139417e+004	2.139420e+003	20513.5	22	6.843212e+000	0	0	0	0	0	0	20333.8	1	1	49.8279	22.7273
DATA	1165	14	60	0	0	A_04_P065999	ENSOCUT00000014337	8195.89	376.093	2.137331e+003	2.137667e+002	2056	21	5.260071e+000	0	0	0	0	0	0	2029.47	1	1	47.5395	21.5938
DATA	1166	14	61	0	0	A_04_P074162	ENSOCUT00000016234	8221.5	376.352	4.094008e+001	5.581147e+000	89	24	6.967376e+000	0	0	0	0	0	0	38.8344	1	1	57.5363	23.4828
DATA	1167	14	62	0	0	A_04_P016723	NM_001195724	8246.66	376.266	1.539892e+003	1.540360e+002	1499	18.5	4.361556e+000	0	0	0	0	0	0	1459	1	1	50.4627	19.6471
DATA	1168	14	63	0	0	A_04_P099569	ENSOCUT00000009479	8272.27	376.44	9.303904e+000	3.914609e+000	59	21	5.386339e+000	0	0	0	0	0	0	8.80391	1	0	49.1849	21.7667
DATA	1169	14	64	0	0	A_04_P063625	A_04_P063625	8297.29	376.782	3.822502e+000	3.807625e+000	44.5	22	5.203999e+000	0	0	0	0	0	0	-3.12995	0	0	49.8279	21.7667
DATA	1170	14	65	0	0	A_04_P017761	ENSOCUT00000025625	8323.42	376.427	9.016452e+004	9.016452e+003	85073.5	19	5.661224e+000	0	0	0	0	0	0	85061.4	1	1	57.5363	20.871
DATA	1171	14	66	0	0	A_04_P058847	ENSOCUT00000004237	8348.37	376.342	1.149528e+001	3.989697e+000	58	20	5.714918e+000	0	0	0	0	0	0	10.8261	1	0	48.2044	20.2813
DATA	1172	14	67	0	0	A_04_P045037	ENSOCUT00000006653	8374.34	376.5	3.842858e+000	3.827902e+000	48	20.5	6.015365e+000	0	0	0	0	0	0	-0.650717	0	0	49.8279	20.2308
DATA	1173	14	68	0	0	A_04_P025311	ENSOCUT00000024482	8399.3	376.433	8.025208e+002	8.034370e+001	796	22	6.110034e+000	0	0	0	0	0	0	752.786	1	1	53.2255	22.7586
DATA	1174	14	69	0	0	A_04_P026084	EB373796	8424.38	376.63	3.616999e+002	3.637372e+001	371	20	5.628270e+000	0	0	0	0	0	0	338.525	1	1	50.7771	20.5
DATA	1175	14	70	0	0	A_04_P006198	DN888165	8450.07	376.712	3.803892e+004	3.803894e+003	34599	20	6.279760e+000	0	0	0	0	0	0	35512.2	1	1	48.5334	21.3462
DATA	1176	14	71	0	0	A_04_P078946	ENSOCUT00000005765	8475.5	376.5	4.791733e+000	3.894321e+000	51	19	6.741151e+000	0	0	0	0	0	0	4.46115	1	0	57.5363	19.9643
DATA	1177	14	72	0	0	A_04_P069013	ENSOCUT00000010522	8500.89	376.5	5.923184e+001	7.078773e+000	103	22	6.724418e+000	0	0	0	0	0	0	54.9822	1	1	56.9804	23.0303
DATA	1178	14	73	0	0	A_04_P040397	XM_002723034	8526.33	376.5	2.322242e+001	4.529338e+000	69.5	22	1.437719e+001	0	0	0	0	0	0	21.4869	1	1	57.5363	27.3913
DATA	1179	14	74	0	0	A_04_P058722	ENSOCUT00000011117	8551.58	376.573	3.779585e+001	5.432524e+000	81	19.5	5.104089e+000	0	0	0	0	0	0	34.8505	1	1	57.5363	18.5
DATA	1180	14	75	0	0	A_04_P083102	ENSOCUT00000003682	8577.11	376.5	4.889444e+001	6.264965e+000	91	21	6.919215e+000	0	0	0	0	0	0	44.9133	1	1	56.9804	22.4474
DATA	1181	14	76	0	0	A_04_P087322	ENSOCUT00000009627	8602.33	376.727	9.433885e+002	9.442079e+001	894.5	23	5.978456e+000	0	0	0	0	0	0	863.1	1	1	49.8279	22.25
DATA	1182	14	77	0	0	A_04_P041038	ENSOCUT00000013711	8627.67	376.5	3.965581e+000	3.969073e+000	48.5	23	6.245141e+000	0	0	0	0	0	0	3.52642	0	0	57.5363	23.2941
DATA	1183	14	78	0	0	A_04_P030355	DN885106	8652.93	376.643	8.687602e+001	9.551170e+000	126	22.5	6.009667e+000	0	0	0	0	0	0	78.7638	1	1	51.7088	22.2333
DATA	1184	14	79	0	0	A_04_P031978	ENSOCUT00000002841	8678.58	376.816	1.317906e+002	1.376952e+001	158	22.5	6.491816e+000	0	0	0	0	0	0	118.876	1	1	49.5074	23.1667
DATA	1185	14	80	0	0	A_04_P009736	DN881607	8704	376.545	7.178913e+004	7.178914e+003	62939	23	5.563560e+000	0	0	0	0	0	0	64400.5	1	1	55.8519	23.1034
DATA	1186	14	81	66	1	DarkCorner	DarkCorner	8729.17	376.961	4.049760e+000	4.033998e+000	36	22	8.323112e+000	0	0	0	0	0	0	-8.49038	0	0	49.1849	24.375
DATA	1187	14	82	66	1	DarkCorner	DarkCorner	8755	377.133	4.075491e+000	4.059628e+000	39	22	5.678501e+000	0	0	0	0	0	0	-5.7295	0	0	46.8651	22.3947
DATA	1188	14	83	66	1	DarkCorner	DarkCorner	8780.21	376.989	4.102626e+000	4.086659e+000	36	21	5.356473e+000	0	0	0	0	0	0	-7.88801	0	0	53.2255	21.1071
DATA	1189	14	84	66	1	DarkCorner	DarkCorner	8805.23	376.932	4.131496e+000	4.115416e+000	37	20	5.917784e+000	0	0	0	0	0	0	-7.41572	0	0	47.8731	20.5429
DATA	1190	14	85	66	1	DarkCorner	DarkCorner	8831.48	377.113	4.163957e+000	4.147750e+000	36	19	5.795820e+000	0	0	0	0	0	0	-8.41188	0	0	47.8731	19.3478
DATA	1191	15	1	66	1	DarkCorner	DarkCorner	6685.36	381.974	4.039880e+000	4.024157e+000	37	18.5	5.994909e+000	0	0	0	0	0	0	-7.55539	0	0	49.1849	18.6658
DATA	1192	15	2	66	1	DarkCorner	DarkCorner	6710.5	382	4.016520e+000	4.000888e+000	39.5	19	5.656201e+000	0	0	0	0	0	0	-5.62962	0	0	54.1152	19.2759
DATA	1193	15	3	66	1	DarkCorner	DarkCorner	6735.71	381.87	3.994885e+000	3.979337e+000	39	22	6.535897e+000	0	0	0	0	0	0	-5.38942	0	0	46.1809	21.2222
DATA	1194	15	4	66	1	DarkCorner	DarkCorner	6760.86	382.063	3.974651e+000	3.959181e+000	42	22	6.482869e+000	0	0	0	0	0	0	-5.02656	0	0	49.5074	21.8
DATA	1195	15	5	66	1	DarkCorner	DarkCorner	6786.73	381.5	3.955927e+000	3.940530e+000	39	21	6.096838e+000	0	0	0	0	0	0	-6.23654	0	0	46.1809	20.5
DATA	1196	15	6	0	0	A_04_P075297	ENSOCUT00000011074	6811.81	382	1.530982e+002	1.580447e+001	183.5	21.5	8.561373e+000	0	0	0	0	0	0	140.414	1	1	47.8731	23.4167
DATA	1197	15	7	0	0	A_04_P056008	ENSOCUT00000014900	6837.39	382.147	3.858570e+001	5.491162e+000	84	21	5.866026e+000	0	0	0	0	0	0	35.5354	1	1	48.8603	21.2222
DATA	1198	15	8	0	0	A_04_P054439	ENSOCUT00000010444	6862.91	382.065	6.212837e+000	3.941525e+000	52.5	20	6.619244e+000	0	0	0	0	0	0	5.7433	1	0	54.4085	20.4242
DATA	1199	15	9	0	0	A_04_P050160	A_04_P050160	6888.26	382.395	8.142465e+002	8.151698e+001	801	23	8.204189e+000	0	0	0	0	0	0	755.372	1	1	51.0895	22.0606
DATA	1200	15	10	0	0	A_04_P023191	ENSOCUT00000011194	6913.5	382.231	3.763020e+002	3.782830e+001	396.5	21	7.314369e+000	0	0	0	0	0	0	350.197	1	1	49.8279	21.4
DATA	1201	15	11	0	0	A_04_P033382	ENSOCUT00000000998	6939.09	382.386	1.451320e+002	1.501639e+001	175	20	5.642715e+000	0	0	0	0	0	0	135.469	1	1	57.259	20.7667
DATA	1202	15	12	0	0	A_04_P002857	NM_001082721	6964.5	382.352	4.558711e+002	4.574892e+001	455.5	22	5.487559e+000	0	0	0	0	0	0	426.671	1	1	57.5363	21.5517
DATA	1203	15	13	0	0	A_04_P050378	ENSOCUT00000014325	6989.62	382.553	9.496418e+002	9.504157e+001	928.5	24	6.534441e+000	0	0	0	0	0	0	891.027	1	1	49.8279	22.0323
DATA	1204	15	14	0	0	A_04_P059266	ENSOCUT00000010620	7015.42	382.427	7.153456e+000	3.892368e+000	53.5	23	8.199073e+000	0	0	0	0	0	0	6.72722	1	0	57.5363	22.5313
DATA	1205	15	15	0	0	A_04_P030097	DN882386	7040.58	382.427	1.199946e+001	4.002373e+000	59	24	6.581247e+000	0	0	0	0	0	0	11.3076	1	0	65	24.2069
DATA	1206	15	16	0	0	A_04_P098837	ENSOCUT00000006091	7066	382.455	1.417255e+003	1.417767e+002	1396.5	23	8.117025e+000	0	0	0	0	0	0	1338.05	1	1	55.8519	25.2813
DATA	1207	15	17	0	0	A_04_P085417	ENSOCUT00000013797	7091.42	382.427	8.660673e+002	8.669026e+001	851	24	9.621672e+000	0	0	0	0	0	0	819.054	1	1	65	25.0811
DATA	1208	15	18	0	0	A_04_P002788	NM_001082384	7116.67	382.5	6.302120e+002	6.313558e+001	634	20	5.999559e+000	0	0	0	0	0	0	596.92	1	1	57.5363	21.9286
DATA	1209	15	19	0	0	A_04_P029118	ENSOCUT00000012373	7141.81	382.357	2.248387e+003	2.248707e+002	2201	23	7.682825e+000	0	0	0	0	0	0	2132.48	1	1	51.4001	22.6774
DATA	1210	15	20	0	0	A_04_P041719	A_04_P041719	7167.32	382.481	4.501810e+003	4.501970e+002	4302	20	7.843160e+000	0	0	0	0	0	0	4275.17	1	1	49.8279	22
DATA	1211	15	21	0	0	A_04_P025258	ENSOCUT00000011398	7192.87	382.5	6.936369e+003	6.936472e+002	6678	20	6.356409e+000	0	0	0	0	0	0	6594.57	1	1	49.8279	20.2414
DATA	1212	15	22	0	0	A_04_P060653	ENSOCUT00000013225	7218.44	382.773	1.571791e+001	4.094349e+000	63	21	4.005783e+000	0	0	0	0	0	0	14.959	1	0	49.1849	20.75
DATA	1213	15	23	0	0	A_04_P070047	ENSOCUT00000008032	7243.8	382.627	4.406412e+001	5.803898e+000	88.5	20	5.101732e+000	0	0	0	0	0	0	41.9725	1	1	51.4001	21.1304
DATA	1214	15	24	0	0	A_04_P094903	ENSOCUT00000000575	7268.74	382.526	1.054555e+004	1.054561e+003	9953.5	24	6.598627e+000	0	0	0	0	0	0	10052.5	1	1	50.1463	24.4483
DATA	1215	15	25	0	1	ETG05_36762	ETG05_36762	7294.5	382.5	1.670598e+001	4.125356e+000	67	20	6.565509e+000	0	0	0	0	0	0	15.936	1	0	57.5363	21.0345
DATA	1216	15	26	0	0	A_04_P031523	A_04_P031523	7320	382.545	3.784381e+000	3.769652e+000	46	21	6.807161e+000	0	0	0	0	0	0	-4.0181	0	0	65	21.8621
DATA	1217	15	27	0	0	A_04_P054099	ENSOCUT00000017481	7345.01	382.608	5.242146e+003	5.242281e+002	4924	22.5	7.154085e+000	0	0	0	0	0	0	5006.22	1	1	49.5074	23.9706
DATA	1218	15	28	0	0	A_04_P084061	ENSOCUT00000002372	7370.6	382.829	3.134550e+003	3.134776e+002	3078	21	6.012663e+000	0	0	0	0	0	0	2994.96	1	1	51.0895	21.3214
DATA	1219	15	29	0	0	A_04_P016229	ENSOCUT00000001747	7396.42	382.573	1.812415e+001	4.178047e+000	64	20.5	6.451467e+000	0	0	0	0	0	0	17.3231	1	0	57.5363	20.75
DATA	1220	15	30	0	0	A_04_P095047	XM_002714238	7421.86	383.25	3.777500e+000	3.762797e+000	46	19	5.112527e+000	0	0	0	0	0	0	-3.52315	0	0	47.5395	20
DATA	1221	15	31	0	0	A_04_P014856	AY171906	7447.09	383.333	3.557983e+003	3.558181e+002	3435	22	5.168194e+000	0	0	0	0	0	0	3403.24	1	1	45.835	22.0909
DATA	1222	15	32	0	0	A_04_P050697	ENSOCUT00000003512	7472.14	382.873	4.276606e+003	4.276771e+002	3979	20.5	7.918043e+000	0	0	0	0	0	0	4091.25	1	1	50.1463	21.1667
DATA	1223	15	33	0	0	A_04_P008422	A_04_P008422	7497.49	382.96	1.674864e+001	4.116462e+000	67	19	5.761944e+000	0	0	0	0	0	0	16.026	1	0	48.5334	19
DATA	1224	15	34	0	0	A_04_P015865	AY175475	7523.42	382.573	7.868206e+000	3.841410e+000	56	21	8.411541e+000	0	0	0	0	0	0	7.52947	1	0	57.5363	22.0667
DATA	1225	15	35	0	0	A_04_P032667	NM_001256300	7548.5	382.648	1.535396e+001	4.060915e+000	64	24	5.679618e+000	0	0	0	0	0	0	14.6949	1	0	57.5363	23.75
DATA	1226	15	36	0	0	A_04_P089253	ENSOCUT00000011066	7573.78	382.8	6.520052e+002	6.530879e+001	684	23	5.207076e+000	0	0	0	0	0	0	624.091	1	1	51.4001	23.3636
DATA	1227	15	37	0	0	A_04_P051279	ENSOCUT00000006067	7599.74	383.197	4.709162e+001	6.025189e+000	93.5	25	6.445918e+000	0	0	0	0	0	0	45.0813	1	1	48.8603	23.3704
DATA	1228	15	38	0	0	A_04_P050772	ENSOCUT00000016989	7624.52	382.958	3.201813e+001	4.937436e+000	80	25	9.033054e+000	0	0	0	0	0	0	30.6513	1	1	48.2044	23.8966
DATA	1229	15	39	0	0	A_04_P035927	A_04_P035927	7649.97	382.954	3.773172e+000	3.758487e+000	49	24	6.312455e+000	0	0	0	0	0	0	-1.97529	0	0	46.8651	22.8684
DATA	1230	15	40	0	0	A_04_P016879	EB385080	7675.09	383.104	9.878119e+002	9.885266e+001	970	23.5	6.537995e+000	0	0	0	0	0	0	945.675	1	1	46.8651	22.8947
DATA	1231	15	41	0	0	A_04_P076947	A_04_P076947	7701	383	6.727232e+000	3.818311e+000	55	21	6.004058e+000	0	0	0	0	0	0	6.43999	1	0	54.9904	21.55
DATA	1232	15	42	0	0	A_04_P084827	ENSOCUT00000000098	7726.5	383	3.417556e+001	5.080155e+000	84	21	4.977221e+000	0	0	0	0	0	0	32.7148	1	1	54.1152	20.9091
DATA	1233	15	43	0	0	A_04_P069919	ENSOCUT00000009612	7751.5	383	5.171593e+001	6.393398e+000	99.5	25	8.958679e+000	0	0	0	0	0	0	49.5021	1	1	54.1152	25.5357
DATA	1234	15	44	0	0	A_04_P067352	ENSOCUT00000002684	7777.01	383.088	6.469902e+003	6.470011e+002	6305	23.5	7.440135e+000	0	0	0	0	0	0	6192.47	1	1	46.8651	23.0882
DATA	1235	15	45	0	0	A_04_P063563	ENSOCUT00000007941	7802.5	383	6.514659e+001	7.521743e+000	112	24	5.930149e+000	0	0	0	0	0	0	62.3453	1	1	54.1152	23.3333
DATA	1236	15	46	0	0	A_04_P057482	A_04_P057482	7827.91	383.065	2.452597e+003	2.452885e+002	2374	21	7.032686e+000	0	0	0	0	0	0	2346.84	1	1	54.4085	22.3438
DATA	1237	15	47	0	0	A_04_P058094	ENSOCUT00000012575	7853	383.278	1.070907e+003	1.071567e+002	1062	21	6.574419e+000	0	0	0	0	0	0	1024.6	1	1	47.8731	21.8667
DATA	1238	15	48	0	0	A_04_P035192	A_04_P035192	7878.58	383.427	1.038938e+002	1.104930e+001	149	21	5.004514e+000	0	0	0	0	0	0	99.3846	1	1	57.5363	21.3871
DATA	1239	15	49	0	0	A_04_P074472	ENSOCUT00000012593	7904.09	383.386	1.519279e+002	1.565167e+001	194.5	21	8.576230e+000	0	0	0	0	0	0	145.301	1	1	57.259	22.8621
DATA	1240	15	50	0	0	A_04_P081858	XM_002713636	7929.5	383.352	8.566047e+001	9.356210e+000	131.5	22	5.224170e+000	0	0	0	0	0	0	81.9028	1	1	57.5363	22.1333
DATA	1241	15	51	0	0	A_04_P085894	ENSOCUT00000014446	7954.86	383.407	3.778955e+000	3.764259e+000	51	21	6.167379e+000	0	0	0	0	0	0	0.0893821	0	0	56.9804	22.3548
DATA	1242	15	52	0	0	A_04_P010552	DN884561	7980.42	383.427	6.212714e+001	7.264769e+000	111	22	3.060417e+000	0	0	0	0	0	0	59.365	1	1	65	22.6154
DATA	1243	15	53	0	0	A_04_P006546	A_04_P006546	8005.58	383.427	6.046302e+002	6.058025e+001	616	22	5.377488e+000	0	0	0	0	0	0	577.529	1	1	57.5363	22.0741
DATA	1244	15	54	0	0	A_04_P069014	XM_002713859	8031	383.455	8.478613e+001	9.278415e+000	132	21	6.098294e+000	0	0	0	0	0	0	80.9508	1	1	55.8519	22.2432
DATA	1245	15	55	0	0	A_04_P058743	ENSOCUT00000016912	8056.07	383.288	1.358469e+003	1.358993e+002	1333.5	21	7.387420e+000	0	0	0	0	0	0	1296.36	1	1	48.5334	22.8235
DATA	1246	15	56	0	0	A_04_P089735	ENSOCUT00000001072	8081.67	383.5	8.736488e+000	3.872354e+000	57	22	6.461291e+000	0	0	0	0	0	0	8.33257	1	0	57.5363	23.1
DATA	1247	15	57	0	0	A_04_P075732	ENSOCUT00000001321	8106.75	383.447	3.325821e+003	3.326035e+002	3035.5	22	6.692375e+000	0	0	0	0	0	0	3170.06	1	1	49.5074	23
DATA	1248	15	58	0	0	A_04_P038087	A_04_P038087	8132.6	383.403	3.792406e+000	3.785415e+000	51	21	6.693043e+000	0	0	0	0	0	0	2.30885	0	0	47.8731	21.0556
DATA	1249	15	59	0	0	A_04_P032154	EB376634	8158.11	383.5	3.426168e+001	5.102135e+000	81	23	7.055687e+000	0	0	0	0	0	0	32.6075	1	1	65	22.4872
DATA	1250	15	60	0	0	A_04_P091863	ENSOCUT00000007037	8183.5	383.5	4.869921e+000	3.815219e+000	54	21	6.641226e+000	0	0	0	0	0	0	4.63065	1	0	65	21.8
DATA	1251	15	61	0	0	A_04_P066421	ENSOCUT00000000723	8208.67	383.5	9.887076e+001	1.058779e+001	139.5	21	7.718572e+000	0	0	0	0	0	0	93.9202	1	1	57.5363	22.1724
DATA	1252	15	62	0	0	A_04_P054206	ENSOCUT00000012412	8234.33	383.5	3.806823e+000	3.793355e+000	50	19.5	6.285865e+000	0	0	0	0	0	0	0.959466	0	0	57.5363	21.1875
DATA	1253	15	63	0	0	A_04_P024251	A_04_P024251	8259.5	383.5	3.811480e+000	3.796646e+000	49	23	5.463163e+000	0	0	0	0	0	0	-0.419564	0	0	57.5363	22.3333
DATA	1254	15	64	0	0	A_04_P087074	ENSOCUT00000009644	8284.6	383.844	3.040704e+002	3.064377e+001	335.5	21	6.736835e+000	0	0	0	0	0	0	287.792	1	1	49.8279	21.5806
DATA	1255	15	65	0	0	A_04_P060381	ENSOCUT00000001776	8310.5	383.5	3.024096e+002	3.047972e+001	332	19	4.874174e+000	0	0	0	0	0	0	285.768	1	1	57.5363	19.8485
DATA	1256	15	66	0	0	A_04_P061359	ENSOCUT00000001624	8335.67	383.5	4.061951e+000	3.835486e+000	51.5	23	6.881653e+000	0	0	0	0	0	0	3.8321	1	0	57.5363	23
DATA	1257	15	67	0	0	A_04_P008856	DN887460	8361.42	383.573	3.835905e+000	3.820976e+000	48	19.5	5.947664e+000	0	0	0	0	0	0	-0.348695	0	0	57.5363	19.9333
DATA	1258	15	68	0	0	A_04_P032473	EB381758	8386.56	383.734	3.645819e+002	3.665866e+001	398.5	21.5	5.266623e+000	0	0	0	0	0	0	342.639	1	1	50.7771	21.4583
DATA	1259	15	69	0	0	A_04_P004643	NM_001082728	8412	383.545	1.034402e+002	1.103276e+001	138	21	5.794536e+000	0	0	0	0	0	0	96.9984	1	1	55.8519	21.6176
DATA	1260	15	70	0	0	A_04_P065272	ENSOCUT00000007543	8437.42	383.573	3.083712e+002	3.107607e+001	333.5	18.5	5.294202e+000	0	0	0	0	0	0	288.473	1	1	57.5363	19.5
DATA	1261	15	71	0	0	A_04_P087438	ENSOCUT00000016398	8462.58	383.573	3.871365e+000	3.856297e+000	40	22	8.841916e+000	0	0	0	0	0	0	-7.52726	0	0	57.5363	22.1111
DATA	1262	15	72	0	0	A_04_P091259	ENSOCUT00000006671	8487.94	383.963	8.190351e+003	8.190442e+002	7490	19	5.808976e+000	0	0	0	0	0	0	7620.54	1	1	51.7088	19.7941
DATA	1263	15	73	0	0	A_04_P098588	ENSOCUT00000003637	8513.45	384.159	4.774468e+002	4.790200e+001	485	22	2.184215e+001	0	0	1	0	1	0	442.859	1	1	47.2035	32.7097
DATA	1264	15	74	0	0	A_04_P056647	XM_002711475	8538.6	383.844	2.485005e+003	2.485310e+002	2281	19.5	5.118443e+000	0	0	0	0	0	0	2297.25	1	1	49.8279	18.9615
DATA	1265	15	75	0	0	A_04_P062497	ENSOCUT00000016049	8564.34	384.324	5.261943e+001	6.553446e+000	93	20	6.656972e+000	0	0	0	0	0	0	48.4671	1	1	47.5395	20.6207
DATA	1266	15	76	0	0	A_04_P010478	XR_085086	8589.5	384	1.076260e+004	1.076267e+003	9798.5	19	6.408803e+000	0	0	0	0	0	0	9874.44	1	1	48.5334	20.9643
DATA	1267	15	77	0	0	A_04_P026871	EB372887	8614.9	384	7.892892e+002	7.902712e+001	773	23	7.086088e+000	0	0	0	0	0	0	721.092	1	1	46.8651	23.1667
DATA	1268	15	78	0	0	A_04_P099057	A_04_P099057	8640.36	384.041	3.716728e+001	5.428390e+000	78	22	6.938130e+000	0	0	0	0	0	0	33.801	1	1	49.1849	22.6154
DATA	1269	15	79	0	0	A_04_P095277	ENSOCUT00000016223	8666	384	3.991638e+000	3.976102e+000	42	22	5.668560e+000	0	0	0	0	0	0	-3.72148	0	0	65	21.4848
DATA	1270	15	80	0	0	A_04_P088989	ENSOCUT00000010543	8691.5	384	3.907525e+003	3.907730e+002	3405.5	24	6.563658e+000	0	0	0	0	0	0	3517.37	1	1	54.1152	23.2333
DATA	1271	15	81	0	0	A_04_P006682	EB375941	8716.5	384	1.740772e+001	4.380262e+000	60.5	23	6.150320e+000	0	0	0	0	0	0	15.5827	1	0	54.1152	23.6333
DATA	1272	15	82	66	1	DarkCorner	DarkCorner	8742.39	384.069	4.060148e+000	4.044346e+000	41	22	6.524575e+000	0	0	0	0	0	0	-5.32368	0	0	53.8203	23.5152
DATA	1273	15	83	66	1	DarkCorner	DarkCorner	8768.07	384.057	4.086816e+000	4.070910e+000	36	21	6.672685e+000	0	0	0	0	0	0	-8.71673	0	0	46.8651	21.5161
DATA	1274	15	84	66	1	DarkCorner	DarkCorner	8792.91	384.386	4.114412e+000	4.098399e+000	36	20	4.773801e+000	0	0	0	0	0	0	-6.83834	0	0	57.259	20.4074
DATA	1275	15	85	66	1	DarkCorner	DarkCorner	8818.16	384.333	4.144651e+000	4.128520e+000	36	19	5.445409e+000	0	0	0	0	0	0	-8.42551	0	0	52.3208	19.0833
DATA	1276	16	1	66	1	DarkCorner	DarkCorner	6697.89	389.243	4.022860e+000	4.007203e+000	39	18	4.459504e+000	0	0	0	0	0	0	-6.57003	0	0	46.5243	17.4
DATA	1277	16	2	66	1	DarkCorner	DarkCorner	6723.29	389.154	4.000223e+000	3.984654e+000	41	21	7.616258e+000	0	0	0	0	0	0	-5.85769	0	0	49.8279	21.3103
DATA	1278	16	3	66	1	DarkCorner	DarkCorner	6748.58	389.427	9.846804e+000	4.084081e+000	53.5	23	7.003694e+000	0	0	0	1	0	0	8.93878	1	0	57.5363	23.1379
DATA	1279	16	4	66	1	DarkCorner	DarkCorner	6774	389.455	3.959572e+000	3.944162e+000	38.5	22.5	6.446052e+000	0	0	0	0	0	0	-8.95159	0	0	55.8519	22.1389
DATA	1280	16	5	0	0	A_04_P093622	A_04_P093622	6799.42	389.427	2.459732e+001	4.633091e+000	68	19	6.572671e+000	0	0	0	0	0	0	22.5416	1	1	57.5363	20
DATA	1281	16	6	0	0	A_04_P034017	ENSOCUT00000013871	6824.58	389.427	5.673957e+000	3.950761e+000	50	21	5.431390e+000	0	0	0	0	0	0	5.2216	1	0	65	22.4
DATA	1282	16	7	0	0	A_04_P048126	ENSOCUT00000009868	6849.99	389.623	3.046787e+003	3.047036e+002	2755	21.5	5.822667e+000	0	0	0	0	0	0	2814.99	1	1	49.1849	21.6
DATA	1283	16	8	0	0	A_04_P010185	DN885348	6875.26	389.5	1.204793e+003	1.205418e+002	1139	20.5	5.745369e+000	0	0	0	0	0	0	1117.13	1	1	50.4627	20.25
DATA	1284	16	9	0	0	A_04_P035707	ENSOCUT00000025740	6901	389.455	3.882484e+000	3.867373e+000	44	24	7.655012e+000	0	0	0	0	0	0	-3.02748	0	0	55.8519	23.4722
DATA	1285	16	10	0	0	A_04_P075608	ENSOCUT00000014333	6926.54	389.39	3.870555e+000	3.861314e+000	48.5	20	7.060006e+000	0	0	0	0	0	0	1.9784	0	0	51.4001	21.4667
DATA	1286	16	11	0	0	A_04_P022714	XR_085537	6951.38	389.705	9.466570e+002	9.474374e+001	942	21	5.953280e+000	0	0	0	0	0	0	885.95	1	1	50.4627	21.8077
DATA	1287	16	12	0	0	A_04_P035655	ENSOCUT00000013603	6976.81	389.494	8.808318e+003	8.808402e+002	7980.5	23	4.546061e+000	0	0	0	0	0	0	8264.56	1	1	50.4627	22
DATA	1288	16	13	0	0	A_04_P073649	ENSOCUT00000014881	7002.5	389.5	7.985521e+004	7.985522e+003	79463.5	23	7.412495e+000	0	0	0	0	0	0	75105.3	1	1	57.5363	22.5152
DATA	1289	16	14	0	0	A_04_P047959	ENSOCUT00000010555	7027.89	389.5	2.934698e+002	2.959422e+001	328	24	6.551204e+000	0	0	0	0	0	0	276.61	1	1	56.9804	24.5806
DATA	1290	16	15	0	0	A_04_P025263	EB374694	7053.6	389.709	8.212367e+001	9.052995e+000	128	27	6.941145e+000	0	0	0	0	0	0	77.5624	1	1	50.4627	26.8889
DATA	1291	16	16	0	0	A_04_P003236	NM_001082022	7078.58	389.573	3.817969e+000	3.803109e+000	47.5	24	7.836255e+000	0	0	0	0	0	0	-0.301175	0	0	57.5363	23.8
DATA	1292	16	17	0	0	A_04_P026924	EB372846	7104.33	389.5	3.811781e+000	3.797045e+000	49	21	6.335028e+000	0	0	0	0	0	0	0.261139	0	0	57.5363	22.1515
DATA	1293	16	18	0	0	A_04_P071794	ENSOCUT00000002338	7129.58	389.573	3.806229e+000	3.810068e+000	53	21.5	7.152533e+000	0	0	0	0	0	0	3.57353	0	0	57.5363	22.3889
DATA	1294	16	19	0	0	A_04_P014919	AY175490	7155	389.545	3.801270e+000	3.786475e+000	48	21.5	7.964206e+000	0	0	0	0	0	0	-0.330957	0	0	65	22.6667
DATA	1295	16	20	0	0	A_04_P081647	ENSOCUT00000016721	7180.42	389.573	6.624417e+001	7.628013e+000	111	20	7.697771e+000	0	0	0	0	0	0	63.0226	1	1	57.5363	20.5455
DATA	1296	16	21	0	0	A_04_P011945	DN881991	7205.58	389.573	2.304039e+001	4.425228e+000	72	20.5	5.145424e+000	0	0	0	0	0	0	21.9426	1	1	65	20.6538
DATA	1297	16	22	0	0	A_04_P062697	NM_001171338	7231.14	389.593	4.929816e+000	3.806607e+000	54	20	4.853815e+000	0	0	0	0	0	0	4.69936	1	0	56.9804	20.1786
DATA	1298	16	23	0	0	A_04_P049619	ENSOCUT00000000519	7256.16	390.053	1.509712e+004	1.509717e+003	14393.5	22	8.709468e+000	0	0	0	0	0	0	14404.2	1	1	48.2044	24.375
DATA	1299	16	24	0	0	A_04_P048437	ENSOCUT00000014974	7281.91	389.614	3.750308e+001	5.316751e+000	84	20	4.260430e+000	0	0	0	0	0	0	35.8055	1	1	57.259	20.7143
DATA	1300	16	25	0	0	A_04_P086973	ENSOCUT00000007643	7307.35	389.903	6.072756e+002	6.084422e+001	522.5	20	6.168560e+000	0	0	0	0	0	0	580.185	1	1	48.2044	21.3636
DATA	1301	16	26	0	0	A_04_P020157	EB372747	7332.28	389.905	4.607898e+003	4.608051e+002	4435	22	7.704039e+000	0	0	0	0	0	0	4404.75	1	1	48.8603	24.069
DATA	1302	16	27	0	1	RC7	RC7	7358.09	389.935	3.776881e+000	3.762181e+000	43.5	22	6.392962e+000	0	0	0	0	0	0	-5.98524	0	0	54.4085	23.0313
DATA	1303	16	28	0	0	A_04_P025129	EB374822	7382.99	389.9	1.435088e+004	1.435093e+003	13710	20	6.043477e+000	0	0	0	0	0	0	13730.5	1	1	46.8651	21.0513
DATA	1304	16	29	0	0	A_04_P041389	A_04_P041389	7409.08	389.986	7.460782e+000	3.832566e+000	55.5	20	5.987719e+000	0	0	0	0	0	0	7.14096	1	0	46.8651	20.6579
DATA	1305	16	30	0	0	A_04_P006606	DN889819	7434.5	390	3.772795e+000	3.758111e+000	44.5	21	3.866429e+000	0	0	0	0	0	0	-3.14087	0	0	54.1152	22.0833
DATA	1306	16	31	0	0	A_04_P030208	DN883515	7459.51	390.091	6.802494e+001	7.771097e+000	115	21.5	7.101155e+000	0	0	0	0	0	0	65.1456	1	1	49.1849	21.0455
DATA	1307	16	32	0	0	A_04_P088277	ENSOCUT00000017633	7484.7	390	9.094455e+002	9.102209e+001	895	19	7.162780e+000	0	0	0	0	0	0	871.116	1	1	49.1849	20.6552
DATA	1308	16	33	0	0	A_04_P046064	XR_085100	7510.21	390.194	3.653216e+003	3.653409e+002	3527	18	5.183332e+000	0	0	0	0	0	0	3499.95	1	1	47.5395	18.6875
DATA	1309	16	34	0	0	A_04_P096022	ENSOCUT00000017808	7535.62	390.351	5.040397e+001	6.285396e+000	101	22	5.756497e+000	0	0	0	0	0	0	48.2968	1	1	49.8279	21.8824
DATA	1310	16	35	0	0	A_04_P069218	ENSOCUT00000000426	7561.42	390.427	3.769324e+000	3.754653e+000	46	23	5.327874e+000	0	0	0	0	0	0	-4.61612	0	0	57.5363	23.6429
DATA	1311	16	36	0	0	A_04_P009356	A_04_P009356	7586.51	390.346	2.181212e+001	4.342064e+000	71.5	23.5	6.562364e+000	0	0	0	0	0	0	20.9038	1	1	49.8279	23.7692
DATA	1312	16	37	0	0	A_04_P033866	A_04_P033866	7611.47	390.295	3.177614e+001	4.918543e+000	81	25	7.537904e+000	0	0	0	0	0	0	30.454	1	1	50.4627	24.5
DATA	1313	16	38	0	0	A_04_P056363	A_04_P056363	7637.32	390.516	2.060009e+003	2.060351e+002	2014	21.5	7.480039e+000	0	0	0	0	0	0	1974.4	1	1	53.5237	21.5588
DATA	1314	16	39	0	0	A_04_P100811	ENSOCUT00000002076	7662.63	390.64	1.021428e+003	1.022118e+002	1010	22.5	6.035914e+000	0	0	0	0	0	0	978.996	1	1	48.8603	22.1471
DATA	1315	16	40	1028	1	(+)E1A_r60_a135	E1A_r60_a135	7688.23	390.644	3.768806e+000	3.754138e+000	44	23	6.896687e+000	0	0	0	0	0	0	-6.62234	0	0	48.5334	22.75
DATA	1316	16	41	0	0	A_04_P011933	DN882011	7713.5	390.5	3.372134e+001	5.046458e+000	84	21	5.144016e+000	0	0	0	0	0	0	32.3175	1	1	50.4627	21.475
DATA	1317	16	42	0	0	A_04_P027677	ENSOCUT00000030944	7739	390.455	1.924936e+005	1.924936e+004	186101	22	6.333475e+000	0	0	0	0	0	0	184467	1	1	55.8519	23.125
DATA	1318	16	43	0	0	A_04_P089628	A_04_P089628	7764.54	390.525	2.155706e+002	2.188164e+001	255	25	8.778316e+000	0	0	0	0	0	0	206.565	1	1	50.4627	24.8235
DATA	1319	16	44	0	0	A_04_P013262	AF014682	7789.61	390.468	1.436545e+002	1.484821e+001	186	23	5.541631e+000	0	0	0	0	0	0	137.638	1	1	49.8279	22.75
DATA	1320	16	45	0	0	A_04_P011133	ENSOCUT00000004208	7815	390.729	1.434407e+004	1.434412e+003	13725	21.5	5.737555e+000	0	0	0	0	0	0	13742	1	1	46.8651	21.6667
DATA	1321	16	46	0	0	A_04_P012486	ENSOCUT00000007872	7840.5	390.5	1.927571e+001	4.222146e+000	68	23	7.471951e+000	0	0	0	0	0	0	18.4631	1	1	57.5363	23.4828
DATA	1322	16	47	0	0	A_04_P069340	A_04_P069340	7865.87	390.921	3.984546e+000	3.777992e+000	52.5	21	5.291068e+000	0	0	0	0	0	0	3.8161	1	0	47.8731	20.9333
DATA	1323	16	48	0	0	A_04_P044387	ENSOCUT00000007106	7891	390.5	8.089689e+003	8.089777e+002	7729	23	6.735718e+000	0	0	0	0	0	0	7745.59	1	1	48.5334	22.6452
DATA	1324	16	49	0	0	A_04_P042727	ENSOCUT00000004386	7916.67	390.5	3.773562e+000	3.759007e+000	50	20	5.677399e+000	0	0	0	0	0	0	0.301462	0	0	57.5363	20.6563
DATA	1325	16	50	0	0	A_04_P099734	ENSOCUT00000012562	7941.82	390.667	1.040560e+002	1.106404e+001	151	20.5	5.677137e+000	0	0	0	0	0	0	99.5797	1	1	49.8279	21.3333
DATA	1326	16	51	0	0	A_04_P008455	DN887873	7967.55	390.865	9.796834e+000	3.886470e+000	61	22	6.897876e+000	0	0	0	0	0	0	9.37258	1	0	48.5334	22.3929
DATA	1327	16	52	0	0	A_04_P055922	ENSOCUT00000013342	7992.44	390.479	1.438934e+004	1.438939e+003	13715	22	3.428792e+000	0	0	0	0	0	0	13760.5	1	1	48.2044	21.8571
DATA	1328	16	53	0	0	A_04_P012372	DN886994	8017.81	390.321	8.522088e+003	8.522171e+002	7778	22	5.959618e+000	0	0	0	0	0	0	8146.08	1	1	50.7771	22.2727
DATA	1329	16	54	0	0	A_04_P000006	NM_001082390	8043.51	390.63	1.736130e+002	1.776503e+001	211	21	7.298019e+000	0	0	0	0	0	0	165.88	1	1	51.0895	22.7586
DATA	1330	16	55	0	0	A_04_P020531	EB379566	8069.23	390.878	2.327401e+002	2.357701e+001	268.5	22	7.708169e+000	0	0	0	0	0	0	222.26	1	1	48.2044	23.1111
DATA	1331	16	56	0	0	A_04_P057287	ENSOCUT00000011750	8094.58	390.573	2.654284e+002	2.680926e+001	296	21	6.717740e+000	0	0	0	0	0	0	253.313	1	1	57.5363	21.9688
DATA	1332	16	57	0	0	A_04_P091652	ENSOCUT00000015718	8119.82	390.825	2.481235e+003	2.481522e+002	2397	21	5.460501e+000	0	0	0	0	0	0	2366.46	1	1	50.7771	21.5
DATA	1333	16	58	0	0	A_04_P051898	ENSOCUT00000006128	8145.71	391.431	3.790016e+000	3.775265e+000	48	21.5	7.364598e+000	0	0	0	0	0	0	-1.58924	0	0	47.5395	21.1389
DATA	1334	16	59	0	0	A_04_P090542	ENSOCUT00000016530	8170.58	390.573	9.339986e+001	1.007547e+001	138	20	6.308629e+000	0	0	0	0	0	0	88.9323	1	1	57.5363	20.9189
DATA	1335	16	60	0	0	A_04_P089818	ENSOCUT00000015420	8196.37	390.596	3.797284e+000	3.782505e+000	42.5	21	7.013920e+000	0	0	0	0	0	0	-5.1831	0	0	65	21.5152
DATA	1336	16	61	0	0	A_04_P077080	ENSOCUT00000006593	8221.44	391.232	8.599191e+003	8.599274e+002	8332	22.5	7.712081e+000	0	0	0	0	0	0	8172.01	1	1	46.8651	24.0714
DATA	1337	16	62	0	0	A_04_P078692	A_04_P078692	8246.91	390.614	4.331025e+001	5.755797e+000	89.5	20	5.548000e+000	0	0	0	0	0	0	41.1068	1	1	57.259	21.9697
DATA	1338	16	63	0	0	A_04_P070362	ENSOCUT00000008176	8272.07	390.971	7.334062e+000	3.865928e+000	55.5	23	6.551136e+000	0	0	0	0	0	0	6.95221	1	0	46.8651	22.0741
DATA	1339	16	64	0	0	A_04_P102412	ENSOCUT00000004438	8297.68	391	5.202535e+001	6.443286e+000	97	19	6.398061e+000	0	0	0	0	0	0	49.2448	1	1	49.1849	19.75
DATA	1340	16	65	0	0	A_04_P043957	ENSOCUT00000007515	8323.29	391.292	9.788204e+000	3.931073e+000	55	22	5.293973e+000	0	0	0	0	0	0	9.25045	1	0	47.5395	21.8846
DATA	1341	16	66	0	0	A_04_P059773	ENSOCUT00000003994	8348.37	391.127	9.294935e+001	1.004699e+001	134.5	21	5.234603e+000	0	0	0	0	0	0	87.6887	1	1	47.5395	21.5882
DATA	1342	16	67	0	0	A_04_P077077	ENSOCUT00000006593	8373.79	391.194	4.135390e+004	4.135392e+003	37751	21	4.999209e+000	0	0	0	0	0	0	38938.3	1	1	47.5395	21.087
DATA	1343	16	68	0	0	A_04_P015781	AY171886	8399.21	391.3	3.844326e+000	3.829363e+000	42	22.5	5.659800e+000	0	0	0	0	0	0	-6.61574	0	0	46.8651	21.6333
DATA	1344	16	69	0	0	A_04_P040891	A_04_P040891	8424.44	391.028	9.448258e+003	9.448336e+002	8870	18	5.679263e+000	0	0	0	0	0	0	8857.01	1	1	48.2044	19.4375
DATA	1345	16	70	0	0	A_04_P060090	ENSOCUT00000002672	8450.09	391.065	4.391487e+000	3.873048e+000	50.5	22	6.915213e+000	0	0	0	0	0	0	4.10621	1	0	54.4085	21.9429
DATA	1346	16	71	0	0	A_04_P072937	ENSOCUT00000008229	8475.48	391.241	4.364692e+002	4.381715e+001	448	21.5	7.598546e+000	0	0	0	0	0	0	407.003	1	1	50.7771	20.4375
DATA	1347	16	72	0	0	A_04_P039492	ENSOCUT00000017167	8500.63	391.404	4.439034e+000	3.895334e+000	53	18.5	5.710988e+000	0	0	0	0	0	0	4.12719	1	0	57.8122	19.1538
DATA	1348	16	73	0	0	A_04_P095916	A_04_P095916	8526.42	391.427	3.897882e+000	3.882711e+000	43	24	9.493607e+000	0	0	0	0	0	0	-5.18925	0	0	57.5363	25.1429
DATA	1349	16	74	0	0	A_04_P033609	A_04_P033609	8551.58	391.427	5.512113e+000	3.935044e+000	52	21	6.815213e+000	0	0	0	0	0	0	5.09031	1	0	57.5363	20.9667
DATA	1350	16	75	0	0	A_04_P029292	EB379851	8577.09	391.386	1.514779e+002	1.564458e+001	183	21.5	6.119124e+000	0	0	0	0	0	0	139.354	1	1	57.259	21.7333
DATA	1351	16	76	0	0	A_04_P066603	ENSOCUT00000003834	8602.5	391.352	3.942574e+000	3.945501e+000	49.5	21.5	6.363234e+000	0	0	0	0	0	0	3.47488	0	0	57.5363	21.75
DATA	1352	16	77	0	0	A_04_P073549	ENSOCUT00000017681	8627.58	391.427	3.193829e+002	3.218093e+001	334	23	7.096467e+000	0	0	0	0	0	0	291.346	1	1	57.5363	23.2121
DATA	1353	16	78	0	0	A_04_P008857	DN887460	8653.5	391.515	3.978973e+000	3.968263e+000	46	20.5	6.380215e+000	0	0	0	0	0	0	1.76706	0	0	46.5243	20.5833
DATA	1354	16	79	0	0	A_04_P090502	A_04_P090502	8678.5	391.5	5.094023e+003	5.094179e+002	4511	23	6.027950e+000	0	0	0	0	0	0	4601.23	1	1	49.1849	22.5185
DATA	1355	16	80	0	0	A_04_P077868	ENSOCUT00000005174	8703.94	391.713	2.315017e+003	2.315363e+002	2137.5	25.5	4.406282e+000	0	0	0	0	0	0	2079.68	1	1	52.9257	25.9375
DATA	1356	16	81	0	0	A_04_P033021	ENSOCUT00000026718	8729.5	391.5	1.185008e+005	1.185008e+004	109245	23	6.075864e+000	0	0	0	0	0	0	105826	1	1	57.5363	23.129
DATA	1357	16	82	66	1	DarkCorner	DarkCorner	8754.6	390.925	4.070112e+000	4.054271e+000	34	21	7.978600e+000	0	0	0	0	0	0	-10.1945	0	0	46.1809	22.4839
DATA	1358	16	83	66	1	DarkCorner	DarkCorner	8780.12	391.786	4.097274e+000	4.081327e+000	37	20	5.368433e+000	0	0	0	0	0	0	-6.7341	0	0	51.4001	20.1515
DATA	1359	16	84	66	1	DarkCorner	DarkCorner	8805.04	391.897	4.126035e+000	4.109976e+000	37.5	20	5.266471e+000	0	0	0	0	0	0	-5.75442	0	0	48.8603	20.0833
DATA	1360	16	85	66	1	DarkCorner	DarkCorner	8831.04	391.521	4.158430e+000	4.142245e+000	37	18	5.397287e+000	0	0	0	0	0	0	-5.01686	0	0	48.2044	18.1135
DATA	1361	17	1	66	1	DarkCorner	DarkCorner	6685.29	396.735	4.029457e+000	4.013774e+000	39	19	6.012450e+000	0	0	0	0	0	0	-5.77968	0	0	46.8651	19.4934
DATA	1362	17	2	66	1	DarkCorner	DarkCorner	6710.78	396.911	4.005737e+000	3.990146e+000	40.5	20.5	7.496819e+000	0	0	0	0	0	0	-5.76867	0	0	53.2255	20.0667
DATA	1363	17	3	66	1	DarkCorner	DarkCorner	6736.22	396.678	3.984057e+000	3.968551e+000	40	21	6.977444e+000	0	0	0	0	0	0	-5.52275	0	0	52.3208	20.4483
DATA	1364	17	4	66	1	DarkCorner	DarkCorner	6761.44	396.873	3.963855e+000	3.948427e+000	38	22	6.949147e+000	0	0	0	0	0	0	-5.51553	0	0	50.1463	22.1724
DATA	1365	17	5	0	0	A_04_P076792	ENSOCUT00000008206	6786.83	396.701	4.943126e+002	4.958723e+001	494	22.5	7.130312e+000	0	0	0	0	0	0	452.574	1	1	52.3208	22.3529
DATA	1366	17	6	0	0	A_04_P000596	NM_001082038	6812.11	396.5	8.056219e+004	8.056219e+003	75766	23.5	7.133860e+000	0	0	0	0	0	0	74080.1	1	1	56.9804	22.9333
DATA	1367	17	7	0	0	A_04_P000622	NM_001105687	6837.5	396.769	1.313821e+004	1.313827e+003	12016.5	22	5.860255e+000	0	0	0	0	0	0	12130.9	1	1	49.8279	22.75
DATA	1368	17	8	0	0	A_04_P067292	ENSOCUT00000009611	6862.81	396.57	3.740805e+002	3.760898e+001	391	22.5	7.467605e+000	0	0	0	0	0	0	346.686	1	1	58.0869	22.9063
DATA	1369	17	9	0	0	A_04_P031183	AY596431	6888.24	396.682	3.883965e+000	3.879680e+000	50	23	7.582521e+000	0	0	0	0	0	0	2.69436	0	0	51.7088	23.1935
DATA	1370	17	10	0	0	A_04_P050988	A_04_P050988	6913.58	396.573	3.871646e+000	3.856764e+000	45	19	7.811277e+000	0	0	0	0	0	0	0.354214	0	0	57.5363	21.1176
DATA	1371	17	11	0	0	A_04_P009136	ENSOCUT00000015726	6939.09	396.614	2.066522e+001	4.365295e+000	66	21.5	6.040772e+000	0	0	0	0	0	0	19.3374	1	1	65	22.3438
DATA	1372	17	12	0	0	A_04_P001241	NM_001082081	6964.5	396.648	3.849750e+000	3.850489e+000	51.5	23	4.807716e+000	0	0	0	0	0	0	3.26156	0	0	57.5363	21.625
DATA	1373	17	13	0	0	A_04_P054952	ENSOCUT00000016682	6989.63	396.596	2.763234e+002	2.789588e+001	307.5	23	6.388409e+000	0	0	0	0	0	0	259.903	1	1	57.8122	22.8
DATA	1374	17	14	0	0	A_04_P073152	ENSOCUT00000012737	7015.3	397.173	1.159518e+004	1.159524e+003	10968	22	7.964885e+000	0	0	0	0	0	0	10932.1	1	1	49.8279	22.2424
DATA	1375	17	15	0	0	A_04_P085552	ENSOCUT00000002776	7040.44	397	2.019071e+003	2.019430e+002	1936	24	6.710115e+000	0	0	0	0	0	0	1907.43	1	1	49.8279	25.2222
DATA	1376	17	16	0	0	A_04_P092692	ENSOCUT00000008954	7066	397	7.123873e+001	8.074723e+000	112.5	27	9.953559e+000	0	0	0	0	0	0	67.4266	1	1	54.9904	27.36
DATA	1377	17	17	0	0	A_04_P032147	ENSOCUT00000001602	7091.09	397.104	5.547741e+003	5.547871e+002	5289	21	6.002136e+000	0	0	0	0	0	0	5259.75	1	1	46.8651	21.641
DATA	1378	17	18	0	0	A_04_P024128	EB375926	7116.72	397.118	1.067838e+004	1.067845e+003	10383	21	5.837368e+000	0	0	0	0	0	0	10139.7	1	1	48.8603	21.4706
DATA	1379	17	19	0	0	A_04_P050059	ENSOCUT00000000906	7142.4	397.207	1.641757e+002	1.684799e+001	187	23	7.628277e+000	0	0	0	0	0	0	156.113	1	1	42.9674	22.8421
DATA	1380	17	20	0	0	A_04_P054564	ENSOCUT00000009295	7167.66	397.091	3.137707e+002	3.160386e+001	346.5	20	6.842851e+000	0	0	0	0	0	0	298.722	1	1	49.1849	21.2308
DATA	1381	17	21	0	0	A_04_P021817	A_04_P021817	7193	397	9.102896e+000	3.883446e+000	56	19.5	4.940251e+000	0	0	0	0	0	0	8.67574	1	0	54.9904	19.5357
DATA	1382	17	22	0	0	A_04_P039847	ENSOCUT00000000869	7218.25	397.3	2.310554e+003	2.310862e+002	2248.5	19	4.751285e+000	0	0	0	0	0	0	2204.39	1	1	51.0895	20.3333
DATA	1383	17	23	0	0	A_04_P077922	A_04_P077922	7243.58	397.427	6.778360e+002	6.788825e+001	671	19.5	7.173124e+000	0	0	0	0	0	0	647.269	1	1	57.5363	20.75
DATA	1384	17	24	0	0	A_04_P058859	ENSOCUT00000000579	7269.42	397.427	1.601565e+002	1.645226e+001	195	24	1.038426e+001	0	0	0	0	0	0	153.054	1	1	57.5363	26.7105
DATA	1385	17	25	0	0	A_04_P094549	ENSOCUT00000006896	7294.32	397.312	8.736326e+003	8.736407e+002	8170	23	5.469492e+000	0	0	0	0	0	0	8354.26	1	1	49.8279	22.2857
DATA	1386	17	26	0	0	A_04_P062457	ENSOCUT00000014749	7319.97	397.347	8.214322e+002	8.222925e+001	852.5	21	7.023616e+000	0	0	0	0	0	0	785.982	1	1	49.1849	22.7419
DATA	1387	17	27	0	0	A_04_P016914	XM_002718039	7345.42	397.427	6.657528e+004	6.657529e+003	64660	22	7.601924e+000	0	0	0	0	0	0	63735.7	1	1	57.5363	23.4516
DATA	1388	17	28	0	0	A_04_P006681	EB375941	7370.33	397.316	7.514457e+001	8.401245e+000	118	20	6.268329e+000	0	0	0	0	0	0	71.9693	1	1	50.7771	20.5333
DATA	1389	17	29	0	0	A_04_P019536	EB380823	7396.42	397.427	4.585568e+001	5.927041e+000	91.5	21	6.158939e+000	0	0	0	0	0	0	43.9359	1	1	57.5363	21.2564
DATA	1390	17	30	0	0	A_04_P093167	ENSOCUT00000011811	7421.58	397.427	1.271232e+002	1.325506e+001	172	20	4.816191e+000	0	0	0	0	0	0	121.84	1	1	57.5363	19.9355
DATA	1391	17	31	0	1	RC4	RC4	7447	397.455	3.767766e+000	3.753101e+000	41.5	19.5	7.371408e+000	0	0	0	0	0	0	-8.38584	0	0	55.8519	21.3636
DATA	1392	17	32	0	0	A_04_P002392	NM_001082114	7472.31	397.662	9.249296e+003	9.249372e+002	8862	21.5	7.293089e+000	0	0	0	0	0	0	8869.54	1	1	48.5334	22.8214
DATA	1393	17	33	0	0	A_04_P031403	AF029946	7497.9	397.481	3.766240e+000	3.756359e+000	51	19.5	7.030828e+000	0	0	0	0	0	0	1.81644	0	0	50.1463	20.8929
DATA	1394	17	34	0	0	A_04_P030433	DN885668	7523.33	397.5	3.765696e+000	3.751040e+000	50	20	5.779751e+000	0	0	0	0	0	0	0.00942336	0	0	57.5363	20.4412
DATA	1395	17	35	0	0	A_04_P015486	AY171754	7549.11	397.684	6.608798e+000	3.808305e+000	55	24	5.713971e+000	0	0	0	0	0	0	6.34021	1	0	49.8279	23.871
DATA	1396	17	36	0	0	A_04_P042137	A_04_P042137	7573.94	397.469	2.587649e+001	4.556446e+000	74.5	23	5.303884e+000	0	0	0	0	0	0	24.8259	1	1	50.4627	22.7419
DATA	1397	17	37	0	0	A_04_P034447	ENSOCUT00000025728	7599.5	397.5	1.186474e+002	1.244331e+001	164	25	5.656419e+000	0	0	0	0	0	0	113.836	1	1	57.5363	23.931
DATA	1398	17	38	0	0	A_04_P030322	DN884733	7624.58	397.573	9.411740e+000	3.866339e+000	58	24	8.211191e+000	0	0	0	0	0	0	9.03041	1	0	57.5363	23.0968
DATA	1399	17	39	0	0	A_04_P031743	NM_001171122	7650.06	397.611	4.223694e+002	4.240309e+001	451	23	8.233259e+000	0	0	0	0	0	0	405.259	1	1	48.2044	24.4857
DATA	1400	17	40	0	0	A_04_P083414	ENSOCUT00000011088	7675.5	397.5	4.830509e+000	3.781142e+000	53	22	5.528481e+000	0	0	0	0	0	0	4.63464	1	0	57.5363	21.4103
DATA	1401	17	41	1028	1	(+)E1A_r60_a22	E1A_r60_a22	7700.89	397.5	2.234088e+001	4.365325e+000	71	23.5	6.737502e+000	0	0	0	0	0	0	21.4341	1	1	56.9804	23
DATA	1402	17	42	0	0	A_04_P010528	DN884639	7726.42	397.573	6.768308e+001	7.737985e+000	112	21	4.387155e+000	0	0	0	0	0	0	64.9323	1	1	57.5363	21.8333
DATA	1403	17	43	0	0	A_04_P000888	NM_001082343	7751.58	397.573	7.548586e+004	7.548587e+003	73195	23	7.094541e+000	0	0	0	0	0	0	72411.9	1	1	57.5363	24.2414
DATA	1404	17	44	0	0	A_04_P095412	ENSOCUT00000012083	7776.88	397.733	3.625086e+003	3.625280e+002	3557	23.5	7.406939e+000	0	0	0	0	0	0	3477.18	1	1	52.3208	23.5294
DATA	1405	17	45	0	0	A_04_P009572	DN886440	7802.5	397.648	9.047844e+001	9.794825e+000	138	21	5.561271e+000	0	0	0	0	0	0	86.7744	1	1	57.5363	21.3143
DATA	1406	17	46	0	0	A_04_P054149	ENSOCUT00000013252	7827.56	397.973	1.869183e+004	1.869187e+003	16920	21	8.204889e+000	0	0	0	0	0	0	17924.8	1	1	48.5334	23.0345
DATA	1407	17	47	0	0	A_04_P076657	ENSOCUT00000016366	7853.42	397.573	2.825701e+001	4.697807e+000	77	21.5	6.413796e+000	0	0	0	0	0	0	27.0909	1	1	57.5363	23.0333
DATA	1408	17	48	66	-1	(-)3xSLv1	NegativeControl	7878.58	397.573	3.768411e+000	3.753744e+000	43	21	5.688991e+000	0	0	0	0	0	0	-7.55507	0	0	65	21.7308
DATA	1409	17	49	0	0	A_04_P018631	NM_001204216	7903.73	397.792	1.527404e+003	1.527865e+002	1499	22	5.095118e+000	0	0	0	0	0	0	1463.77	1	1	49.5074	23.0909
DATA	1410	17	50	0	0	A_04_P092865	NM_001171324	7929.29	398.167	2.933429e+004	2.933431e+003	27741	19	5.746889e+000	0	0	0	0	0	0	28105.9	1	1	45.835	19.9412
DATA	1411	17	51	0	0	A_04_P085670	A_04_P085670	7954.63	397.596	3.771497e+000	3.756818e+000	45	22	6.505965e+000	0	0	0	0	0	0	-4.38178	0	0	57.8122	21.5517
DATA	1412	17	52	0	0	A_04_P067063	ENSOCUT00000005981	7980.5	398	8.118622e+001	8.946192e+000	125.5	20.5	4.480853e+000	0	0	0	0	0	0	77.7324	1	1	54.1152	20.1786
DATA	1413	17	53	0	0	A_04_P029934	ENSOCUT00000013969	8005.42	397.806	3.983997e+001	5.477819e+000	88	21	5.496993e+000	0	0	0	0	0	0	38.129	1	1	47.8731	21.0714
DATA	1414	17	54	1028	1	(+)E1A_r60_a104	E1A_r60_a104	8031	398	3.775883e+000	3.761187e+000	44	22	7.730790e+000	0	0	0	0	0	0	-6.20354	0	0	54.9904	22.9063
DATA	1415	17	55	0	0	A_04_P058272	ENSOCUT00000010955	8056.13	398	4.089113e+003	4.089287e+002	3892	21	7.906714e+000	0	0	0	0	0	0	3909.81	1	1	48.5334	22.5
DATA	1416	17	56	0	0	A_04_P073761	ENSOCUT00000012189	8081.59	398.092	6.391483e+002	6.402564e+001	663	21	6.296755e+000	0	0	0	0	0	0	610.774	1	1	49.1849	21.6667
DATA	1417	17	57	0	0	A_04_P026556	EB373280	8107.14	398.192	6.206304e+003	6.206418e+002	5734	22	7.176435e+000	0	0	0	0	0	0	5926.96	1	1	47.5395	22.2683
DATA	1418	17	58	0	0	A_04_P001847	NM_001082289	8132.5	398	3.863667e+000	3.790273e+000	53.5	22	8.112895e+000	0	0	0	0	0	0	3.68698	1	0	54.1152	22.3824
DATA	1419	17	59	0	0	A_04_P037621	A_04_P037621	8158.26	398.729	6.991267e+000	3.837540e+000	56	21	6.673174e+000	0	0	0	0	0	0	6.66661	1	0	46.8651	20.2813
DATA	1420	17	60	0	0	A_04_P049852	XM_002723929	8183.6	398.558	6.068134e+001	7.147510e+000	105	19	5.659347e+000	0	0	0	0	0	0	57.8093	1	1	49.8279	19.85
DATA	1421	17	61	0	0	A_04_P004351	ENSOCUT00000010398	8208.44	398.26	2.955333e+004	2.955336e+003	27863	23	8.410936e+000	0	0	0	0	0	0	28125.4	1	1	49.5074	23.6207
DATA	1422	17	62	0	0	A_04_P073130	A_04_P073130	8234.06	398.481	8.451049e+001	9.259933e+000	125	23	7.472804e+000	0	0	0	0	0	0	80.3376	1	1	49.5074	23.303
DATA	1423	17	63	0	0	A_04_P085097	ENSOCUT00000012463	8259.25	398.39	7.613634e+003	7.613728e+002	7127	23	5.550937e+000	0	0	0	0	0	0	7228.61	1	1	49.8279	22.7097
DATA	1424	17	64	0	0	A_04_P004156	NM_001195839	8285	398.455	8.142554e+000	3.881427e+000	57	19	8.024439e+000	0	0	0	0	0	0	7.71996	1	0	65	21.0345
DATA	1425	17	65	0	0	A_04_P004026	NM_001195678	8310.42	398.122	1.194333e+002	1.253359e+001	162	19	6.511174e+000	0	0	0	0	0	0	113.057	1	1	48.5334	19.3462
DATA	1426	17	66	0	0	A_04_P098130	ENSOCUT00000016151	8335.78	398.544	1.418229e+001	4.062839e+000	60	23	6.046995e+000	0	0	0	0	0	0	13.4031	1	0	46.8651	21.6154
DATA	1427	17	67	0	0	A_04_P012048	DN881846	8361.42	398.427	3.829366e+000	3.814462e+000	44	21	5.147666e+000	0	0	0	0	0	0	-2.09006	0	0	57.5363	19.5385
DATA	1428	17	68	0	0	A_04_P061172	ENSOCUT00000006855	8386.22	398.338	2.364395e+002	2.395089e+001	264.5	22	5.284283e+000	0	0	0	0	0	0	222.583	1	1	49.5074	22.069
DATA	1429	17	69	1028	1	(+)E1A_r60_a104	E1A_r60_a104	8412	398.455	3.845641e+000	3.830674e+000	37.5	21	6.052154e+000	0	0	0	0	0	0	-8.39971	0	0	55.8519	21.3333
DATA	1430	17	70	0	0	A_04_P002080	NM_001101717	8437.07	398.598	3.911560e+003	3.911749e+002	3566	18	4.620346e+000	0	0	0	0	0	0	3665.33	1	1	51.0895	18.4706
DATA	1431	17	71	0	0	A_04_P093532	ENSOCUT00000015462	8462.74	398.778	4.592677e+003	4.592839e+002	4231	23	7.636868e+000	0	0	0	0	0	0	4292.16	1	1	47.5395	22.2647
DATA	1432	17	72	0	0	A_04_P026760	EB373030	8487.75	399.182	3.875869e+000	3.869958e+000	49.5	18	6.745916e+000	0	0	0	0	0	0	2.48191	0	0	48.8603	19.3103
DATA	1433	17	73	0	0	A_04_P099607	A_04_P099607	8513.5	398.5	4.827782e+005	4.827782e+004	448648	21	8.907041e+000	0	0	0	0	0	0	448475	1	1	57.5363	22.1538
DATA	1434	17	74	0	0	A_04_P026462	EB373380	8538.64	398.852	1.020528e+001	4.017938e+000	57	20.5	5.280868e+000	0	0	0	0	0	0	9.44877	1	0	50.4627	19.5357
DATA	1435	17	75	0	0	A_04_P094702	ENSOCUT00000017000	8564.36	398.329	3.971344e+001	5.566685e+000	83	22	5.787918e+000	0	0	0	0	0	0	36.6315	1	1	47.8731	21.75
DATA	1436	17	76	0	0	A_04_P085177	ENSOCUT00000000925	8589.44	398.479	4.075165e+004	4.075166e+003	37379	20.5	5.069365e+000	0	0	0	0	0	0	37443.1	1	1	48.2044	20.4615
DATA	1437	17	77	0	0	A_04_P030196	ENSOCUT00000014787	8614.69	398.662	4.346509e+004	4.346511e+003	39049.5	22	7.287211e+000	0	0	0	0	0	0	39768.1	1	1	48.5334	23
DATA	1438	17	78	0	0	A_04_P036345	ENSOCUT00000005856	8640.56	398.74	6.441196e+001	7.556407e+000	103	22	7.255829e+000	0	0	0	0	0	0	58.6589	1	1	49.5074	23
DATA	1439	17	79	0	0	A_04_P001392	NM_001082198	8665.95	398.523	3.254019e+001	5.133651e+000	75.5	20	5.228854e+000	0	0	0	0	0	0	29.4873	1	1	65	19.8182
DATA	1440	17	80	0	0	A_04_P066035	A_04_P066035	8691.42	398.573	2.647058e+002	2.676986e+001	277	24.5	5.207683e+000	0	0	0	0	0	0	238.602	1	1	57.5363	24.9063
DATA	1441	17	81	0	0	A_04_P028603	ENSOCUT00000002670	8716.84	398.712	1.783990e+003	1.784441e+002	1612.5	21	6.474756e+000	0	0	0	0	0	0	1598.97	1	1	48.2044	22.3235
DATA	1442	17	82	66	1	DarkCorner	DarkCorner	8742.42	398.573	4.054930e+000	4.039148e+000	38.5	23.5	7.161726e+000	0	0	0	0	0	0	-5.93621	0	0	57.5363	22.25
DATA	1443	17	83	66	1	DarkCorner	DarkCorner	8767.5	398.648	4.080998e+000	4.065114e+000	38.5	20	5.004944e+000	0	0	0	0	0	0	-5.61298	0	0	57.5363	19.871
DATA	1444	17	84	66	1	DarkCorner	DarkCorner	8792.92	398.922	4.109311e+000	4.093318e+000	37.5	20.5	5.862127e+000	0	0	0	0	0	0	-6.23468	0	0	39.4933	21.3824
DATA	1445	17	85	66	1	DarkCorner	DarkCorner	8818.73	399.057	4.140249e+000	4.124135e+000	36	19	5.519378e+000	0	0	0	0	0	0	-7.9133	0	0	52.3208	19.2353
DATA	1446	18	1	66	1	DarkCorner	DarkCorner	6697.53	403.861	4.012931e+000	3.997313e+000	39	21	5.856828e+000	0	0	0	0	0	0	-6.30306	0	0	47.8731	20.439
DATA	1447	18	2	66	1	DarkCorner	DarkCorner	6723.5	404	3.989685e+000	3.974157e+000	40.5	21	7.953034e+000	0	0	0	0	0	0	-4.95915	0	0	54.1152	20.8378
DATA	1448	18	3	66	1	DarkCorner	DarkCorner	6748.84	404	3.968770e+000	3.953323e+000	39	18.5	6.685291e+000	0	0	0	0	0	0	-6.68115	0	0	46.1809	19.2143
DATA	1449	18	4	0	0	A_04_P052097	ENSOCUT00000004684	6774	404	3.137467e+002	3.162037e+001	333	22	6.943359e+000	0	0	0	0	0	0	286.946	1	1	54.9904	22.0909
DATA	1450	18	5	0	0	A_04_P026493	EB373360	6799.5	404	5.118820e+001	6.445069e+000	91.5	23	6.641525e+000	0	0	0	0	0	0	47.0303	1	1	54.1152	23.1212
DATA	1451	18	6	0	0	A_04_P100279	ENSOCUT00000009939	6824.5	404	1.595202e+001	4.213567e+000	61.5	21	5.429198e+000	0	0	0	0	0	0	14.7174	1	0	54.1152	21.9286
DATA	1452	18	7	0	0	A_04_P002776	NM_001082747	6850.13	404.038	4.240972e+003	4.241150e+002	4027.5	23	5.917435e+000	0	0	0	0	0	0	3928.26	1	1	49.1849	24.1176
DATA	1453	18	8	0	0	A_04_P011136	DN883543	6875.5	404	3.885669e+000	3.870546e+000	46	23	6.648793e+000	0	0	0	0	0	0	-1.29857	0	0	54.1152	22.8387
DATA	1454	18	9	0	0	A_04_P036202	ENSOCUT00000000154	6900.91	404.386	1.378031e+001	4.096152e+000	60	24	7.620957e+000	0	0	0	0	0	0	12.854	1	0	57.259	23.5429
DATA	1455	18	10	0	0	A_04_P032493	EB382071	6925.91	404.486	2.107759e+001	4.385425e+000	65	19.5	6.979562e+000	0	0	0	0	0	0	19.7206	1	1	48.5334	21.1667
DATA	1456	18	11	0	0	A_04_P081899	ENSOCUT00000002620	6951.58	404.427	2.044081e+005	2.044081e+004	191360	24	7.221762e+000	0	0	0	0	0	0	191792	1	1	57.5363	24.6667
DATA	1457	18	12	0	0	A_04_P086127	ENSOCUT00000013314	6976.86	404.278	6.734919e+002	6.745772e+001	677	23	6.319373e+000	0	0	0	0	0	0	633.536	1	1	47.8731	23.4688
DATA	1458	18	13	0	0	A_04_P099917	ENSOCUT00000013752	7002.5	404.5	9.637319e+003	9.637395e+002	9134	22	4.929533e+000	0	0	0	0	0	0	9087.56	1	1	52.9257	21.2432
DATA	1459	18	14	0	0	A_04_P019546	EB380794	7028	404.455	6.152382e+001	7.235282e+000	103	21.5	7.111724e+000	0	0	0	0	0	0	58.1393	1	1	65	23.0625
DATA	1460	18	15	0	0	A_04_P065022	ENSOCUT00000008106	7053.42	404.427	1.128462e+005	1.128462e+004	108491	26	6.831263e+000	0	0	0	0	0	0	106847	1	1	57.5363	26.1154
DATA	1461	18	16	0	0	A_04_P081010	ENSOCUT00000001140	7078.58	404.427	9.222043e+002	9.229842e+001	920	25.5	1.142608e+001	0	0	0	0	0	0	874.713	1	1	65	26.6538
DATA	1462	18	17	0	0	A_04_P014488	AY171682	7104.12	404.657	6.065762e+003	6.065880e+002	5944	22	6.057865e+000	0	0	0	0	0	0	5762.91	1	1	45.835	21.7105
DATA	1463	18	18	0	0	A_04_P059394	A_04_P059394	7129.32	404.618	1.645135e+002	1.688042e+001	206	22	6.240960e+000	0	0	0	0	0	0	156.523	1	1	46.5243	22.1429
DATA	1464	18	19	0	0	A_04_P000861	NM_001082729	7154.89	404.5	7.733886e+000	3.855269e+000	57	22	7.735483e+000	0	0	0	0	0	0	7.36775	1	0	56.9804	22.9688
DATA	1465	18	20	1028	1	(+)E1A_r60_a107	E1A_r60_a107	7180.28	404.585	3.787197e+000	3.776376e+000	51	20	4.590961e+000	0	0	0	0	0	0	1.64056	0	0	45.4864	20.6667
DATA	1466	18	21	0	0	A_04_P031268	AY175541	7205.26	404.058	1.735186e+001	4.149188e+000	61	20	5.235369e+000	0	0	0	0	0	0	16.5653	1	0	46.5243	20.5
DATA	1467	18	22	0	0	A_04_P046994	ENSOCUT00000003950	7231.11	404.5	3.779835e+000	3.765124e+000	48	20	5.987098e+000	0	0	0	0	0	0	-1.61845	0	0	65	20.3514
DATA	1468	18	23	0	0	A_04_P018111	ENSOCUT00000010122	7256.5	404.5	2.174051e+005	2.174051e+004	208666	25	9.914169e+000	0	0	0	0	0	0	207930	1	1	57.5363	26.3429
DATA	1469	18	24	0	0	A_04_P061992	ENSOCUT00000010466	7281.89	404.5	3.219746e+001	4.949707e+000	79	23	6.674547e+000	0	0	0	0	0	0	30.8162	1	1	56.9804	23.4571
DATA	1470	18	25	0	0	A_04_P051802	ENSOCUT00000006829	7307.42	404.573	3.771635e+000	3.761498e+000	52.5	22	6.271629e+000	0	0	0	0	0	0	1.76976	0	0	57.5363	21.7778
DATA	1471	18	26	0	0	A_04_P051962	ENSOCUT00000000673	7332.58	404.573	2.553199e+003	2.553475e+002	2488.5	20.5	7.043328e+000	0	0	0	0	0	0	2446.56	1	1	57.5363	22.1429
DATA	1472	18	27	0	0	A_04_P058912	ENSOCUT00000013800	7357.37	404.5	3.558857e+003	3.559055e+002	3394	23	7.265717e+000	0	0	0	0	0	0	3411.74	1	1	49.8279	23.1724
DATA	1473	18	28	0	0	A_04_P043197	A_04_P043197	7383.28	404.706	3.766230e+000	3.751572e+000	49	21	5.867020e+000	0	0	0	0	0	0	-0.341967	0	0	46.8651	21.4595
DATA	1474	18	29	0	0	A_04_P099921	ENSOCUT00000013752	7408.88	405.269	9.265472e+003	9.265548e+002	9009.5	21	6.252365e+000	0	0	0	0	0	0	8890.3	1	1	45.835	22.2222
DATA	1475	18	30	1028	1	(+)E1A_r60_1	E1A_r60_1	7434.42	404.573	3.763925e+000	3.749276e+000	42.5	21	7.522237e+000	0	0	0	0	0	0	-5.80101	0	0	57.5363	22.7407
DATA	1476	18	31	0	0	A_04_P086988	ENSOCUT00000012635	7459.46	405.286	1.612308e+004	1.612312e+003	15948	21	9.330827e+000	0	0	0	0	0	0	15478.3	1	1	46.8651	23.2105
DATA	1477	18	32	0	0	A_04_P100831	ENSOCUT00000002105	7485	404.545	2.267493e+002	2.298255e+001	265.5	19	6.037159e+000	0	0	0	0	0	0	217.699	1	1	55.8519	20.2963
DATA	1478	18	33	0	0	A_04_P018571	A_04_P018571	7510.5	405	5.490190e+002	5.502960e+001	578	21	8.464162e+000	0	0	0	0	0	0	527.224	1	1	48.5334	23.7273
DATA	1479	18	34	0	0	A_04_P004783	ENSOCUT00000012256	7536.07	405.149	3.760950e+000	3.746312e+000	46	20.5	6.088643e+000	0	0	0	0	0	0	-4.54168	0	0	47.2035	21.3438
DATA	1480	18	35	0	0	A_04_P016732	DQ221768	7560.78	404.735	3.760883e+000	3.746245e+000	47	24	6.381062e+000	0	0	0	0	0	0	-1.36334	0	0	46.1809	24.8889
DATA	1481	18	36	0	0	A_04_P005983	A_04_P005983	7586.69	404.948	2.692656e+001	4.613267e+000	75	24	6.230810e+000	0	0	0	0	0	0	25.864	1	1	49.1849	24.0667
DATA	1482	18	37	0	0	A_04_P055629	ENSOCUT00000002756	7612.06	404.713	1.798704e+004	1.798708e+003	17548	21.5	6.649086e+000	0	0	0	0	0	0	17277.1	1	1	52.9257	22.8235
DATA	1483	18	38	0	0	A_04_P095001	ENSOCUT00000015205	7637.35	405.063	8.576407e+001	9.358696e+000	132	21	6.115876e+000	0	0	0	0	0	0	82.3839	1	1	49.1849	20.7586
DATA	1484	18	39	0	0	A_04_P064417	ENSOCUT00000010394	7662.5	405	2.871049e+002	2.895381e+001	327	23	5.587645e+000	0	0	0	0	0	0	275.782	1	1	48.5334	23.0625
DATA	1485	18	40	0	0	A_04_P101167	ENSOCUT00000010214	7688.28	404.964	3.760643e+000	3.746006e+000	50	23	6.695637e+000	0	0	0	0	0	0	-0.303985	0	0	49.5074	22.3235
DATA	1486	18	41	0	0	A_04_P024033	A_04_P024033	7713.81	405.038	4.482233e+000	3.772919e+000	54	22.5	5.466231e+000	0	0	0	0	0	0	4.30503	1	0	49.1849	23.3824
DATA	1487	18	42	0	0	A_04_P100775	ENSOCUT00000014873	7739	405	4.039291e+002	4.056628e+001	444	21	5.488456e+000	0	0	0	0	0	0	387.926	1	1	54.9904	22.1379
DATA	1488	18	43	0	0	A_04_P061518	XM_002711105	7764.25	404.529	2.354792e+001	4.425652e+000	71	24	6.307622e+000	0	0	0	0	0	0	22.6111	1	1	46.1809	23.8235
DATA	1489	18	44	0	0	A_04_P005965	DN890450	7789.72	405.095	3.326500e+002	3.347541e+001	375.5	22	5.489802e+000	0	0	0	0	0	0	319.402	1	1	48.8603	22.069
DATA	1490	18	45	0	0	A_04_P035263	A_04_P035263	7815.5	405	2.258506e+001	4.375853e+000	71	21.5	5.992428e+000	0	0	0	0	0	0	21.682	1	1	65	22.4333
DATA	1491	18	46	0	0	A_04_P023082	EB377001	7840.5	405.352	3.968937e+000	3.769374e+000	53	22	1.068201e+001	0	0	0	0	0	0	3.80977	1	0	65	26.5185
DATA	1492	18	47	0	0	A_04_P081363	ENSOCUT00000004455	7865.88	405.457	7.829233e+003	7.829322e+002	7639	24	6.536645e+000	0	0	0	0	0	0	7513.85	1	1	53.8203	23.5143
DATA	1493	18	48	0	0	A_04_P017401	DN884969	7891.05	405.397	1.538918e+003	1.539374e+002	1495.5	22	5.535851e+000	0	0	0	0	0	0	1476.57	1	1	49.5074	22.5135
DATA	1494	18	49	0	0	A_04_P057394	ENSOCUT00000003687	7916.63	405.36	7.723202e+003	7.723293e+002	7379.5	19.5	5.779983e+000	0	0	0	0	0	0	7408.3	1	1	48.8603	20.4706
DATA	1495	18	50	0	0	A_04_P074204	ENSOCUT00000008170	7942.42	405.427	3.804252e+001	5.343316e+000	83	20	6.064521e+000	0	0	0	0	0	0	36.4805	1	1	57.5363	21.1818
DATA	1496	18	51	0	0	A_04_P051439	A_04_P051439	7967.28	405.16	5.938599e+003	5.938718e+002	5841.5	21	6.973266e+000	0	0	0	0	0	0	5692.64	1	1	49.1849	21.1667
DATA	1497	18	52	0	0	A_04_P048758	ENSOCUT00000004961	7993	405.455	3.769555e+000	3.759600e+000	52.5	19	5.555004e+000	0	0	0	0	0	0	1.80389	0	0	65	20.5161
DATA	1498	18	53	0	0	A_04_P090074	ENSOCUT00000008581	8018.26	405.289	1.302505e+003	1.303046e+002	1273	23	6.603623e+000	0	0	0	0	0	0	1247.54	1	1	49.5074	23.7059
DATA	1499	18	54	0	0	A_04_P050818	ENSOCUT00000033014	8043.44	405.266	3.488830e+002	3.509016e+001	376	23	6.890023e+000	0	0	0	0	0	0	333.996	1	1	50.7771	21.9
DATA	1500	18	55	0	0	A_04_P033356	A_04_P033356	8069.01	405.458	3.775176e+000	3.774158e+000	52	21	7.250973e+000	0	0	0	0	0	0	3.07135	0	0	48.5334	22.5625
DATA	1501	18	56	0	0	A_04_P094143	XM_002713671	8094.5	405.5	1.617661e+003	1.618099e+002	1587.5	22	6.742385e+000	0	0	0	0	0	0	1546.84	1	1	49.1849	22.122
DATA	1502	18	57	0	0	A_04_P031627	AF014672	8119.89	405.5	1.625847e+001	4.101486e+000	65.5	21	6.189789e+000	0	0	0	0	0	0	15.5358	1	0	56.9804	21.4722
DATA	1503	18	58	0	0	A_04_P023793	EB376277	8145.42	405.427	1.886553e+001	4.214332e+000	69	21	7.970852e+000	0	0	0	0	0	0	18.0125	1	1	57.5363	21.0345
DATA	1504	18	59	0	0	A_04_P098402	ENSOCUT00000008907	8170.77	405.654	3.293959e+002	3.315482e+001	367	20.5	5.073524e+000	0	0	0	0	0	0	314.236	1	1	51.0895	20.3235
DATA	1505	18	60	0	0	A_04_P055570	ENSOCUT00000001976	8196.33	405.5	1.319118e+003	1.319658e+002	1264.5	21	7.602189e+000	0	0	0	0	0	0	1257.14	1	1	57.5363	21.8286
DATA	1506	18	61	0	0	A_04_P079599	ENSOCUT00000014765	8221.5	405.5	4.181027e+002	4.198076e+001	439.5	24	8.080767e+000	0	0	0	0	0	0	398.03	1	1	57.5363	25.0811
DATA	1507	18	62	0	0	A_04_P063476	A_04_P063476	8246.89	405.5	5.954516e+000	3.830666e+000	55.5	20	7.480277e+000	0	0	0	0	0	0	5.66182	1	0	56.9804	22.7273
DATA	1508	18	63	0	0	A_04_P031772	ENSOCUT00000014606	8272.25	405.61	8.831727e+003	8.831808e+002	8099	20.5	5.816050e+000	0	0	0	0	0	0	8386.55	1	1	49.8279	21.6333
DATA	1509	18	64	0	0	A_04_P006717	A_04_P006717	8297.55	405.747	1.652317e+002	1.695329e+001	199	18.5	5.191269e+000	0	0	0	0	0	0	156.675	1	1	51.4001	17.9167
DATA	1510	18	65	0	0	A_04_P004376	ENSOCUT00000017129	8323.11	405.5	2.423223e+002	2.452851e+001	276.5	20.5	6.066427e+000	0	0	0	0	0	0	229.393	1	1	56.9804	21.1923
DATA	1511	18	66	0	0	A_04_P071647	ENSOCUT00000000360	8348.42	405.743	2.073971e+001	4.335754e+000	68	21	5.049639e+000	0	0	0	0	0	0	19.5988	1	1	48.8603	20.8667
DATA	1512	18	67	0	0	A_04_P006688	A_04_P006688	8373.6	405.468	7.704807e+001	8.597596e+000	119	21.5	4.784233e+000	0	0	0	0	0	0	72.6665	1	1	49.8279	21
DATA	1513	18	68	0	0	A_04_P082550	ENSOCUT00000006779	8399.04	405.456	3.838171e+000	3.823233e+000	39.5	22.5	6.002380e+000	0	0	0	0	0	0	-6.88119	0	0	50.4627	22.1667
DATA	1514	18	69	0	0	A_04_P049192	ENSOCUT00000028744	8424.5	406	7.099628e+002	7.109962e+001	712	21	6.066844e+000	0	0	0	0	0	0	666.633	1	1	48.5334	21.2647
DATA	1515	18	70	0	0	A_04_P064016	ENSOCUT00000014113	8450	405.545	2.503876e+001	4.585867e+000	70.5	21	6.190098e+000	0	0	0	0	0	0	23.4494	1	1	65	20.875
DATA	1516	18	71	0	0	A_04_P031974	A_04_P031974	8475.09	406.039	2.976333e+003	2.976582e+002	2810	21.5	7.765069e+000	0	0	0	0	0	0	2779.93	1	1	47.8731	21
DATA	1517	18	72	0	0	A_04_P081862	ENSOCUT00000003707	8500.63	405.596	1.404639e+002	1.456821e+001	176.5	21.5	6.076803e+000	0	0	0	0	0	0	130.792	1	1	57.8122	22.3333
DATA	1518	18	73	0	0	A_04_P020739	EB379359	8526.42	405.573	3.892165e+000	3.895341e+000	50	22	9.294829e+000	0	0	0	0	0	0	3.50242	0	0	57.5363	22.9231
DATA	1519	18	74	0	0	A_04_P018596	EB384856	8551.98	405.659	3.906016e+000	3.890814e+000	40	22.5	5.042463e+000	0	0	0	0	0	0	-6.72317	0	0	53.5237	21.4333
DATA	1520	18	75	0	0	A_04_P023116	EB376960	8577.09	405.614	8.001496e+000	3.986687e+000	55	22	5.661224e+000	0	0	0	0	0	0	7.37157	1	0	57.259	21.871
DATA	1521	18	76	0	0	A_04_P092429	A_04_P092429	8602.5	406	3.936881e+000	3.921559e+000	45	21	3.796929e+000	0	0	0	0	0	0	-0.835906	0	0	65	20.25
DATA	1522	18	77	0	0	A_04_P034777	A_04_P034777	8627.61	406.04	3.299448e+002	3.322875e+001	340	22	7.365999e+000	0	0	0	0	0	0	301.405	1	1	49.1849	22.9643
DATA	1523	18	78	0	0	A_04_P036429	ENSOCUT00000021111	8653.21	406.225	2.574674e+001	4.721491e+000	72	19	6.877109e+000	0	0	0	0	0	0	23.4072	1	1	46.8651	21.1935
DATA	1524	18	79	0	0	A_04_P001817	NM_001082710	8678.5	406	6.643773e+000	4.033154e+000	48	23	6.557362e+000	0	0	0	0	0	0	6.0092	1	0	54.1152	22.9688
DATA	1525	18	80	0	0	A_04_P094573	ENSOCUT00000002189	8704	406	4.015700e+000	4.000070e+000	40	24	5.582711e+000	0	0	0	0	0	0	-4.75172	0	0	65	23.6667
DATA	1526	18	81	0	0	A_04_P048257	A_04_P048257	8729.29	406.113	3.896480e+002	3.917199e+001	374	20	7.585590e+000	0	0	0	0	0	0	348.447	1	1	49.1849	21.4
DATA	1527	18	82	66	1	DarkCorner	DarkCorner	8755.18	405.726	4.065409e+000	4.049586e+000	37	21	6.099974e+000	0	0	0	0	0	0	-6.34533	0	0	44.7812	20.625
DATA	1528	18	83	66	1	DarkCorner	DarkCorner	8780.19	406.636	4.092107e+000	4.076180e+000	37	19	7.061137e+000	0	0	0	0	0	0	-7.70164	0	0	49.5074	20.3333
DATA	1529	18	84	66	1	DarkCorner	DarkCorner	8806.06	406.304	4.122238e+000	4.106194e+000	38	19.5	5.440288e+000	0	0	0	0	0	0	-6.65722	0	0	49.8279	19.6053
DATA	1530	18	85	66	1	DarkCorner	DarkCorner	8831.17	406.678	4.153384e+000	4.137218e+000	36	17	5.059241e+000	0	0	0	0	0	0	-7.51541	0	0	52.3208	17.483
DATA	1531	19	1	66	1	DarkCorner	DarkCorner	6685.82	410.903	4.019079e+000	4.003436e+000	39	19	5.818908e+000	0	0	0	0	0	0	-7.40169	0	0	46.8651	19.5478
DATA	1532	19	2	66	1	DarkCorner	DarkCorner	6710.17	411.179	3.996395e+000	3.989474e+000	46.5	22	8.204657e+000	0	0	0	1	0	0	2.37092	0	0	50.1463	21.3235
DATA	1533	19	3	66	1	DarkCorner	DarkCorner	6736.22	411.366	3.973933e+000	3.958466e+000	41	19	6.797257e+000	0	0	0	0	0	0	-5.90549	0	0	51.0895	18.7297
DATA	1534	19	4	66	1	DarkCorner	DarkCorner	6761.77	411.233	3.953762e+000	3.938373e+000	38	18.5	5.941271e+000	0	0	0	0	0	0	-7.50319	0	0	48.2044	18.8182
DATA	1535	19	5	0	0	A_04_P022309	ENSOCUT00000013171	6786.58	411.427	7.995174e+004	7.995175e+003	74040	22	7.001560e+000	0	0	0	0	0	0	73384.5	1	1	57.5363	22.4857
DATA	1536	19	6	0	0	A_04_P056457	A_04_P056457	6811.96	411.684	5.318564e+003	5.318707e+002	4896	23	6.763875e+000	0	0	0	0	0	0	4903.38	1	1	49.1849	23
DATA	1537	19	7	0	0	A_04_P032509	EB382302	6837.44	411.667	1.008183e+002	1.080514e+001	143	22	6.617385e+000	0	0	0	0	0	0	93.328	1	1	51.0895	22.6486
DATA	1538	19	8	0	0	A_04_P003348	NM_001082270	6862.88	411.733	1.925071e+004	1.925075e+003	17862	23	6.692959e+000	0	0	0	0	0	0	17887.9	1	1	52.3208	23.9355
DATA	1539	19	9	0	0	A_04_P031272	AF029948	6888.42	411.427	1.508157e+001	4.143167e+000	62	23	7.363544e+000	0	0	0	0	0	0	14.0622	1	0	65	22.8125
DATA	1540	19	10	0	0	A_04_P097963	A_04_P097963	6913.39	411.5	1.577197e+003	1.577666e+002	1533.5	19.5	6.866177e+000	0	0	0	0	0	0	1475.24	1	1	51.7088	20.6471
DATA	1541	19	11	0	0	A_04_P065328	ENSOCUT00000016390	6939.11	411.5	4.365633e+000	3.860086e+000	50.5	21	5.443123e+000	0	0	0	0	0	0	4.09561	1	0	56.9804	21.4
DATA	1542	19	12	0	0	A_04_P004562	NM_001082767	6964.34	411.878	3.040717e+004	3.040719e+003	28726	25	7.223199e+000	0	0	0	0	0	0	28604.8	1	1	48.8603	25.2143
DATA	1543	19	13	0	0	A_04_P087877	ENSOCUT00000006433	6989.84	411.688	3.656502e+001	5.284676e+000	84	22	6.077323e+000	0	0	0	0	0	0	34.4819	1	1	49.8279	21.6579
DATA	1544	19	14	0	0	A_04_P033095	XR_085150	7015.01	411.805	1.744527e+004	1.744531e+003	16465.5	22	6.178161e+000	0	0	0	0	0	0	16488.5	1	1	49.1849	21.6757
DATA	1545	19	15	0	0	A_04_P020372	A_04_P020372	7040.58	411.573	3.033551e+001	4.861706e+000	73	21.5	5.822212e+000	0	0	0	0	0	0	28.7299	1	1	65	22.75
DATA	1546	19	16	0	0	A_04_P010406	ENSOCUT00000006620	7066	411.545	3.913027e+005	3.913027e+004	368895	22.5	1.130342e+001	0	0	0	0	0	0	371281	1	1	55.8519	26.2857
DATA	1547	19	17	0	0	A_04_P022503	EB377592	7091.42	411.573	9.640696e+000	3.906541e+000	58	19	6.563934e+000	0	0	0	0	0	0	9.16291	1	0	65	21.0909
DATA	1548	19	18	0	0	A_04_P059887	ENSOCUT00000010508	7116.58	411.573	3.794780e+000	3.780011e+000	43	25	5.921040e+000	0	0	0	0	0	0	-5.50781	0	0	65	24.3939
DATA	1549	19	19	0	0	A_04_P087844	ENSOCUT00000002391	7142.21	412.045	3.307095e+002	3.328565e+001	362	21	5.758234e+000	0	0	0	0	0	0	315.254	1	1	46.1809	21.0625
DATA	1550	19	20	0	0	A_04_P042054	ENSOCUT00000010418	7167.43	411.704	1.474677e+003	1.475159e+002	1438	22	6.691846e+000	0	0	0	0	0	0	1407.39	1	1	51.0895	21.7917
DATA	1551	19	21	0	0	A_04_P018943	EB383794	7192.6	411.718	1.523811e+001	4.062615e+000	64	21	4.805491e+000	0	0	0	0	0	0	14.5587	1	0	50.4627	21.0625
DATA	1552	19	22	0	0	A_04_P094304	A_04_P094304	7218.29	412.079	8.188393e+001	9.011270e+000	124	19	4.844358e+000	0	0	0	0	0	0	78.3148	1	1	49.1849	20.303
DATA	1553	19	23	0	0	A_04_P076212	ENSOCUT00000005353	7243.58	411.573	3.773848e+000	3.759971e+000	50	24	8.156867e+000	0	0	0	0	0	0	0.74769	0	0	57.5363	23.0345
DATA	1554	19	24	0	0	A_04_P077757	ENSOCUT00000003724	7268.93	412.262	2.970577e+004	2.970579e+003	28863	26	9.005733e+000	0	0	0	0	0	0	28457.8	1	1	44.7812	28.3548
DATA	1555	19	25	0	0	A_04_P086987	ENSOCUT00000012635	7294.38	412	8.265101e+003	8.265186e+002	8006	22	5.768424e+000	0	0	0	0	0	0	7922.83	1	1	48.5334	21.9667
DATA	1556	19	26	0	0	A_04_P040032	A_04_P040032	7319.7	412.173	9.044255e+002	9.052031e+001	939.5	20.5	6.011101e+000	0	0	0	0	0	0	867.498	1	1	49.8279	20.9333
DATA	1557	19	27	0	0	A_04_P024887	EB375127	7345.5	412	4.023617e+000	3.770984e+000	51.5	23.5	7.558888e+000	0	0	0	0	0	0	3.86119	1	0	54.1152	24.3667
DATA	1558	19	28	0	0	A_04_P048363	ENSOCUT00000001070	7370.5	412	2.975375e+001	4.785329e+000	78	22	5.787280e+000	0	0	0	0	0	0	28.5647	1	1	48.5334	21.2759
DATA	1559	19	29	0	0	A_04_P067618	ENSOCUT00000003068	7395.77	412.212	5.994935e+003	5.995052e+002	5785	21	7.343639e+000	0	0	0	0	0	0	5757.66	1	1	45.835	21.0645
DATA	1560	19	30	0	0	A_04_P010291	DN885061	7421.21	412.194	8.094388e+003	8.094475e+002	7707	21	5.845073e+000	0	0	0	0	0	0	7776.4	1	1	47.5395	21.6765
DATA	1561	19	31	0	0	A_04_P082958	ENSOCUT00000016083	7447	412	3.611962e+005	3.611962e+004	345867	31	2.826346e+001	0	0	1	0	1	0	347086	1	1	54.9904	41.1481
DATA	1562	19	32	0	0	A_04_P091808	ENSOCUT00000004666	7472.35	412.12	3.444105e+003	3.444308e+002	3296	21	8.042180e+000	0	0	0	0	0	0	3310.31	1	1	50.1463	23.52
DATA	1563	19	33	0	0	A_04_P025558	EB374325	7497.69	412.143	5.583352e+001	6.721832e+000	103	21	8.699414e+000	0	0	0	0	0	0	53.6736	1	1	49.1849	24.4138
DATA	1564	19	34	0	0	A_04_P058067	ENSOCUT00000007390	7523.37	412.404	3.756875e+000	3.743461e+000	49	22.5	1.134901e+001	0	0	0	0	0	0	0.914492	0	0	57.8122	26.4
DATA	1565	19	35	0	0	A_04_P037722	ENSOCUT00000016714	7548.5	412.352	7.444570e+000	3.815274e+000	57	23	6.644946e+000	0	0	0	0	0	0	7.1584	1	0	57.5363	23.697
DATA	1566	19	36	0	0	A_04_P025041	EB374900	7573.92	412.133	3.756453e+000	3.744058e+000	50	25	6.184352e+000	0	0	0	0	0	0	1.24115	0	0	51.0895	24.9394
DATA	1567	19	37	0	0	A_04_P095996	ENSOCUT00000010803	7599.1	412.443	2.255488e+003	2.255798e+002	2105	24	5.042987e+000	0	0	0	0	0	0	2169.02	1	1	50.1463	23.0263
DATA	1568	19	38	0	0	A_04_P083147	ENSOCUT00000008934	7624.37	412.36	4.760972e+003	4.761119e+002	4589	24	9.148582e+000	0	0	0	0	0	0	4578.44	1	1	48.8603	25.6
DATA	1569	19	39	0	0	A_04_P038812	ENSOCUT00000012876	7650.12	412.397	2.424050e+002	2.452756e+001	274.5	23	5.817457e+000	0	0	0	0	0	0	233.109	1	1	48.5334	22.303
DATA	1570	19	40	0	0	A_04_P003713	ENSOCUT00000016658	7675.25	412.5	3.657228e+003	3.657419e+002	3544	23	7.137394e+000	0	0	0	0	0	0	3516.9	1	1	48.5334	24.2368
DATA	1571	19	41	0	0	A_04_P082214	ENSOCUT00000001875	7700.69	412.532	1.498390e+002	1.544405e+001	189	23	6.811597e+000	0	0	0	0	0	0	144.082	1	1	49.8279	23.2581
DATA	1572	19	42	0	0	A_04_P057677	ENSOCUT00000002945	7726.42	412.427	1.361692e+002	1.412179e+001	182.5	22	5.791486e+000	0	0	0	0	0	0	130.924	1	1	57.5363	23.1852
DATA	1573	19	43	0	0	A_04_P071032	ENSOCUT00000015314	7751.45	412.562	7.593560e+001	8.465740e+000	125	23	6.524874e+000	0	0	0	0	0	0	73.0049	1	1	49.1849	23.1765
DATA	1574	19	44	0	0	A_04_P068237	ENSOCUT00000012773	7777	412.5	1.696527e+004	1.696531e+003	16214.5	23	6.895011e+000	0	0	0	0	0	0	16308.3	1	1	54.7002	23.6
DATA	1575	19	45	0	0	A_04_P102362	A_04_P102362	7802.34	412.816	1.355688e+002	1.406421e+001	180	23	6.497973e+000	0	0	0	0	0	0	130.306	1	1	49.5074	22.9032
DATA	1576	19	46	0	0	A_04_P081327	ENSOCUT00000003150	7827.89	412.5	5.996316e+000	3.791944e+000	56.5	23	1.085605e+001	0	0	0	0	0	0	5.76228	1	0	56.9804	26.4231
DATA	1577	19	47	0	0	A_04_P039543	ENSOCUT00000012309	7853.12	412.618	6.346622e+003	6.346732e+002	6133	22	1.093488e+001	0	0	0	0	0	0	6097.82	1	1	52.9257	25.9063
DATA	1578	19	48	0	0	A_04_P036052	ENSOCUT00000013360	7878.5	412.5	1.306344e+001	3.967070e+000	62	23	4.750212e+000	0	0	0	0	0	0	12.5483	1	0	57.5363	22.625
DATA	1579	19	49	0	0	A_04_P021569	EB378548	7903.67	412.679	2.291425e+003	2.291731e+002	2176	21	5.742368e+000	0	0	0	0	0	0	2200.56	1	1	50.7771	21.2857
DATA	1580	19	50	0	0	A_04_P028018	EB376088	7929.28	413.155	6.334053e+001	7.359636e+000	112	21.5	6.672517e+000	0	0	0	0	0	0	60.8148	1	1	47.5395	21.1786
DATA	1581	19	51	0	0	A_04_P025854	EB374055	7954.63	412.64	4.384703e+003	4.384864e+002	4137	20.5	5.707151e+000	0	0	0	0	0	0	4208.17	1	1	48.8603	21.4063
DATA	1582	19	52	0	0	A_04_P000101	NM_001082665	7980.08	412.75	2.134381e+001	4.315210e+000	70.5	21	8.585416e+000	0	0	0	0	0	0	20.4771	1	1	47.8731	21.931
DATA	1583	19	53	0	0	A_04_P037417	ENSOCUT00000001338	8005.45	412.662	4.840734e+003	4.840880e+002	4728	20.5	5.223173e+000	0	0	0	0	0	0	4642.14	1	1	48.8603	21.1923
DATA	1584	19	54	0	0	A_04_P004876	ENSOCUT00000011739	8030.44	412.475	1.329686e+002	1.381659e+001	183	24.5	5.912792e+000	0	0	0	0	0	0	127.451	1	1	50.4627	23.1944
DATA	1585	19	55	0	0	A_04_P019662	A_04_P019662	8056.39	412.784	3.734089e+001	5.296158e+000	83	22	7.406228e+000	0	0	0	0	0	0	35.7732	1	1	49.1849	23.069
DATA	1586	19	56	0	0	A_04_P026014	EB373855	8082.1	413.101	3.772597e+000	3.757914e+000	46.5	21	6.253167e+000	0	0	0	0	0	0	-3.63604	0	0	48.8603	21.1892
DATA	1587	19	57	0	0	A_04_P075188	ENSOCUT00000012015	8107.15	412.813	1.329339e+003	1.329871e+002	1283	22	7.279090e+000	0	0	0	0	0	0	1271.91	1	1	48.2044	22.7436
DATA	1588	19	58	0	0	A_04_P039447	CU464350	8132.4	412.849	4.948389e+004	4.948390e+003	47927	20	7.837325e+000	0	0	0	0	0	0	47310.9	1	1	48.5334	22.0968
DATA	1589	19	59	0	0	A_04_P094687	ENSOCUT00000013799	8157.82	412.878	1.256797e+003	1.257362e+002	1222.5	22	7.329339e+000	0	0	0	0	0	0	1200.6	1	1	47.8731	22.1724
DATA	1590	19	60	0	0	A_04_P031997	A_04_P031997	8183.07	413.197	3.389970e+004	3.389973e+003	33146	23	6.304860e+000	0	0	0	0	0	0	32355	1	1	44.7812	21.8857
DATA	1591	19	61	0	0	A_04_P028867	EC619001	8208.58	412.573	1.075584e+001	3.924386e+000	60	23	8.153719e+000	0	0	0	0	0	0	10.2542	1	0	57.5363	23.7949
DATA	1592	19	62	0	0	A_04_P063707	ENSOCUT00000014306	8234.42	412.573	5.399365e+000	3.816934e+000	53.5	22.5	8.581099e+000	0	0	0	0	0	0	5.1415	1	0	65	23.575
DATA	1593	19	63	0	0	A_04_P008151	DN888261	8259.5	412.648	3.798075e+000	3.783293e+000	42	22	5.313264e+000	0	0	0	0	0	0	-6.72384	0	0	57.5363	22.6667
DATA	1594	19	64	0	0	A_04_P072392	ENSOCUT00000003467	8284.88	413.037	7.985262e+003	7.985352e+002	7281.5	19	5.204165e+000	0	0	0	0	0	0	7584.02	1	1	49.8279	18.75
DATA	1595	19	65	0	0	A_04_P095637	ENSOCUT00000006964	8310.38	413.042	6.261470e+002	6.272956e+001	629	19	5.699753e+000	0	0	0	0	0	0	593.756	1	1	48.2044	18.8889
DATA	1596	19	66	0	0	A_04_P033092	XR_085150	8335.3	413.029	3.297501e+004	3.297503e+003	29878	20	5.735266e+000	0	0	0	0	0	0	31216.7	1	1	46.1809	20.5652
DATA	1597	19	67	0	0	A_04_P041137	ENSOCUT00000022978	8361.5	413	1.593888e+001	4.128251e+000	64	20	4.883621e+000	0	0	0	0	0	0	15.0597	1	0	54.1152	20.2759
DATA	1598	19	68	0	0	A_04_P044577	XM_002708875	8386.68	412.962	3.830856e+000	3.815946e+000	44	22	4.633336e+000	0	0	0	0	0	0	-4.40177	0	0	49.1849	21.9697
DATA	1599	19	69	0	0	A_04_P087837	ENSOCUT00000002385	8412.24	412.947	3.839549e+000	3.824605e+000	45	20.5	6.667619e+000	0	0	0	0	0	0	-1.69759	0	0	48.8603	21.6667
DATA	1600	19	70	0	0	A_04_P011337	DN883166	8437.3	413.452	3.848648e+000	3.833668e+000	42	21	6.753822e+000	0	0	0	0	0	0	-5.7706	0	0	47.5395	21.3243
DATA	1601	19	71	0	0	A_04_P037582	ENSOCUT00000010650	8462.68	413.551	7.927836e+000	3.924779e+000	56	21	6.938150e+000	0	0	0	0	0	0	7.42093	1	0	50.1463	20.931
DATA	1602	19	72	0	0	A_04_P005674	DN890718	8488.37	413.404	3.870312e+000	3.855248e+000	43	21	5.309958e+000	0	0	0	0	0	0	-4.2447	0	0	57.8122	20.75
DATA	1603	19	73	0	0	A_04_P093936	A_04_P093936	8513.43	413.32	6.906641e+000	3.928477e+000	52	21	6.341085e+000	0	0	0	0	0	0	6.42589	1	0	49.1849	21.069
DATA	1604	19	74	0	0	A_04_P096002	ENSOCUT00000010829	8538.91	413.386	3.095085e+001	4.963669e+000	73	21	5.469767e+000	0	0	0	0	0	0	28.6982	1	1	57.259	19.7813
DATA	1605	19	75	0	0	A_04_P080013	ENSOCUT00000012623	8564.42	413.427	7.220046e+002	7.230544e+001	713	20	4.996672e+000	0	0	0	0	0	0	666.983	1	1	57.5363	20.4688
DATA	1606	19	76	0	0	A_04_P004171	ENSOCUT00000003483	8589.58	413.427	3.925588e+000	3.910398e+000	46	20	4.524010e+000	0	0	0	0	0	0	0.242255	0	0	65	20
DATA	1607	19	77	0	0	A_04_P004723	NM_001082712	8615.29	413.584	2.716588e+001	4.775280e+000	70.5	22	5.368739e+000	0	0	0	0	0	0	24.8889	1	1	49.8279	21.8519
DATA	1608	19	78	0	0	A_04_P077253	ENSOCUT00000010206	8640.38	413.571	1.050593e+004	1.050600e+003	9339	22	6.330093e+000	0	0	0	0	0	0	9581.52	1	1	49.8279	22.4848
DATA	1609	19	79	0	0	A_04_P048169	ENSOCUT00000014054	8665.95	413.477	3.980513e+000	3.965021e+000	46	21	5.700214e+000	0	0	0	0	0	0	-0.483789	0	0	55.8519	21.0857
DATA	1610	19	80	0	0	A_04_P003647	NM_001082142	8691.32	413.382	3.692597e+004	3.692599e+003	33423	23	6.660427e+000	0	0	0	0	0	0	33330.8	1	1	46.5243	22.8065
DATA	1611	19	81	0	0	A_04_P075038	A_04_P075038	8716.58	413.427	1.525539e+001	4.289308e+000	58	21	6.138804e+000	0	0	0	0	0	0	13.6923	1	0	57.5363	20.9722
DATA	1612	19	82	0	0	A_04_P007807	DN888633	8742.05	413.427	5.659679e+001	6.949869e+000	96	22.5	7.372928e+000	0	0	0	0	0	0	50.488	1	1	49.1849	22.0588
DATA	1613	19	83	66	1	DarkCorner	DarkCorner	8767.42	413.647	4.075581e+000	4.059719e+000	39.5	20	7.010788e+000	0	0	0	0	0	0	-6.32364	0	0	52.0157	20.8205
DATA	1614	19	84	66	1	DarkCorner	DarkCorner	8793.54	413.281	4.104996e+000	4.089019e+000	37	19	6.718593e+000	0	0	0	0	0	0	-6.0512	0	0	42.2201	19.0857
DATA	1615	19	85	66	1	DarkCorner	DarkCorner	8818.39	413.884	4.134699e+000	4.118607e+000	36	19	5.263542e+000	0	0	0	0	0	0	-5.88067	0	0	46.8651	19.4634
DATA	1616	20	1	66	1	DarkCorner	DarkCorner	6697.84	419	4.002223e+000	3.992945e+000	48	20.5	6.066361e+000	0	0	0	1	0	0	2.02347	0	0	51.4001	20.3864
DATA	1617	20	2	66	1	DarkCorner	DarkCorner	6722.99	418.556	3.980162e+000	3.967030e+000	48	19.5	7.769920e+000	0	0	0	0	0	0	1.24144	0	0	48.5334	20.1471
DATA	1618	20	3	66	1	DarkCorner	DarkCorner	6748.58	418.573	3.959048e+000	3.943639e+000	41	18	6.740358e+000	0	0	0	0	0	0	-4.33859	0	0	57.5363	19.1081
DATA	1619	20	4	0	0	A_04_P000537	NM_001101698	6774	418.545	5.801604e+001	7.004218e+000	94.5	21	6.627019e+000	0	0	0	0	0	0	53.193	1	1	55.8519	19.9259
DATA	1620	20	5	0	0	A_04_P082522	ENSOCUT00000007988	6799.42	418.573	3.961525e+001	5.563646e+000	78	19.5	6.738192e+000	0	0	0	0	0	0	36.4881	1	1	65	20.625
DATA	1621	20	6	0	0	A_04_P092292	ENSOCUT00000013254	6824.44	418.96	1.289091e+004	1.289097e+003	11942	23	6.095410e+000	0	0	0	0	0	0	11923.7	1	1	48.8603	23.5333
DATA	1622	20	7	0	0	A_04_P007249	DN889176	6850.42	418.573	6.805765e+001	7.831455e+000	106	23	7.519730e+000	0	0	0	0	0	0	63.1993	1	1	57.5363	23.6176
DATA	1623	20	8	0	0	A_04_P001601	NM_001082092	6875.5	418.648	3.875931e+000	3.870266e+000	50	21.5	6.131172e+000	0	0	0	0	0	0	2.51513	0	0	57.5363	22.0357
DATA	1624	20	9	0	0	A_04_P040805	NM_001082038	6900.78	419.169	8.540439e+003	8.540526e+002	8175.5	20	7.586747e+000	0	0	0	0	0	0	7986.38	1	1	45.835	21.3889
DATA	1625	20	10	0	0	A_04_P055314	ENSOCUT00000015399	6926.33	418.895	2.898651e+001	4.808057e+000	74	19	5.531727e+000	0	0	0	0	0	0	27.1885	1	1	49.5074	19.4
DATA	1626	20	11	0	0	A_04_P061782	ENSOCUT00000007904	6951.58	418.573	3.840477e+000	3.825708e+000	46	23.5	1.045714e+001	0	0	0	0	0	0	0.34768	0	0	57.5363	26.6
DATA	1627	20	12	0	0	A_04_P090144	ENSOCUT00000023450	6976.74	419.055	7.870863e+002	7.880106e+001	802.5	22.5	7.593094e+000	0	0	0	0	0	0	742.248	1	1	47.8731	23.2647
DATA	1628	20	13	0	0	A_04_P052842	ENSOCUT00000001026	7002.5	419	7.216632e+001	8.158938e+000	111.5	22	6.510578e+000	0	0	0	0	0	0	68.2175	1	1	54.1152	21.8684
DATA	1629	20	14	0	0	A_04_P029677	AF264456	7027.91	418.935	3.813089e+000	3.800482e+000	49	21	4.465178e+000	0	0	0	0	0	0	1.2341	0	0	65	21.9429
DATA	1630	20	15	0	0	A_04_P038107	ENSOCUT00000022816	7053.5	419	6.938335e+001	7.906343e+000	111	20	7.854456e+000	0	0	0	0	0	0	65.8572	1	1	54.1152	21.6774
DATA	1631	20	16	0	0	A_04_P054583	ENSOCUT00000017352	7078.5	419	2.398536e+003	2.398835e+002	2265.5	20	6.951808e+000	0	0	0	0	0	0	2280.61	1	1	54.1152	21.4074
DATA	1632	20	17	0	0	A_04_P052430	ENSOCUT00000000363	7104.09	419.082	1.061343e+004	1.061349e+003	10275	23	6.974503e+000	0	0	0	0	0	0	10108	1	1	51.0895	22.9429
DATA	1633	20	18	0	0	A_04_P073943	ENSOCUT00000007357	7129.38	419.042	5.082365e+002	5.096348e+001	525	23	5.802298e+000	0	0	0	0	0	0	484.725	1	1	48.2044	22.6667
DATA	1634	20	19	0	0	A_04_P050098	ENSOCUT00000009803	7154.91	419.065	1.855205e+002	1.893078e+001	222	21	6.017421e+000	0	0	0	0	0	0	177.169	1	1	54.4085	20.931
DATA	1635	20	20	0	0	A_04_P057202	ENSOCUT00000005029	7179.96	419.05	3.778126e+000	3.763421e+000	46	21	6.242242e+000	0	0	0	0	0	0	-0.61899	0	0	49.5074	21.0323
DATA	1636	20	21	0	0	A_04_P012361	ENSOCUT00000031801	7205.91	419.427	6.305469e+002	6.316665e+001	666	21	5.709641e+000	0	0	0	0	0	0	603.519	1	1	48.8603	20.8333
DATA	1637	20	22	0	0	A_04_P001781	NM_001101699	7231.09	419.386	2.454011e+002	2.482586e+001	274	22	6.575451e+000	0	0	0	0	0	0	235.093	1	1	57.259	20.6452
DATA	1638	20	23	1028	1	(+)E1A_r60_n9	E1A_r60_n9	7256.5	419.352	3.767523e+000	3.752860e+000	48.5	26	8.885026e+000	0	0	0	0	0	0	-1.0259	0	0	65	26.5667
DATA	1639	20	24	0	0	A_04_P017209	ENSOCUT00000010258	7281.5	419.5	3.244859e+004	3.244861e+003	30879	22	6.089609e+000	0	0	0	0	0	0	31132.9	1	1	49.1849	22.25
DATA	1640	20	25	0	0	A_04_P046602	A_04_P046602	7306.96	419.139	3.595506e+002	3.614988e+001	403	20	5.933342e+000	0	0	0	0	0	0	345.165	1	1	46.8651	20.2727
DATA	1641	20	26	0	0	A_04_P014501	AY171689	7332.7	419.443	1.937637e+001	4.217318e+000	66.5	24	6.583118e+000	0	0	0	0	0	0	18.6121	1	1	46.8651	23.1379
DATA	1642	20	27	0	0	A_04_P014548	AY171723	7357.75	419.373	1.536825e+003	1.537281e+002	1511	22	5.410080e+000	0	0	0	0	0	0	1476.86	1	1	49.1849	21.8
DATA	1643	20	28	0	0	A_04_P021857	A_04_P021857	7383.6	419.361	4.151373e+001	5.589428e+000	89	21	7.947580e+000	0	0	0	0	0	0	39.9098	1	1	51.7088	22.1429
DATA	1644	20	29	0	0	A_04_P025091	EB374850	7408.67	419.5	1.323648e+002	1.375509e+001	176	24.5	6.773936e+000	0	0	0	0	0	0	127.295	1	1	57.5363	23.9
DATA	1645	20	30	0	0	A_04_P020136	EB379923	7434.42	419.427	2.022858e+001	4.252357e+000	69	21	9.511550e+000	0	0	0	0	0	0	19.459	1	1	57.5363	24.3929
DATA	1646	20	31	0	0	A_04_P021509	EB378634	7459.58	419.427	1.238296e+003	1.238860e+002	1248.5	27.5	2.915874e+001	0	0	1	0	1	0	1191.45	1	1	65	39.6667
DATA	1647	20	32	0	0	A_04_P005951	DN890456	7485.11	419.5	3.753455e+000	3.743451e+000	51	20	7.755183e+000	0	0	0	0	0	0	1.78623	0	0	65	22.9286
DATA	1648	20	33	0	0	A_04_P002746	NM_001082639	7510.5	419.5	3.618994e+005	3.618994e+004	348407	21	1.186820e+001	0	0	0	0	0	0	348324	1	1	57.5363	26.3333
DATA	1649	20	34	0	0	A_04_P087935	ENSOCUT00000005204	7535.86	419.757	2.725615e+001	4.626020e+000	72	23	7.158825e+000	0	0	0	0	0	0	26.2375	1	1	48.2044	23.9655
DATA	1650	20	35	0	0	A_04_P016397	EB378230	7561.33	419.5	5.990801e+001	7.061156e+000	107.5	22	6.522397e+000	0	0	0	0	0	0	57.6708	1	1	65	23.3333
DATA	1651	20	36	0	0	A_04_P048634	A_04_P048634	7586.5	419.5	3.752129e+000	3.738443e+000	49	24	5.361409e+000	0	0	0	0	0	0	0.797644	0	0	65	23.3214
DATA	1652	20	37	0	0	A_04_P014147	ENSOCUT00000028956	7612	419.545	3.752051e+000	3.744616e+000	51	24	6.911236e+000	0	0	0	0	0	0	2.22954	0	0	55.8519	24.1538
DATA	1653	20	38	0	0	A_04_P074602	ENSOCUT00000011318	7637.1	419.694	3.774759e+002	3.793216e+001	417	22	6.473270e+000	0	0	0	0	0	0	363.406	1	1	47.8731	22.3548
DATA	1654	20	39	0	0	A_04_P006771	DN889669	7662.84	419.807	1.807304e+001	4.151512e+000	69	23	5.881565e+000	0	0	0	0	0	0	17.3991	1	0	50.7771	23.0303
DATA	1655	20	40	0	0	A_04_P095497	A_04_P095497	7688.39	419.506	2.015157e+001	4.246460e+000	70	23	7.864931e+000	0	0	0	0	0	0	19.3981	1	1	49.8279	24.7143
DATA	1656	20	41	0	0	A_04_P080467	ENSOCUT00000012802	7713.37	419.685	7.196866e+001	8.109738e+000	121	24	7.877080e+000	0	0	0	0	0	0	69.2742	1	1	48.5334	24.125
DATA	1657	20	42	0	0	A_04_P059368	ENSOCUT00000009879	7738.56	419.74	6.109151e+003	6.109265e+002	5944.5	21	4.464435e+000	0	0	0	0	0	0	5879.9	1	1	49.5074	20.7419
DATA	1658	20	43	0	0	A_04_P067157	ENSOCUT00000000161	7764.42	419.573	5.944644e+001	7.022708e+000	108	23	6.212092e+000	0	0	0	0	0	0	57.2072	1	1	57.5363	23.5135
DATA	1659	20	44	0	0	A_04_P021041	XM_002712697	7789.58	419.573	5.396487e+002	5.409428e+001	560	25	9.581562e+000	0	0	0	0	0	0	519.247	1	1	57.5363	27.5217
DATA	1660	20	45	0	0	A_04_P036683	ENSOCUT00000016635	7815.35	420.29	6.053568e+001	7.115559e+000	109	23	6.782821e+000	0	0	0	0	0	0	58.2432	1	1	46.8651	23.56
DATA	1661	20	46	0	0	A_04_P069834	ENSOCUT00000017760	7840.5	419.648	2.479706e+005	2.479706e+004	236189	27	1.244050e+001	0	0	0	0	0	0	238513	1	1	57.5363	30.1379
DATA	1662	20	47	0	0	A_04_P069287	A_04_P069287	7865.91	419.614	2.707341e+002	2.733074e+001	306	22.5	7.390179e+000	0	0	0	0	0	0	260.349	1	1	57.259	23.475
DATA	1663	20	48	0	0	A_04_P058493	ENSOCUT00000000464	7890.8	420.366	1.216410e+003	1.216985e+002	1204.5	22	4.868777e+000	0	0	0	0	0	0	1169.59	1	1	46.8651	22.1471
DATA	1664	20	49	0	0	A_04_P074382	ENSOCUT00000010505	7916.56	420.232	1.936299e+003	1.936661e+002	1949	20	6.586096e+000	0	0	0	0	0	0	1861.19	1	1	46.8651	20.72
DATA	1665	20	50	0	0	A_04_P078864	ENSOCUT00000001459	7941.89	420.273	6.415038e+003	6.415148e+002	6228	22	5.772925e+000	0	0	0	0	0	0	6164.27	1	1	45.835	21.92
DATA	1666	20	51	0	0	A_04_P045737	ENSOCUT00000000922	7967.5	420	1.713080e+002	1.753558e+001	217	24	8.187406e+000	0	0	0	0	0	0	164.545	1	1	65	23.7143
DATA	1667	20	52	0	0	A_04_P083372	NM_001171310	7993	420	5.183457e+003	5.183592e+002	4920	24	2.505843e+001	0	0	1	0	1	0	4976.79	1	1	54.9904	35.5161
DATA	1668	20	53	0	0	A_04_P056949	ENSOCUT00000014407	8018.05	420.11	8.976368e+001	9.727866e+000	132	23.5	4.371172e+000	0	0	0	0	0	0	86.1469	1	1	46.8651	22.9167
DATA	1669	20	54	0	0	A_04_P044703	A_04_P044703	8043.79	420.106	1.323583e+001	3.977785e+000	61	25	5.368705e+000	0	0	0	0	0	0	12.6959	1	0	45.835	24.7333
DATA	1670	20	55	0	0	A_04_P100159	XR_085168	8068.65	420.067	1.798542e+002	1.837287e+001	222	21	7.141752e+000	0	0	0	0	0	0	172.419	1	1	49.1849	22.2692
DATA	1671	20	56	0	0	A_04_P016308	AY596418	8094.44	420.458	6.452228e+000	3.810564e+000	55.5	24	6.476590e+000	0	0	0	0	0	0	6.18173	1	0	47.5395	22.2286
DATA	1672	20	57	0	0	A_04_P048262	ENSOCUT00000007054	8119.91	420.065	3.123647e+001	4.887041e+000	78	24	5.551718e+000	0	0	0	0	0	0	29.9037	1	1	54.4085	23.7813
DATA	1673	20	58	0	0	A_04_P058686	ENSOCUT00000010166	8145.5	420.352	6.044248e+002	6.055940e+001	621	23	7.380409e+000	0	0	0	0	0	0	578.186	1	1	57.5363	23.4483
DATA	1674	20	59	0	0	A_04_P036020	A_04_P036020	8170.58	420.427	1.184229e+002	1.242629e+001	160.5	23	7.046316e+000	0	0	0	0	0	0	113.182	1	1	57.5363	22.0667
DATA	1675	20	60	0	0	A_04_P027882	XM_002708050	8196.09	420.386	3.783216e+000	3.768491e+000	46	23	5.912237e+000	0	0	0	0	0	0	-2.99741	0	0	57.259	22.7273
DATA	1676	20	61	0	0	A_04_P102312	ENSOCUT00000009309	8221.65	420.949	3.787183e+000	3.772443e+000	41	23	8.719266e+000	0	0	0	0	0	0	-6.76699	0	0	49.5074	24.413
DATA	1677	20	62	0	0	A_04_P027983	EB377464	8246.91	420.386	7.965445e+004	7.965446e+003	76832.5	20	7.473002e+000	0	0	0	0	0	0	75875.2	1	1	57.259	22.6563
DATA	1678	20	63	0	0	A_04_P081408	ENSOCUT00000002453	8272.42	420.427	5.310815e+000	3.819543e+000	54	23	4.236815e+000	0	0	0	0	0	0	5.05198	1	0	65	22.2813
DATA	1679	20	64	0	0	A_04_P026526	EB373321	8297.58	420.427	1.673232e+001	4.141136e+000	63	18.5	4.149513e+000	0	0	0	0	0	0	15.8933	1	0	57.5363	18.5385
DATA	1680	20	65	0	0	A_04_P079332	ENSOCUT00000015914	8323.06	420.481	1.091333e+004	1.091339e+003	10347	20	8.622399e+000	0	0	0	0	0	0	10349.1	1	1	49.5074	23.0938
DATA	1681	20	66	0	0	A_04_P091927	ENSOCUT00000004407	8348.44	420.467	2.761056e+002	2.787099e+001	317.5	20.5	5.610335e+000	0	0	0	0	0	0	261.357	1	1	49.5074	21.2
DATA	1682	20	67	0	0	A_04_P003506	ENSOCUT00000010139	8373.67	420.5	1.487246e+002	1.535238e+001	191	20.5	4.207808e+000	0	0	0	0	0	0	140.505	1	1	57.5363	21.1875
DATA	1683	20	68	0	0	A_04_P060542	ENSOCUT00000014731	8399.21	421	3.831586e+000	3.816674e+000	40	21	5.657524e+000	0	0	0	0	0	0	-6.84708	0	0	47.2035	21.4848
DATA	1684	20	69	0	0	A_04_P092842	ENSOCUT00000003841	8424.45	420.605	5.993057e+002	6.005256e+001	590.5	20	6.541968e+000	0	0	0	0	0	0	563.635	1	1	49.8279	21.1212
DATA	1685	20	70	0	0	A_04_P071964	ENSOCUT00000006194	8449.88	420.615	1.589165e+003	1.589628e+002	1455	22	5.614806e+000	0	0	0	0	0	0	1490.74	1	1	53.8203	22.9429
DATA	1686	20	71	0	0	A_04_P005392	EB373069	8475.32	420.897	3.861343e+000	3.846314e+000	45	21	4.215694e+000	0	0	0	0	0	0	-2.62923	0	0	45.835	22.1852
DATA	1687	20	72	0	0	A_04_P053513	ENSOCUT00000017332	8500.74	420.778	2.072894e+003	2.073253e+002	1954	21	3.019418e+000	0	0	0	0	0	0	1933.21	1	1	47.5395	20.5455
DATA	1688	20	73	0	0	A_04_P006279	ENSOCUT00000000472	8526.26	420.736	3.514609e+003	3.514822e+002	3289	21.5	6.017611e+000	0	0	0	0	0	0	3266.94	1	1	47.5395	21.7143
DATA	1689	20	74	0	0	A_04_P032490	EB381887	8551.5	420.5	3.899859e+000	3.884680e+000	39	22	5.622535e+000	0	0	0	0	0	0	-6.05079	0	0	57.5363	21.5
DATA	1690	20	75	0	0	A_04_P036457	ENSOCUT00000014309	8576.79	420.521	1.716149e+004	1.716153e+003	15634.5	19	5.253967e+000	0	0	0	0	0	0	15834.7	1	1	48.2044	19.6667
DATA	1691	20	76	0	0	A_04_P073747	ENSOCUT00000005265	8602.5	420.5	3.931275e+000	3.915975e+000	41	22	5.072030e+000	0	0	0	0	0	0	-4.88844	0	0	57.5363	22.1765
DATA	1692	20	77	0	0	A_04_P059607	ENSOCUT00000015324	8627.67	420.5	3.948703e+000	3.937215e+000	47.5	22	5.923264e+000	0	0	0	0	0	0	1.59873	0	0	57.5363	21.8667
DATA	1693	20	78	0	0	A_04_P075922	ENSOCUT00000009670	8653.42	420.573	3.967938e+000	3.952495e+000	45	19	4.430952e+000	0	0	0	0	0	0	-1.12454	0	0	57.5363	19.4333
DATA	1694	20	79	0	0	A_04_P004091	ENSOCUT00000014544	8678.58	420.573	6.978918e+002	6.990216e+001	670	20	6.340705e+000	0	0	0	0	0	0	632.08	1	1	57.5363	21.2727
DATA	1695	20	80	0	0	A_04_P050383	ENSOCUT00000017573	8703.59	420.627	2.445394e+003	2.445720e+002	2188.5	22	6.970013e+000	0	0	0	0	0	0	2202.8	1	1	49.1849	21.4054
DATA	1696	20	81	0	0	A_04_P071284	ENSOCUT00000024037	8729.43	421.284	1.306714e+002	1.367100e+001	157	22	7.989865e+000	0	0	0	0	0	0	117.01	1	1	46.5243	22.7391
DATA	1697	20	82	0	0	A_04_P010641	DN884423	8754.4	420.823	1.141496e+002	1.210993e+001	141	23	7.062760e+000	0	0	0	0	0	0	101.578	1	1	50.1463	22.1515
DATA	1698	20	83	66	1	DarkCorner	DarkCorner	8780.47	421.308	4.087245e+000	4.071337e+000	37	19	7.277796e+000	0	0	0	0	0	0	-7.19704	0	0	48.8603	19.9048
DATA	1699	20	84	66	1	DarkCorner	DarkCorner	8806.11	421.246	4.117089e+000	4.101065e+000	37	17	5.408852e+000	0	0	0	0	0	0	-7.24449	0	0	42.5954	17.5455
DATA	1700	20	85	66	1	DarkCorner	DarkCorner	8831.11	421.526	4.148197e+000	4.132052e+000	37.5	18	5.562416e+000	0	0	0	0	0	0	-6.4387	0	0	48.2044	18.2207
DATA	1701	21	1	66	1	DarkCorner	DarkCorner	6685.35	425.917	4.009271e+000	3.993667e+000	40.5	19	5.820685e+000	0	0	0	0	0	0	-5.37219	0	0	48.5334	19.2214
DATA	1702	21	2	66	1	DarkCorner	DarkCorner	6710.6	426.128	3.985848e+000	3.970335e+000	39	17.5	7.159914e+000	0	0	0	0	0	0	-5.36379	0	0	49.5074	19.3333
DATA	1703	21	3	66	1	DarkCorner	DarkCorner	6735.84	425.5	3.964689e+000	3.949258e+000	40	17	6.735083e+000	0	0	0	0	0	0	-6.50357	0	0	46.1809	18.8571
DATA	1704	21	4	0	0	A_04_P072408	ENSOCUT00000016741	6761.67	425.791	3.944040e+000	3.928690e+000	42	19	6.214356e+000	0	0	0	0	0	0	-3.9265	0	0	45.835	19.2414
DATA	1705	21	5	0	0	A_04_P059878	ENSOCUT00000016355	6786.35	426.12	2.037570e+003	2.037945e+002	1865.5	24	7.909200e+000	0	0	0	0	0	0	1874.81	1	1	48.8603	22.3438
DATA	1706	21	6	0	0	A_04_P025012	EB374935	6812	426	5.731492e+001	6.928728e+000	98	22	6.187108e+000	0	0	0	0	0	0	52.97	1	1	65	21.697
DATA	1707	21	7	0	0	A_04_P073167	A_04_P073167	6837	426.027	3.892804e+000	3.877653e+000	43.5	22	7.848353e+000	0	0	0	0	0	0	-2.00859	0	0	46.8651	23.1429
DATA	1708	21	8	0	0	A_04_P063542	ENSOCUT00000006482	6862.49	426.123	5.102562e+001	6.399893e+000	93.5	22	7.951980e+000	0	0	0	0	0	0	47.527	1	1	48.2044	22.6552
DATA	1709	21	9	0	0	A_04_P069109	A_04_P069109	6887.8	426.278	5.935269e+002	5.947740e+001	582	22.5	8.008329e+000	0	0	0	0	0	0	554.762	1	1	50.1463	22.2667
DATA	1710	21	10	0	0	A_04_P018032	DN885729	6913.32	426.395	1.945238e+002	1.982721e+001	227	20.5	7.041825e+000	0	0	0	0	0	0	182.408	1	1	49.5074	21.4286
DATA	1711	21	11	0	0	A_04_P100325	ENSOCUT00000010495	6938.56	426.325	1.248307e+003	1.248893e+002	1240.5	21	5.764391e+000	0	0	0	0	0	0	1173.97	1	1	51.0895	20.45
DATA	1712	21	12	0	0	A_04_P096272	ENSOCUT00000004301	6964.13	426.474	2.608969e+003	2.609248e+002	2456	23	8.889718e+000	0	0	0	0	0	0	2460.34	1	1	50.1463	24.7931
DATA	1713	21	13	0	0	A_04_P057392	ENSOCUT00000003687	6989.62	426.476	9.793770e+003	9.793844e+002	9062	24	7.129223e+000	0	0	0	0	0	0	9258.7	1	1	51.7088	23.2973
DATA	1714	21	14	0	0	A_04_P050952	ENSOCUT00000009621	7015.01	426.803	3.282838e+001	5.019596e+000	78.5	21	5.371589e+000	0	0	0	0	0	0	31.1064	1	1	49.1849	21.0556
DATA	1715	21	15	0	0	A_04_P075742	ENSOCUT00000010099	7040.5	426.5	1.800260e+003	1.800659e+002	1780	20.5	5.176618e+000	0	0	0	0	0	0	1709.25	1	1	52.9257	20.9063
DATA	1716	21	16	0	0	A_04_P013670	NM_001170956	7066	426.455	3.026298e+002	3.049847e+001	326	18.5	6.656015e+000	0	0	0	0	0	0	287.865	1	1	55.8519	19.9583
DATA	1717	21	17	0	0	A_04_P072337	A_04_P072337	7091.42	426.427	3.791072e+000	3.776317e+000	45	22.5	7.118665e+000	0	0	0	0	0	0	-4.81328	0	0	57.5363	22.8056
DATA	1718	21	18	0	0	A_04_P048388	ENSOCUT00000016618	7116.81	426.493	2.232855e+004	2.232858e+003	21974	24.5	7.321909e+000	0	0	0	0	0	0	21307.2	1	1	47.2035	24.1
DATA	1719	21	19	0	0	A_04_P099417	ENSOCUT00000009016	7142.18	426.368	2.152757e+002	2.185442e+001	248.5	22.5	6.919514e+000	0	0	0	0	0	0	205.704	1	1	49.5074	21.3824
DATA	1720	21	20	0	0	A_04_P055293	ENSOCUT00000007096	7167.26	426.5	6.328033e+003	6.328145e+002	6093	23	6.645048e+000	0	0	0	0	0	0	6054.09	1	1	50.4627	22.36
DATA	1721	21	21	0	0	A_04_P026241	EB373621	7193	426.455	2.205454e+001	4.356316e+000	68.5	22	7.796068e+000	0	0	0	0	0	0	21.1229	1	1	55.8519	21.8974
DATA	1722	21	22	0	0	A_04_P058728	ENSOCUT00000016493	7218.22	426.824	1.092533e+004	1.092539e+003	10535	21	5.615911e+000	0	0	0	0	0	0	10474.5	1	1	48.2044	21
DATA	1723	21	23	0	0	A_04_P092846	ENSOCUT00000003841	7243.5	426.705	6.163077e+002	6.174474e+001	639	25	6.950564e+000	0	0	0	0	0	0	591.367	1	1	50.4627	23.1034
DATA	1724	21	24	0	0	A_04_P102542	ENSOCUT00000013174	7269.33	426.5	1.464946e+002	1.512110e+001	185	26	1.295874e+001	0	0	0	0	0	0	140.669	1	1	65	30.2609
DATA	1725	21	25	0	0	A_04_P052477	ENSOCUT00000001312	7294.32	426.622	1.508392e+003	1.508857e+002	1483.5	21	5.267554e+000	0	0	0	0	0	0	1449.37	1	1	51.0895	20.6667
DATA	1726	21	26	0	0	A_04_P023781	ENSOCUT00000021841	7319.89	426.5	5.677880e+001	6.800366e+000	103.5	23	4.482463e+000	0	0	0	0	0	0	54.5873	1	1	56.9804	23.6774
DATA	1727	21	27	0	0	A_04_P055057	ENSOCUT00000005148	7345.17	426.519	1.127095e+002	1.187549e+001	159.5	22	6.578236e+000	0	0	0	0	0	0	108.413	1	1	51.0895	21.7813
DATA	1728	21	28	0	0	A_04_P036487	ENSOCUT00000011172	7370.48	426.958	5.080263e+001	6.307795e+000	89	22	6.735655e+000	0	0	0	0	0	0	48.8897	1	1	48.2044	22.4643
DATA	1729	21	29	0	0	A_04_P066252	ENSOCUT00000031452	7395.56	426.74	1.348915e+002	1.399741e+001	179	24	7.310180e+000	0	0	0	0	0	0	129.853	1	1	49.5074	23.5652
DATA	1730	21	30	0	0	A_04_P033755	A_04_P033755	7421.58	426.573	1.753953e+001	4.127829e+000	66	21.5	7.836850e+000	0	0	0	0	0	0	16.8891	1	0	57.5363	22.9118
DATA	1731	21	31	0	0	A_04_P073209	ENSOCUT00000015631	7446.75	426.827	3.048231e+005	3.048231e+004	292131	27.5	2.691757e+001	0	0	1	0	1	0	293602	1	1	48.8603	39.5
DATA	1732	21	32	0	0	A_04_P011713	DN882406	7472.42	427.312	2.010700e+001	4.241468e+000	69	23	7.402614e+000	0	0	0	0	0	0	19.3721	1	1	48.8603	23.6818
DATA	1733	21	33	0	0	A_04_P070500	ENSOCUT00000004564	7497.58	426.573	1.766808e+001	4.131312e+000	66	25	9.116668e+000	0	0	0	0	0	0	17.023	1	0	57.5363	24.3636
DATA	1734	21	34	0	0	A_04_P063577	ENSOCUT00000014914	7523.42	426.573	4.060178e+001	5.516151e+000	90	24	1.060080e+001	0	0	0	0	0	0	39.1239	1	1	65	25.7576
DATA	1735	21	35	0	0	A_04_P018381	DN885423	7548.33	427.184	1.215664e+002	1.271700e+001	170	23	6.586725e+000	0	0	0	0	0	0	117.162	1	1	48.8603	24.4194
DATA	1736	21	36	0	0	A_04_P088562	XM_002719679	7573.91	426.614	6.627549e+004	6.627550e+003	66795	21	6.150808e+000	0	0	0	0	0	0	63871.6	1	1	57.259	22.5294
DATA	1737	21	37	0	0	A_04_P062577	ENSOCUT00000010494	7599.03	427.277	1.093495e+004	1.093502e+003	10549	25	6.116224e+000	0	0	0	0	0	0	10539.6	1	1	45.4864	24.4706
DATA	1738	21	38	0	0	A_04_P029178	ENSOCUT00000026813	7624.5	426.648	5.732332e+004	5.732333e+003	56570	26	6.269993e+000	0	0	0	0	0	0	55245.2	1	1	57.5363	26.2069
DATA	1739	21	39	0	0	A_04_P059232	ENSOCUT00000010102	7650.09	426.935	8.898576e+001	9.650022e+000	130	24	8.293961e+000	0	0	0	0	0	0	85.7608	1	1	54.4085	25.3514
DATA	1740	21	40	0	0	A_04_P059148	A_04_P059148	7675.24	427	7.926709e+002	7.935497e+001	806	23	7.179943e+000	0	0	0	0	0	0	763.91	1	1	47.2035	24.1389
DATA	1741	21	41	0	0	A_04_P091424	ENSOCUT00000009951	7700.67	426.962	7.226116e+001	8.133787e+000	118.5	26.5	9.922516e+000	0	0	0	0	0	0	69.6337	1	1	49.1849	26.7059
DATA	1742	21	42	1028	1	(+)E1A_r60_a107	E1A_r60_a107	7726.5	427	3.748802e+000	3.734212e+000	47	21	5.867140e+000	0	0	0	0	0	0	-3.72787	0	0	54.1152	21.44
DATA	1743	21	43	0	0	A_04_P048629	ENSOCUT00000009151	7751.5	427	5.028852e+002	5.042701e+001	532	22	5.680949e+000	0	0	0	0	0	0	484.498	1	1	48.5334	22.7188
DATA	1744	21	44	0	0	A_04_P070552	ENSOCUT00000000668	7777	427	5.294866e+002	5.308025e+001	554	24.5	6.598815e+000	0	0	0	0	0	0	510.055	1	1	54.9904	25.0625
DATA	1745	21	45	0	0	A_04_P092911	ENSOCUT00000006319	7802.5	427	7.247755e+002	7.257376e+001	755	25	9.361679e+000	0	0	0	0	0	0	698.062	1	1	54.1152	26.2222
DATA	1746	21	46	0	0	A_04_P037963	ENSOCUT00000000550	7827.56	427.26	1.156369e+003	1.156973e+002	1146.5	24	6.271485e+000	0	0	0	0	0	0	1113.58	1	1	49.5074	23.875
DATA	1747	21	47	0	0	A_04_P081576	ENSOCUT00000003170	7853.08	427.431	2.995395e+003	2.995628e+002	2967	25	1.028541e+001	0	0	0	0	0	0	2884.01	1	1	48.2044	26.2941
DATA	1748	21	48	0	0	A_04_P081038	ENSOCUT00000005461	7878.44	427.468	5.606836e+002	5.619283e+001	578.5	22	5.212475e+000	0	0	0	0	0	0	539.705	1	1	50.4627	22.3548
DATA	1749	21	49	0	0	A_04_P091567	A_04_P091567	7904.09	427.341	2.392314e+002	2.421358e+001	277	20.5	3.821184e+000	0	0	0	0	0	0	230.212	1	1	52.0157	19.5833
DATA	1750	21	50	0	0	A_04_P096832	XM_002715078	7929.5	427.352	3.754839e+000	3.740225e+000	49	22	5.547902e+000	0	0	0	0	0	0	-1.11818	0	0	57.5363	22.2727
DATA	1751	21	51	0	0	A_04_P048258	A_04_P048258	7954.58	427.427	2.188380e+001	4.334478e+000	73.5	23	6.551426e+000	0	0	0	0	0	0	21.0451	1	1	57.5363	22.7241
DATA	1752	21	52	0	0	A_04_P005060	NM_001082187	7980.42	427.427	4.334785e+005	4.334785e+004	416089	26	1.270314e+001	0	0	0	0	0	0	416699	1	1	57.5363	28.3548
DATA	1753	21	53	0	0	A_04_P066673	ENSOCUT00000001778	8005.58	427.427	7.398380e+002	7.407851e+001	757	22	5.397530e+000	0	0	0	0	0	0	710.887	1	1	57.5363	22.3333
DATA	1754	21	54	0	0	A_04_P043872	ENSOCUT00000011193	8031	427.455	4.090337e+000	3.768740e+000	53	24	4.387698e+000	0	0	0	0	0	0	3.92834	1	0	65	24.7576
DATA	1755	21	55	0	0	A_04_P062761	ENSOCUT00000011362	8056.42	427.427	3.742492e+003	3.742679e+002	3578	27	5.618132e+000	0	0	0	0	0	0	3592.25	1	1	57.5363	26.2083
DATA	1756	21	56	0	0	A_04_P015101	AY175572	8081.67	427.5	4.154261e+001	5.597039e+000	87	21.5	6.911260e+000	0	0	0	0	0	0	39.8507	1	1	57.5363	21.6
DATA	1757	21	57	0	0	A_04_P009562	A_04_P009562	8107.33	427.5	7.768203e+001	8.627498e+000	115.5	22	6.419752e+000	0	0	0	0	0	0	74.4658	1	1	57.5363	22.8108
DATA	1758	21	58	0	0	A_04_P090033	A_04_P090033	8132.12	427.418	3.844534e+003	3.844717e+002	3679	26	6.812201e+000	0	0	0	0	0	0	3682.54	1	1	46.1809	25.5357
DATA	1759	21	59	0	0	A_04_P081697	ENSOCUT00000001270	8158	427.455	6.218031e+004	6.218032e+003	59143	24.5	7.647772e+000	0	0	0	0	0	0	59508.2	1	1	55.8519	25.2353
DATA	1760	21	60	0	0	A_04_P074499	ENSOCUT00000013933	8183.25	427.644	2.332049e+004	2.332052e+003	21879.5	23	4.974559e+000	0	0	0	0	0	0	22297.6	1	1	48.5334	23.2903
DATA	1761	21	61	0	0	A_04_P025262	EB374694	8208.72	427.778	1.135721e+002	1.196567e+001	153	24.5	6.665753e+000	0	0	0	0	0	0	108.477	1	1	51.0895	24.8529
DATA	1762	21	62	0	0	A_04_P064715	ENSOCUT00000006846	8234.33	427.5	3.229436e+002	3.251387e+001	359	22	8.566363e+000	0	0	0	0	0	0	308.078	1	1	65	23.1515
DATA	1763	21	63	0	0	A_04_P066722	ENSOCUT00000016068	8259.5	427.5	1.648911e+002	1.691607e+001	205.5	21	6.395248e+000	0	0	0	0	0	0	157.098	1	1	65	21.9375
DATA	1764	21	64	0	0	A_04_P094062	ENSOCUT00000015684	8285	427.545	2.985114e+001	4.818138e+000	75	20	4.245266e+000	0	0	0	0	0	0	28.3996	1	1	55.8519	21.0882
DATA	1765	21	65	0	0	A_04_P035202	A_04_P035202	8310.42	427.573	6.602875e+000	3.845090e+000	54	20	8.511663e+000	0	0	0	0	0	0	6.2719	1	0	57.5363	22.8214
DATA	1766	21	66	0	0	A_04_P017874	DN887493	8335.58	427.573	1.472044e+001	4.070017e+000	63	20	4.792467e+000	0	0	0	0	0	0	13.9586	1	0	65	21
DATA	1767	21	67	0	0	A_04_P030114	ENSOCUT00000002129	8360.92	427.824	1.215665e+004	1.215670e+003	11383	19	5.344540e+000	0	0	0	0	0	0	11506	1	1	47.8731	20.1111
DATA	1768	21	68	0	0	A_04_P025247	EB374717	8386.44	427.74	1.788003e+002	1.828137e+001	215.5	19	3.641095e+000	0	0	0	0	0	0	168.875	1	1	49.5074	20.1515
DATA	1769	21	69	0	0	A_04_P094077	ENSOCUT00000009227	8411.83	427.821	6.025587e+002	6.037672e+001	598	21	6.011825e+000	0	0	0	0	0	0	567.825	1	1	50.1463	21.2727
DATA	1770	21	70	0	0	A_04_P034827	ENSOCUT00000003791	8437.4	428.151	3.129178e+002	3.152500e+001	343.5	20	7.410687e+000	0	0	0	0	0	0	294.156	1	1	48.5334	21.5806
DATA	1771	21	71	0	1	RC9	RC9	8462.58	427.573	3.853063e+000	3.838067e+000	41.5	22	5.645151e+000	0	0	0	0	0	0	-5.42842	0	0	57.5363	22.3571
DATA	1772	21	72	0	0	A_04_P026127	EB373746	8488.25	427.423	6.233461e+001	7.326299e+000	104	20.5	5.068781e+000	0	0	0	0	0	0	58.2637	1	1	41.0736	20.2813
DATA	1773	21	73	0	0	A_04_P020940	EB379163	8513.5	427.648	3.876662e+000	3.861574e+000	47	21	4.426280e+000	0	0	0	0	0	0	-0.775753	0	0	57.5363	20.1667
DATA	1774	21	74	0	0	A_04_P032763	ENSOCUT00000005003	8538.91	427.614	3.890024e+000	3.887277e+000	48	22	3.978977e+000	0	0	0	0	0	0	2.88004	0	0	65	21.0323
DATA	1775	21	75	0	0	A_04_P001817	NM_001082710	8564.5	427.648	3.904591e+000	3.892359e+000	47	21	4.618569e+000	0	0	0	0	0	0	1.40509	0	0	57.5363	20.2581
DATA	1776	21	76	0	0	A_04_P010123	ENSOCUT00000002636	8589.44	428.027	6.396197e+003	6.396316e+002	5776.5	21.5	6.333273e+000	0	0	0	0	0	0	5894.15	1	1	48.5334	21.6
DATA	1777	21	77	0	0	A_04_P102393	ENSOCUT00000002314	8615.09	427.935	3.936984e+000	3.921661e+000	39	22	5.268603e+000	0	0	0	0	0	0	-6.04791	0	0	54.4085	22.1579
DATA	1778	21	78	66	-1	(-)3xSLv1	NegativeControl	8640.67	428.409	3.955252e+000	3.939858e+000	36	21	5.274379e+000	0	0	0	0	0	0	-8.47264	0	0	45.4864	21.3824
DATA	1779	21	79	0	0	A_04_P023452	ENSOCUT00000022379	8666	428	3.975133e+000	3.959983e+000	44.5	20	3.865382e+000	0	0	0	0	0	0	0.458643	0	0	54.9904	19.7059
DATA	1780	21	80	0	0	A_04_P025301	EB374631	8691.5	428	3.996541e+000	3.985070e+000	48	21	4.465143e+000	0	0	0	0	0	0	1.6302	0	0	54.1152	21
DATA	1781	21	81	0	0	A_04_P033987	A_04_P033987	8716.81	428.027	6.040088e+000	4.049074e+000	50	19.5	6.646298e+000	0	0	0	0	0	0	5.42809	1	0	47.2035	19.6071
DATA	1782	21	82	0	0	A_04_P032757	ENSOCUT00000025316	8742.09	428.065	6.612698e+002	6.624956e+001	603	25	4.891437e+000	0	0	0	0	0	0	590.656	1	1	54.4085	24.6154
DATA	1783	21	83	66	1	DarkCorner	DarkCorner	8766.77	428.782	4.069507e+000	4.053668e+000	39	21	5.669523e+000	0	0	0	0	0	0	-5.37847	0	0	48.5334	21.0882
DATA	1784	21	84	66	1	DarkCorner	DarkCorner	8792.63	428.333	4.098662e+000	4.082709e+000	37	18	7.334682e+000	0	0	0	0	0	0	-7.58549	0	0	48.8603	19.0488
DATA	1785	21	85	66	1	DarkCorner	DarkCorner	8818.27	428.787	4.129396e+000	4.113324e+000	39	17	5.084718e+000	0	0	0	0	1	0	-4.67475	0	0	48.8603	17.0811
DATA	1786	22	1	66	1	DarkCorner	DarkCorner	6697.95	432.97	3.992697e+000	3.977157e+000	38	18	5.919956e+000	0	0	0	0	0	0	-6.18252	0	0	46.8651	18.5128
DATA	1787	22	2	66	1	DarkCorner	DarkCorner	6723.26	433.26	3.970058e+000	3.954606e+000	37	17	6.729466e+000	0	0	0	0	0	0	-8.21536	0	0	49.5074	19.8333
DATA	1788	22	3	66	1	DarkCorner	DarkCorner	6749.03	433.156	3.948956e+000	3.933587e+000	40	18	7.134124e+000	0	0	0	0	0	0	-5.0299	0	0	48.8603	19.7941
DATA	1789	22	4	0	0	A_04_P069741	ENSOCUT00000001568	6773.79	433.26	1.341222e+003	1.341793e+002	1277	19.5	7.593509e+000	0	0	0	0	0	0	1232.73	1	1	48.5334	19.5714
DATA	1790	22	5	0	0	A_04_P017700	A_04_P017700	6799.39	433.725	2.295259e+001	4.522274e+000	66	22	6.693710e+000	0	0	0	0	0	0	21.1948	1	1	51.0895	21.5667
DATA	1791	22	6	0	0	A_04_P087456	ENSOCUT00000009360	6824.58	433.427	5.467263e+001	6.368865e+000	77	22	6.387309e+000	0	0	0	0	0	0	50.6952	1	1	65	22.4815
DATA	1792	22	7	0	0	A_04_P084067	ENSOCUT00000008498	6850.33	433.5	3.880097e+000	3.865272e+000	47	23.5	1.084081e+001	0	0	0	0	0	0	0.430589	0	0	57.5363	25.6563
DATA	1793	22	8	0	0	A_04_P080652	ENSOCUT00000002900	6875.44	433.74	6.000085e+003	6.000208e+002	5642	23.5	6.896943e+000	0	0	0	0	0	0	5605.95	1	1	49.5074	21.8667
DATA	1794	22	9	0	0	A_04_P006047	DN890370	6900.89	433.5	4.537198e+000	3.865112e+000	53	22	5.509061e+000	0	0	0	0	0	0	4.25316	1	0	65	22.7241
DATA	1795	22	10	0	0	A_04_P065036	ENSOCUT00000010917	6926.18	433.632	2.060011e+003	2.060367e+002	1966	20.5	6.479418e+000	0	0	0	0	0	0	1936.99	1	1	49.5074	20.7813
DATA	1796	22	11	0	0	A_04_P019398	EB381642	6951.67	433.5	4.656890e+001	6.020617e+000	89	20	7.488182e+000	0	0	0	0	0	0	43.9107	1	1	57.5363	22.0769
DATA	1797	22	12	0	0	A_04_P006486	DN889945	6976.86	433.708	3.685497e+003	3.685694e+002	3521	26	1.189724e+001	0	0	0	0	0	0	3484.14	1	1	47.8731	26.4828
DATA	1798	22	13	0	0	A_04_P095393	NM_001082334	7002.31	433.959	4.040357e+003	4.040536e+002	3755	21.5	5.309695e+000	0	0	0	0	0	0	3828.79	1	1	48.8603	21.9167
DATA	1799	22	14	0	0	A_04_P022861	EB377256	7027.89	433.5	1.379004e+001	4.032162e+000	60	20	4.054552e+000	0	0	0	0	0	0	13.0952	1	0	65	20.2424
DATA	1800	22	15	0	0	A_04_P005076	NM_001082727	7053.26	433.731	1.581674e+003	1.582126e+002	1553	20	6.989315e+000	0	0	0	0	0	0	1504.96	1	1	50.1463	20.9643
DATA	1801	22	16	0	0	A_04_P055757	ENSOCUT00000009455	7078.52	433.867	1.004447e+002	1.073036e+001	145	23	7.650708e+000	0	0	0	0	0	0	95.7427	1	1	48.8603	22.5333
DATA	1802	22	17	0	0	A_04_P061167	ENSOCUT00000023213	7104.11	433.5	1.064076e+002	1.128853e+001	152	22	7.873642e+000	0	0	0	0	0	0	101.583	1	1	56.9804	23.425
DATA	1803	22	18	0	0	A_04_P075525	A_04_P075525	7129.38	433.763	1.138909e+004	1.138916e+003	10881	22.5	7.371236e+000	0	0	0	0	0	0	10888.7	1	1	49.1849	22.2941
DATA	1804	22	19	0	0	A_04_P071618	ENSOCUT00000005332	7154.81	433.57	1.093498e+002	1.156295e+001	154	21	6.837513e+000	0	0	0	0	0	0	104.677	1	1	65	21.1389
DATA	1805	22	20	0	0	A_04_P090872	A_04_P090872	7179.91	433.443	8.825465e+001	9.590899e+000	134.5	22	7.046067e+000	0	0	0	0	0	0	84.5774	1	1	50.4627	22
DATA	1806	22	21	0	0	A_04_P044089	ENSOCUT00000006659	7205.58	433.573	3.765231e+000	3.750577e+000	44	21	8.148209e+000	0	0	0	0	0	0	-4.13596	0	0	57.5363	21.6579
DATA	1807	22	22	0	0	A_04_P032911	ENSOCUT00000007217	7231.09	433.614	8.141413e+002	8.150031e+001	845	24	6.504754e+000	0	0	0	0	0	0	781.757	1	1	57.259	21.6129
DATA	1808	22	23	0	0	A_04_P044837	A_04_P044837	7256.5	433.648	8.228639e+000	3.833499e+000	58	26	9.435340e+000	0	0	0	0	0	0	7.90767	1	0	57.5363	25.7778
DATA	1809	22	24	0	0	A_04_P038593	A_04_P038593	7281.63	433.596	3.756209e+000	3.741590e+000	45	23	1.077389e+001	0	0	0	0	0	0	-4.83182	0	0	57.8122	25.92
DATA	1810	22	25	0	0	A_04_P063997	ENSOCUT00000002656	7307	434.081	1.379051e+002	1.428841e+001	171	22	5.195285e+000	0	0	0	0	0	0	132.707	1	1	46.8651	20.8108
DATA	1811	22	26	0	0	A_04_P097797	ENSOCUT00000012329	7332.35	434.086	4.564574e+003	4.564727e+002	4444.5	22	7.026983e+000	0	0	0	0	0	0	4394.83	1	1	49.5074	21.6129
DATA	1812	22	27	0	0	A_04_P094342	NM_001082191	7358	434	7.131983e+001	8.050998e+000	114.5	23.5	6.443225e+000	0	0	0	0	0	0	68.6979	1	1	54.9904	23
DATA	1813	22	28	0	0	A_04_P079232	ENSOCUT00000008546	7383.05	434.093	1.975123e+003	1.975476e+002	1862	25	2.405549e+001	0	0	1	0	1	0	1903.25	1	1	46.8651	35.2
DATA	1814	22	29	0	0	A_04_P012736	M77080	7408.55	433.864	3.747486e+000	3.739444e+000	50	25	7.246080e+000	0	0	0	0	0	0	2.13145	0	0	45.835	24.4545
DATA	1815	22	30	0	0	A_04_P062873	ENSOCUT00000004465	7434.5	434	3.746397e+000	3.731816e+000	46	23	6.778548e+000	0	0	0	0	0	0	-3.31981	0	0	54.1152	23.7778
DATA	1816	22	31	0	0	A_04_P056318	ENSOCUT00000008441	7459.5	434	3.833861e+000	3.750681e+000	53	26	9.178650e+000	0	0	0	0	0	0	3.69726	1	0	54.1152	26.381
DATA	1817	22	32	0	0	A_04_P071977	ENSOCUT00000009219	7484.72	434.105	1.892902e+002	1.929309e+001	229	21	7.895733e+000	0	0	0	0	0	0	182.579	1	1	48.8603	22.75
DATA	1818	22	33	0	0	A_04_P025086	EB374854	7510.36	434.434	1.701848e+002	1.742238e+001	213	21	8.540364e+000	0	0	0	0	0	0	164.18	1	1	49.8279	23.3429
DATA	1819	22	34	0	0	A_04_P079042	ENSOCUT00000012453	7535.77	434.662	7.406501e+002	7.415883e+001	765	23.5	6.645093e+000	0	0	0	0	0	0	714.608	1	1	48.8603	23.8125
DATA	1820	22	35	0	0	A_04_P086868	ENSOCUT00000014519	7561.42	434.427	3.743711e+000	3.746705e+000	52.5	21	6.086608e+000	0	0	0	0	0	0	3.49635	0	0	57.5363	21.7586
DATA	1821	22	36	0	0	A_04_P076562	ENSOCUT00000017310	7586.5	434.352	3.743656e+000	3.729085e+000	46	23	6.744418e+000	0	0	0	0	0	0	-3.88907	0	0	65	23.4444
DATA	1822	22	37	0	0	A_04_P013291	AF014695	7612	434.455	8.396278e+000	3.822387e+000	55	25	6.929843e+000	0	0	0	0	0	0	8.10147	1	0	55.8519	25.0909
DATA	1823	22	38	0	0	A_04_P028127	A_04_P028127	7637.42	434.427	2.593396e+001	4.542270e+000	74	23	7.689840e+000	0	0	0	0	0	0	25.0226	1	1	57.5363	24.2432
DATA	1824	22	39	0	0	A_04_P050828	ENSOCUT00000012324	7662.25	434.373	9.011996e+003	9.012073e+002	8514	26	9.484886e+000	0	0	0	0	0	0	8694.81	1	1	49.1849	27.9655
DATA	1825	22	40	0	0	A_04_P020586	EB379510	7688.17	434.909	7.369951e+000	3.801461e+000	57	23	9.632693e+000	0	0	0	0	0	0	7.1106	1	0	48.8603	25.6176
DATA	1826	22	41	0	0	A_04_P094580	A_04_P094580	7713.64	434.64	3.783189e+000	3.748974e+000	54	24	8.077168e+000	0	0	0	0	0	0	3.64956	1	0	48.8603	25.1765
DATA	1827	22	42	0	0	A_04_P032239	EB378228	7739	434.455	5.294018e+001	6.476286e+000	97	23	5.212480e+000	0	0	0	0	0	0	51.063	1	1	55.8519	22.2069
DATA	1828	22	43	0	0	A_04_P075248	ENSOCUT00000008997	7764.24	434.543	1.096498e+001	3.888627e+000	59	23	6.099974e+000	0	0	0	0	0	0	10.5749	1	0	39.0882	24.125
DATA	1829	22	44	0	0	A_04_P012986	NM_001170929	7789.58	434.427	4.714227e+005	4.714227e+004	453991	27	9.255989e+000	0	0	0	0	0	0	454570	1	1	57.5363	28.44
DATA	1830	22	45	0	0	A_04_P061052	ENSOCUT00000015110	7815.33	434.5	4.946068e+000	3.764783e+000	55	23	5.216119e+000	0	0	0	0	0	0	4.76841	1	0	57.5363	23.95
DATA	1831	22	46	0	0	A_04_P054880	ENSOCUT00000004764	7840.56	434.487	7.357007e+001	8.249872e+000	121	25	6.273730e+000	0	0	0	0	0	0	70.9126	1	1	49.8279	24.7826
DATA	1832	22	47	0	0	A_04_P020654	A_04_P020654	7865.56	434.74	2.137407e+003	2.137733e+002	1998	24	7.776823e+000	0	0	0	0	0	0	2059.79	1	1	49.5074	24.5135
DATA	1833	22	48	0	0	A_04_P020271	ENSOCUT00000003690	7891.34	434.878	4.481363e+003	4.481519e+002	4372	21	4.574237e+000	0	0	0	0	0	0	4317.53	1	1	48.8603	21.069
DATA	1834	22	49	0	0	A_04_P022584	EB377515	7916.5	434.705	1.871539e+002	1.908461e+001	229	22.5	7.241061e+000	0	0	0	0	0	0	180.254	1	1	50.4627	23.5417
DATA	1835	22	50	0	0	A_04_P025625	EB374279	7941.92	434.639	1.271947e+001	3.947665e+000	62	21	5.992145e+000	0	0	0	0	0	0	12.2462	1	0	48.5334	22.5833
DATA	1836	22	51	130	1	(+)eQC-39	EQC	7967.5	434.5	3.753252e+000	3.738644e+000	47	23	8.539773e+000	0	0	0	0	0	0	-3.24875	0	0	57.5363	24.6857
DATA	1837	22	52	0	0	A_04_P033322	ENSOCUT00000004899	7992.89	434.5	3.717744e+005	3.717744e+004	373176	27	2.117690e+001	0	0	1	0	1	0	357645	1	1	56.9804	34.5667
DATA	1838	22	53	0	0	A_04_P017268	XR_085368	8018.01	434.382	1.384619e+004	1.384624e+003	13211	23	6.775118e+000	0	0	0	0	0	0	13313.5	1	1	53.5237	23.9688
DATA	1839	22	54	0	0	A_04_P089782	ENSOCUT00000009940	8043.58	434.573	7.533030e+000	3.819023e+000	58	27	8.033334e+000	0	0	0	0	0	0	7.23949	1	0	57.5363	29.2286
DATA	1840	22	55	0	0	A_04_P027678	ENSOCUT00000030944	8069.11	434.5	3.654287e+005	3.654287e+004	377407	27	8.645996e+000	0	0	0	0	0	0	350974	1	1	56.9804	28.0909
DATA	1841	22	56	0	0	A_04_P029432	AY175473	8094.5	434.648	7.427863e+000	3.821588e+000	56	23	6.340008e+000	0	0	0	0	0	0	7.12944	1	0	57.5363	23.0645
DATA	1842	22	57	0	0	A_04_P032669	NM_001256300	8119.91	434.614	2.809025e+001	4.686629e+000	77.5	23	5.513467e+000	0	0	0	0	0	0	26.9415	1	1	65	23.3143
DATA	1843	22	58	0	0	A_04_P091946	ENSOCUT00000003126	8145.42	434.573	3.769327e+000	3.772170e+000	52	27	6.344968e+000	0	0	0	0	0	0	3.47933	0	0	57.5363	26.5
DATA	1844	22	59	0	0	A_04_P083836	ENSOCUT00000000022	8170.6	435.347	1.532817e+004	1.532822e+003	14639.5	24	5.689903e+000	0	0	0	0	0	0	14677	1	1	47.5395	23.875
DATA	1845	22	60	0	0	A_04_P005550	ENSOCUT00000017891	8196.09	434.614	4.053424e+002	4.070843e+001	443	25	4.650587e+000	0	0	0	0	0	0	387.691	1	1	57.259	24.1935
DATA	1846	22	61	0	0	A_04_P050118	ENSOCUT00000002962	8221.36	435.3	1.223919e+004	1.223925e+003	11448	23	6.208570e+000	0	0	0	0	0	0	11694	1	1	47.5395	24.3824
DATA	1847	22	62	0	0	A_04_P009497	ENSOCUT00000013512	8246.59	435.092	6.030586e+003	6.030703e+002	5567.5	23	8.809562e+000	0	0	0	0	0	0	5754.69	1	1	49.1849	24.4138
DATA	1848	22	63	0	0	A_04_P085112	ENSOCUT00000013844	8271.95	435.093	8.470648e+002	8.479059e+001	834	21	5.293527e+000	0	0	0	0	0	0	807.203	1	1	46.8651	21.4167
DATA	1849	22	64	0	0	A_04_P014861	AY171908	8297.59	435.045	1.848889e+004	1.848893e+003	19152.5	20	6.499380e+000	0	1	0	0	0	0	17591.8	1	1	45.4864	22.625
DATA	1850	22	65	0	0	A_04_P020386	EB379722	8323	435	3.802711e+000	3.787911e+000	49	20.5	6.647771e+000	0	0	0	0	0	0	-0.205565	0	0	54.9904	22.75
DATA	1851	22	66	0	0	A_04_P065302	XM_002714723	8348.42	434.833	1.424746e+002	1.474420e+001	185	20	5.464417e+000	0	0	0	0	0	0	135.085	1	1	46.1809	21.1212
DATA	1852	22	67	0	0	A_04_P075733	ENSOCUT00000001321	8373.59	435.092	2.373336e+003	2.373641e+002	2191	19.5	3.173429e+000	0	0	0	0	0	0	2245.86	1	1	49.1849	19.625
DATA	1853	22	68	0	0	A_04_P024110	EB375955	8399.5	435	3.825752e+000	3.810862e+000	39	21	6.140295e+000	0	0	0	0	0	0	-8.62348	0	0	54.1152	22.6452
DATA	1854	22	69	0	0	A_04_P082297	A_04_P082297	8424.8	435.311	3.834725e+000	3.829265e+000	50	20	5.801807e+000	0	0	0	0	0	0	2.53448	0	0	37.847	20.2593
DATA	1855	22	70	0	0	A_04_P092682	ENSOCUT00000004142	8450	435.219	5.068082e+003	5.068227e+002	4795.5	21	6.269842e+000	0	0	0	0	0	0	4761.6	1	1	46.8651	22.5714
DATA	1856	22	71	0	0	A_04_P001666	NM_001082355	8475.15	435.282	1.779601e+003	1.780015e+002	1630	21	4.951831e+000	0	0	0	0	0	0	1667.33	1	1	49.8279	21.2222
DATA	1857	22	72	0	0	A_04_P097182	ENSOCUT00000008517	8500.78	435.362	3.867271e+000	3.858402e+000	49	21.5	4.763775e+000	0	0	0	0	0	0	2.03944	0	0	46.8651	22.375
DATA	1858	22	73	0	0	A_04_P026717	EB373088	8526.42	435.427	6.449130e+000	3.918542e+000	50	20	4.263013e+000	0	0	0	0	0	0	6.00361	1	0	57.5363	19.8929
DATA	1859	22	74	0	0	A_04_P028356	ENSOCUT00000008946	8551.5	435.5	2.123345e+004	2.123349e+003	19615	20.5	4.233384e+000	0	0	0	0	0	0	19696.9	1	1	46.5243	19.8077
DATA	1860	22	75	0	0	A_04_P063473	A_04_P063473	8577	435.455	8.762935e+000	3.991287e+000	54.5	23	6.555963e+000	0	0	0	0	0	0	8.09725	1	0	55.8519	22.7742
DATA	1861	22	76	0	0	A_04_P076289	ENSOCUT00000008370	8602.15	435.203	1.436878e+002	1.489130e+001	167	22	5.565893e+000	0	0	0	0	0	0	132.222	1	1	50.4627	21.6667
DATA	1862	22	77	0	0	A_04_P068579	ENSOCUT00000002512	8627.67	435.6	4.916756e+003	4.916913e+002	4393	21	5.047316e+000	0	0	0	0	0	0	4504.24	1	1	50.7771	20.8056
DATA	1863	22	78	0	0	A_04_P057239	ENSOCUT00000010256	8653.13	435.526	2.230395e+003	2.230744e+002	2048.5	20	5.555584e+000	0	0	0	0	0	0	2033.4	1	1	50.1463	20.2581
DATA	1864	22	79	0	0	A_04_P019636	EB380453	8678.85	435.822	1.895700e+001	4.396971e+000	63	20	3.948420e+000	0	0	0	0	0	0	17.1927	1	0	47.5395	19.4706
DATA	1865	22	80	0	0	A_04_P083042	ENSOCUT00000012265	8704.04	435.423	7.960294e+000	4.068012e+000	52	21	3.112030e+000	0	0	0	0	0	0	7.17956	1	0	49.8279	20.4483
DATA	1866	22	81	0	0	A_04_P017004	ENSOCUT00000021102	8729.42	435.427	1.832556e+005	1.832556e+004	170294	23	6.208499e+000	0	0	0	0	0	0	164305	1	1	57.5363	22
DATA	1867	22	82	0	0	A_04_P062252	A_04_P062252	8754.68	435.275	4.583190e+004	4.583192e+003	40423	23	5.921332e+000	0	0	0	0	0	0	40833.2	1	1	46.8651	23.8929
DATA	1868	22	83	66	1	DarkCorner	DarkCorner	8780.01	435.756	4.081644e+000	4.065758e+000	37.5	18	4.736414e+000	0	0	0	0	0	0	-3.80578	0	0	50.4627	18.0857
DATA	1869	22	84	66	1	DarkCorner	DarkCorner	8805.6	435.388	4.111565e+000	4.095562e+000	39	18	6.761599e+000	0	0	0	0	0	0	-5.3284	0	0	46.1809	18.9459
DATA	1870	22	85	66	1	DarkCorner	DarkCorner	8830.89	435.5	4.143132e+000	4.127006e+000	38	19	5.834656e+000	0	0	0	0	0	0	-5.78484	0	0	56.9804	19.1375
DATA	1871	23	1	66	1	DarkCorner	DarkCorner	6684.98	440.765	3.999682e+000	3.984115e+000	45.5	19	5.903309e+000	0	0	0	0	0	0	-2.63726	0	0	52.6241	19.7706
DATA	1872	23	2	66	1	DarkCorner	DarkCorner	6710.49	440.836	3.976149e+000	3.960673e+000	45	17	6.724323e+000	0	0	0	0	0	0	-1.80441	0	0	46.5243	18.7037
DATA	1873	23	3	66	1	DarkCorner	DarkCorner	6735.77	440.922	3.954522e+000	3.939130e+000	38	17.5	6.878958e+000	0	0	0	0	0	0	-5.6164	0	0	53.2255	20.3684
DATA	1874	23	4	0	0	A_04_P093142	ENSOCUT00000002963	6760.97	440.747	7.777065e+002	7.786935e+001	754	18	5.145502e+000	0	0	0	0	0	0	713.954	1	1	49.1849	18.4286
DATA	1875	23	5	0	0	A_04_P006482	A_04_P006482	6786.49	440.802	2.926294e+001	4.876382e+000	75	22	7.892662e+000	0	0	0	0	0	0	26.9924	1	1	51.0895	22
DATA	1876	23	6	0	0	A_04_P012243	A_04_P012243	6811.81	440.911	1.785487e+002	1.827236e+001	209	23	6.023252e+000	0	0	0	0	0	0	165.421	1	1	49.8279	22.2903
DATA	1877	23	7	0	0	A_04_P000179	NM_001082108	6837.42	440.573	2.057701e+005	2.057701e+004	189955	23	1.024138e+001	0	0	0	0	0	0	191413	1	1	57.5363	25.0541
DATA	1878	23	8	0	0	A_04_P093579	ENSOCUT00000004405	6862.58	440.573	1.430992e+001	4.110704e+000	59	24.5	1.136391e+001	0	0	0	0	0	0	13.3612	1	0	57.5363	25.5385
DATA	1879	23	9	0	0	A_04_P090494	XM_002715382	6888.42	440.573	3.878832e+000	3.859557e+000	51	24	5.638130e+000	0	0	0	0	0	0	3.63447	1	0	57.5363	23.7333
DATA	1880	23	10	0	0	A_04_P064592	ENSOCUT00000010687	6913.46	440.882	3.285924e+003	3.286147e+002	3058.5	25	7.342845e+000	0	0	0	0	0	0	3088.78	1	1	49.8279	26.0741
DATA	1881	23	11	0	0	A_04_P085424	ENSOCUT00000013816	6938.8	441.352	3.594191e+003	3.594393e+002	3420	23	8.556398e+000	0	0	0	0	0	0	3388.73	1	1	46.8651	24.6316
DATA	1882	23	12	0	0	A_04_P043112	A_04_P043112	6964.5	440.648	2.271530e+001	4.432602e+000	71	19	6.711134e+000	0	0	0	0	0	0	21.4726	1	1	57.5363	20.8438
DATA	1883	23	13	0	0	A_04_P005972	DN890446	6989.58	440.573	4.221495e+001	5.677963e+000	83	23.5	7.045338e+000	0	0	0	0	0	0	40.0021	1	1	65	23.4667
DATA	1884	23	14	0	0	A_04_P013141	ENSOCUT00000009785	7015.5	441	4.781970e+004	4.781972e+003	47023.5	21.5	5.747897e+000	0	0	0	0	0	0	45420.1	1	1	54.1152	22.1471
DATA	1885	23	15	0	0	A_04_P081460	ENSOCUT00000011940	7040.53	441.12	6.315772e+002	6.327076e+001	649	20	4.549247e+000	0	0	0	0	0	0	601.104	1	1	48.8603	19.8261
DATA	1886	23	16	0	0	A_04_P073057	ENSOCUT00000000244	7065.72	441.095	3.799192e+003	3.799379e+002	3745	20	7.692820e+000	0	0	0	0	0	0	3622.51	1	1	48.8603	22.1111
DATA	1887	23	17	0	0	A_04_P013086	ENSOCUT00000012304	7091.09	441.19	3.781935e+000	3.767808e+000	50	22	7.988227e+000	0	0	0	0	0	0	0.638372	0	0	48.8603	23.2
DATA	1888	23	18	0	0	A_04_P070140	A_04_P070140	7116.5	441	3.776343e+000	3.773808e+000	50	26	8.281855e+000	0	0	0	0	0	0	2.89585	0	0	54.1152	24.6765
DATA	1889	23	19	0	0	A_04_P070372	ENSOCUT00000010041	7142.07	441.2	5.444909e+002	5.457851e+001	555	19	6.839790e+000	0	0	0	0	0	0	521.546	1	1	46.8651	20.5128
DATA	1890	23	20	0	0	A_04_P089951	A_04_P089951	7167.5	441	5.507055e+000	3.792159e+000	50.5	23	6.746428e+000	0	0	0	0	0	0	5.28122	1	0	54.1152	22.1667
DATA	1891	23	21	0	0	A_04_P096682	ENSOCUT00000013003	7192.88	441.385	8.271734e+002	8.280219e+001	847.5	23	7.603716e+000	0	0	0	0	0	0	794.158	1	1	53.8203	23.5238
DATA	1892	23	22	0	0	A_04_P074189	ENSOCUT00000008807	7218.5	441.352	6.868536e+002	6.878733e+001	710	22	6.895620e+000	0	0	0	0	0	0	660.072	1	1	57.5363	22.2571
DATA	1893	23	23	0	0	A_04_P062947	ENSOCUT00000007103	7243.58	441.427	1.489942e+001	4.026707e+000	62	24.5	6.680601e+000	0	0	0	0	0	0	14.3306	1	0	65	23.25
DATA	1894	23	24	0	0	A_04_P030592	A_04_P030592	7269.42	441.427	6.876118e+005	6.876118e+004	662360	26	9.442131e+000	0	0	0	0	0	0	661859	1	1	57.5363	29
DATA	1895	23	25	0	0	A_04_P026510	EB373350	7294.5	441.5	4.009191e+003	4.009365e+002	3910	21	5.412703e+000	0	0	0	0	0	0	3861.55	1	1	50.4627	20.7879
DATA	1896	23	26	0	0	A_04_P079715	ENSOCUT00000006114	7320	441.455	1.048158e+001	3.877935e+000	59	21.5	5.603499e+000	0	0	0	0	0	0	10.1012	1	0	65	20.4722
DATA	1897	23	27	0	0	A_04_P024706	A_04_P024706	7344.93	441.329	3.629231e+001	5.205618e+000	83.5	24	7.053679e+000	0	0	0	0	0	0	34.991	1	1	50.7771	23.3333
DATA	1898	23	28	0	0	A_04_P053869	ENSOCUT00000010079	7370.58	441.427	1.383436e+004	1.383441e+003	13404	21	6.213006e+000	0	0	0	0	0	0	13344	1	1	57.5363	21.4167
DATA	1899	23	29	0	0	A_04_P005841	DN890556	7395.94	441.494	3.233957e+003	3.234172e+002	3146	26	1.404754e+001	0	0	0	0	0	0	3120.44	1	1	50.4627	28.2
DATA	1900	23	30	0	0	A_04_P052738	ENSOCUT00000017189	7421.5	441.7	2.889642e+002	2.913588e+001	307.5	24	5.507742e+000	0	0	0	0	0	0	278.91	1	1	50.4627	23.9091
DATA	1901	23	31	0	0	A_04_P040821	ENSOCUT00000007510	7446.89	441.5	8.349325e+001	9.143421e+000	129	26	6.343622e+000	0	0	0	0	0	0	80.6044	1	1	56.9804	24.1923
DATA	1902	23	32	0	0	A_04_P032605	DN887020	7472.42	441.427	7.873094e+001	8.710437e+000	128	26	6.008200e+000	0	0	0	0	0	0	76.02	1	1	57.5363	25.5385
DATA	1903	23	33	0	0	A_04_P056203	A_04_P056203	7497.27	441.679	3.740308e+000	3.725750e+000	48	20.5	7.001209e+000	0	0	0	0	0	0	-2.07463	0	0	41.4593	22.2059
DATA	1904	23	34	0	0	A_04_P005681	ENSOCUT00000028097	7523.09	441.896	1.394157e+004	1.394162e+003	13518	22	7.751085e+000	0	0	0	0	0	0	13465.7	1	1	46.8651	23.2647
DATA	1905	23	35	0	0	A_04_P026133	A_04_P026133	7548.4	441.844	2.636789e+002	2.662971e+001	302	22.5	6.776382e+000	0	0	0	0	0	0	254.694	1	1	49.8279	23.125
DATA	1906	23	36	0	0	A_04_P010022	DN885665	7573.91	441.72	3.729362e+003	3.729548e+002	3627.5	21	7.190587e+000	0	0	0	0	0	0	3602.34	1	1	54.1152	22.7273
DATA	1907	23	37	0	0	A_04_P042147	ENSOCUT00000014718	7599.22	441.73	2.527725e+002	2.555023e+001	278	25	5.929696e+000	0	0	0	0	0	0	244.165	1	1	48.8603	24
DATA	1908	23	38	0	0	A_04_P004680	A_04_P004680	7624.54	441.882	4.223202e+001	5.631212e+000	89.5	27	7.589856e+000	0	0	0	0	0	0	40.794	1	1	49.8279	26.9655
DATA	1909	23	39	0	0	A_04_P029683	ENSOCUT00000010492	7650.11	441.5	3.739869e+000	3.726938e+000	51	26	8.452907e+000	0	0	0	0	0	0	1.0628	0	0	56.9804	25.8158
DATA	1910	23	40	0	0	A_04_P006126	DN890288	7675.38	442	1.262833e+004	1.262838e+003	12339	27	9.888967e+000	0	0	0	0	0	0	12197.1	1	1	48.5334	28.3333
DATA	1911	23	41	0	0	A_04_P001781	NM_001101699	7700.61	441.722	2.892703e+002	2.916598e+001	308	26.5	7.960525e+000	0	0	0	0	0	0	279.357	1	1	48.5334	26.7188
DATA	1912	23	42	0	0	A_04_P070837	A_04_P070837	7726.33	441.333	3.740977e+000	3.726858e+000	52	23	5.548118e+000	0	0	0	0	0	0	0.553801	0	0	50.7771	22.3333
DATA	1913	23	43	0	0	A_04_P102743	NM_001082748	7751.3	441.9	1.227029e+004	1.227035e+003	12278	25.5	6.079282e+000	0	0	0	0	0	0	11847.2	1	1	47.2035	25.0714
DATA	1914	23	44	0	0	A_04_P034537	ENSOCUT00000027884	7777	441.545	1.456158e+001	4.001724e+000	65	23	6.381513e+000	0	0	0	0	0	0	14.0565	1	0	55.8519	24.0588
DATA	1915	23	45	0	0	A_04_P002996	NM_001082319	7802.5	441.648	1.609756e+002	1.652360e+001	209	25	6.410237e+000	0	0	0	0	0	0	155.366	1	1	57.5363	25.6552
DATA	1916	23	46	0	0	A_04_P076028	ENSOCUT00000016480	7827.5	442.257	2.087653e+003	2.087985e+002	2006.5	23	4.228081e+000	0	0	0	0	0	0	2014.67	1	1	47.2035	23.28
DATA	1917	23	47	0	0	A_04_P077687	ENSOCUT00000005737	7853	442.424	5.611231e+003	5.611355e+002	5455	24	8.567195e+000	0	0	0	0	0	0	5413.93	1	1	45.4864	25.2857
DATA	1918	23	48	0	0	A_04_P008046	DN888369	7878.5	441.648	1.159134e+001	3.906533e+000	61	22	5.500329e+000	0	0	0	0	0	0	11.1796	1	0	57.5363	22.5833
DATA	1919	23	49	0	0	A_04_P101952	NM_001082053	7904.09	441.614	9.046616e+001	9.786063e+000	136	21	4.959723e+000	0	0	0	0	0	0	87.2267	1	1	57.259	21.2333
DATA	1920	23	50	0	0	A_04_P077808	ENSOCUT00000015763	7929.39	441.959	1.498394e+001	4.022287e+000	64.5	23.5	7.128729e+000	0	0	0	0	0	0	14.4433	1	0	49.1849	24.8214
DATA	1921	23	51	0	0	A_04_P063232	ENSOCUT00000011158	7954.36	442.015	3.748691e+000	3.734101e+000	49	23	6.259689e+000	0	0	0	0	0	0	-0.079066	0	0	46.5243	23.9394
DATA	1922	23	52	0	0	A_04_P054742	ENSOCUT00000003880	7980.5	442	2.044242e+001	4.258445e+000	68.5	24	8.105147e+000	0	0	0	0	0	0	19.6895	1	1	54.1152	24.9412
DATA	1923	23	53	0	0	A_04_P052939	ENSOCUT00000011278	8005.5	442	3.751998e+000	3.737395e+000	47	24	6.308318e+000	0	0	0	0	0	0	-1.93253	0	0	54.1152	23.7778
DATA	1924	23	54	0	0	A_04_P012159	A_04_P012159	8031	442	6.535465e+004	6.535466e+003	64350	26	7.188701e+000	0	0	0	0	0	0	62886.2	1	1	54.9904	27.25
DATA	1925	23	55	0	0	A_04_P082031	A_04_P082031	8056.5	442	2.128204e+003	2.128533e+002	2134	30	1.100401e+001	0	0	0	0	1	0	2046.64	1	1	54.1152	33.3704
DATA	1926	23	56	0	0	A_04_P002316	NM_001082300	8081.28	441.905	5.453225e+003	5.453353e+002	4996.5	24	7.869555e+000	0	0	0	0	0	0	5240.88	1	1	48.8603	25.1786
DATA	1927	23	57	0	0	A_04_P019431	EB381428	8107.07	442.203	8.200230e+001	9.015525e+000	127	21	6.441433e+000	0	0	0	0	0	0	78.755	1	1	47.5395	22.2222
DATA	1928	23	58	0	0	A_04_P090038	ENSOCUT00000003621	8132.5	442.179	2.281624e+004	2.281627e+003	21601	24	6.737767e+000	0	0	0	0	0	0	21895.2	1	1	49.1849	24.2353
DATA	1929	23	59	0	0	A_04_P098213	ENSOCUT00000013292	8158	442.319	1.062105e+005	1.062105e+004	105105	26	6.812044e+000	0	0	0	0	0	0	101835	1	1	58.0869	26.2414
DATA	1930	23	60	0	0	A_04_P100343	ENSOCUT00000007437	8183.18	442.368	2.282428e+003	2.282737e+002	2192	23	4.395475e+000	0	0	0	0	0	0	2186.28	1	1	49.5074	22.9655
DATA	1931	23	61	0	0	A_04_P039328	XM_002714511	8208.56	442.337	6.701931e+002	6.712473e+001	691	25	4.798504e+000	0	0	0	0	0	0	641.263	1	1	51.0895	24.4444
DATA	1932	23	62	0	0	A_04_P084797	A_04_P084797	8234.42	442.427	8.870640e+000	3.868061e+000	56	23	5.530866e+000	0	0	0	0	0	0	8.47747	1	0	57.5363	24.2381
DATA	1933	23	63	0	0	A_04_P098339	ENSOCUT00000005251	8259.44	442.494	3.050731e+003	3.050964e+002	2887	24	8.071988e+000	0	0	0	0	0	0	2911.74	1	1	52.3208	24.9032
DATA	1934	23	64	0	0	A_04_P095257	ENSOCUT00000011414	8285	442.455	9.792532e+001	1.049511e+001	141.5	20	4.810837e+000	0	0	0	0	0	0	93.3265	1	1	65	20.7813
DATA	1935	23	65	0	0	A_04_P012783	EB379820	8310.42	442.427	4.863986e+004	4.863988e+003	45360.5	20	7.224994e+000	0	0	0	0	0	0	46281.2	1	1	57.5363	22.7353
DATA	1936	23	66	0	0	A_04_P045752	ENSOCUT00000006814	8335.99	442.779	1.323650e+001	4.012614e+000	60	19.5	5.350117e+000	0	0	0	0	0	0	12.5729	1	0	49.1849	20.3947
DATA	1937	23	67	0	0	A_04_P060619	ENSOCUT00000008217	8361.33	442.5	2.582255e+002	2.609999e+001	291	20	5.450894e+000	0	0	0	0	0	0	244.801	1	1	57.5363	21.4074
DATA	1938	23	68	0	0	A_04_P060443	ENSOCUT00000015877	8386.38	442.5	5.661849e+002	5.674609e+001	564	19	4.741464e+000	0	0	0	0	0	0	535.637	1	1	49.8279	20.5926
DATA	1939	23	69	0	0	A_04_P013666	NM_001170956	8411.74	442.5	2.438046e+002	2.467667e+001	276	20.5	4.055175e+000	0	0	0	0	0	0	230.123	1	1	50.4627	20
DATA	1940	23	70	0	0	A_04_P091519	ENSOCUT00000015708	8437.14	442.722	2.495782e+004	2.495785e+003	23668	19	5.146570e+000	0	0	0	0	0	0	23499	1	1	47.8731	19.7778
DATA	1941	23	71	0	0	A_04_P088922	ENSOCUT00000004080	8462.58	442.427	2.540307e+001	4.597539e+000	70.5	22	5.810127e+000	0	0	0	0	0	0	23.8525	1	1	57.5363	22.1515
DATA	1942	23	72	0	0	A_04_P003736	ENSOCUT00000004637	8488.14	442.831	1.746003e+002	1.787801e+001	208.5	21	4.638539e+000	0	0	0	0	0	0	163.464	1	1	48.8603	20.6176
DATA	1943	23	73	0	0	A_04_P013601	ENSOCUT00000001812	8513.56	442.773	2.254939e+002	2.287663e+001	251.5	20	5.206570e+000	0	0	0	0	0	0	210.435	1	1	52.0157	20.5862
DATA	1944	23	74	0	0	A_04_P011961	DN881980	8538.89	442.5	1.453040e+002	1.503668e+001	178	21	4.923750e+000	0	0	0	0	0	0	135.13	1	1	56.9804	20.6176
DATA	1945	23	75	0	0	A_04_P099089	ENSOCUT00000007703	8563.99	442.618	1.210594e+004	1.210600e+003	10817	21.5	6.061180e+000	0	0	0	0	0	0	11216.9	1	1	53.5237	21.1875
DATA	1946	23	76	0	0	A_04_P065532	ENSOCUT00000017909	8589.51	442.573	9.132694e+002	9.141014e+001	855.5	23	5.989238e+000	0	0	0	0	0	0	842.783	1	1	49.1849	23.5
DATA	1947	23	77	0	0	A_04_P001777	NM_001101725	8615.04	442.671	1.856243e+003	1.856656e+002	1776	20	5.931799e+000	0	0	0	0	0	0	1705.54	1	1	49.1849	20.8462
DATA	1948	23	78	0	0	A_04_P005279	DN891052	8640.5	442.5	1.217435e+002	1.279432e+001	155	22	6.480481e+000	0	0	0	0	0	0	111.336	1	1	57.5363	21.0571
DATA	1949	23	79	0	0	A_04_P061908	ENSOCUT00000004261	8665.89	442.5	3.234916e+002	3.258994e+001	334	21	4.365628e+000	0	0	0	0	0	0	294.359	1	1	56.9804	21.3939
DATA	1950	23	80	0	0	A_04_P089112	ENSOCUT00000007247	8691.08	442.838	1.226697e+002	1.289498e+001	157.5	20	2.916321e+000	0	0	0	0	0	0	111.033	1	1	47.8731	19.1724
DATA	1951	23	81	0	0	A_04_P059307	ENSOCUT00000005564	8716.58	442.573	4.013926e+000	3.998304e+000	39	22	6.726968e+000	0	0	0	0	0	0	-5.4418	0	0	57.5363	21.5714
DATA	1952	23	82	0	0	A_04_P048220	A_04_P048220	8742	442.545	4.038712e+000	4.022993e+000	43	25	5.349880e+000	0	0	0	0	0	0	-0.558242	0	0	55.8519	23.3939
DATA	1953	23	83	0	0	A_04_P101997	A_04_P101997	8767.45	443.192	4.471554e+002	4.489851e+001	435	20	5.841947e+000	0	0	0	0	0	0	397.327	1	1	48.2044	20.5882
DATA	1954	23	84	66	1	DarkCorner	DarkCorner	8792.98	443.241	4.093865e+000	4.077931e+000	35	17	4.778629e+000	0	0	0	0	0	0	-7.80396	0	0	51.7088	17.4
DATA	1955	23	85	66	1	DarkCorner	DarkCorner	8818.69	443.052	4.125006e+000	4.108951e+000	41	20	5.710791e+000	0	0	0	0	0	0	-4.5198	0	0	49.1849	19.9778
DATA	1956	24	1	66	1	DarkCorner	DarkCorner	6698	447.619	3.982962e+000	3.967460e+000	41	20	7.284033e+000	0	0	0	0	0	0	-3.09499	0	0	44.0646	20.5
DATA	1957	24	2	66	1	DarkCorner	DarkCorner	6723.29	447.948	3.960363e+000	3.944949e+000	41	18	6.798304e+000	0	0	0	0	0	0	-5.76935	0	0	43.3362	19.9286
DATA	1958	24	3	0	0	A_04_P021948	EB378098	6748.38	448	2.984629e+002	3.010319e+001	315	18	6.844856e+000	0	0	0	0	0	0	273.645	1	1	48.5334	20.2353
DATA	1959	24	4	0	0	A_04_P085575	A_04_P085575	6773.5	448.013	4.719064e+001	6.125485e+000	86	18	6.574878e+000	0	0	0	0	0	0	43.4776	1	1	48.5334	18.4737
DATA	1960	24	5	0	0	A_04_P042579	A_04_P042579	6799.5	448	5.802727e+000	3.930276e+000	49	21	6.675078e+000	0	0	0	0	0	0	5.37115	1	0	54.1152	20.84
DATA	1961	24	6	0	0	A_04_P100882	ENSOCUT00000016132	6824.5	448.179	2.019589e+003	2.019960e+002	1900.5	23	6.831541e+000	0	0	0	0	0	0	1877.23	1	1	49.1849	23.2069
DATA	1962	24	7	0	0	A_04_P000176	NM_001082108	6850.39	448.069	1.213846e+005	1.213846e+004	112144	24	7.727024e+000	0	0	0	0	0	0	113277	1	1	53.8203	24.2759
DATA	1963	24	8	0	0	A_04_P032917	EL341986	6875.31	448.338	2.474857e+004	2.474860e+003	23832	23	6.087320e+000	0	0	0	0	0	0	23178.5	1	1	48.5334	22.0571
DATA	1964	24	9	0	0	A_04_P046769	ENSOCUT00000012200	6900.83	448.531	9.855994e+003	9.856068e+002	9000	24	6.739610e+000	0	0	0	0	0	0	9261.95	1	1	51.0895	24.1212
DATA	1965	24	10	0	0	A_04_P007242	DN889179	6926.42	448.427	2.055463e+002	2.090606e+001	242	23	8.371309e+000	0	0	0	0	0	0	193.751	1	1	57.5363	24.6897
DATA	1966	24	11	0	0	A_04_P016399	EB378230	6951.58	448.427	1.342629e+001	4.036385e+000	59.5	23	6.949629e+000	0	0	0	0	0	0	12.6911	1	0	65	23.1212
DATA	1967	24	12	0	0	A_04_P007677	DN888748	6977.09	448.386	1.590189e+005	1.590189e+004	151196	21.5	8.065960e+000	0	0	0	0	0	0	150699	1	1	57.259	21.9706
DATA	1968	24	13	0	0	A_04_P063336	ENSOCUT00000007002	7002.49	449.046	3.172213e+003	3.172439e+002	2916	22.5	6.341162e+000	0	0	0	0	0	0	3013.63	1	1	44.4243	22.8235
DATA	1969	24	14	0	0	A_04_P074167	A_04_P074167	7027.81	448.43	3.794518e+000	3.779809e+000	45	21	5.741346e+000	0	0	0	0	0	0	0.203368	0	0	58.0869	21.9655
DATA	1970	24	15	0	0	A_04_P080712	ENSOCUT00000002870	7053.42	448.427	2.603802e+001	4.583718e+000	71	20	6.046768e+000	0	0	0	0	0	0	24.8352	1	1	57.5363	20.2917
DATA	1971	24	16	0	0	A_04_P097578	A_04_P097578	7078.58	448.427	3.780507e+000	3.765795e+000	48	20	7.819075e+000	0	0	0	0	0	0	0.0425518	0	0	65	23.069
DATA	1972	24	17	0	0	A_04_P005855	DN890551	7104.11	448.5	3.943975e+000	3.780377e+000	50	23	8.511087e+000	0	0	0	0	0	0	3.7744	1	0	65	23.6667
DATA	1973	24	18	0	0	A_04_P088742	ENSOCUT00000009075	7129.32	448.529	6.922334e+002	6.932508e+001	713.5	21	8.206958e+000	0	0	0	0	0	0	663.413	1	1	51.7088	22.3333
DATA	1974	24	19	0	0	A_04_P032248	EB378585	7154.75	448.671	3.764165e+000	3.758018e+000	49.5	20	6.549437e+000	0	0	0	0	0	0	2.42455	0	0	48.2044	20.1707
DATA	1975	24	20	0	0	A_04_P025963	ENSOCUT00000007826	7180.11	448.56	2.864652e+002	2.889032e+001	320	22.5	6.492599e+000	0	0	0	0	0	0	275.205	1	1	51.7088	22.5
DATA	1976	24	21	0	0	A_04_P004686	ENSOCUT00000016250	7205.8	448.937	1.141194e+002	1.200955e+001	159	22	6.477005e+000	0	0	0	0	0	0	109.753	1	1	49.8279	22.8611
DATA	1977	24	22	0	0	A_04_P061662	ENSOCUT00000004989	7230.88	448.615	1.470969e+004	1.470974e+003	14136	22	6.166484e+000	0	0	0	0	0	0	14158.6	1	1	53.8203	21.5946
DATA	1978	24	23	0	0	A_04_P069413	ENSOCUT00000002247	7256.5	448.5	1.546238e+003	1.546689e+002	1517	25.5	9.911157e+000	0	0	0	0	0	0	1489.47	1	1	57.5363	26.9
DATA	1979	24	24	0	0	A_04_P005031	NM_001195762	7281.67	448.5	5.559032e+002	5.571550e+001	574	24	8.207370e+000	0	0	0	0	0	0	535.859	1	1	57.5363	25.1333
DATA	1980	24	25	0	0	A_04_P007428	A_04_P007428	7307	448.5	2.523186e+003	2.523461e+002	2413.5	21	5.588933e+000	0	0	0	0	0	0	2433.66	1	1	48.5334	21.0256
DATA	1981	24	26	0	0	A_04_P083137	ENSOCUT00000004762	7332.46	448.687	4.270748e+001	5.669251e+000	87.5	22	5.256945e+000	0	0	0	0	0	0	41.2147	1	1	51.7088	22.2759
DATA	1982	24	27	0	0	A_04_P049002	XM_002720692	7358	448.545	1.054385e+001	3.873137e+000	58.5	23	6.392879e+000	0	0	0	0	0	0	10.1796	1	0	55.8519	21.6857
DATA	1983	24	28	0	0	A_04_P018989	XM_002716175	7383.42	448.573	4.833483e+005	4.833483e+004	466998	25	1.383301e+001	0	0	0	0	0	0	466824	1	1	57.5363	29.069
DATA	1984	24	29	0	0	A_04_P048446	ENSOCUT00000002685	7408.65	448.909	7.180943e+002	7.190593e+001	734	23.5	6.482758e+000	0	0	0	0	0	0	693.794	1	1	49.5074	23.8846
DATA	1985	24	30	0	0	A_04_P087125	ENSOCUT00000011858	7434.37	448.704	1.122175e+001	3.888724e+000	59	23	6.604872e+000	0	0	0	0	0	0	10.8444	1	0	48.2044	22.0714
DATA	1986	24	31	0	0	A_04_P075813	A_04_P075813	7459.58	448.573	8.966189e+004	8.966190e+003	90999.5	26	4.213860e+000	0	0	0	0	0	0	86662.6	1	1	57.5363	25.8571
DATA	1987	24	32	0	0	A_04_P019209	ENSOCUT00000011299	7484.88	448.779	4.367803e+003	4.367962e+002	4254	25	7.081401e+000	0	0	0	0	0	0	4222.48	1	1	54.1152	24.2903
DATA	1988	24	33	0	0	A_04_P043559	ENSOCUT00000011671	7510.5	448.648	9.049383e+001	9.784756e+000	138	20	4.923437e+000	0	0	0	0	0	0	87.4914	1	1	65	20.3667
DATA	1989	24	34	0	0	A_04_P005775	DN890628	7535.73	449.357	1.363372e+004	1.363377e+003	13257.5	23	4.669761e+000	0	0	0	0	0	0	13183.8	1	1	46.8651	23.84
DATA	1990	24	35	0	0	A_04_P083254	ENSOCUT00000012906	7561.42	448.573	3.735704e+000	3.721333e+000	50.5	22	7.013358e+000	0	0	0	0	0	0	0.341904	0	0	65	21.5172
DATA	1991	24	36	0	0	A_04_P074453	ENSOCUT00000017331	7586.5	448.648	3.735613e+000	3.721073e+000	49.5	22	8.350459e+000	0	0	0	0	0	0	-0.858613	0	0	57.5363	23.2143
DATA	1992	24	37	0	0	A_04_P077721	ENSOCUT00000006560	7612	448.681	1.782909e+001	4.126186e+000	68.5	23.5	5.801803e+000	0	0	0	0	0	0	17.2397	1	0	58.0869	23.8333
DATA	1993	24	38	0	0	A_04_P035552	A_04_P035552	7637.1	449.397	1.413551e+001	3.980319e+000	63	24.5	8.106973e+000	0	0	0	0	0	0	13.6691	1	0	47.5395	24.3611
DATA	1994	24	39	0	0	A_04_P093087	ENSOCUT00000002856	7662.5	449	2.337758e+005	2.337758e+004	224939	27	9.693454e+000	0	0	0	0	0	0	226035	1	1	54.1152	28.0345
DATA	1995	24	40	0	0	A_04_P037848	ENSOCUT00000031117	7687.53	448.816	1.345440e+002	1.395966e+001	158	24	7.233194e+000	0	0	0	0	0	0	130.074	1	1	39.4933	25.3704
DATA	1996	24	41	0	0	A_04_P010136	ENSOCUT00000029883	7713.5	449.012	6.110019e+003	6.110132e+002	5931	23	6.335574e+000	0	0	0	0	0	0	5906.55	1	1	49.8279	24.5143
DATA	1997	24	42	0	0	A_04_P023470	EB376600	7739	449	5.357299e+001	6.523648e+000	103	24	5.769689e+000	0	0	0	0	0	0	51.782	1	1	54.9904	24.5313
DATA	1998	24	43	0	0	A_04_P029241	XM_002715765	7764.29	449.222	1.665708e+004	1.665712e+003	16273	23	7.463928e+000	0	0	0	0	0	0	16098.3	1	1	45.1352	24.9091
DATA	1999	24	44	0	0	A_04_P011356	DN883139	7789.5	449	5.204299e+004	5.204300e+003	51548.5	26	7.041356e+000	0	0	0	0	0	0	50286.7	1	1	54.1152	25.1071
DATA	2000	24	45	0	0	A_04_P021196	EB378915	7815.37	449.404	7.565320e+000	3.800377e+000	58	23	4.775183e+000	0	0	0	0	0	0	7.30893	1	0	57.8122	23.5652
DATA	2001	24	46	0	0	A_04_P013693	ENSOCUT00000010492	7840.5	449.352	5.002206e+000	3.758615e+000	56	21.5	7.424987e+000	0	0	0	0	0	0	4.83156	1	0	65	23
DATA	2002	24	47	0	0	A_04_P011057	DN883665	7865.81	449.481	1.281098e+004	1.281103e+003	12075	25	6.070103e+000	0	0	0	0	0	0	12371	1	1	49.8279	25.3333
DATA	2003	24	48	0	0	A_04_P083397	ENSOCUT00000011528	7891.09	449.658	4.208145e+002	4.224618e+001	443	21	5.639407e+000	0	0	0	0	0	0	406.256	1	1	49.1849	21.6071
DATA	2004	24	49	0	0	A_04_P056787	ENSOCUT00000004062	7916.58	449.427	2.323752e+001	4.393222e+000	74.5	22.5	6.819978e+000	0	0	0	0	0	0	22.4257	1	1	57.5363	24.0625
DATA	2005	24	50	0	0	A_04_P005081	ENSOCUT00000004024	7941.81	449.467	1.005629e+003	1.006320e+002	1015	21	5.847602e+000	0	0	0	0	0	0	970.157	1	1	49.5074	23.25
DATA	2006	24	51	0	0	A_04_P056943	ENSOCUT00000002763	7967.44	449.532	2.203097e+002	2.234468e+001	263	21	6.073437e+000	0	0	0	0	0	0	212.455	1	1	49.8279	22.4615
DATA	2007	24	52	0	0	A_04_P062213	A_04_P062213	7992.95	449.477	3.747409e+000	3.732824e+000	44	23	7.929803e+000	0	0	0	0	0	0	-5.20847	0	0	55.8519	23.8966
DATA	2008	24	53	0	0	A_04_P048772	ENSOCUT00000005062	8018.42	449.427	9.058790e+000	3.843006e+000	58	23	7.163033e+000	0	0	0	0	0	0	8.72742	1	0	65	22.5128
DATA	2009	24	54	0	0	A_04_P048507	ENSOCUT00000002969	8043.58	449.427	6.307848e+002	6.318906e+001	643	29	9.895887e+000	0	0	0	0	1	0	607.377	1	1	65	32
DATA	2010	24	55	0	0	A_04_P031112	DN890973	8069.11	449.5	2.995568e+001	4.791027e+000	75.5	35	2.848391e+001	0	0	1	0	1	0	28.8264	1	1	56.9804	43.3333
DATA	2011	24	56	0	0	A_04_P098537	A_04_P098537	8094.63	449.712	5.352171e+000	3.779623e+000	54	22.5	6.416126e+000	0	0	0	0	0	0	5.14698	1	0	48.5334	23.75
DATA	2012	24	57	0	0	A_04_P095316	ENSOCUT00000004660	8119.89	449.5	6.207029e+001	7.249025e+000	107	24	5.801156e+000	0	0	0	0	0	0	59.6437	1	1	65	23.8182
DATA	2013	24	58	0	0	A_04_P079227	A_04_P079227	8145.42	449.427	2.696884e+002	2.722800e+001	314	24	6.201283e+000	0	0	0	0	0	0	258.922	1	1	57.5363	24.5484
DATA	2014	24	59	0	0	A_04_P013806	ENSOCUT00000030059	8170.58	449.427	5.707687e+002	5.720000e+001	603.5	23	4.050407e+000	0	0	0	0	0	0	547.472	1	1	57.5363	22.6667
DATA	2015	24	60	0	0	A_04_P007331	DN889061	8196.11	449.5	1.205819e+002	1.262936e+001	166	21.5	5.630705e+000	0	0	0	0	0	0	115.54	1	1	56.9804	21.6053
DATA	2016	24	61	0	0	A_04_P045728	ENSOCUT00000007589	8221.34	449.878	2.819600e+004	2.819603e+003	26390	23.5	4.676126e+000	0	0	0	0	0	0	26987.5	1	1	48.8603	23.8846
DATA	2017	24	62	0	0	A_04_P001606	NM_001082379	8246.67	449.5	2.540906e+005	2.540906e+004	242843	22	8.678133e+000	0	0	0	0	0	0	242881	1	1	57.5363	25.32
DATA	2018	24	63	0	0	A_04_P072677	A_04_P072677	8272.42	449.573	3.784189e+000	3.769460e+000	46	24	6.366341e+000	0	0	0	0	0	0	-3.40462	0	0	57.5363	22.697
DATA	2019	24	64	0	0	A_04_P053692	ENSOCUT00000016858	8297.58	449.573	3.789959e+000	3.775445e+000	47.5	20	5.172159e+000	0	0	0	0	0	0	0.40221	0	0	65	21.4138
DATA	2020	24	65	0	0	A_04_P068677	ENSOCUT00000001421	8323	449.545	2.152354e+001	4.351223e+000	66.5	21	7.650671e+000	0	0	0	0	0	0	20.4791	1	1	55.8519	23.5455
DATA	2021	24	66	0	0	A_04_P025563	EB374322	8348.35	449.886	1.463263e+004	1.463268e+003	13481	21	5.636226e+000	0	0	0	0	0	0	13897.4	1	1	50.1463	21.7273
DATA	2022	24	67	0	0	A_04_P089074	ENSOCUT00000000054	8373.62	449.705	1.201287e+003	1.201886e+002	1158	21	6.876246e+000	0	0	0	0	0	0	1138.61	1	1	50.4627	22.4
DATA	2023	24	68	0	0	A_04_P096677	XM_002713152	8399.31	450.128	3.819320e+000	3.804455e+000	46	19	3.399510e+000	0	0	0	0	0	0	-1.54963	0	0	49.1849	19.16
DATA	2024	24	69	1028	1	(+)E1A_r60_1	E1A_r60_1	8424.58	449.573	3.828711e+000	3.813810e+000	38	20	4.856433e+000	0	0	0	0	0	0	-7.83188	0	0	65	20.5806
DATA	2025	24	70	0	0	A_04_P059268	ENSOCUT00000002284	8450	449.545	1.760931e+001	4.209813e+000	62	22	6.433822e+000	0	0	0	0	0	0	16.5698	1	0	55.8519	23.9744
DATA	2026	24	71	0	0	A_04_P097513	A_04_P097513	8475.6	449.8	3.849684e+000	3.834701e+000	47	21	4.023106e+000	0	0	0	0	0	0	-1.25381	0	0	47.2035	20.2353
DATA	2027	24	72	0	0	A_04_P033476	NM_001082667	8500.58	449.805	5.443578e+000	3.884676e+000	51	20	4.353013e+000	0	0	0	0	0	0	5.09224	1	0	50.1463	19.7778
DATA	2028	24	73	0	0	A_04_P009052	DN887226	8526.14	449.813	3.846262e+001	5.448646e+000	81	20	5.385058e+000	0	0	0	0	0	0	35.8596	1	1	50.4627	20.3667
DATA	2029	24	74	0	0	A_04_P089932	ENSOCUT00000000176	8551.5	449.648	3.888398e+000	3.890032e+000	50	22	6.357636e+000	0	0	0	0	0	0	3.3516	0	0	57.5363	21.8333
DATA	2030	24	75	0	0	A_04_P100206	ENSOCUT00000000655	8577	450	5.013666e+001	6.344735e+000	89.5	22	5.527361e+000	0	0	0	0	0	0	46.3948	1	1	54.9904	22.1379
DATA	2031	24	76	0	0	A_04_P024571	EB375491	8602.5	450	3.919960e+000	3.904703e+000	43	21	6.070593e+000	0	0	0	0	0	0	-4.10014	0	0	54.1152	21.1714
DATA	2032	24	77	0	0	A_04_P042789	A_04_P042789	8627.75	450.524	3.937386e+000	3.922061e+000	40	21	6.046415e+000	0	0	0	0	0	0	-4.85374	0	0	43.7019	20.3226
DATA	2033	24	78	0	0	A_04_P032862	ENSOCUT00000033044	8653.5	450	1.775974e+005	1.775974e+004	161997	20	9.364424e+000	0	0	0	0	0	0	162120	1	1	54.1152	22.8857
DATA	2034	24	79	0	0	A_04_P050625	ENSOCUT00000005930	8678.34	450.123	5.115329e+003	5.115482e+002	4531	20	4.331975e+000	0	0	0	0	0	0	4645.91	1	1	48.5334	20.1379
DATA	2035	24	80	0	0	A_04_P017809	DN887044	8704	450	3.607498e+001	5.374631e+000	75.5	20	5.031300e+000	0	0	0	0	0	0	32.5803	1	1	54.9904	19.7742
DATA	2036	24	81	0	0	A_04_P092035	ENSOCUT00000012918	8729.5	450	2.222165e+002	2.258020e+001	245.5	21	6.189597e+000	0	0	0	0	0	0	199.492	1	1	54.1152	21.5556
DATA	2037	24	82	0	0	A_04_P031227	A_04_P031227	8754.78	450.531	4.049029e+000	4.044463e+000	46.5	23	6.059534e+000	0	0	0	0	0	0	2.68248	0	0	44.4243	23.2222
DATA	2038	24	83	66	1	DarkCorner	DarkCorner	8780.14	450.466	4.076622e+000	4.060755e+000	40	18	3.857241e+000	0	0	0	0	0	0	-5.15712	0	0	52.3208	17.7143
DATA	2039	24	84	66	1	DarkCorner	DarkCorner	8805.64	450.594	4.106344e+000	4.090362e+000	38	21	5.848960e+000	0	0	0	0	0	0	-5.04855	0	0	47.5395	20.1765
DATA	2040	24	85	66	1	DarkCorner	DarkCorner	8831.15	450.957	4.138168e+000	4.122062e+000	42	19	5.703125e+000	0	0	0	0	0	0	-2.22185	0	0	46.8651	19.3504
DATA	2041	25	1	66	1	DarkCorner	DarkCorner	6685.27	455.024	3.990038e+000	3.974508e+000	39	19	6.175263e+000	0	0	0	0	0	0	-6.98816	0	0	51.0895	19.4309
DATA	2042	25	2	66	1	DarkCorner	DarkCorner	6710.13	454.923	3.967268e+000	3.951828e+000	39	21	7.467734e+000	0	0	0	0	0	0	-7.37758	0	0	48.5334	21.2727
DATA	2043	25	3	0	0	A_04_P087453	ENSOCUT00000009360	6735.81	455.436	4.192892e+000	3.952006e+000	47	18.5	6.196410e+000	0	0	0	0	0	0	3.83908	1	0	50.1463	20.6071
DATA	2044	25	4	0	0	A_04_P006051	DN890368	6761.08	455.63	3.120555e+001	5.002374e+000	74.5	19	5.922894e+000	0	0	0	0	0	0	28.7183	1	1	48.5334	19.4857
DATA	2045	25	5	0	0	A_04_P029121	EC625785	6786.44	455.262	3.906723e+000	3.891527e+000	46	18	7.054322e+000	0	0	0	0	0	0	0.0781252	0	0	50.7771	19.675
DATA	2046	25	6	0	0	A_04_P057378	XM_002714241	6812	455.455	8.695784e+000	3.970626e+000	53.5	23	5.704689e+000	0	0	0	0	0	0	8.07598	1	0	65	22.25
DATA	2047	25	7	0	0	A_04_P001244	NM_001082081	6837.5	455.5	1.463557e+001	4.126677e+000	61.5	21	6.892569e+000	0	0	0	0	0	0	13.6481	1	0	57.5363	22.2162
DATA	2048	25	8	0	0	A_04_P047372	ENSOCUT00000013405	6862.67	455.5	3.859106e+000	3.844088e+000	48	23	6.217717e+000	0	0	0	0	0	0	0.0384345	0	0	57.5363	23.08
DATA	2049	25	9	0	0	A_04_P074658	XM_002710279	6888.33	455.5	3.870716e+000	3.850147e+000	50	22.5	6.956703e+000	0	0	0	0	0	0	3.63574	1	0	65	22.7059
DATA	2050	25	10	0	0	A_04_P000211	NM_001082746	6913.5	455.5	1.184731e+005	1.184731e+004	110794	25	8.169659e+000	0	0	0	0	0	0	111633	1	1	57.5363	25.08
DATA	2051	25	11	0	0	A_04_P002902	NM_001082123	6939.11	455.5	6.276217e+004	6.276218e+003	58154	23	7.145342e+000	0	0	0	0	0	0	59313.9	1	1	56.9804	24.5484
DATA	2052	25	12	0	0	A_04_P020645	EB379459	6964.5	455.5	3.130661e+001	4.921255e+000	79.5	23	8.338370e+000	0	0	0	0	0	0	29.6661	1	1	57.5363	23.1818
DATA	2053	25	13	0	0	A_04_P036208	A_04_P036208	6989.67	455.5	3.802635e+000	3.798371e+000	50	21.5	6.534956e+000	0	0	0	0	0	0	2.68546	0	0	57.5363	22.4375
DATA	2054	25	14	0	0	A_04_P001491	NM_001101687	7015.33	455.5	3.794039e+000	3.779272e+000	46	24	1.144201e+001	0	0	0	0	0	0	-0.274055	0	0	65	27.6667
DATA	2055	25	15	0	0	A_04_P082807	ENSOCUT00000002123	7040.58	455.573	3.217180e+001	4.957329e+000	78	23	6.837122e+000	0	0	0	0	0	0	30.6919	1	1	57.5363	23.2903
DATA	2056	25	16	0	0	A_04_P026566	ENSOCUT00000013299	7065.74	456.222	2.298997e+004	2.299000e+003	22408	23	6.349731e+000	0	0	0	0	0	0	21974.9	1	1	47.2035	22.3704
DATA	2057	25	17	0	0	A_04_P096942	A_04_P096942	7091.19	455.581	7.167256e+001	8.092904e+000	117.5	22	7.944477e+000	0	0	0	0	0	0	68.6157	1	1	49.1849	22.8718
DATA	2058	25	18	0	0	A_04_P055630	ENSOCUT00000002756	7116.56	456.232	1.691719e+004	1.691723e+003	16470	22.5	8.143311e+000	0	0	0	0	0	0	16221.7	1	1	46.8651	23.4063
DATA	2059	25	19	0	0	A_04_P098585	ENSOCUT00000010022	7142.01	456.015	4.475622e+000	3.774052e+000	53	22	6.809904e+000	0	0	0	0	0	0	4.29728	1	0	46.8651	21.5143
DATA	2060	25	20	1028	1	(+)E1A_r60_a135	E1A_r60_a135	7167.87	455.79	3.757587e+000	3.742962e+000	44	22	6.898832e+000	0	0	0	0	0	0	-4.64952	0	0	44.7812	21.9737
DATA	2061	25	21	0	0	A_04_P078632	ENSOCUT00000016824	7192.74	456.029	8.111405e+002	8.120018e+001	825	23	6.477887e+000	0	0	0	0	0	0	780.595	1	1	46.8651	23.4857
DATA	2062	25	22	0	0	A_04_P022051	EB378003	7218.08	456.238	1.214698e+004	1.214704e+003	11607.5	22	6.436314e+000	0	0	0	0	0	0	11701	1	1	45.4864	22.6364
DATA	2063	25	23	0	0	A_04_P094492	ENSOCUT00000001723	7243.58	455.573	1.208809e+002	1.265122e+001	161.5	23.5	6.810459e+000	0	0	0	0	0	0	116.529	1	1	57.5363	23.2647
DATA	2064	25	24	0	0	A_04_P079323	ENSOCUT00000015886	7268.93	456.418	1.289369e+004	1.289374e+003	12710	24.5	7.826496e+000	0	0	0	0	0	0	12440.2	1	1	45.835	25.3125
DATA	2065	25	25	0	0	A_04_P063153	ENSOCUT00000006505	7294.13	456.027	8.846262e+001	9.599361e+000	137	23.5	6.372114e+000	0	0	0	0	0	0	85.4004	1	1	47.5395	22.8684
DATA	2066	25	26	0	0	A_04_P087112	ENSOCUT00000016142	7319.91	455.935	3.739638e+000	3.727658e+000	52	22	4.636719e+000	0	0	0	0	0	0	1.33802	0	0	54.4085	21.1714
DATA	2067	25	27	0	0	A_04_P005706	DN890692	7345.2	456.296	1.563063e+001	4.037924e+000	66	22	5.812581e+000	0	0	0	0	0	0	15.1057	1	0	46.8651	21.1765
DATA	2068	25	28	0	0	A_04_P005548	ENSOCUT00000017891	7370.5	456	3.733387e+002	3.751893e+001	416	23.5	9.441618e+000	0	0	0	0	0	0	360.928	1	1	54.1152	24.2188
DATA	2069	25	29	0	0	A_04_P073892	A_04_P073892	7396.39	455.931	3.666355e+001	5.223501e+000	85	24.5	1.095235e+001	0	0	0	0	0	0	35.4564	1	1	53.8203	26.6667
DATA	2070	25	30	0	0	A_04_P090663	ENSOCUT00000015498	7421.44	456.027	1.212536e+002	1.268303e+001	165.5	23	6.547101e+000	0	0	0	0	0	0	117.295	1	1	48.5334	22.3103
DATA	2071	25	31	0	0	A_04_P087687	ENSOCUT00000013759	7447	456	3.472866e+001	5.088192e+000	84	25	6.409763e+000	0	0	0	0	0	0	33.6021	1	1	54.9904	23.5333
DATA	2072	25	32	0	0	A_04_P049332	ENSOCUT00000016669	7472.5	456	7.621416e+000	3.795391e+000	57	26	4.634562e+000	0	0	0	0	0	0	7.37547	1	0	54.1152	25.6667
DATA	2073	25	33	0	0	A_04_P015412	AY171710	7497.5	456	3.732137e+000	3.719715e+000	49	21	6.735386e+000	0	0	0	0	0	0	1.21052	0	0	54.1152	22.7059
DATA	2074	25	34	0	0	A_04_P084583	ENSOCUT00000002908	7523.09	456.386	3.029937e+002	3.052652e+001	338.5	21	5.615404e+000	0	0	0	0	0	0	293.296	1	1	57.259	22.0741
DATA	2075	25	35	0	0	A_04_P102572	ENSOCUT00000001354	7548.5	456.352	5.649850e+001	6.762839e+000	104.5	23	7.309837e+000	0	0	0	0	0	0	54.6929	1	1	57.5363	23.6061
DATA	2076	25	36	0	0	A_04_P024578	EB374087	7573.89	456.5	9.891439e+003	9.891508e+002	9446.5	20.5	7.515223e+000	0	0	0	0	0	0	9575.75	1	1	54.1152	21.0833
DATA	2077	25	37	0	0	A_04_P043817	ENSOCUT00000012150	7598.87	456.3	9.877895e+003	9.877965e+002	9624.5	25	7.228694e+000	0	0	0	0	0	0	9562.28	1	1	47.2035	24.4412
DATA	2078	25	38	0	0	A_04_P007146	ENSOCUT00000027975	7624.51	456.644	5.697774e+002	5.709884e+001	598.5	25	6.967577e+000	0	0	0	0	0	0	551.581	1	1	48.5334	24.9333
DATA	2079	25	39	0	0	A_04_P075445	ENSOCUT00000002310	7650	456.455	2.057432e+002	2.090740e+001	248.5	26.5	8.370963e+000	0	0	0	0	0	0	199.155	1	1	55.8519	25.3889
DATA	2080	25	40	0	0	A_04_P047918	ENSOCUT00000013671	7675.26	456.729	6.590158e+003	6.590263e+002	6405.5	27	6.336002e+000	0	0	0	0	0	0	6378.86	1	1	46.8651	26.8333
DATA	2081	25	41	0	0	A_04_P081192	ENSOCUT00000015826	7700.69	456.662	3.362303e+003	3.362509e+002	3277	23	7.011640e+000	0	0	0	0	0	0	3254.12	1	1	48.5334	23.5588
DATA	2082	25	42	0	0	A_04_P076640	ENSOCUT00000009672	7726.4	456.736	2.306969e+002	2.336739e+001	275.5	23	6.835422e+000	0	0	0	0	0	0	223.248	1	1	48.5334	24.9667
DATA	2083	25	43	0	0	A_04_P098787	ENSOCUT00000006640	7751.58	456.427	3.237546e+001	4.930691e+000	79	22	5.987180e+000	0	0	0	0	0	0	31.324	1	1	57.5363	23.6818
DATA	2084	25	44	0	0	A_04_P049684	A_04_P049684	7777.11	456.5	1.715747e+001	4.096135e+000	66	22.5	7.006743e+000	0	0	0	0	0	0	16.5975	1	0	56.9804	24.6389
DATA	2085	25	45	0	0	A_04_P049687	ENSOCUT00000001541	7802.26	456.737	1.229446e+003	1.230009e+002	1243	25	6.937764e+000	0	0	0	0	0	0	1189.13	1	1	49.5074	25.1515
DATA	2086	25	46	0	0	A_04_P085701	A_04_P085701	7827.67	456.5	1.886559e+001	4.171950e+000	69	23	7.846868e+000	0	0	0	0	0	0	18.2423	1	1	65	23.64
DATA	2087	25	47	0	0	A_04_P088819	ENSOCUT00000005537	7852.75	456.627	1.813319e+004	1.813322e+003	17353	24	4.566770e+000	0	0	0	0	0	0	17530.1	1	1	49.1849	24.1538
DATA	2088	25	48	0	0	A_04_P066108	ENSOCUT00000011386	7878.44	456.734	7.216573e+003	7.216669e+002	7014.5	25	7.804744e+000	0	0	0	0	0	0	6974.7	1	1	50.7771	25.6071
DATA	2089	25	49	0	0	A_04_P077730	ENSOCUT00000001127	7903.8	456.662	5.883049e+003	5.883166e+002	5674	22	6.951445e+000	0	0	0	0	0	0	5684.05	1	1	48.8603	23.5
DATA	2090	25	50	0	0	A_04_P078889	ENSOCUT00000015957	7929.2	456.613	2.392280e+003	2.392570e+002	2294	22	6.939925e+000	0	0	0	0	0	0	2310.54	1	1	50.4627	23.3448
DATA	2091	25	51	0	0	A_04_P084627	ENSOCUT00000008028	7954.57	456.843	1.064712e+002	1.128049e+001	152	21	4.008304e+000	0	0	0	0	0	0	102.797	1	1	47.5395	20.931
DATA	2092	25	52	0	0	A_04_P092282	ENSOCUT00000013218	7980.12	456.931	3.257914e+002	3.279177e+001	363	25	6.739685e+000	0	0	0	0	0	0	314.415	1	1	46.8651	23.9706
DATA	2093	25	53	0	0	A_04_P027621	EB374889	8005.21	456.603	1.046763e+004	1.046770e+003	9810.5	22	7.224840e+000	0	0	0	0	0	0	10096.9	1	1	50.1463	22.4857
DATA	2094	25	54	0	0	A_04_P044527	ENSOCUT00000025220	8031	456.545	3.746845e+000	3.732262e+000	51	25	8.696699e+000	0	0	0	0	0	0	-0.0979186	0	0	55.8519	25.1515
DATA	2095	25	55	0	0	A_04_P011481	XR_085412	8056.42	456.573	6.086388e+005	6.086388e+004	590354	31	1.633686e+001	0	0	0	0	1	0	586413	1	1	57.5363	35.6786
DATA	2096	25	56	0	0	A_04_P022472	EB377618	8081.41	456.203	3.751676e+000	3.737074e+000	48	22	7.437793e+000	0	0	0	0	0	0	-2.74	0	0	47.2035	22.7632
DATA	2097	25	57	0	0	A_04_P047382	ENSOCUT00000010045	8107.29	457.365	4.609062e+001	5.935148e+000	88	22.5	6.729134e+000	0	0	0	0	0	0	44.3499	1	1	44.4243	23.5938
DATA	2098	25	58	0	0	A_04_P047367	ENSOCUT00000015879	8132.5	456.648	6.317054e+000	3.795622e+000	54	24	5.340645e+000	0	0	0	0	0	0	6.07301	1	0	57.5363	23.3214
DATA	2099	25	59	0	0	A_04_P027744	EB376090	8158	456.545	2.961021e+001	4.775052e+000	75	23	4.384479e+000	0	0	0	0	0	0	28.4401	1	1	55.8519	22.0968
DATA	2100	25	60	0	0	A_04_P052446	ENSOCUT00000008596	8183.39	456.96	7.057449e+001	7.991727e+000	116	21.5	5.256213e+000	0	0	0	0	0	0	67.7214	1	1	49.1849	22.0278
DATA	2101	25	61	0	0	A_04_P068202	A_04_P068202	8208.58	456.573	2.126119e+001	4.314239e+000	71	21	5.474977e+000	0	0	0	0	0	0	20.3784	1	1	65	21.7586
DATA	2102	25	62	0	0	A_04_P028757	EC621349	8234.37	456.596	8.538031e+003	8.538114e+002	7567	23	7.479088e+000	0	0	0	0	0	0	8173.42	1	1	57.8122	25.1304
DATA	2103	25	63	0	0	A_04_P052277	ENSOCUT00000004683	8259.5	457	7.096036e+000	3.829741e+000	55	21.5	9.696815e+000	0	0	0	0	0	0	6.7843	1	0	54.1152	23.3125
DATA	2104	25	64	0	0	A_04_P077731	ENSOCUT00000001127	8284.79	457.194	5.018744e+003	5.018886e+002	4783	22	4.701639e+000	0	0	0	0	0	0	4791.32	1	1	47.5395	21.5185
DATA	2105	25	65	0	0	A_04_P083890	NM_001082078	8310	456.986	1.184576e+002	1.243274e+001	156	20	6.521200e+000	0	0	0	0	0	0	112.905	1	1	46.8651	22.0571
DATA	2106	25	66	0	0	A_04_P006821	A_04_P006821	8335.86	457.192	4.230752e+002	4.247620e+001	441	20	6.247282e+000	0	0	0	0	0	0	402.525	1	1	47.5395	21.8378
DATA	2107	25	67	0	0	A_04_P079047	A_04_P079047	8360.88	456.905	3.202965e+002	3.225300e+001	344	22	6.313766e+000	0	0	0	0	0	0	304.146	1	1	47.5395	22.3636
DATA	2108	25	68	0	0	A_04_P014691	AY171819	8386.5	457	3.812084e+000	3.797247e+000	46	20	3.621475e+000	0	0	0	0	0	0	-0.298462	0	0	54.1152	19.3214
DATA	2109	25	69	0	0	A_04_P024556	EB375513	8412.08	456.851	3.821053e+000	3.806182e+000	48	20	5.483019e+000	0	0	0	0	0	0	-0.332023	0	0	47.5395	20.7143
DATA	2110	25	70	0	0	A_04_P040161	ENSOCUT00000001962	8437.38	457.431	1.164730e+002	1.225633e+001	156	20	5.323074e+000	0	0	0	0	0	0	109.836	1	1	47.2035	21.7059
DATA	2111	25	71	0	0	A_04_P059364	A_04_P059364	8462.58	457.427	3.840861e+000	3.825912e+000	44	21	5.727604e+000	0	0	0	0	0	0	-3.46169	0	0	57.5363	21.9688
DATA	2112	25	72	0	0	A_04_P029034	EC625051	8488.09	457.386	5.970474e+001	7.097320e+000	102	20	4.407191e+000	0	0	0	0	0	0	55.982	1	1	65	19.56
DATA	2113	25	73	0	0	A_04_P065942	A_04_P065942	8513.5	457.352	4.976973e+001	6.292134e+000	92.5	18	5.097438e+000	0	0	0	0	0	0	46.5162	1	1	57.5363	18.875
DATA	2114	25	74	0	0	A_04_P072137	A_04_P072137	8538.91	457.386	4.201202e+000	3.885965e+000	50	21	6.061741e+000	0	0	0	0	0	0	3.91292	1	0	57.259	21.8214
DATA	2115	25	75	0	0	A_04_P086994	ENSOCUT00000014140	8564.42	457.427	1.359825e+003	1.360377e+002	1261.5	21	5.246862e+000	0	0	0	0	0	0	1261.74	1	1	57.5363	20.6207
DATA	2116	25	76	0	0	A_04_P094537	ENSOCUT00000006873	8589.28	457.2	6.962866e+003	6.962974e+002	6437	21	6.395234e+000	0	0	0	0	0	0	6434.94	1	1	49.1849	21.4483
DATA	2117	25	77	0	0	A_04_P059612	ENSOCUT00000011211	8615	457.474	6.354018e+003	6.354138e+002	5572	22	5.899892e+000	0	0	0	0	0	0	5846.54	1	1	49.1849	21.3611
DATA	2118	25	78	0	0	A_04_P099119	ENSOCUT00000004235	8640.42	457.427	3.672999e+002	3.693951e+001	369.5	20	6.682508e+000	0	0	0	0	0	0	336.381	1	1	57.5363	20.4516
DATA	2119	25	79	0	0	A_04_P017221	DN884152	8665.67	457.5	1.682343e+001	4.291952e+000	61	19	3.641299e+000	0	0	0	0	0	0	15.3305	1	0	57.5363	19.2917
DATA	2120	25	80	0	0	A_04_P044843	A_04_P044843	8691.42	457.427	3.205272e+001	5.102553e+000	74	22	4.012546e+000	0	0	0	0	0	0	29.0488	1	1	57.5363	22.7857
DATA	2121	25	81	0	0	A_04_P035637	ENSOCUT00000029385	8716.33	457.389	3.601215e+001	5.376868e+000	77	20	4.621414e+000	0	0	0	0	0	0	32.4527	1	1	48.2044	20.4333
DATA	2122	25	82	0	0	A_04_P081712	ENSOCUT00000000397	8742.19	457.935	3.950693e+002	3.971070e+001	395.5	22.5	6.773915e+000	0	0	0	0	0	0	353.807	1	1	49.5074	22.4118
DATA	2123	25	83	0	0	A_04_P080212	A_04_P080212	8767.46	457.816	2.215525e+001	4.611304e+000	63	23.5	7.588194e+000	0	0	0	0	0	0	19.7114	1	1	49.8279	23.1071
DATA	2124	25	84	66	1	DarkCorner	DarkCorner	8793	457.675	4.088865e+000	4.072951e+000	36.5	19	4.422523e+000	0	0	0	0	0	0	-6.53495	0	0	50.4627	18.6061
DATA	2125	25	85	66	1	DarkCorner	DarkCorner	8818.26	457.758	4.119408e+000	4.103375e+000	38	20	5.739051e+000	0	0	0	0	0	0	-4.6188	0	0	45.1352	19.881
DATA	2126	26	1	66	1	DarkCorner	DarkCorner	6697.46	462.566	3.973768e+000	3.958302e+000	36.5	20	7.489800e+000	0	0	0	0	0	0	-8.91199	0	0	51.4001	20.7609
DATA	2127	26	2	66	1	DarkCorner	DarkCorner	6723.33	462.5	3.950939e+000	3.935562e+000	40	21	7.479858e+000	0	0	0	0	0	0	-6.00046	0	0	57.5363	21.3448
DATA	2128	26	3	0	0	A_04_P023546	A_04_P023546	6748.32	463.078	8.613483e+001	9.461386e+000	127	20	5.399824e+000	0	0	0	0	0	0	79.1664	1	1	49.1849	20.3913
DATA	2129	26	4	0	0	A_04_P072375	A_04_P072375	6773.14	463.471	1.688148e+002	1.732518e+001	194	17	6.459855e+000	0	0	0	0	0	0	155.914	1	1	40.2912	18.2162
DATA	2130	26	5	0	0	A_04_P050812	ENSOCUT00000005992	6799.42	462.573	7.922081e+001	8.820339e+000	112	18	5.505379e+000	0	0	0	0	0	0	73.5025	1	1	65	20.3667
DATA	2131	26	6	0	0	A_04_P073658	ENSOCUT00000016606	6824.41	463.178	2.319881e+003	2.320202e+002	2110.5	21.5	8.237464e+000	0	0	0	0	0	0	2161.61	1	1	48.2044	23.3214
DATA	2132	26	7	0	0	A_04_P026015	EB373855	6850.42	462.573	3.861521e+000	3.846492e+000	45	21.5	6.406673e+000	0	0	0	0	0	0	-1.06989	0	0	57.5363	22.5
DATA	2133	26	8	0	0	A_04_P061368	ENSOCUT00000003405	6875.5	462.648	8.857344e+001	9.651042e+000	127.5	21	6.088976e+000	0	0	0	0	0	0	83.1504	1	1	57.5363	21.5714
DATA	2134	26	9	0	0	A_04_P064092	ENSOCUT00000001851	6900.91	462.614	2.930823e+001	4.814820e+000	71	20.5	5.533329e+000	0	0	0	0	0	0	27.6054	1	1	57.259	21.1071
DATA	2135	26	10	0	0	A_04_P055044	ENSOCUT00000010801	6926.42	462.573	2.073751e+001	4.336363e+000	67.5	23	7.866865e+000	0	0	0	0	0	0	19.5926	1	1	57.5363	23.9643
DATA	2136	26	11	0	0	A_04_P085462	ENSOCUT00000010021	6951.56	463.232	5.885489e+003	5.885612e+002	5568.5	21.5	6.899721e+000	0	0	0	0	0	0	5576.61	1	1	46.8651	21.6154
DATA	2137	26	12	0	0	A_04_P017742	DN886689	6976.94	463.348	7.082543e+002	7.092663e+001	719.5	22	5.842190e+000	0	0	0	0	0	0	672.822	1	1	45.835	21.2581
DATA	2138	26	13	0	0	A_04_P066537	ENSOCUT00000007431	7002.5	463	8.893777e+001	9.663285e+000	131.5	24	1.075662e+001	0	0	0	0	0	0	84.6833	1	1	54.1152	27.3947
DATA	2139	26	14	0	0	A_04_P036114	ENSOCUT00000002150	7027.86	463.113	1.431105e+004	1.431110e+003	13638.5	24	1.078639e+001	0	0	0	0	0	0	13655.8	1	1	49.8279	26.2903
DATA	2140	26	15	0	0	A_04_P096449	A_04_P096449	7053.5	463	1.510006e+001	4.055083e+000	62	23	5.728246e+000	0	0	0	0	0	0	14.4366	1	0	54.1152	23.2069
DATA	2141	26	16	0	0	A_04_P047771	ENSOCUT00000003056	7078.5	463	1.815774e+002	1.854234e+001	220	21	7.650777e+000	0	0	0	0	0	0	173.899	1	1	54.1152	21.6429
DATA	2142	26	17	0	0	A_04_P005093	ENSOCUT00000010373	7104	463	1.286017e+001	3.965331e+000	62	22	7.502052e+000	0	0	0	0	0	0	12.3359	1	0	54.9904	23.3243
DATA	2143	26	18	0	0	A_04_P001001	NM_001082080	7129.3	463.193	1.196139e+004	1.196145e+003	11448	22	7.598214e+000	0	0	0	0	0	0	11490.4	1	1	50.1463	22.4063
DATA	2144	26	19	0	0	A_04_P073166	ENSOCUT00000007033	7154.56	463.026	3.755552e+000	3.740935e+000	45	21.5	7.378830e+000	0	0	0	0	0	0	-2.03575	0	0	49.1849	20.9667
DATA	2145	26	20	0	0	A_04_P064477	ENSOCUT00000016397	7180.42	463.427	2.783407e+001	4.659171e+000	75.5	22	5.743919e+000	0	0	0	0	0	0	26.8039	1	1	57.5363	23.2759
DATA	2146	26	21	0	0	A_04_P007306	EB376593	7205.38	463.5	5.563932e+002	5.576439e+001	584	22.5	5.336666e+000	0	0	0	0	0	0	536.338	1	1	48.5334	22
DATA	2147	26	22	0	0	A_04_P046580	ENSOCUT00000001487	7231.09	463.386	7.693437e+002	7.702471e+001	783.5	22.5	7.505435e+000	0	0	0	0	0	0	742.267	1	1	57.259	24.1765
DATA	2148	26	23	0	0	A_04_P007849	DN888602	7256.5	463.352	1.729849e+002	1.769532e+001	213	25	6.398834e+000	0	0	0	0	0	0	167.026	1	1	57.5363	24.5152
DATA	2149	26	24	0	0	A_04_P098000	ENSOCUT00000006728	7281.58	463.427	3.324034e+001	4.991668e+000	81	24	7.675719e+000	0	0	0	0	0	0	32.1172	1	1	65	23.6667
DATA	2150	26	25	0	0	A_04_P095607	ENSOCUT00000013283	7306.98	463.556	3.780795e+002	3.799068e+001	413	23	5.206452e+000	0	0	0	0	0	0	365.528	1	1	51.0895	22.0833
DATA	2151	26	26	0	0	A_04_P086294	ENSOCUT00000012746	7332.32	463.605	5.945553e+002	5.957178e+001	628	22.5	5.030369e+000	0	0	0	0	0	0	575.112	1	1	49.5074	21.7692
DATA	2152	26	27	0	0	A_04_P078146	ENSOCUT00000014498	7358	463.455	1.189068e+001	3.903712e+000	62	25	7.615576e+000	0	0	0	0	0	0	11.5066	1	0	65	23.9459
DATA	2153	26	28	0	0	A_04_P064268	A_04_P064268	7383.42	463.427	3.731409e+000	3.717079e+000	48	23	8.969123e+000	0	0	0	0	0	0	0.366874	0	0	57.5363	24.3871
DATA	2154	26	29	66	-1	(-)3xSLv1	NegativeControl	7408.58	463.427	3.730307e+000	3.715789e+000	40.5	23	5.753346e+000	0	0	0	0	0	0	-8.30468	0	0	57.5363	22.6207
DATA	2155	26	30	0	0	A_04_P100188	ENSOCUT00000008445	7434.23	463.544	9.517651e+002	9.524898e+001	953	22.5	5.606473e+000	0	0	0	0	0	0	921.86	1	1	50.4627	20.8929
DATA	2156	26	31	0	0	A_04_P099113	ENSOCUT00000004225	7459.57	463.691	2.676554e+004	2.676556e+003	26135	26	5.008499e+000	0	0	0	0	0	0	25930	1	1	51.0895	25.1333
DATA	2157	26	32	0	0	A_04_P026001	ENSOCUT00000012669	7485.04	463.733	1.714893e+001	4.090321e+000	66	24	6.725469e+000	0	0	0	0	0	0	16.6161	1	0	49.1849	24.9429
DATA	2158	26	33	0	0	A_04_P091298	ENSOCUT00000013204	7510.25	463.627	7.098851e+002	7.108555e+001	726.5	21	6.087110e+000	0	0	0	0	0	0	687.888	1	1	49.1849	22.6429
DATA	2159	26	34	0	0	A_04_P040197	ENSOCUT00000014030	7535.63	463.678	3.759010e+003	3.759194e+002	3600	23	5.774758e+000	0	0	0	0	0	0	3642.8	1	1	52.6241	23.5652
DATA	2160	26	35	0	0	A_04_P072308	ENSOCUT00000000565	7561.33	463.5	8.423712e+001	9.205666e+000	135	22.5	8.693893e+000	0	0	0	0	0	0	81.6332	1	1	65	22.8529
DATA	2161	26	36	0	0	A_04_P007826	DN888624	7586.5	463.5	1.128218e+002	1.187741e+001	158	23	7.936407e+000	0	0	0	0	0	0	109.334	1	1	57.5363	23.6857
DATA	2162	26	37	0	0	A_04_P028898	EB376745	7611.89	463.5	3.415521e+002	3.435643e+001	376	24	5.252137e+000	0	0	0	0	0	0	330.985	1	1	56.9804	23.4194
DATA	2163	26	38	0	0	A_04_P099172	ENSOCUT00000001805	7637.18	464.216	4.796481e+003	4.796625e+002	4712	24	8.060475e+000	0	0	0	0	0	0	4648.32	1	1	47.8731	23.8333
DATA	2164	26	39	0	0	A_04_P037965	ENSOCUT00000000550	7662.37	463.64	1.164810e+003	1.165401e+002	1150	24	8.675438e+000	0	0	0	0	0	0	1128.65	1	1	48.8603	25.8214
DATA	2165	26	40	0	0	A_04_P016966	DN882417	7687.77	463.922	1.257142e+003	1.257691e+002	1226.5	24	5.703036e+000	0	0	0	0	0	0	1218.04	1	1	49.5074	24.2692
DATA	2166	26	41	0	0	A_04_P046344	ENSOCUT00000006528	7713.58	463.573	1.464321e+001	3.992487e+000	64.5	24	8.629473e+000	0	0	0	0	0	0	14.1853	1	0	57.5363	26.303
DATA	2167	26	42	0	0	A_04_P033227	A_04_P033227	7739	463.545	7.535489e+001	8.401397e+000	120.5	23	7.989159e+000	0	0	0	0	0	0	72.9872	1	1	55.8519	24.92
DATA	2168	26	43	0	0	A_04_P000108	NM_001082655	7764.14	463.743	2.248103e+003	2.248410e+002	2194	23	6.382625e+000	0	0	0	0	0	0	2177.16	1	1	48.2044	24.1875
DATA	2169	26	44	0	0	A_04_P001853	NM_001082137	7789.49	464.116	9.665058e+001	1.035475e+001	141	23	7.568375e+000	0	0	0	0	0	0	93.5877	1	1	47.5395	23.9697
DATA	2170	26	45	0	0	A_04_P066462	ENSOCUT00000015159	7815.25	464.2	3.731150e+000	3.716628e+000	48.5	24	8.062832e+000	0	0	0	0	0	0	-2.85796	0	0	41.4593	23.75
DATA	2171	26	46	0	0	A_04_P096153	ENSOCUT00000000616	7840.5	463.648	2.081505e+003	2.081837e+002	2064	22	7.142825e+000	0	0	0	0	0	0	2014.48	1	1	65	21.4074
DATA	2172	26	47	0	0	A_04_P007725	DN888702	7865.91	463.614	5.674017e+000	3.761876e+000	54	24	5.894195e+000	0	0	0	0	0	0	5.48979	1	0	57.259	24.5294
DATA	2173	26	48	0	0	A_04_P093492	ENSOCUT00000004352	7891.42	463.573	9.872081e+002	9.879087e+001	988	24.5	7.541921e+000	0	0	0	0	0	0	954.86	1	1	57.5363	25.2941
DATA	2174	26	49	0	0	A_04_P011321	ENSOCUT00000024134	7916.44	464.29	2.656654e+003	2.656914e+002	2610	22	7.371793e+000	0	0	0	0	0	0	2569	1	1	46.8651	24.52
DATA	2175	26	50	0	0	A_04_P095512	XM_002712400	7941.68	464.145	4.500812e+000	3.749438e+000	54	20	4.636809e+000	0	0	0	0	0	0	4.3506	1	0	48.8603	20.2
DATA	2176	26	51	0	0	A_04_P067066	ENSOCUT00000005981	7967.24	464.118	7.753915e+001	8.601781e+000	122.5	23	6.537190e+000	0	0	0	0	0	0	74.9196	1	1	46.1809	23.2121
DATA	2177	26	52	0	0	A_04_P092279	XM_002710028	7992.91	463.935	3.740295e+000	3.726477e+000	49	21	7.735288e+000	0	0	0	0	0	0	0.716642	0	0	54.4085	22.1875
DATA	2178	26	53	0	1	ETG09_48764	ETG09_48764	8018.1	463.714	3.742315e+000	3.727750e+000	48	22	7.155770e+000	0	0	0	0	0	0	-2.6256	0	0	45.1352	21.8286
DATA	2179	26	54	0	0	A_04_P076202	ENSOCUT00000007081	8043.5	464	3.233727e+001	4.936396e+000	79	26	1.013161e+001	0	0	0	0	0	0	31.1958	1	1	54.1152	27.129
DATA	2180	26	55	0	0	A_04_P044358	ENSOCUT00000013928	8069	464	6.093521e+001	7.145614e+000	108	24	8.757428e+000	0	0	0	0	0	0	58.7468	1	1	54.9904	25.2188
DATA	2181	26	56	0	0	A_04_P008724	DN887614	8094.9	464.104	9.444548e+001	1.015618e+001	135.5	22	6.952661e+000	0	0	0	0	0	0	90.9892	1	1	38.6789	22.3143
DATA	2182	26	57	0	0	A_04_P101676	ENSOCUT00000000831	8119.65	464.12	2.197942e+002	2.229495e+001	259	24	5.380401e+000	0	0	0	0	0	0	211.589	1	1	48.8603	24.1111
DATA	2183	26	58	0	0	A_04_P101547	ENSOCUT00000004268	8144.99	464.117	6.814290e+001	7.773579e+000	115.5	23	5.721363e+000	0	0	0	0	0	0	65.5424	1	1	48.5334	23.6552
DATA	2184	26	59	0	0	A_04_P031745	NM_001171122	8170.47	464.434	6.789292e+000	3.805368e+000	55.5	22	3.825255e+000	0	0	0	0	0	0	6.52417	1	0	49.5074	21.5152
DATA	2185	26	60	0	0	A_04_P102587	ENSOCUT00000001540	8196.09	464.386	1.785601e+001	4.151921e+000	66	20	5.602803e+000	0	0	0	0	0	0	17.1403	1	0	57.259	20.5161
DATA	2186	26	61	0	0	A_04_P038917	ENSOCUT00000012078	8221.5	464.352	3.348365e+001	5.029385e+000	82	21	5.519454e+000	0	0	0	0	0	0	32.1037	1	1	57.5363	21.4667
DATA	2187	26	62	0	0	A_04_P003271	NM_001082110	8246.58	464.427	4.920647e+004	4.920649e+003	45195.5	26	9.734324e+000	0	0	0	0	0	0	47118.9	1	1	57.5363	24.7813
DATA	2188	26	63	0	0	A_04_P081993	ENSOCUT00000002157	8272.42	464.427	4.566705e+002	4.582182e+001	457	20.5	6.774134e+000	0	0	0	0	0	0	436.666	1	1	57.5363	20.5
DATA	2189	26	64	0	0	A_04_P026511	ENSOCUT00000007072	8297.58	464.427	2.468762e+001	4.505359e+000	74.5	23.5	5.013086e+000	0	0	0	0	0	0	23.5697	1	1	57.5363	23.2
DATA	2190	26	65	0	0	A_04_P030177	DN885330	8323	464.455	2.214884e+002	2.246827e+001	256	21	6.490717e+000	0	0	0	0	0	0	211.098	1	1	55.8519	22.4
DATA	2191	26	66	0	0	A_04_P102742	NM_001082748	8348.31	464.622	1.134523e+004	1.134530e+003	10528	21	6.301660e+000	0	0	0	0	0	0	10793.1	1	1	48.5334	21.7714
DATA	2192	26	67	0	0	A_04_P031526	A_04_P031526	8373.67	464.5	3.804744e+000	3.789936e+000	36	20	3.562627e+000	0	0	0	0	0	0	-8.7599	0	0	57.5363	19.3333
DATA	2193	26	68	0	0	A_04_P006701	ENSOCUT00000030597	8399.19	464.632	1.714862e+002	1.756425e+001	203	21	6.024853e+000	0	0	0	0	0	0	162.444	1	1	46.8651	20.3333
DATA	2194	26	69	0	0	A_04_P053235	A_04_P053235	8424.58	464.427	1.371510e+002	1.423385e+001	175	22	6.455493e+000	0	0	0	0	0	0	129.601	1	1	57.5363	22.9375
DATA	2195	26	70	0	0	A_04_P018688	EB384510	8449.97	465.039	3.832431e+000	3.833201e+000	50	22	6.108542e+000	0	0	0	0	0	0	3.26509	0	0	46.8651	23.2571
DATA	2196	26	71	0	0	A_04_P075792	ENSOCUT00000002831	8475.13	464.5	2.831451e+003	2.831709e+002	2602	22	6.803361e+000	0	0	0	0	0	0	2660.99	1	1	49.8279	23.2857
DATA	2197	26	72	0	0	A_04_P002090	NM_001082682	8500.56	464.663	1.327839e+004	1.327844e+003	11827	18	4.238469e+000	0	0	0	0	0	0	12440.5	1	1	51.0895	19.2692
DATA	2198	26	73	0	0	A_04_P076448	ENSOCUT00000005462	8526.33	464.5	8.677919e+003	8.678005e+002	7944	22	7.360020e+000	0	0	0	0	0	0	8102.52	1	1	57.5363	21.6452
DATA	2199	26	74	0	0	A_04_P026911	EB372849	8551.5	464.5	1.033570e+001	4.003226e+000	56	22	6.475866e+000	0	0	0	0	0	0	9.61574	1	0	57.5363	22.4
DATA	2200	26	75	0	0	A_04_P011421	DN882944	8576.64	464.568	1.261404e+004	1.261410e+003	11181.5	21	4.892187e+000	0	0	0	0	0	0	11690.1	1	1	51.0895	21.1724
DATA	2201	26	76	0	0	A_04_P021043	XM_002712697	8602.42	464.573	4.390943e+002	4.408221e+001	423	21.5	5.824640e+000	0	0	0	0	0	0	405.194	1	1	57.5363	21.9333
DATA	2202	26	77	0	0	A_04_P016111	ENSOCUT00000006239	8627.58	464.573	3.931984e+000	3.916680e+000	40	21.5	6.424093e+000	0	0	0	0	0	0	-5.16027	0	0	65	20.8
DATA	2203	26	78	0	0	A_04_P043035	ENSOCUT00000016922	8653.21	465.26	5.848119e+002	5.861348e+001	576	20	7.857934e+000	0	0	0	0	0	0	534.645	1	1	47.8731	21.6667
DATA	2204	26	79	0	0	A_04_P014595	AY171759	8678.53	465.234	7.113973e+000	4.019731e+000	48	21	6.422137e+000	0	0	0	0	0	0	6.46991	1	0	45.1352	22.3793
DATA	2205	26	80	0	0	A_04_P081752	ENSOCUT00000008975	8704	464.545	3.994336e+000	3.979073e+000	46	21	5.409868e+000	0	0	0	0	0	0	0.429562	0	0	55.8519	22
DATA	2206	26	81	0	0	A_04_P032023	ENSOCUT00000009769	8729.55	465.171	1.431384e+002	1.486293e+001	170	19.5	8.053354e+000	0	0	0	0	0	0	128.673	1	1	49.1849	20.8529
DATA	2207	26	82	0	0	A_04_P008426	DN887893	8754.58	464.573	1.089090e+002	1.161195e+001	140.5	26	9.775480e+000	0	0	0	0	0	0	97.2827	1	1	65	27.68
DATA	2208	26	83	0	0	A_04_P033569	ENSOCUT00000023804	8780.31	464.92	1.264002e+002	1.327480e+001	157	20	5.993276e+000	0	0	0	0	0	0	112.133	1	1	48.8603	20.875
DATA	2209	26	84	66	1	DarkCorner	DarkCorner	8805.39	464.8	4.101132e+000	4.085170e+000	37	22	5.536001e+000	0	0	0	0	0	0	-6.81799	0	0	52.0157	21.7742
DATA	2210	26	85	66	1	DarkCorner	DarkCorner	8831.03	465.627	4.133003e+000	4.116917e+000	40	19	5.014667e+000	0	0	0	0	0	0	-5.15377	0	0	47.5395	19.2547
DATA	2211	27	1	66	1	DarkCorner	DarkCorner	6684.88	470.068	3.980736e+000	3.965243e+000	38	18	5.860461e+000	0	0	0	0	0	0	-6.67816	0	0	46.8651	19.2159
DATA	2212	27	2	66	1	DarkCorner	DarkCorner	6710.3	470.197	3.957340e+000	3.941937e+000	38	22	6.756883e+000	0	0	0	0	0	0	-6.89208	0	0	47.2035	21.8571
DATA	2213	27	3	0	0	A_04_P086018	A_04_P086018	6735.59	470.092	7.978515e+003	7.978611e+002	7437.5	20	6.917091e+000	0	0	0	0	0	0	7322.26	1	1	49.1849	21.6154
DATA	2214	27	4	0	0	A_04_P097915	ENSOCUT00000001623	6760.87	470.254	7.384291e+003	7.384394e+002	6808	20	5.920450e+000	0	0	0	0	0	0	6811.56	1	1	47.2035	20.1379
DATA	2215	27	5	0	0	A_04_P074302	ENSOCUT00000011349	6786.53	470.12	1.036564e+002	1.106875e+001	140.5	18.5	6.796533e+000	0	0	0	0	0	0	96.0731	1	1	48.8603	20.4167
DATA	2216	27	6	0	0	A_04_P023491	XM_002716736	6812	470	6.598287e+004	6.598288e+003	61878	21	4.850736e+000	0	0	0	0	0	0	61424.4	1	1	54.9904	20.4348
DATA	2217	27	7	0	0	A_04_P036567	ENSOCUT00000014514	6837.18	470.39	3.864367e+000	3.855668e+000	50	22.5	5.570447e+000	0	0	0	0	0	0	2.06618	0	0	48.8603	22.0667
DATA	2218	27	8	0	0	A_04_P056680	ENSOCUT00000017444	6862.61	470.069	8.516022e+004	8.516023e+003	81075	21	6.091020e+000	0	0	0	0	0	0	79898.2	1	1	53.8203	21.2857
DATA	2219	27	9	0	0	A_04_P023125	EB376956	6888.42	470.427	3.942792e+001	5.490755e+000	83.5	20.5	6.657810e+000	0	0	0	0	0	0	37.1244	1	1	57.5363	21.5333
DATA	2220	27	10	0	1	RC10	RC10	6913.5	470.352	3.824271e+000	3.809386e+000	40	22	7.693191e+000	0	0	0	0	0	0	-7.46683	0	0	57.5363	23
DATA	2221	27	11	0	0	A_04_P024668	EB375364	6939	470.455	2.877012e+002	2.901975e+001	313	26	8.539850e+000	0	0	0	0	0	0	272.549	1	1	55.8519	26.0645
DATA	2222	27	12	0	0	A_04_P040262	ENSOCUT00000010940	6964.42	470.427	3.802761e+000	3.787960e+000	43	22	1.180457e+001	0	0	0	0	0	0	-4.54158	0	0	57.5363	24.4348
DATA	2223	27	13	0	0	A_04_P041752	ENSOCUT00000007814	6989.59	470.821	1.123596e+002	1.185428e+001	154	22	3.701137e+000	0	0	0	0	0	0	106.994	1	1	50.1463	22.0714
DATA	2224	27	14	0	0	A_04_P092864	NM_001171324	7015.42	470.427	2.260877e+005	2.260877e+004	208683	23.5	1.183216e+001	0	0	0	0	0	0	215768	1	1	57.5363	27
DATA	2225	27	15	0	0	A_04_P083929	ENSOCUT00000005333	7040.35	470.543	3.457659e+002	3.478071e+001	382	23	5.456112e+000	0	0	0	0	0	0	330.649	1	1	51.0895	22.4412
DATA	2226	27	16	0	0	A_04_P085724	ENSOCUT00000000897	7065.97	470.622	1.312089e+003	1.312627e+002	1262	21	5.969366e+000	0	0	0	0	0	0	1257.08	1	1	55.2791	21.2333
DATA	2227	27	17	0	0	A_04_P091492	ENSOCUT00000015990	7091	470.5	4.687282e+002	4.702255e+001	491.5	22	4.671852e+000	0	0	0	0	0	0	449.804	1	1	49.8279	22.8529
DATA	2228	27	18	0	0	A_04_P026032	EB373838	7116.58	470.427	3.758489e+000	3.744215e+000	48	23	6.766457e+000	0	0	0	0	0	0	0.494734	0	0	65	22.4194
DATA	2229	27	19	0	0	A_04_P054253	ENSOCUT00000007134	7142.33	470.5	4.143774e+002	4.160606e+001	437	21	7.588891e+000	0	0	0	0	0	0	398.791	1	1	57.5363	21.5357
DATA	2230	27	20	0	0	A_04_P014486	AY171682	7167.51	471.183	2.110578e+003	2.110908e+002	2100.5	22	9.488780e+000	0	0	0	0	0	0	2033.82	1	1	47.8731	23.4138
DATA	2231	27	21	0	0	A_04_P052888	ENSOCUT00000005011	7192.81	470.88	2.265243e+003	2.265550e+002	2230.5	22.5	7.723485e+000	0	0	0	0	0	0	2185.08	1	1	48.2044	22.6563
DATA	2232	27	22	0	1	RC5	RC5	7218.5	470.5	3.741328e+000	3.726766e+000	44	20	5.215952e+000	0	0	0	0	0	0	-5.23226	0	0	57.5363	19.3846
DATA	2233	27	23	0	0	A_04_P056669	ENSOCUT00000007903	7243.7	470.9	3.585693e+004	3.585695e+003	33901	25	4.915960e+000	0	0	0	0	0	0	34649.6	1	1	47.2035	23.8
DATA	2234	27	24	0	0	A_04_P051262	ENSOCUT00000005854	7269.09	470.822	1.264994e+003	1.265541e+002	1233	25	6.178817e+000	0	0	0	0	0	0	1223.27	1	1	53.2255	25.2222
DATA	2235	27	25	0	0	A_04_P018818	EB384101	7294.44	470.734	2.286057e+003	2.286359e+002	2254	21	4.949891e+000	0	0	0	0	0	0	2212.02	1	1	50.7771	21.3421
DATA	2236	27	26	0	0	A_04_P050449	A_04_P050449	7319.89	470.5	6.229606e+002	6.240683e+001	663.5	22	4.815549e+000	0	0	0	0	0	0	603.09	1	1	56.9804	21.6875
DATA	2237	27	27	0	0	A_04_P024035	A_04_P024035	7345.42	470.573	4.221191e+000	3.738784e+000	54	25	7.121073e+000	0	0	0	0	0	0	4.08849	1	0	57.5363	24.75
DATA	2238	27	28	0	0	A_04_P064159	ENSOCUT00000000770	7370.71	471.167	1.333676e+004	1.333681e+003	13040	21	6.893781e+000	0	0	0	0	0	0	12923.7	1	1	45.835	22.2963
DATA	2239	27	29	0	0	A_04_P067308	ENSOCUT00000004376	7396.12	470.973	1.919660e+001	4.179009e+000	67	23	7.599194e+000	0	0	0	0	0	0	18.6075	1	1	46.8651	23.4054
DATA	2240	27	30	66	-1	(-)3xSLv1	NegativeControl	7421.58	470.573	3.725758e+000	3.711257e+000	41	23	6.348791e+000	0	0	0	0	0	0	-9.03976	0	0	57.5363	22.25
DATA	2241	27	31	0	0	A_04_P085343	ENSOCUT00000014160	7446.89	470.5	1.370162e+003	1.370664e+002	1364	24	6.742630e+000	0	0	0	0	0	0	1328.65	1	1	56.9804	23.0345
DATA	2242	27	32	0	0	A_04_P013151	AJ000651	7472.42	470.573	6.025775e+000	3.758500e+000	54.5	24	6.586401e+000	0	0	0	0	0	0	5.84421	1	0	65	24.5455
DATA	2243	27	33	0	0	A_04_P080937	ENSOCUT00000013076	7497.74	471.189	1.421464e+002	1.469059e+001	184	24	6.965063e+000	0	0	0	0	0	0	137.892	1	1	48.2044	23.4375
DATA	2244	27	34	0	0	A_04_P009911	DN885863	7523.09	470.614	1.879491e+001	4.158149e+000	68	23	6.336706e+000	0	0	0	0	0	0	18.2322	1	1	65	23.6667
DATA	2245	27	35	0	0	A_04_P040250	ENSOCUT00000014232	7548.53	471.301	2.379338e+003	2.379627e+002	2351.5	23	6.623964e+000	0	0	0	0	0	0	2308.44	1	1	47.8731	23.5758
DATA	2246	27	36	0	0	A_04_P097508	ENSOCUT00000014667	7573.73	471.357	2.604016e+004	2.604018e+003	25548	23	6.963530e+000	0	0	0	0	0	0	25264.6	1	1	46.8651	22.5429
DATA	2247	27	37	0	0	A_04_P026554	EB373281	7599.42	470.573	1.659785e+001	4.063487e+000	65	24.5	7.085548e+000	0	0	0	0	0	0	16.1013	1	0	57.5363	25.4524
DATA	2248	27	38	0	0	A_04_P078182	ENSOCUT00000001034	7624.39	471.08	4.106159e+001	5.533248e+000	87	24	5.666274e+000	0	0	0	0	0	0	39.8344	1	1	49.1849	23.76
DATA	2249	27	39	0	0	A_04_P095038	ENSOCUT00000014551	7649.8	471	1.164797e+004	1.164803e+003	11320	24	8.066258e+000	0	0	0	0	0	0	11298.9	1	1	49.1849	23.2581
DATA	2250	27	40	0	0	A_04_P029974	ENSOCUT00000013388	7675.47	471.135	1.733585e+004	1.733589e+003	16979	26	6.751596e+000	0	0	0	0	0	0	16815	1	1	48.8603	26.2593
DATA	2251	27	41	0	0	A_04_P033174	ENSOCUT00000009766	7700.75	471	4.339470e+003	4.339628e+002	4146	24	7.513429e+000	0	0	0	0	0	0	4208.5	1	1	49.1849	24.25
DATA	2252	27	42	0	0	A_04_P014158	D17418	7726.5	471	3.926403e+001	5.402335e+000	89	28	1.250575e+001	0	0	0	0	0	0	38.0735	1	1	65	28.9231
DATA	2253	27	43	0	0	A_04_P045842	ENSOCUT00000013618	7751.56	471.027	1.954179e+003	1.954531e+002	1942.5	23	7.943970e+000	0	0	0	0	0	0	1894.63	1	1	48.5334	25.76
DATA	2254	27	44	0	0	A_04_P057133	ENSOCUT00000012437	7777	471	4.507804e+001	5.839397e+000	92	22.5	5.836395e+000	0	0	0	0	0	0	43.6959	1	1	54.9904	22.5313
DATA	2255	27	45	0	0	A_04_P012563	CU465273	7802.34	471.135	8.557791e+000	3.809978e+000	56.5	23	8.149919e+000	0	0	0	0	0	0	8.2938	1	0	48.8603	22.2759
DATA	2256	27	46	0	0	A_04_P019990	EB380063	7827.74	471.1	3.728034e+000	3.713524e+000	47	23.5	7.815862e+000	0	0	0	0	0	0	-2.87816	0	0	49.8279	22.5938
DATA	2257	27	47	0	0	A_04_P097257	ENSOCUT00000004473	7853	471.5	2.372540e+003	2.372831e+002	2314	22	5.651676e+000	0	0	0	0	0	0	2298.31	1	1	49.8279	21.9459
DATA	2258	27	48	0	0	A_04_P039467	ENSOCUT00000011179	7878.5	471.5	2.975492e+002	2.998599e+001	340	24	6.434283e+000	0	0	0	0	0	0	288.155	1	1	49.1849	24.5
DATA	2259	27	49	0	0	A_04_P028378	XM_002708010	7904	471.455	1.663501e+005	1.663501e+004	161299	23	5.766837e+000	0	0	0	0	0	0	161044	1	1	55.8519	23.7778
DATA	2260	27	50	0	0	A_04_P014708	AY171825	7929.37	471.544	6.759470e+003	6.759572e+002	6702.5	20	9.013878e+000	0	0	0	0	0	0	6541.55	1	1	46.5243	22.4
DATA	2261	27	51	0	0	A_04_P091427	ENSOCUT00000009958	7954.58	471.427	3.734042e+000	3.719509e+000	48.5	23	7.381543e+000	0	0	0	0	0	0	-2.7439	0	0	57.5363	23.1111
DATA	2262	27	52	0	0	A_04_P095048	XM_002714238	7980.42	471.427	4.023562e+000	3.742898e+000	54	24	7.632895e+000	0	0	0	0	0	0	3.89045	1	0	57.5363	23.7586
DATA	2263	27	53	0	0	A_04_P014358	ENSOCUT00000009352	8005.34	471.507	3.737537e+000	3.722990e+000	47	21	7.421942e+000	0	0	0	0	0	0	-2.17423	0	0	47.8731	21.9091
DATA	2264	27	54	0	0	A_04_P052853	XM_002711704	8030.57	471.395	7.921092e+002	7.929847e+001	789.5	24	1.054004e+001	0	0	0	0	0	0	765.106	1	1	49.5074	25.3226
DATA	2265	27	55	0	0	A_04_P089332	ENSOCUT00000007656	8056.56	471.734	1.929578e+001	4.197114e+000	69.5	25	6.139406e+000	0	0	0	0	0	0	18.6271	1	1	50.7771	25.6667
DATA	2266	27	56	0	0	A_04_P042349	A_04_P042349	8081.99	471.391	8.810886e+000	3.832618e+000	58	23	7.200443e+000	0	0	0	0	0	0	8.49939	1	0	46.8651	23.2105
DATA	2267	27	57	0	0	A_04_P083712	ENSOCUT00000007450	8106.99	471.616	1.681686e+003	1.682100e+002	1658	22	5.185603e+000	0	0	0	0	0	0	1621.07	1	1	48.8603	22.2381
DATA	2268	27	58	0	0	A_04_P034972	A_04_P034972	8132.5	471.5	1.955604e+001	4.216713e+000	69.5	21	5.106791e+000	0	0	0	0	0	0	18.8351	1	1	65	22.3
DATA	2269	27	59	0	0	A_04_P099524	ENSOCUT00000006475	8157.89	471.5	2.425509e+002	2.454162e+001	281	23	5.088296e+000	0	0	0	0	0	0	233.394	1	1	56.9804	22.8571
DATA	2270	27	60	0	0	A_04_P028958	ENSOCUT00000003417	8183.48	471.759	7.689414e+002	7.698518e+001	771.5	20	5.337605e+000	0	0	0	0	0	0	739.176	1	1	50.7771	21.5185
DATA	2271	27	61	0	0	A_04_P015576	AY171780	8208.6	472.171	4.107879e+002	4.124933e+001	437	23.5	1.049332e+001	0	0	0	0	0	0	394.467	1	1	47.2035	24.4643
DATA	2272	27	62	0	0	A_04_P037070	XM_002718029	8234.33	471.5	3.766634e+000	3.751974e+000	47	25	7.211103e+000	0	0	0	0	0	0	-1.67085	0	0	57.5363	23.75
DATA	2273	27	63	0	0	A_04_P031575	AF090363	8259.5	471.5	3.771727e+000	3.757048e+000	48	23	9.519517e+000	0	0	0	0	0	0	-0.675816	0	0	57.5363	23.6061
DATA	2274	27	64	0	0	A_04_P084053	ENSOCUT00000002367	8284.71	471.908	2.279550e+003	2.279860e+002	2171.5	23.5	6.315765e+000	0	0	0	0	0	0	2179.97	1	1	49.5074	22.5
DATA	2275	27	65	0	0	A_04_P083352	ENSOCUT00000003634	8310.42	471.79	4.102781e+000	3.791036e+000	50	21	5.666889e+000	0	0	0	0	0	0	3.91698	1	0	43.7019	22.3636
DATA	2276	27	66	0	0	A_04_P010082	EB377764	8335.26	471.778	7.381765e+003	7.381861e+002	6858.5	20	5.387680e+000	0	0	0	0	0	0	7035.08	1	1	47.5395	20.2069
DATA	2277	27	67	0	0	A_04_P011151	ENSOCUT00000026127	8361	472	1.768330e+004	1.768334e+003	16587.5	20	7.596992e+000	0	0	0	0	0	0	16819.7	1	1	46.8651	21.8571
DATA	2278	27	68	0	0	A_04_P052393	ENSOCUT00000015394	8386.31	471.662	6.469114e+003	6.469225e+002	6048	20	6.060202e+000	0	0	0	0	0	0	6139.82	1	1	48.5334	19.7429
DATA	2279	27	69	0	0	A_04_P007851	DN888600	8411.6	471.844	2.112730e+004	2.112733e+003	19321.5	21	6.509317e+000	0	0	0	0	0	0	20005.7	1	1	49.8279	21.3939
DATA	2280	27	70	0	0	A_04_P007229	DN889207	8437.34	472.063	3.824429e+000	3.809544e+000	42	24	6.286983e+000	0	0	0	0	0	0	-4.20561	0	0	49.1849	24.6154
DATA	2281	27	71	0	0	A_04_P089361	ENSOCUT00000003339	8462.61	472.183	2.491070e+002	2.520188e+001	285	23	7.085666e+000	0	0	0	0	0	0	234.638	1	1	47.2035	23.96
DATA	2282	27	72	0	0	A_04_P027126	A_04_P027126	8488.09	471.614	1.528629e+001	4.125364e+000	58.5	19.5	4.354648e+000	0	0	0	0	0	0	14.3543	1	0	57.259	20
DATA	2283	27	73	0	0	A_04_P040487	ENSOCUT00000008989	8513.5	471.648	3.859156e+000	3.844916e+000	48	20	7.801961e+000	0	0	0	0	0	0	0.724907	0	0	65	21.8
DATA	2284	27	74	0	0	A_04_P008317	DN888049	8538.91	471.614	6.637348e+005	6.637348e+004	619018	23	7.524728e+000	0	0	0	0	0	0	619077	1	1	57.259	22.6923
DATA	2285	27	75	0	0	A_04_P005672	DN890718	8564.5	471.648	2.316542e+001	4.512383e+000	67	23	5.115658e+000	0	0	0	0	0	0	21.5247	1	1	65	21.5217
DATA	2286	27	76	0	0	A_04_P090318	ENSOCUT00000001516	8589.56	472.027	4.056574e+002	4.075162e+001	427.5	22	5.461013e+000	0	0	0	0	0	0	375.427	1	1	48.5334	22.4138
DATA	2287	27	77	0	0	A_04_P035977	A_04_P035977	8615.14	472.192	1.549890e+002	1.598326e+001	193	21.5	6.730645e+000	0	0	0	0	0	0	142.809	1	1	47.5395	22.1111
DATA	2288	27	78	0	0	A_04_P003511	NM_001082335	8640.5	472	5.327462e+000	3.959469e+000	47.5	22	6.406624e+000	0	0	0	0	0	0	4.88566	1	0	54.1152	21.3
DATA	2289	27	79	0	0	A_04_P025977	A_04_P025977	8665.51	472.224	5.336766e+001	6.635360e+000	94	22	4.608808e+000	0	0	0	0	0	0	48.6999	1	1	49.1849	21.8261
DATA	2290	27	80	0	0	A_04_P008452	DN887873	8691.2	472.019	1.289174e+001	4.169024e+000	56	22	6.182643e+000	0	0	0	0	0	0	11.6997	1	0	41.4593	22.9259
DATA	2291	27	81	0	0	A_04_P041637	ENSOCUT00000010411	8716.44	472.027	3.973834e+003	3.974034e+002	3625.5	22	7.529440e+000	0	0	0	0	0	0	3585.69	1	1	48.5334	22.6774
DATA	2292	27	82	0	0	A_04_P024661	EB375369	8742.07	472.214	3.649857e+004	3.649859e+003	32991.5	25	7.636766e+000	0	0	0	0	0	0	32728.8	1	1	46.8651	25.0345
DATA	2293	27	83	0	0	A_04_P090287	A_04_P090287	8767.5	472.352	1.162762e+001	4.203189e+000	55	27	9.800263e+000	0	0	0	0	0	0	10.3579	1	0	57.5363	27.3871
DATA	2294	27	84	66	1	DarkCorner	DarkCorner	8793.1	472.926	4.083683e+000	4.067789e+000	39	20	5.522583e+000	0	0	0	0	0	0	-3.92207	0	0	50.7771	20.9677
DATA	2295	27	85	66	1	DarkCorner	DarkCorner	8818.45	472.89	4.114457e+000	4.098443e+000	45	21	5.036056e+000	0	0	0	0	0	0	-0.931445	0	0	48.2044	22.1622
DATA	2296	28	1	66	1	DarkCorner	DarkCorner	6697.71	477.123	3.964289e+000	3.948860e+000	44	22	6.246765e+000	0	0	0	0	0	0	-1.35577	0	0	45.835	22.381
DATA	2297	28	2	0	0	A_04_P018051	A_04_P018051	6723.42	477.427	8.118616e+001	9.018098e+000	114	21	5.961414e+000	0	0	0	0	0	0	74.4037	1	1	65	20.5385
DATA	2298	28	3	0	0	A_04_P051852	ENSOCUT00000011306	6748.44	477.521	1.340947e+004	1.340953e+003	12289	20	5.590170e+000	0	0	0	0	0	0	12353.5	1	1	48.2044	20.4
DATA	2299	28	4	0	0	A_04_P080645	ENSOCUT00000015249	6773.89	477.5	1.856412e+001	4.307106e+000	63.5	22	6.140492e+000	0	0	0	0	0	0	17.1865	1	0	56.9804	20.8125
DATA	2300	28	5	0	0	A_04_P029271	ENSOCUT00000001757	6799.42	477.427	4.462673e+001	5.906175e+000	85	19.5	4.840717e+000	0	0	0	0	0	0	41.5044	1	1	57.5363	20.3929
DATA	2301	28	6	0	0	A_04_P075549	ENSOCUT00000012095	6824.3	477.842	1.126108e+004	1.126114e+003	10463	24	7.268352e+000	0	0	0	0	0	0	10517.4	1	1	49.5074	22.25
DATA	2302	28	7	0	0	A_04_P067573	ENSOCUT00000011971	6850.11	477.5	2.989374e+001	4.864407e+000	74	20	6.489476e+000	0	0	0	0	0	0	28.0291	1	1	56.9804	22.4483
DATA	2303	28	8	0	0	A_04_P012517	A_04_P012517	6875.5	477.5	4.941894e+001	6.248400e+000	93.5	19	5.468292e+000	0	0	0	0	0	0	46.5039	1	1	65	20.0313
DATA	2304	28	9	0	0	A_04_P014801	AY171873	6900.89	477.5	5.111760e+004	5.111761e+003	48868.5	22	8.364158e+000	0	0	0	0	0	0	48262.6	1	1	56.9804	23.6774
DATA	2305	28	10	0	0	A_04_P062282	ENSOCUT00000024162	6926.21	477.708	1.079533e+001	3.949614e+000	56	22	7.379862e+000	0	0	0	0	0	0	10.2239	1	0	47.5395	21.9355
DATA	2306	28	11	0	0	A_04_P069393	ENSOCUT00000013323	6951.58	477.573	2.611504e+005	2.611504e+004	249160	26.5	2.320791e+001	0	0	1	0	1	0	248014	1	1	57.5363	39.4583
DATA	2307	28	12	0	0	A_04_P041940	A_04_P041940	6976.56	477.653	5.021478e+003	5.021620e+002	4758	22	5.675877e+000	0	0	0	0	0	0	4781.02	1	1	53.5237	21.0417
DATA	2308	28	13	0	0	A_04_P057537	ENSOCUT00000013622	7002.5	477.5	6.545632e+001	7.553745e+000	108	22	7.016081e+000	0	0	0	0	0	0	62.4697	1	1	57.5363	23.5556
DATA	2309	28	14	0	0	A_04_P024532	ENSOCUT00000002892	7027.67	477.5	3.805592e+003	3.805778e+002	3628	24	9.858133e+000	0	0	0	0	0	0	3639.63	1	1	57.5363	24.871
DATA	2310	28	15	0	0	A_04_P054771	A_04_P054771	7053.42	477.573	5.499629e+000	3.794811e+000	52.5	21	5.410945e+000	0	0	0	0	0	0	5.27018	1	0	57.5363	21.2759
DATA	2311	28	16	0	0	A_04_P043922	ENSOCUT00000011508	7078.58	477.573	1.362807e+002	1.413413e+001	174.5	21	7.391186e+000	0	0	0	0	0	0	130.821	1	1	57.5363	21.5
DATA	2312	28	17	0	0	A_04_P006277	ENSOCUT00000000472	7103.92	478.222	5.072831e+003	5.072969e+002	4933	21	6.605193e+000	0	0	0	0	0	0	4877.79	1	1	45.4864	21.8333
DATA	2313	28	18	0	0	A_04_P094583	ENSOCUT00000007762	7129.3	478.269	2.747885e+002	2.773175e+001	312	21	7.459360e+000	0	0	0	0	0	0	264.599	1	1	46.1809	21.7273
DATA	2314	28	19	0	0	A_04_P057252	ENSOCUT00000004355	7154.58	477.573	4.001196e+005	4.001196e+004	389774	22	1.155465e+001	0	0	0	0	0	0	385728	1	1	57.5363	24.48
DATA	2315	28	20	0	0	A_04_P055532	ENSOCUT00000013602	7180.42	477.573	4.355760e+004	4.355762e+003	42277	22.5	7.726478e+000	0	0	0	0	0	0	42039.1	1	1	57.5363	23.5385
DATA	2316	28	21	0	0	A_04_P075412	ENSOCUT00000014526	7205.58	477.573	3.738924e+000	3.738166e+000	54	21	6.652900e+000	0	0	0	0	0	0	3.09962	0	0	65	21.7586
DATA	2317	28	22	0	0	A_04_P077552	ENSOCUT00000015167	7231.09	477.614	1.464640e+005	1.464640e+004	147594	23	6.352572e+000	0	0	0	0	0	0	141624	1	1	57.259	22.7
DATA	2318	28	23	0	0	A_04_P069709	ENSOCUT00000001176	7255.75	477.846	1.772169e+003	1.772559e+002	1812	26	7.636500e+000	0	0	0	0	0	0	1714.96	1	1	40.6843	27.129
DATA	2319	28	24	0	0	A_04_P028831	ENSOCUT00000031877	7281.76	478.134	2.064463e+003	2.064797e+002	2043	25	7.069927e+000	0	0	0	0	0	0	1999.29	1	1	49.5074	25.375
DATA	2320	28	25	0	0	A_04_P019979	EB380073	7307.43	478.276	8.361236e+002	8.369477e+001	849	22	4.798247e+000	0	0	0	0	0	0	810.219	1	1	48.5334	21.6471
DATA	2321	28	26	0	0	A_04_P053214	ENSOCUT00000002947	7332.5	478	1.533493e+005	1.533494e+004	147191	25	6.290191e+000	0	0	0	0	0	0	148665	1	1	54.1152	24.931
DATA	2322	28	27	0	0	A_04_P071342	ENSOCUT00000017265	7357.96	478.042	1.103564e+003	1.104187e+002	1129	27	7.363370e+000	0	0	0	0	0	0	1070.31	1	1	46.8651	27.1724
DATA	2323	28	28	0	0	A_04_P084512	ENSOCUT00000002245	7383.2	478.042	1.393537e+002	1.442041e+001	182.5	22	4.909337e+000	0	0	0	0	0	0	135.202	1	1	46.8651	22.1111
DATA	2324	28	29	0	0	A_04_P013651	ENSOCUT00000023108	7408.6	478.357	8.079427e+002	8.087928e+001	846	23	7.010569e+000	0	0	0	0	0	0	784.134	1	1	47.2035	22.925
DATA	2325	28	30	0	0	A_04_P102596	ENSOCUT00000012928	7434.5	478	5.961748e+000	3.754310e+000	59	23	5.433073e+000	0	0	0	0	0	0	5.78712	1	0	54.1152	21.5806
DATA	2326	28	31	0	0	A_04_P031466	A_04_P031466	7459.27	477.985	3.720513e+000	3.710443e+000	52	23	6.537689e+000	0	0	0	0	0	0	1.75603	0	0	46.1809	23.7931
DATA	2327	28	32	0	0	A_04_P091597	A_04_P091597	7485.04	478.239	2.592392e+001	4.522214e+000	74	21	7.137662e+000	0	0	0	0	0	0	25.1733	1	1	45.835	22.7714
DATA	2328	28	33	0	0	A_04_P017316	DN884555	7510.48	478.299	6.418452e+001	7.411053e+000	114	23	6.292265e+000	0	0	0	0	0	0	62.3322	1	1	49.8279	23.5
DATA	2329	28	34	0	0	A_04_P000772	NM_001082098	7535.58	478.427	3.719232e+000	3.708168e+000	51.5	23	6.738117e+000	0	0	0	0	0	0	1.54457	0	0	57.5363	23.7813
DATA	2330	28	35	0	0	A_04_P034548	ENSOCUT00000002597	7561.42	478.427	1.216933e+002	1.272074e+001	168.5	24	5.656214e+000	0	0	0	0	0	0	118.192	1	1	65	23.9167
DATA	2331	28	36	0	0	A_04_P080627	ENSOCUT00000000988	7586.46	478.614	1.050354e+003	1.051007e+002	1015	25	7.911105e+000	0	0	0	0	0	0	1020.15	1	1	47.5395	26.5676
DATA	2332	28	37	0	0	A_04_P056351	A_04_P056351	7611.69	478.603	2.054777e+001	4.236456e+000	68.5	25	5.599479e+000	0	0	0	0	0	0	19.956	1	1	50.4627	25.3333
DATA	2333	28	38	0	0	A_04_P063452	ENSOCUT00000008855	7637.42	478.427	7.086199e+001	7.996389e+000	117.5	24	5.909276e+000	0	0	0	0	0	0	68.8149	1	1	57.5363	22.3333
DATA	2334	28	39	0	0	A_04_P077958	ENSOCUT00000004517	7662.58	478.427	2.206141e+001	4.312491e+000	72	26	5.767669e+000	0	0	0	0	0	0	21.4221	1	1	57.5363	25.8621
DATA	2335	28	40	0	0	A_04_P021461	ENSOCUT00000000480	7688.42	478.427	1.864233e+002	1.900711e+001	226	23.5	6.127383e+000	0	0	0	0	0	0	181	1	1	57.5363	23.8
DATA	2336	28	41	0	0	A_04_P023078	EB377014	7713.58	478.427	3.519557e+005	3.519557e+004	340140	23	7.518254e+000	0	0	0	0	0	0	341670	1	1	57.5363	23.4
DATA	2337	28	42	0	0	A_04_P004423	ENSOCUT00000003581	7738.89	478.5	5.525098e+005	5.525098e+004	537950	30.5	2.181803e+001	0	0	0	0	1	0	536282	1	1	56.9804	39.7857
DATA	2338	28	43	0	0	A_04_P087988	ENSOCUT00000016266	7764.42	478.427	4.633017e+001	5.933959e+000	91	23	4.897882e+000	0	0	0	0	0	0	44.9606	1	1	57.5363	23.5484
DATA	2339	28	44	0	0	A_04_P042584	A_04_P042584	7789.69	478.732	8.294932e+000	3.799947e+000	59.5	22	5.897157e+000	0	0	0	0	0	0	8.04841	1	0	47.8731	20.9643
DATA	2340	28	45	0	0	A_04_P011907	A_04_P011907	7815.19	478.722	1.118006e+002	1.177929e+001	160	23.5	7.842250e+000	0	0	0	0	0	0	108.452	1	1	50.1463	22.8824
DATA	2341	28	46	0	0	A_04_P039184	ENSOCUT00000005678	7840.66	478.905	6.408046e+002	6.418777e+001	681	19	6.722728e+000	0	0	0	0	0	0	621.468	1	1	48.8603	20.8485
DATA	2342	28	47	0	0	A_04_P057858	A_04_P057858	7865.89	478.5	7.120472e+001	8.029633e+000	116	22	3.955607e+000	0	0	0	0	0	0	69.0325	1	1	56.9804	22.1944
DATA	2343	28	48	0	0	A_04_P019318	A_04_P019318	7891.42	478.573	1.160780e+001	3.889713e+000	61	24.5	6.737422e+000	0	0	0	0	0	0	11.2502	1	0	57.5363	24.4167
DATA	2344	28	49	0	0	A_04_P011661	DN882483	7916.58	478.573	1.684089e+001	4.077780e+000	67.5	22	3.408467e+000	0	0	0	0	0	0	16.3163	1	0	57.5363	21.6471
DATA	2345	28	50	0	0	A_04_P004206	NM_001171013	7942.15	478.836	3.130796e+003	3.131016e+002	3042.5	23	5.819077e+000	0	0	0	0	0	0	3032.18	1	1	47.5395	22.9565
DATA	2346	28	51	0	0	A_04_P006602	ENSOCUT00000000681	7967.32	478.68	8.933457e+003	8.933535e+002	8533	22	6.732576e+000	0	0	0	0	0	0	8648.17	1	1	48.8603	22.5517
DATA	2347	28	52	0	0	A_04_P056458	A_04_P056458	7992.44	478.675	3.444891e+003	3.445092e+002	3283.5	24	7.419847e+000	0	0	0	0	0	0	3333.29	1	1	49.8279	23.8519
DATA	2348	28	53	0	0	A_04_P040622	ENSOCUT00000012977	8018.42	478.573	1.145423e+001	3.892961e+000	61	21.5	7.570995e+000	0	0	0	0	0	0	11.077	1	0	57.5363	21.7941
DATA	2349	28	54	0	0	A_04_P085780	ENSOCUT00000012886	8043.58	478.573	3.931232e+000	3.743518e+000	53	27	1.033508e+001	0	0	0	0	0	0	3.79953	1	0	57.5363	28.4231
DATA	2350	28	55	0	0	A_04_P003596	NM_001082092	8068.65	478.848	3.739648e+000	3.731622e+000	52	23.5	8.243423e+000	0	0	0	0	0	0	2.13127	0	0	50.1463	25.3333
DATA	2351	28	56	0	0	A_04_P036392	A_04_P036392	8094.71	478.818	1.850588e+001	4.161943e+000	67	22	4.779636e+000	0	0	0	0	0	0	17.8616	1	0	49.5074	21.9412
DATA	2352	28	57	0	0	A_04_P066122	ENSOCUT00000017742	8119.58	478.573	3.184021e+001	4.904872e+000	82	20.5	5.171529e+000	0	0	0	0	0	0	30.7067	1	1	57.5363	21.6786
DATA	2353	28	58	0	0	A_04_P028994	EC623924	8145.42	478.573	5.975849e+004	5.975850e+003	58494.5	23	4.527600e+000	0	0	0	0	0	0	57579.1	1	1	57.5363	22.1714
DATA	2354	28	59	0	0	A_04_P019562	ENSOCUT00000001097	8170.44	478.986	2.183933e+003	2.184253e+002	2055.5	22.5	6.540289e+000	0	0	0	0	0	0	2102.36	1	1	48.5334	23.8462
DATA	2355	28	60	0	0	A_04_P045727	ENSOCUT00000007589	8195.73	479.357	3.078034e+004	3.078036e+003	30548	20	7.075074e+000	0	0	0	0	0	0	29600.1	1	1	46.8651	21.16
DATA	2356	28	61	0	0	A_04_P042404	A_04_P042404	8221.5	478.648	1.039979e+002	1.105400e+001	144	24.5	6.666964e+000	0	0	0	0	0	0	99.8811	1	1	57.5363	24.3214
DATA	2357	28	62	0	0	A_04_P071312	ENSOCUT00000001788	8247.04	479.536	4.283627e+001	5.693775e+000	91	22	7.557356e+000	0	0	0	0	0	0	41.0907	1	1	46.5243	22.3636
DATA	2358	28	63	0	0	A_04_P034257	A_04_P034257	8272.5	479	2.692784e+001	4.622029e+000	76	23	7.997075e+000	0	0	0	0	0	0	25.7916	1	1	54.1152	22.8966
DATA	2359	28	64	0	0	A_04_P085183	ENSOCUT00000012369	8297.5	479	1.177898e+004	1.177904e+003	11116.5	22	6.246866e+000	0	0	0	0	0	0	11264.4	1	1	48.5334	22.76
DATA	2360	28	65	0	0	A_04_P079282	ENSOCUT00000010058	8323	479	8.810684e+000	3.870599e+000	57	21	5.004944e+000	0	0	0	0	0	0	8.4112	1	0	54.9904	21.129
DATA	2361	28	66	0	0	A_04_P087377	ENSOCUT00000001389	8348.24	478.986	8.912375e+002	8.920370e+001	854	20	5.512369e+000	0	0	0	0	0	0	849.23	1	1	47.2035	19.4
DATA	2362	28	67	0	0	A_04_P057528	A_04_P057528	8373.5	479	3.582042e+001	5.210412e+000	81.5	20	7.609056e+000	0	0	0	0	0	0	34.0621	1	1	65	20.9091
DATA	2363	28	68	0	0	A_04_P027812	A_04_P027812	8399.5	479	2.282917e+002	2.314205e+001	256	20	5.695127e+000	0	0	0	0	0	0	216.586	1	1	54.1152	20.2188
DATA	2364	28	69	0	0	A_04_P043757	ENSOCUT00000024541	8424.5	479	3.242042e+002	3.264256e+001	347	24	8.157429e+000	0	0	0	0	0	0	306.84	1	1	54.1152	24.3929
DATA	2365	28	70	0	0	A_04_P015656	AY171824	8450	479.319	3.826656e+000	3.811762e+000	43.5	22	6.916758e+000	0	0	0	0	0	0	-3.80418	0	0	58.0869	24.1923
DATA	2366	28	71	0	0	A_04_P010031	DN885637	8475.5	479.352	2.508425e+001	4.572323e+000	73	23	7.058377e+000	0	0	0	0	0	0	23.6097	1	1	57.5363	23.8
DATA	2367	28	72	0	0	A_04_P083092	ENSOCUT00000016462	8500.44	479.467	1.383274e+003	1.383805e+002	1287	22	7.852739e+000	0	0	0	0	0	0	1297.98	1	1	49.5074	23.7
DATA	2368	28	73	0	0	A_04_P037333	ENSOCUT00000009752	8526.42	479.427	1.899695e+003	1.900084e+002	1806	20.5	8.445026e+000	0	0	0	0	0	0	1776.4	1	1	57.5363	21.9615
DATA	2369	28	74	130	1	(+)eQC-42	EQC	8551.5	479.352	3.876858e+000	3.861769e+000	41	23	6.376258e+000	0	0	0	0	0	0	-2.4926	0	0	57.5363	22.64
DATA	2370	28	75	66	-1	(-)3xSLv1	NegativeControl	8577	479.455	3.892176e+000	3.877027e+000	39	24	4.888792e+000	0	0	0	0	0	0	-5.75366	0	0	55.8519	22.8519
DATA	2371	28	76	0	0	A_04_P075767	ENSOCUT00000010248	8602.25	479.373	1.447342e+003	1.447865e+002	1371	21	5.541691e+000	0	0	0	0	0	0	1337.55	1	1	51.0895	22.6765
DATA	2372	28	77	0	0	A_04_P082937	ENSOCUT00000011250	8627.58	479.427	2.898933e+001	4.868353e+000	74	22	7.243970e+000	0	0	0	0	0	0	26.669	1	1	57.5363	22.8947
DATA	2373	28	78	0	0	A_04_P040750	ENSOCUT00000007476	8653.18	479.632	1.155388e+004	1.155395e+003	10607	20	5.881423e+000	0	0	0	0	0	0	10577	1	1	49.5074	21.3448
DATA	2374	28	79	0	0	A_04_P064439	ENSOCUT00000012999	8678.73	479.725	6.215783e+000	3.999761e+000	51	24	7.000000e+000	0	0	0	0	0	0	5.66035	1	0	50.7771	24
DATA	2375	28	80	0	0	A_04_P008361	DN887999	8703.95	479.477	5.427821e+002	5.442345e+001	534	22.5	7.873432e+000	0	0	0	0	0	0	491.518	1	1	55.8519	22.4063
DATA	2376	28	81	0	0	A_04_P082529	ENSOCUT00000000945	8729.42	479.427	2.127314e+002	2.164545e+001	236	21	7.274898e+000	0	0	0	0	0	0	191.482	1	1	57.5363	23.8
DATA	2377	28	82	0	0	A_04_P023076	EB377014	8754.58	479.427	3.873785e+005	3.873785e+004	348781	27	9.880069e+000	0	0	0	0	0	0	346474	1	1	57.5363	28.5172
DATA	2378	28	83	0	0	A_04_P057357	ENSOCUT00000017772	8780.58	480.013	3.260947e+001	5.200400e+000	76	22	5.488776e+000	0	0	0	0	0	0	28.9639	1	1	49.8279	22.28
DATA	2379	28	84	66	1	DarkCorner	DarkCorner	8805.25	479.87	4.095761e+000	4.079820e+000	41	22	6.027275e+000	0	0	0	0	0	0	-2.86246	0	0	49.5074	22.4286
DATA	2380	28	85	66	1	DarkCorner	DarkCorner	8830.89	479.5	4.128100e+000	4.112033e+000	39	19	4.893114e+000	0	0	0	0	0	0	-4.5828	0	0	56.9804	18.7665
DATA	2381	29	1	66	1	DarkCorner	DarkCorner	6685.16	484.539	3.971349e+000	3.955892e+000	40.5	19	5.934840e+000	0	0	0	0	0	0	-5.57069	0	0	49.8279	19.1779
DATA	2382	29	2	66	1	DarkCorner	DarkCorner	6710.46	484.56	3.948181e+000	3.932814e+000	40	22	5.876401e+000	0	0	0	0	0	0	-4.25229	0	0	52.0157	21.7941
DATA	2383	29	3	0	0	A_04_P085007	ENSOCUT00000012840	6735.38	484.63	3.445296e+003	3.445518e+002	3157	22	7.863841e+000	0	0	0	0	0	0	3169.09	1	1	50.7771	23
DATA	2384	29	4	0	0	A_04_P037962	ENSOCUT00000000550	6760.78	484.763	1.182709e+003	1.183350e+002	1105	22	4.684672e+000	0	0	0	0	0	0	1093.48	1	1	49.1849	21.1154
DATA	2385	29	5	0	0	A_04_P008556	DN887776	6786.53	484.827	1.749905e+003	1.750334e+002	1647	22	6.334284e+000	0	0	0	0	0	0	1625.69	1	1	51.0895	20.8621
DATA	2386	29	6	0	0	A_04_P047397	A_04_P047397	6812	484.545	3.871248e+000	3.856181e+000	43	22.5	5.735229e+000	0	0	0	0	0	0	-2.71449	0	0	55.8519	22.3214
DATA	2387	29	7	0	0	A_04_P021816	A_04_P021816	6837.42	484.573	7.640781e+000	3.915774e+000	53	20	6.331140e+000	0	0	0	0	0	0	7.1585	1	0	57.5363	20.4
DATA	2388	29	8	0	0	A_04_P085441	ENSOCUT00000013870	6862.6	484.829	4.976898e+003	4.977045e+002	4799	22	7.309847e+000	0	0	0	0	0	0	4680.36	1	1	51.0895	22.7857
DATA	2389	29	9	0	0	A_04_P040398	ENSOCUT00000024377	6888.42	484.573	5.160368e+001	6.416117e+000	96	19	7.564245e+000	0	0	0	0	0	0	48.6983	1	1	57.5363	21.303
DATA	2390	29	10	0	0	A_04_P055327	ENSOCUT00000005396	6913.5	484.648	3.815582e+000	3.800731e+000	43	22.5	7.749089e+000	0	0	0	0	0	0	-3.88435	0	0	57.5363	22.875
DATA	2391	29	11	66	-1	(-)3xSLv1	NegativeControl	6938.91	484.614	3.804435e+000	3.789628e+000	43	22	6.976557e+000	0	0	0	0	0	0	-3.98509	0	0	57.259	22.8788
DATA	2392	29	12	0	0	A_04_P096556	A_04_P096556	6964.5	484.648	3.798418e+000	3.798421e+000	52	34	2.220703e+001	0	0	0	0	1	0	3.61622	1	0	57.5363	41.25
DATA	2393	29	13	0	0	A_04_P023441	EB376618	6989.55	485.013	4.830397e+001	6.127472e+000	94	22	5.087197e+000	0	0	0	0	0	0	46.101	1	1	49.1849	20.7097
DATA	2394	29	14	0	0	A_04_P034819	A_04_P034819	7015.16	484.897	7.947830e+002	7.956726e+001	818	22	5.357138e+000	0	0	0	0	0	0	760.232	1	1	46.5243	21.0323
DATA	2395	29	15	0	0	A_04_P100348	ENSOCUT00000007449	7040.67	485.25	1.267340e+003	1.267896e+002	1273.5	20	5.836073e+000	0	0	0	0	0	0	1214.79	1	1	47.5395	20.3158
DATA	2396	29	16	0	0	A_04_P056459	A_04_P056459	7066.04	485.146	7.709211e+002	7.718311e+001	784	19	5.203174e+000	0	0	0	0	0	0	740.298	1	1	50.4627	20.1111
DATA	2397	29	17	0	0	A_04_P078760	A_04_P078760	7091.5	485	6.940725e+000	3.804641e+000	54	21	6.127589e+000	0	0	0	0	0	0	6.67596	1	0	54.1152	20.2121
DATA	2398	29	18	0	0	A_04_P027274	EB376678	7116.5	485	6.310659e+001	7.333274e+000	108	21	7.401971e+000	0	0	0	0	0	0	60.7885	1	1	54.1152	21.4074
DATA	2399	29	19	0	0	A_04_P079673	ENSOCUT00000016666	7142.39	485.069	5.040091e+002	5.053875e+001	520	20.5	8.412156e+000	0	0	0	0	0	0	486.163	1	1	65	21.1667
DATA	2400	29	20	0	0	A_04_P074402	ENSOCUT00000000778	7167.5	485	1.161020e+002	1.219337e+001	157	23	1.206261e+001	0	0	0	0	0	0	112.122	1	1	54.1152	26.1071
DATA	2401	29	21	0	0	A_04_P069246	ENSOCUT00000010936	7192.91	485.386	4.186299e+002	4.202809e+001	450	21	7.839657e+000	0	0	0	0	0	0	404.732	1	1	57.259	21.9091
DATA	2402	29	22	0	0	A_04_P025286	ENSOCUT00000027627	7218.5	485.352	1.211474e+003	1.212044e+002	1225.5	23	6.018754e+000	0	0	0	0	0	0	1172.35	1	1	57.5363	21.9444
DATA	2403	29	23	0	0	A_04_P065796	ENSOCUT00000010937	7243.58	485.427	3.729613e+000	3.719338e+000	51	21.5	5.421618e+000	0	0	0	0	0	0	1.71953	0	0	57.5363	21.1818
DATA	2404	29	24	0	0	A_04_P091178	ENSOCUT00000013421	7268.75	485.627	3.107777e+004	3.107780e+003	31216	25	5.792097e+000	0	0	0	0	0	0	30121.4	1	1	46.1809	24.75
DATA	2405	29	25	0	0	A_04_P032902	CU465472	7294.03	485.708	4.925969e+001	6.166783e+000	97	22	6.120651e+000	0	0	0	0	0	0	47.774	1	1	45.4864	22.9355
DATA	2406	29	26	0	0	A_04_P007138	A_04_P007138	7319.91	485.386	2.541754e+001	4.495657e+000	74	22	4.899707e+000	0	0	0	0	0	0	24.6631	1	1	57.259	21.5882
DATA	2407	29	27	0	0	A_04_P088609	XM_002714462	7345.42	485.427	8.957671e+002	8.965336e+001	908	26	6.516733e+000	0	0	0	0	0	0	869.582	1	1	57.5363	25.697
DATA	2408	29	28	0	0	A_04_P031220	A_04_P031220	7370.58	485.427	3.719526e+000	3.707947e+000	51.5	25	5.854559e+000	0	0	0	0	0	0	1.4234	0	0	57.5363	25
DATA	2409	29	29	0	0	A_04_P092593	ENSOCUT00000004512	7396.11	485.5	8.164199e+000	3.792752e+000	55	24	6.394684e+000	0	0	0	0	0	0	7.93111	1	0	56.9804	24.2857
DATA	2410	29	30	0	0	A_04_P050592	ENSOCUT00000003209	7421.46	485.855	1.669182e+001	4.061550e+000	66.5	24	6.909975e+000	0	0	0	0	0	0	16.2202	1	0	47.5395	23.5946
DATA	2411	29	31	0	0	A_04_P052281	ENSOCUT00000004683	7446.89	485.5	8.080778e+000	3.789327e+000	56	23	6.245392e+000	0	0	0	0	0	0	7.85363	1	0	65	23.1724
DATA	2412	29	32	0	0	A_04_P044234	A_04_P044234	7472.3	485.684	4.771862e+001	6.039189e+000	97	21	7.584873e+000	0	0	0	0	0	0	46.3855	1	1	50.7771	22.303
DATA	2413	29	33	0	0	A_04_P076055	ENSOCUT00000015347	7497.55	485.74	7.226349e+001	8.118999e+000	120	19	7.084466e+000	0	0	0	0	0	0	70.2526	1	1	49.5074	21.2414
DATA	2414	29	34	0	0	A_04_P078442	A_04_P078442	7523.06	485.708	8.040722e+002	8.049234e+001	830	23	6.869981e+000	0	0	0	0	0	0	781.746	1	1	53.2255	23.7429
DATA	2415	29	35	0	0	A_04_P001906	NM_001101707	7548.44	485.972	1.682319e+004	1.682323e+003	16449	24	6.516032e+000	0	0	0	0	0	0	16357.2	1	1	48.2044	24.1563
DATA	2416	29	36	0	0	A_04_P019656	ENSOCUT00000008190	7573.55	485.356	4.946028e+001	6.177395e+000	97	25.5	9.912314e+000	0	0	0	0	0	0	48.0857	1	1	48.5334	28.5714
DATA	2417	29	37	0	0	A_04_P046852	ENSOCUT00000016451	7599.33	485.5	1.056660e+002	1.119600e+001	153.5	24.5	6.439974e+000	0	0	0	0	0	0	102.728	1	1	57.5363	25.7353
DATA	2418	29	38	0	0	A_04_P032552	EB383317	7624.5	485.446	4.461595e+000	3.728038e+000	54	24	5.333602e+000	0	0	0	0	0	0	4.33726	1	0	49.1849	23.7742
DATA	2419	29	39	0	0	A_04_P087129	ENSOCUT00000011862	7649.86	485.863	1.882042e+003	1.882406e+002	1907	24	6.382909e+000	0	0	0	0	0	0	1829.54	1	1	47.5395	23.5294
DATA	2420	29	40	0	0	A_04_P016694	A_04_P016694	7675.5	485.5	4.778685e+001	6.044852e+000	97.5	26	6.516032e+000	0	0	0	0	0	0	46.4463	1	1	57.5363	25.1563
DATA	2421	29	41	0	0	A_04_P083512	ENSOCUT00000015281	7700.67	485.5	4.681561e+001	5.968672e+000	97	21	5.535094e+000	0	0	0	0	0	0	45.4963	1	1	65	21.1053
DATA	2422	29	42	0	0	A_04_P010918	DN883886	7726.42	485.573	8.620269e+001	9.381958e+000	133	27	8.666821e+000	0	0	0	0	0	0	83.7609	1	1	57.5363	27.3
DATA	2423	29	43	0	0	A_04_P014408	AY171717	7751.44	486.242	2.439428e+004	2.439431e+003	24436	22	5.307024e+000	0	0	0	0	0	0	23701.3	1	1	46.1809	22.5455
DATA	2424	29	44	0	0	A_04_P101270	A_04_P101270	7777.01	485.768	3.718771e+000	3.710292e+000	51	23	6.981849e+000	0	0	0	0	0	0	2.04787	0	0	50.4627	22.9394
DATA	2425	29	45	0	0	A_04_P095152	A_04_P095152	7802.59	486.041	3.184156e+001	4.885276e+000	80.5	18	6.756439e+000	0	0	0	0	0	0	30.9227	1	1	48.8603	20.129
DATA	2426	29	46	0	0	A_04_P038182	ENSOCUT00000003874	7827.92	485.987	8.854448e+001	9.598722e+000	135	20	6.767485e+000	0	0	0	0	0	0	85.9671	1	1	48.8603	21.8333
DATA	2427	29	47	0	0	A_04_P093567	ENSOCUT00000007259	7852.97	486.342	6.539391e+002	6.549888e+001	668	21	4.379194e+000	0	0	0	0	0	0	634.758	1	1	47.8731	21.0345
DATA	2428	29	48	0	0	A_04_P018976	ENSOCUT00000005184	7878.03	486.041	2.343340e+003	2.343633e+002	2202	23	5.567764e+000	0	0	0	0	0	0	2273.82	1	1	46.8651	23
DATA	2429	29	49	0	0	A_04_P034092	A_04_P034092	7904	485.681	3.724086e+000	3.709592e+000	48	24.5	7.834515e+000	0	0	0	0	0	0	-2.29339	0	0	58.0869	24.25
DATA	2430	29	50	0	0	A_04_P052177	ENSOCUT00000017837	7929.38	486	1.516305e+003	1.516759e+002	1490	22	7.426318e+000	0	0	0	0	0	0	1470.23	1	1	48.5334	20.8261
DATA	2431	29	51	0	0	A_04_P003289	NM_001082702	7954.3	486.1	1.913034e+003	1.913394e+002	1914.5	23	8.044848e+000	0	0	0	0	0	0	1854.17	1	1	47.2035	24.1429
DATA	2432	29	52	0	0	A_04_P020357	EB379739	7979.91	486.082	1.037281e+003	1.037945e+002	1040.5	23	6.728697e+000	0	0	0	0	0	0	1004.89	1	1	51.0895	22.8333
DATA	2433	29	53	0	0	A_04_P018866	EB384024	8005.28	486.095	1.626752e+002	1.668654e+001	207	24	5.826959e+000	0	0	0	0	0	0	157.514	1	1	48.8603	23.1351
DATA	2434	29	54	0	0	A_04_P060965	ENSOCUT00000010212	8031	486	5.344377e+005	5.344377e+004	519828	26	1.085480e+001	0	0	0	0	0	0	517177	1	1	54.9904	27.08
DATA	2435	29	55	0	0	A_04_P054487	A_04_P054487	8056.5	486	3.735074e+000	3.720537e+000	49.5	28.5	1.017349e+001	0	0	0	0	0	0	-0.846821	0	0	54.1152	30.25
DATA	2436	29	56	0	0	A_04_P057966	ENSOCUT00000004418	8081.34	486.081	9.754165e+001	1.044053e+001	145	23	5.257647e+000	0	0	0	0	0	0	94.2682	1	1	48.8603	24
DATA	2437	29	57	0	0	A_04_P024416	EB375663	8107.39	486.069	1.304933e+001	3.947894e+000	60.5	20	5.200517e+000	0	0	0	0	0	0	12.6014	1	0	53.8203	20.6857
DATA	2438	29	58	0	0	A_04_P019406	EB381606	8132.5	486.352	8.307954e+001	9.106459e+000	130	21	4.640286e+000	0	0	0	0	0	0	80.1629	1	1	57.5363	22.125
DATA	2439	29	59	0	0	A_04_P069662	ENSOCUT00000009603	8157.8	486.147	1.877413e+003	1.877784e+002	1846	21.5	5.260071e+000	0	0	0	0	0	0	1809.76	1	1	48.5334	21.5938
DATA	2440	29	60	0	0	A_04_P017120	A_04_P017120	8183.5	486.352	6.263112e+001	7.292975e+000	113	24	7.879413e+000	0	0	0	0	0	0	60.3123	1	1	57.5363	24.7917
DATA	2441	29	61	0	0	A_04_P002736	NM_001081989	8208.58	486.427	3.185877e+005	3.185877e+004	303699	27.5	1.123070e+001	0	0	0	0	0	0	306449	1	1	57.5363	29.7083
DATA	2442	29	62	0	0	A_04_P067842	ENSOCUT00000013251	8234.06	486.519	2.131191e+003	2.131520e+002	1998	25.5	8.011199e+000	0	0	0	0	0	0	2047.42	1	1	50.4627	25.6
DATA	2443	29	63	0	0	A_04_P049422	ENSOCUT00000000044	8259.5	486.352	3.765228e+000	3.750573e+000	48	23.5	8.179193e+000	0	0	0	0	0	0	-1.73122	0	0	57.5363	23.5625
DATA	2444	29	64	0	0	A_04_P094129	ENSOCUT00000002855	8284.81	486.506	1.243625e+004	1.243631e+003	11737.5	24	7.556730e+000	0	0	0	0	0	0	11912.8	1	1	50.4627	25.3333
DATA	2445	29	65	0	0	A_04_P032670	NM_001256300	8309.97	486.365	2.204943e+001	4.360926e+000	71	22	6.355639e+000	0	0	0	0	0	0	21.0863	1	1	49.1849	22.8438
DATA	2446	29	66	0	0	A_04_P066187	ENSOCUT00000031650	8335.31	486.338	7.118569e+002	7.128542e+001	713.5	20	5.442959e+000	0	0	0	0	0	0	679.529	1	1	48.5334	19.6774
DATA	2447	29	67	0	0	A_04_P027565	ENSOCUT00000024942	8361.05	486.418	5.680697e+001	6.821638e+000	101	21.5	7.476576e+000	0	0	0	0	0	0	54.1187	1	1	50.1463	21.8125
DATA	2448	29	68	0	0	A_04_P036477	ENSOCUT00000017580	8386.4	486.662	1.393431e+002	1.443920e+001	176	20	5.883014e+000	0	0	0	0	0	0	132.466	1	1	45.1352	19.7879
DATA	2449	29	69	0	0	A_04_P005331	DN891005	8411.89	486.5	7.971286e+000	3.876778e+000	56	23	6.747042e+000	0	0	0	0	0	0	7.5598	1	0	56.9804	22.5484
DATA	2450	29	70	0	0	A_04_P099721	ENSOCUT00000008701	8437.42	486.427	1.287178e+005	1.287178e+004	121835	21	7.008123e+000	0	0	0	0	0	0	121758	1	1	57.5363	22.3
DATA	2451	29	71	0	0	A_04_P085896	ENSOCUT00000014446	8462.79	486.72	4.528145e+001	5.920519e+000	87.5	19	6.618660e+000	0	0	0	0	0	0	42.7154	1	1	49.1849	21.16
DATA	2452	29	72	0	0	A_04_P047270	ENSOCUT00000002653	8488.11	486.5	3.840768e+000	3.836552e+000	48.5	24.5	6.491692e+000	0	0	0	0	0	0	2.69699	0	0	56.9804	25.0278
DATA	2453	29	73	0	0	A_04_P047949	A_04_P047949	8513.5	486.5	5.062565e+001	6.353133e+000	78.5	20	8.672084e+000	0	0	0	0	0	0	47.4571	1	1	57.5363	22.8286
DATA	2454	29	74	0	0	A_04_P015346	AY171677	8538.71	487.167	8.056649e+002	8.065850e+001	809.5	22.5	6.721019e+000	0	0	0	0	0	0	752.653	1	1	45.835	23.2917
DATA	2455	29	75	0	0	A_04_P021602	A_04_P021602	8564.34	486.699	1.116666e+002	1.181711e+001	145	23	6.159018e+000	0	0	0	0	0	0	103.914	1	1	48.2044	21.8276
DATA	2456	29	76	0	0	A_04_P097139	ENSOCUT00000009287	8589.51	486.636	3.652502e+004	3.652504e+003	33133	26	6.020244e+000	0	0	0	0	0	0	33851.5	1	1	49.8279	23.92
DATA	2457	29	77	0	0	A_04_P060578	ENSOCUT00000002562	8615.11	486.5	3.914839e+000	3.899602e+000	43.5	22	6.046039e+000	0	0	0	0	0	0	-0.851765	0	0	56.9804	22.3913
DATA	2458	29	78	0	0	A_04_P046226	A_04_P046226	8640.5	486.5	3.933415e+000	3.918106e+000	41	24	6.823341e+000	0	0	0	0	0	0	-3.60318	0	0	57.5363	23.8286
DATA	2459	29	79	0	0	A_04_P037162	ENSOCUT00000001626	8665.67	486.5	5.406530e+000	3.974809e+000	50	19	5.942028e+000	0	0	0	0	0	0	4.94004	1	0	57.5363	21
DATA	2460	29	80	0	0	A_04_P046937	ENSOCUT00000005548	8691.42	486.573	3.975094e+000	3.964159e+000	47	25	6.415539e+000	0	0	0	0	0	0	1.7228	0	0	57.5363	24.3226
DATA	2461	29	81	0	0	A_04_P051474	ENSOCUT00000007620	8716.64	486.87	2.507424e+004	2.507427e+003	22142	23	7.433810e+000	0	0	0	0	0	0	22654.1	1	1	46.8651	23.6923
DATA	2462	29	82	0	0	A_04_P064129	ENSOCUT00000005021	8742.29	487.258	1.656215e+004	1.656220e+003	14829	23	9.995806e+000	0	0	0	0	0	0	14870.4	1	1	45.1352	25.871
DATA	2463	29	83	0	0	A_04_P041352	ENSOCUT00000008900	8767.5	486.648	1.820316e+002	1.864482e+001	205	24.5	6.431877e+000	0	0	0	0	0	0	162.355	1	1	57.5363	25.4643
DATA	2464	29	84	0	0	A_04_P095645	ENSOCUT00000006989	8792.57	487.298	3.405638e+002	3.429779e+001	347	24.5	5.659412e+000	0	0	0	0	0	0	301.654	1	1	46.1809	24.35
DATA	2465	29	85	66	1	DarkCorner	DarkCorner	8818.42	486.573	4.109727e+000	4.093732e+000	38	19.5	5.809650e+000	0	0	0	0	0	0	-5.05296	0	0	57.5363	20.1667
DATA	2466	30	1	66	1	DarkCorner	DarkCorner	6697.5	492	3.955218e+000	3.939824e+000	41	22	6.204408e+000	0	0	0	0	0	0	-4.03858	0	0	54.1152	21.375
DATA	2467	30	2	0	0	A_04_P087024	ENSOCUT00000015300	6723.09	491.935	3.932713e+000	3.917407e+000	46	22	7.207994e+000	0	0	0	0	0	0	-1.24486	0	0	54.4085	22.1
DATA	2468	30	3	0	0	A_04_P018041	DN888453	6748.44	492.208	1.756978e+002	1.799670e+001	198	19	5.048483e+000	0	0	0	0	0	0	162.237	1	1	49.1849	20.1111
DATA	2469	30	4	0	0	A_04_P061519	ENSOCUT00000012143	6774	492	2.541674e+001	4.636322e+000	68	22	4.648693e+000	0	0	0	0	0	0	23.585	1	1	54.9904	21.9
DATA	2470	30	5	0	0	A_04_P084262	ENSOCUT00000012768	6799.03	492.056	3.875202e+000	3.860119e+000	45	23	4.565650e+000	0	0	0	0	0	0	-0.373992	0	0	46.8651	22.3871
DATA	2471	30	6	0	0	A_04_P082527	ENSOCUT00000000945	6824.44	492.208	2.890112e+002	2.915560e+001	310	20.5	5.585145e+000	0	0	0	0	0	0	270.543	1	1	49.1849	20.0769
DATA	2472	30	7	0	0	A_04_P008363	DN887999	6849.7	492.039	6.133002e+002	6.144942e+001	610	22	1.184983e+001	0	0	0	0	0	0	576.332	1	1	49.1849	24.375
DATA	2473	30	8	0	0	A_04_P002848	NM_001082285	6875.5	492.352	2.325055e+001	4.467401e+000	69.5	18.5	7.176152e+000	0	0	0	0	0	0	21.9305	1	1	57.5363	21.5526
DATA	2474	30	9	0	0	A_04_P029778	EB379869	6901	492.5	1.240857e+003	1.241439e+002	1227	22	9.380258e+000	0	0	0	0	0	0	1174.35	1	1	49.8279	24.4516
DATA	2475	30	10	0	0	A_04_P079903	ENSOCUT00000003395	6926.4	492.526	3.805077e+000	3.790267e+000	43	22	7.136397e+000	0	0	0	0	0	0	-2.99134	0	0	49.8279	21.8684
DATA	2476	30	11	0	0	A_04_P060964	ENSOCUT00000010212	6951.58	492.427	5.224102e+005	5.224102e+004	497820	26	1.448174e+001	0	0	0	0	0	0	497296	1	1	57.5363	29.4815
DATA	2477	30	12	0	0	A_04_P097017	ENSOCUT00000014287	6977.12	492.652	3.784672e+000	3.777666e+000	49.5	23	7.184744e+000	0	0	0	0	0	0	2.30445	0	0	46.5243	23.4348
DATA	2478	30	13	0	0	A_04_P070651	ENSOCUT00000012938	7002.27	492.62	2.967558e+003	2.967796e+002	2827.5	22	5.159288e+000	0	0	0	0	0	0	2838.84	1	1	50.7771	21.3056
DATA	2479	30	14	0	0	A_04_P012679	M77049	7027.58	492.427	4.765991e+000	3.783509e+000	51.5	21	5.967069e+000	0	0	0	0	0	0	4.56882	1	0	57.5363	21.0345
DATA	2480	30	15	0	0	A_04_P017696	A_04_P017696	7053.44	492.505	9.044609e+002	9.052363e+001	906.5	18.5	5.526149e+000	0	0	0	0	0	0	868.76	1	1	52.9257	20.3529
DATA	2481	30	16	0	0	A_04_P056868	ENSOCUT00000011188	7078.57	492.608	1.021935e+003	1.022619e+002	1032	19	5.473177e+000	0	0	0	0	0	0	983.31	1	1	49.1849	19.7931
DATA	2482	30	17	0	0	A_04_P014441	AY171652	7104	492.455	8.706892e+000	3.833818e+000	56	22	5.564667e+000	0	0	0	0	0	0	8.39081	1	0	55.8519	22.4138
DATA	2483	30	18	0	0	A_04_P016967	DN882417	7128.99	492.899	1.206856e+003	1.207432e+002	1192	21	8.678239e+000	0	0	0	0	0	0	1164.74	1	1	49.8279	21.3871
DATA	2484	30	19	0	0	A_04_P029483	AY171818	7154.67	492.5	3.738218e+000	3.725930e+000	49	25	2.001716e+001	0	0	0	0	1	0	1.25425	0	0	57.5363	33.9259
DATA	2485	30	20	0	0	A_04_P017972	ENSOCUT00000017895	7180	492.5	1.254401e+003	1.254952e+002	1266	24	7.789250e+000	0	0	0	0	0	0	1213.46	1	1	48.5334	23.3793
DATA	2486	30	21	0	0	A_04_P054402	ENSOCUT00000016749	7205.53	492.722	3.018290e+002	3.041074e+001	344	23	6.585107e+000	0	0	0	0	0	0	292.28	1	1	48.2044	22.3636
DATA	2487	30	22	0	0	A_04_P054079	ENSOCUT00000009137	7230.91	492.884	7.414007e+002	7.423295e+001	765	24	7.235618e+000	0	0	0	0	0	0	718.59	1	1	46.8651	24.3333
DATA	2488	30	23	0	0	A_04_P084056	ENSOCUT00000002367	7256.44	492.753	2.797361e+003	2.797607e+002	2730.5	22	5.744405e+000	0	0	0	0	0	0	2713.33	1	1	49.5074	22.2917
DATA	2489	30	24	0	0	A_04_P019544	EB380809	7281.72	493.095	3.609649e+003	3.609840e+002	3532	22.5	8.484970e+000	0	0	0	0	0	0	3503.71	1	1	48.8603	25.0714
DATA	2490	30	25	0	0	A_04_P025856	ENSOCUT00000010567	7306.96	492.747	2.648380e+002	2.674170e+001	300	22	5.083395e+000	0	0	0	0	0	0	257.198	1	1	49.5074	21.8182
DATA	2491	30	26	0	0	A_04_P044572	ENSOCUT00000013726	7332.38	492.63	9.217828e+003	9.217902e+002	8582	25	5.883335e+000	0	0	0	0	0	0	8956.16	1	1	50.7771	24.6364
DATA	2492	30	27	0	0	A_04_P099583	ENSOCUT00000009501	7357.81	492.609	1.127974e+004	1.127980e+003	10896	25	5.783198e+000	0	0	0	0	0	0	10964	1	1	53.8203	24.2857
DATA	2493	30	28	0	0	A_04_P076993	ENSOCUT00000012331	7383.01	492.857	1.204324e+003	1.204893e+002	1174	24.5	6.775522e+000	0	0	0	0	0	0	1171.06	1	1	48.5334	25.3
DATA	2494	30	29	0	0	A_04_P079709	ENSOCUT00000006106	7408.78	493.338	3.713450e+000	3.698997e+000	48	22	6.291847e+000	0	0	0	0	0	0	-1.50255	0	0	48.5334	23.4412
DATA	2495	30	30	0	0	A_04_P015831	AY171911	7434.42	492.573	3.713046e+000	3.698595e+000	47.5	22	5.468292e+000	0	0	0	0	0	0	-2.97871	0	0	57.5363	22.0313
DATA	2496	30	31	0	0	A_04_P097368	ENSOCUT00000009946	7459.28	492.84	5.686176e+003	5.686296e+002	5600	22	7.097781e+000	0	0	0	0	0	0	5532.81	1	1	49.1849	23.3871
DATA	2497	30	32	0	0	A_04_P061698	ENSOCUT00000014330	7484.86	493	7.241952e+002	7.251384e+001	760.5	19.5	4.569263e+000	0	0	0	0	0	0	704.766	1	1	46.8651	20.5333
DATA	2498	30	33	0	0	A_04_P099730	ENSOCUT00000008718	7510.42	492.573	1.802088e+001	4.113028e+000	67	20	6.163015e+000	0	0	0	0	0	0	17.5377	1	0	57.5363	21.5
DATA	2499	30	34	0	0	A_04_P102373	ENSOCUT00000017957	7535.7	493.274	5.821792e+002	5.833516e+001	602.5	24	5.570067e+000	0	0	0	0	0	0	566.652	1	1	47.5395	24.2222
DATA	2500	30	35	0	0	A_04_P061044	ENSOCUT00000016993	7561.37	492.596	5.649073e+001	6.751301e+000	102.5	24	8.377320e+000	0	0	0	0	0	0	54.979	1	1	57.8122	25.4444
DATA	2501	30	36	0	0	A_04_P064719	ENSOCUT00000015459	7586.5	493.432	2.163105e+004	2.163108e+003	21714	25	7.427065e+000	0	0	0	0	0	0	21054.2	1	1	47.8731	26.5
DATA	2502	30	37	0	0	A_04_P058542	ENSOCUT00000011146	7611.66	493.324	5.141106e+003	5.141239e+002	5028	24	6.265587e+000	0	0	0	0	0	0	5003.67	1	1	47.5395	25.1515
DATA	2503	30	38	0	0	A_04_P071119	ENSOCUT00000000259	7637.15	493.097	6.410030e+002	6.420684e+001	671	24	6.119432e+000	0	0	0	0	0	0	623.797	1	1	46.8651	24.6757
DATA	2504	30	39	0	0	A_04_P045327	ENSOCUT00000014441	7662.81	493.026	2.427658e+004	2.427661e+003	23935	22	5.843477e+000	0	0	0	0	0	0	23622.2	1	1	49.1849	22.9714
DATA	2505	30	40	0	0	A_04_P083484	ENSOCUT00000013472	7687.93	493.194	1.902832e+003	1.903192e+002	1944	23	5.433564e+000	0	0	0	0	0	0	1851.35	1	1	46.8651	23.2821
DATA	2506	30	41	0	0	A_04_P070345	ENSOCUT00000006379	7713.5	493	5.015671e+000	3.732676e+000	54	22	5.413035e+000	0	0	0	0	0	0	4.87908	1	0	54.1152	22.5897
DATA	2507	30	42	0	0	A_04_P027597	EB374505	7739	493	1.142139e+002	1.200559e+001	159	24	5.032357e+000	0	0	0	0	0	0	111.084	1	1	54.9904	23.7308
DATA	2508	30	43	0	0	A_04_P023356	EB376702	7764.5	493	3.041961e+001	4.790103e+000	79.5	22	6.440719e+000	0	0	0	0	0	0	29.5801	1	1	54.1152	22.4688
DATA	2509	30	44	0	0	A_04_P074709	ENSOCUT00000007969	7789.59	493.092	1.256169e+002	1.309554e+001	176	22	5.809369e+000	0	0	0	0	0	0	122.125	1	1	49.1849	20.9655
DATA	2510	30	45	0	0	A_04_P068234	A_04_P068234	7815.09	493.386	3.661592e+001	5.206746e+000	87	21.5	6.480430e+000	0	0	0	0	0	0	35.5906	1	1	65	22.0625
DATA	2511	30	46	0	0	A_04_P072505	ENSOCUT00000014206	7840.5	493.352	3.717251e+000	3.702783e+000	49	20	5.416783e+000	0	0	0	0	0	0	-1.54653	0	0	57.5363	21.3077
DATA	2512	30	47	0	0	A_04_P053582	A_04_P053582	7865.75	493.424	1.144458e+004	1.144464e+003	11033	22	4.954288e+000	0	0	0	0	0	0	11117.8	1	1	51.7088	22.2143
DATA	2513	30	48	0	0	A_04_P030827	DN888861	7891.26	493.453	6.111076e+003	6.111188e+002	6095.5	23.5	7.524624e+000	0	0	0	0	0	0	5934.59	1	1	52.0157	23.6563
DATA	2514	30	49	0	0	A_04_P021512	EB378610	7916.47	493.169	3.721082e+000	3.722119e+000	53	24	5.356156e+000	0	0	0	0	0	0	3.29609	0	0	49.8279	23.5833
DATA	2515	30	50	0	0	A_04_P025668	ENSOCUT00000000761	7941.91	493.324	6.492536e+003	6.492642e+002	6317	24	6.760745e+000	0	0	0	0	0	0	6300.03	1	1	48.8603	24.3214
DATA	2516	30	51	0	0	A_04_P006411	DN890019	7967.5	493.352	7.313953e+000	3.781126e+000	59	23	6.705290e+000	0	0	0	0	0	0	7.09389	1	0	57.5363	23.9333
DATA	2517	30	52	0	0	A_04_P004868	NM_001163177	7992.72	493.421	1.083261e+003	1.083897e+002	1059	21.5	4.668882e+000	0	0	0	0	0	0	1050.16	1	1	49.5074	21.9615
DATA	2518	30	53	0	0	A_04_P045582	ENSOCUT00000008790	8018.42	493.427	4.228938e+001	5.628021e+000	93	24	6.681864e+000	0	0	0	0	0	0	40.9742	1	1	57.5363	23.7742
DATA	2519	30	54	0	0	A_04_P050144	ENSOCUT00000012020	8043.58	493.427	6.856761e+003	6.856861e+002	6396	28	1.073735e+001	0	0	0	0	0	0	6639.52	1	1	57.5363	28.1724
DATA	2520	30	55	0	0	A_04_P013197	NM_001160290	8069.11	493.5	7.768968e+004	7.768969e+003	73587	25.5	8.045864e+000	0	0	0	0	0	0	75178.1	1	1	56.9804	27.5455
DATA	2521	30	56	0	0	A_04_P087932	ENSOCUT00000005204	8093.89	493.38	1.588917e+002	1.631906e+001	202.5	21	5.161475e+000	0	0	0	0	0	0	153.641	1	1	50.1463	20.8158
DATA	2522	30	57	0	0	A_04_P005821	DN890579	8120.19	493.507	4.672715e+000	3.753359e+000	55	19.5	5.284424e+000	0	0	0	0	0	0	4.51454	1	0	47.8731	20.1176
DATA	2523	30	58	0	0	A_04_P030817	A_04_P030817	8145.1	493.639	2.051359e+002	2.084948e+001	239	22	5.976477e+000	0	0	0	0	0	0	198.019	1	1	51.4001	22.5806
DATA	2524	30	59	0	0	A_04_P005141	ENSOCUT00000006667	8170.5	493.5	4.080439e+001	5.529176e+000	86	20	7.700202e+000	0	0	0	0	0	0	39.3488	1	1	57.5363	22.5
DATA	2525	30	60	0	0	A_04_P068588	ENSOCUT00000011301	8196.11	493.5	8.092159e+003	8.092246e+002	7921	23	7.328412e+000	0	0	0	0	0	0	7794.86	1	1	56.9804	24.0909
DATA	2526	30	61	0	0	A_04_P102027	A_04_P102027	8221.5	493.5	1.850078e+002	1.887499e+001	226	21	6.419202e+000	0	0	0	0	0	0	177.995	1	1	57.5363	22.3846
DATA	2527	30	62	0	0	A_04_P062657	ENSOCUT00000015540	8246.6	493.844	1.440618e+003	1.441104e+002	1420.5	24	7.045769e+000	0	0	0	0	0	0	1384.25	1	1	49.8279	24
DATA	2528	30	63	0	0	A_04_P023866	EB376213	8272.09	493.763	8.437206e+003	8.437289e+002	7785	24	6.377493e+000	0	0	0	0	0	0	8095.14	1	1	49.1849	23.6207
DATA	2529	30	64	0	0	A_04_P000506	NM_001082722	8297.58	493.573	3.770918e+000	3.756241e+000	47	24	8.076915e+000	0	0	0	0	0	0	-0.853145	0	0	57.5363	24.6452
DATA	2530	30	65	0	0	A_04_P025682	A_04_P025682	8323	493.545	1.226373e+002	1.282801e+001	163	21	5.074841e+000	0	0	0	0	0	0	117.268	1	1	55.8519	21.0588
DATA	2531	30	66	0	0	A_04_P059008	A_04_P059008	8348.42	493.573	1.012539e+001	3.903633e+000	57	20	5.482583e+000	0	0	0	0	0	0	9.66362	1	0	57.5363	19.6061
DATA	2532	30	67	0	0	A_04_P028431	EB375560	8373.58	493.573	1.100002e+001	3.934711e+000	57	18	4.733198e+000	0	0	0	0	0	0	10.4767	1	0	57.5363	18.6957
DATA	2533	30	68	0	0	A_04_P040302	A_04_P040302	8399.42	493.573	3.801357e+000	3.786562e+000	41	19.5	4.923610e+000	0	0	0	0	0	0	-6.89406	0	0	57.5363	20.375
DATA	2534	30	69	0	0	A_04_P013035	NM_001195719	8424.58	493.573	3.810676e+000	3.796660e+000	49	21	6.741193e+000	0	0	0	0	0	0	0.745845	0	0	57.5363	22.2667
DATA	2535	30	70	0	0	A_04_P062002	XM_002717263	8450	493.545	2.470746e+002	2.499889e+001	274.5	20.5	6.882929e+000	0	0	0	0	0	0	233.574	1	1	55.8519	22.0667
DATA	2536	30	71	0	0	A_04_P026281	EB373598	8475.17	493.825	1.208936e+004	1.208942e+003	10829	23	6.473935e+000	0	0	0	0	0	0	11396.2	1	1	50.7771	23.6129
DATA	2537	30	72	0	0	A_04_P068028	ENSOCUT00000006704	8500.5	494	2.605631e+002	2.633612e+001	284	24.5	7.555974e+000	0	0	0	0	0	0	244.859	1	1	48.5334	23.9375
DATA	2538	30	73	0	0	A_04_P000594	NM_001081985	8526.42	493.573	3.708177e+001	5.339870e+000	82	23	7.759510e+000	0	0	0	0	0	0	34.7245	1	1	57.5363	24.28
DATA	2539	30	74	0	0	A_04_P074271	ENSOCUT00000015973	8551.5	494	2.466145e+003	2.466447e+002	2378	23	6.055628e+000	0	0	0	0	0	0	2301.11	1	1	48.5334	22.3214
DATA	2540	30	75	0	0	A_04_P046478	ENSOCUT00000000905	8577	494	3.886639e+000	3.871512e+000	45	24	6.717390e+000	0	0	0	0	0	0	-0.286371	0	0	54.9904	23.96
DATA	2541	30	76	0	0	A_04_P073307	ENSOCUT00000017870	8601.32	494.035	4.750634e+000	3.916224e+000	49	22	6.005171e+000	0	0	0	0	0	0	4.3972	1	0	42.9674	22.7949
DATA	2542	30	77	0	0	A_04_P019801	EB380227	8627.93	494.387	3.921115e+000	3.924542e+000	47.5	22	7.301437e+000	0	0	0	0	0	0	3.52398	0	0	48.2044	22.8049
DATA	2543	30	78	0	0	A_04_P075382	A_04_P075382	8652.92	494	1.426669e+004	1.426675e+003	13304	22	5.352357e+000	0	0	0	0	0	0	13078.7	1	1	46.8651	20.9091
DATA	2544	30	79	0	0	A_04_P043061	ENSOCUT00000030832	8678.5	494	1.631566e+002	1.678601e+001	183	21	7.555798e+000	0	0	0	0	0	0	148.779	1	1	54.1152	22.4865
DATA	2545	30	80	0	0	A_04_P091897	ENSOCUT00000015891	8703.83	494.04	4.113304e+003	4.113496e+002	3685.5	21	6.247116e+000	0	0	0	0	0	0	3729.82	1	1	47.8731	21.7143
DATA	2546	30	81	0	0	A_04_P010447	DN884788	8729.21	494.194	4.350501e+003	4.350684e+002	3907	22	7.753912e+000	0	0	0	0	0	0	3921.27	1	1	47.5395	22.8621
DATA	2547	30	82	0	0	A_04_P006109	A_04_P006109	8754.58	494.427	9.471566e+000	4.127762e+000	53	23	7.541453e+000	0	0	0	0	0	0	8.48253	1	0	57.5363	24.6522
DATA	2548	30	83	0	0	A_04_P096751	ENSOCUT00000013757	8780.31	494.234	8.745300e+002	8.754653e+001	809	21.5	5.551992e+000	0	0	0	0	0	0	777.767	1	1	49.8279	22.2308
DATA	2549	30	84	66	1	DarkCorner	DarkCorner	8805.5	494.352	4.091085e+000	4.075162e+000	42	21	5.895688e+000	0	0	0	0	0	0	-1.51169	0	0	57.5363	22.3226
DATA	2550	30	85	66	1	DarkCorner	DarkCorner	8830.91	494.386	4.123059e+000	4.107012e+000	38.5	18	4.462658e+000	0	0	0	0	0	0	-4.48302	0	0	57.259	18.3472
DATA	2551	31	1	66	1	DarkCorner	DarkCorner	6684.85	499.179	3.962604e+000	3.947181e+000	38	19	5.945318e+000	0	0	0	0	0	0	-6.22491	0	0	49.5074	19.5505
DATA	2552	31	2	0	0	A_04_P090852	ENSOCUT00000014283	6710.42	499.427	2.883129e+002	2.909706e+001	304	22	7.620000e+000	0	0	0	0	0	0	264.384	1	1	57.5363	21.7576
DATA	2553	31	3	0	0	A_04_P018822	ENSOCUT00000030085	6735.3	499.493	3.240160e+004	3.240162e+003	29652	22	8.545514e+000	0	0	0	0	0	0	29872.7	1	1	46.8651	22.3226
DATA	2554	31	4	0	0	A_04_P060465	A_04_P060465	6761.42	499.427	5.778600e+000	3.925100e+000	52	22	7.019993e+000	0	0	0	0	0	0	5.35554	1	0	57.5363	23.303
DATA	2555	31	5	0	0	A_04_P005480	DN890887	6786.58	499.427	3.879259e+000	3.873848e+000	49	24	6.085596e+000	0	0	0	0	0	0	2.54935	0	0	57.5363	23.0345
DATA	2556	31	6	0	0	A_04_P070177	ENSOCUT00000017070	6811.9	499.58	5.169733e+002	5.184028e+001	526	21	4.568034e+000	0	0	0	0	0	0	483.502	1	1	50.4627	20.8125
DATA	2557	31	7	0	0	A_04_P097672	ENSOCUT00000008952	6837.42	499.427	9.827483e+003	9.827558e+002	9561	20	5.497146e+000	0	0	0	0	0	0	9228.62	1	1	57.5363	20.1364
DATA	2558	31	8	0	0	A_04_P056362	A_04_P056362	6862.67	499.5	2.190236e+003	2.190568e+002	2162.5	23	6.378606e+000	0	0	0	0	0	0	2064.49	1	1	57.5363	22.9259
DATA	2559	31	9	0	0	A_04_P007267	DN889164	6888.33	499.5	2.402882e+001	4.499281e+000	68.5	19.5	6.440251e+000	0	0	0	0	0	0	22.7288	1	1	57.5363	21.0882
DATA	2560	31	10	0	0	A_04_P100272	ENSOCUT00000009913	6913.33	499.616	8.225806e+001	9.057732e+000	124.5	22	7.118958e+000	0	0	0	0	0	0	78.0536	1	1	48.5334	21.7097
DATA	2561	31	11	0	0	A_04_P029472	AY171856	6938.89	499.5	2.428808e+001	4.493741e+000	69.5	22	7.788275e+000	0	0	0	0	0	0	23.1143	1	1	56.9804	23.0256
DATA	2562	31	12	0	0	A_04_P084372	ENSOCUT00000010617	6964.5	499.5	2.576616e+002	2.604059e+001	289	24	8.213310e+000	0	0	0	0	0	0	245.873	1	1	65	24.5385
DATA	2563	31	13	0	0	A_04_P027320	ENSOCUT00000011730	6989.21	499.648	5.155945e+000	3.796720e+000	52	21.5	5.564776e+000	0	0	0	0	0	0	4.9319	1	0	47.5395	21.4688
DATA	2564	31	14	0	0	A_04_P052713	A_04_P052713	7015.33	499.5	4.705120e+000	3.782385e+000	52	22	6.649314e+000	0	0	0	0	0	0	4.51091	1	0	57.5363	21.9474
DATA	2565	31	15	0	0	A_04_P005226	DN891097	7040.47	499.848	6.951426e+001	7.896171e+000	114	22	6.537701e+000	0	0	0	0	0	0	66.7823	1	1	50.1463	21.4706
DATA	2566	31	16	0	0	A_04_P051297	ENSOCUT00000016860	7066	499.545	8.807943e+000	3.840917e+000	55	19	5.790382e+000	0	0	0	0	0	0	8.47701	1	0	55.8519	20.1622
DATA	2567	31	17	0	0	A_04_P015982	AY175579	7091.24	499.388	3.747090e+000	3.732506e+000	46	20	5.437630e+000	0	0	0	0	0	0	-3.88255	0	0	46.1809	20.8667
DATA	2568	31	18	0	0	A_04_P009614	CU465343	7116.74	499.943	1.642671e+005	1.642671e+004	158097	21.5	7.458095e+000	0	0	0	0	0	0	158602	1	1	52.6241	22.1667
DATA	2569	31	19	0	0	A_04_P023987	EB376094	7142.42	499.573	2.955205e+002	2.978549e+001	331	24	1.522519e+001	0	0	0	0	0	0	285.697	1	1	57.5363	26.963
DATA	2570	31	20	0	0	A_04_P095725	ENSOCUT00000017680	7167.5	499.648	5.351015e+001	6.515555e+000	98	24	1.077205e+001	0	0	0	0	0	0	51.7928	1	1	65	26.5
DATA	2571	31	21	0	0	A_04_P097097	ENSOCUT00000002719	7192.91	499.614	5.047007e+000	3.747645e+000	52	23	8.042147e+000	0	0	0	0	0	0	4.89015	1	0	57.259	22.3636
DATA	2572	31	22	0	0	A_04_P000923	NM_001082765	7218.27	500.357	2.839272e+002	2.863403e+001	327	21.5	5.742061e+000	0	0	0	0	0	0	275.39	1	1	46.8651	21.8333
DATA	2573	31	23	0	0	A_04_P033312	DN882051	7243.58	499.573	5.852827e+001	6.928052e+000	107	22	5.041494e+000	0	0	0	0	0	0	56.8079	1	1	57.5363	21.8
DATA	2574	31	24	0	0	A_04_P061810	ENSOCUT00000013940	7268.56	500.232	3.014325e+004	3.014327e+003	28885.5	22	5.843596e+000	0	0	0	0	0	0	29280.6	1	1	46.8651	22.9524
DATA	2575	31	25	0	0	A_04_P015586	AY171786	7294.5	499.648	2.597332e+001	4.522352e+000	72	21	5.874646e+000	0	0	0	0	0	0	25.2437	1	1	57.5363	21.7436
DATA	2576	31	26	0	0	A_04_P020891	DN889318	7319.91	499.935	2.429739e+002	2.457749e+001	276	24	5.152304e+000	0	0	0	0	0	0	236.283	1	1	54.4085	23.7097
DATA	2577	31	27	0	0	A_04_P070152	ENSOCUT00000006781	7345.5	500	3.712747e+000	3.698296e+000	48	25	6.781463e+000	0	0	0	0	0	0	-2.37419	0	0	65	24.2
DATA	2578	31	28	0	0	A_04_P047624	NM_001171386	7370.16	500.3	2.351783e+004	2.351786e+003	22476	26	6.946358e+000	0	0	0	0	0	0	22889.9	1	1	46.8651	25.7576
DATA	2579	31	29	0	0	A_04_P020986	EB379114	7395.97	500.297	2.586867e+001	4.511064e+000	73	25	7.375171e+000	0	0	0	0	0	0	25.1858	1	1	48.2044	25.7381
DATA	2580	31	30	0	0	A_04_P093477	ENSOCUT00000002417	7421.37	500.205	3.222029e+003	3.222241e+002	3144	24	6.821001e+000	0	0	0	0	0	0	3137.7	1	1	49.5074	24.6571
DATA	2581	31	31	0	0	A_04_P051667	ENSOCUT00000014107	7447.08	500.052	1.021072e+002	1.085844e+001	149.5	23	7.485096e+000	0	0	0	0	0	0	99.4517	1	1	47.8731	23.88
DATA	2582	31	32	0	0	A_04_P022521	EB377555	7472.51	500.423	7.339262e+001	8.216226e+000	122.5	21	6.163460e+000	0	0	0	0	0	0	71.4978	1	1	47.2035	22.8
DATA	2583	31	33	0	0	A_04_P019440	EB381410	7497.58	500.662	9.849870e+001	1.051941e+001	149	20	5.210621e+000	0	0	0	0	0	0	95.9681	1	1	49.8279	21.5667
DATA	2584	31	34	0	0	A_04_P048345	ENSOCUT00000008834	7523.01	500.578	8.215458e+003	8.215541e+002	8090	23.5	6.647747e+000	0	0	0	0	0	0	8004.73	1	1	51.0895	23.4688
DATA	2585	31	35	0	0	A_04_P044179	A_04_P044179	7548.32	500.681	4.905185e+000	3.725133e+000	54.5	25	4.092908e+000	0	0	0	0	0	0	4.77952	1	0	46.5243	24.7576
DATA	2586	31	36	0	0	A_04_P000516	NM_001082330	7573.58	500.427	1.949329e+005	1.949329e+004	190938	27	1.189993e+001	0	0	0	0	0	0	189929	1	1	57.5363	27.4138
DATA	2587	31	37	0	0	A_04_P019606	EB380527	7599.42	500.427	3.707485e+000	3.693418e+000	49	24	7.323496e+000	0	0	0	0	0	0	0.504348	0	0	65	23.8214
DATA	2588	31	38	0	0	A_04_P031450	A_04_P031450	7624.58	500.427	7.317932e+000	3.765123e+000	57.5	24	6.750910e+000	0	0	0	0	0	0	7.12925	1	0	57.5363	24.6857
DATA	2589	31	39	0	0	A_04_P008862	DN887458	7650	500.455	1.831429e+002	1.868305e+001	222.5	24	5.411128e+000	0	0	0	0	0	0	178.404	1	1	55.8519	23.303
DATA	2590	31	40	0	0	A_04_P065248	ENSOCUT00000006669	7675.42	500.427	5.923819e+000	3.741340e+000	56.5	23	5.956749e+000	0	0	0	0	0	0	5.7698	1	0	57.5363	23.5313
DATA	2591	31	41	0	0	A_04_P074195	ENSOCUT00000008811	7700.58	500.457	1.485369e+002	1.530630e+001	194	21	4.912905e+000	0	0	0	0	0	0	144.654	1	1	51.0895	21.5946
DATA	2592	31	42	0	0	A_04_P073361	ENSOCUT00000017865	7726.42	500.427	3.709764e+000	3.695325e+000	49.5	24	5.416621e+000	0	0	0	0	0	0	-0.589192	0	0	57.5363	23.8387
DATA	2593	31	43	0	0	A_04_P053122	ENSOCUT00000003428	7751.38	500.444	1.239300e+002	1.293240e+001	171.5	21	6.619683e+000	0	0	0	0	0	0	120.647	1	1	48.2044	21.9655
DATA	2594	31	44	0	0	A_04_P016346	AY596432	7777	500.455	3.711268e+000	3.696824e+000	49	24	6.750910e+000	0	0	0	0	0	0	-0.489253	0	0	55.8519	22.3143
DATA	2595	31	45	0	0	A_04_P021831	ENSOCUT00000008569	7802.22	500.824	8.087696e+003	8.087781e+002	8015	20	7.762632e+000	0	0	0	0	0	0	7870.21	1	1	48.2044	21.5385
DATA	2596	31	46	0	0	A_04_P028759	EC621349	7827.7	500.9	8.890847e+003	8.890924e+002	8785	22	6.021330e+000	0	0	0	0	0	0	8649.52	1	1	47.2035	23.1111
DATA	2597	31	47	0	0	A_04_P074727	ENSOCUT00000005007	7853.33	500.5	7.151509e+002	7.161073e+001	736	22	4.554795e+000	0	0	0	0	0	0	695.494	1	1	57.5363	22.1154
DATA	2598	31	48	0	0	A_04_P036054	ENSOCUT00000013360	7878.5	500.5	5.750165e+000	3.745391e+000	58	22	7.978782e+000	0	0	0	0	0	0	5.5903	1	0	57.5363	23.2593
DATA	2599	31	49	0	0	A_04_P005869	EB385071	7903.89	500.5	8.171997e+001	8.971550e+000	125.5	25	8.360172e+000	0	0	0	0	0	0	79.4195	1	1	56.9804	25.3226
DATA	2600	31	50	0	0	A_04_P014100	AF083250	7929.5	500.5	3.718274e+000	3.703802e+000	47	26	1.231993e+001	0	0	0	0	0	0	-3.68061	0	0	65	27.3704
DATA	2601	31	51	0	0	A_04_P073194	ENSOCUT00000016732	7954.63	500.64	2.062855e+004	2.062858e+003	20081.5	23.5	5.207993e+000	0	0	0	0	0	0	20031.5	1	1	48.8603	23.4167
DATA	2602	31	52	0	0	A_04_P012931	M99556	7980.33	500.5	2.524068e+001	4.484904e+000	73.5	24	7.855531e+000	0	0	0	0	0	0	24.4977	1	1	65	23.931
DATA	2603	31	53	0	0	A_04_P080615	ENSOCUT00000012792	8005.21	500.603	1.847977e+004	1.847981e+003	17279.5	22	5.584238e+000	0	0	0	0	0	0	17926.7	1	1	50.1463	22.3939
DATA	2604	31	54	0	0	A_04_P077482	ENSOCUT00000032982	8031	500.545	7.624185e+001	8.479519e+000	120	26	9.260130e+000	0	0	0	0	0	0	73.9155	1	1	65	27.75
DATA	2605	31	55	0	0	A_04_P079990	A_04_P079990	8056.42	500.573	3.728246e+000	3.722519e+000	51	26.5	7.656115e+000	0	0	0	0	0	0	2.47608	0	0	57.5363	26.0667
DATA	2606	31	56	0	0	A_04_P067142	ENSOCUT00000009509	8081.3	500.789	8.293682e+003	8.293766e+002	7891	24	7.644265e+000	0	0	0	0	0	0	8030.02	1	1	49.5074	25
[truncated: 6,566,612 more chars]
