# Supplementary material for: Identification of potential crucial genes and pathways associated with vein graft restenosis based on gene expression analysis in experimental rabbits
Source: PeerJ. 2018 May 16;6:e4704. doi: 10.7717/peerj.4704 (PMC5960261; doi:10.7717/peerj.4704)
Supplement: Supplemental Information 1 — Raw data and R code used in this manuscript. [file peerj-06-4704-s001.zip › Raw Data/C4.txt]

TYPE	text	text	text	integer	text	float	float	text	integer	text	text	integer	integer	integer	integer	float	float	float	float	float	float	text	text	text	text	text	text	text	text	text	text	text	integer	integer	integer	text	integer	boolean
FEPARAMS	Protocol_Name	Protocol_date	Scan_ScannerName	Scan_NumChannels	Scan_Date	Scan_MicronsPerPixelX	Scan_MicronsPerPixelY	Scan_OriginalGUID	Scan_NumScanPass	Grid_Name	Grid_Date	Grid_NumSubGridRows	Grid_NumSubGridCols	Grid_NumRows	Grid_NumCols	Grid_RowSpacing	Grid_ColSpacing	Grid_OffsetX	Grid_OffsetY	Grid_NomSpotWidth	Grid_NomSpotHeight	Grid_GenomicBuild	FeatureExtractor_Barcode	FeatureExtractor_Sample	FeatureExtractor_ScanFileName	FeatureExtractor_ArrayName	FeatureExtractor_ScanFileGUID	FeatureExtractor_DesignFileName	FeatureExtractor_ExtractionTime	FeatureExtractor_UserName	FeatureExtractor_ComputerName	FeatureExtractor_Version	FeatureExtractor_IsXDRExtraction	FeatureExtractor_ColorMode	FeatureExtractor_QCReportType	DyeNorm_NormFilename	DyeNorm_NormNumProbes	Grid_IsGridFile
DATA	GE1_1100_Jul11 (Read Only)	1-Jul-2011 22:30	Agilent Technologies Scanner G2505C US10450393	1	03-13-2014 12:11:01	5	5	78721089-511f-4b04-b0e3-eec49d9fe777	1	020908_D_F_20120509	09-May-2012 00:00	1	1	532	85	73.3235	63.5	0	36.6617	65	65	oryCun2:oryCun2:Apr2009	1_4		M:\2014.03.13 Human,Rabbit GE 1-color 4x44k(Yousef Amaar,wangqun)\\US10450393_S01.tif	US10450393_S01	78367b21-6668-4b97-9ec6-c9cb6c125e25	020908_D_F_20120509.xml	13-Mar-2014 16:08:52	admin	KCSY01	11.0.1.1	0	0	0		0	0
*
TYPE	float	float	float	integer	integer	float	float	float	integer	float	float	float	integer	float	float	integer	integer	integer	integer	integer	float	float	float	integer	float	float	float	float	float	integer	integer	float	float	float	float	float	integer	float	float	float	float	integer	float	float	float	float	float	integer	float	float	float	float	float	float	float	integer	float	integer	float	float	float	float	integer	float	float	float	float	text	float	float	float	float	float	float	float	float	float	float	float	float	float	float	float	float	float	float	float	float	float	integer	integer	integer	integer	float	integer	text	integer	text	float	float	float	integer	boolean	float	float	boolean	float	boolean	float	boolean	float	boolean	float	boolean	float	boolean	float	boolean	float	boolean	float	boolean	float	boolean	float	boolean
STATS	gDarkOffsetAverage	gDarkOffsetMedian	gDarkOffsetStdDev	gDarkOffsetNumPts	gSaturationValue	gAvgSig2BkgeQC	gAvgSig2BkgNegCtrl	gRatioSig2BkgeQC_NegCtrl	gNumSatFeat	gLocalBGInlierNetAve	gLocalBGInlierAve	gLocalBGInlierSDev	gLocalBGInlierNum	gGlobalBGInlierAve	gGlobalBGInlierSDev	gGlobalBGInlierNum	gNumFeatureNonUnifOL	gNumPopnOL	gNumNonUnifBGOL	gNumPopnBGOL	gOffsetUsed	gGlobalFeatInlierAve	gGlobalFeatInlierSDev	gGlobalFeatInlierNum	AnyColorPrcntFeatNonUnifOL	AnyColorPrcntBGNonUnifOL	AnyColorPrcntFeatPopnOL	AnyColorPrcntBGPopnOL	TotalPrcntFeatOL	gNumNegBGSubFeat	gNonCtrlNumNegFeatBGSubSig	gSpatialDetrendRMSFit	gSpatialDetrendRMSFilteredMinusFit	gSpatialDetrendSurfaceArea	gSpatialDetrendVolume	gSpatialDetrendAveFit	gNonCtrlNumSatFeat	gNonCtrl99PrcntNetSig	gNonCtrl50PrcntNetSig	gNonCtrl1PrcntNetSig	gNonCtrlMedPrcntCVBGSubSig	gCtrleQCNumSatFeat	gCtrleQC99PrcntNetSig	gCtrleQC50PrcntNetSig	gCtrleQC1PrcntNetSig	geQCMedPrcntCVBGSubSig	geQCSig2BkgLow2	gNegCtrlNumInliers	gNegCtrlAveNetSig	gNegCtrlSDevNetSig	gNegCtrlAveBGSubSig	gNegCtrlSDevBGSubSig	gAveNumPixOLLo	gAveNumPixOLHi	gPixCVofHighSignalFeat	gNumHighSignalFeat	AddErrorEstimateGreen	TotalNumFeatures	ROIHeight	ROIWidth	CentroidDiffX	CentroidDiffY	NumFoundFeat	MaxNonUnifEdges	MaxSpotNotFoundEdges	gMultDetrendRMSFit	gMultDetrendSurfaceAverage	eQCLowSigName2	eQCOneColorLogLowSignal	eQCOneColorLogLowSignalError	eQCOneColorLogHighSignal	eQCOneColorLinFitLogLowConc	eQCOneColorLinFitLogLowSignal	eQCOneColorLinFitLogHighConc	eQCOneColorLinFitLogHighSignal	eQCOneColorLinFitSlope	eQCOneColorLinFitIntercept	eQCOneColorLinFitRSQ	eQCOneColorSpikeDetectionLimit	gNonCtrl50PrcntBGSubSig	gCtrleQC50PrcntBGSubSig	gMedPrcntCVProcSignal	geQCMedPrcntCVProcSignal	gOutlierFlagger_Auto_FeatB_Term	gOutlierFlagger_Auto_FeatC_Term	gOutlierFlagger_Auto_BgndB_Term	gOutlierFlagger_Auto_BgndC_Term	OutlierFlagger_FeatChiSq	OutlierFlagger_BgndChiSq	GriddingStatus	IsGoodGrid	NumGeneNonUnifOL	TotalNumberOfReplicatedGenes	gPercentileIntensityProcessedSignal	ExtractionStatus	QCMetricResults	gNonCtrlNumWellAboveBG	ImageDepth	AFHold	gPMTVolts	GlassThickness	gDDN	GridHasBeenOptimized	gNegCtrlSpread	Metric_IsGoodGrid	Metric_IsGoodGrid_IsInRange	Metric_AnyColorPrcntFeatNonUnifOL	Metric_AnyColorPrcntFeatNonUnifOL_IsInRange	Metric_gNegCtrlAveNetSig	Metric_gNegCtrlAveNetSig_IsInRange	Metric_gNegCtrlAveBGSubSig	Metric_gNegCtrlAveBGSubSig_IsInRange	Metric_gNegCtrlSDevBGSubSig	Metric_gNegCtrlSDevBGSubSig_IsInRange	Metric_gSpatialDetrendRMSFilteredMinusFit	Metric_gSpatialDetrendRMSFilteredMinusFit_IsInRange	Metric_gNonCntrlMedCVProcSignal	Metric_gNonCntrlMedCVProcSignal_IsInRange	Metric_gE1aMedCVProcSignal	Metric_gE1aMedCVProcSignal_IsInRange	Metric_absGE1E1aSlope	Metric_absGE1E1aSlope_IsInRange	Metric_DetectionLimit	Metric_DetectionLimit_IsInRange	Metric_gDDN	Metric_gDDN_IsInRange
DATA	7.38466	7.38466	1.73512	0	778102	1.08401	2.37872	0.455713	0	14.5843	21.9689	1.78112	42829	21.9689	1.78112	42829	270	74	684	2382	7.38466	17277.2	74890.6	44877	0.597081	1.51261	0.163644	5.26758	0.614113	3416	2312	0.972881	2.94582	1.0024	2.64768	46.8513	0	479665	200.666	35.1608	9.88827	0	69.3567	40.2121	30.5347	-1	1.08491	144	34.1402	2.32181	-5.33515	2.21595	0.559553	1.36389	0.112962	8543	2.94582	45220	4.39908	7.61855	0.673773	1.28673	41766	0.0117647	0.0639098	0.0640951	1.00131	(+)E1A_r60_3	0	0	0	0	0	0	0	0	0	0	-1	161.183	0.674622	5.99615	-1	798.438	73.8634	63.1	29.7662	1.95549	2.48628	0	1	267	43603	2570	1	ExtractionEvaluate	34285	20 Bit	0	353	981.436	-5	0	9.7853	1	1	0.597081	1	34.1402	1	-5.33515	1	2.21595	1	2.94582	1	5.99615	1	-1	0	0	0	-1	0	-5	1
*
TYPE	integer	integer	integer	integer	integer	text	text	float	float	float	float	float	float	float	boolean	boolean	boolean	boolean	boolean	boolean	float	boolean	boolean	float	float
FEATURES	FeatureNum	Row	Col	SubTypeMask	ControlType	ProbeName	SystematicName	PositionX	PositionY	gProcessedSignal	gProcessedSigError	gMedianSignal	gBGMedianSignal	gBGPixSDev	gIsSaturated	gIsFeatNonUnifOL	gIsBGNonUnifOL	gIsFeatPopnOL	gIsBGPopnOL	IsManualFlag	gBGSubSignal	gIsPosAndSignif	gIsWellAboveBG	SpotExtentX	gBGMeanSignal
DATA	1	1	1	260	1	GE_BrightCorner	GE_BrightCorner	9834.43	282.642	4.536464e+005	4.536464e+004	378679	17	6.528099e+000	0	0	0	0	0	0	379075	1	1	56.9804	17.8904
DATA	2	1	2	66	1	DarkCorner	DarkCorner	9859.58	282.573	3.484120e+000	3.469926e+000	40	17	5.758126e+000	0	0	0	0	0	0	-3.94818	0	0	57.5363	17.6031
DATA	3	1	3	66	1	DarkCorner	DarkCorner	9885.24	283.256	3.432231e+000	3.418248e+000	39	17	5.388519e+000	0	0	0	0	0	0	-6.10499	0	0	49.1849	17.3708
DATA	4	1	4	66	1	DarkCorner	DarkCorner	9910.11	282.885	3.387238e+000	3.373438e+000	41	17	5.613282e+000	0	0	0	0	0	0	-3.30548	0	0	52.9257	17.4774
DATA	5	1	5	66	1	DarkCorner	DarkCorner	9936.36	283.087	3.344020e+000	3.330397e+000	33.5	17	5.764560e+000	0	0	0	1	0	0	-10.9149	0	0	49.5074	17.3877
DATA	6	1	6	66	1	DarkCorner	DarkCorner	9961.33	283.218	3.306974e+000	3.293502e+000	37	17	5.624460e+000	0	0	0	0	0	0	-8.05583	0	0	48.8603	17.3445
DATA	7	1	7	66	1	DarkCorner	DarkCorner	9986.92	283.266	3.272806e+000	3.259473e+000	38	17	5.441978e+000	0	0	0	0	0	0	-7.93918	0	0	45.4864	17.3012
DATA	8	1	8	66	1	DarkCorner	DarkCorner	10011.8	283.073	3.243060e+000	3.229848e+000	38	17	5.224372e+000	0	0	0	0	0	0	-6.98512	0	0	49.5074	17.4671
DATA	9	1	9	66	1	DarkCorner	DarkCorner	10037.4	283.238	3.215391e+000	3.202292e+000	36	17	5.472189e+000	0	0	0	0	0	0	-8.49524	0	0	50.1463	17.1783
DATA	10	1	10	66	1	DarkCorner	DarkCorner	10063	283	3.190937e+000	3.177938e+000	38.5	17	5.934701e+000	0	0	0	0	0	0	-6.70938	0	0	54.9904	17.7364
DATA	11	1	11	66	1	DarkCorner	DarkCorner	10088.5	282.943	3.169125e+000	3.156214e+000	38	17	5.189999e+000	0	0	0	0	1	0	-6.0525	0	0	47.8731	17.1702
DATA	12	1	12	0	0	A_04_P063001	XM_002720286	10113.3	283.147	4.188127e+004	4.188128e+003	40220	17	5.515503e+000	0	0	0	0	1	0	39323.8	1	1	45.835	16.7906
DATA	13	1	13	0	0	A_04_P051597	ENSOCUT00000008133	10139.6	283.167	1.069972e+001	3.298230e+000	53	17	5.458315e+000	0	0	0	0	1	0	10.1029	1	0	49.5074	17.0355
DATA	14	1	14	0	0	A_04_P027222	ENSOCUT00000005833	10164.3	282.971	1.778960e+004	1.778962e+003	17143	17	5.259677e+000	0	0	0	0	0	0	16875.2	1	1	46.1809	17.2545
DATA	15	1	15	0	0	A_04_P054052	A_04_P054052	10190	283	2.329363e+001	3.871429e+000	66	18	5.535475e+000	0	0	0	0	0	0	22.1906	1	1	54.9904	18.0606
DATA	16	1	16	0	0	A_04_P043272	ENSOCUT00000004402	10215.1	283.235	9.677737e+000	3.229387e+000	55	17	5.800698e+000	0	0	0	0	0	0	9.25322	1	0	46.1809	17.7601
DATA	17	1	17	0	0	A_04_P037552	A_04_P037552	10240.6	283.427	3.083699e+000	3.071481e+000	45	17	5.708517e+000	0	0	0	0	0	0	0.441568	0	0	57.5363	17.7218
DATA	18	1	18	0	0	A_04_P082033	A_04_P082033	10266.3	283.44	5.776282e+000	3.116729e+000	51.5	17	5.902794e+000	0	0	0	0	0	0	5.55578	1	0	49.1849	17.8777
DATA	19	1	19	0	0	A_04_P059363	A_04_P059363	10291.5	283.554	3.068217e+000	3.055717e+000	44	18	5.776153e+000	0	0	0	0	0	0	-0.0108865	0	0	49.1849	18.0874
DATA	20	1	20	0	0	A_04_P069242	XM_002710261	10316.5	283.231	3.904758e+002	3.916653e+001	418.5	17	5.565180e+000	0	0	0	0	0	0	377.129	1	1	49.8279	17.8249
DATA	21	1	21	0	0	A_04_P004862	ENSOCUT00000000478	10342.2	283.333	6.093196e+001	6.811763e+000	107	18	5.601226e+000	0	0	0	0	0	0	58.9439	1	1	47.8731	17.5564
DATA	22	1	22	0	0	A_04_P004771	ENSOCUT00000010240	10367.5	283.37	1.049232e+002	1.092420e+001	147	18	5.742280e+000	0	0	0	0	0	0	101.629	1	1	51.0895	17.8324
DATA	23	1	23	0	0	A_04_P102767	NM_001082106	10393	283.219	3.050736e+000	3.038307e+000	44	18	5.905028e+000	0	0	0	0	0	0	-0.938878	0	0	47.5395	17.735
DATA	24	1	24	0	0	A_04_P000126	NM_001082711	10418.5	283.352	5.167052e+000	3.079618e+000	52	18	5.338936e+000	0	0	0	0	0	0	5.01363	1	0	57.5363	17.6979
DATA	25	1	25	0	0	A_04_P032346	EB380111	10444	283.455	7.561622e+001	8.147699e+000	121.5	18	5.509758e+000	0	0	0	0	0	0	73.4117	1	1	55.8519	17.9403
DATA	26	1	26	0	0	A_04_P070267	ENSOCUT00000014985	10469.2	283.573	2.447465e+003	2.447653e+002	2389	17	5.666428e+000	0	0	0	0	0	0	2376.98	1	1	52.6241	17.4813
DATA	27	1	27	0	0	A_04_P015526	AY171767	10494.6	283.612	8.031310e+001	8.584782e+000	126	17	6.060987e+000	0	0	0	0	0	0	78.0154	1	1	45.835	17.5156
DATA	28	1	28	0	0	A_04_P078765	A_04_P078765	10520	283.5	7.728743e+003	7.728802e+002	7582.5	17	5.769062e+000	0	0	0	0	0	0	7507.95	1	1	49.8279	17.7587
DATA	29	1	29	0	0	A_04_P057486	A_04_P057486	10545.3	283.384	2.536923e+003	2.537104e+002	2587.5	17	5.822585e+000	0	0	0	0	0	0	2464.27	1	1	48.5334	17.7319
DATA	30	1	30	0	0	A_04_P017894	DN891163	10570.9	283.5	3.045515e+000	3.033107e+000	42.5	18	6.020436e+000	0	0	0	0	0	0	-1.89051	0	0	65	18.1611
DATA	31	1	31	0	0	A_04_P095828	ENSOCUT00000007697	10595.9	283.474	5.076608e+003	5.076698e+002	4846	18	5.292836e+000	0	0	0	0	0	0	4929.37	1	1	50.1463	17.3988
DATA	32	1	32	0	0	A_04_P028026	NM_001171047	10621.4	283.608	4.672373e+002	4.682217e+001	495	18	6.006547e+000	0	0	0	0	0	0	453.558	1	1	49.1849	18.2754
DATA	33	1	33	0	0	A_04_P088378	ENSOCUT00000006681	10647.1	283.5	3.775853e+005	3.775853e+004	370737	18	5.817064e+000	0	0	0	0	0	0	366400	1	1	56.9804	18.4237
DATA	34	1	34	0	0	A_04_P078937	ENSOCUT00000005757	10672.5	283.716	1.473943e+002	1.504902e+001	187.5	18	5.679870e+000	0	0	0	0	0	0	142.978	1	1	49.1849	18.006
DATA	35	1	35	0	0	A_04_P010077	DN885580	10697.4	283.794	4.465126e+004	4.465127e+003	43116	18	5.928857e+000	0	0	0	0	0	0	43296.9	1	1	46.8651	18.2157
DATA	36	1	36	0	0	A_04_P066717	ENSOCUT00000004623	10723.2	283.696	2.163420e+005	2.163420e+004	226623	18	6.586733e+000	0	0	0	0	0	0	209690	1	1	50.1463	18.7134
DATA	37	1	37	0	0	A_04_P013199	NM_001160290	10749	283.155	6.274162e+004	6.274163e+003	61082	19	5.755902e+000	0	0	0	0	0	0	60783.4	1	1	43.3362	18.709
DATA	38	1	38	0	0	A_04_P081316	A_04_P081316	10773.9	283.533	1.017511e+004	1.017515e+003	9937	18	5.962401e+000	0	0	0	0	0	0	9853.9	1	1	53.8203	18.5803
DATA	39	1	39	0	0	A_04_P037112	A_04_P037112	10799.4	283.842	3.055451e+000	3.043003e+000	42	17	5.388638e+000	0	0	0	0	0	0	-3.15341	0	0	49.5074	17.5525
DATA	40	1	40	0	0	A_04_P098887	ENSOCUT00000014702	10824.4	283.74	1.965937e+003	1.966173e+002	1950	17	5.304510e+000	0	0	0	0	0	0	1902.36	1	1	49.5074	17.3294
DATA	41	1	41	0	0	A_04_P064857	ENSOCUT00000004572	10850	283.761	3.947297e+001	4.985597e+000	83.5	18	5.660559e+000	0	0	0	0	0	0	38.1811	1	1	45.835	17.8834
DATA	42	1	42	0	0	A_04_P011220	DN883346	10875.1	284.107	1.205397e+002	1.243301e+001	161	18	5.569595e+000	0	0	0	0	0	0	116.553	1	1	47.5395	17.9456
DATA	43	1	43	0	0	A_04_P079667	ENSOCUT00000011515	10900.7	283.909	4.859504e+001	5.736225e+000	96.5	18	5.682924e+000	0	0	0	0	0	0	46.968	1	1	49.5074	18.2681
DATA	44	1	44	0	0	A_04_P031917	XM_002722718	10926.3	284.357	5.062603e+002	5.071776e+001	545	18	5.806413e+000	0	0	0	0	0	0	489.136	1	1	46.8651	18.6323
DATA	45	1	45	0	0	A_04_P042065	ENSOCUT00000001808	10951.4	283.973	5.878610e+003	5.878689e+002	5771	19	5.978620e+000	0	0	0	0	0	0	5677.17	1	1	48.5334	18.9532
DATA	46	1	46	0	0	A_04_P071767	ENSOCUT00000007587	10977.1	284.247	5.491866e+001	6.282738e+000	101	18	5.907449e+000	0	0	0	0	0	0	53.0151	1	1	47.5395	18.4706
DATA	47	1	47	0	0	A_04_P007154	DN889305	11002.6	284.014	1.813333e+005	1.813333e+004	170760	18	5.804156e+000	0	0	0	0	0	0	174961	1	1	48.5334	18.334
DATA	48	1	48	0	0	A_04_P046489	ENSOCUT00000004739	11028.2	284.078	1.302730e+001	3.320862e+000	59	18	5.574173e+000	0	0	0	0	0	0	12.5631	1	0	45.835	18.3626
DATA	49	1	49	0	0	A_04_P056577	ENSOCUT00000001503	11053.3	283.889	3.068976e+000	3.056472e+000	46	18	5.631418e+000	0	0	0	0	0	0	-1.6464	0	0	45.1352	18.0722
DATA	50	1	50	0	0	A_04_P071364	ENSOCUT00000013096	11078.4	284.027	5.560910e+002	5.569314e+001	575	18	6.004022e+000	0	0	0	0	0	0	535.626	1	1	48.5334	18.6149
DATA	51	1	51	0	0	A_04_P028631	XM_002717321	11104.1	284.095	9.540428e+001	1.001934e+001	137	18	5.789438e+000	0	0	0	0	0	0	91.8253	1	1	47.8731	18.5648
DATA	52	1	52	0	0	A_04_P052759	ENSOCUT00000002509	11129.5	284.342	5.811620e+000	3.117779e+000	51.5	18	5.055498e+000	0	0	0	0	0	0	5.58904	1	0	48.5334	17.5675
DATA	53	1	53	0	0	A_04_P014071	AF438159	11154.9	283.614	1.039675e+001	3.237917e+000	57	18	5.261279e+000	0	0	0	0	0	0	9.98771	1	0	57.259	18.2331
DATA	54	1	54	0	0	A_04_P056109	A_04_P056109	11180.1	284.175	2.964219e+002	2.980071e+001	327	18	5.567786e+000	0	0	0	0	0	0	284.46	1	1	45.4864	17.7343
DATA	55	1	55	0	0	A_04_P006676	DN889758	11205.7	284.084	4.066018e+001	5.097157e+000	83	17	5.135701e+000	0	0	0	0	0	0	38.9667	1	1	47.2035	17.3785
DATA	56	1	56	0	0	A_04_P019703	EB380318	11231.1	284.361	1.824138e+002	1.849932e+001	218	17	5.362550e+000	0	0	0	0	1	0	174.555	1	1	47.2035	17.1017
DATA	57	1	57	0	0	A_04_P095310	ENSOCUT00000024973	11256.5	284.27	2.943943e+001	4.263508e+000	76	17	5.188738e+000	0	0	0	0	0	0	28.1209	1	1	48.5334	17.2701
DATA	58	1	58	0	0	A_04_P050157	A_04_P050157	11281.5	284	8.743229e+002	8.748688e+001	873	17	5.464021e+000	0	0	0	0	0	0	833.453	1	1	48.5334	17.6718
DATA	59	1	59	0	0	A_04_P023881	A_04_P023881	11307.1	284.095	6.006687e+001	6.758326e+000	105	18	5.508926e+000	0	0	0	0	0	0	57.1249	1	1	47.5395	18.0904
DATA	60	1	60	0	0	A_04_P009401	DN886711	11332	284.088	3.863650e+001	4.957100e+000	83	18	5.586316e+000	0	0	0	0	0	0	36.6481	1	1	46.8651	18.0933
DATA	61	1	61	0	0	A_04_P013236	ENSOCUT00000013641	11358.5	284	5.012891e+001	5.902204e+000	94	18	5.464913e+000	0	0	0	0	0	0	47.3973	1	1	54.1152	18.325
DATA	62	1	62	0	0	A_04_P083639	ENSOCUT00000011453	11383.5	284	3.139026e+000	3.132562e+000	48.5	18	5.527412e+000	0	0	0	0	0	0	1.87464	0	0	54.1152	17.9845
DATA	63	1	63	0	0	A_04_P037608	ENSOCUT00000017970	11409	284	4.501192e+002	4.512120e+001	463	17	5.626406e+000	0	0	0	0	0	0	422.48	1	1	54.9904	17.8387
DATA	64	1	64	0	0	A_04_P074527	A_04_P074527	11434.1	284.068	5.536392e+001	6.370852e+000	95	17	5.565192e+000	0	0	0	0	0	0	51.7397	1	1	46.8651	17.3069
DATA	65	1	65	0	0	A_04_P046094	ENSOCUT00000001652	11459.5	284.253	3.079241e+003	3.079404e+002	2834	17	5.255542e+000	0	0	0	0	1	0	2863.64	1	1	50.1463	16.9748
DATA	66	1	66	0	0	A_04_P079202	ENSOCUT00000001319	11484.6	284.276	2.432847e+003	2.433055e+002	2363.5	17	5.603049e+000	0	0	0	0	0	0	2250.21	1	1	49.1849	17.2923
DATA	67	1	67	0	0	A_04_P010693	DN884296	11510.5	284.352	4.281480e+000	3.233292e+000	49	17	5.574151e+000	0	0	0	0	0	0	3.93547	1	0	57.5363	17.5184
DATA	68	1	68	0	0	A_04_P063507	ENSOCUT00000001054	11535.9	284.386	4.466685e+002	4.478325e+001	448	17	5.466285e+000	0	0	0	0	0	0	407.785	1	1	57.259	17.6571
DATA	69	1	69	0	0	A_04_P081768	ENSOCUT00000007532	11561	284.384	3.723237e+003	3.723379e+002	3301	18	5.370744e+000	0	0	0	0	0	0	3373.94	1	1	48.8603	17.8252
DATA	70	1	70	0	0	A_04_P008431	A_04_P008431	11586.7	284.671	5.888150e+001	6.739115e+000	98	18	5.780225e+000	0	0	0	0	0	0	52.9145	1	1	50.7771	18.1611
DATA	71	1	71	0	0	A_04_P042113	NM_001171452	11612.1	284.386	9.076654e+001	9.660787e+000	120	18	5.903050e+000	0	0	0	0	0	0	80.8203	1	1	57.259	17.91
DATA	72	1	72	0	0	A_04_P095477	ENSOCUT00000015277	11637.2	284.264	2.343388e+003	2.343627e+002	2040	18	6.001793e+000	0	0	0	0	0	0	2065.94	1	1	47.5395	17.8336
DATA	73	1	73	0	0	A_04_P032652	ENSOCUT00000011047	11662.9	284.603	8.552672e+001	9.195781e+000	122	18	5.546925e+000	0	0	0	0	0	0	74.5737	1	1	49.5074	17.3321
DATA	74	1	74	0	0	A_04_P059423	ENSOCUT00000005718	11688.4	284.427	2.929823e+001	4.502971e+000	68	18	5.859171e+000	0	0	0	0	0	0	25.2398	1	1	57.5363	17.772
DATA	75	1	75	66	1	DarkCorner	DarkCorner	11713.6	284.427	3.478141e+000	3.463971e+000	38	18	5.802334e+000	0	0	0	0	0	0	-8.20382	0	0	65	18.2183
DATA	76	1	76	66	1	DarkCorner	DarkCorner	11739.5	284.516	3.528687e+000	3.514312e+000	37.5	17.5	5.853969e+000	0	0	0	0	0	0	-8.54835	0	0	44.7812	17.8817
DATA	77	1	77	66	1	DarkCorner	DarkCorner	11764.6	284.69	3.582590e+000	3.567995e+000	36	18	5.696219e+000	0	0	0	0	0	0	-9.39053	0	0	48.2044	17.8847
DATA	78	1	78	66	1	DarkCorner	DarkCorner	11790	285.047	3.642211e+000	3.627372e+000	38	17	5.533336e+000	0	0	0	0	0	0	-6.75388	0	0	52.3208	17.7719
DATA	79	1	79	66	1	DarkCorner	DarkCorner	11815.2	284.975	3.707872e+000	3.692766e+000	38	17	5.431682e+000	0	0	0	0	0	0	-7.99483	0	0	49.8279	17.4385
DATA	80	1	80	66	1	DarkCorner	DarkCorner	11840.6	284.427	3.780900e+000	3.765497e+000	36	18	5.524115e+000	0	0	0	0	0	0	-8.47761	0	0	57.5363	17.9029
DATA	81	1	81	66	1	DarkCorner	DarkCorner	11866.1	284.5	3.860774e+000	3.845045e+000	37	18	5.757782e+000	0	0	0	0	0	0	-8.53817	0	0	56.9804	18.1323
DATA	82	1	82	66	1	DarkCorner	DarkCorner	11891.7	284.937	3.948213e+000	3.932128e+000	37	18	5.609568e+000	0	0	0	0	0	0	-7.967	0	0	49.8279	18.1255
DATA	83	1	83	66	1	DarkCorner	DarkCorner	11916.7	285.081	4.042396e+000	4.025928e+000	38	18	6.057152e+000	0	0	0	0	0	0	-8.26325	0	0	51.0895	18.5366
DATA	84	1	84	260	1	GE_BrightCorner	GE_BrightCorner	11942.1	284.78	5.059794e+005	5.059794e+004	362871	18	6.270130e+000	0	0	0	0	0	0	360791	1	1	50.7771	18.3408
DATA	85	1	85	260	1	GE_BrightCorner	GE_BrightCorner	11967.4	284.675	5.210402e+005	5.210402e+004	363115	19	5.971415e+000	0	0	0	0	0	0	361501	1	1	51.0895	18.8753
DATA	86	2	1	260	1	GE_BrightCorner	GE_BrightCorner	9846.91	290.554	4.609253e+005	4.609253e+004	389592	18	6.605025e+000	0	0	0	0	0	0	388789	1	1	48.8603	18.8808
DATA	87	2	2	66	1	DarkCorner	DarkCorner	9872.17	290.188	3.453752e+000	3.439681e+000	40	18	5.495171e+000	0	0	0	0	0	0	-5.05083	0	0	50.4627	17.9856
DATA	88	2	3	66	1	DarkCorner	DarkCorner	9898.13	290.427	3.404193e+000	3.390324e+000	41	18	5.904823e+000	0	0	0	0	0	0	-4.00509	0	0	49.1849	18.5749
DATA	89	2	4	66	1	DarkCorner	DarkCorner	9923.42	290.427	3.360684e+000	3.346993e+000	39	17	5.602221e+000	0	0	0	0	0	0	-5.32617	0	0	57.5363	17.7389
DATA	90	2	5	66	1	DarkCorner	DarkCorner	9949.01	290.607	3.320816e+000	3.307287e+000	36	17	5.726831e+000	0	0	0	0	0	0	-8.70373	0	0	51.0895	17.8274
DATA	91	2	6	66	1	DarkCorner	DarkCorner	9974.14	290.407	3.285713e+000	3.272327e+000	37	17	4.829959e+000	0	0	0	0	1	0	-6.82505	0	0	56.9804	17.0392
DATA	92	2	7	66	1	DarkCorner	DarkCorner	9999.18	290.295	3.254170e+000	3.240912e+000	39	19	5.639297e+000	0	0	0	0	0	0	-6.65729	0	0	49.8279	18.3756
DATA	93	2	8	66	1	DarkCorner	DarkCorner	10024.4	290.5	3.225453e+000	3.212313e+000	38	17	4.955809e+000	0	0	0	0	0	0	-7.54205	0	0	52.9257	17.6509
DATA	94	2	9	66	1	DarkCorner	DarkCorner	10050	290.299	3.199642e+000	3.186607e+000	37	18	5.922240e+000	0	0	0	0	0	0	-8.12013	0	0	45.835	17.9266
DATA	95	2	10	66	1	DarkCorner	DarkCorner	10075.8	290.698	3.176065e+000	3.163125e+000	37	18	6.004389e+000	0	0	0	0	0	0	-8.58637	0	0	45.1352	17.5583
DATA	96	2	11	0	0	A_04_P098104	ENSOCUT00000017239	10101.1	290.5	6.061455e+003	6.061537e+002	5804.5	18	5.317516e+000	0	0	0	0	0	0	5681.13	1	1	56.9804	18.1931
DATA	97	2	12	0	0	A_04_P068654	A_04_P068654	10126.5	290.5	3.137853e+000	3.125070e+000	43	17	5.332072e+000	0	0	0	0	1	0	-2.57969	0	0	57.5363	16.9805
DATA	98	2	13	0	0	A_04_P056546	A_04_P056546	10151.7	290.5	1.393966e+001	3.407551e+000	58	18	5.994101e+000	0	0	0	0	0	0	13.2064	1	0	57.5363	18.2653
DATA	99	2	14	0	0	A_04_P065787	ENSOCUT00000010925	10177.7	289.878	5.974796e+004	5.974797e+003	58825.5	18	5.688533e+000	0	1	0	0	0	0	56860	1	1	36.1258	18.5364
DATA	100	2	15	0	0	A_04_P017626	DN886383	10202.4	290.506	7.249208e+001	7.877726e+000	113	18	5.919657e+000	0	0	0	0	0	0	69.2568	1	1	49.8279	18.4663
DATA	101	2	16	0	0	A_04_P011243	A_04_P011243	10227.8	290.694	4.251413e+001	5.245691e+000	85.5	17	6.501147e+000	0	0	0	0	0	0	40.7558	1	1	47.8731	18.8469
DATA	102	2	17	0	0	A_04_P022353	EB377731	10253.3	290.444	7.159940e+003	7.160006e+002	6981	17	5.781412e+000	0	0	0	0	0	0	6883.67	1	1	48.5334	18.1971
DATA	103	2	18	0	0	A_04_P014205	ENSOCUT00000031781	10278.6	290.944	2.046792e+001	3.678332e+000	65	19	6.272030e+000	0	0	0	0	0	0	19.7282	1	1	48.2044	18.8293
DATA	104	2	19	0	0	A_04_P041252	A_04_P041252	10304.3	290.5	4.842929e+002	4.852523e+001	512.5	18	6.077608e+000	0	0	0	0	0	0	467.752	1	1	57.5363	19.0545
DATA	105	2	20	0	0	A_04_P005969	DN890449	10329.5	290.5	2.048858e+001	3.669941e+000	65	18	5.579877e+000	0	0	0	0	0	0	19.8227	1	1	65	18.0957
DATA	106	2	21	0	0	A_04_P082213	ENSOCUT00000001875	10355.1	290.5	1.647592e+002	1.675411e+001	197.5	18	5.702188e+000	0	0	0	0	0	0	159.631	1	1	65	18.3476
DATA	107	2	22	0	0	A_04_P069365	ENSOCUT00000003035	10380	290.64	6.215889e+001	6.918174e+000	106	18	5.643426e+000	0	0	0	0	0	0	60.2911	1	1	49.1849	17.9718
DATA	108	2	23	0	0	A_04_P059255	A_04_P059255	10405.7	290.875	9.372750e+001	9.851688e+000	138	18	5.229445e+000	0	0	0	0	0	0	90.9927	1	1	50.1463	18.5787
DATA	109	2	24	0	0	A_04_P055517	ENSOCUT00000017545	10430.6	290.753	1.056734e+004	1.056738e+003	10098	18	5.678351e+000	0	0	0	0	0	0	10265.2	1	1	48.5334	18.0936
DATA	110	2	25	0	0	A_04_P099339	ENSOCUT00000010655	10456.6	290.573	8.828681e+002	8.833883e+001	920	18	5.718703e+000	0	0	0	0	0	0	857.994	1	1	57.5363	18.5294
DATA	111	2	26	0	0	A_04_P065480	ENSOCUT00000002449	10481.8	290.671	2.464269e+002	2.482832e+001	291	18	6.107887e+000	0	0	0	0	0	0	239.549	1	1	48.2044	17.8824
DATA	112	2	27	0	0	A_04_P054940	A_04_P054940	10507.4	290.573	5.349574e+000	3.076952e+000	51	19	5.928670e+000	0	0	0	0	0	0	5.20079	1	0	65	18.6462
DATA	113	2	28	0	0	A_04_P095174	ENSOCUT00000007358	10532.6	290.573	5.301347e+000	3.076154e+000	50.5	18	5.906011e+000	0	0	0	0	0	0	5.15384	1	0	65	18.1304
DATA	114	2	29	0	0	A_04_P013701	AF245499	10558.4	290.573	1.000110e+001	3.191252e+000	55.5	19	6.604478e+000	0	0	0	0	0	0	9.72167	1	0	57.5363	19.6946
DATA	115	2	30	0	0	A_04_P067538	ENSOCUT00000014618	10583.4	290.973	2.771274e+003	2.771440e+002	2767	17.5	5.684074e+000	0	0	0	0	0	0	2693.42	1	1	48.5334	17.7323
DATA	116	2	31	0	0	A_04_P096973	ENSOCUT00000002871	10608.5	290.474	1.232929e+002	1.269661e+001	166	19	5.628812e+000	0	0	0	0	0	0	119.791	1	1	50.1463	18.1806
DATA	117	2	32	1028	1	(+)E1A_r60_3	E1A_r60_3	10634.4	290.573	4.325397e+000	3.063586e+000	50	18	6.333485e+000	0	0	0	0	0	0	4.20121	1	0	57.5363	18.6524
DATA	118	2	33	0	0	A_04_P026977	EB372788	10659.6	290.573	1.215516e+002	1.252809e+001	165	20	6.180441e+000	0	0	0	0	0	0	118.019	1	1	57.5363	19.2921
DATA	119	2	34	0	0	A_04_P049418	XM_002708151	10685.4	290.573	1.837856e+002	1.862750e+001	224	18	5.018190e+000	0	0	0	0	0	0	178.375	1	1	57.5363	17.5407
DATA	120	2	35	0	0	A_04_P009792	DN884792	10710.2	290.756	2.365054e+004	2.365056e+003	22165	20	7.701964e+000	0	0	0	0	0	0	22945.6	1	1	50.1463	20.9569
DATA	121	2	36	0	0	A_04_P001422	NM_001082199	10735.9	290.614	6.081430e+005	6.081430e+004	596154	19	6.668117e+000	0	0	0	0	0	0	589761	1	1	57.259	19.3682
DATA	122	2	37	0	0	A_04_P024911	EB375074	10761.5	290.648	7.279028e+002	7.285369e+001	750	20	5.971099e+000	0	0	0	0	0	0	705.608	1	1	57.5363	20.0503
DATA	123	2	38	0	0	A_04_P085717	ENSOCUT00000000896	10786.3	290.878	1.223027e+003	1.223404e+002	1242	18	6.015168e+000	0	0	0	0	0	0	1185.12	1	1	48.8603	18.8113
DATA	124	2	39	0	0	A_04_P062858	ENSOCUT00000011756	10812	291.067	4.980563e+002	4.989840e+001	504	18	6.038659e+000	0	0	0	0	0	0	482.43	1	1	46.8651	18.3179
DATA	125	2	40	0	0	A_04_P064714	ENSOCUT00000006846	10837.3	290.986	3.552150e+002	3.565156e+001	392.5	18	5.637277e+000	0	0	0	0	0	0	343.931	1	1	47.2035	18.1196
DATA	126	2	41	0	0	A_04_P033435	DN882827	10862.8	291.108	1.862612e+001	3.568338e+000	64	18	5.649761e+000	0	0	0	0	0	0	18.0275	1	1	47.8731	18.5971
DATA	127	2	42	0	0	A_04_P069632	ENSOCUT00000009277	10888.6	291.24	3.189639e+001	4.409599e+000	77	18	5.438806e+000	0	0	0	0	0	0	30.8596	1	1	48.5334	18.4375
DATA	128	2	43	0	0	A_04_P030476	DN885909	10913.5	291.053	4.460365e+001	5.401214e+000	89	19	5.853488e+000	0	0	0	0	0	0	43.1363	1	1	48.8603	19.1274
DATA	129	2	44	0	0	A_04_P092658	ENSOCUT00000001986	10939.4	291.069	1.690156e+001	3.484594e+000	62.5	19	5.597577e+000	0	0	0	0	0	0	16.3389	1	1	53.8203	19.2308
DATA	130	2	45	0	0	A_04_P043702	ENSOCUT00000011326	10964.3	290.986	1.065599e+003	1.066035e+002	1086	20	6.280173e+000	0	0	0	0	0	0	1029.7	1	1	47.2035	19.8785
DATA	131	2	46	0	0	A_04_P012043	A_04_P012043	10990	291	3.062342e+000	3.049866e+000	46.5	18	5.914019e+000	0	0	0	0	0	0	-0.453119	0	0	54.9904	18.8981
DATA	132	2	47	0	0	A_04_P049123	A_04_P049123	11015	291.118	4.711355e+002	4.721225e+001	498	19	5.595700e+000	0	0	0	0	0	0	454.856	1	1	47.5395	19.3883
DATA	133	2	48	0	0	A_04_P032182	EB376993	11040.8	291.194	2.571274e+002	2.589333e+001	297	19	5.726760e+000	0	0	0	0	0	0	248.113	1	1	47.5395	18.3206
DATA	134	2	49	0	0	A_04_P041611	A_04_P041611	11066.1	291.386	3.067055e+000	3.054560e+000	46	18	5.659180e+000	0	0	0	0	0	0	-0.712993	0	0	57.259	18.2886
DATA	135	2	50	0	1	ETG02_36680	ETG02_36680	11091.3	291.381	3.069094e+000	3.056591e+000	39	19	5.784258e+000	0	0	0	0	0	0	-7.46721	0	0	51.7088	19.0948
DATA	136	2	51	0	0	A_04_P084847	ENSOCUT00000004701	11116.9	291.494	1.043522e+002	1.087432e+001	147.5	19	5.550732e+000	0	0	0	0	0	0	100.494	1	1	49.5074	18.8267
DATA	137	2	52	0	0	A_04_P034582	A_04_P034582	11142	291.42	3.074178e+000	3.061654e+000	46	18	5.705413e+000	0	0	0	0	0	0	-0.62321	0	0	51.0895	18.355
DATA	138	2	53	0	0	A_04_P004832	ENSOCUT00000005339	11167.5	291.481	1.394934e+002	1.428206e+001	177	19	5.488122e+000	0	0	0	0	0	0	134.078	1	1	50.4627	19.4103
DATA	139	2	54	0	0	A_04_P013646	AF200351	11193.1	291.386	5.854475e+000	3.123917e+000	54	17	5.012710e+000	0	0	0	0	0	0	5.62028	1	0	57.259	17.302
DATA	140	2	55	0	0	A_04_P002721	NM_001082324	11218.2	291.519	9.078804e+002	9.084003e+001	907	17	4.998149e+000	0	0	0	0	0	0	870.377	1	1	49.8279	17.2293
DATA	141	2	56	1028	1	(+)E1A_r60_a97	E1A_r60_a97	11243.6	291.427	3.090355e+000	3.077764e+000	42	17	5.393638e+000	0	0	0	0	0	0	-6.12327	0	0	57.5363	17.2944
DATA	142	2	57	0	0	A_04_P076022	ENSOCUT00000000186	11268.9	291.474	2.701729e+003	2.701905e+002	2490	17	5.199211e+000	0	0	0	0	0	0	2581.12	1	1	50.1463	17.403
DATA	143	2	58	0	0	A_04_P047476	ENSOCUT00000002987	11294.2	291.725	8.102874e+001	8.672056e+000	117	18	5.806204e+000	0	0	0	0	0	0	77.2484	1	1	50.7771	18.5024
DATA	144	2	59	0	0	A_04_P023532	EB376541	11320	291.455	7.603702e+001	8.210543e+000	118	19	5.892243e+000	0	0	0	0	0	0	72.3052	1	1	65	18.7273
DATA	145	2	60	0	0	A_04_P079412	ENSOCUT00000011420	11345.4	291.427	8.954066e+001	9.477683e+000	130	19	5.380857e+000	0	0	0	0	0	0	84.9055	1	1	57.5363	18.8479
DATA	146	2	61	0	0	A_04_P083754	ENSOCUT00000016000	11370.6	291.36	1.977063e+004	1.977065e+003	18671.5	18	5.852478e+000	0	0	0	0	0	0	18687.3	1	1	48.8603	18.5971
DATA	147	2	62	0	0	A_04_P012656	M21267	11396.3	291.256	1.827584e+001	3.622884e+000	64	18	5.214832e+000	0	0	0	0	0	0	17.2107	1	1	49.8279	18.177
DATA	148	2	63	0	0	A_04_P096342	ENSOCUT00000009409	11421.4	291.453	1.471502e+004	1.471505e+003	13305	18	5.875702e+000	0	0	0	0	0	0	13801.9	1	1	52.3208	18.0296
DATA	149	2	64	0	0	A_04_P058587	ENSOCUT00000006335	11446.8	291.41	1.704385e+003	1.704678e+002	1600	17	5.503337e+000	0	0	0	0	0	0	1591.25	1	1	50.1463	17.219
DATA	150	2	65	0	0	A_04_P046453	A_04_P046453	11472.5	291.5	3.184733e+000	3.171758e+000	44	17	5.156187e+000	0	0	0	0	0	0	-3.06718	0	0	65	17.3134
DATA	151	2	66	0	0	A_04_P089043	XM_002714991	11497.4	291.753	8.963384e+003	8.963440e+002	8548	17	5.944279e+000	0	0	0	0	0	0	8278.37	1	1	48.5334	17.915
DATA	152	2	67	0	0	A_04_P001079	NM_001122939	11523.3	291.5	2.561787e+001	4.107469e+000	71	18	5.749873e+000	0	0	0	0	0	0	23.5045	1	1	65	18.1857
DATA	153	2	68	0	0	A_04_P052767	ENSOCUT00000013514	11548.3	291.9	1.941514e+004	1.941517e+003	18091.5	18	5.298507e+000	0	0	0	0	0	0	17690.9	1	1	47.2035	17.7164
DATA	154	2	69	0	0	A_04_P057510	A_04_P057510	11574	291.545	3.404497e+001	4.712923e+000	77	18.5	5.765516e+000	0	0	0	0	0	0	30.7734	1	1	55.8519	19.1698
DATA	155	2	70	0	0	A_04_P027430	A_04_P027430	11599.2	292.129	9.098143e+001	9.673598e+000	126	19	5.650508e+000	0	0	0	0	0	0	81.5456	1	1	46.5243	18.9242
DATA	156	2	71	0	0	A_04_P090997	ENSOCUT00000005374	11624.4	291.973	1.293611e+004	1.293615e+003	11150	18.5	6.255120e+000	0	0	0	0	0	0	11485.1	1	1	48.5334	19.0408
DATA	157	2	72	0	0	A_04_P075357	ENSOCUT00000016329	11650.2	291.797	7.650278e+001	8.352954e+000	108	18	5.763135e+000	0	0	0	0	0	0	67.205	1	1	48.2044	17.8131
DATA	158	2	73	0	0	A_04_P039807	ENSOCUT00000000866	11675.3	291.818	4.937218e+000	3.427084e+000	50.5	18	6.025901e+000	0	0	0	0	0	0	4.28862	1	0	49.5074	17.8525
DATA	159	2	74	0	0	A_04_P041729	ENSOCUT00000008241	11701	291.545	1.025286e+004	1.025292e+003	8299	18	5.826672e+000	0	0	0	0	0	0	8793.87	1	1	55.8519	18.8942
DATA	160	2	75	66	1	DarkCorner	DarkCorner	11726.4	291.573	3.495610e+000	3.481369e+000	43	18	6.069996e+000	0	0	0	0	0	0	-4.55092	0	0	57.5363	18.5258
DATA	161	2	76	66	1	DarkCorner	DarkCorner	11751.2	292.065	3.545520e+000	3.531076e+000	40	18	5.489965e+000	0	0	0	0	0	0	-6.58559	0	0	49.1849	18.2551
DATA	162	2	77	66	1	DarkCorner	DarkCorner	11777.3	291.843	3.604238e+000	3.589555e+000	39.5	17.5	5.503550e+000	0	0	0	0	0	0	-6.52675	0	0	51.0895	17.7634
DATA	163	2	78	66	1	DarkCorner	DarkCorner	11802.9	291.812	3.667202e+000	3.652262e+000	35	17	5.014722e+000	0	0	0	0	1	0	-9.18723	0	0	51.7088	17.1571
DATA	164	2	79	66	1	DarkCorner	DarkCorner	11828	291.545	3.735580e+000	3.720361e+000	39	18	5.594964e+000	0	0	0	0	0	0	-6.43053	0	0	55.8519	17.9771
DATA	165	2	80	66	1	DarkCorner	DarkCorner	11853	291.423	3.810057e+000	3.794535e+000	37.5	19	6.253330e+000	0	0	0	0	0	0	-8.12397	0	0	49.1849	18.7615
DATA	166	2	81	66	1	DarkCorner	DarkCorner	11878.8	291.356	3.894209e+000	3.878344e+000	39	18	5.897913e+000	0	0	0	0	0	0	-5.68578	0	0	52.3208	18.6473
DATA	167	2	82	66	1	DarkCorner	DarkCorner	11904.1	291.548	3.984415e+000	3.968182e+000	37	18	5.791874e+000	0	0	0	0	0	0	-8.55765	0	0	48.5334	18.3037
DATA	168	2	83	66	1	DarkCorner	DarkCorner	11929.5	291.648	4.084207e+000	4.067568e+000	39	19	7.096558e+000	0	0	0	0	0	0	-5.65093	0	0	57.5363	19.7767
DATA	169	2	84	66	1	DarkCorner	DarkCorner	11954.9	291.614	4.193909e+000	4.176823e+000	43.5	19	6.219096e+000	0	0	0	1	0	0	-1.20361	0	0	57.259	19.035
DATA	170	2	85	260	1	GE_BrightCorner	GE_BrightCorner	11979.9	292	5.341630e+005	5.341630e+004	372858	20	5.504852e+000	0	0	0	0	0	0	366461	1	1	46.8651	19.9197
DATA	171	3	1	66	1	DarkCorner	DarkCorner	9834.5	297.5	3.530455e+000	3.516072e+000	39	18	6.358215e+000	0	0	0	0	0	0	-4.78384	0	0	57.5363	18.0529
DATA	172	3	2	66	1	DarkCorner	DarkCorner	9859.67	297.5	3.475070e+000	3.460913e+000	38	19.5	8.783874e+000	0	0	0	0	0	0	-5.44243	0	0	57.5363	22.2273
DATA	173	3	3	66	1	DarkCorner	DarkCorner	9884.64	297.13	3.425407e+000	3.411452e+000	38.5	19	6.219899e+000	0	0	0	0	0	0	-5.72026	0	0	49.8279	19.9206
DATA	174	3	4	66	1	DarkCorner	DarkCorner	9910.5	297.5	3.378431e+000	3.364667e+000	41	19	5.658257e+000	0	0	0	0	0	0	-3.88826	0	0	65	19.873
DATA	175	3	5	66	1	DarkCorner	DarkCorner	9935.79	297.014	3.337395e+000	3.323799e+000	37	18	5.382140e+000	0	0	0	0	0	0	-6.59213	0	0	46.8651	18.8209
DATA	176	3	6	66	1	DarkCorner	DarkCorner	9961.23	297.26	3.299754e+000	3.286310e+000	39	19	5.659354e+000	0	0	0	0	0	0	-5.65176	0	0	48.5334	19.5636
DATA	177	3	7	66	1	DarkCorner	DarkCorner	9986.67	297.5	3.265880e+000	3.252574e+000	39	19	5.883722e+000	0	0	0	0	0	0	-4.18726	0	0	57.5363	18.5818
DATA	178	3	8	66	1	DarkCorner	DarkCorner	10012.3	297.5	3.235303e+000	3.222122e+000	41.5	19	5.114656e+000	0	0	0	0	0	0	-5.212	0	0	57.5363	18.6552
DATA	179	3	9	66	1	DarkCorner	DarkCorner	10037.8	297.357	3.208225e+000	3.195155e+000	39	20	5.449578e+000	0	0	0	0	0	0	-6.64843	0	0	47.5395	19.5455
DATA	180	3	10	66	1	DarkCorner	DarkCorner	10063	297.545	3.184110e+000	3.171138e+000	36.5	18	6.161567e+000	0	0	0	0	0	0	-8.66367	0	0	55.8519	18.5614
DATA	181	3	11	0	0	A_04_P022736	A_04_P022736	10088	297.829	4.392599e+003	4.392712e+002	4054	20	6.155441e+000	0	0	0	0	0	0	4108.1	1	1	50.7771	20.1633
DATA	182	3	12	0	0	A_04_P042564	ENSOCUT00000007078	10113.6	297.573	1.146102e+001	3.333970e+000	55	22	7.925536e+000	0	0	0	0	0	0	10.7839	1	0	65	22.4706
DATA	183	3	13	0	0	A_04_P068427	ENSOCUT00000001051	10139.1	297.619	1.387850e+003	1.388199e+002	1375.5	18	4.157167e+000	0	0	0	0	0	0	1312.94	1	1	54.7002	18.06
DATA	184	3	14	0	0	A_04_P025890	ENSOCUT00000017416	10164.2	297.351	1.883405e+005	1.883405e+004	183714	21	7.042460e+000	0	0	0	0	0	0	179008	1	1	49.5074	22.7581
DATA	185	3	15	0	0	A_04_P034497	ENSOCUT00000008433	10190	297.545	1.163072e+002	1.203322e+001	157	20	5.234351e+000	0	0	0	0	0	0	111.016	1	1	65	20.0392
DATA	186	3	16	0	0	A_04_P034047	ENSOCUT00000003439	10215.4	297.573	3.087611e+000	3.075032e+000	42	22	7.039776e+000	0	0	0	0	0	0	-1.59078	0	0	65	21.9286
DATA	187	3	17	0	0	A_04_P068944	ENSOCUT00000017670	10240.7	297.82	1.009135e+003	1.009600e+002	1005	20	7.201230e+000	0	0	0	0	0	0	969.782	1	1	52.3208	19.8125
DATA	188	3	18	0	0	A_04_P001051	NM_001082040	10266.2	297.909	5.360611e+001	6.171062e+000	94	19.5	6.209086e+000	0	0	0	0	0	0	51.6548	1	1	49.5074	20.5208
DATA	189	3	19	0	0	A_04_P000041	NM_001082305	10291.4	297.744	4.776322e+002	4.786052e+001	509	21	7.335734e+000	0	0	0	0	0	0	461.269	1	1	50.1463	22.0714
DATA	190	3	20	0	0	A_04_P002472	NM_001082054	10316.9	297.614	6.801074e+004	6.801075e+003	68357	22	5.935995e+000	0	0	0	0	0	0	65804.5	1	1	57.259	22.7679
DATA	191	3	21	0	0	A_04_P007346	XM_002716298	10342.5	297.648	1.312306e+005	1.312306e+004	130713	21.5	6.251726e+000	0	0	0	0	0	0	127172	1	1	57.5363	21.24
DATA	192	3	22	0	0	A_04_P062218	ENSOCUT00000000148	10367.5	298.324	4.526255e+003	4.526356e+002	4261.5	20	4.474590e+000	0	0	0	0	0	0	4392	1	1	46.5243	20.3171
DATA	193	3	23	0	0	A_04_P080047	ENSOCUT00000012778	10392.8	298.323	6.326580e+003	6.326653e+002	6193.5	23	6.313665e+000	0	0	0	0	0	0	6144.89	1	1	45.4864	22.9808
DATA	194	3	24	0	0	A_04_P090489	ENSOCUT00000003026	10418.2	298.026	7.559567e+002	7.565641e+001	792	22	6.737103e+000	0	0	0	0	0	0	734.758	1	1	49.1849	21.9818
DATA	195	3	25	0	0	A_04_P096569	ENSOCUT00000006789	10443.7	298.027	3.087043e+004	3.087044e+003	30157	22	5.614132e+000	0	0	0	0	0	0	30020.4	1	1	49.1849	22.3269
DATA	196	3	26	0	0	A_04_P056797	ENSOCUT00000012981	10469.5	298	1.696518e+001	3.471056e+000	62	21	7.513909e+000	0	0	0	0	0	0	16.5036	1	1	54.1152	23.383
DATA	197	3	27	0	0	A_04_P077716	ENSOCUT00000010867	10494.5	298	5.163266e+001	5.985502e+000	97	21	6.570766e+000	0	0	0	0	0	0	50.2364	1	1	54.1152	21.9615
DATA	198	3	28	0	0	A_04_P099004	ENSOCUT00000002951	10519.9	298.184	1.311048e+004	1.311052e+003	12594.5	21.5	5.812136e+000	0	0	0	0	0	0	12756.7	1	1	51.7088	21.4423
DATA	199	3	29	0	0	A_04_P042357	ENSOCUT00000008209	10545.4	298.029	3.040173e+000	3.027886e+000	47	20	6.034312e+000	0	0	0	0	0	0	0.237227	0	0	46.8651	20.8302
DATA	200	3	30	0	0	A_04_P007429	NM_001142262	10570.6	298.2	8.905145e+003	8.905196e+002	8658	23	7.074169e+000	0	0	0	0	0	0	8662.78	1	1	45.4864	23.1591
DATA	201	3	31	0	0	A_04_P015136	AY175592	10596.3	298.219	1.837031e+002	1.861835e+001	229	21	5.000629e+000	0	0	0	0	0	0	178.66	1	1	48.2044	20.8889
DATA	202	3	32	0	0	A_04_P039055	A_04_P039055	10621.2	298.072	4.029820e+001	5.041813e+000	82.5	21	6.150275e+000	0	0	0	0	0	0	39.1796	1	1	46.8651	21.1176
DATA	203	3	33	0	0	A_04_P019254	EB382200	10647.1	298.386	5.975564e+001	6.700273e+000	105	21	9.926344e+000	0	0	0	0	0	0	58.0784	1	1	57.259	24.7347
DATA	204	3	34	0	0	A_04_P001126	NM_001082790	10672.5	298.463	3.044415e+000	3.032012e+000	45	22	4.094409e+000	0	0	0	0	0	0	-0.615705	0	0	50.4627	22.0417
DATA	205	3	35	0	0	A_04_P062752	ENSOCUT00000012714	10697.4	298.237	1.663762e+003	1.664038e+002	1641	19	4.831949e+000	0	0	0	0	0	0	1615.79	1	1	49.1849	20.4419
DATA	206	3	36	0	0	A_04_P016601	CU466064	10723.4	298.427	3.315141e+000	3.052537e+000	49	25	1.091382e+001	0	0	0	0	0	0	3.21828	1	0	57.5363	26.8163
DATA	207	3	37	0	0	A_04_P082256	ENSOCUT00000016961	10748.6	298.427	4.345943e+002	4.356533e+001	458	23	7.226702e+000	0	0	0	0	0	0	421.723	1	1	65	24.3243
DATA	208	3	38	0	0	A_04_P009063	ENSOCUT00000001832	10773.7	298.386	8.778546e+003	8.778598e+002	8560	21	5.174447e+000	0	0	0	0	0	0	8515.06	1	1	47.5395	22.4902
DATA	209	3	39	0	0	A_04_P052782	ENSOCUT00000013535	10799.5	298.352	1.840089e+001	3.552015e+000	64	21	5.672613e+000	0	0	0	0	0	0	17.8412	1	1	57.5363	21.6809
DATA	210	3	40	0	0	A_04_P012403	ENSOCUT00000015097	10824.7	298.378	6.076629e+003	6.076705e+002	6089	20	5.255868e+000	0	0	0	0	0	0	5889.48	1	1	51.0895	21.2041
DATA	211	3	41	0	0	A_04_P061737	ENSOCUT00000005572	10850.3	298.514	1.664256e+002	1.691803e+001	205	20	6.394403e+000	0	0	0	0	0	0	161.239	1	1	49.1849	21.8846
DATA	212	3	42	0	0	A_04_P101317	ENSOCUT00000003127	10875.4	298.675	1.818243e+002	1.843509e+001	223	21	4.954651e+000	0	0	0	0	0	0	176.094	1	1	50.1463	20.8723
DATA	213	3	43	0	0	A_04_P075932	ENSOCUT00000016579	10900.8	298.624	6.390773e+003	6.390845e+002	6169	23.5	5.354352e+000	0	0	0	0	0	0	6186.99	1	1	54.1152	22.6739
DATA	214	3	44	0	0	A_04_P009207	DN887037	10925.9	299.257	3.056233e+000	3.045206e+000	48	22	4.281744e+000	0	0	0	0	0	0	0.901172	0	0	46.8651	21.8571
DATA	215	3	45	0	1	RC5	RC5	10952.1	298.758	3.057642e+000	3.045185e+000	41	22.5	4.738882e+000	0	0	0	0	0	0	-3.93858	0	0	53.2255	22.6042
DATA	216	3	46	0	0	A_04_P080282	ENSOCUT00000007233	10976.7	298.38	9.928210e+002	9.932883e+001	966.5	22	5.652405e+000	0	0	0	0	0	0	960	1	1	50.7771	21.8889
DATA	217	3	47	0	0	A_04_P016281	ENSOCUT00000005253	11002.5	298.64	4.596924e+002	4.607017e+001	490.5	19	6.786982e+000	0	0	0	0	0	0	444.311	1	1	49.8279	21.2791
DATA	218	3	48	0	0	A_04_P059892	A_04_P059892	11028	298.455	1.122786e+001	3.249474e+000	58	21	5.191744e+000	0	0	0	0	0	0	10.8467	1	0	55.8519	20.8364
DATA	219	3	49	0	0	A_04_P008236	DN888159	11053.1	298.986	2.049397e+001	3.675203e+000	66	19	6.394372e+000	0	0	0	0	0	0	19.7891	1	1	46.8651	20.8205
DATA	220	3	50	0	0	A_04_P027353	EB377242	11078.4	298.6	3.422404e+002	3.435992e+001	368	20	5.059041e+000	0	0	0	0	0	0	330.253	1	1	50.7771	20.4043
DATA	221	3	51	0	0	A_04_P095457	ENSOCUT00000013146	11104.4	299.143	3.067197e+000	3.054702e+000	46	22.5	6.825403e+000	0	0	0	0	0	0	-2.46034	0	0	50.4627	23.16
DATA	222	3	52	0	0	A_04_P023007	EB377085	11129.5	298.5	3.069903e+000	3.059302e+000	47.5	21	6.844979e+000	0	0	0	0	0	0	1.04023	0	0	65	22.0204
DATA	223	3	53	0	0	A_04_P008308	DN888081	11154.9	298.5	8.972275e+000	3.189079e+000	56.5	20	5.460782e+000	0	0	0	0	0	0	8.63674	1	0	56.9804	20.0577
DATA	224	3	54	0	0	A_04_P056733	ENSOCUT00000004937	11180.3	299.188	1.663614e+001	3.485898e+000	63	19	4.108981e+000	0	0	0	0	0	0	15.9981	1	1	46.8651	19.2093
DATA	225	3	55	0	0	A_04_P024061	ENSOCUT00000016579	11205.4	298.716	2.146965e+004	2.146967e+003	20228	20	6.646055e+000	0	0	0	0	0	0	20618.9	1	1	48.5334	20.913
DATA	226	3	56	0	1	ETG10_13482	ETG10_13482	11231.1	299.139	3.084315e+000	3.071750e+000	41	20.5	5.219066e+000	0	0	0	0	0	0	-6.59895	0	0	46.8651	20.6957
DATA	227	3	57	0	0	A_04_P062855	ENSOCUT00000007594	11256.7	299.083	3.480274e+002	3.493851e+001	378	20	5.417022e+000	0	0	0	0	0	0	333.183	1	1	47.8731	19.7021
DATA	228	3	58	0	0	A_04_P027030	EB372750	11281.9	298.973	1.663819e+002	1.692144e+001	199	19	6.038910e+000	0	0	0	0	0	0	158.971	1	1	47.2035	19.7674
DATA	229	3	59	0	0	A_04_P021828	EB378225	11307.2	298.829	1.721561e+002	1.749076e+001	205	22	5.311948e+000	0	0	0	0	0	0	164.112	1	1	48.8603	22.1228
DATA	230	3	60	0	0	A_04_P026824	EB372964	11332.3	298.84	6.095356e+003	6.095434e+002	5660	20	5.834848e+000	0	0	0	0	0	0	5795.64	1	1	49.1849	21
DATA	231	3	61	0	0	A_04_P021346	EB378782	11357.8	298.75	1.276130e+004	1.276133e+003	11373.5	23	6.287304e+000	0	0	0	0	0	0	12097.6	1	1	50.1463	22.902
DATA	232	3	62	0	0	A_04_P014197	D38120	11383.6	298.573	3.130981e+000	3.118226e+000	43	23	5.383414e+000	0	0	0	0	0	0	-5.246	0	0	65	22.9818
DATA	233	3	63	0	0	A_04_P036502	A_04_P036502	11409	298.545	3.721009e+000	3.152245e+000	49.5	21	6.357969e+000	0	0	0	0	0	0	3.50182	1	0	55.8519	21.1207
DATA	234	3	64	0	0	A_04_P026353	EB373494	11434.4	298.573	3.156592e+000	3.143732e+000	45	21	8.506606e+000	0	0	0	0	0	0	-1.20549	0	0	57.5363	22.5357
DATA	235	3	65	0	1	ETG04_27747	ETG04_27747	11459.6	298.573	3.171770e+000	3.158848e+000	44	21	5.335593e+000	0	0	0	0	0	0	-1.90567	0	0	57.5363	20.0556
DATA	236	3	66	0	0	A_04_P019697	EB380239	11484.9	299.149	1.092173e+004	1.092178e+003	10087.5	23	7.003751e+000	0	0	0	0	0	0	10131.5	1	1	47.5395	23.2444
DATA	237	3	67	0	0	A_04_P048123	ENSOCUT00000009868	11510.4	299.232	2.504110e+003	2.504314e+002	2376	20	7.490358e+000	0	0	0	0	0	0	2308.94	1	1	46.8651	21.6383
DATA	238	3	68	0	0	A_04_P075267	ENSOCUT00000014560	11535.8	299.141	7.021043e+003	7.021117e+002	6261.5	22	5.059678e+000	0	0	0	0	0	0	6430.53	1	1	47.2035	22.0612
DATA	239	3	69	0	0	A_04_P098337	ENSOCUT00000005251	11561	299.129	2.972419e+003	2.972595e+002	2615.5	20	4.268076e+000	0	0	0	0	0	0	2702.48	1	1	46.8651	20.0588
DATA	240	3	70	0	0	A_04_P001781	NM_001101699	11586.6	298.573	2.313513e+002	2.336471e+001	251	21	5.129418e+000	0	0	0	0	0	0	208.583	1	1	57.5363	21.3898
DATA	241	3	71	0	0	A_04_P041737	ENSOCUT00000012414	11612.1	298.614	2.414902e+002	2.437306e+001	259	22	5.170062e+000	0	0	0	0	0	0	215.762	1	1	65	20.875
DATA	242	3	72	0	0	A_04_P059843	ENSOCUT00000013005	11636.7	299.271	2.827897e+002	2.847416e+001	294.5	20	6.023814e+000	0	0	0	0	0	0	250.29	1	1	47.2035	20.4386
DATA	243	3	73	0	0	A_04_P070582	ENSOCUT00000010954	11662.7	299.219	2.376129e+003	2.376367e+002	2155	20	5.164278e+000	0	0	0	0	0	0	2079.82	1	1	48.2044	19.6042
DATA	244	3	74	0	0	A_04_P086705	ENSOCUT00000030932	11688.5	299	2.799756e+001	4.409332e+000	69	21	6.642736e+000	0	0	0	0	0	0	24.212	1	1	54.1152	21.7368
DATA	245	3	75	0	0	A_04_P033262	EB374922	11713.5	299	5.363931e+005	5.363931e+004	457358	22	6.598808e+000	0	0	0	0	0	0	458010	1	1	54.1152	22.2642
DATA	246	3	76	0	0	A_04_P046532	ENSOCUT00000005647	11738.9	299.192	1.003539e+004	1.003545e+003	8123.5	20	6.587137e+000	0	0	0	0	0	0	8450.21	1	1	47.5395	20.1489
DATA	247	3	77	66	1	DarkCorner	DarkCorner	11764	299.264	3.565854e+000	3.551326e+000	39	19	4.387667e+000	0	0	0	0	0	0	-6.25897	0	0	47.2035	19.1964
DATA	248	3	78	66	1	DarkCorner	DarkCorner	11789.8	298.884	3.626560e+000	3.611785e+000	39	18	5.613558e+000	0	0	0	0	0	0	-6.48933	0	0	46.8651	19.5079
DATA	249	3	79	66	1	DarkCorner	DarkCorner	11815.4	299.025	3.691942e+000	3.676901e+000	39	21	6.346901e+000	0	0	0	0	0	0	-5.96631	0	0	49.5074	20.4444
DATA	250	3	80	66	1	DarkCorner	DarkCorner	11840.4	299.244	3.762132e+000	3.746805e+000	37	22	5.798898e+000	0	0	0	0	0	0	-7.28035	0	0	49.5074	22.2292
DATA	251	3	81	66	1	DarkCorner	DarkCorner	11866.1	299.025	3.841832e+000	3.826180e+000	39	19	6.337958e+000	0	0	0	0	0	0	-7.57622	0	0	49.5074	19.3538
DATA	252	3	82	66	1	DarkCorner	DarkCorner	11891.8	299.155	3.928850e+000	3.912843e+000	36	18	5.868211e+000	0	0	0	0	0	0	-7.37282	0	0	47.2035	18.7308
DATA	253	3	83	66	1	DarkCorner	DarkCorner	11916.6	299.404	4.021209e+000	4.004827e+000	38	19	5.952675e+000	0	0	0	0	0	0	-6.05577	0	0	57.8122	19.4444
DATA	254	3	84	66	1	DarkCorner	DarkCorner	11942.2	299.548	4.125499e+000	4.108692e+000	39	21	1.250306e+001	0	0	0	0	0	0	-6.89043	0	0	51.4001	24.9184
DATA	255	3	85	66	1	DarkCorner	DarkCorner	11967.5	299.352	4.239468e+000	4.222196e+000	36	22.5	8.750448e+000	0	0	0	0	0	0	-7.36807	0	0	57.5363	25.65
DATA	256	4	1	66	1	DarkCorner	DarkCorner	9847.38	305.024	3.496913e+000	3.482666e+000	41	20	5.923094e+000	0	0	0	0	0	0	-2.10145	0	0	50.4627	19.5476
DATA	257	4	2	66	1	DarkCorner	DarkCorner	9872.5	304.648	3.444666e+000	3.430632e+000	39	20	6.067364e+000	0	0	0	0	0	0	-5.74381	0	0	57.5363	20.2903
DATA	258	4	3	66	1	DarkCorner	DarkCorner	9898.15	304.949	3.395961e+000	3.382126e+000	38	22	6.988945e+000	0	0	0	0	0	0	-5.77412	0	0	49.5074	21.6486
DATA	259	4	4	66	1	DarkCorner	DarkCorner	9922.87	305.195	3.353494e+000	3.339832e+000	40	18	5.323360e+000	0	0	0	0	0	0	-5.4525	0	0	48.5334	18.8696
DATA	260	4	5	66	1	DarkCorner	DarkCorner	9948.52	304.943	3.313932e+000	3.300431e+000	37	19	5.127465e+000	0	0	0	0	0	0	-6.66485	0	0	51.4001	19.0789
DATA	261	4	6	66	1	DarkCorner	DarkCorner	9974.23	304.896	3.278120e+000	3.264765e+000	37	19	6.014660e+000	0	0	0	0	0	0	-7.86498	0	0	49.1849	19.3636
DATA	262	4	7	66	1	DarkCorner	DarkCorner	9999.41	305.118	3.246462e+000	3.233236e+000	42	20	6.213409e+000	0	0	0	0	0	0	-4.7836	0	0	50.1463	19.8387
DATA	263	4	8	66	1	DarkCorner	DarkCorner	10024.7	305.136	3.218037e+000	3.204927e+000	38.5	21	6.190523e+000	0	0	0	0	0	0	-6.3826	0	0	49.5074	20
DATA	264	4	9	66	1	DarkCorner	DarkCorner	10050.2	305.13	3.192364e+000	3.179358e+000	37.5	20	8.822431e+000	0	0	0	0	0	0	-7.13381	0	0	46.5243	20.6
DATA	265	4	10	0	0	A_04_P007297	XM_002718934	10075.6	305.171	4.949384e+002	4.959440e+001	500	20.5	5.280536e+000	0	0	0	0	0	0	461.874	1	1	49.1849	19.6667
DATA	266	4	11	0	0	A_04_P056782	ENSOCUT00000004056	10101	305	3.888891e+002	3.901520e+001	416.5	24	7.777073e+000	0	0	0	0	0	0	365.236	1	1	54.9904	24.9688
DATA	267	4	12	0	0	A_04_P032210	XM_002719787	10126.2	305.097	9.563775e+003	9.563826e+002	9075.5	21	8.896417e+000	0	0	0	0	0	0	9033.05	1	1	46.8651	23.7097
DATA	268	4	13	0	0	A_04_P008233	DN888184	10151.6	305.069	2.382206e+001	3.912109e+000	69.5	21	6.519348e+000	0	0	0	0	0	0	22.6141	1	1	53.8203	21.5758
DATA	269	4	14	0	0	A_04_P062091	NM_001171267	10177.5	305	1.676884e+004	1.676887e+003	16043.5	20.5	7.101252e+000	0	1	0	0	0	0	15990.5	1	1	54.1152	21.9722
DATA	270	4	15	0	0	A_04_P018659	ENSOCUT00000002389	10202.5	304.977	7.335889e+003	7.335954e+002	7056	22	7.238467e+000	0	0	0	0	0	0	7022.05	1	1	49.8279	22.1333
DATA	271	4	16	0	0	A_04_P085964	ENSOCUT00000002332	10227.8	304.781	5.551662e+003	5.551746e+002	5380	21	8.009254e+000	0	0	0	0	0	0	5331.84	1	1	47.8731	22.0741
DATA	272	4	17	0	0	A_04_P009372	EB373933	10253.4	305.26	1.093575e+004	1.093579e+003	10494	18.5	7.187217e+000	0	0	0	0	0	0	10534	1	1	49.5074	19.7857
DATA	273	4	18	0	0	A_04_P014445	AY171652	10278.6	305.427	8.048019e+000	3.155066e+000	53.5	23.5	9.899129e+000	0	0	0	0	0	0	7.77135	1	0	57.5363	25.9167
DATA	274	4	19	0	0	A_04_P081570	A_04_P081570	10304.4	305.427	1.361720e+002	1.395335e+001	181.5	24	8.473488e+000	0	0	0	0	0	0	131.766	1	1	57.5363	25
DATA	275	4	20	0	0	A_04_P027156	EB372624	10329.4	305.152	2.280165e+003	2.280368e+002	2248	25	5.818802e+000	0	0	0	0	0	0	2210.01	1	1	50.1463	24.5385
DATA	276	4	21	0	0	A_04_P065687	NM_001171023	10355	305.455	1.673555e+003	1.673831e+002	1680.5	23.5	5.116038e+000	0	0	0	0	0	0	1624.37	1	1	55.8519	23.5769
DATA	277	4	22	0	0	A_04_P054219	ENSOCUT00000011614	10380.4	305.385	1.177767e+002	1.216161e+001	161	19	6.203249e+000	0	0	0	0	0	0	114.439	1	1	50.4627	20.1379
DATA	278	4	23	0	0	A_04_P060687	ENSOCUT00000005027	10405.2	305.333	2.390932e+002	2.410046e+001	276.5	21	6.160980e+000	0	0	0	0	0	0	232.507	1	1	49.5074	22.5714
DATA	279	4	24	0	0	A_04_P079497	ENSOCUT00000007934	10431.4	305.427	9.736882e+000	3.180063e+000	56	22	5.239956e+000	0	0	0	0	0	0	9.47471	1	0	65	21.5
DATA	280	4	25	0	0	A_04_P083457	A_04_P083457	10456.6	305.427	3.893636e+005	3.893636e+004	381937	29	1.249394e+001	0	0	0	0	1	0	379034	1	1	57.5363	29.5385
DATA	281	4	26	0	0	A_04_P004873	ENSOCUT00000012021	10482	305.455	1.406681e+005	1.406681e+004	141193	24	7.052233e+000	0	0	0	0	0	0	136970	1	1	55.8519	24.6552
DATA	282	4	27	0	0	A_04_P087028	ENSOCUT00000017528	10507.4	305.427	5.154467e+000	3.068683e+000	51	22	5.157407e+000	0	0	0	0	0	0	5.01941	1	0	65	22.5667
DATA	283	4	28	0	0	A_04_P013360	AF014728	10532.6	305.427	3.037543e+000	3.025168e+000	46	23.5	6.015365e+000	0	0	0	0	0	0	-0.23512	0	0	65	22.7692
DATA	284	4	29	0	0	A_04_P081724	ENSOCUT00000000404	10558.3	305.488	4.626918e+003	4.627017e+002	4513.5	21	6.665083e+000	0	0	0	0	0	0	4504.99	1	1	51.7088	22.56
DATA	285	4	30	0	0	A_04_P013024	NM_001170958	10583.2	305.493	1.416998e+004	1.417001e+003	13995.5	21	4.917786e+000	0	0	0	0	0	0	13793.7	1	1	47.2035	21.2308
DATA	286	4	31	0	0	A_04_P026626	EB373196	10609	305.455	6.943849e+000	3.105677e+000	53.5	23.5	7.318158e+000	0	0	0	0	0	0	6.7575	1	0	65	24.1563
DATA	287	4	32	0	0	A_04_P067342	ENSOCUT00000004134	10634.1	305.603	7.242597e+003	7.242660e+002	6989	21	7.998635e+000	0	0	0	0	0	0	7046.04	1	1	48.5334	22.7667
DATA	288	4	33	0	0	A_04_P081432	ENSOCUT00000011917	10659.7	305.5	5.212788e+000	3.073671e+000	51	22	5.310209e+000	0	0	0	0	0	0	5.06939	1	0	57.5363	22.5143
DATA	289	4	34	0	0	A_04_P073018	ENSOCUT00000015682	10685.2	305.811	2.837949e+002	2.854081e+001	318.5	21.5	1.236338e+001	0	0	0	0	0	0	275.889	1	1	48.5334	25.625
DATA	290	4	35	0	0	A_04_P051502	A_04_P051502	10710.5	305.605	4.417019e+001	5.357258e+000	87	22.5	6.020797e+000	0	0	0	0	0	0	42.9214	1	1	51.0895	21.9167
DATA	291	4	36	0	0	A_04_P045397	ENSOCUT00000014770	10735.9	305.5	5.296009e+001	6.102921e+000	97	26	1.570808e+001	0	0	0	0	1	0	51.441	1	1	56.9804	30.3793
DATA	292	4	37	0	0	A_04_P011826	ENSOCUT00000026185	10761.1	305.611	8.637638e+003	8.637691e+002	8534	21.5	5.821482e+000	0	0	0	0	0	0	8386.56	1	1	48.2044	22.8
DATA	293	4	38	0	0	A_04_P051517	A_04_P051517	10786.9	305.722	3.904654e+002	3.916433e+001	425	23	6.454153e+000	0	0	0	0	0	0	378.964	1	1	53.2255	23.2143
DATA	294	4	39	0	0	A_04_P056177	ENSOCUT00000004884	10811.5	305.64	1.339925e+005	1.339925e+004	133161	23	1.181271e+001	0	0	0	0	0	0	129994	1	1	49.5074	26.96
DATA	295	4	40	0	0	A_04_P086777	NM_001168707	10837.4	305.675	4.526060e+002	4.536241e+001	475	21.5	6.606842e+000	0	0	0	0	0	0	438.929	1	1	50.7771	22.5417
DATA	296	4	41	0	0	A_04_P097417	ENSOCUT00000011808	10862.9	305.613	1.633606e+002	1.661629e+001	201.5	20.5	6.452072e+000	0	0	0	0	0	0	158.363	1	1	50.1463	22.3529
DATA	297	4	42	0	0	A_04_P079707	ENSOCUT00000006106	10888.4	305.573	3.052382e+000	3.039946e+000	45	23	6.659297e+000	0	0	0	0	0	0	-0.526667	0	0	65	22.2903
DATA	298	4	43	0	0	A_04_P027186	EB372580	10913.6	305.573	2.458154e+002	2.476893e+001	282	23	5.927146e+000	0	0	0	0	0	0	238.116	1	1	57.5363	23.1481
DATA	299	4	44	0	0	A_04_P019083	EB383298	10939.1	305.5	3.054685e+000	3.042561e+000	46	21	4.494104e+000	0	0	0	0	0	0	0.427873	0	0	56.9804	20.5
DATA	300	4	45	0	0	A_04_P070823	ENSOCUT00000000063	10964.3	305.627	4.273366e+003	4.273474e+002	4046	24	5.078865e+000	0	0	0	0	0	0	4136.4	1	1	49.1849	23.2222
DATA	301	4	46	0	0	A_04_P012381	C84316	10989.9	305.5	3.057124e+000	3.044669e+000	46	22	5.675996e+000	0	0	0	0	0	0	-0.863011	0	0	56.9804	21.9286
DATA	302	4	47	0	0	A_04_P074599	ENSOCUT00000011314	11015	305.986	2.252805e+003	2.253011e+002	2227.5	21	6.270119e+000	0	0	0	0	0	0	2178.83	1	1	46.8651	20.2424
DATA	303	4	48	0	0	A_04_P059358	NM_001082636	11040.3	305.878	4.244984e+002	4.255908e+001	450	24	1.166051e+001	0	0	0	0	0	0	410.355	1	1	48.8603	25.5909
DATA	304	4	49	0	0	A_04_P007461	DN888937	11066.1	305.605	4.652959e+001	5.563037e+000	93	20	5.933631e+000	0	0	0	0	0	0	44.9526	1	1	52.0157	21.1481
DATA	305	4	50	0	0	A_04_P074704	ENSOCUT00000003430	11091.3	305.859	9.579654e+002	9.584511e+001	981	23	6.152816e+000	0	0	0	0	0	0	924.949	1	1	49.8279	23.1667
DATA	306	4	51	0	0	A_04_P006990	DN889456	11116.9	305.914	2.158334e+002	2.179822e+001	254	23	8.624191e+000	0	0	0	0	0	0	208.243	1	1	51.0895	24.72
DATA	307	4	52	0	0	A_04_P001711	NM_001101682	11142.5	306.085	4.488979e+005	4.488979e+004	435854	22	9.437161e+000	0	0	0	0	0	0	432753	1	1	50.1463	25.68
DATA	308	4	53	0	0	A_04_P018921	EB383832	11167.4	305.835	4.230864e+002	4.241907e+001	450	21	6.387055e+000	0	0	0	0	0	0	407.462	1	1	50.1463	22.3913
DATA	309	4	54	0	0	A_04_P023322	EB376729	11193.1	305.614	9.394320e+000	3.203289e+000	58	23	6.009312e+000	0	0	0	0	0	0	9.03658	1	0	57.259	22.3871
DATA	310	4	55	0	1	RC1	RC1	11218.5	305.648	3.079086e+000	3.066542e+000	42.5	25	6.953576e+000	0	0	0	0	0	0	-4.05296	0	0	65	23.931
DATA	311	4	56	0	0	A_04_P093863	ENSOCUT00000012055	11243.7	306.212	6.233946e+000	3.133675e+000	50.5	22.5	6.389388e+000	0	0	0	0	0	0	5.97975	1	0	45.4864	21.9583
DATA	312	4	57	0	0	A_04_P009856	CU464323	11269.3	306.3	1.774320e+001	3.551570e+000	62	20	4.941997e+000	0	0	0	0	0	0	16.989	1	1	44.4243	20.56
DATA	313	4	58	0	0	A_04_P099427	ENSOCUT00000009041	11294.7	305.986	3.095776e+000	3.083164e+000	44	21	6.540514e+000	0	0	0	0	0	0	-2.78757	0	0	47.2035	21.7241
DATA	314	4	59	0	0	A_04_P102339	ENSOCUT00000031821	11320	306	2.055382e+001	3.711614e+000	65	22	7.131032e+000	0	0	0	0	0	0	19.5913	1	1	65	23.5806
DATA	315	4	60	0	0	A_04_P082917	ENSOCUT00000016400	11345.1	306.095	1.215565e+003	1.215960e+002	1206	22	7.402124e+000	0	0	0	0	0	0	1155.51	1	1	47.8731	23.2353
DATA	316	4	61	0	0	A_04_P001312	NM_001082075	11370.5	306	2.826241e+004	2.826242e+003	26807.5	24.5	5.689549e+000	0	0	0	0	0	0	26782	1	1	48.5334	24.375
DATA	317	4	62	0	0	A_04_P090792	ENSOCUT00000011871	11395.9	306	3.132450e+000	3.119689e+000	45	24	6.735689e+000	0	0	0	0	0	0	-0.201384	0	0	49.1849	24.0732
DATA	318	4	63	0	0	A_04_P004992	NM_001253734	11421.5	306	6.241828e+005	6.241828e+004	589163	24.5	8.315682e+000	0	0	0	0	0	0	587011	1	1	54.1152	25.4333
DATA	319	4	64	0	0	A_04_P059995	ENSOCUT00000001601	11447	306	3.661461e+000	3.167848e+000	49	22	7.039673e+000	0	0	0	0	0	0	3.42781	1	0	54.9904	22.9032
DATA	320	4	65	0	0	A_04_P074411	ENSOCUT00000017566	11472.5	306.308	9.090512e+002	9.096011e+001	891	24	7.586247e+000	0	0	0	0	0	0	846.77	1	1	50.1463	24.6364
DATA	321	4	66	0	0	A_04_P005853	DN890551	11497.6	306.427	1.429815e+001	3.486816e+000	60	27	8.420519e+000	0	0	0	0	0	0	13.2445	1	0	57.5363	26.2174
DATA	322	4	67	0	0	A_04_P029091	A_04_P029091	11523.4	306.427	4.699072e+002	4.709959e+001	473.5	22.5	1.055386e+001	0	0	0	0	1	0	432.493	1	1	57.5363	27.0833
DATA	323	4	68	0	0	A_04_P013158	ENSOCUT00000013068	11548.3	306.582	2.764292e+002	2.783012e+001	295	21	3.992688e+000	0	0	0	0	0	0	252.691	1	1	50.7771	21.6818
DATA	324	4	69	0	0	A_04_P084544	ENSOCUT00000007226	11573.6	305.947	1.262386e+003	1.262804e+002	1187	21.5	5.310068e+000	0	0	0	0	0	0	1144.94	1	1	49.1849	21.4444
DATA	325	4	70	0	0	A_04_P019111	CU464948	11599.4	306.427	7.370755e+001	8.065968e+000	110	22	4.405707e+000	0	0	0	0	0	0	66.2798	1	1	57.5363	21.8889
DATA	326	4	71	0	0	A_04_P063587	ENSOCUT00000014925	11624.6	306.427	3.823350e+000	3.328612e+000	49	22.5	5.135595e+000	0	0	0	0	0	0	3.40621	1	0	57.5363	22.8214
DATA	327	4	72	0	0	A_04_P070492	A_04_P070492	11650.4	306.427	1.315485e+001	3.591055e+000	56	20.5	6.174871e+000	0	0	0	0	0	0	11.5974	1	0	57.5363	20.25
DATA	328	4	73	0	0	A_04_P071864	ENSOCUT00000010188	11675.2	306.494	5.847885e+003	5.847983e+002	4968.5	20	5.307126e+000	0	0	0	0	0	0	5099.24	1	1	50.4627	21.0323
DATA	329	4	74	0	0	A_04_P037297	ENSOCUT00000014712	11701	306.455	2.710313e+002	2.731815e+001	276	22.5	8.772289e+000	0	0	0	0	0	0	233.397	1	1	55.8519	24.4211
DATA	330	4	75	0	0	A_04_P055493	ENSOCUT00000009565	11726.4	306.427	3.481186e+000	3.467041e+000	46	23	6.359651e+000	0	0	0	0	0	0	0.13722	0	0	57.5363	23.6129
DATA	331	4	76	0	0	A_04_P090039	ENSOCUT00000003621	11751.4	306.734	1.592687e+004	1.592691e+003	13079.5	21	6.616706e+000	0	0	0	0	0	0	13341.3	1	1	50.7771	21.7083
DATA	332	4	77	66	1	DarkCorner	DarkCorner	11777.6	306.41	3.589136e+000	3.574514e+000	37	19	4.562326e+000	0	0	0	0	0	0	-7.79177	0	0	50.1463	19.7407
DATA	333	4	78	66	1	DarkCorner	DarkCorner	11802.5	306.551	3.649666e+000	3.634797e+000	39	19.5	4.607306e+000	0	0	0	0	0	0	-5.99498	0	0	50.1463	19.5
DATA	334	4	79	66	1	DarkCorner	DarkCorner	11827.9	306.909	3.716960e+000	3.701817e+000	42	22	6.579640e+000	0	0	0	0	0	0	-4.34971	0	0	48.2044	23.3333
DATA	335	4	80	66	1	DarkCorner	DarkCorner	11853	306.358	3.791215e+000	3.775770e+000	39	21.5	6.202835e+000	0	0	0	0	0	0	-7.05686	0	0	51.0895	20.6136
DATA	336	4	81	66	1	DarkCorner	DarkCorner	11878.9	306.351	3.874632e+000	3.858847e+000	39	17	5.704958e+000	0	0	0	0	0	0	-6.30141	0	0	49.5074	18.8108
DATA	337	4	82	66	1	DarkCorner	DarkCorner	11904.5	306.8	3.964690e+000	3.948537e+000	42	19	5.045943e+000	0	0	0	0	0	0	-3.79238	0	0	49.5074	18.6667
DATA	338	4	83	66	1	DarkCorner	DarkCorner	11929.8	306.845	4.062612e+000	4.046061e+000	38.5	21	6.020395e+000	0	0	0	0	0	0	-6.80477	0	0	47.2035	20.3871
DATA	339	4	84	66	1	DarkCorner	DarkCorner	11955.3	306.77	4.171690e+000	4.154695e+000	36	21	4.120497e+000	0	0	0	0	0	0	-6.665	0	0	51.7088	19.6129
DATA	340	4	85	66	1	DarkCorner	DarkCorner	11980.1	306.847	4.287385e+000	4.269918e+000	36.5	19	5.105132e+000	0	0	0	0	0	0	-7.85041	0	0	52.3208	18.9887
DATA	341	5	1	66	1	DarkCorner	DarkCorner	9834.08	312.935	3.521982e+000	3.507634e+000	37	18	6.302499e+000	0	0	0	0	0	0	-6.8932	0	0	53.5237	17.7917
DATA	342	5	2	66	1	DarkCorner	DarkCorner	9859.47	312.373	3.466676e+000	3.452553e+000	38	19	7.464036e+000	0	0	0	0	0	0	-6.75286	0	0	51.7088	20.3871
DATA	343	5	3	66	1	DarkCorner	DarkCorner	9884.93	312.478	3.416061e+000	3.402143e+000	40	22	7.243584e+000	0	0	0	0	0	0	-3.47954	0	0	47.8731	21.0732
DATA	344	5	4	66	1	DarkCorner	DarkCorner	9910.09	312.505	3.370811e+000	3.357079e+000	36.5	21	7.477145e+000	0	0	0	0	0	0	-6.78461	0	0	54.1152	21.3
DATA	345	5	5	66	1	DarkCorner	DarkCorner	9936.81	312.688	3.327380e+000	3.313825e+000	35	17	5.471227e+000	0	0	0	0	0	0	-9.55472	0	0	50.4627	18.0213
DATA	346	5	6	66	1	DarkCorner	DarkCorner	9961.53	312.61	3.291319e+000	3.277910e+000	37	18	7.790616e+000	0	0	0	0	0	0	-7.11028	0	0	49.8279	19.973
DATA	347	5	7	66	1	DarkCorner	DarkCorner	9986.55	312.6	3.258363e+000	3.245088e+000	41	19	7.992373e+000	0	0	0	0	0	0	-4.71822	0	0	50.4627	19.8438
DATA	348	5	8	66	1	DarkCorner	DarkCorner	10012	312.376	3.228311e+000	3.215159e+000	37.5	24	8.489632e+000	0	0	0	0	0	0	-7.42129	0	0	51.4001	22.9231
DATA	349	5	9	66	1	DarkCorner	DarkCorner	10037.2	312.75	3.201456e+000	3.188414e+000	40	21.5	8.585702e+000	0	0	0	0	0	0	-6.15743	0	0	54.1152	21.3333
DATA	350	5	10	0	0	A_04_P030857	DN889303	10062.9	312.035	3.478379e+004	3.478381e+003	32482	23	7.545443e+000	0	0	0	0	0	0	32380.6	1	1	43.3362	22.9394
DATA	351	5	11	0	0	A_04_P001991	NM_001082715	10088.3	312.338	2.378542e+003	2.378749e+002	2273	22.5	8.056924e+000	0	0	0	0	0	0	2229.3	1	1	48.5334	23.8929
DATA	352	5	12	0	0	A_04_P047999	ENSOCUT00000014419	10113.6	312.427	2.128756e+005	2.128756e+004	206640	26	1.064196e+001	0	0	0	0	1	0	200721	1	1	57.5363	28.4138
DATA	353	5	13	0	0	A_04_P028791	ENSOCUT00000003796	10138.9	312.386	4.451529e+002	4.462363e+001	458	21	8.360563e+000	0	0	0	0	0	0	421.974	1	1	51.4001	23.5517
DATA	354	5	14	0	0	A_04_P014198	D38120	10164.5	312.5	3.105480e+000	3.092828e+000	44	21.5	7.586276e+000	0	0	0	0	0	0	-0.895454	0	0	65	21.6389
DATA	355	5	15	0	0	A_04_P039539	A_04_P039539	10189.9	312.5	3.092686e+000	3.080086e+000	45	20	5.678057e+000	0	0	0	0	0	0	-2.50218	0	0	56.9804	21.7714
DATA	356	5	16	0	0	A_04_P084133	ENSOCUT00000007699	10215.4	312.427	5.272504e+000	3.113983e+000	50	19.5	7.530516e+000	0	0	0	0	0	0	5.06084	1	0	65	20.5313
DATA	357	5	17	0	0	A_04_P023707	EB376354	10240.5	312.722	7.318573e+003	7.318636e+002	7027	21	7.448800e+000	0	0	0	0	0	0	7046.59	1	1	48.2044	21.7308
DATA	358	5	18	0	0	A_04_P049882	ENSOCUT00000015321	10266	313.046	1.023972e+001	3.218525e+000	56	21	6.327717e+000	0	0	0	0	0	0	9.88577	1	0	46.8651	20.96
DATA	359	5	19	0	0	A_04_P042444	ENSOCUT00000014191	10291.5	312.5	2.879218e+005	2.879218e+004	283231	22	5.200417e+000	0	0	0	0	0	0	278574	1	1	57.5363	21.4828
DATA	360	5	20	0	0	A_04_P067377	ENSOCUT00000011140	10316.9	312.5	8.717396e+001	9.231935e+000	130	24.5	6.396927e+000	0	0	0	0	0	0	84.5006	1	1	56.9804	24.4412
DATA	361	5	21	0	0	A_04_P065742	ENSOCUT00000003173	10342.4	312.573	3.317207e+001	4.495683e+000	77.5	23.5	4.934199e+000	0	0	0	0	0	0	32.2042	1	1	65	23.8182
DATA	362	5	22	0	0	A_04_P035757	A_04_P035757	10367.6	312.41	3.043157e+000	3.030760e+000	39	21.5	5.750184e+000	0	0	0	0	0	0	-4.46099	0	0	50.1463	21.7692
DATA	363	5	23	0	0	A_04_P015607	AY171798	10393.1	312.5	6.912535e+000	3.105749e+000	52.5	23	9.298470e+000	0	0	0	0	0	0	6.72527	1	0	56.9804	25
DATA	364	5	24	0	0	A_04_P094717	ENSOCUT00000004082	10418.1	312.603	3.050129e+002	3.065099e+001	344	22	5.687170e+000	0	0	0	0	0	0	296.96	1	1	49.8279	22.6098
DATA	365	5	25	0	0	A_04_P014091	ENSOCUT00000031602	10443.9	312.5	4.249171e+002	4.259919e+001	445	24	6.572296e+000	0	0	0	0	0	0	413.903	1	1	56.9804	24.4848
DATA	366	5	26	0	0	A_04_P091137	ENSOCUT00000015453	10469.4	312.573	2.690820e+002	2.707750e+001	307	24	7.927557e+000	0	0	0	0	0	0	262.192	1	1	65	24.6667
DATA	367	5	27	0	0	A_04_P031177	ENSOCUT00000016899	10494.6	312.573	3.035130e+000	3.022765e+000	40	23	5.254492e+000	0	0	0	0	0	0	-3.66242	0	0	57.5363	23.0741
DATA	368	5	28	0	0	A_04_P085002	ENSOCUT00000010307	10520.1	312.5	2.550059e+002	2.567912e+001	286.5	23	5.681066e+000	0	0	0	0	0	0	248.518	1	1	56.9804	22.2941
DATA	369	5	29	0	0	A_04_P096633	ENSOCUT00000005416	10545.3	312.716	3.302863e+003	3.303001e+002	3200.5	21	5.521520e+000	0	0	0	0	0	0	3218.62	1	1	48.2044	21.8889
DATA	370	5	30	0	0	A_04_P066036	A_04_P066036	10570.6	312.573	2.236159e+002	2.256507e+001	264	22	5.555349e+000	0	0	0	0	0	0	217.87	1	1	57.5363	22.8095
DATA	371	5	31	0	0	A_04_P006176	ENSOCUT00000021550	10596	312.822	2.957940e+003	2.958094e+002	2957	20.5	5.279964e+000	0	0	0	0	0	0	2881.28	1	1	46.8651	21.1563
DATA	372	5	32	0	0	A_04_P022811	EB377296	10621.5	312.763	4.129286e+003	4.129397e+002	3987	22	1.235341e+001	0	0	0	0	0	0	4020.99	1	1	49.1849	26.24
DATA	373	5	33	0	0	A_04_P025096	EB374845	10646.6	312.837	1.421478e+003	1.421800e+002	1362.5	21	5.892985e+000	0	0	0	0	0	0	1383.73	1	1	50.1463	22
DATA	374	5	34	0	0	A_04_P048023	ENSOCUT00000008981	10672.3	312.6	4.288177e+003	4.288284e+002	4059	21	7.662754e+000	0	0	0	0	0	0	4172.56	1	1	50.7771	23.0303
DATA	375	5	35	0	0	A_04_P010086	DN885552	10697.6	312.573	8.263340e+000	3.139361e+000	54	20	8.837072e+000	0	0	0	0	0	0	8.03733	1	0	57.5363	22.4231
DATA	376	5	36	0	0	A_04_P014196	D38120	10723.4	312.573	7.287890e+000	3.116335e+000	54	22	6.157433e+000	0	0	0	0	0	0	7.0856	1	0	57.5363	21.7742
DATA	377	5	37	0	0	A_04_P056565	ENSOCUT00000004139	10748.5	312.648	9.190134e+000	3.167381e+000	55	23	5.753483e+000	0	0	0	0	0	0	8.93149	1	0	57.5363	23.1111
DATA	378	5	38	0	0	A_04_P018017	DN888386	10774.1	312.614	3.078998e+002	3.093894e+001	339.5	22	5.121744e+000	0	0	0	0	0	0	299.111	1	1	57.259	22.9677
DATA	379	5	39	0	0	A_04_P093983	ENSOCUT00000009340	10799.5	312.648	3.397766e+003	3.397902e+002	3300	22	7.516648e+000	0	0	0	0	0	0	3299.47	1	1	57.5363	24
DATA	380	5	40	0	0	A_04_P089029	ENSOCUT00000010286	10824.8	313.026	7.027577e+003	7.027643e+002	6678.5	24.5	7.408208e+000	0	0	0	0	0	0	6821.91	1	1	49.1849	24.8077
DATA	381	5	41	0	0	A_04_P001791	NM_001101690	10849.7	313.095	2.017585e+003	2.017813e+002	1957.5	21	6.252684e+000	0	0	0	0	0	0	1957.83	1	1	48.8603	22.8966
DATA	382	5	42	0	0	A_04_P001161	NM_001082337	10875.7	313.288	5.432857e+001	6.223997e+000	97.5	21	6.318972e+000	0	0	0	0	0	0	52.7008	1	1	47.5395	21.2
DATA	383	5	43	0	0	A_04_P071052	ENSOCUT00000006415	10901	313	3.050430e+000	3.038003e+000	46	24	6.490523e+000	0	0	0	0	0	0	-3.21511	0	0	54.9904	24.2424
DATA	384	5	44	0	0	A_04_P024826	XM_002716628	10926.2	313.4	3.458927e+002	3.472251e+001	375.5	22	5.458544e+000	0	0	0	0	0	0	335.291	1	1	46.5243	22.0645
DATA	385	5	45	0	0	A_04_P078132	ENSOCUT00000008341	10951.7	313.067	1.970607e+003	1.970842e+002	1917	23	5.930058e+000	0	0	0	0	0	0	1909.43	1	1	49.1849	21.9677
DATA	386	5	46	0	0	A_04_P087562	A_04_P087562	10977.3	313.096	4.965736e+000	3.081640e+000	52	23	5.678048e+000	0	0	0	0	0	0	4.80973	1	0	48.8603	22.0333
DATA	387	5	47	0	0	A_04_P021063	EB379055	11002.4	313.276	5.230066e+001	6.050671e+000	95	17	6.353705e+000	0	0	0	0	0	0	50.6381	1	1	48.5334	18.75
DATA	388	5	48	0	0	A_04_P067382	ENSOCUT00000017859	11028	313	3.056463e+000	3.044011e+000	46	20	6.468784e+000	0	0	0	0	0	0	-0.736541	0	0	54.9904	20.3871
DATA	389	5	49	0	0	A_04_P049587	ENSOCUT00000003929	11053.5	313	2.012733e+001	3.650539e+000	64	24	1.153125e+001	0	0	0	0	1	0	19.4683	1	1	65	27.2727
DATA	390	5	50	0	0	A_04_P041387	A_04_P041387	11078.6	313.427	1.160555e+001	3.260627e+000	58	22	4.797910e+000	0	0	0	0	0	0	11.2198	1	0	57.5363	21.4074
DATA	391	5	51	0	0	A_04_P019937	EB380123	11103.9	313.241	3.061631e+000	3.049401e+000	46	23	6.982408e+000	0	0	0	0	0	0	0.371946	0	0	49.8279	23.9333
DATA	392	5	52	0	0	A_04_P021058	EB379058	11129.5	313.352	6.884901e+004	6.884902e+003	68418	21	7.488612e+000	0	0	0	0	0	0	66465.6	1	1	57.5363	23.3
DATA	393	5	53	0	0	A_04_P077063	ENSOCUT00000012523	11154.9	313.386	3.066646e+000	3.057466e+000	46.5	21.5	7.802169e+000	0	0	0	0	0	0	1.37252	0	0	57.259	23.9231
DATA	394	5	54	0	0	A_04_P043281	ENSOCUT00000002500	11180.1	313.296	3.069847e+000	3.057341e+000	45	20.5	6.283626e+000	0	0	0	0	0	0	-0.750748	0	0	47.5395	21.0294
DATA	395	5	55	0	0	A_04_P072567	A_04_P072567	11205.5	313.589	7.679510e+004	7.679511e+003	82043.5	26	6.770950e+000	0	1	0	0	0	0	73907.2	1	1	48.5334	24.3438
DATA	396	5	56	0	0	A_04_P072102	A_04_P072102	11231.2	313.608	3.077846e+000	3.065307e+000	45	24	6.441054e+000	0	0	0	0	0	0	-1.43133	0	0	50.4627	23.1111
DATA	397	5	57	0	0	A_04_P011966	DN881966	11256.3	313.483	3.746666e+002	3.759226e+001	406.5	22.5	4.694855e+000	0	0	0	0	0	0	359.47	1	1	52.3208	22.9583
DATA	398	5	58	0	0	A_04_P043297	ENSOCUT00000009446	11281.6	313.37	7.376087e+001	7.991870e+000	116	18	6.428691e+000	0	0	0	0	0	0	70.6334	1	1	50.7771	19.3478
DATA	399	5	59	0	0	A_04_P072376	A_04_P072376	11306.9	313.519	1.574011e+002	1.603918e+001	192	22	6.482941e+000	0	0	0	0	0	0	150.401	1	1	50.4627	23.1765
DATA	400	5	60	0	0	A_04_P072592	NM_001082271	11332.3	313.627	6.834658e+003	6.834728e+002	6505	22	8.170595e+000	0	0	0	0	0	0	6514.37	1	1	49.1849	24.5172
DATA	401	5	61	0	0	A_04_P044455	A_04_P044455	11358.3	313.5	6.420460e+002	6.427939e+001	643.5	22	6.853184e+000	0	0	0	0	0	0	610.13	1	1	57.5363	23.0588
DATA	402	5	62	0	0	A_04_P009790	DN886048	11382.9	313.26	2.412731e+004	2.412733e+003	22573.5	24	6.652549e+000	0	0	0	0	0	0	22853.9	1	1	47.8731	24.1795
DATA	403	5	63	0	0	A_04_P050871	ENSOCUT00000009205	11408.9	313.5	8.716243e+001	9.258400e+000	121	21	6.898574e+000	0	0	0	0	0	0	82.2512	1	1	56.9804	23.3684
DATA	404	5	64	0	0	A_04_P075023	ENSOCUT00000013859	11434	313.471	1.154101e+004	1.154105e+003	10972	24	9.605020e+000	0	0	0	0	0	0	10845.4	1	1	47.8731	25.4444
DATA	405	5	65	0	0	A_04_P081573	A_04_P081573	11459.4	313.833	8.965119e+003	8.965175e+002	8270	22	7.647539e+000	0	0	0	0	0	0	8385.41	1	1	47.8731	22.7879
DATA	406	5	66	0	0	A_04_P048007	A_04_P048007	11485.1	313.5	3.516657e+002	3.530886e+001	372	24	8.116808e+000	0	0	0	0	0	0	327.143	1	1	56.9804	24.1515
DATA	407	5	67	0	0	A_04_P013026	NM_001171270	11510.5	313.5	6.554006e+005	6.554006e+004	607348	23	1.085347e+001	0	0	0	0	0	0	606090	1	1	57.5363	25.2581
DATA	408	5	68	0	0	A_04_P066960	ENSOCUT00000010693	11535.9	313.5	3.219696e+000	3.206579e+000	44	21.5	4.625073e+000	0	0	0	0	0	0	-0.547039	0	0	56.9804	21.5
DATA	409	5	69	0	0	A_04_P057732	ENSOCUT00000002007	11560.9	313.727	9.561689e+001	1.009238e+001	131	21	4.132752e+000	0	0	0	0	0	0	87.2156	1	1	49.8279	20.7813
DATA	410	5	70	0	0	A_04_P073290	ENSOCUT00000001955	11586.3	313.9	1.206063e+003	1.206503e+002	1094	21	4.359464e+000	0	0	0	0	0	0	1091.29	1	1	47.2035	22.1724
DATA	411	5	71	0	0	A_04_P071922	ENSOCUT00000010869	11611.5	313.816	1.158457e+004	1.158462e+003	10252	22.5	4.265636e+000	0	0	0	0	0	0	10389.8	1	1	49.8279	22.75
DATA	412	5	72	0	0	A_04_P007066	A_04_P007066	11637.5	313.5	1.277842e+001	3.555390e+000	56.5	21	5.840406e+000	0	0	0	0	0	0	11.3457	1	0	57.5363	20.6
DATA	413	5	73	0	0	A_04_P000044	NM_001082305	11662.4	313.753	5.034402e+002	5.045553e+001	482.5	23	4.693501e+000	0	0	0	0	0	0	442.349	1	1	48.5334	21.85
DATA	414	5	74	0	0	A_04_P019218	EB382470	11688.4	313.573	3.407129e+000	3.393248e+000	45.5	20	6.115987e+000	0	0	0	0	0	0	-0.098457	0	0	57.5363	20.697
DATA	415	5	75	0	0	A_04_P017732	DN886565	11713.3	314.147	1.086138e+001	3.603113e+000	55	26	1.019097e+001	0	0	0	0	1	0	9.31322	1	0	48.8603	27.8214
DATA	416	5	76	0	0	A_04_P041043	ENSOCUT00000006865	11739	313.545	1.591710e+001	3.830917e+000	59	21	5.970385e+000	0	0	0	0	0	0	13.4561	1	0	55.8519	22.3571
DATA	417	5	77	0	0	A_04_P061043	ENSOCUT00000016993	11764.4	313.573	2.543834e+001	4.357201e+000	67.5	19	5.360396e+000	0	0	0	0	0	0	21.1834	1	1	65	20.5769
DATA	418	5	78	66	1	DarkCorner	DarkCorner	11789.4	313.55	3.609393e+000	3.594688e+000	41	20.5	4.139824e+000	0	0	0	0	0	0	-6.26168	0	0	50.7771	20.2059
DATA	419	5	79	66	1	DarkCorner	DarkCorner	11814.9	314.014	3.673512e+000	3.658546e+000	38.5	20	7.020849e+000	0	0	0	0	0	0	-7.33514	0	0	46.8651	21.2895
DATA	420	5	80	66	1	DarkCorner	DarkCorner	11840.2	314.013	3.743650e+000	3.728399e+000	36	21	6.143178e+000	0	0	0	0	0	0	-8.51353	0	0	48.5334	20.6364
DATA	421	5	81	66	1	DarkCorner	DarkCorner	11866.4	313.859	3.823849e+000	3.808270e+000	37	18.5	5.136817e+000	0	0	0	0	0	0	-7.29744	0	0	47.5395	19.4091
DATA	422	5	82	66	1	DarkCorner	DarkCorner	11891.6	313.922	3.908379e+000	3.892456e+000	38	18	6.070589e+000	0	0	0	0	0	0	-6.50847	0	0	49.5074	18.7647
DATA	423	5	83	66	1	DarkCorner	DarkCorner	11916.5	313.674	4.000032e+000	3.983736e+000	36.5	19	5.577974e+000	0	0	0	0	0	0	-8.84749	0	0	52.0157	19.3
DATA	424	5	84	66	1	DarkCorner	DarkCorner	11942.3	313.878	4.104063e+000	4.087343e+000	37.5	20.5	6.014767e+000	0	0	0	0	0	0	-7.23258	0	0	48.8603	19.875
DATA	425	5	85	66	1	DarkCorner	DarkCorner	11967.2	313.831	4.214649e+000	4.197478e+000	38	21	4.907465e+000	0	0	0	0	0	0	-8.25147	0	0	53.2255	20.6053
DATA	426	6	1	66	1	DarkCorner	DarkCorner	9846.74	319.333	3.489723e+000	3.475505e+000	37	19	7.708586e+000	0	0	0	0	0	0	-7.16945	0	0	48.2044	19.7045
DATA	427	6	2	66	1	DarkCorner	DarkCorner	9872.47	319.714	3.435977e+000	3.421979e+000	37	20.5	6.755245e+000	0	0	0	0	0	0	-6.74718	0	0	49.8279	21.7667
DATA	428	6	3	66	1	DarkCorner	DarkCorner	9898.15	319.154	3.387969e+000	3.374166e+000	38	21	6.425713e+000	0	0	0	0	0	0	-5.26278	0	0	50.1463	20.3514
DATA	429	6	4	66	1	DarkCorner	DarkCorner	9923.28	319.045	3.345269e+000	3.331640e+000	39	20	6.677920e+000	0	0	0	0	0	0	-5.13778	0	0	45.835	20.8727
DATA	430	6	5	66	1	DarkCorner	DarkCorner	9948.71	319.514	3.305943e+000	3.292475e+000	38.5	17	5.700181e+000	0	0	0	0	0	0	-5.09993	0	0	47.8731	18.7222
DATA	431	6	6	66	1	DarkCorner	DarkCorner	9974.31	319.25	3.270643e+000	3.257318e+000	40	19.5	7.646902e+000	0	0	0	0	0	0	-5.20618	0	0	51.0895	20.1053
DATA	432	6	7	66	1	DarkCorner	DarkCorner	9999.28	319.013	3.239681e+000	3.226482e+000	38	24	8.635665e+000	0	0	0	0	0	0	-6.9619	0	0	49.5074	22.3333
DATA	433	6	8	66	1	DarkCorner	DarkCorner	10024.7	319.5	3.211071e+000	3.197989e+000	37	25	1.334818e+001	0	0	0	0	1	0	-7.70188	0	0	57.5363	28.5926
DATA	434	6	9	0	0	A_04_P040280	A_04_P040280	10050.4	319.573	3.825967e+001	4.970096e+000	81	23	6.669540e+000	0	0	0	0	0	0	35.5276	1	1	57.5363	22
DATA	435	6	10	0	0	A_04_P088994	ENSOCUT00000012941	10075.5	319.738	1.365309e+004	1.365312e+003	12460	28	8.073934e+000	0	0	0	0	0	0	12767.8	1	1	50.7771	26.3333
DATA	436	6	11	0	0	A_04_P000481	NM_001082013	10101	319.545	3.932462e+002	3.944900e+001	405.5	24	6.442637e+000	0	0	0	0	0	0	370.096	1	1	65	23.8485
DATA	437	6	12	0	0	A_04_P048092	A_04_P048092	10126.4	319.573	3.633775e+000	3.133538e+000	51	25.5	1.429396e+001	0	0	0	0	1	0	3.43929	1	0	57.5363	30.4706
DATA	438	6	13	0	0	A_04_P069258	ENSOCUT00000012637	10151.6	319.573	4.006811e+000	3.122811e+000	50	20	6.424472e+000	0	0	0	0	0	0	3.81122	1	0	57.5363	19.9231
DATA	439	6	14	0	0	A_04_P052428	ENSOCUT00000000363	10177.1	319.527	5.748354e+003	5.748437e+002	5485	21	6.543808e+000	0	0	0	0	0	0	5491.9	1	1	54.4085	21.25
DATA	440	6	15	0	0	A_04_P076484	ENSOCUT00000000392	10202.6	319.573	7.393808e+000	3.159223e+000	53	20	6.839648e+000	0	0	0	0	0	0	7.0913	1	0	57.5363	21.931
DATA	441	6	16	0	0	A_04_P091882	ENSOCUT00000012708	10228	319.545	1.429552e+002	1.461963e+001	181	19	7.635270e+000	0	0	0	0	0	0	137.563	1	1	55.8519	21.1212
DATA	442	6	17	0	0	A_04_P015151	AY175598	10253.5	319.648	1.102730e+001	3.245591e+000	57	19	6.664664e+000	0	0	0	0	0	0	10.6419	1	0	57.5363	19.6818
DATA	443	6	18	0	0	A_04_P069157	ENSOCUT00000017728	10278.6	319.573	5.142467e+001	5.976503e+000	97	24	6.422197e+000	0	0	0	0	0	0	49.7454	1	1	65	22.7308
DATA	444	6	19	0	0	A_04_P061788	ENSOCUT00000001818	10303.7	319.864	5.362575e+003	5.362662e+002	5111	23	5.902325e+000	0	0	0	0	0	0	5198.06	1	1	50.4627	23.1379
DATA	445	6	20	0	0	A_04_P036370	ENSOCUT00000016488	10329.5	319.648	3.187965e+005	3.187965e+004	306314	25	7.227283e+000	0	0	0	0	0	0	309535	1	1	57.5363	25.8148
DATA	446	6	21	0	0	A_04_P013965	ENSOCUT00000007455	10354.7	319.863	2.075275e+001	3.672407e+000	63	21	4.705670e+000	0	0	0	0	0	0	20.1774	1	1	48.5334	21.32
DATA	447	6	22	0	0	A_04_P046068	ENSOCUT00000008715	10380.5	319.648	7.275751e+000	3.112838e+000	51.5	23	7.020823e+000	0	0	0	0	0	0	7.08152	1	0	65	23.8667
DATA	448	6	23	0	0	A_04_P026469	EB373378	10405.5	320	3.010560e+002	3.025710e+001	335	22.5	6.139752e+000	0	0	0	0	0	0	293.265	1	1	48.5334	22.4
DATA	449	6	24	0	0	A_04_P004494	NM_001082360	10430.9	320.162	6.836266e+002	6.842943e+001	716	22	5.519713e+000	0	0	0	0	0	0	666.34	1	1	47.5395	22.6571
DATA	450	6	25	0	0	A_04_P101388	ENSOCUT00000010314	10456.3	320.086	2.792691e+004	2.792693e+003	27329.5	24	7.623958e+000	0	0	0	0	0	0	27231.2	1	1	49.5074	23.4839
DATA	451	6	26	0	0	A_04_P096560	A_04_P096560	10481.8	319.986	3.032794e+000	3.023264e+000	48	23.5	6.082654e+000	0	0	0	0	0	0	1.27461	0	0	46.8651	23.4643
DATA	452	6	27	0	0	A_04_P033413	ENSOCUT00000009147	10507.2	320.111	1.803648e+002	1.828759e+001	222.5	23	5.690147e+000	0	0	0	0	0	0	175.925	1	1	46.8651	21.7222
DATA	453	6	28	0	0	A_04_P017600	DN884264	10532.5	320	1.751172e+005	1.751172e+004	171615	22	6.027441e+000	0	0	0	0	0	0	170797	1	1	54.1152	22.4828
DATA	454	6	29	0	0	A_04_P008243	DN888156	10558.2	320.04	3.155426e+001	4.368261e+000	77	20	5.371840e+000	0	0	0	0	0	0	30.7714	1	1	48.8603	21.24
DATA	455	6	30	0	0	A_04_P066693	ENSOCUT00000000232	10583.5	320.069	2.261403e+002	2.281498e+001	262	22	6.059534e+000	0	0	0	0	0	0	220.481	1	1	48.2044	22.4444
DATA	456	6	31	0	0	A_04_P101792	ENSOCUT00000007965	10609	320	1.384295e+001	3.324270e+000	60	20	8.518887e+000	0	0	0	0	0	0	13.4925	1	0	54.9904	21.8571
DATA	457	6	32	0	0	A_04_P008602	ENSOCUT00000005774	10634	320.095	3.720015e+003	3.720137e+002	3699	25.5	9.536327e+000	0	0	0	0	0	0	3624.67	1	1	46.8651	26.6923
DATA	458	6	33	0	0	A_04_P067007	ENSOCUT00000017676	10659.6	320.398	8.788573e+003	8.788625e+002	8406	21	6.729230e+000	0	0	0	0	0	0	8560.37	1	1	53.5237	21.4444
DATA	459	6	34	0	0	A_04_P013120	D17403	10685.3	319.909	6.362184e+005	6.362184e+004	617967	28	1.237150e+001	0	0	0	0	1	0	619419	1	1	52.3208	29.8519
DATA	460	6	35	0	0	A_04_P037293	XM_002723336	10710.4	320.38	5.065316e+001	5.900747e+000	95	22	7.331186e+000	0	0	0	0	0	0	49.2983	1	1	50.7771	23.2051
DATA	461	6	36	0	0	A_04_P026842	ENSOCUT00000010510	10735.7	320.483	7.406972e+003	7.407034e+002	7195	23	5.984380e+000	0	0	0	0	0	0	7205.98	1	1	52.3208	24.2069
DATA	462	6	37	0	0	A_04_P039282	A_04_P039282	10761.4	320.427	4.331746e+001	5.285868e+000	85	21.5	4.483779e+000	0	0	0	0	0	0	42.1244	1	1	57.5363	22.6765
DATA	463	6	38	0	0	A_04_P098805	ENSOCUT00000010658	10786.4	320.36	5.248047e+003	5.248135e+002	5066	23.5	6.498168e+000	0	0	0	0	0	0	5101.46	1	1	48.8603	23.8214
DATA	464	6	39	0	0	A_04_P089519	ENSOCUT00000015960	10811.7	320.4	7.215524e+003	7.215588e+002	6899	28	1.012816e+001	0	0	0	0	1	0	7011.29	1	1	50.7771	28.1667
DATA	465	6	40	0	0	A_04_P076916	ENSOCUT00000010857	10837.5	320.352	1.642553e+001	3.449045e+000	63	23.5	6.230472e+000	0	0	0	0	0	0	15.9544	1	1	57.5363	23.8214
DATA	466	6	41	0	0	A_04_P099663	ENSOCUT00000011170	10863	320.5	1.788721e+003	1.788978e+002	1776	21.5	8.170019e+000	0	0	0	0	0	0	1736.8	1	1	54.7002	21.7778
DATA	467	6	42	0	0	A_04_P040522	ENSOCUT00000010493	10888.2	320.598	8.197907e+001	8.741647e+000	127	22	6.727420e+000	0	0	0	0	0	0	79.5723	1	1	51.4001	21.6579
DATA	468	6	43	0	0	A_04_P057280	ENSOCUT00000012295	10913.4	320.705	7.918424e+002	7.924242e+001	809	23	6.936347e+000	0	0	0	0	0	0	768.336	1	1	50.4627	23.875
DATA	469	6	44	0	0	A_04_P003882	NM_001082638	10939.1	320.5	3.049523e+000	3.037099e+000	45.5	22	5.409807e+000	0	0	0	0	0	0	-0.225511	0	0	56.9804	20.1379
DATA	470	6	45	0	0	A_04_P076797	ENSOCUT00000008225	10964.2	320.427	2.167358e+003	2.167571e+002	2124	25	5.041942e+000	0	0	0	0	0	0	2101.45	1	1	52.6241	23.7241
DATA	471	6	46	0	0	A_04_P074992	NM_001171040	10989.8	320.671	4.364345e+001	5.318348e+000	88.5	22	6.576961e+000	0	0	0	0	0	0	42.3011	1	1	48.2044	21.4444
DATA	472	6	47	0	0	A_04_P066862	A_04_P066862	11015.2	320.675	6.728616e+001	7.383713e+000	112	22.5	6.749015e+000	0	0	0	0	0	0	65.1898	1	1	50.4627	22.2222
DATA	473	6	48	0	0	A_04_P057626	ENSOCUT00000002996	11040.5	320.602	4.486218e+005	4.486218e+004	435420	23	1.067114e+001	0	0	0	0	0	0	434443	1	1	52.9257	26.04
DATA	474	6	49	0	0	A_04_P056200	NM_001082077	11066.1	320.5	1.812048e+001	3.542154e+000	64	22	8.760493e+000	0	0	0	0	0	0	17.5385	1	1	56.9804	22.7097
DATA	475	6	50	0	0	A_04_P006601	ENSOCUT00000000681	11090.9	320.936	1.118521e+004	1.118526e+003	10585	23	6.985781e+000	0	0	0	0	0	0	10820.3	1	1	49.1849	24.6364
DATA	476	6	51	0	0	A_04_P007731	ENSOCUT00000020927	11116.7	320.5	8.699056e+000	3.169166e+000	56.5	22	6.359198e+000	0	0	0	0	0	0	8.40898	1	0	57.5363	22.2424
DATA	477	6	52	0	0	A_04_P025521	ENSOCUT00000016741	11142.3	320.5	7.644332e+000	3.144241e+000	55	24	7.164359e+000	0	0	0	0	0	0	7.38346	1	0	57.5363	24.9286
DATA	478	6	53	0	0	A_04_P005101	ENSOCUT00000012748	11167.6	320.608	2.907348e+002	2.923330e+001	322.5	20	5.970011e+000	0	0	0	0	0	0	280.556	1	1	49.1849	21.4444
DATA	479	6	54	0	0	A_04_P082477	ENSOCUT00000006732	11193.1	320.5	3.068617e+000	3.069534e+000	49.5	21	5.583709e+000	0	0	0	0	0	0	2.76359	0	0	56.9804	22.1053
DATA	480	6	55	0	0	A_04_P093962	NM_001082183	11218.5	320.5	3.921139e+001	4.973854e+000	84	26	7.325754e+000	0	0	0	0	0	0	37.7477	1	1	57.5363	23.3333
DATA	481	6	56	0	0	A_04_P008430	DN887893	11243.8	320.712	8.403134e+001	8.944493e+000	124.5	21.5	4.381901e+000	0	0	0	0	0	0	80.7764	1	1	48.2044	21.6429
DATA	482	6	57	0	0	A_04_P003313	NM_001082118	11269.4	320.573	3.082552e+000	3.069993e+000	41	21	5.522144e+000	0	0	0	0	0	0	-5.53955	0	0	57.5363	20.6957
DATA	483	6	58	0	0	A_04_P027556	EB373900	11294.1	320.319	3.088726e+000	3.079644e+000	49	20	7.691638e+000	0	0	0	0	0	0	1.40594	0	0	46.5243	21.25
DATA	484	6	59	0	0	A_04_P062323	ENSOCUT00000016241	11320	320.545	3.095954e+000	3.083341e+000	45.5	23.5	6.490360e+000	0	0	0	0	0	0	-0.39357	0	0	55.8519	24.7647
DATA	485	6	60	0	0	A_04_P007290	DN889133	11344.9	320.584	5.499627e+001	6.308943e+000	97	25	8.940998e+000	0	0	0	0	0	0	52.406	1	1	49.1849	26.0541
DATA	486	6	61	0	0	A_04_P101582	XM_002710586	11370.6	320.733	2.581102e+003	2.581288e+002	2513	22	5.345081e+000	0	0	0	0	0	0	2452.05	1	1	49.1849	22.3548
DATA	487	6	62	0	0	A_04_P066044	A_04_P066044	11396	320.827	3.795349e+001	4.907819e+000	85	22	6.195775e+000	0	0	0	0	0	0	35.9314	1	1	47.8731	22.8684
DATA	488	6	63	0	0	A_04_P099407	ENSOCUT00000016289	11421.6	320.573	1.410315e+002	1.444503e+001	178.5	21	8.127369e+000	0	0	0	0	0	0	132.984	1	1	57.5363	21.8519
DATA	489	6	64	0	0	A_04_P000976	NM_001099954	11446.7	320.679	8.548631e+003	8.548688e+002	7645	21	5.237608e+000	0	0	0	0	0	0	8025.78	1	1	50.7771	21.8929
DATA	490	6	65	0	0	A_04_P077553	ENSOCUT00000015167	11471.9	320.935	3.358514e+004	3.358515e+003	31030	22	6.346619e+000	0	0	0	0	0	0	31377	1	1	48.2044	23.7097
DATA	491	6	66	0	0	A_04_P014328	AF029955	11497.6	320.573	1.538292e+001	3.524534e+000	61	24	8.356184e+000	0	0	0	0	0	0	14.29	1	0	57.5363	24.6774
DATA	492	6	67	0	0	A_04_P091809	ENSOCUT00000004666	11523.4	320.573	1.835172e+003	1.835449e+002	1739	21	7.589891e+000	0	0	0	0	0	0	1694.05	1	1	57.5363	21.8387
DATA	493	6	68	0	0	A_04_P099244	ENSOCUT00000016549	11548.5	321.179	1.191317e+002	1.233875e+001	155	21	4.114203e+000	0	0	0	0	0	0	109.238	1	1	49.1849	20.48
DATA	494	6	69	0	0	A_04_P018016	DN888386	11573.9	320.614	3.247244e+002	3.263345e+001	331	21	4.527868e+000	0	0	0	0	0	0	295.452	1	1	57.259	21.1111
DATA	495	6	70	0	0	A_04_P076621	XM_002717518	11599.5	320.648	3.767488e+001	4.985581e+000	80	22	6.835887e+000	0	0	0	0	0	0	33.9889	1	1	57.5363	21.963
DATA	496	6	71	0	0	A_04_P093604	ENSOCUT00000014968	11624.4	321.155	1.302038e+003	1.302454e+002	1198	22	6.340976e+000	0	0	0	0	0	0	1164.15	1	1	47.5395	21.8519
DATA	497	6	72	0	0	A_04_P043735	ENSOCUT00000013047	11650	321.099	2.441960e+004	2.441962e+003	21501	21	5.583860e+000	0	0	0	0	0	0	21610.9	1	1	49.8279	21.8889
DATA	498	6	73	0	0	A_04_P055390	ENSOCUT00000004373	11675.4	321.013	4.800363e+000	3.400064e+000	51.5	21	6.206123e+000	0	0	0	0	0	0	4.20112	1	0	49.1849	20.6857
DATA	499	6	74	0	0	A_04_P074032	ENSOCUT00000010694	11700.9	321.284	1.300548e+002	1.344439e+001	158	18.5	6.351994e+000	0	0	0	0	0	0	112.444	1	1	47.8731	20
DATA	500	6	75	0	0	A_04_P033740	A_04_P033740	11726	321.297	1.867688e+001	3.924921e+000	62	22	6.801032e+000	0	0	0	0	0	0	15.9379	1	1	45.4864	23.4375
DATA	501	6	76	0	0	A_04_P001606	NM_001082379	11751.3	321.242	3.767591e+005	3.767591e+004	320924	23	1.180992e+001	0	0	0	0	0	0	316920	1	1	45.835	25.2609
DATA	502	6	77	0	0	A_04_P018689	EB384510	11776.7	321.189	4.044649e+001	5.386186e+000	81	19	4.017877e+000	0	0	0	0	0	0	33.4973	1	1	48.2044	20.32
DATA	503	6	78	66	1	DarkCorner	DarkCorner	11802.4	321.394	3.632981e+000	3.618180e+000	38	20	5.128853e+000	0	0	0	0	0	0	-7.06988	0	0	47.2035	19.55
DATA	504	6	79	66	1	DarkCorner	DarkCorner	11828	321.164	3.700546e+000	3.685470e+000	37	19	6.293878e+000	0	0	0	0	0	0	-9.10517	0	0	46.8651	19.5
DATA	505	6	80	66	1	DarkCorner	DarkCorner	11853	321.233	3.772787e+000	3.757417e+000	37	19	6.276039e+000	0	0	0	0	0	0	-8.41033	0	0	47.2035	20.0769
DATA	506	6	81	66	1	DarkCorner	DarkCorner	11879.1	320.952	3.856203e+000	3.840492e+000	36.5	18	4.936062e+000	0	0	0	0	0	0	-8.05223	0	0	45.4864	19.4
DATA	507	6	82	66	1	DarkCorner	DarkCorner	11904.6	321.316	3.944813e+000	3.928741e+000	36	19	6.182368e+000	0	0	0	0	0	0	-9.69208	0	0	50.4627	18.3103
DATA	508	6	83	66	1	DarkCorner	DarkCorner	11929.8	321.145	4.041952e+000	4.025485e+000	39	19	5.638130e+000	0	0	0	0	0	0	-6.57812	0	0	48.5334	19.2667
DATA	509	6	84	66	1	DarkCorner	DarkCorner	11955	321.769	4.146744e+000	4.129851e+000	39	21	6.897740e+000	0	0	0	0	0	0	-7.51919	0	0	45.835	20.6897
DATA	510	6	85	66	1	DarkCorner	DarkCorner	11980.5	321.5	4.265046e+000	4.247670e+000	36	18	4.935728e+000	0	0	0	0	0	0	-8.86588	0	0	52.9257	17.5933
DATA	511	7	1	66	1	DarkCorner	DarkCorner	9834.36	327.275	3.512580e+000	3.498270e+000	39	17.5	6.013081e+000	0	0	0	0	0	0	-6.44611	0	0	46.5243	17.5765
DATA	512	7	2	66	1	DarkCorner	DarkCorner	9859.75	327.026	3.457454e+000	3.443368e+000	40	18.5	8.144528e+000	0	0	0	0	0	0	-3.9236	0	0	49.1849	21.5
DATA	513	7	3	66	1	DarkCorner	DarkCorner	9885.04	327.05	3.407539e+000	3.393656e+000	39.5	21	7.075526e+000	0	0	0	0	0	0	-3.60254	0	0	49.5074	21.2162
DATA	514	7	4	66	1	DarkCorner	DarkCorner	9910.36	327.025	3.362320e+000	3.348622e+000	41	20	6.956923e+000	0	0	0	0	0	0	-2.95023	0	0	50.4627	20.5854
DATA	515	7	5	66	1	DarkCorner	DarkCorner	9936.23	327.181	3.320513e+000	3.306985e+000	43	19	7.430343e+000	0	0	0	0	0	0	-4.1555	0	0	50.1463	21.0851
DATA	516	7	6	66	1	DarkCorner	DarkCorner	9961.34	327.171	3.284007e+000	3.270628e+000	41	18	8.375199e+000	0	0	0	0	0	0	-3.90637	0	0	47.2035	20.6279
DATA	517	7	7	66	1	DarkCorner	DarkCorner	9986.87	327.037	3.250673e+000	3.237429e+000	42	22	8.575140e+000	0	0	0	0	0	0	-2.38681	0	0	49.8279	21.4595
DATA	518	7	8	66	1	DarkCorner	DarkCorner	10012.4	326.931	3.220746e+000	3.207625e+000	39.5	25.5	1.174543e+001	0	0	0	0	1	0	-5.92735	0	0	53.8203	27.1
DATA	519	7	9	0	0	A_04_P013029	NM_001171270	10037.5	327	6.397684e+005	6.397684e+004	595481	26	1.213302e+001	0	0	0	0	1	0	592414	1	1	54.1152	28.2857
DATA	520	7	10	0	0	A_04_P044984	A_04_P044984	10063	327	3.170359e+000	3.172502e+000	46.5	24	8.214339e+000	0	0	0	0	0	0	2.88048	0	0	54.9904	24.7586
DATA	521	7	11	0	0	A_04_P020071	EB379986	10088.4	326.973	2.443957e+002	2.463999e+001	275.5	24	7.312380e+000	0	0	0	0	0	0	229.552	1	1	48.5334	24.7143
DATA	522	7	12	0	0	A_04_P050644	ENSOCUT00000012339	10113.5	327	6.761662e+001	7.445865e+000	109	26	1.102583e+001	0	0	0	0	1	0	63.8863	1	1	54.1152	27.5
DATA	523	7	13	0	0	A_04_P042347	A_04_P042347	10139.4	327.069	1.253637e+001	3.344802e+000	57	22.5	8.746739e+000	0	0	0	0	0	0	11.9091	1	0	53.8203	24.625
DATA	524	7	14	0	0	A_04_P099047	XM_002717077	10164.4	327.027	2.643577e+003	2.643757e+002	2560	22	6.360158e+000	0	0	0	0	0	0	2522.88	1	1	48.5334	21.25
DATA	525	7	15	0	0	A_04_P027043	EB372740	10189.9	327.065	1.895237e+001	3.611358e+000	62	21	6.820071e+000	0	0	0	0	0	0	18.1616	1	1	54.4085	22.1765
DATA	526	7	16	0	0	A_04_P070838	A_04_P070838	10215.1	326.918	8.841577e+001	9.357211e+000	129	21	6.997361e+000	0	0	0	0	0	0	85.0244	1	1	46.8651	23.0345
DATA	527	7	17	0	0	A_04_P071410	ENSOCUT00000007212	10240.6	327.26	3.847082e+002	3.859183e+001	413.5	20	8.408471e+000	0	0	0	0	0	0	371.108	1	1	49.5074	21.9643
DATA	528	7	18	0	0	A_04_P038562	ENSOCUT00000006662	10266.1	327.386	4.293036e+002	4.303826e+001	463	21.5	6.841053e+000	0	0	0	0	0	0	415.223	1	1	57.259	21.4
DATA	529	7	19	0	0	A_04_P002076	NM_001101717	10291.2	327.284	4.375412e+003	4.375517e+002	4153	24	4.384724e+000	0	0	0	0	0	0	4241.07	1	1	50.7771	23.3226
DATA	530	7	20	0	0	A_04_P082797	ENSOCUT00000011430	10316.9	327.386	4.357896e+001	5.309726e+000	88	23	5.991360e+000	0	0	0	0	0	0	42.3198	1	1	57.259	22.7838
DATA	531	7	21	0	0	A_04_P020081	EB379981	10342.4	327.427	3.886595e+001	4.927470e+000	81	21	5.299677e+000	0	0	0	0	0	0	37.7997	1	1	65	21.9091
DATA	532	7	22	0	0	A_04_P031460	A_04_P031460	10367.6	327.427	3.037728e+000	3.025352e+000	45	21	6.835769e+000	0	0	0	0	0	0	-0.63979	0	0	57.5363	22.9143
DATA	533	7	23	0	0	A_04_P032876	ENSOCUT00000001571	10392.8	327.408	1.768943e+005	1.768943e+004	182223	22.5	8.756857e+000	0	0	0	0	0	0	172401	1	1	47.5395	23.6429
DATA	534	7	24	0	0	A_04_P037047	A_04_P037047	10418.4	327.532	1.240514e+002	1.276757e+001	163	22	6.223701e+000	0	0	0	0	0	0	120.986	1	1	49.8279	22.0286
DATA	535	7	25	0	0	A_04_P033093	XR_085150	10443.6	327.392	2.333451e+004	2.333453e+003	23058	22	6.470113e+000	0	0	0	0	0	0	22768.2	1	1	49.1849	21.9355
DATA	536	7	26	0	0	A_04_P085142	ENSOCUT00000010262	10469.4	327.427	5.017566e+000	3.059604e+000	52	24	7.045639e+000	0	0	0	0	0	0	4.89727	1	0	57.5363	25.1111
DATA	537	7	27	0	0	A_04_P040353	ENSOCUT00000001081	10494.6	327.427	1.693342e+001	3.460399e+000	61	23	5.766815e+000	0	0	0	0	0	0	16.5297	1	1	57.5363	21.4483
DATA	538	7	28	0	0	A_04_P098947	ENSOCUT00000007659	10520.1	327.5	3.030079e+000	3.017735e+000	42	23.5	7.441625e+000	0	0	0	0	0	0	-2.06531	0	0	56.9804	22.7778
DATA	539	7	29	0	0	A_04_P055689	A_04_P055689	10545.3	327.418	1.040636e+004	1.040641e+003	10056	20.5	6.279414e+000	0	0	0	0	0	0	10157.2	1	1	50.7771	22.5
DATA	540	7	30	0	0	A_04_P005456	DN890902	10570.7	327	9.975842e+000	3.179357e+000	56	20	6.383960e+000	0	0	0	0	0	0	9.73468	1	0	48.5334	22.8696
DATA	541	7	31	0	0	A_04_P017734	DN886565	10596.3	327.525	1.544495e+001	3.391527e+000	60.5	20	6.382537e+000	0	0	0	0	0	0	15.0684	1	1	50.7771	20.7667
DATA	542	7	32	0	0	A_04_P008316	DN888049	10621.6	327.427	6.481542e+005	6.481542e+004	631299	23	9.779807e+000	0	0	0	0	0	0	632143	1	1	57.5363	25.2692
DATA	543	7	33	0	0	A_04_P022293	EB377796	10646.9	327.677	6.370050e+003	6.370122e+002	6124	21	5.741834e+000	0	0	0	0	0	0	6210.62	1	1	54.1152	22.7407
DATA	544	7	34	0	0	A_04_P050322	ENSOCUT00000011011	10672.5	327.5	5.185923e+003	5.186011e+002	5181	24	8.308160e+000	0	0	0	0	0	0	5054.06	1	1	57.5363	23.4054
DATA	545	7	35	0	0	A_04_P065562	ENSOCUT00000017936	10697.7	327.5	9.733151e+002	9.737847e+001	985.5	27.5	7.953325e+000	0	0	0	0	1	0	948.187	1	1	65	27.1538
DATA	546	7	36	0	0	A_04_P097122	ENSOCUT00000008283	10723.3	327.5	1.503724e+003	1.504028e+002	1502.5	22	6.403828e+000	0	0	0	0	0	0	1464.3	1	1	57.5363	21.8649
DATA	547	7	37	0	0	A_04_P005596	DN890778	10748.5	327.5	5.841202e+004	5.841203e+003	56897	24	5.955347e+000	0	0	0	0	0	0	56857.4	1	1	57.5363	24.1154
DATA	548	7	38	0	0	A_04_P034207	ENSOCUT00000006125	10774.1	327.5	3.039979e+000	3.027595e+000	45	21	5.483790e+000	0	0	0	0	0	0	-0.646762	0	0	56.9804	21.6829
DATA	549	7	39	0	0	A_04_P031362	AY171637	10799.5	327.5	3.041170e+000	3.040354e+000	49	25	6.460443e+000	0	0	0	0	0	0	2.57774	0	0	65	26.4583
DATA	550	7	40	0	0	A_04_P088502	ENSOCUT00000010786	10824.4	327.74	5.068135e+003	5.068226e+002	4654	24	6.666020e+000	0	0	0	0	0	0	4927.6	1	1	49.5074	23.4412
DATA	551	7	41	0	0	A_04_P033276	DN889430	10850.3	327.5	6.570890e+000	3.101445e+000	53.5	23	6.085326e+000	0	0	0	0	0	0	6.38614	1	0	57.5363	23.3824
DATA	552	7	42	0	0	A_04_P049257	ENSOCUT00000002197	10875.3	328.157	2.261582e+002	2.281814e+001	263	22.5	6.866355e+000	0	0	0	0	0	0	219.739	1	1	47.2035	20.9643
DATA	553	7	43	0	0	A_04_P094117	ENSOCUT00000010101	10901	327.545	4.698483e+001	5.592467e+000	92	23	6.756913e+000	0	0	0	0	0	0	45.6322	1	1	55.8519	23.2308
DATA	554	7	44	0	0	A_04_P052228	ENSOCUT00000001495	10926.4	327.573	6.791516e+000	3.109253e+000	52.5	21	6.522397e+000	0	0	0	0	0	0	6.59375	1	0	65	21.3333
DATA	555	7	45	0	0	A_04_P097293	ENSOCUT00000009195	10951.6	327.734	2.638093e+002	2.655496e+001	305.5	23	5.563756e+000	0	0	0	0	0	0	256.044	1	1	50.7771	22.6538
DATA	556	7	46	66	-1	(-)3xSLv1	NegativeControl	10977.4	327.573	3.048744e+000	3.036324e+000	42	23	5.734387e+000	0	0	0	0	0	0	-6.63874	0	0	57.5363	22.963
DATA	557	7	47	0	0	A_04_P004003	ENSOCUT00000008066	11002.6	327.573	3.049899e+000	3.037473e+000	45	22	6.886640e+000	0	0	0	0	0	0	-0.255727	0	0	57.5363	21.6774
DATA	558	7	48	0	0	A_04_P004724	NM_001082712	11028	327.545	1.978110e+001	3.625871e+000	64	22	6.255604e+000	0	0	0	0	0	0	19.1761	1	1	55.8519	21.1515
DATA	559	7	49	0	0	A_04_P013450	ENSOCUT00000003533	11053.4	327.573	8.281859e+002	8.287437e+001	828.5	22	7.783785e+000	0	0	0	0	0	0	802.485	1	1	57.5363	22.9286
DATA	560	7	50	0	0	A_04_P024298	ENSOCUT00000024597	11078.7	328.039	4.146798e+003	4.146910e+002	3894	23.5	7.369897e+000	0	0	0	0	0	0	4016.21	1	1	49.1849	24.6538
DATA	561	7	51	0	0	A_04_P030477	A_04_P030477	11104.4	327.573	8.974878e+001	9.476940e+000	131	22	6.742920e+000	0	0	0	0	0	0	86.8633	1	1	57.5363	23.7568
DATA	562	7	52	0	0	A_04_P050374	ENSOCUT00000015082	11129.3	328	1.898497e+001	3.588911e+000	65.5	24	7.559512e+000	0	0	0	0	0	0	18.3627	1	1	48.5334	24.1714
DATA	563	7	53	0	0	A_04_P002016	NM_001082323	11154.9	327.614	3.147681e+003	3.147829e+002	3078	20.5	6.349689e+000	0	0	0	0	0	0	3041.77	1	1	57.259	21.9375
DATA	564	7	54	0	0	A_04_P021916	EB373562	11179.9	328.158	1.435643e+001	3.372010e+000	60	19	6.111757e+000	0	0	0	0	0	0	13.8609	1	0	47.8731	21.2564
DATA	565	7	55	0	0	A_04_P036675	A_04_P036675	11205.6	327.573	3.067450e+000	3.054953e+000	46	21	6.273425e+000	0	0	0	0	0	0	-2.92759	0	0	57.5363	22.2432
DATA	566	7	56	0	0	A_04_P060934	NM_001171293	11230.9	327.907	1.128978e+002	1.169685e+001	150	21.5	6.984322e+000	0	0	0	0	0	0	108.722	1	1	47.5395	21.6471
DATA	567	7	57	0	0	A_04_P061862	ENSOCUT00000012636	11256.5	328	3.076340e+000	3.063807e+000	43	20	2.866813e+000	0	0	0	0	0	0	-4.5844	0	0	54.1152	19.8636
DATA	568	7	58	0	0	A_04_P088587	A_04_P088587	11281.6	328.029	3.081948e+000	3.084063e+000	47.5	20	5.620611e+000	0	0	0	0	0	0	2.88364	0	0	46.8651	19.5357
DATA	569	7	59	0	0	A_04_P087176	ENSOCUT00000008875	11307.4	328	4.814499e+000	3.113514e+000	50	21	6.836260e+000	0	0	0	0	0	0	4.61064	1	0	47.8731	21.1714
DATA	570	7	60	0	0	A_04_P026688	EB373112	11332.5	328	3.096159e+000	3.083546e+000	47	23.5	7.458793e+000	0	0	0	0	0	0	-0.772974	0	0	54.1152	24.1786
DATA	571	7	61	0	0	A_04_P020601	EB379504	11358	328	3.104933e+000	3.092284e+000	42	23	8.394476e+000	0	0	0	0	0	0	-4.19564	0	0	54.9904	25.0571
DATA	572	7	62	0	0	A_04_P003122	NM_001082408	11383.2	328.194	1.431035e+004	1.431038e+003	13399	21	5.615854e+000	0	0	0	0	0	0	13589.6	1	1	47.5395	21.1429
DATA	573	7	63	0	0	A_04_P041289	A_04_P041289	11408.4	328.092	2.033349e+002	2.057046e+001	230	21	6.794666e+000	0	0	0	0	0	0	192.392	1	1	49.1849	21.1034
DATA	574	7	64	0	0	A_04_P059028	ENSOCUT00000008956	11434.5	328	1.976824e+002	2.001398e+001	228	22	7.059854e+000	0	0	0	0	0	0	186.249	1	1	54.1152	22.1923
DATA	575	7	65	0	0	A_04_P073871	A_04_P073871	11459.5	328	3.153876e+000	3.141027e+000	44	21	4.801442e+000	0	0	0	0	0	0	-3.79898	0	0	65	21.4231
DATA	576	7	66	0	0	A_04_P043259	A_04_P043259	11485.1	328.386	5.150523e+001	6.041255e+000	93	21	6.268542e+000	0	0	0	0	0	0	48.0545	1	1	57.259	21.1935
DATA	577	7	67	0	0	A_04_P077732	ENSOCUT00000001128	11510.2	328.234	5.856871e+003	5.856957e+002	5484	20	8.384975e+000	0	0	0	0	0	0	5432.96	1	1	49.5074	21.5676
DATA	578	7	68	0	0	A_04_P022520	EB377560	11535.5	328.329	1.217410e+002	1.258667e+001	150	19	5.650463e+000	0	0	0	0	0	0	112.204	1	1	49.8279	19.1143
DATA	579	7	69	0	0	A_04_P044513	ENSOCUT00000013374	11561	328.384	3.829622e+003	3.829757e+002	3525	20	3.658287e+000	0	0	0	0	0	0	3504.23	1	1	48.8603	20.3125
DATA	580	7	70	0	0	A_04_P075022	ENSOCUT00000013859	11586.4	328.479	1.063770e+004	1.063775e+003	9707	21	6.395725e+000	0	0	0	0	0	0	9656.7	1	1	48.2044	22.303
DATA	581	7	71	0	0	A_04_P065542	ENSOCUT00000016410	11611.4	328.26	2.564653e+003	2.564861e+002	2368	24	7.709302e+000	0	0	0	0	0	0	2308	1	1	49.5074	22.3333
DATA	582	7	72	0	0	A_04_P066357	ENSOCUT00000009701	11637.5	328.352	3.824141e+001	5.055004e+000	81	20	6.669540e+000	0	0	0	0	0	0	34.0761	1	1	65	21
DATA	583	7	73	0	0	A_04_P040093	ENSOCUT00000009282	11662.6	328.427	3.343702e+001	4.726512e+000	74	20	5.423926e+000	0	0	0	0	0	0	29.4856	1	1	57.5363	19.3478
DATA	584	7	74	0	0	A_04_P100787	ENSOCUT00000014051	11688.4	328.427	3.692922e+002	3.708360e+001	359.5	20	5.999525e+000	0	0	0	0	0	0	321.837	1	1	65	19.9259
DATA	585	7	75	0	0	A_04_P077227	ENSOCUT00000029590	11713.6	328.427	1.672858e+001	3.809702e+000	61	26	1.202136e+001	0	0	0	0	1	0	14.3975	1	0	57.5363	28.6818
DATA	586	7	76	0	0	A_04_P036326	ENSOCUT00000011050	11739	328.455	2.115220e+001	4.064010e+000	63	22	6.242420e+000	0	0	0	0	0	0	17.9561	1	1	55.8519	22.697
DATA	587	7	77	0	0	A_04_P068928	ENSOCUT00000014087	11764.2	328.361	3.034965e+004	3.034967e+003	25850	20.5	4.364358e+000	0	0	0	0	0	0	25384.8	1	1	47.8731	21
DATA	588	7	78	0	0	A_04_P063003	ENSOCUT00000009564	11789.2	328.481	4.755672e+002	4.769116e+001	424	19	6.276774e+000	0	0	0	0	0	0	391.506	1	1	49.8279	20.1351
DATA	589	7	79	66	1	DarkCorner	DarkCorner	11815.9	328.203	3.659919e+000	3.645009e+000	39	19.5	5.821655e+000	0	0	0	0	0	0	-6.16387	0	0	46.5243	19.425
DATA	590	7	80	66	1	DarkCorner	DarkCorner	11840.5	328.465	3.727214e+000	3.712029e+000	39	18	6.708044e+000	0	0	0	0	0	0	-7.60206	0	0	48.2044	19.7419
DATA	591	7	81	66	1	DarkCorner	DarkCorner	11866	328.391	3.804277e+000	3.788778e+000	38	18	4.799274e+000	0	0	0	0	0	0	-7.97735	0	0	52.3208	19.4595
DATA	592	7	82	66	1	DarkCorner	DarkCorner	11891.9	328.744	3.889565e+000	3.873719e+000	40	18	5.268898e+000	0	0	0	0	0	0	-5.53817	0	0	50.7771	18.1935
DATA	593	7	83	66	1	DarkCorner	DarkCorner	11916.6	329.278	3.978690e+000	3.962481e+000	35.5	21.5	6.179010e+000	0	0	0	0	0	0	-7.60439	0	0	49.1849	21.1389
DATA	594	7	84	66	1	DarkCorner	DarkCorner	11942.2	328.473	4.081899e+000	4.065270e+000	40	20	5.670119e+000	0	0	0	0	0	0	-4.722	0	0	48.8603	20.3103
DATA	595	7	85	66	1	DarkCorner	DarkCorner	11967.5	328.5	4.192671e+000	4.175590e+000	38	21	5.979342e+000	0	0	0	0	0	0	-6.5242	0	0	57.5363	20.5556
DATA	596	8	1	66	1	DarkCorner	DarkCorner	9847.09	334.386	3.479951e+000	3.465774e+000	42.5	20	7.704275e+000	0	0	0	0	0	0	-1.53376	0	0	57.259	19.7568
DATA	597	8	2	66	1	DarkCorner	DarkCorner	9872.33	334.468	3.427713e+000	3.413748e+000	38	20	7.837891e+000	0	0	0	0	0	0	-5.89663	0	0	50.1463	21.8929
DATA	598	8	3	66	1	DarkCorner	DarkCorner	9897.6	334.72	3.380236e+000	3.366465e+000	40	21	6.339494e+000	0	0	0	0	0	0	-4.03158	0	0	48.8603	20.7568
DATA	599	8	4	66	1	DarkCorner	DarkCorner	9922.94	334.756	3.337295e+000	3.323699e+000	37	19.5	6.935845e+000	0	0	0	0	0	0	-7.32401	0	0	49.5074	20.9792
DATA	600	8	5	66	1	DarkCorner	DarkCorner	9948.23	334.795	3.298585e+000	3.285147e+000	38	22	7.566262e+000	0	0	0	0	0	0	-6.17067	0	0	49.8279	22.2564
DATA	601	8	6	66	1	DarkCorner	DarkCorner	9974	334.928	3.263030e+000	3.249737e+000	35	21	7.219635e+000	0	0	0	0	0	0	-8.95163	0	0	46.8651	21.3514
DATA	602	8	7	66	1	DarkCorner	DarkCorner	9999.39	334.444	3.231873e+000	3.218706e+000	40	25	8.413130e+000	0	0	0	0	0	0	-7.11592	0	0	40.6843	24.6471
DATA	603	8	8	0	0	A_04_P002918	NM_001082026	10024.6	334.427	2.279757e+003	2.279981e+002	2128	27.5	1.318825e+001	0	0	0	0	1	0	2104.67	1	1	57.5363	29.1786
DATA	604	8	9	0	0	A_04_P071127	ENSOCUT00000011336	10050.4	334.427	3.775008e+001	4.926494e+000	79.5	26	9.271882e+000	0	0	0	0	0	0	35.1316	1	1	65	26.0303
DATA	605	8	10	0	0	A_04_P049112	A_04_P049112	10075.4	334.36	1.774896e+004	1.774899e+003	16160	25.5	5.896371e+000	0	0	0	0	0	0	16632.9	1	1	48.8603	24.7857
DATA	606	8	11	0	0	A_04_P051645	ENSOCUT00000012580	10100.8	334.39	7.439284e+003	7.439349e+002	6989	24.5	8.216575e+000	0	0	0	0	0	0	7015.86	1	1	51.4001	24.8125
DATA	607	8	12	0	0	A_04_P017540	ENSOCUT00000028773	10126.4	334.427	2.006815e+005	2.006815e+004	202751	24.5	1.103482e+001	0	0	0	0	0	0	190336	1	1	57.5363	26.7143
DATA	608	8	13	0	0	A_04_P010667	ENSOCUT00000021827	10151.4	333.942	2.117229e+003	2.117455e+002	2050	21.5	5.987759e+000	0	0	0	0	0	0	2017.78	1	1	46.5243	20.875
DATA	609	8	14	0	0	A_04_P040249	ENSOCUT00000014232	10177	334.356	2.224030e+003	2.224243e+002	2204	23.5	7.356881e+000	0	0	0	0	0	0	2129.05	1	1	49.1849	23.2143
DATA	610	8	15	0	0	A_04_P063652	ENSOCUT00000001806	10202.5	334.321	1.666583e+002	1.694542e+001	204	27	1.077033e+001	0	0	0	0	1	0	160.151	1	1	50.1463	27.3333
DATA	611	8	16	0	0	A_04_P074044	NM_001171332	10228	334.455	8.425329e+001	8.962222e+000	125.5	21	1.500501e+001	0	0	0	0	0	0	81.2325	1	1	55.8519	25.6897
DATA	612	8	17	0	0	A_04_P092878	A_04_P092878	10253.5	334.603	6.871389e+001	7.516530e+000	111	22	8.798674e+000	0	0	0	0	0	0	66.4392	1	1	48.5334	22
DATA	613	8	18	0	0	A_04_P064009	ENSOCUT00000002660	10278.6	334.64	1.887133e+004	1.887135e+003	18528	24	5.294651e+000	0	0	0	0	0	0	18289.8	1	1	48.8603	23.0333
DATA	614	8	19	0	1	RC2	RC2	10304.3	334.59	3.045792e+000	3.033384e+000	39	23	5.232652e+000	0	0	0	0	0	0	-5.70935	0	0	50.1463	22.2258
DATA	615	8	20	0	0	A_04_P017208	ENSOCUT00000010258	10329.4	334.524	1.413945e+004	1.413948e+003	13797	23	6.274581e+000	0	0	0	0	0	0	13753.4	1	1	51.7088	23.5
DATA	616	8	21	0	0	A_04_P084582	ENSOCUT00000002908	10354.6	334.598	1.144632e+003	1.145032e+002	1122.5	23.5	9.513566e+000	0	0	0	0	0	0	1114.86	1	1	52.3208	26.2857
DATA	617	8	22	0	0	A_04_P093248	NM_001082209	10380.5	334.5	1.889413e+003	1.889655e+002	1896.5	19	7.212284e+000	0	0	0	0	0	0	1842.2	1	1	57.5363	21.7273
DATA	618	8	23	0	0	A_04_P099295	ENSOCUT00000009841	10405.5	334.711	6.220068e+003	6.220142e+002	6155	22	6.410017e+000	0	0	0	0	0	0	6069.47	1	1	49.1849	21.6296
DATA	619	8	24	0	0	A_04_P025516	EB374358	10431.3	334.5	3.753297e+002	3.765405e+001	393	23	7.188850e+000	0	0	0	0	0	0	366.443	1	1	65	22.7097
DATA	620	8	25	0	0	A_04_P098582	ENSOCUT00000010022	10456.6	334.573	2.443374e+002	2.461919e+001	286	25	8.645310e+000	0	0	0	0	0	0	238.642	1	1	57.5363	23.7931
DATA	621	8	26	0	0	A_04_P060803	ENSOCUT00000011819	10482	334.545	1.960329e+002	1.983387e+001	233	23	5.309161e+000	0	0	0	0	0	0	191.501	1	1	65	22.5172
DATA	622	8	27	0	0	A_04_P041262	A_04_P041262	10507.2	335.079	3.027508e+000	3.015174e+000	43	25	6.403663e+000	0	0	0	0	0	0	-3.57208	0	0	47.8731	22.4
DATA	623	8	28	0	0	A_04_P012815	NM_001195718	10532.6	334.573	6.305467e+000	3.080742e+000	51	20	7.002164e+000	0	0	0	0	0	0	6.15971	1	0	57.5363	22.0303
DATA	624	8	29	0	0	A_04_P037695	A_04_P037695	10557.8	334.685	1.621225e+002	1.649039e+001	200.5	21.5	5.590801e+000	0	0	0	0	0	0	158.352	1	1	48.2044	22.0313
DATA	625	8	30	0	0	A_04_P030024	DN881532	10583.5	334.727	1.129968e+001	3.221359e+000	58	19	7.111854e+000	0	0	0	0	0	0	11.0343	1	0	49.8279	20.4615
DATA	626	8	31	0	0	A_04_P017277	A_04_P017277	10609	334.545	6.447893e+001	7.119094e+000	112	23	8.189230e+000	0	0	0	0	0	0	62.9442	1	1	55.8519	24.2778
DATA	627	8	32	0	0	A_04_P021784	EB378290	10634.4	334.573	1.445179e+001	3.346788e+000	60	22	7.150907e+000	0	0	0	0	0	0	14.1029	1	0	57.5363	23.2759
DATA	628	8	33	0	0	A_04_P053644	ENSOCUT00000007359	10659.2	334.65	6.338468e+002	6.345657e+001	640	22.5	7.892380e+000	0	0	0	0	0	0	618.323	1	1	50.4627	22.7941
DATA	629	8	34	0	0	A_04_P100363	ENSOCUT00000016102	10685.4	334.596	7.016575e+000	3.101446e+000	53	26	9.504783e+000	0	0	0	0	0	0	6.84188	1	0	57.8122	25.1818
DATA	630	8	35	0	0	A_04_P024240	A_04_P024240	10710.1	334.933	1.015693e+003	1.016143e+002	1065	22	6.038292e+000	0	0	0	0	0	0	990.047	1	1	46.8651	23.1951
DATA	631	8	36	0	0	A_04_P048377	ENSOCUT00000003957	10735.9	334.614	1.251764e+005	1.251765e+004	124137	24	8.166223e+000	0	0	0	0	0	0	121961	1	1	57.259	25.4828
DATA	632	8	37	0	0	A_04_P070814	ENSOCUT00000017016	10761.2	334.836	8.232618e+003	8.232673e+002	8056.5	20	5.270560e+000	0	0	0	0	0	0	8018.08	1	1	47.5395	21.2895
DATA	633	8	38	0	0	A_04_P047024	A_04_P047024	10786.7	334.657	3.038275e+000	3.025897e+000	46	23	5.882725e+000	0	0	0	0	0	0	-0.580325	0	0	47.8731	22.8387
DATA	634	8	39	0	0	A_04_P002182	NM_001082213	10811.7	334.905	1.120151e+003	1.120560e+002	1099	24	7.124929e+000	0	0	0	0	0	0	1090.13	1	1	48.8603	23.7308
DATA	635	8	40	0	0	A_04_P009465	A_04_P009465	10837.5	335.257	3.040360e+000	3.038026e+000	49	23	6.347148e+000	0	0	0	0	0	0	2.40242	0	0	48.5334	23.3125
DATA	636	8	41	0	0	A_04_P090617	ENSOCUT00000008263	10862.9	334.935	5.251912e+000	3.074339e+000	51.5	21.5	6.910678e+000	0	0	0	0	0	0	5.10744	1	0	54.4085	21.0333
DATA	637	8	42	0	0	A_04_P067658	A_04_P067658	10888.2	335.316	6.471205e+000	3.098385e+000	52	21.5	7.078438e+000	0	0	0	0	0	0	6.29131	1	0	48.5334	21.6765
DATA	638	8	43	0	0	A_04_P084373	ENSOCUT00000010617	10913.2	335.108	2.318390e+002	2.338121e+001	267.5	20	6.216403e+000	0	0	0	0	0	0	225.315	1	1	47.8731	20.7105
DATA	639	8	44	0	0	A_04_P051972	ENSOCUT00000025290	10938.8	335.066	2.849058e+001	4.160656e+000	73.5	21.5	6.590337e+000	0	0	0	0	0	0	27.6794	1	1	49.1849	21.1071
DATA	640	8	45	0	0	A_04_P088447	ENSOCUT00000007792	10964.6	335.092	2.645287e+002	2.662620e+001	301.5	25	4.802362e+000	0	0	0	0	0	0	256.909	1	1	49.1849	24.2963
DATA	641	8	46	0	0	A_04_P060237	ENSOCUT00000006608	10989.7	334.959	4.648747e+001	5.551380e+000	87.5	22	6.219290e+000	0	0	0	0	0	0	45.1319	1	1	49.1849	22.7097
DATA	642	8	47	0	0	A_04_P062312	ENSOCUT00000005156	11014.9	335.214	6.262447e+003	6.262520e+002	6129	23	6.328715e+000	0	0	0	0	0	0	6077.7	1	1	46.8651	23
DATA	643	8	48	0	0	A_04_P022098	EB377966	11040.6	335.092	7.809869e+000	3.135524e+000	55	22	5.286000e+000	0	0	0	0	0	0	7.57613	1	0	49.1849	21.6429
DATA	644	8	49	0	0	A_04_P022195	EB377883	11065.9	335.299	1.259745e+003	1.260111e+002	1252	22	8.024023e+000	0	0	0	0	0	0	1221.49	1	1	49.8279	22.4194
DATA	645	8	50	0	0	A_04_P091426	ENSOCUT00000009951	11091.5	335.352	4.639623e+001	5.546726e+000	93	26	8.117832e+000	0	0	0	0	0	0	44.9626	1	1	57.5363	25.8125
DATA	646	8	51	0	0	A_04_P096274	ENSOCUT00000004301	11116.7	335.526	1.675522e+003	1.675798e+002	1640	22	5.995210e+000	0	0	0	0	0	0	1622.75	1	1	49.8279	22.1563
DATA	647	8	52	0	0	A_04_P080417	ENSOCUT00000001821	11142	335.5	6.534930e+002	6.542015e+001	679.5	25	6.730550e+000	0	0	0	0	0	0	632.434	1	1	48.5334	25.2432
DATA	648	8	53	0	0	A_04_P039777	ENSOCUT00000017876	11167.6	335.472	6.748853e+004	6.748854e+003	68155	20.5	5.751961e+000	0	1	0	0	0	0	65255.1	1	1	48.2044	21.8667
DATA	649	8	54	0	0	A_04_P051148	ENSOCUT00000009056	11193	335.468	3.146076e+002	3.160824e+001	349	21	5.871200e+000	0	0	0	0	0	0	303.878	1	1	54.7002	20.7179
DATA	650	8	55	0	0	A_04_P015376	AY171692	11218.6	335.421	3.066118e+000	3.055998e+000	47.5	21	6.610348e+000	0	0	0	0	0	0	1.16113	0	0	49.5074	21.5676
DATA	651	8	56	0	0	A_04_P049937	ENSOCUT00000003317	11243.9	335.395	3.070531e+000	3.058021e+000	44	19	4.701308e+000	0	0	0	0	0	0	-2.85693	0	0	49.8279	19.6333
DATA	652	8	57	0	0	A_04_P010416	DN884882	11268.7	335.5	4.794347e+003	4.794445e+002	4492	20	5.207214e+000	0	0	0	0	0	0	4610.92	1	1	50.4627	20.8214
DATA	653	8	58	0	0	A_04_P008165	DN888254	11294.5	335.547	1.079802e+001	3.253455e+000	56.5	22	6.202538e+000	0	0	0	0	0	0	10.3645	1	0	49.5074	20.973
DATA	654	8	59	0	0	A_04_P086968	ENSOCUT00000008559	11320	335.455	6.126438e+001	6.855318e+000	103	21	7.161198e+000	0	0	0	0	0	0	58.6705	1	1	55.8519	22.6
DATA	655	8	60	0	0	A_04_P040390	ENSOCUT00000015533	11345.2	335.296	9.115110e+004	9.115110e+003	88351	24.5	8.004966e+000	0	0	0	0	0	0	87065.1	1	1	47.2035	26.35
DATA	656	8	61	0	0	A_04_P066852	ENSOCUT00000016479	11370.7	335.395	7.621067e+002	7.627342e+001	778	20	4.427942e+000	0	0	0	0	0	0	725.785	1	1	49.5074	20.76
DATA	657	8	62	0	0	A_04_P080898	A_04_P080898	11396.3	335.5	3.116495e+000	3.103798e+000	43	21	5.944519e+000	0	0	0	0	0	0	-2.32967	0	0	65	21.1786
DATA	658	8	63	0	0	A_04_P078812	A_04_P078812	11421.4	335.338	3.180706e+001	4.452464e+000	74	20	7.696338e+000	0	0	0	0	0	0	30.0729	1	1	49.8279	20.8148
DATA	659	8	64	0	0	A_04_P096743	ENSOCUT00000013750	11446.6	335.36	6.434437e+002	6.442042e+001	650	20.5	5.196597e+000	0	0	0	0	0	0	605.748	1	1	48.8603	21.2692
DATA	660	8	65	0	0	A_04_P102528	ENSOCUT00000007655	11472.1	335.603	1.158420e+004	1.158424e+003	10565	20.5	6.443833e+000	0	0	0	0	0	0	10852.9	1	1	49.5074	22.1667
DATA	661	8	66	0	0	A_04_P051242	A_04_P051242	11497.6	335.844	8.857983e+002	8.863623e+001	882.5	20	6.853302e+000	0	0	0	0	0	0	825.368	1	1	49.8279	20.75
DATA	662	8	67	0	0	A_04_P071285	ENSOCUT00000013216	11522.8	335.659	1.194649e+002	1.236270e+001	155	20	7.821991e+000	0	0	0	0	0	0	110.638	1	1	51.0895	20.9744
DATA	663	8	68	0	0	A_04_P002331	NM_001082065	11548.5	335.797	5.310774e+001	6.201710e+000	93	20	4.781910e+000	0	0	0	0	0	0	48.849	1	1	49.1849	20
DATA	664	8	69	0	0	A_04_P013938	ENSOCUT00000009795	11573.9	335.5	3.240233e+000	3.227033e+000	40	18	5.673923e+000	0	0	0	0	0	0	-7.61014	0	0	56.9804	19.4412
DATA	665	8	70	0	0	A_04_P001871	NM_001082736	11599.5	335.5	3.267524e+000	3.254212e+000	44	24	7.477299e+000	0	0	0	0	0	0	-1.40774	0	0	57.5363	22.08
DATA	666	8	71	0	0	A_04_P035167	ENSOCUT00000009236	11624.6	335.734	6.313678e+002	6.322211e+001	605	23	7.559639e+000	0	0	0	0	0	0	566.424	1	1	50.7771	22.9259
DATA	667	8	72	0	0	A_04_P009436	A_04_P009436	11649.9	335.618	2.107755e+002	2.133692e+001	232	20.5	6.568910e+000	0	0	0	0	0	0	187.199	1	1	46.1809	21.2333
DATA	668	8	73	0	0	A_04_P065862	ENSOCUT00000002305	11675.5	335.911	8.784574e+001	9.402905e+000	124	19.5	5.644242e+000	0	0	0	0	0	0	77.1667	1	1	50.4627	18.7333
DATA	669	8	74	0	0	A_04_P017234	EL341961	11700.9	335.5	4.272070e+005	4.272070e+004	367669	20	8.074271e+000	0	0	0	0	0	0	370741	1	1	56.9804	20.9231
DATA	670	8	75	0	0	A_04_P032848	ENSOCUT00000000097	11726.1	335.949	1.461160e+003	1.461564e+002	1267.5	22	6.239103e+000	0	0	0	0	0	0	1251.81	1	1	49.1849	23.0938
DATA	671	8	76	0	0	A_04_P092092	ENSOCUT00000005689	11751.6	335.573	5.565397e+000	3.532527e+000	49.5	21	6.210918e+000	0	0	0	0	0	0	4.69975	1	0	57.5363	21.963
DATA	672	8	77	0	0	A_04_P082602	ENSOCUT00000012052	11776.9	335.581	3.194931e+002	3.214510e+001	307	23	1.063845e+001	0	0	0	0	0	0	265.678	1	1	48.5334	26.48
DATA	673	8	78	0	0	A_04_P081942	ENSOCUT00000001344	11802.5	335.778	3.617372e+000	3.606062e+000	45	19	5.225874e+000	0	0	0	0	0	0	1.28533	0	0	47.8731	18.878
DATA	674	8	79	66	1	DarkCorner	DarkCorner	11827.8	335.854	3.683091e+000	3.668086e+000	39	19	7.512678e+000	0	0	0	0	0	0	-7.37894	0	0	52.9257	20.8286
DATA	675	8	80	66	1	DarkCorner	DarkCorner	11853.6	335.478	3.757287e+000	3.741980e+000	38.5	19	4.875146e+000	0	0	0	0	0	0	-7.69738	0	0	45.835	18.7273
DATA	676	8	81	66	1	DarkCorner	DarkCorner	11878.8	335.658	3.836132e+000	3.820503e+000	39	18.5	3.815719e+000	0	0	0	0	0	0	-7.61497	0	0	48.5334	18.4706
DATA	677	8	82	66	1	DarkCorner	DarkCorner	11904.5	336	3.924327e+000	3.908340e+000	38	19	6.531207e+000	0	0	0	0	0	0	-8.32185	0	0	48.5334	19.36
DATA	678	8	83	66	1	DarkCorner	DarkCorner	11929.5	335.163	4.020335e+000	4.003956e+000	39	21	4.981477e+000	0	0	0	0	0	0	-6.79428	0	0	51.7088	20.9744
DATA	679	8	84	66	1	DarkCorner	DarkCorner	11954.7	335.904	4.123770e+000	4.106970e+000	38	21	5.779456e+000	0	0	0	0	0	0	-7.06914	0	0	50.7771	19.9286
DATA	680	8	85	66	1	DarkCorner	DarkCorner	11980.3	335.75	4.241108e+000	4.223830e+000	35	18	5.416941e+000	0	0	0	0	0	0	-8.39318	0	0	53.5237	18.2937
DATA	681	9	1	66	1	DarkCorner	DarkCorner	9834.35	341.329	3.504066e+000	3.489790e+000	41	18	5.861540e+000	0	0	0	0	0	0	-3.6149	0	0	50.7771	18.2181
DATA	682	9	2	66	1	DarkCorner	DarkCorner	9859.58	341.446	3.449344e+000	3.435292e+000	38	19	7.642892e+000	0	0	0	0	0	0	-5.74953	0	0	51.7088	21
DATA	683	9	3	66	1	DarkCorner	DarkCorner	9885.13	341.636	3.399079e+000	3.385231e+000	38	19.5	4.589969e+000	0	0	0	0	0	0	-7.83388	0	0	49.8279	19.9667
DATA	684	9	4	66	1	DarkCorner	DarkCorner	9910.36	341.118	3.354564e+000	3.340898e+000	37	22	7.844506e+000	0	0	0	0	0	0	-6.39227	0	0	49.5074	22.6316
DATA	685	9	5	66	1	DarkCorner	DarkCorner	9935.95	341.542	3.313271e+000	3.299773e+000	36	19	7.606426e+000	0	0	0	0	0	0	-7.94493	0	0	51.0895	20.8125
DATA	686	9	6	66	1	DarkCorner	DarkCorner	9961.66	341.588	3.276104e+000	3.262758e+000	37	22	8.000223e+000	0	0	0	0	0	0	-7.04899	0	0	52.0157	22.7647
DATA	687	9	7	66	1	DarkCorner	DarkCorner	9986.6	341.88	3.243528e+000	3.230314e+000	38	22	6.292281e+000	0	0	0	0	0	0	-6.37219	0	0	49.1849	21.9697
DATA	688	9	8	0	0	A_04_P046517	ENSOCUT00000002482	10012.3	341.5	2.193051e+002	2.216283e+001	245	25	1.011197e+001	0	0	0	0	0	0	201.848	1	1	65	25.4242
DATA	689	9	9	0	0	A_04_P064510	ENSOCUT00000012578	10037.1	341.526	6.629762e+002	6.637359e+001	640	24	8.231493e+000	0	0	0	0	0	0	615.166	1	1	50.1463	24.0333
DATA	690	9	10	1028	1	(+)E1A_r60_3	E1A_r60_3	10063	341.545	3.215405e+000	3.167085e+000	48.5	22	6.351598e+000	0	0	0	0	0	0	3.0063	1	0	55.8519	22.9697
DATA	691	9	11	0	0	A_04_P043422	ENSOCUT00000007254	10088.4	341.573	3.142546e+000	3.129743e+000	45	25.5	6.470466e+000	0	0	0	0	0	0	-0.235943	0	0	57.5363	25.0625
DATA	692	9	12	0	0	A_04_P096398	ENSOCUT00000009408	10113.6	341.573	2.248925e+002	2.270346e+001	254	24	8.680540e+000	0	0	0	0	0	0	212.927	1	1	65	23.4783
DATA	693	9	13	0	0	A_04_P078542	ENSOCUT00000014627	10138.6	341.455	3.929983e+002	3.942153e+001	419	21	9.510237e+000	0	0	0	0	0	0	374.024	1	1	49.8279	24.2692
DATA	694	9	14	0	0	A_04_P098562	ENSOCUT00000003600	10164.2	341.667	4.865205e+003	4.865302e+002	4801	25	5.841642e+000	0	0	0	0	0	0	4652.13	1	1	52.3208	23.7647
DATA	695	9	15	0	0	A_04_P080284	ENSOCUT00000007233	10190	341.545	9.012326e+002	9.017547e+001	918.5	23	8.313761e+000	0	0	0	0	0	0	865.313	1	1	55.8519	23.7838
DATA	696	9	16	0	0	A_04_P067212	ENSOCUT00000001532	10215.4	341.573	2.239871e+003	2.240079e+002	2376	27.5	1.698089e+001	0	0	0	0	1	0	2158.19	1	1	57.5363	31.8333
DATA	697	9	17	0	0	A_04_P097010	ENSOCUT00000014247	10240.6	341.573	4.593465e+002	4.603567e+001	489.5	24	7.805609e+000	0	0	0	0	0	0	443.927	1	1	57.5363	24.1667
DATA	698	9	18	0	0	A_04_P020836	EB379256	10266.1	341.614	7.287386e+001	7.896140e+000	117	23	6.872902e+000	0	0	0	0	0	0	70.6107	1	1	65	23.0667
DATA	699	9	19	0	0	A_04_P084774	XM_002716958	10291.5	341.648	3.046040e+000	3.034412e+000	47	21	5.605574e+000	0	0	0	0	0	0	0.668957	0	0	57.5363	21.1765
DATA	700	9	20	0	0	A_04_P006683	EB375941	10316.9	341.614	8.173253e+000	3.136553e+000	51	22	4.614610e+000	0	0	0	0	0	0	7.95092	1	0	57.259	21.1935
DATA	701	9	21	0	0	A_04_P042053	ENSOCUT00000010418	10342.4	341.573	1.544156e+003	1.544452e+002	1549	27.5	9.719886e+000	0	0	0	0	1	0	1504.35	1	1	57.5363	27.5714
DATA	702	9	22	0	0	A_04_P004233	ENSOCUT00000015403	10367.3	342.357	8.267911e+003	8.267966e+002	7764	21	8.188137e+000	0	0	0	0	0	0	8064.71	1	1	46.8651	22.7407
DATA	703	9	23	0	0	A_04_P077729	ENSOCUT00000001127	10392.7	341.894	5.162272e+003	5.162360e+002	5112	24	8.837450e+000	0	0	0	0	0	0	5039.66	1	1	45.835	23.7857
DATA	704	9	24	0	0	A_04_P007537	DN888880	10418.1	342	1.571133e+003	1.571423e+002	1546	22	7.272832e+000	0	0	0	0	0	0	1534.85	1	1	48.5334	22.5862
DATA	705	9	25	0	0	A_04_P071827	NM_001195656	10443.6	342.046	3.026402e+000	3.014072e+000	42	24	6.841449e+000	0	0	0	0	0	0	-3.31278	0	0	45.1352	24.3448
DATA	706	9	26	0	0	A_04_P055899	XM_002722185	10469.5	342	3.648857e+005	3.648857e+004	354929	22.5	8.291004e+000	0	0	0	0	0	0	356720	1	1	54.1152	22
DATA	707	9	27	0	0	A_04_P054309	A_04_P054309	10494.6	342.26	3.025142e+000	3.013286e+000	48	26	6.542072e+000	0	0	0	0	0	0	0.518977	0	0	48.8603	24.3182
DATA	708	9	28	0	0	A_04_P048692	ENSOCUT00000009584	10519.5	342.179	5.306624e+002	5.315171e+001	557.5	21.5	8.689007e+000	0	0	0	0	0	0	518.851	1	1	49.1849	22.5333
DATA	709	9	29	0	0	A_04_P033474	NM_001082667	10545.5	342	9.709402e+000	3.165872e+000	54	22	6.496948e+000	0	0	0	0	0	0	9.49194	1	0	54.1152	23.1765
DATA	710	9	30	0	0	A_04_P068796	ENSOCUT00000009960	10570.6	342	9.424215e+002	9.429033e+001	952	20	7.329253e+000	0	0	0	0	0	0	921.124	1	1	50.4627	22.5556
DATA	711	9	31	0	0	A_04_P030542	A_04_P030542	10596	342.027	3.027087e+000	3.014755e+000	44.5	21	7.298573e+000	0	0	0	0	0	0	-1.51758	0	0	46.8651	21.9412
DATA	712	9	32	0	0	A_04_P003030	NM_001082387	10621.4	342.455	7.970708e+000	3.119174e+000	54	23	6.728530e+000	0	0	0	0	0	0	7.78623	1	0	45.1352	24.8387
DATA	713	9	33	0	0	A_04_P072432	ENSOCUT00000006006	10646.5	342.122	1.253051e+004	1.253055e+003	12290.5	22	6.382704e+000	0	0	0	0	0	0	12235.6	1	1	48.8603	23.1034
DATA	714	9	34	0	0	A_04_P072417	ENSOCUT00000014743	10672.2	342.238	1.203758e+002	1.241014e+001	159	26	8.321280e+000	0	0	0	0	0	0	117.498	1	1	50.4627	25.1429
DATA	715	9	35	0	0	A_04_P009071	A_04_P009071	10697.6	342.427	3.624108e+001	4.716927e+000	81.5	22	5.268007e+000	0	0	0	0	0	0	35.3609	1	1	57.5363	22.7576
DATA	716	9	36	0	0	A_04_P058792	A_04_P058792	10723.4	342.427	4.074402e+000	3.047767e+000	50	22	5.016966e+000	0	0	0	0	0	0	3.97378	1	0	57.5363	22.2069
DATA	717	9	37	0	0	A_04_P017727	A_04_P017727	10748.5	342.352	1.120966e+002	1.160977e+001	155	24.5	8.362410e+000	0	0	0	0	0	0	109.283	1	1	65	24.6786
DATA	718	9	38	0	0	A_04_P100764	NM_001082396	10774	342.455	2.231120e+002	2.251505e+001	262	21.5	5.420099e+000	0	0	0	0	0	0	217.428	1	1	55.8519	21.8095
DATA	719	9	39	0	0	A_04_P031942	A_04_P031942	10799.6	342.092	9.624764e+000	3.173585e+000	55	23	5.667077e+000	0	0	0	0	0	0	9.37557	1	0	49.1849	22.4828
DATA	720	9	40	0	0	A_04_P029680	AF264456	10824.8	342.119	1.450649e+001	3.355047e+000	58.5	23	6.333729e+000	0	0	0	0	0	0	14.1257	1	0	46.1809	22.871
DATA	721	9	41	0	0	A_04_P076755	ENSOCUT00000021998	10850.1	342.389	9.382715e+003	9.382764e+002	9238.5	22	5.912717e+000	0	0	0	0	0	0	9133.49	1	1	48.2044	21.9091
DATA	722	9	42	0	0	A_04_P018644	EB384661	10875.4	342.8	1.161594e+001	3.242315e+000	57	23	7.094599e+000	0	0	0	0	0	0	11.3041	1	0	50.4627	22.4444
DATA	723	9	43	0	0	A_04_P072777	ENSOCUT00000002115	10900.8	342.632	1.457176e+003	1.457491e+002	1463	20	5.862590e+000	0	0	0	0	0	0	1417.56	1	1	49.5074	21.2188
DATA	724	9	44	0	0	A_04_P004031	NM_001082095	10926.4	342.427	3.041593e+000	3.034496e+000	47	20	5.630679e+000	0	0	0	0	0	0	1.7425	0	0	57.5363	20.2727
DATA	725	9	45	0	0	A_04_P000282	NM_001082391	10951.6	342.427	3.059947e+000	3.045585e+000	49.5	25	7.147350e+000	0	0	0	0	0	0	2.97476	1	0	65	25.7308
DATA	726	9	46	0	0	A_04_P090827	ENSOCUT00000003962	10976.8	342.169	4.612000e+000	3.066151e+000	50.5	22.5	6.495002e+000	0	0	0	0	0	0	4.48199	1	0	51.0895	23.4333
DATA	727	9	47	0	0	A_04_P032957	A_04_P032957	11002.5	342.5	3.044642e+000	3.032238e+000	46	23	5.926440e+000	0	0	0	0	0	0	-1.06702	0	0	65	23.3714
DATA	728	9	48	0	0	A_04_P067692	ENSOCUT00000003257	11027.7	342.662	5.065600e+002	5.074674e+001	530.5	23	5.953602e+000	0	0	0	0	0	0	491.944	1	1	48.5334	22.2857
DATA	729	9	49	0	0	A_04_P029261	ENSOCUT00000023789	11052.8	342.716	3.523750e+003	3.523880e+002	3297	23	3.597675e+001	0	0	1	0	1	0	3420.64	1	1	50.7771	40.5333
DATA	730	9	50	0	0	A_04_P012618	ENSOCUT00000010116	11078.7	342.864	3.231417e+003	3.231560e+002	3157	23	7.898393e+000	0	0	0	0	0	0	3135.34	1	1	50.4627	24.3333
DATA	731	9	51	0	0	A_04_P101607	XM_002718573	11104.3	342.5	1.465756e+001	3.373099e+000	61.5	25	7.390054e+000	0	0	0	0	0	0	14.2129	1	0	65	25.7097
DATA	732	9	52	0	0	A_04_P070303	ENSOCUT00000002461	11129.2	342.575	1.434693e+004	1.434697e+003	13506	24	7.810442e+000	0	0	0	0	0	0	13902.6	1	1	50.4627	24.6757
DATA	733	9	53	0	0	A_04_P016693	NM_001195671	11154.9	342.5	5.736223e+001	6.493124e+000	102	26.5	9.063310e+000	0	0	0	0	1	0	55.5406	1	1	56.9804	27.6
DATA	734	9	54	0	0	A_04_P076817	ENSOCUT00000001997	11180.1	342.658	1.146503e+002	1.186256e+001	156	22	6.375512e+000	0	0	0	0	0	0	110.908	1	1	49.5074	22.7297
DATA	735	9	55	0	0	A_04_P009316	DN886892	11205.5	342.835	3.769719e+001	4.848107e+000	82	20.5	6.981514e+000	0	0	0	0	0	0	36.4274	1	1	50.4627	21.4706
DATA	736	9	56	0	0	A_04_P088889	A_04_P088889	11230.8	342.833	3.064948e+000	3.052461e+000	45	19	6.309739e+000	0	0	0	0	0	0	-0.876205	0	0	46.1809	19.7931
DATA	737	9	57	0	0	A_04_P025937	EB373916	11256.5	342.5	1.659912e+001	3.478863e+000	63	21	4.525115e+000	0	0	0	0	0	0	15.9938	1	1	65	22.32
DATA	738	9	58	0	0	A_04_P087419	XM_002717252	11281.5	343.04	3.348037e+002	3.362014e+001	361.5	20	5.250153e+000	0	0	0	0	0	0	322.054	1	1	48.8603	20.1111
DATA	739	9	59	0	0	A_04_P000561	NM_001089317	11307.4	342.824	3.081547e+000	3.079653e+000	48	22.5	6.278234e+000	0	0	0	0	0	0	2.4575	0	0	51.4001	21.9118
DATA	740	9	60	0	0	A_04_P008719	DN887620	11332.6	342.573	4.566713e+002	4.577064e+001	472	21.5	6.194269e+000	0	0	0	0	0	0	437.289	1	1	57.5363	22.9
DATA	741	9	61	0	0	A_04_P095597	ENSOCUT00000004363	11358.1	342.5	3.097544e+000	3.084925e+000	45.5	23	8.157268e+000	0	0	0	0	0	0	-2.04893	0	0	56.9804	25.15
DATA	742	9	62	0	0	A_04_P041308	ENSOCUT00000002746	11383.5	342.648	5.121337e+001	5.983672e+000	95	21	5.032368e+000	0	0	0	0	0	0	48.7519	1	1	57.5363	21.5161
DATA	743	9	63	0	0	A_04_P001325	NM_001082162	11408.6	342.671	3.589795e+003	3.589930e+002	3337.5	20.5	5.588330e+000	0	0	0	0	0	0	3405.25	1	1	49.5074	19.9091
DATA	744	9	64	0	0	A_04_P053224	ENSOCUT00000021390	11434.4	342.573	4.835706e+000	3.155605e+000	50.5	23	6.169114e+000	0	0	0	0	0	0	4.56818	1	0	57.5363	23.3333
DATA	745	9	65	0	0	A_04_P102112	A_04_P102112	11459.6	342.573	5.965884e+000	3.188778e+000	53	20	5.010580e+000	0	0	0	0	0	0	5.61039	1	0	57.5363	21.0345
DATA	746	9	66	0	0	A_04_P000923	NM_001082765	11485.1	342.614	3.046737e+002	3.062964e+001	329.5	20	9.066123e+000	0	0	0	0	0	0	285.05	1	1	57.259	21.8621
DATA	747	9	67	0	0	A_04_P002976	NM_001115096	11510.4	343.411	7.932063e+000	3.263993e+000	54.5	18.5	6.671366e+000	0	0	0	0	0	0	7.38008	1	0	47.5395	19.0882
DATA	748	9	68	0	0	A_04_P055277	A_04_P055277	11535.8	343.553	7.257731e+000	3.267978e+000	53	19	4.843415e+000	0	0	0	0	0	0	6.70982	1	0	48.5334	19.3438
DATA	749	9	69	0	0	A_04_P007721	DN888702	11561.4	342.573	1.506660e+001	3.545939e+000	60.5	18	5.549967e+000	0	0	0	0	0	0	13.8269	1	0	57.5363	19.4706
DATA	750	9	70	0	0	A_04_P083637	ENSOCUT00000011453	11586.7	343.18	8.923988e+004	8.923988e+003	88734	23	6.118823e+000	0	1	0	0	0	0	81270.5	1	1	40.2912	22.24
DATA	751	9	71	0	0	A_04_P081796	ENSOCUT00000008757	11611.6	342.973	6.048478e+003	6.048566e+002	5429.5	23.5	7.259052e+000	0	0	0	0	0	0	5461.48	1	1	48.5334	22.7917
DATA	752	9	72	0	0	A_04_P072202	ENSOCUT00000008746	11637.2	343.097	1.378695e+002	1.417495e+001	167	22.5	7.216847e+000	0	0	0	0	0	0	123.304	1	1	46.8651	22.9118
DATA	753	9	73	0	0	A_04_P054735	ENSOCUT00000007940	11662.6	342.931	1.280838e+001	3.566577e+000	57.5	21	6.586267e+000	0	0	0	0	0	0	11.3353	1	0	53.8203	20.9259
DATA	754	9	74	0	0	A_04_P072742	A_04_P072742	11688.5	343	3.381472e+000	3.367696e+000	46.5	20.5	6.335422e+000	0	0	0	0	0	0	-0.675621	0	0	54.1152	19.7143
DATA	755	9	75	0	0	A_04_P041652	ENSOCUT00000010154	11713.5	343	3.423350e+000	3.424691e+000	48.5	22	8.025404e+000	0	0	0	0	0	0	2.79278	0	0	54.1152	23.9565
DATA	756	9	76	0	0	A_04_P029802	ENSOCUT00000001260	11739	343	1.960989e+001	3.973855e+000	61	23	7.252586e+000	0	0	0	0	0	0	16.7136	1	1	54.9904	24.4
DATA	757	9	77	0	0	A_04_P080327	ENSOCUT00000000612	11764.4	343	1.545821e+003	1.546219e+002	1313	23	7.145951e+000	0	0	0	0	0	0	1298.19	1	1	48.5334	24.2308
DATA	758	9	78	130	1	(+)eQC-40	EQC	11789.5	343	3.578341e+000	3.563763e+000	43	20	1.025979e+001	0	0	0	0	0	0	-2.51128	0	0	65	23.6786
DATA	759	9	79	0	0	A_04_P097437	ENSOCUT00000015821	11814.7	343.095	1.582236e+002	1.623241e+001	175	19.5	5.547086e+000	0	0	0	0	0	0	128.563	1	1	48.8603	20.0625
DATA	760	9	80	66	1	DarkCorner	DarkCorner	11840.6	343.057	3.710494e+000	3.695377e+000	37	18	6.945641e+000	0	0	0	0	0	0	-8.71104	0	0	46.8651	20.125
DATA	761	9	81	66	1	DarkCorner	DarkCorner	11866.2	343.074	3.786673e+000	3.771246e+000	37	20	4.537444e+000	0	0	0	0	0	0	-8.71837	0	0	49.1849	19.8718
DATA	762	9	82	66	1	DarkCorner	DarkCorner	11891.4	343.436	3.868490e+000	3.852730e+000	39	21.5	7.090359e+000	0	0	0	0	0	0	-7.56917	0	0	50.1463	21.2813
DATA	763	9	83	66	1	DarkCorner	DarkCorner	11916.9	343.512	3.959995e+000	3.943862e+000	39	21	4.565674e+000	0	0	0	0	0	0	-6.48459	0	0	51.7088	21.0857
DATA	764	9	84	66	1	DarkCorner	DarkCorner	11942.3	343.29	4.060352e+000	4.043810e+000	39	21.5	4.644587e+000	0	0	0	0	0	0	-5.74014	0	0	44.4243	22.0588
DATA	765	9	85	66	1	DarkCorner	DarkCorner	11967.6	343.598	4.169300e+000	4.152314e+000	38	19	6.756728e+000	0	0	0	0	0	0	-7.33256	0	0	51.4001	19.6744
DATA	766	10	1	66	1	DarkCorner	DarkCorner	9847.09	348.614	3.471477e+000	3.457334e+000	40	21	6.793179e+000	0	0	0	0	0	0	-4.78082	0	0	57.259	21.2558
DATA	767	10	2	66	1	DarkCorner	DarkCorner	9872.47	348.974	3.419072e+000	3.405142e+000	41	18.5	7.212153e+000	0	0	0	0	0	0	-2.82634	0	0	49.1849	19.5
DATA	768	10	3	66	1	DarkCorner	DarkCorner	9897.79	349.423	3.371696e+000	3.357960e+000	40	22	7.468788e+000	0	0	0	0	0	0	-4.79675	0	0	46.5243	22.129
DATA	769	10	4	66	1	DarkCorner	DarkCorner	9922.67	349.209	3.329895e+000	3.316329e+000	40	20	6.196666e+000	0	0	0	0	0	0	-4.59308	0	0	50.7771	21.5116
DATA	770	10	5	66	1	DarkCorner	DarkCorner	9948.76	349.106	3.290302e+000	3.276897e+000	39.5	19.5	7.435383e+000	0	0	0	0	0	0	-5.88726	0	0	50.7771	21.0278
DATA	771	10	6	66	1	DarkCorner	DarkCorner	9973.84	349.227	3.255951e+000	3.242686e+000	41.5	23	6.611354e+000	0	0	0	0	0	0	-4.92224	0	0	47.8731	23.72
DATA	772	10	7	0	0	A_04_P086577	ENSOCUT00000002401	9999.5	349	7.781363e+002	7.787987e+001	746	26.5	9.033755e+000	0	0	0	0	0	0	713.786	1	1	48.5334	25.3611
DATA	773	10	8	0	0	A_04_P079357	ENSOCUT00000012607	10024.7	349	2.043731e+004	2.043733e+003	18536	24	1.017234e+001	0	0	0	0	0	0	18910.2	1	1	49.1849	24.7917
DATA	774	10	9	0	0	A_04_P008627	ENSOCUT00000010086	10050.2	349	1.241089e+004	1.241093e+003	11612	23.5	7.129875e+000	0	0	0	0	0	0	11574.3	1	1	46.8651	24.2059
DATA	775	10	10	66	-1	(-)3xSLv1	NegativeControl	10075.5	349.091	3.149456e+000	3.136625e+000	43	26	6.611025e+000	0	0	0	0	0	0	-3.91554	0	0	45.1352	26.6875
DATA	776	10	11	0	0	A_04_P012050	DN881846	10101.3	348.92	5.524707e+000	3.165363e+000	49	25	7.100204e+000	0	0	0	0	0	0	5.22167	1	0	49.1849	24.2903
DATA	777	10	12	0	0	A_04_P047625	NM_001171386	10126.2	349.026	1.339554e+004	1.339558e+003	12672	25	1.084925e+001	0	0	0	0	0	0	12730.4	1	1	49.1849	26.1154
DATA	778	10	13	0	0	A_04_P009181	DN887061	10151.7	349.091	8.345094e+001	8.896870e+000	123	25	6.586398e+000	0	0	0	0	0	0	79.7008	1	1	49.1849	23.2258
DATA	779	10	14	0	0	A_04_P050915	ENSOCUT00000004052	10177.1	349.211	7.774871e+003	7.774931e+002	7658	25	9.886244e+000	0	0	0	0	0	0	7457.89	1	1	47.2035	25.175
DATA	780	10	15	0	0	A_04_P017003	ENSOCUT00000021102	10202.5	349	2.255186e+005	2.255186e+004	215660	34	1.738143e+001	0	0	0	0	1	0	217133	1	1	54.1152	35.7742
DATA	781	10	16	0	0	A_04_P010359	DN885006	10228	349.319	5.572943e+005	5.572943e+004	538968	30.5	2.778871e+001	0	0	1	0	1	0	538351	1	1	58.0869	39.8333
DATA	782	10	17	0	0	A_04_P002113	NM_001089318	10253.3	349.358	9.537490e+001	1.001057e+001	138	29	1.955081e+001	0	0	0	0	1	0	92.3895	1	1	50.7771	34.6552
DATA	783	10	18	0	0	A_04_P052274	ENSOCUT00000013211	10278.7	349.416	3.916876e+003	3.916993e+002	3921	24	5.460663e+000	0	0	0	0	0	0	3803.22	1	1	50.1463	23.4167
DATA	784	10	19	0	0	A_04_P027989	EB378697	10304.4	349.427	4.561165e+001	5.474663e+000	90	23	5.873502e+000	0	0	0	0	0	0	44.3763	1	1	65	21.9565
DATA	785	10	20	0	0	A_04_P083628	ENSOCUT00000000749	10329.6	349.494	2.685435e+003	2.685605e+002	2637.5	23	7.660900e+000	0	0	0	0	0	0	2616.89	1	1	52.3208	25.7576
DATA	786	10	21	0	0	A_04_P030252	NM_001195679	10355	349.455	5.287880e+005	5.287880e+004	515460	28	9.310925e+000	0	0	0	0	1	0	515956	1	1	55.8519	29.12
DATA	787	10	22	0	0	A_04_P028110	A_04_P028110	10380.4	349.427	4.947928e+001	5.794695e+000	93	26	9.677607e+000	0	0	0	0	0	0	48.3273	1	1	57.5363	26.2143
DATA	788	10	23	0	0	A_04_P065094	ENSOCUT00000017605	10405.6	349.392	1.408895e+003	1.409217e+002	1395	25	8.341504e+000	0	0	0	0	0	0	1377.12	1	1	49.1849	25.6071
DATA	789	10	24	0	0	A_04_P088961	ENSOCUT00000006034	10430.7	349.222	2.495524e+003	2.495706e+002	2464	26	6.462630e+000	0	0	0	0	0	0	2440.51	1	1	47.5395	24.9677
DATA	790	10	25	0	0	A_04_P043840	A_04_P043840	10456.6	349.427	8.157555e+000	3.119632e+000	55	25	7.701215e+000	0	0	0	0	0	0	7.98073	1	0	57.5363	25.0606
DATA	791	10	26	0	0	A_04_P090931	ENSOCUT00000007921	10482	349.455	2.757335e+003	2.757500e+002	2679	26	6.837223e+000	0	0	0	0	0	0	2698.06	1	1	55.8519	24.9524
DATA	792	10	27	0	0	A_04_P097107	ENSOCUT00000002758	10507.3	349.778	2.491626e+003	2.491808e+002	2462	25	7.170768e+000	0	0	0	0	0	0	2438.25	1	1	47.5395	23.9091
DATA	793	10	28	0	0	A_04_P086312	A_04_P086312	10532.5	349.705	1.318921e+003	1.319264e+002	1335	24	5.401833e+000	0	0	0	0	0	0	1290.56	1	1	50.4627	23.4138
DATA	794	10	29	0	0	A_04_P080728	ENSOCUT00000014485	10557.8	349.524	4.075720e+004	4.075721e+003	40022.5	24	6.555017e+000	0	0	0	0	0	0	39873	1	1	44.0646	24.0556
DATA	795	10	30	0	0	A_04_P052715	A_04_P052715	10583	349.127	4.460463e+000	3.044866e+000	49	24	6.885684e+000	0	0	0	0	0	0	4.36243	1	0	46.8651	24.3667
DATA	796	10	31	0	0	A_04_P072714	ENSOCUT00000005024	10608.9	349.5	3.025180e+000	3.012855e+000	43.5	23	6.311846e+000	0	0	0	0	0	0	-1.9909	0	0	65	23.0513
DATA	797	10	32	0	0	A_04_P038427	ENSOCUT00000008986	10634.4	349.427	7.309389e+000	3.101322e+000	52	22	4.675021e+000	0	0	0	0	0	0	7.14414	1	0	65	22.3214
DATA	798	10	33	0	0	A_04_P069562	ENSOCUT00000015728	10659.6	349.427	2.203977e+003	2.204183e+002	2141	26	1.082637e+001	0	0	0	0	0	0	2153.33	1	1	57.5363	26.9091
DATA	799	10	34	0	0	A_04_P071550	ENSOCUT00000006145	10685.1	349.5	9.252248e+002	9.257163e+001	939	26	8.319962e+000	0	0	0	0	0	0	903.603	1	1	65	26.4375
DATA	800	10	35	0	0	A_04_P027062	EB372720	10710.4	349.534	5.962125e+001	6.682250e+000	105	21.5	5.440026e+000	0	0	0	0	0	0	58.2042	1	1	49.1849	21.9737
DATA	801	10	36	0	0	A_04_P026486	EB373366	10735.9	349.5	2.746311e+005	2.746311e+004	269076	24.5	9.408299e+000	0	0	0	0	1	0	267993	1	1	56.9804	27.0333
DATA	802	10	37	0	0	A_04_P014407	AY171717	10761	350.226	1.916483e+004	1.916486e+003	18968.5	21	6.643235e+000	0	0	0	0	0	0	18695.6	1	1	45.4864	22.8485
DATA	803	10	38	0	0	A_04_P092610	XM_002708148	10786.5	349.635	3.033492e+000	3.021165e+000	48	24.5	4.895367e+000	0	0	0	0	0	0	0.133726	0	0	48.8603	23.7308
DATA	804	10	39	0	0	A_04_P095427	ENSOCUT00000017245	10811.6	349.923	3.034521e+000	3.022159e+000	47	21	6.358265e+000	0	0	0	0	0	0	-0.585042	0	0	50.1463	21.0833
DATA	805	10	40	0	0	A_04_P043342	ENSOCUT00000002925	10837.2	349.727	9.134861e+002	9.139863e+001	936	22	5.787025e+000	0	0	0	0	0	0	890.072	1	1	49.5074	22.4
DATA	806	10	41	0	0	A_04_P044032	A_04_P044032	10862.9	349.5	2.044594e+001	3.650690e+000	66.5	21	6.207176e+000	0	0	0	0	0	0	19.9145	1	1	56.9804	21.0645
DATA	807	10	42	0	0	A_04_P008726	ENSOCUT00000015437	10888.4	349.932	6.764046e+002	6.770808e+001	717	23	6.422538e+000	0	0	0	0	0	0	658.638	1	1	48.8603	23.0938
DATA	808	10	43	0	0	A_04_P069243	XM_002710261	10913.1	349.872	3.526452e+002	3.539413e+001	374	20	4.857242e+000	0	0	0	0	0	0	343.274	1	1	49.1849	19.9697
DATA	809	10	44	0	0	A_04_P000106	NM_001082655	10938.7	349.897	3.452767e+003	3.452899e+002	3313.5	22.5	7.133519e+000	0	0	0	0	0	0	3359.97	1	1	49.8279	23.875
DATA	810	10	45	0	0	A_04_P087672	ENSOCUT00000013133	10964.4	349.573	1.386752e+002	1.419431e+001	180	25	7.066364e+000	0	0	0	0	0	0	134.9	1	1	57.5363	25.1724
DATA	811	10	46	0	0	A_04_P024557	EB375513	10989.7	350.084	3.041468e+000	3.029077e+000	44.5	22.5	5.839240e+000	0	0	0	0	0	0	-2.32479	0	0	47.2035	23.1053
DATA	812	10	47	0	0	A_04_P069180	A_04_P069180	11015.1	350.053	6.635116e+002	6.642031e+001	692.5	25	5.642271e+000	0	0	0	0	0	0	645.044	1	1	46.8651	24.0909
DATA	813	10	48	0	0	A_04_P019301	EB381950	11040.6	349.573	3.043918e+000	3.035188e+000	49	23.5	9.253357e+000	0	0	0	0	1	0	1.45016	0	0	57.5363	27.2308
DATA	814	10	49	0	0	A_04_P015295	AY171649	11066	349.545	3.045283e+000	3.032877e+000	46	23	9.213264e+000	0	0	0	0	0	0	-1.38757	0	0	55.8519	23.7931
DATA	815	10	50	0	0	A_04_P054977	ENSOCUT00000008660	11091.5	349.648	2.427931e+001	3.886188e+000	68	25	8.541841e+000	0	0	0	0	0	0	23.5705	1	1	57.5363	25.0345
DATA	816	10	51	0	0	A_04_P043509	A_04_P043509	11116.3	350.493	5.014802e+004	5.014803e+003	49531	23.5	8.198402e+000	0	0	0	0	0	0	48660.5	1	1	45.835	23.6
DATA	817	10	52	0	0	A_04_P048972	ENSOCUT00000002464	11141.7	350.014	2.093512e+004	2.093514e+003	20507	28	8.011370e+000	0	0	0	0	1	0	20298.6	1	1	47.2035	29.15
DATA	818	10	53	0	0	A_04_P083617	A_04_P083617	11167.4	350	1.246402e+003	1.246773e+002	1219	25.5	7.632631e+000	0	0	0	0	0	0	1207.48	1	1	48.5334	26.5313
DATA	819	10	54	0	0	A_04_P024441	A_04_P024441	11193	349.681	1.959350e+001	3.620043e+000	66.5	21	6.315427e+000	0	0	0	0	0	0	18.9618	1	1	58.0869	22.75
DATA	820	10	55	0	0	A_04_P053652	ENSOCUT00000013091	11218.3	350.12	2.314201e+002	2.334179e+001	267	19.5	8.412680e+000	0	0	0	0	0	0	223.71	1	1	50.1463	20.4688
DATA	821	10	56	0	0	A_04_P026759	EB373030	11243.5	350.165	3.864096e+000	3.075864e+000	52	20	5.557359e+000	0	0	0	0	0	0	3.73028	1	0	49.8279	19.7931
DATA	822	10	57	0	0	A_04_P009657	ENSOCUT00000010722	11268.8	350.136	3.999253e+003	3.999370e+002	3902.5	22	5.405144e+000	0	0	0	0	0	0	3854.52	1	1	46.1809	22.5417
DATA	823	10	58	0	0	A_04_P101482	ENSOCUT00000000412	11294.2	350.056	3.490380e+003	3.490514e+002	3517	19	5.196335e+000	0	0	0	0	0	0	3357.71	1	1	46.8651	20.4242
DATA	824	10	59	66	-1	(-)3xSLv1	NegativeControl	11320	350	3.081614e+000	3.069059e+000	42	23	5.777602e+000	0	0	0	0	0	0	-4.34872	0	0	54.9904	22.5455
DATA	825	10	60	0	0	A_04_P094487	ENSOCUT00000007884	11344.8	350.11	1.353905e+003	1.354255e+002	1346.5	23	8.182372e+000	0	0	0	0	0	0	1296.37	1	1	47.8731	24.7317
DATA	826	10	61	0	0	A_04_P002481	NM_001082628	11370.5	350.241	6.945815e+001	7.600321e+000	110	23	6.494598e+000	0	0	0	0	0	0	66.313	1	1	49.5074	23.5862
DATA	827	10	62	0	0	A_04_P095198	A_04_P095198	11396.5	350	3.108792e+000	3.096127e+000	45.5	20.5	4.203037e+000	0	0	0	0	0	0	-1.88702	0	0	54.1152	19.7
DATA	828	10	63	0	0	A_04_P028876	DN888378	11421.2	350.031	6.697040e+004	6.697040e+003	74091	20	7.186367e+000	0	1	0	0	0	0	63486.3	1	1	45.4864	22.5185
DATA	829	10	64	0	0	A_04_P009791	DN884792	11446.5	350.12	1.660447e+004	1.660450e+003	15203	20	4.591799e+000	0	0	0	0	0	0	15674.6	1	1	48.8603	20.2692
DATA	830	10	65	0	0	A_04_P070847	ENSOCUT00000010089	11472.5	350.352	1.425783e+002	1.459859e+001	184	20.5	6.877917e+000	0	0	0	0	0	0	133.941	1	1	57.5363	22.0667
DATA	831	10	66	0	0	A_04_P094283	ENSOCUT00000001567	11497.6	350.427	3.165332e+000	3.155495e+000	47	21	4.875047e+000	0	0	0	0	0	0	1.29798	0	0	57.5363	20.8947
DATA	832	10	67	0	0	A_04_P088874	A_04_P088874	11522.7	350.468	2.844370e+003	2.844547e+002	2640	19	5.207803e+000	0	0	0	0	0	0	2642.25	1	1	49.8279	20.0606
DATA	833	10	68	0	0	A_04_P052049	ENSOCUT00000010934	11548.3	350.571	9.307979e+003	9.308034e+002	8410.5	19	5.825617e+000	0	0	0	0	0	0	8588.83	1	1	49.5074	19.6571
DATA	834	10	69	0	0	A_04_P032132	EB376504	11573.9	350.386	4.608638e+001	5.620144e+000	88	21	5.869799e+000	0	0	0	0	0	0	42.2068	1	1	65	20.2727
DATA	835	10	70	0	0	A_04_P092047	ENSOCUT00000012959	11599.4	350.325	5.709236e+002	5.718440e+001	546	24	6.729785e+000	0	0	0	0	0	0	518.576	1	1	50.7771	22.04
DATA	836	10	71	1028	1	(+)E1A_r60_a20	E1A_r60_a20	11624.5	350.568	9.380468e+000	3.403977e+000	55	24	6.838208e+000	0	0	0	0	0	0	8.44489	1	0	49.1849	23.7586
DATA	837	10	72	0	0	A_04_P072019	ENSOCUT00000016435	11650.4	350.427	5.607807e+001	6.509569e+000	97	22	6.554856e+000	0	0	0	0	0	0	49.9745	1	1	57.5363	23.0588
DATA	838	10	73	0	0	A_04_P007088	DN889370	11675.5	350.352	5.590592e+001	6.513049e+000	92	21	6.954267e+000	0	0	0	0	0	0	49.287	1	1	57.5363	20.8519
DATA	839	10	74	0	0	A_04_P067022	ENSOCUT00000011772	11701	350.455	3.395346e+000	3.381513e+000	44	22	6.617450e+000	0	0	0	0	0	0	-2.31862	0	0	65	20.8276
DATA	840	10	75	0	0	A_04_P020801	ENSOCUT00000010361	11725.9	350.5	1.896614e+004	1.896617e+003	16615	22	4.817308e+000	0	0	0	0	0	0	16314	1	1	50.4627	21.8387
DATA	841	10	76	0	0	A_04_P018326	NM_001171377	11751.6	350.608	1.497967e+004	1.497971e+003	12824.5	24	1.049393e+001	0	0	0	0	1	0	12702.8	1	1	49.1849	27.4516
DATA	842	10	77	0	0	A_04_P013126	D17405	11776.9	350.556	1.867681e+005	1.867681e+004	159805	24	1.050733e+001	0	0	0	0	1	0	155977	1	1	50.4627	27.7586
DATA	843	10	78	0	0	A_04_P056629	ENSOCUT00000007597	11802.3	350.582	1.188207e+003	1.188748e+002	1011	23	2.189468e+001	0	0	1	0	1	0	976.024	1	1	50.7771	32.7576
DATA	844	10	79	0	0	A_04_P031143	A_04_P031143	11827.9	350.711	3.882869e+001	5.330155e+000	76.5	20	6.091563e+000	0	0	0	0	0	0	31.3242	1	1	49.1849	21.0833
DATA	845	10	80	66	1	DarkCorner	DarkCorner	11852.9	350.531	3.737257e+000	3.722032e+000	38	20	6.465046e+000	0	0	0	0	0	0	-8.06853	0	0	50.4627	20.4444
DATA	846	10	81	66	1	DarkCorner	DarkCorner	11879	350.692	3.817852e+000	3.802298e+000	37	21	5.389587e+000	0	0	0	0	0	0	-8.19396	0	0	49.1849	21.0789
DATA	847	10	82	66	1	DarkCorner	DarkCorner	11904.1	350.5	3.903608e+000	3.887705e+000	37	21	6.254799e+000	0	0	0	0	0	0	-7.70584	0	0	56.9804	20.7407
DATA	848	10	83	66	1	DarkCorner	DarkCorner	11930.2	350.905	4.000676e+000	3.984377e+000	44	20	2.639343e+000	0	0	0	1	0	0	-1.69091	0	0	47.8731	20.0588
DATA	849	10	84	66	1	DarkCorner	DarkCorner	11954.6	351	4.100947e+000	4.084240e+000	37	20	5.420758e+000	0	0	0	0	0	0	-7.57346	0	0	50.4627	19
DATA	850	10	85	66	1	DarkCorner	DarkCorner	11980.3	350.5	4.217598e+000	4.200415e+000	41	19	5.068288e+000	0	0	0	0	0	0	-5.81519	0	0	57.5363	18.839
DATA	851	11	1	66	1	DarkCorner	DarkCorner	9834	356.724	3.495564e+000	3.481323e+000	38	19	5.943370e+000	0	0	0	0	0	0	-6.82007	0	0	49.1849	18.8854
DATA	852	11	2	66	1	DarkCorner	DarkCorner	9859.35	356.427	3.441047e+000	3.427028e+000	38	20	6.959020e+000	0	0	0	0	0	0	-5.28933	0	0	51.4001	21.1935
DATA	853	11	3	66	1	DarkCorner	DarkCorner	9885.15	356.247	3.390779e+000	3.376965e+000	40	18	7.575059e+000	0	0	0	0	0	0	-5.17785	0	0	50.4627	20.1714
DATA	854	11	4	66	1	DarkCorner	DarkCorner	9910.46	356.675	3.345864e+000	3.332233e+000	38.5	23	7.016110e+000	0	0	0	0	0	0	-5.45313	0	0	51.7088	22.6774
DATA	855	11	5	66	1	DarkCorner	DarkCorner	9936.23	357	3.304631e+000	3.291168e+000	38	19	6.468169e+000	0	0	0	0	0	0	-5.75889	0	0	49.8279	20.1395
DATA	856	11	6	66	1	DarkCorner	DarkCorner	9961.42	356.75	3.268613e+000	3.255297e+000	38.5	23.5	7.655632e+000	0	0	0	0	0	0	-5.77891	0	0	48.5334	22.5
DATA	857	11	7	0	0	A_04_P010361	A_04_P010361	9986.58	356.427	1.025767e+001	3.382363e+000	54	21.5	7.204945e+000	0	0	0	0	0	0	9.3753	1	0	57.5363	22.7917
DATA	858	11	8	0	0	A_04_P088317	ENSOCUT00000004813	10012.4	356.427	3.918868e+003	3.918998e+002	3529	23	9.862977e+000	0	0	0	0	0	0	3615.21	1	1	57.5363	24.7241
DATA	859	11	9	0	0	A_04_P083072	ENSOCUT00000002717	10037.6	356.427	5.816131e+001	6.622613e+000	96.5	21	6.473998e+000	0	0	0	0	0	0	54.0947	1	1	57.5363	22.5333
DATA	860	11	10	0	0	A_04_P059247	ENSOCUT00000013082	10063	356.455	3.301052e+001	4.558594e+000	76	21	6.848645e+000	0	0	0	0	0	0	30.9311	1	1	65	22.2414
DATA	861	11	11	0	0	A_04_P083942	A_04_P083942	10088.4	356.427	6.456916e+001	7.172543e+000	106.5	24	6.270772e+000	0	0	0	0	0	0	60.9044	1	1	57.5363	23.4516
DATA	862	11	12	0	0	A_04_P008901	DN887400	10113.6	356.427	2.392486e+001	3.919710e+000	67	24	7.561082e+000	0	0	0	0	0	0	22.6994	1	1	57.5363	22.4783
DATA	863	11	13	0	0	A_04_P009512	A_04_P009512	10138.6	356.165	7.178100e+002	7.184743e+001	711	23	5.463718e+000	0	0	0	0	0	0	684.54	1	1	50.1463	23.069
DATA	864	11	14	0	0	A_04_P074609	ENSOCUT00000003730	10164.2	356.338	2.134479e+004	2.134481e+003	19981.5	25	8.401890e+000	0	0	0	0	0	0	20450.7	1	1	49.1849	24.0526
DATA	865	11	15	0	0	A_04_P043306	ENSOCUT00000015963	10189.9	356.5	3.074569e+000	3.072197e+000	48	25	9.977500e+000	0	0	0	0	0	0	2.40098	0	0	56.9804	26.7368
DATA	866	11	16	0	0	A_04_P092858	NM_001171323	10215.4	356.427	6.612904e+001	7.282949e+000	109	39	2.041726e+001	0	0	0	0	1	0	63.8416	1	1	57.5363	40.6897
DATA	867	11	17	0	0	A_04_P045777	ENSOCUT00000012172	10240.6	356.427	1.832026e+002	1.857115e+001	220	31	2.770782e+001	0	0	1	0	1	0	177.391	1	1	57.5363	44.84
DATA	868	11	18	0	0	A_04_P050023	ENSOCUT00000016226	10266.1	356.5	1.275094e+003	1.275455e+002	1262.5	26	2.425832e+001	0	0	1	0	1	0	1237.82	1	1	65	34.1818
DATA	869	11	19	0	0	A_04_P075593	ENSOCUT00000004591	10291.5	356.5	1.397369e+003	1.397697e+002	1441	26	1.915420e+001	0	0	0	0	1	0	1359.42	1	1	57.5363	32.963
DATA	870	11	20	0	0	A_04_P081288	ENSOCUT00000002032	10316.4	356.557	7.836932e+003	7.836990e+002	7469	23	8.105979e+000	0	0	0	0	0	0	7637.42	1	1	50.1463	24.5
DATA	871	11	21	0	0	A_04_P000562	NM_001089317	10342.4	356.573	3.030672e+000	3.018331e+000	46	25	8.245950e+000	0	0	0	0	1	0	0.0560682	0	0	57.5363	27.0645
DATA	872	11	22	0	0	A_04_P088664	A_04_P088664	10367.6	356.573	8.060165e+001	8.605585e+000	122	27	8.667949e+000	0	0	0	0	1	0	78.7539	1	1	57.5363	27.6667
DATA	873	11	23	0	0	A_04_P002488	NM_001082720	10392.6	356.753	1.737137e+003	1.737398e+002	1736.5	26	9.123806e+000	0	0	0	0	0	0	1698.81	1	1	49.8279	25.6207
DATA	874	11	24	0	0	A_04_P096406	ENSOCUT00000009412	10418.5	356.5	5.580801e+000	3.061715e+000	51	24	7.819537e+000	0	0	0	0	0	0	5.46103	1	0	65	25.375
DATA	875	11	25	0	0	A_04_P087342	ENSOCUT00000004891	10443.6	356.64	5.701345e+003	5.701425e+002	5580	25	8.423852e+000	0	0	0	0	0	0	5581.45	1	1	48.8603	23.8065
DATA	876	11	26	0	0	A_04_P025181	EB374775	10469.3	356.704	6.836679e+002	6.843295e+001	724	23	6.090720e+000	0	0	0	0	0	0	669.465	1	1	47.5395	24.4074
DATA	877	11	27	0	0	A_04_P047508	ENSOCUT00000009725	10494.6	356.573	3.020370e+000	3.008065e+000	45	23.5	7.385050e+000	0	0	0	0	0	0	-0.0233837	0	0	57.5363	23.4091
DATA	878	11	28	0	0	A_04_P023790	XM_002723860	10520	356.545	6.993192e+004	6.993192e+003	70343	24	7.714522e+000	0	0	0	0	0	0	68482.5	1	1	55.8519	25.0769
DATA	879	11	29	0	0	A_04_P097442	ENSOCUT00000002693	10545.4	356.573	3.020874e+000	3.009269e+000	46	24.5	5.952301e+000	0	0	0	0	0	0	0.63643	0	0	57.5363	24.4667
DATA	880	11	30	0	0	A_04_P038237	ENSOCUT00000003481	10570.6	356.573	3.021538e+000	3.009229e+000	46	25	7.060263e+000	0	0	0	0	0	0	-1.18095	0	0	57.5363	25.2258
DATA	881	11	31	0	0	A_04_P015750	AY171864	10596	356.493	6.741578e+000	3.084694e+000	52	22.5	6.108374e+000	0	0	0	0	0	0	6.59756	1	0	48.5334	22.3421
DATA	882	11	32	0	0	A_04_P002571	NM_001082144	10621.4	357	5.710502e+003	5.710581e+002	5541	22.5	4.540417e+000	0	0	0	0	0	0	5586.9	1	1	48.5334	22.8462
DATA	883	11	33	0	0	A_04_P008104	ENSOCUT00000002780	10646.9	357.015	1.354248e+004	1.354252e+003	13651.5	24	6.949324e+000	0	0	0	0	0	0	13244.4	1	1	46.1809	25.3103
DATA	884	11	34	0	0	A_04_P016883	ENSOCUT00000017253	10672.5	356.648	5.442684e+005	5.442684e+004	532690	28	9.953300e+000	0	0	0	0	1	0	532053	1	1	57.5363	28.5455
DATA	885	11	35	0	0	A_04_P047967	ENSOCUT00000013308	10697.8	356.802	1.048982e+003	1.049415e+002	1060	23.5	6.145933e+000	0	0	0	0	0	0	1025.04	1	1	50.4627	23.9286
DATA	886	11	36	0	0	A_04_P070237	ENSOCUT00000024215	10723.4	356.573	5.363511e+000	3.063283e+000	53	23.5	6.349941e+000	0	0	0	0	0	0	5.23877	1	0	57.5363	24.2647
DATA	887	11	37	0	0	A_04_P025251	CU466026	10748.5	356.648	3.029494e+000	3.017151e+000	43	24	6.740398e+000	0	0	0	0	0	0	-4.02974	0	0	57.5363	23.9583
DATA	888	11	38	0	0	A_04_P013852	ENSOCUT00000030678	10774	356.681	9.145166e+000	3.153841e+000	56	26	8.154691e+000	0	0	0	0	0	0	8.92544	1	0	65	25.2188
DATA	889	11	39	0	0	A_04_P020768	A_04_P020768	10799.4	356.781	2.094569e+003	2.094787e+002	2095	24.5	4.098622e+000	0	0	0	0	0	0	2043.49	1	1	44.7812	24.3182
DATA	890	11	40	0	0	A_04_P051922	A_04_P051922	10824.4	356.987	9.047443e+000	3.153060e+000	56	21	5.972698e+000	0	0	0	0	0	0	8.82384	1	0	49.1849	20.8387
DATA	891	11	41	0	0	A_04_P075882	ENSOCUT00000013407	10849.7	356.971	1.643493e+002	1.671037e+001	204	21.5	5.485961e+000	0	0	0	0	0	0	160.232	1	1	46.1809	22.0313
DATA	892	11	42	0	0	A_04_P078540	ENSOCUT00000010060	10875.2	356.986	5.861301e+003	5.861379e+002	5712	21	7.500410e+000	0	0	0	0	0	0	5712.6	1	1	47.8731	23.4483
DATA	893	11	43	0	0	A_04_P061053	ENSOCUT00000015110	10901	357	3.035824e+000	3.023456e+000	46	22.5	7.306372e+000	0	0	0	0	0	0	-0.154625	0	0	65	24.1875
DATA	894	11	44	0	0	A_04_P014821	AY171889	10926.5	357	3.036753e+000	3.024382e+000	43	20	6.695368e+000	0	0	0	0	0	0	-4.98874	0	0	54.1152	22.1935
DATA	895	11	45	0	0	A_04_P064282	ENSOCUT00000009720	10951.4	356.985	1.467443e+004	1.467446e+003	14270	24	5.468699e+000	0	0	0	0	0	0	14289	1	1	47.5395	24.64
DATA	896	11	46	0	0	A_04_P005266	DN891060	10977	357.077	7.896472e+001	8.456486e+000	123	23.5	5.385058e+000	0	0	0	0	0	0	76.8673	1	1	48.2044	24.0333
DATA	897	11	47	0	0	A_04_P064987	A_04_P064987	11002.9	357.179	3.908280e+000	3.052296e+000	52	24	5.684940e+000	0	0	0	0	0	0	3.80325	1	0	46.1809	23.5625
DATA	898	11	48	0	0	A_04_P058483	ENSOCUT00000016676	11027.9	357	2.422884e+003	2.423073e+002	2324	22	7.846374e+000	0	0	0	0	0	0	2356.9	1	1	48.5334	22.9677
DATA	899	11	49	0	0	A_04_P005108	NM_001195668	11053.2	357.365	6.570021e+005	6.570021e+004	638554	25	1.781705e+001	0	0	0	0	1	0	638881	1	1	52.0157	31.7742
DATA	900	11	50	0	0	A_04_P061087	ENSOCUT00000014964	11078.7	357.532	4.274338e+002	4.285069e+001	458	25	8.606066e+000	0	0	0	0	0	0	415.462	1	1	50.4627	25.0667
DATA	901	11	51	0	0	A_04_P073807	ENSOCUT00000012171	11104.4	357.404	1.121014e+003	1.121424e+002	1125.5	25	6.702510e+000	0	0	0	0	0	0	1089.01	1	1	57.8122	23.931
DATA	902	11	52	0	0	A_04_P088217	ENSOCUT00000013343	11129.5	357.5	1.936474e+003	1.936711e+002	1904	25.5	9.486698e+000	0	0	0	0	0	0	1880.04	1	1	50.4627	26.95
DATA	903	11	53	0	0	A_04_P028290	XM_002711671	11154.9	357.386	1.231053e+005	1.231053e+004	122763	25	9.394248e+000	0	0	0	0	0	0	119426	1	1	57.259	26.4242
DATA	904	11	54	0	0	A_04_P004805	ENSOCUT00000008200	11180	357.776	1.668090e+004	1.668093e+003	16691	25	6.809593e+000	0	0	0	0	0	0	16169	1	1	43.3362	25.1842
DATA	905	11	55	0	0	A_04_P015672	AY171832	11205.8	357.338	9.053256e+000	3.174340e+000	55	21	6.113665e+000	0	0	0	0	0	0	8.76556	1	0	49.8279	20.7576
DATA	906	11	56	0	0	A_04_P047547	A_04_P047547	11231.3	357.425	1.131630e+002	1.171915e+001	153	19	8.974650e+000	0	0	0	0	0	0	109.431	1	1	48.5334	20.5172
DATA	907	11	57	0	0	A_04_P029035	EC625051	11256.5	357.352	8.642902e+001	9.165528e+000	126	24	5.837940e+000	0	0	0	0	0	0	83.456	1	1	65	24.1923
DATA	908	11	58	0	0	A_04_P094636	ENSOCUT00000017381	11281.6	357.536	4.096709e+003	4.096823e+002	3943	19.5	7.021303e+000	0	0	0	0	0	0	3949.18	1	1	51.7088	21.8182
DATA	909	11	59	0	0	A_04_P029183	NM_001171097	11306.9	357.603	1.362395e+002	1.396378e+001	179	22	5.462857e+000	0	0	0	0	0	0	131.074	1	1	49.8279	21.303
DATA	910	11	60	0	0	A_04_P015734	AY171852	11332.6	357.427	5.601973e+000	3.119879e+000	49	23	6.043442e+000	0	0	0	0	0	0	5.37682	1	0	57.5363	23.1563
DATA	911	11	61	0	0	A_04_P098842	ENSOCUT00000006100	11357.9	357.6	8.279723e+003	8.279780e+002	7913	23	6.765695e+000	0	0	0	0	0	0	7926.03	1	1	50.1463	23.4103
DATA	912	11	62	0	0	A_04_P088915	ENSOCUT00000004070	11383.1	357.243	1.137407e+004	1.137411e+003	11293	21	5.259198e+000	0	0	0	0	0	0	10854.5	1	1	48.2044	20.2973
DATA	913	11	63	0	0	A_04_P031574	AF090363	11409.6	357.653	3.110511e+000	3.097838e+000	45	21	5.117963e+000	0	0	0	0	0	0	-1.04189	0	0	49.1849	21.5
DATA	914	11	64	0	0	A_04_P077437	ENSOCUT00000017613	11434.4	357.427	3.323446e+002	3.337966e+001	362	23	5.603852e+000	0	0	0	0	0	0	314.798	1	1	57.5363	23.3043
DATA	915	11	65	0	1	ETG05_66023	ETG05_66023	11459.6	357.427	3.120997e+001	4.415764e+000	75	20	6.067848e+000	0	0	0	0	0	0	29.4314	1	1	57.5363	20.3214
DATA	916	11	66	0	0	A_04_P002711	NM_001082212	11485.1	357.5	6.147661e+004	6.147661e+003	59676.5	21	9.360924e+000	0	0	0	0	0	0	57681.5	1	1	56.9804	23.7576
DATA	917	11	67	0	0	A_04_P065522	A_04_P065522	11510.5	357.5	9.640226e+000	3.301276e+000	56	20.5	4.149166e+000	0	0	0	0	0	0	8.99426	1	0	57.5363	20.7917
DATA	918	11	68	0	0	A_04_P083842	A_04_P083842	11535.5	357.575	9.628049e+001	1.013866e+001	137.5	20	6.965063e+000	0	0	0	0	0	0	89.2754	1	1	48.8603	21.4375
DATA	919	11	69	0	0	A_04_P008551	ENSOCUT00000009909	11561.1	357.613	2.237690e+003	2.237919e+002	2080.5	20	7.025746e+000	0	0	0	0	0	0	2060.34	1	1	49.1849	20.8056
DATA	920	11	70	0	0	A_04_P002877	NM_001082723	11586.4	357.506	3.237385e+000	3.224196e+000	46	25	3.287823e+000	0	0	0	0	0	0	-0.227718	0	0	52.9257	24.875
DATA	921	11	71	0	0	A_04_P015471	AY171746	11612.1	357.5	3.265568e+000	3.252264e+000	41	23.5	5.890279e+000	0	0	0	0	0	0	-4.62591	0	0	56.9804	23.8462
DATA	922	11	72	0	0	A_04_P099724	XM_002718701	11637.2	357.87	1.484639e+002	1.520493e+001	180	23	6.279723e+000	0	0	0	0	0	0	133.239	1	1	49.5074	23.2222
DATA	923	11	73	0	0	A_04_P067125	ENSOCUT00000009484	11662.5	357.882	9.192641e+003	9.192700e+002	8185.5	23.5	8.202156e+000	0	0	0	0	0	0	8165.44	1	1	49.8279	25.1667
DATA	924	11	74	0	0	A_04_P032072	ENSOCUT00000008420	11688	357.985	1.487376e+002	1.524726e+001	179	22	6.906299e+000	0	0	0	0	0	0	130.63	1	1	46.8651	22
DATA	925	11	75	0	0	A_04_P096971	ENSOCUT00000002865	11713.4	357.74	1.032789e+004	1.032795e+003	8700	23	4.794789e+000	0	0	0	0	0	0	8958.45	1	1	49.5074	21.64
DATA	926	11	76	0	0	A_04_P096134	ENSOCUT00000005262	11739	357.545	1.908119e+001	3.936096e+000	62.5	23	6.989424e+000	0	0	0	0	0	0	16.3274	1	1	55.8519	23.7647
DATA	927	11	77	0	0	A_04_P011461	CU464793	11764.4	357.573	6.548379e+005	6.548379e+004	553952	22.5	1.052806e+001	0	0	0	0	0	0	552183	1	1	57.5363	26.3929
DATA	928	11	78	0	0	A_04_P090947	ENSOCUT00000005500	11789.6	357.573	1.937788e+003	1.938113e+002	1650	32	1.875377e+001	0	0	0	0	1	0	1608.51	1	1	57.5363	35
DATA	929	11	79	0	0	A_04_P025936	EB373916	11815.4	357.573	3.176200e+001	4.809441e+000	71.5	22	7.937254e+000	0	0	0	0	0	0	25.908	1	1	57.5363	23.6
DATA	930	11	80	66	1	DarkCorner	DarkCorner	11840.6	357.573	3.693532e+000	3.678484e+000	42	22.5	6.277491e+000	0	0	0	0	0	0	-3.93522	0	0	57.5363	22.2
DATA	931	11	81	66	1	DarkCorner	DarkCorner	11865.8	358.137	3.766777e+000	3.751431e+000	43	21	4.720729e+000	0	0	0	0	0	0	-2.09658	0	0	49.1849	20.7838
DATA	932	11	82	66	1	DarkCorner	DarkCorner	11891.5	357.987	3.849892e+000	3.834207e+000	35	23	8.189553e+000	0	0	0	0	0	0	-9.11898	0	0	49.1849	23.5714
DATA	933	11	83	66	1	DarkCorner	DarkCorner	11916.6	357.847	3.939329e+000	3.923280e+000	39	20.5	3.796382e+000	0	0	0	0	0	0	-5.21491	0	0	51.4001	20.4211
DATA	934	11	84	66	1	DarkCorner	DarkCorner	11942.2	357.694	4.038938e+000	4.022484e+000	43	21	4.307838e+000	0	0	0	0	0	0	-3.50234	0	0	47.8731	21.1667
DATA	935	11	85	66	1	DarkCorner	DarkCorner	11967.5	357.648	4.147371e+000	4.130475e+000	38.5	19	6.214901e+000	0	0	0	0	0	0	-6.21063	0	0	57.5363	19.125
DATA	936	12	1	66	1	DarkCorner	DarkCorner	9847.46	363.453	3.461868e+000	3.447764e+000	42.5	22	7.201140e+000	0	0	0	0	0	0	-2.79094	0	0	52.9257	22.3
DATA	937	12	2	66	1	DarkCorner	DarkCorner	9872.5	363.5	3.410687e+000	3.396792e+000	41.5	19	8.000806e+000	0	0	0	0	0	0	-4.14037	0	0	57.5363	20.2903
DATA	938	12	3	66	1	DarkCorner	DarkCorner	9898.33	363.636	3.362842e+000	3.349142e+000	43	22.5	6.513116e+000	0	0	0	0	0	0	-1.62069	0	0	45.835	21.9412
DATA	939	12	4	66	1	DarkCorner	DarkCorner	9922.89	362.947	3.322143e+000	3.308608e+000	40	22.5	8.091687e+000	0	0	0	0	0	0	-3.10153	0	0	47.2035	22.8056
DATA	940	12	5	66	1	DarkCorner	DarkCorner	9948.51	363.114	3.283352e+000	3.269976e+000	40.5	20	7.109941e+000	0	0	0	0	0	0	-4.89949	0	0	50.4627	20.5143
DATA	941	12	6	0	0	A_04_P005999	DN890429	9973.73	363.725	5.676595e+001	6.533928e+000	92	22.5	7.317524e+000	0	0	0	0	0	0	51.6835	1	1	50.7771	23.1154
DATA	942	12	7	0	0	A_04_P061073	ENSOCUT00000003686	9999.05	363.603	2.602337e+003	2.602535e+002	2408	22	9.141198e+000	0	0	0	0	0	0	2392.09	1	1	49.5074	23.8824
DATA	943	12	8	0	0	A_04_P016823	ENSOCUT00000028669	10024.7	363.5	2.961336e+005	2.961336e+004	276310	25	8.700840e+000	0	0	0	0	0	0	274597	1	1	57.5363	24.2308
DATA	944	12	9	0	0	A_04_P064440	ENSOCUT00000012999	10050.4	363.573	1.244433e+001	3.388570e+000	55	21	7.590072e+000	0	0	0	0	0	0	11.6311	1	0	57.5363	22.6667
DATA	945	12	10	0	0	A_04_P042175	ENSOCUT00000000144	10075.4	363.74	9.000909e+003	9.000963e+002	8456	24	5.965735e+000	0	0	0	0	0	0	8471.08	1	1	49.5074	23.44
DATA	946	12	11	0	0	A_04_P085719	ENSOCUT00000000896	10100.9	363.585	1.431119e+003	1.431457e+002	1386	25	8.903523e+000	0	0	0	0	0	0	1355.31	1	1	54.4085	23.0909
DATA	947	12	12	0	0	A_04_P087552	ENSOCUT00000015759	10126.2	363.577	9.115348e+002	9.120595e+001	907.5	25.5	8.518895e+000	0	0	0	0	0	0	868.024	1	1	50.1463	25.5938
DATA	948	12	13	0	0	A_04_P026286	ENSOCUT00000030166	10151.5	363.64	5.014643e+003	5.014738e+002	4889	25	6.588129e+000	0	0	0	0	0	0	4798.7	1	1	49.8279	25.1
DATA	949	12	14	0	0	A_04_P004036	NM_001160278	10177.4	363.573	4.807393e+001	5.701322e+000	90	24	8.372700e+000	0	0	0	0	0	0	46.205	1	1	57.5363	24.8108
DATA	950	12	15	0	0	A_04_P080314	ENSOCUT00000000602	10202.6	363.573	4.454565e+005	4.454565e+004	427935	33	1.368383e+001	0	0	0	0	1	0	429723	1	1	57.5363	34.2258
DATA	951	12	16	0	0	A_04_P034197	ENSOCUT00000001658	10227.9	363.932	1.930510e+004	1.930512e+003	18836.5	35	2.653257e+001	0	0	1	0	1	0	18684	1	1	46.8651	40.8519
DATA	952	12	17	0	0	A_04_P068847	NM_001082330	10253.2	364.072	3.791792e+005	3.791792e+004	367819	35	2.710538e+001	0	0	1	0	1	0	367994	1	1	50.1463	47.6923
DATA	953	12	18	0	0	A_04_P002298	NM_001082129	10278.6	363.573	6.248015e+005	6.248015e+004	608908	26.5	2.022188e+001	0	0	0	0	1	0	607741	1	1	57.5363	36.0357
DATA	954	12	19	0	0	A_04_P054396	ENSOCUT00000009573	10304.4	363.573	3.275358e+005	3.275358e+004	321116	26	1.165810e+001	0	0	0	0	1	0	319219	1	1	57.5363	29.4583
DATA	955	12	20	0	0	A_04_P095888	ENSOCUT00000028248	10329.5	363.648	1.180278e+001	3.240421e+000	57	25.5	6.046885e+000	0	0	0	0	0	0	11.5212	1	0	65	25.75
DATA	956	12	21	0	0	A_04_P030149	DN882847	10354.9	363.614	2.777783e+001	4.098825e+000	74	25	8.300554e+000	0	0	0	0	0	0	27.1493	1	1	57.259	26.9375
DATA	957	12	22	0	0	A_04_P034559	NM_001082038	10379.8	363.971	1.641604e+004	1.641607e+003	16501.5	25	9.840321e+000	0	0	0	0	1	0	16060.8	1	1	46.1809	27.2963
DATA	958	12	23	0	0	A_04_P022202	ENSOCUT00000021236	10405.5	364	3.561335e+004	3.561336e+003	34051	26	3.567374e+000	0	0	0	0	0	0	34868.9	1	1	47.2035	25.3846
DATA	959	12	24	0	0	A_04_P086657	ENSOCUT00000008793	10430.8	364	1.457382e+004	1.457385e+003	14199	26	8.466379e+000	0	0	0	0	0	0	14276.5	1	1	46.8651	25.7097
DATA	960	12	25	0	0	A_04_P098886	ENSOCUT00000001461	10456.3	364.015	3.476672e+001	4.596122e+000	80.5	25	6.771620e+000	0	0	0	0	0	0	34.0687	1	1	46.1809	25.125
DATA	961	12	26	0	0	A_04_P050169	ENSOCUT00000013579	10481.5	363.742	3.879504e+001	4.907674e+000	81	23	5.063596e+000	0	0	0	0	0	0	38.0211	1	1	46.1809	23.84
DATA	962	12	27	0	0	A_04_P100402	ENSOCUT00000004946	10507.5	364	2.150773e+001	3.695891e+000	66	24.5	6.644407e+000	0	0	0	0	0	0	21.0798	1	1	65	25
DATA	963	12	28	0	0	A_04_P022741	ENSOCUT00000005276	10532.3	364.209	1.800978e+004	1.800981e+003	17854	23.5	5.029542e+000	0	0	0	0	0	0	17650.2	1	1	45.835	23.5
DATA	964	12	29	0	0	A_04_P013538	ENSOCUT00000011838	10558	364.203	1.652719e+004	1.652721e+003	16134	24.5	5.394921e+000	0	0	0	0	0	0	16194.1	1	1	46.8651	25.5294
DATA	965	12	30	0	0	A_04_P101175	A_04_P101175	10583.4	363.92	3.019600e+000	3.007298e+000	42	24	5.961211e+000	0	0	0	0	0	0	-3.01119	0	0	49.1849	23.2703
DATA	966	12	31	0	0	A_04_P070972	ENSOCUT00000017304	10608.9	364.065	4.204732e+001	5.170030e+000	84	24	5.145203e+000	0	0	0	0	0	0	41.175	1	1	54.4085	22.8387
DATA	967	12	32	0	0	A_04_P073413	ENSOCUT00000016689	10634.1	363.943	1.179783e+003	1.180167e+002	1208	22	5.061446e+000	0	0	0	0	0	0	1154.87	1	1	46.8651	22.8148
DATA	968	12	33	0	0	A_04_P030860	DN889303	10659.2	364.357	4.948633e+004	4.948634e+003	46388	24	9.669496e+000	0	1	0	0	0	0	48424.8	1	1	47.5395	26.8286
DATA	969	12	34	0	0	A_04_P070297	ENSOCUT00000017520	10685.1	364.386	7.182733e+000	3.096109e+000	52	26	9.031031e+000	0	0	0	0	0	0	7.02575	1	0	57.259	26.1786
DATA	970	12	35	0	0	A_04_P071893	NM_001081999	10710.5	364.352	6.165192e+001	6.862008e+000	105	23.5	7.102593e+000	0	0	0	0	0	0	60.2793	1	1	57.5363	24.6944
DATA	971	12	36	0	0	A_04_P001351	NM_001099955	10735.9	364.386	3.026458e+000	3.022697e+000	50	25	6.745734e+000	0	0	0	0	0	0	2.22281	0	0	57.259	25.8276
DATA	972	12	37	0	0	A_04_P019977	EB380073	10761.3	364.425	2.700737e+003	2.700905e+002	2663	26	7.190529e+000	0	0	0	0	0	0	2638.48	1	1	48.5334	26.3704
DATA	973	12	38	0	0	A_04_P024686	A_04_P024686	10786.6	364.427	3.028824e+000	3.029141e+000	49	26	8.166741e+000	0	0	0	0	0	0	2.7014	0	0	57.5363	25.5
DATA	974	12	39	0	0	A_04_P003112	NM_001082633	10811.6	364.216	2.160045e+003	2.160255e+002	2092.5	22	8.368102e+000	0	0	0	0	0	0	2108.63	1	1	49.1849	22.1071
DATA	975	12	40	0	0	A_04_P080421	ENSOCUT00000001821	10837.3	364.373	7.073427e+002	7.079865e+001	737	22	5.131786e+000	0	0	0	0	0	0	690.275	1	1	49.1849	22.9091
DATA	976	12	41	0	0	A_04_P084332	ENSOCUT00000012431	10862.5	364.573	7.136286e+002	7.142671e+001	738.5	20	4.619232e+000	0	0	0	0	0	0	696.195	1	1	49.1849	20.8214
DATA	977	12	42	0	0	A_04_P063437	ENSOCUT00000006602	10887.9	364.506	1.169614e+004	1.169618e+003	11285	23	7.050486e+000	0	0	0	0	0	0	11406.8	1	1	49.5074	24.069
DATA	978	12	43	0	0	A_04_P070014	ENSOCUT00000006047	10913.6	364.427	3.580448e+002	3.593174e+001	392	22	6.833309e+000	0	0	0	0	0	0	349.077	1	1	57.5363	23.8
DATA	979	12	44	0	0	A_04_P027313	ENSOCUT00000003474	10939	364.455	2.473170e+001	3.905290e+000	72	24	6.504040e+000	0	0	0	0	0	0	24.1053	1	1	55.8519	25.0417
DATA	980	12	45	0	0	A_04_P080527	ENSOCUT00000012224	10964.3	364.481	5.810514e+002	5.818373e+001	605	24	6.453344e+000	0	0	0	0	0	0	566.17	1	1	51.0895	23.5135
DATA	981	12	46	0	0	A_04_P026012	EB373855	10989.7	364.571	3.036505e+000	3.024134e+000	46	24.5	5.137655e+000	0	0	0	0	0	0	-1.0443	0	0	47.5395	23.8929
DATA	982	12	47	0	0	A_04_P075814	A_04_P075814	11014.9	364.304	5.531113e+002	5.539380e+001	591	22	6.018453e+000	0	0	0	0	0	0	538.597	1	1	46.1809	22.6875
DATA	983	12	48	0	0	A_04_P045588	A_04_P045588	11040.6	364.427	4.502652e+000	3.059576e+000	52	24.5	8.286411e+000	0	0	0	0	0	0	4.38296	1	0	57.5363	25.7692
DATA	984	12	49	0	0	A_04_P074906	XR_084831	11066.1	364.5	2.547040e+002	2.564970e+001	297.5	23	7.118110e+000	0	0	0	0	0	0	247.833	1	1	56.9804	23.8966
DATA	985	12	50	0	0	A_04_P052076	ENSOCUT00000008674	11091.5	364.5	3.041317e+000	3.031247e+000	48	25	8.057441e+000	0	0	0	0	0	0	1.15342	0	0	57.5363	24.8788
DATA	986	12	51	0	0	A_04_P067247	XM_002723239	11116.7	364.5	3.043007e+000	3.035016e+000	48	23	8.878511e+000	0	0	0	0	0	0	1.58909	0	0	57.5363	24.1935
DATA	987	12	52	0	0	A_04_P101572	ENSOCUT00000001082	11142.3	364.5	4.243137e+000	3.062191e+000	51	25.5	8.947293e+000	0	0	0	0	0	0	4.12165	1	0	57.5363	26
DATA	988	12	53	0	0	A_04_P020122	EB379936	11167.5	364.5	2.361718e+001	3.845667e+000	72	23	8.770215e+000	0	0	0	0	0	0	22.9229	1	1	57.5363	26.2
DATA	989	12	54	0	0	A_04_P016193	ENSOCUT00000016052	11193	364.545	4.961659e+002	4.970950e+001	508.5	23.5	6.658939e+000	0	0	0	0	0	0	481.127	1	1	55.8519	23
DATA	990	12	55	0	0	A_04_P062292	ENSOCUT00000023385	11218.2	364.81	2.768445e+001	4.112543e+000	74	19	6.099709e+000	0	0	0	0	0	0	26.8164	1	1	50.1463	18.8387
DATA	991	12	56	0	0	A_04_P026931	A_04_P026931	11243.7	364.605	3.477345e+001	4.622316e+000	81	21	6.112157e+000	0	0	0	0	0	0	33.6374	1	1	51.0895	21.3929
DATA	992	12	57	0	0	A_04_P063157	ENSOCUT00000008329	11269.3	364.5	5.657516e+004	5.657517e+003	52799	21	6.115675e+000	0	0	0	0	0	0	54640.1	1	1	57.5363	22.5172
DATA	993	12	58	0	0	A_04_P014709	AY171825	11294.2	365	1.537296e+004	1.537299e+003	14647	23	6.309235e+000	0	0	0	0	0	0	14821.7	1	1	46.8651	22.25
DATA	994	12	59	0	0	A_04_P025532	A_04_P025532	11319.7	364.863	2.014798e+001	3.665351e+000	67	23	7.701584e+000	0	0	0	0	0	0	19.384	1	1	50.4627	23.4242
DATA	995	12	60	0	0	A_04_P026251	EB373617	11345	365	5.109916e+003	5.110008e+002	4968	22	5.994789e+000	0	0	0	0	0	0	4904.26	1	1	46.8651	22
DATA	996	12	61	0	0	A_04_P088042	ENSOCUT00000016112	11370.6	364.573	1.992690e+002	2.016326e+001	244	20	6.128551e+000	0	0	0	0	0	0	190.694	1	1	57.5363	20.3226
DATA	997	12	62	0	0	A_04_P020236	EB379823	11395.8	364.679	1.430228e+001	3.403235e+000	58	20	4.598302e+000	0	0	0	0	0	0	13.6432	1	0	50.7771	19.8684
DATA	998	12	63	0	0	A_04_P101285	ENSOCUT00000009118	11421.6	364.605	5.029916e+002	5.039457e+001	517	21	6.357543e+000	0	0	0	0	0	0	478.023	1	1	49.5074	22.0313
DATA	999	12	64	0	0	A_04_P056131	A_04_P056131	11446.6	364.615	1.178592e+003	1.179003e+002	1173	22	6.660486e+000	0	0	0	0	0	0	1115.49	1	1	53.2255	21.8276
DATA	1000	12	65	0	0	A_04_P075249	ENSOCUT00000008997	11472.4	364.573	3.140167e+000	3.127661e+000	47	21	6.738713e+000	0	0	0	0	0	0	0.399272	0	0	57.5363	21.4444
DATA	1001	12	66	0	0	A_04_P071253	A_04_P071253	11497.6	364.573	7.544962e+001	8.173729e+000	116	21	7.432645e+000	0	0	0	0	0	0	70.6985	1	1	65	22.7059
DATA	1002	12	67	0	0	A_04_P070969	ENSOCUT00000017284	11522.9	365.203	1.090511e+002	1.135425e+001	143	22	5.717085e+000	0	0	0	0	0	0	101.598	1	1	47.5395	22.0667
DATA	1003	12	68	0	0	A_04_P013368	AF014733	11548.5	364.648	1.806338e+001	3.660133e+000	61	23	6.423696e+000	0	0	0	0	0	0	16.7155	1	1	57.5363	21.9211
DATA	1004	12	69	0	0	A_04_P066699	ENSOCUT00000028463	11573.9	364.614	4.524650e+001	5.545782e+000	88	23	7.032577e+000	0	0	0	0	0	0	41.5648	1	1	57.259	21.5
DATA	1005	12	70	0	0	A_04_P077705	A_04_P077705	11599.5	364.648	7.675704e+000	3.322857e+000	53	25	6.271946e+000	0	0	0	0	0	0	6.99391	1	0	57.5363	24.8214
DATA	1006	12	71	0	0	A_04_P079187	ENSOCUT00000011645	11624.7	365.12	3.043307e+004	3.043308e+003	27448	24.5	5.202946e+000	0	0	0	0	0	0	27488.7	1	1	48.8603	24.875
DATA	1007	12	72	0	0	A_04_P075760	ENSOCUT00000002369	11650.1	364.935	9.246049e+002	9.251914e+001	833	22	6.296649e+000	0	0	0	0	0	0	826.944	1	1	54.4085	22.8276
DATA	1008	12	73	0	0	A_04_P031291	AY171901	11675.5	365	5.805985e+000	3.379569e+000	49	23	8.561866e+000	0	0	0	0	0	0	5.13719	1	0	54.1152	24.25
DATA	1009	12	74	0	0	A_04_P043632	A_04_P043632	11701	365	7.533376e+001	8.252356e+000	113	22	5.487589e+000	0	0	0	0	0	0	65.8726	1	1	54.9904	20.6364
DATA	1010	12	75	0	0	A_04_P065097	ENSOCUT00000000152	11726.5	365	3.426637e+000	3.425842e+000	47	23	5.503573e+000	0	0	0	0	0	0	2.59009	0	0	54.1152	23.0313
DATA	1011	12	76	0	0	A_04_P035227	ENSOCUT00000008153	11751.5	365	2.761376e+001	4.426800e+000	70	21.5	9.461355e+000	0	0	0	0	0	0	23.5104	1	1	54.1152	24
DATA	1012	12	77	0	0	A_04_P013174	ENSOCUT00000028121	11777	365	1.943146e+003	1.943463e+002	1615	32	1.559399e+001	0	0	0	0	1	0	1629.38	1	1	65	34
DATA	1013	12	78	0	0	A_04_P014111	XM_002724221	11802.5	365	5.970310e+005	5.970310e+004	493093	23	8.673777e+000	0	0	0	0	0	0	492428	1	1	54.1152	24.9118
DATA	1014	12	79	0	0	A_04_P063992	ENSOCUT00000009899	11827.8	365.194	2.770697e+004	2.770699e+003	22797	21.5	6.072455e+000	0	0	0	0	0	0	22452.7	1	1	47.5395	21.2333
DATA	1015	12	80	66	1	DarkCorner	DarkCorner	11853.3	365.039	3.721191e+000	3.706031e+000	45	22.5	6.164703e+000	0	0	0	1	0	0	-1.76398	0	0	49.1849	22.7647
DATA	1016	12	81	66	1	DarkCorner	DarkCorner	11878.8	365.329	3.799104e+000	3.783627e+000	40	21	6.805157e+000	0	0	0	0	0	0	-5.82795	0	0	49.5074	22.4118
DATA	1017	12	82	66	1	DarkCorner	DarkCorner	11904.1	365.386	3.883917e+000	3.868094e+000	37.5	19	6.569725e+000	0	0	0	0	0	0	-5.74548	0	0	57.259	20.1935
DATA	1018	12	83	66	1	DarkCorner	DarkCorner	11929.6	365.642	3.977799e+000	3.961593e+000	37	19	3.199462e+000	0	0	0	0	0	0	-7.61478	0	0	51.0895	19.3548
DATA	1019	12	84	66	1	DarkCorner	DarkCorner	11954.8	365.564	4.080064e+000	4.063441e+000	42	20	6.015493e+000	0	0	0	0	0	0	-4.4338	0	0	50.1463	19.8846
DATA	1020	12	85	66	1	DarkCorner	DarkCorner	11980.3	365.267	4.194054e+000	4.176968e+000	38.5	19	4.613145e+000	0	0	0	0	0	0	-7.45256	0	0	51.4001	19.0079
DATA	1021	13	1	66	1	DarkCorner	DarkCorner	9834.56	370.753	3.485854e+000	3.471653e+000	40	19	5.904417e+000	0	0	0	0	0	0	-4.44305	0	0	48.8603	18.7967
DATA	1022	13	2	66	1	DarkCorner	DarkCorner	9859.49	370.861	3.432359e+000	3.418376e+000	40	20	6.628709e+000	0	0	0	0	0	0	-4.40509	0	0	50.4627	20.8387
DATA	1023	13	3	66	1	DarkCorner	DarkCorner	9885.29	371.304	3.382035e+000	3.368257e+000	39	21.5	7.161493e+000	0	0	0	0	0	0	-4.05142	0	0	49.5074	21.5294
DATA	1024	13	4	66	1	DarkCorner	DarkCorner	9910.81	371.054	3.337428e+000	3.323831e+000	37	22	7.134355e+000	0	0	0	0	0	0	-5.35395	0	0	47.8731	21.5517
DATA	1025	13	5	66	1	DarkCorner	DarkCorner	9935.75	370.9	3.298001e+000	3.284565e+000	39	19	7.436256e+000	0	0	0	0	0	0	-6.01612	0	0	49.8279	19.814
DATA	1026	13	6	1028	1	(+)E1A_r60_a97	E1A_r60_a97	9961.28	370.682	3.261637e+000	3.248349e+000	41	19	5.362936e+000	0	0	0	0	0	0	-4.36078	0	0	50.1463	19.7586
DATA	1027	13	7	0	0	A_04_P059072	A_04_P059072	9986.55	370.952	5.998374e+001	6.806058e+000	97	21	8.327157e+000	0	0	0	0	0	0	54.9463	1	1	43.7019	22.6923
DATA	1028	13	8	0	0	A_04_P068952	A_04_P068952	10012.4	370.931	4.954449e+000	3.224553e+000	49	21.5	7.604911e+000	0	0	0	0	0	0	4.58057	1	0	53.8203	22.6875
DATA	1029	13	9	0	0	A_04_P098052	ENSOCUT00000004537	10037.3	370.945	4.388934e+003	4.389048e+002	4182	22	6.870728e+000	0	0	0	0	0	0	4090.5	1	1	48.5334	22.2759
DATA	1030	13	10	0	0	A_04_P068590	ENSOCUT00000011301	10062.8	371.026	5.803891e+003	5.803976e+002	5521	20	6.175759e+000	0	0	0	0	0	0	5449.58	1	1	49.1849	20.16
DATA	1031	13	11	0	0	A_04_P064443	ENSOCUT00000011273	10088.2	371.11	4.829136e+003	4.829237e+002	4529	22	6.652900e+000	0	0	0	0	0	0	4564.41	1	1	47.8731	21.7586
DATA	1032	13	12	0	0	A_04_P038692	A_04_P038692	10113.6	371.092	1.016863e+002	1.063021e+001	136	23	7.212383e+000	0	0	0	0	0	0	96.677	1	1	49.1849	23.5385
DATA	1033	13	13	0	0	A_04_P086739	ENSOCUT00000000272	10139	371	5.106911e+003	5.107004e+002	4900	22	7.634898e+000	0	0	0	0	0	0	4880.56	1	1	51.4001	22.6667
DATA	1034	13	14	0	0	A_04_P086230	ENSOCUT00000016945	10164.5	371.104	1.358285e+002	1.392509e+001	177	22	5.484345e+000	0	0	0	0	0	0	130.407	1	1	49.5074	22.1786
DATA	1035	13	15	0	0	A_04_P020547	EB379543	10189.9	371.065	4.468100e+002	4.478540e+001	483.5	23	8.100976e+000	0	0	0	0	0	0	430.685	1	1	65	23.6774
DATA	1036	13	16	0	0	A_04_P063449	ENSOCUT00000008844	10215.5	371.352	2.037916e+002	2.060545e+001	239	27	1.034585e+001	0	0	0	0	1	0	197.128	1	1	57.5363	28.6452
DATA	1037	13	17	0	0	A_04_P063037	ENSOCUT00000008365	10240.5	371.352	3.237063e+005	3.237063e+004	313481	29	2.811454e+001	0	0	1	0	1	0	314035	1	1	57.5363	40.9167
DATA	1038	13	18	0	0	A_04_P051692	A_04_P051692	10266.1	371.386	8.841827e+000	3.155262e+000	51	31.5	2.860847e+001	0	0	1	0	1	0	8.59946	1	0	57.259	45
DATA	1039	13	19	0	0	A_04_P027441	XM_002712842	10291.5	371.352	8.269878e+001	8.804902e+000	126	23.5	1.166808e+001	0	0	0	0	0	0	80.6011	1	1	57.5363	26.2813
DATA	1040	13	20	0	0	A_04_P020828	XM_002715095	10316.6	371.404	1.643498e+001	3.435844e+000	61	23	9.303609e+000	0	0	0	0	0	0	16.0458	1	1	57.8122	25.5714
DATA	1041	13	21	0	0	A_04_P005783	ENSOCUT00000001886	10341.7	371.222	7.477729e+002	7.483797e+001	752	24	6.154864e+000	0	0	0	0	0	0	731.065	1	1	47.5395	23.2353
DATA	1042	13	22	0	0	A_04_P000056	NM_001082132	10367.6	371.427	7.084724e+004	7.084725e+003	70723	20.5	5.656387e+000	0	0	0	0	0	0	69344.3	1	1	57.5363	20.9286
DATA	1043	13	23	0	0	A_04_P074737	ENSOCUT00000004153	10392.8	371.329	1.466580e+004	1.466583e+003	14455	25	6.437633e+000	0	0	0	0	0	0	14366.5	1	1	47.2035	24.0357
DATA	1044	13	24	0	0	A_04_P032987	A_04_P032987	10418.4	371.427	1.018651e+002	1.062059e+001	146.5	25	7.108529e+000	0	0	0	0	0	0	99.8491	1	1	57.5363	24.7419
DATA	1045	13	25	0	0	A_04_P082822	A_04_P082822	10443.6	371.427	9.779119e+001	1.023014e+001	139	22	6.566942e+000	0	0	0	0	0	0	95.8943	1	1	57.5363	22.4839
DATA	1046	13	26	0	0	A_04_P026165	ENSOCUT00000030750	10469.2	371.494	9.672528e+001	1.012808e+001	139	20	3.823313e+000	0	0	0	0	0	0	94.8717	1	1	49.8279	20.6071
DATA	1047	13	27	0	0	A_04_P036511	A_04_P036511	10494.6	370.811	3.015651e+000	3.003365e+000	44	23	3.912232e+000	0	0	0	0	0	0	-2.87907	0	0	48.5334	23.25
DATA	1048	13	28	0	0	A_04_P041048	ENSOCUT00000005506	10520	371.455	4.319404e+001	5.260899e+000	89	24	7.907584e+000	0	0	0	0	0	0	42.3673	1	1	55.8519	24.7667
DATA	1049	13	29	0	0	A_04_P087642	ENSOCUT00000006982	10545.4	371.427	1.170056e+001	3.223609e+000	56	21	6.626377e+000	0	0	0	0	0	0	11.4748	1	0	57.5363	21.8621
DATA	1050	13	30	0	0	A_04_P070412	ENSOCUT00000016783	10570.6	371.466	2.166215e+004	2.166217e+003	21027	22.5	6.009188e+000	0	0	0	0	0	0	21239.3	1	1	49.1849	22.6
DATA	1051	13	31	0	0	A_04_P099337	ENSOCUT00000010655	10596.1	371.407	1.069186e+003	1.069608e+002	1092	20	5.828637e+000	0	0	0	0	0	0	1047.99	1	1	50.7771	20.641
DATA	1052	13	32	0	0	A_04_P039509	ENSOCUT00000017458	10621.3	371.662	1.628313e+003	1.628591e+002	1645	23	4.888081e+000	0	0	0	0	0	0	1595.52	1	1	48.5334	23.32
DATA	1053	13	33	0	0	A_04_P076998	ENSOCUT00000012336	10647	371.455	9.150538e+002	9.155479e+001	910	21	6.830545e+000	0	0	0	0	0	0	896.259	1	1	55.8519	22.5278
DATA	1054	13	34	0	0	A_04_P054850	ENSOCUT00000012138	10672.5	371.5	4.690411e+001	5.572510e+000	94	25	9.569955e+000	0	0	0	0	0	0	45.9222	1	1	57.5363	26.7407
DATA	1055	13	35	0	0	A_04_P074608	ENSOCUT00000003730	10697.4	371.74	1.968131e+004	1.968133e+003	18954.5	22	4.994869e+000	0	0	0	0	0	0	19261.9	1	1	49.5074	22.1111
DATA	1056	13	36	0	0	A_04_P017713	EB373964	10723	371.722	1.236455e+004	1.236459e+003	11860	22.5	7.515877e+000	0	0	0	0	0	0	12096	1	1	47.8731	23.2353
DATA	1057	13	37	0	0	A_04_P037209	ENSOCUT00000001671	10748.5	371.5	5.772104e+004	5.772105e+003	58386	24	5.365554e+000	0	0	0	0	0	0	56443	1	1	57.5363	25.4074
DATA	1058	13	38	0	0	A_04_P035641	ENSOCUT00000029385	10774	371.545	1.861931e+005	1.861931e+004	188006	22.5	8.991035e+000	0	0	0	0	0	0	182000	1	1	55.8519	23.25
DATA	1059	13	39	0	0	A_04_P073977	ENSOCUT00000016089	10799.1	371.527	1.205195e+003	1.205572e+002	1222.5	22.5	9.233594e+000	0	0	0	0	0	0	1177.61	1	1	48.8603	23
DATA	1060	13	40	0	0	A_04_P032727	ENSOCUT00000012534	10824.6	371.5	3.617050e+001	4.709427e+000	83	22	5.651998e+000	0	0	0	0	0	0	35.33	1	1	47.8731	22.4848
DATA	1061	13	41	0	0	A_04_P091152	ENSOCUT00000015520	10850	371.802	8.842524e+002	8.847669e+001	923	21	5.490700e+000	0	0	0	0	0	0	863.443	1	1	50.4627	22.1724
DATA	1062	13	42	0	0	A_04_P014306	AF029933	10875.6	371.573	1.788062e+001	3.507783e+000	65	20	4.781011e+000	0	0	0	0	0	0	17.4539	1	1	65	20.5161
DATA	1063	13	43	0	0	A_04_P048658	ENSOCUT00000012711	10900.7	372.167	2.894129e+004	2.894131e+003	28656.5	24	7.104429e+000	0	0	0	0	0	0	28244	1	1	45.835	24.4828
DATA	1064	13	44	0	0	A_04_P013183	AF013272	10926.4	371.573	7.301591e+004	7.301591e+003	72632	22	6.081940e+000	0	0	0	0	0	0	71231.6	1	1	57.5363	22.36
DATA	1065	13	45	0	0	A_04_P045527	ENSOCUT00000007653	10951.5	371.853	1.824296e+003	1.824546e+002	1818.5	24	7.334499e+000	0	0	0	0	0	0	1779.27	1	1	49.8279	23.7778
DATA	1066	13	46	0	0	A_04_P080567	ENSOCUT00000010842	10977.4	371.573	3.331220e+002	3.344893e+001	366	22	5.162197e+000	0	0	0	0	0	0	324.796	1	1	57.5363	22.2
DATA	1067	13	47	0	0	A_04_P069698	A_04_P069698	11002.5	371.648	6.647365e+000	3.094449e+000	52	22	6.581060e+000	0	0	0	0	0	0	6.47935	1	0	57.5363	22.8966
DATA	1068	13	48	0	0	A_04_P023527	EB376545	11027.8	371.976	3.563066e+001	4.672734e+000	83	21	5.479910e+000	0	0	0	0	0	0	34.7201	1	1	52.0157	21.9706
DATA	1069	13	49	0	0	A_04_P073147	ENSOCUT00000012734	11052.8	371.737	1.068267e+004	1.068271e+003	9736.5	23.5	1.007925e+001	0	0	0	0	0	0	10405.6	1	1	49.5074	25.4643
DATA	1070	13	50	0	0	A_04_P044831	ENSOCUT00000008194	11078.4	371.696	1.092129e+001	3.216634e+000	57	23	5.652487e+000	0	0	0	0	0	0	10.6335	1	0	50.4627	23.2813
DATA	1071	13	51	0	0	A_04_P091357	ENSOCUT00000002427	11104.1	371.614	3.039489e+000	3.027106e+000	47.5	24.5	7.897106e+000	0	0	0	0	0	0	-0.25224	0	0	57.259	23.9167
DATA	1072	13	52	0	0	A_04_P023401	ENSOCUT00000014717	11129.3	372.441	1.226261e+004	1.226265e+003	12040	22.5	7.283382e+000	0	0	0	0	0	0	11927.6	1	1	46.1809	22.0789
DATA	1073	13	53	0	0	A_04_P028011	ENSOCUT00000015561	11154.8	371.945	1.474993e+002	1.505812e+001	184	22	9.420822e+000	0	0	0	0	0	0	143.359	1	1	42.2201	23.7576
DATA	1074	13	54	0	0	A_04_P053078	XM_002722270	11180.3	371.954	3.045857e+000	3.034193e+000	47	22	6.586545e+000	0	0	0	0	0	0	0.652689	0	0	45.4864	23.8485
DATA	1075	13	55	0	0	A_04_P030422	DN885621	11205.6	372.524	3.591012e+000	3.057416e+000	50	19.5	6.043883e+000	0	0	0	0	0	0	3.48405	1	0	44.4243	19.6765
DATA	1076	13	56	0	0	A_04_P091812	ENSOCUT00000011089	11230.9	371.947	3.494334e+001	4.631684e+000	80	19	6.220273e+000	0	0	0	0	0	0	33.8598	1	1	48.2044	19.1071
DATA	1077	13	57	0	0	A_04_P034477	A_04_P034477	11256.5	372	1.397440e+001	3.349799e+000	60	22	6.382909e+000	0	0	0	0	0	0	13.5219	1	0	65	23.5294
DATA	1078	13	58	0	0	A_04_P006493	DN889926	11281.6	371.931	3.061882e+000	3.052248e+000	49	20	7.012282e+000	0	0	0	0	0	0	1.27169	0	0	65	22.0417
DATA	1079	13	59	0	0	A_04_P063786	A_04_P063786	11307.5	372	4.543981e+000	3.089006e+000	52	23	7.204405e+000	0	0	0	0	0	0	4.38101	1	0	54.1152	22.4
DATA	1080	13	60	0	0	A_04_P020927	EB379169	11332.5	372	5.953257e+001	6.694638e+000	103	24	8.025999e+000	0	0	0	0	0	0	57.2704	1	1	54.1152	24.75
DATA	1081	13	61	0	0	A_04_P014423	AY171642	11358	372.049	1.974100e+004	1.974102e+003	19585.5	19	5.932065e+000	0	0	0	0	0	0	18941.6	1	1	50.1463	20.2424
DATA	1082	13	62	0	0	A_04_P037397	ENSOCUT00000032990	11383	372	1.712597e+002	1.740058e+001	209.5	20	5.953713e+000	0	0	0	0	0	0	163.842	1	1	46.8651	20.359
DATA	1083	13	63	0	0	A_04_P089125	ENSOCUT00000005938	11408.9	372.101	1.474952e+001	3.423845e+000	61	20	5.646850e+000	0	0	0	0	0	0	14.0619	1	0	46.8651	19.7105
DATA	1084	13	64	0	0	A_04_P020681	EB379415	11434.5	372	3.114706e+000	3.102016e+000	46	22	6.276942e+000	0	0	0	0	0	0	-1.41768	0	0	54.1152	23
DATA	1085	13	65	0	0	A_04_P053942	ENSOCUT00000001923	11459.5	372.352	3.027313e+002	3.043299e+001	332.5	22.5	6.549748e+000	0	0	0	0	0	0	286.267	1	1	57.5363	22.0625
DATA	1086	13	66	0	0	A_04_P013036	X13699	11485.1	372.386	8.416289e+000	3.241913e+000	54	21	8.982346e+000	0	0	0	0	0	0	7.91912	1	0	57.259	23.9444
DATA	1087	13	67	0	0	A_04_P094326	ENSOCUT00000016701	11510.3	372.373	3.310309e+002	3.325243e+001	354	20	5.445385e+000	0	0	0	0	0	0	309.771	1	1	49.1849	20.3438
DATA	1088	13	68	0	0	A_04_P044887	NM_001167193	11535.6	372.468	6.941582e+001	7.630065e+000	111	22.5	6.904884e+000	0	0	0	0	0	0	64.56	1	1	50.4627	22.25
DATA	1089	13	69	0	0	A_04_P015234	ENSOCUT00000028961	11561.1	372.637	4.529803e+001	5.539913e+000	90	23.5	6.235268e+000	0	0	0	0	0	0	41.8401	1	1	50.1463	23.25
DATA	1090	13	70	0	0	A_04_P030467	DN885845	11586.6	372.427	3.227087e+000	3.213997e+000	46	24	6.945741e+000	0	0	0	0	0	0	0.175677	0	0	57.5363	23.3824
DATA	1091	13	71	0	0	A_04_P059056	ENSOCUT00000014033	11612	372.455	2.417602e+003	2.417819e+002	2138	24	6.838537e+000	0	0	0	0	0	0	2197.28	1	1	55.8519	23.0323
DATA	1092	13	72	0	0	A_04_P003508	ENSOCUT00000010139	11637	372.329	7.670412e+002	7.677383e+001	759	23	5.817457e+000	0	0	0	0	0	0	690.781	1	1	48.8603	23.0303
DATA	1093	13	73	0	0	A_04_P029985	NM_001195806	11662.6	372.427	5.377790e+005	5.377790e+004	478576	22.5	6.911306e+000	0	0	0	0	0	0	479361	1	1	57.5363	23.6154
DATA	1094	13	74	0	0	A_04_P022327	EB377757	11687.9	372.519	4.431867e+002	4.444448e+001	433	21	6.541534e+000	0	0	0	0	0	0	390.665	1	1	50.4627	21.3333
DATA	1095	13	75	0	0	A_04_P024671	EB375362	11713.3	372.373	9.914527e+003	9.914585e+002	8426	21.5	6.521599e+000	0	0	0	0	0	0	8633.41	1	1	49.1849	21.7188
DATA	1096	13	76	0	0	A_04_P019811	EB380221	11738.8	372.604	7.883637e+003	7.883712e+002	6527	21	5.091527e+000	0	0	0	0	0	0	6773.95	1	1	54.7002	20.931
DATA	1097	13	77	0	0	A_04_P017246	A_04_P017246	11764.4	372.427	5.185013e+001	6.244053e+000	88	21	9.026603e+000	0	0	0	0	0	0	43.903	1	1	57.5363	22.7097
DATA	1098	13	78	0	0	A_04_P028264	EB380254	11789.6	372.427	6.331965e+001	7.251262e+000	100	23	7.365895e+000	0	0	0	0	0	0	52.7855	1	1	57.5363	26.1111
DATA	1099	13	79	0	0	A_04_P093933	A_04_P093933	11815.3	372.5	8.661321e+000	3.698035e+000	51.5	21	7.745490e+000	0	0	0	0	0	0	7.09692	1	0	57.5363	22.7241
DATA	1100	13	80	0	0	A_04_P020881	ENSOCUT00000017341	11840.5	372.5	4.396185e+002	4.411405e+001	404.5	24	6.321634e+000	0	0	0	0	0	0	353.706	1	1	57.5363	24.0345
DATA	1101	13	81	66	1	DarkCorner	DarkCorner	11865.9	372.5	3.749962e+000	3.734685e+000	41	21	6.284167e+000	0	0	0	0	0	0	-4.2953	0	0	56.9804	21.5429
DATA	1102	13	82	66	1	DarkCorner	DarkCorner	11891.3	372.753	3.830751e+000	3.815144e+000	41	23	8.689454e+000	0	0	0	0	0	0	-5.2133	0	0	48.2044	23.8929
DATA	1103	13	83	66	1	DarkCorner	DarkCorner	11916.8	372.764	3.919990e+000	3.904020e+000	40.5	19	3.532727e+000	0	0	0	0	0	0	-4.92204	0	0	47.8731	20.0357
DATA	1104	13	84	66	1	DarkCorner	DarkCorner	11942.5	372.467	4.019113e+000	4.002739e+000	41	20	6.395191e+000	0	0	0	0	0	0	-3.83913	0	0	49.1849	20.5385
DATA	1105	13	85	66	1	DarkCorner	DarkCorner	11967.2	372.583	4.123495e+000	4.106696e+000	38	18.5	4.664881e+000	0	0	0	0	0	0	-6.21211	0	0	47.8731	19.1944
DATA	1106	14	1	66	1	DarkCorner	DarkCorner	9846.95	378.355	3.454173e+000	3.440101e+000	39	20.5	6.066655e+000	0	0	0	0	0	0	-5.82466	0	0	44.0646	20.3095
DATA	1107	14	2	66	1	DarkCorner	DarkCorner	9872.5	378.352	3.402206e+000	3.388346e+000	37	18.5	7.078866e+000	0	0	0	0	0	0	-5.96216	0	0	57.5363	19.6
DATA	1108	14	3	66	1	DarkCorner	DarkCorner	9897.58	378.427	3.355981e+000	3.342309e+000	40.5	21	7.174467e+000	0	0	0	0	0	0	-4.69765	0	0	57.5363	20.8378
DATA	1109	14	4	66	1	DarkCorner	DarkCorner	9923.12	378.377	3.313510e+000	3.300011e+000	41	20	7.934818e+000	0	0	0	0	0	0	-3.14239	0	0	49.8279	21.2571
DATA	1110	14	5	66	1	DarkCorner	DarkCorner	9948.92	378.595	3.274701e+000	3.261360e+000	38	19.5	6.840647e+000	0	0	0	0	0	0	-6.76886	0	0	50.1463	20.4474
DATA	1111	14	6	0	0	A_04_P002721	NM_001082324	9973.86	378.442	1.060074e+003	1.060566e+002	1011	19	7.212678e+000	0	0	0	0	0	0	967.431	1	1	54.9904	20.9091
DATA	1112	14	7	0	0	A_04_P010196	A_04_P010196	9998.97	377.902	1.035141e+002	1.083411e+001	138	21	8.238598e+000	0	0	0	0	0	0	95.3564	1	1	45.1352	22.3846
DATA	1113	14	8	0	0	A_04_P009254	A_04_P009254	10024.4	378.237	1.019574e+002	1.067721e+001	137	21	6.855269e+000	0	0	0	0	0	0	94.7428	1	1	49.1849	21.4286
DATA	1114	14	9	0	0	A_04_P039592	A_04_P039592	10050.4	378.427	3.157773e+000	3.144909e+000	42.5	21	6.010743e+000	0	0	0	0	0	0	-2.76736	0	0	65	20
DATA	1115	14	10	0	0	A_04_P053166	ENSOCUT00000014965	10075.6	378.427	3.136093e+000	3.123328e+000	45.5	23	6.274817e+000	0	0	0	0	0	0	0.0783892	0	0	57.5363	21.96
DATA	1116	14	11	0	0	A_04_P025174	EB374778	10101	378.455	6.000128e+001	6.755455e+000	101	22.5	8.049345e+000	0	0	0	0	0	0	56.9441	1	1	55.8519	22.6333
DATA	1117	14	12	0	0	A_04_P023072	ENSOCUT00000006154	10126.2	378.378	2.569973e+003	2.570158e+002	2510	22	8.970391e+000	0	0	0	0	0	0	2452.35	1	1	49.1849	22.6765
DATA	1118	14	13	0	0	A_04_P061074	ENSOCUT00000003686	10151.6	378.388	1.667742e+003	1.668025e+002	1635	23	6.861221e+000	0	0	0	0	0	0	1599.18	1	1	52.0157	23.1724
DATA	1119	14	14	0	0	A_04_P036856	ENSOCUT00000004588	10176.9	378.28	2.454391e+004	2.454393e+003	23339.5	22	5.859014e+000	0	0	0	0	0	0	23634.4	1	1	48.8603	20.4286
DATA	1120	14	15	0	0	A_04_P095522	XM_002710705	10202.2	378.588	5.200947e+004	5.200948e+003	51801.5	25	9.850714e+000	0	0	0	0	0	0	50269.1	1	1	46.5243	26.6452
DATA	1121	14	16	0	0	A_04_P045104	ENSOCUT00000014259	10227.9	378.5	3.022966e+001	4.285782e+000	73.5	24.5	9.988808e+000	0	0	0	0	0	0	29.3121	1	1	56.9804	24.2647
DATA	1122	14	17	0	0	A_04_P018988	XM_002716175	10253.5	378.5	5.122419e+005	5.122419e+004	500174	26	2.862534e+001	0	0	1	0	1	0	498056	1	1	57.5363	40.7778
DATA	1123	14	18	0	0	A_04_P004811	ENSOCUT00000007270	10278.7	378.84	2.106493e+001	3.684321e+000	64	24	1.070483e+001	0	0	0	0	0	0	20.5289	1	1	50.7771	25.52
DATA	1124	14	19	0	0	A_04_P029527	AY171690	10304.3	378.5	4.004257e+001	5.013655e+000	86	22.5	1.222942e+001	0	0	0	0	0	0	39.097	1	1	57.5363	26.4
DATA	1125	14	20	0	0	A_04_P027709	A_04_P027709	10329.1	378.697	8.818596e+001	9.318922e+000	132.5	23	5.939118e+000	0	0	0	0	0	0	86.2363	1	1	49.5074	22.8387
DATA	1126	14	21	0	0	A_04_P085612	ENSOCUT00000010173	10354.9	378.5	1.243947e+002	1.279815e+001	165.5	22.5	5.993081e+000	0	0	0	0	0	0	121.795	1	1	56.9804	21.8864
DATA	1127	14	22	0	0	A_04_P043693	A_04_P043693	10380.4	378.573	3.836015e+000	3.030167e+000	50	25	8.968044e+000	0	0	0	0	0	0	3.75948	1	0	65	24.6774
DATA	1128	14	23	0	0	A_04_P003163	NM_001082182	10405.6	378.573	3.015964e+000	3.003677e+000	44	24	5.002717e+000	0	0	0	0	0	0	-0.147275	0	0	57.5363	22.625
DATA	1129	14	24	0	0	A_04_P010487	DN884724	10430.9	378.603	3.156514e+000	3.018738e+000	49	22	5.220335e+000	0	0	0	0	0	0	3.09725	1	0	44.0646	22.7576
DATA	1130	14	25	0	0	A_04_P083848	ENSOCUT00000010330	10456.3	378.627	2.018227e+003	2.018450e+002	2058	20.5	5.613201e+000	0	0	0	0	0	0	1980.94	1	1	51.0895	20.6471
DATA	1131	14	26	0	0	A_04_P080027	ENSOCUT00000008924	10481.9	378.5	1.965404e+002	1.988182e+001	237.5	22	6.090883e+000	0	0	0	0	0	0	192.934	1	1	56.9804	23.2667
DATA	1132	14	27	0	0	A_04_P019972	EB378841	10507.1	378.8	1.826394e+001	3.512892e+000	64	25.5	5.971623e+000	0	0	0	0	0	0	17.9294	1	1	49.8279	25.2188
DATA	1133	14	28	0	0	A_04_P053019	ENSOCUT00000008426	10532.5	378.878	6.659379e+001	7.304374e+000	110	20	5.455778e+000	0	0	0	0	0	0	65.3673	1	1	50.7771	20.6
DATA	1134	14	29	0	0	A_04_P006496	DN889918	10558.2	378.57	5.526754e+001	6.289348e+000	101	22	6.040582e+000	0	0	0	0	0	0	54.2366	1	1	65	21.6364
DATA	1135	14	30	0	0	A_04_P013306	AF014700	10583.5	378.648	3.014906e+000	3.002623e+000	44	20	5.798380e+000	0	0	0	0	0	0	-2.14838	0	0	65	20.3939
DATA	1136	14	31	0	0	A_04_P072922	ENSOCUT00000005465	10608.9	378.614	2.205265e+002	2.225626e+001	268	20.5	6.015725e+000	0	0	0	0	0	0	216.281	1	1	57.259	20.5882
DATA	1137	14	32	0	0	A_04_P018232	DN889778	10634.4	378.573	3.462374e+001	4.584404e+000	77.5	20	6.239344e+000	0	0	0	0	0	0	33.9443	1	1	57.5363	20.8
DATA	1138	14	33	0	0	A_04_P073567	ENSOCUT00000000251	10659.9	378.986	3.018162e+000	3.009575e+000	48	22	7.610942e+000	0	0	0	0	0	0	1.46396	0	0	46.8651	23.0667
DATA	1139	14	34	0	0	A_04_P046367	ENSOCUT00000006117	10685.1	378.614	2.045119e+003	2.045340e+002	2032	20	6.169403e+000	0	0	0	0	0	0	2003.37	1	1	57.259	21.6923
DATA	1140	14	35	0	0	A_04_P064967	ENSOCUT00000014225	10710.5	378.648	2.524831e+001	3.927546e+000	75	22	5.943121e+000	0	0	0	0	0	0	24.7226	1	1	65	22.7
DATA	1141	14	36	0	0	A_04_P036127	ENSOCUT00000000043	10735.6	378.596	6.715318e+000	3.083712e+000	51	23.5	7.016110e+000	0	0	0	0	0	0	6.57277	1	0	57.8122	24.25
DATA	1142	14	37	0	0	A_04_P061122	A_04_P061122	10761.4	378.573	1.121216e+002	1.160941e+001	153.5	22.5	6.806099e+000	0	0	0	0	0	0	109.697	1	1	57.5363	22.7667
DATA	1143	14	38	0	0	A_04_P069879	ENSOCUT00000008395	10786.5	379	2.989395e+002	3.004530e+001	330	22	8.292378e+000	0	0	0	0	0	0	292.377	1	1	54.1152	22.0741
DATA	1144	14	39	0	0	A_04_P076972	ENSOCUT00000003372	10812	379	9.309912e+000	3.153591e+000	56	23	8.173478e+000	0	0	0	0	0	0	9.10221	1	0	54.9904	22.4333
DATA	1145	14	40	0	0	A_04_P002842	NM_001082010	10837.2	379	5.085200e+003	5.085289e+002	4925	21.5	5.129668e+000	0	0	0	0	0	0	4970.08	1	1	46.8651	22.4722
DATA	1146	14	41	0	0	A_04_P012256	CB367801	10862.6	378.897	1.919559e+003	1.919795e+002	1988	20.5	5.104089e+000	0	0	0	0	0	0	1875.48	1	1	49.5074	20.5
DATA	1147	14	42	0	0	A_04_P085472	ENSOCUT00000002730	10888.5	379	3.662005e+002	3.674403e+001	407.5	23	6.710928e+000	0	0	0	0	0	0	357.687	1	1	54.1152	22.6452
DATA	1148	14	43	0	0	A_04_P020911	XM_002711697	10913.4	379.092	7.931621e+003	7.931679e+002	7595	21	6.237398e+000	0	0	0	0	0	0	7745.14	1	1	49.1849	21.7826
DATA	1149	14	44	0	0	A_04_P033790	ENSOCUT00000013709	10938.7	379	8.200029e+003	8.200085e+002	8006	21	6.883648e+000	0	0	0	0	0	0	8004.97	1	1	49.1849	22.6667
DATA	1150	14	45	0	0	A_04_P012221	DN881550	10964.2	379.097	4.695810e+003	4.695907e+002	4370.5	22	5.727891e+000	0	0	0	0	0	0	4582.91	1	1	46.8651	21.8611
DATA	1151	14	46	0	0	A_04_P021972	ENSOCUT00000016532	10989.6	379.092	2.778661e+004	2.778663e+003	27062	22	5.233031e+000	0	0	0	0	0	0	27110.9	1	1	49.1849	22.2308
DATA	1152	14	47	0	0	A_04_P011358	DN883139	11014.9	379	1.146252e+004	1.146256e+003	11301	20	5.504055e+000	0	0	0	0	0	0	11180.4	1	1	45.4864	20.8065
DATA	1153	14	48	0	0	A_04_P042077	ENSOCUT00000007439	11040.6	379.177	2.954461e+002	2.969867e+001	334	22	5.967275e+000	0	0	0	0	0	0	288.083	1	1	50.1463	22.4138
DATA	1154	14	49	0	0	A_04_P024474	EB375607	11065.7	379.6	7.440119e+003	7.440181e+002	6961	20.5	4.586337e+000	0	0	0	0	0	0	7252.36	1	1	50.7771	21
DATA	1155	14	50	0	0	A_04_P052533	ENSOCUT00000012427	11091.2	379.747	4.099260e+003	4.099371e+002	3996.5	24	5.419521e+000	0	0	0	0	0	0	3994.12	1	1	48.5334	23.6061
DATA	1156	14	51	0	0	A_04_P012464	R86530	11116.5	379.436	5.641317e+001	6.401197e+000	99	23	7.051085e+000	0	0	0	0	0	0	54.9358	1	1	49.8279	22.697
DATA	1157	14	52	0	0	A_04_P085192	A_04_P085192	11142.4	379.427	3.039347e+000	3.031976e+000	48	22	8.047092e+000	0	0	0	0	0	0	1.69596	0	0	57.5363	23.4545
DATA	1158	14	53	0	0	A_04_P067599	ENSOCUT00000004816	11167.3	379.301	2.610115e+003	2.610291e+002	2521	20	8.517130e+000	0	0	0	0	0	0	2538.24	1	1	48.2044	22.2174
DATA	1159	14	54	0	0	A_04_P063215	ENSOCUT00000012891	11192.8	379.4	4.392160e+002	4.402612e+001	467.5	21.5	6.978076e+000	0	0	0	0	0	0	426.745	1	1	49.1849	22.125
DATA	1160	14	55	0	0	A_04_P073072	ENSOCUT00000015290	11218.3	379.446	9.525422e+001	9.997286e+000	136	18	6.075579e+000	0	0	0	0	0	0	92.451	1	1	48.8603	18.7647
DATA	1161	14	56	0	0	A_04_P021944	EB378103	11243.6	379.427	2.123423e+001	3.707329e+000	67	21	4.567376e+000	0	0	0	0	0	0	20.5833	1	1	57.5363	20.3667
DATA	1162	14	57	0	0	A_04_P089838	ENSOCUT00000007396	11269.2	379.529	8.207918e+001	8.754024e+000	124	22	7.049286e+000	0	0	0	0	0	0	79.4443	1	1	51.7088	22.8857
DATA	1163	14	58	0	0	A_04_P003914	ENSOCUT00000008573	11294.1	379.5	8.239031e+002	8.244670e+001	839.5	20	6.320961e+000	0	0	0	0	0	0	796.075	1	1	49.8279	20.7273
DATA	1164	14	59	0	0	A_04_P098099	ENSOCUT00000017225	11319.7	379.6	1.756729e+004	1.756731e+003	16456	22	8.899925e+000	0	0	0	0	0	0	16939.2	1	1	50.7771	23.7813
DATA	1165	14	60	0	0	A_04_P065999	ENSOCUT00000014337	11344.9	379.474	1.772286e+003	1.772550e+002	1691	19	6.543606e+000	0	0	0	0	0	0	1704.86	1	1	50.1463	20.1786
DATA	1166	14	61	0	0	A_04_P074162	ENSOCUT00000016234	11370.6	379.427	4.726012e+001	5.636076e+000	91.5	17	5.020988e+000	0	0	0	0	0	0	45.3358	1	1	57.5363	17.6071
DATA	1167	14	62	0	0	A_04_P016723	NM_001195724	11395.7	379.373	1.441342e+003	1.441671e+002	1412	20	5.822580e+000	0	0	0	0	0	0	1378.33	1	1	49.1849	20.439
DATA	1168	14	63	0	0	A_04_P099569	ENSOCUT00000009479	11421.9	379.211	1.096416e+001	3.280618e+000	56	21	6.447037e+000	0	0	0	0	0	0	10.4459	1	0	47.2035	20.9167
DATA	1169	14	64	0	0	A_04_P063625	A_04_P063625	11446.9	379.5	3.116998e+000	3.104299e+000	42	22	7.196755e+000	0	0	0	0	0	0	-4.16764	0	0	65	21.8286
DATA	1170	14	65	0	0	A_04_P017761	ENSOCUT00000025625	11472.4	379.427	7.835091e+004	7.835092e+003	75964	21	5.257070e+000	0	0	0	0	0	0	74006	1	1	57.5363	21.4667
DATA	1171	14	66	0	0	A_04_P058847	ENSOCUT00000004237	11497.9	379.789	2.325817e+001	3.903405e+000	72	21	5.553842e+000	0	0	0	0	0	0	21.8558	1	1	46.8651	21.3871
DATA	1172	14	67	0	0	A_04_P045037	ENSOCUT00000006653	11523.3	379.5	3.166219e+000	3.165838e+000	50	21	6.886268e+000	0	0	0	0	0	0	2.6275	0	0	57.5363	21.4
DATA	1173	14	68	0	0	A_04_P025311	ENSOCUT00000024482	11548.3	379.662	7.233370e+002	7.240328e+001	723	23.5	6.210293e+000	0	0	0	0	0	0	671.467	1	1	48.5334	22.9118
DATA	1174	14	69	0	0	A_04_P026084	EB373796	11573.5	379.5	3.725926e+002	3.739610e+001	388	23	4.428746e+000	0	0	0	0	0	0	343.403	1	1	49.1849	22.2
DATA	1175	14	70	0	0	A_04_P006198	DN888165	11599.1	379.771	3.724947e+004	3.724949e+003	33707.5	23	6.928669e+000	0	0	0	0	0	0	34058.5	1	1	51.4001	22.1613
DATA	1176	14	71	0	0	A_04_P078946	ENSOCUT00000005765	11624.6	379.573	3.263833e+000	3.254978e+000	48	24	6.945658e+000	0	0	0	0	0	0	1.54051	0	0	57.5363	23.3704
DATA	1177	14	72	0	0	A_04_P069013	ENSOCUT00000010522	11650.1	379.5	6.156402e+001	6.976787e+000	101	21.5	6.221763e+000	0	0	0	0	0	0	55.2508	1	1	56.9804	21.6765
DATA	1178	14	73	0	0	A_04_P040397	XM_002723034	11675.5	379.5	2.458555e+001	4.129227e+000	67	24	1.378500e+001	0	0	0	0	1	0	21.8308	1	1	57.5363	28.1154
DATA	1179	14	74	0	0	A_04_P058722	ENSOCUT00000011117	11700.9	379.5	4.771458e+001	5.833711e+000	89	22	6.746756e+000	0	0	0	0	0	0	41.8778	1	1	56.9804	21.2353
DATA	1180	14	75	0	0	A_04_P083102	ENSOCUT00000003682	11726.4	379.573	5.490213e+001	6.457479e+000	95	20	6.729368e+000	0	0	0	0	0	0	47.5751	1	1	57.5363	20.8929
DATA	1181	14	76	0	0	A_04_P087322	ENSOCUT00000009627	11751.4	379.789	9.098469e+002	9.104991e+001	807	20.5	5.468230e+000	0	0	0	0	0	0	777.816	1	1	49.5074	20.3077
DATA	1182	14	77	0	0	A_04_P041038	ENSOCUT00000013711	11777.3	379.592	3.513597e+000	3.514416e+000	48	22	6.267429e+000	0	0	0	0	0	0	2.74271	0	0	49.5074	22.3143
DATA	1183	14	78	0	0	A_04_P030355	DN885106	11802	379.828	1.011577e+002	1.072225e+001	128	20	6.602709e+000	0	0	0	0	0	0	83.8246	1	1	45.4864	20.7813
DATA	1184	14	79	0	0	A_04_P031978	ENSOCUT00000002841	11827.6	379.844	1.520722e+002	1.563182e+001	175.5	22	4.857577e+000	0	0	0	0	0	0	123.797	1	1	49.8279	22.1034
DATA	1185	14	80	0	0	A_04_P009736	DN881607	11853.4	379.573	7.443517e+004	7.443518e+003	57723	22	6.850163e+000	0	0	0	0	0	0	59429.1	1	1	57.5363	22.5161
DATA	1186	14	81	66	1	DarkCorner	DarkCorner	11878.6	379.573	3.780815e+000	3.765411e+000	37.5	20	8.933840e+000	0	0	0	0	0	0	-8.14406	0	0	57.5363	21.5357
DATA	1187	14	82	66	1	DarkCorner	DarkCorner	11904.1	379.815	3.865114e+000	3.849368e+000	40	20	5.909575e+000	0	0	0	0	0	0	-5.11433	0	0	50.4627	20.6667
DATA	1188	14	83	66	1	DarkCorner	DarkCorner	11929.5	379.817	3.958054e+000	3.941929e+000	36	19	6.700673e+000	0	0	0	0	0	0	-8.47881	0	0	51.0895	19.5517
DATA	1189	14	84	66	1	DarkCorner	DarkCorner	11954.8	379.805	4.059183e+000	4.042646e+000	40	20	5.629046e+000	0	0	0	0	0	0	-5.79051	0	0	51.0895	19.6154
DATA	1190	14	85	66	1	DarkCorner	DarkCorner	11980.3	380	4.171188e+000	4.154195e+000	38	18	5.012426e+000	0	0	0	0	0	0	-7.39378	0	0	49.5074	18.127
DATA	1191	15	1	66	1	DarkCorner	DarkCorner	9834.29	384.987	3.477933e+000	3.463764e+000	39	17	5.437157e+000	0	0	0	0	0	0	-6.03606	0	0	49.1849	17.3003
DATA	1192	15	2	66	1	DarkCorner	DarkCorner	9859.87	385.385	3.423178e+000	3.409232e+000	38	18.5	5.854215e+000	0	0	0	0	0	0	-5.39921	0	0	50.1463	18.9706
DATA	1193	15	3	66	1	DarkCorner	DarkCorner	9885.02	385.438	3.374602e+000	3.360854e+000	36.5	20	7.050951e+000	0	0	0	0	0	0	-7.53078	0	0	50.7771	20.8182
DATA	1194	15	4	66	1	DarkCorner	DarkCorner	9911.08	385.39	3.329200e+000	3.315637e+000	40	20.5	6.347016e+000	0	0	0	0	0	0	-4.47736	0	0	49.5074	20.35
DATA	1195	15	5	66	1	DarkCorner	DarkCorner	9935.89	385.5	3.290092e+000	3.276688e+000	38	19	6.734506e+000	0	0	0	0	0	0	-6.57086	0	0	56.9804	19.7436
DATA	1196	15	6	0	0	A_04_P075297	ENSOCUT00000011074	9961.18	385.364	1.187907e+002	1.231326e+001	151	19.5	7.647543e+000	0	0	0	0	0	0	107.972	1	1	49.8279	20.5278
DATA	1197	15	7	0	0	A_04_P056008	ENSOCUT00000014900	9986.38	385.532	3.826061e+001	4.993557e+000	79	21	6.774522e+000	0	0	0	0	0	0	35.1241	1	1	49.8279	21.9063
DATA	1198	15	8	0	0	A_04_P054439	ENSOCUT00000010444	10012.1	385.5	8.295570e+000	3.285994e+000	53	19.5	6.450138e+000	0	0	0	0	0	0	7.68574	1	0	56.9804	20.8235
DATA	1199	15	9	0	0	A_04_P050160	A_04_P050160	10037.4	385.763	7.420027e+002	7.426726e+001	736	21	7.096043e+000	0	0	0	0	0	0	693.094	1	1	49.1849	20.9688
DATA	1200	15	10	0	0	A_04_P023191	ENSOCUT00000011194	10062.7	385.598	3.345959e+002	3.360575e+001	359	18	6.159691e+000	0	0	0	0	0	0	314.826	1	1	51.0895	19.3571
DATA	1201	15	11	0	0	A_04_P033382	ENSOCUT00000000998	10088.2	385.582	1.260550e+002	1.298353e+001	160.5	22	5.717674e+000	0	0	0	0	0	0	119.392	1	1	50.4627	21.3929
DATA	1202	15	12	0	0	A_04_P002857	NM_001082721	10113.4	385.782	4.281968e+002	4.293119e+001	442	21	8.875289e+000	0	0	0	0	0	0	407.928	1	1	50.1463	22.9565
DATA	1203	15	13	0	0	A_04_P050378	ENSOCUT00000014325	10139	385.545	8.763029e+002	8.768427e+001	872	21	6.217622e+000	0	0	0	0	0	0	839.141	1	1	55.8519	20.6
DATA	1204	15	14	0	0	A_04_P059266	ENSOCUT00000010620	10164.5	385.648	4.660617e+000	3.097543e+000	51	22	5.689937e+000	0	0	0	0	0	0	4.48337	1	0	65	20.1538
DATA	1205	15	15	0	0	A_04_P030097	DN882386	10189.6	385.573	1.323106e+001	3.324975e+000	58	22	5.371370e+000	0	0	0	0	0	0	12.7775	1	0	57.5363	20.5806
DATA	1206	15	16	0	0	A_04_P098837	ENSOCUT00000006091	10215	385.541	1.364792e+003	1.365131e+002	1341	23.5	1.055554e+001	0	0	0	0	0	0	1322.53	1	1	48.5334	24.5
DATA	1207	15	17	0	0	A_04_P085417	ENSOCUT00000013797	10240.6	385.573	1.004546e+003	1.005003e+002	1008	20.5	7.048115e+000	0	0	0	0	0	0	976.316	1	1	57.5363	21.25
DATA	1208	15	18	0	0	A_04_P002788	NM_001082384	10266.1	385.614	7.073859e+002	7.080317e+001	717	22	7.169158e+000	0	0	0	0	0	0	689.225	1	1	57.259	22.2857
DATA	1209	15	19	0	0	A_04_P029118	ENSOCUT00000012373	10291.2	386.029	2.007164e+003	2.007390e+002	1988	20	7.774507e+000	0	0	0	0	0	0	1959.75	1	1	46.8651	20.7353
DATA	1210	15	20	0	0	A_04_P041719	A_04_P041719	10316.6	385.702	4.302318e+003	4.302424e+002	4225	19	8.158227e+000	0	0	0	0	0	0	4207.72	1	1	53.8203	21.84
DATA	1211	15	21	0	0	A_04_P025258	ENSOCUT00000011398	10341.9	385.722	7.228900e+003	7.228962e+002	7091	21	5.938790e+000	0	0	0	0	0	0	7079.66	1	1	47.8731	20.75
DATA	1212	15	22	0	0	A_04_P060653	ENSOCUT00000013225	10367.5	386	1.831112e+001	3.518550e+000	64	22	7.281610e+000	0	0	0	0	0	0	17.9533	1	1	54.1152	21.9143
DATA	1213	15	23	0	0	A_04_P070047	ENSOCUT00000008032	10393	386	3.444780e+001	4.569348e+000	79	23	5.415040e+000	0	0	0	0	0	0	33.8023	1	1	65	22.4138
DATA	1214	15	24	0	0	A_04_P094903	ENSOCUT00000000575	10418.1	386	9.201518e+003	9.201567e+002	8918	22	4.479290e+000	0	0	0	0	0	0	9034.33	1	1	48.5334	21.7241
DATA	1215	15	25	0	1	ETG05_36762	ETG05_36762	10443.8	385.929	2.835023e+001	4.127050e+000	72.5	21	5.636503e+000	0	0	0	0	0	0	27.8457	1	1	46.8651	20.6875
DATA	1216	15	26	0	0	A_04_P031523	A_04_P031523	10469.5	386	3.010816e+000	2.998550e+000	42	20.5	3.096978e+000	0	0	0	0	0	0	-3.63821	0	0	54.1152	20.9643
DATA	1217	15	27	0	0	A_04_P054099	ENSOCUT00000017481	10494.3	386	4.781909e+003	4.782003e+002	4660	25	4.819831e+000	0	0	0	0	0	0	4698.08	1	1	49.1849	24
DATA	1218	15	28	0	0	A_04_P084061	ENSOCUT00000002372	10519.8	386.116	2.753050e+003	2.753213e+002	2717	21	6.113974e+000	0	0	0	0	0	0	2704.64	1	1	46.5243	21.5455
DATA	1219	15	29	0	0	A_04_P016229	ENSOCUT00000001747	10545.5	386	1.451940e+001	3.332071e+000	60	18	6.486819e+000	0	0	0	0	0	0	14.2615	1	0	54.1152	19.6897
DATA	1220	15	30	0	0	A_04_P095047	XM_002714238	10570.7	385.8	3.012177e+000	2.999906e+000	41	19.5	5.702849e+000	0	0	0	0	0	0	-4.99084	0	0	45.4864	19.3214
DATA	1221	15	31	0	0	A_04_P014856	AY171906	10596.1	386.192	3.036558e+003	3.036706e+002	3044.5	18.5	5.499959e+000	0	0	0	0	0	0	2980.99	1	1	47.5395	19.5882
DATA	1222	15	32	0	0	A_04_P050697	ENSOCUT00000003512	10621.4	386.306	3.965840e+003	3.965953e+002	3848	21.5	5.551846e+000	0	0	0	0	0	0	3891.91	1	1	52.0157	21.0667
DATA	1223	15	33	0	0	A_04_P008422	A_04_P008422	10647	386.319	1.268153e+001	3.259756e+000	58.5	19	6.154864e+000	0	0	0	0	0	0	12.4402	1	0	65	21
DATA	1224	15	34	0	0	A_04_P015865	AY175475	10672.5	386.352	1.271113e+001	3.262046e+000	58	22	5.347759e+000	0	0	0	0	0	0	12.4641	1	0	57.5363	21.7931
DATA	1225	15	35	0	0	A_04_P032667	NM_001256300	10697.6	386.462	1.738021e+001	3.471775e+000	60.5	20	5.148294e+000	0	0	0	0	0	0	17.0356	1	1	50.4627	21.1724
DATA	1226	15	36	0	0	A_04_P089253	ENSOCUT00000011066	10722.9	386.513	5.661835e+002	5.669813e+001	607.5	20.5	7.192556e+000	0	0	0	0	0	0	554.729	1	1	50.1463	21.5938
DATA	1227	15	37	0	0	A_04_P051279	ENSOCUT00000006067	10748.5	386.197	4.030932e+001	5.029549e+000	87.5	19	5.002856e+000	0	0	0	0	0	0	39.4763	1	1	46.1809	20.0286
DATA	1228	15	38	0	0	A_04_P050772	ENSOCUT00000016989	10774	386.455	2.692202e+001	4.037637e+000	72	19	6.944183e+000	0	0	0	0	0	0	26.356	1	1	55.8519	20.3103
DATA	1229	15	39	0	0	A_04_P035927	A_04_P035927	10799.6	386.63	3.022462e+000	3.010148e+000	45	20	7.966804e+000	0	0	0	0	0	0	-1.00892	0	0	51.0895	21.4054
DATA	1230	15	40	0	0	A_04_P016879	EB385080	10824.2	386.247	8.018772e+002	8.024424e+001	841	21	6.964992e+000	0	0	0	0	0	0	784.445	1	1	48.2044	21.9444
DATA	1231	15	41	0	0	A_04_P076947	A_04_P076947	10850.4	386.427	3.024558e+000	3.024553e+000	50	21	6.269071e+000	0	0	0	0	0	0	2.66664	0	0	57.5363	21.8235
DATA	1232	15	42	0	0	A_04_P084827	ENSOCUT00000000098	10875.6	386.427	3.120617e+001	4.337886e+000	77.5	20	5.554467e+000	0	0	0	0	0	0	30.509	1	1	65	20.0286
DATA	1233	15	43	0	0	A_04_P069919	ENSOCUT00000009612	10901	386.455	4.573212e+001	5.477077e+000	91	22.5	7.334743e+000	0	0	0	0	0	0	44.6978	1	1	55.8519	23.9615
DATA	1234	15	44	0	0	A_04_P067352	ENSOCUT00000002684	10926.1	386.419	4.768279e+003	4.768374e+002	4679	17	6.710327e+000	0	0	0	0	0	0	4659.18	1	1	48.8603	19.5185
DATA	1235	15	45	0	0	A_04_P063563	ENSOCUT00000007941	10951.4	386.382	7.116170e+001	7.728759e+000	115	23	6.970459e+000	0	0	0	0	0	0	69.515	1	1	49.5074	22.0714
DATA	1236	15	46	0	0	A_04_P057482	A_04_P057482	10977.3	386.5	2.382725e+003	2.382915e+002	2334	22	5.524224e+000	0	0	0	0	0	0	2326.99	1	1	57.5363	22.2727
DATA	1237	15	47	0	0	A_04_P058094	ENSOCUT00000012575	11002.2	386.338	8.087476e+002	8.093102e+001	797	20	5.672697e+000	0	0	0	0	0	0	789.604	1	1	48.8603	21.4444
DATA	1238	15	48	0	0	A_04_P035192	A_04_P035192	11027.9	386.5	9.570670e+001	1.003527e+001	140	20	6.305996e+000	0	0	0	0	0	0	93.4149	1	1	56.9804	20.9677
DATA	1239	15	49	0	0	A_04_P074472	ENSOCUT00000012593	11053.4	386.427	8.091877e+001	8.636762e+000	123	22	6.625775e+000	0	0	0	0	0	0	78.9538	1	1	65	22.3514
DATA	1240	15	50	0	0	A_04_P081858	XM_002713636	11078.6	386.427	7.194750e+001	7.802988e+000	116	22	6.347466e+000	0	0	0	0	0	0	70.1733	1	1	57.5363	22.0968
DATA	1241	15	51	0	0	A_04_P085894	ENSOCUT00000014446	11104.1	386.5	3.034026e+000	3.022918e+000	47	21.5	5.206259e+000	0	0	0	0	0	0	0.848379	0	0	65	21.85
DATA	1242	15	52	0	0	A_04_P010552	DN884561	11129.5	386.5	6.055320e+001	6.768116e+000	109	19	4.673426e+000	0	0	0	0	0	0	59.0008	1	1	57.5363	20.1818
DATA	1243	15	53	0	0	A_04_P006546	A_04_P006546	11154.9	386.5	5.459285e+002	5.467661e+001	581	20	7.366717e+000	0	0	0	0	0	0	531.582	1	1	56.9804	20.75
DATA	1244	15	54	0	0	A_04_P069014	XM_002713859	11179.8	386.587	6.205770e+001	6.904938e+000	105	22	6.987896e+000	0	0	0	0	0	0	60.3806	1	1	49.1849	22.6429
DATA	1245	15	55	0	0	A_04_P058743	ENSOCUT00000016912	11205.4	386.696	9.405033e+002	9.409914e+001	948	18.5	5.258905e+000	0	0	0	0	0	0	914.224	1	1	53.2255	18.7857
DATA	1246	15	56	0	0	A_04_P089735	ENSOCUT00000001072	11231.2	386.679	3.046414e+000	3.034003e+000	45	21	5.657300e+000	0	0	0	0	0	0	-1.57599	0	0	50.7771	19.6286
DATA	1247	15	57	0	0	A_04_P075732	ENSOCUT00000001321	11255.9	386.526	3.196585e+003	3.196729e+002	2983.5	20	6.066749e+000	0	0	0	0	0	0	3099.54	1	1	50.1463	21.0313
DATA	1248	15	58	0	0	A_04_P038087	A_04_P038087	11281.7	386.5	3.076935e+000	3.058499e+000	50.5	19.5	7.360660e+000	0	0	0	0	0	0	2.97869	1	0	57.5363	20.4
DATA	1249	15	59	0	0	A_04_P032154	EB376634	11307.4	386.573	3.407561e+001	4.572333e+000	78.5	20	6.406507e+000	0	0	0	0	0	0	32.9254	1	1	57.5363	21.28
DATA	1250	15	60	0	0	A_04_P091863	ENSOCUT00000007037	11332.6	386.573	4.136657e+000	3.083205e+000	50	20	7.232759e+000	0	0	0	0	0	0	3.98839	1	0	65	21.2069
DATA	1251	15	61	0	0	A_04_P066421	ENSOCUT00000000723	11357.7	386.742	9.016508e+001	9.522533e+000	135.5	19.5	7.034888e+000	0	0	0	0	0	0	86.7192	1	1	44.4243	20.6
DATA	1252	15	62	0	0	A_04_P054206	ENSOCUT00000012412	11383.4	386.573	5.100843e+000	3.114052e+000	51	18	6.255410e+000	0	0	0	0	0	0	4.89134	1	0	57.5363	19.1111
DATA	1253	15	63	0	0	A_04_P024251	A_04_P024251	11408.6	386.573	3.094749e+000	3.086956e+000	51	21	4.914034e+000	0	0	0	0	0	0	1.6473	0	0	57.5363	21.0909
DATA	1254	15	64	0	0	A_04_P087074	ENSOCUT00000009644	11434.1	386.833	3.270310e+002	3.284911e+001	356	22	6.507135e+000	0	0	0	0	0	0	311.393	1	1	46.8651	22.697
DATA	1255	15	65	0	0	A_04_P060381	ENSOCUT00000001776	11459.6	386.573	2.881726e+002	2.898430e+001	306	21	6.304795e+000	0	0	0	0	0	0	273.199	1	1	65	20.3529
DATA	1256	15	66	0	0	A_04_P061359	ENSOCUT00000001624	11485	386.545	3.135179e+000	3.122406e+000	46	22	6.031399e+000	0	0	0	0	0	0	-0.166117	0	0	55.8519	22.7222
DATA	1257	15	67	0	0	A_04_P008856	DN887460	11510.5	386.648	4.262451e+000	3.168273e+000	50	22	6.068980e+000	0	0	0	0	0	0	3.99953	1	0	57.5363	21.2414
DATA	1258	15	68	0	0	A_04_P032473	EB381758	11535.5	387.072	3.806301e+002	3.819380e+001	399	22	6.629659e+000	0	0	0	0	0	0	355.048	1	1	50.4627	22.7857
DATA	1259	15	69	0	0	A_04_P004643	NM_001082728	11561.3	387.25	1.127281e+002	1.171271e+001	153	22	5.078007e+000	0	0	0	0	0	0	104.432	1	1	46.1809	21.8846
DATA	1260	15	70	0	0	A_04_P065272	ENSOCUT00000007543	11586.5	386.648	2.671764e+002	2.690907e+001	293	22.5	5.370168e+000	0	0	0	0	0	0	245.644	1	1	57.5363	22
DATA	1261	15	71	0	0	A_04_P087438	ENSOCUT00000016398	11612	386.681	3.244152e+000	3.230935e+000	41	20	6.918593e+000	0	0	0	0	0	0	-5.47662	0	0	58.0869	21.5625
DATA	1262	15	72	0	0	A_04_P091259	ENSOCUT00000006671	11637	387	8.252865e+003	8.252930e+002	7269	21	5.819536e+000	0	0	0	0	0	0	7457.34	1	1	46.8651	21.3947
DATA	1263	15	73	0	0	A_04_P098588	ENSOCUT00000003637	11662.5	387	4.826525e+002	4.837747e+001	483	22	1.110240e+001	0	0	0	0	0	0	431.737	1	1	54.1152	26.1786
DATA	1264	15	74	0	0	A_04_P056647	XM_002711475	11688.1	387.079	2.714536e+003	2.714741e+002	2371	22	5.558976e+000	0	0	0	0	0	0	2401.3	1	1	51.7088	21.5313
DATA	1265	15	75	0	0	A_04_P062497	ENSOCUT00000016049	11713.5	387.179	5.401041e+001	6.366468e+000	90	20	6.045347e+000	0	0	0	0	0	0	47.2043	1	1	49.1849	19.5714
DATA	1266	15	76	0	0	A_04_P010478	XR_085086	11738.6	387.092	1.156870e+004	1.156875e+003	9703	20.5	5.554571e+000	0	0	0	0	0	0	9979.74	1	1	49.1849	20.375
DATA	1267	15	77	0	0	A_04_P026871	EB372887	11764.1	387.104	8.172578e+002	8.179918e+001	726	21	5.667558e+000	0	0	0	0	0	0	694.928	1	1	46.8651	20.9394
DATA	1268	15	78	0	0	A_04_P099057	A_04_P099057	11789.7	387.179	4.188462e+001	5.470628e+000	82	22	6.474101e+000	0	0	0	0	0	0	35.0607	1	1	49.1849	20.7742
DATA	1269	15	79	0	0	A_04_P095277	ENSOCUT00000016223	11814.9	386.936	3.593557e+000	3.578917e+000	41	19.5	6.056819e+000	0	0	0	0	0	0	-3.12872	0	0	47.8731	19.7333
DATA	1270	15	80	0	0	A_04_P088989	ENSOCUT00000010543	11840.4	386.973	4.180270e+003	4.180429e+002	3330	22	6.070199e+000	0	0	0	0	0	0	3378.39	1	1	48.5334	22.7742
DATA	1271	15	81	0	0	A_04_P006682	EB375941	11865.9	387.386	1.912144e+001	4.180192e+000	62	20	4.874948e+000	0	0	0	0	0	0	15.1533	1	1	57.259	19.9063
DATA	1272	15	82	66	1	DarkCorner	DarkCorner	11891.5	387.352	3.813023e+000	3.797489e+000	38	21	8.561248e+000	0	0	0	0	0	0	-8.17293	0	0	57.5363	22.0357
DATA	1273	15	83	66	1	DarkCorner	DarkCorner	11916.7	387.231	3.900509e+000	3.884619e+000	38	22	6.185355e+000	0	0	0	0	0	0	-7.5249	0	0	50.1463	21.5172
DATA	1274	15	84	66	1	DarkCorner	DarkCorner	11942.4	387.404	3.997676e+000	3.981389e+000	38	18.5	7.212986e+000	0	0	0	0	0	0	-6.74759	0	0	57.8122	19.875
DATA	1275	15	85	66	1	DarkCorner	DarkCorner	11967.5	387.352	4.102703e+000	4.085988e+000	35.5	17	4.651847e+000	0	0	0	0	0	0	-7.6041	0	0	57.5363	17.3077
DATA	1276	16	1	66	1	DarkCorner	DarkCorner	9846.8	393.247	3.445741e+000	3.431703e+000	37	19	5.519152e+000	0	0	0	0	0	0	-4.6493	0	0	49.5074	18.8929
DATA	1277	16	2	66	1	DarkCorner	DarkCorner	9872.73	393.078	3.393387e+000	3.379563e+000	39	17	6.309747e+000	0	0	0	0	0	0	-6.23706	0	0	52.6241	18.2903
DATA	1278	16	3	66	1	DarkCorner	DarkCorner	9898.02	393.148	3.347103e+000	3.333467e+000	38	20	6.433819e+000	0	0	0	0	0	0	-7.46453	0	0	49.5074	20.1053
DATA	1279	16	4	66	1	DarkCorner	DarkCorner	9923.42	392.573	3.305459e+000	3.291992e+000	36.5	20	6.720344e+000	0	0	0	0	0	0	-6.99661	0	0	57.5363	19.8857
DATA	1280	16	5	0	0	A_04_P093622	A_04_P093622	9948.5	393	1.785299e+001	3.712041e+000	60.5	20	7.942334e+000	0	0	0	0	0	0	16.1595	1	1	54.1152	21.5143
DATA	1281	16	6	0	0	A_04_P034017	ENSOCUT00000013871	9974	393	7.220514e+000	3.300401e+000	50.5	20.5	6.782120e+000	0	0	0	0	0	0	6.60477	1	0	65	21.9474
DATA	1282	16	7	0	0	A_04_P048126	ENSOCUT00000009868	9999.24	393	2.787647e+003	2.787830e+002	2594	20	6.306026e+000	0	0	0	0	0	0	2574.13	1	1	46.8651	21.4524
DATA	1283	16	8	0	0	A_04_P010185	DN885348	10024.5	393	1.295421e+003	1.295807e+002	1239.5	18	6.180615e+000	0	0	0	0	0	0	1206.47	1	1	48.5334	19
DATA	1284	16	9	0	0	A_04_P035707	ENSOCUT00000025740	10050.1	393.1	3.151291e+000	3.138452e+000	43	18	5.987466e+000	0	0	0	0	0	0	-2.86254	0	0	46.8651	18.7241
DATA	1285	16	10	0	0	A_04_P075608	ENSOCUT00000014333	10075.3	393.012	3.129714e+000	3.116964e+000	45.5	21	5.690210e+000	0	0	0	0	0	0	-0.116546	0	0	49.1849	20.6129
DATA	1286	16	11	0	0	A_04_P022714	XR_085537	10100.8	393.093	8.981401e+002	8.986741e+001	886.5	22	8.065934e+000	0	0	0	0	0	0	854.103	1	1	48.2044	22.1739
DATA	1287	16	12	0	0	A_04_P035655	ENSOCUT00000013603	10126.2	393.084	8.695905e+003	8.695960e+002	8144	21.5	7.426793e+000	0	0	0	0	0	0	8314.93	1	1	49.8279	22.5625
DATA	1288	16	13	0	0	A_04_P073649	ENSOCUT00000014881	10151.7	393.03	4.152116e+004	4.152117e+003	40344	21.5	5.202258e+000	0	0	0	0	0	0	39894.2	1	1	45.835	20.2143
DATA	1289	16	14	0	0	A_04_P047959	ENSOCUT00000010555	10177.2	393.11	2.700965e+002	2.718165e+001	296	23	6.500493e+000	0	0	0	0	0	0	260.616	1	1	47.8731	20.4444
DATA	1290	16	15	0	0	A_04_P025263	EB374694	10202.5	393.352	8.777896e+001	9.289989e+000	128	22.5	9.014270e+000	0	0	0	0	0	0	85.0097	1	1	57.5363	23.0313
DATA	1291	16	16	0	0	A_04_P003236	NM_001082022	10227.9	393.386	3.044604e+000	3.032200e+000	42	22.5	7.588125e+000	0	0	0	0	0	0	-3.0875	0	0	65	21.9688
DATA	1292	16	17	0	0	A_04_P026924	EB372846	10253.5	393.352	3.036408e+000	3.024037e+000	44	21.5	5.627911e+000	0	0	0	0	0	0	-1.46685	0	0	57.5363	20.9375
DATA	1293	16	18	0	0	A_04_P071794	ENSOCUT00000002338	10278.6	393.427	5.170319e+000	3.061259e+000	51	22	5.230679e+000	0	0	0	0	0	0	5.04786	1	0	57.5363	20.88
DATA	1294	16	19	0	0	A_04_P014919	AY175490	10304.4	393.427	3.023871e+000	3.011552e+000	47.5	18	5.317437e+000	0	0	0	0	0	0	-0.325963	0	0	57.5363	18.1429
DATA	1295	16	20	0	0	A_04_P081647	ENSOCUT00000016721	10329.2	393.108	6.825536e+001	7.458634e+000	110	20	6.175926e+000	0	0	0	0	0	0	66.8621	1	1	47.8731	20.5278
DATA	1296	16	21	0	0	A_04_P011945	DN881991	10354.9	393.386	2.255112e+001	3.755803e+000	68	22	6.424800e+000	0	0	0	0	0	0	22.1186	1	1	65	21.1463
DATA	1297	16	22	0	0	A_04_P062697	NM_001171338	10380.4	393.427	4.980141e+000	3.041652e+000	50	23	6.367977e+000	0	0	0	0	0	0	4.88921	1	0	57.5363	22.6364
DATA	1298	16	23	0	0	A_04_P049619	ENSOCUT00000000519	10405.4	393.329	1.313829e+004	1.313833e+003	12809	23	3.864481e+000	0	0	0	0	0	0	12907	1	1	49.5074	22.25
DATA	1299	16	24	0	0	A_04_P048437	ENSOCUT00000014974	10431.4	393.427	3.803004e+001	4.842083e+000	85	21.5	5.364105e+000	0	0	0	0	0	0	37.3787	1	1	65	20.8824
DATA	1300	16	25	0	0	A_04_P086973	ENSOCUT00000007643	10456.6	393.512	4.658263e+002	4.667889e+001	484	21	5.765320e+000	0	0	0	0	0	0	457.978	1	1	52.3208	21.1034
DATA	1301	16	26	0	0	A_04_P020157	EB372747	10481.9	393.5	4.298701e+003	4.298805e+002	4198	25	6.158131e+000	0	0	0	0	0	0	4226.77	1	1	56.9804	23.4516
DATA	1302	16	27	0	1	RC7	RC7	10507.4	393.427	3.008286e+000	2.996030e+000	38	25	6.984290e+000	0	0	0	0	0	0	-8.03968	0	0	57.5363	24.303
DATA	1303	16	28	0	0	A_04_P025129	EB374822	10532.4	393.482	1.310516e+004	1.310520e+003	13129	19	5.759610e+000	0	0	0	0	0	0	12884	1	1	52.6241	20.0571
DATA	1304	16	29	0	0	A_04_P041389	A_04_P041389	10558.2	393.506	5.706759e+000	3.050908e+000	52	21	5.975673e+000	0	0	0	0	0	0	5.60919	1	0	51.0895	20.0313
DATA	1305	16	30	0	0	A_04_P006606	DN889819	10583.5	393.5	3.010202e+000	2.997938e+000	41	20	6.217907e+000	0	0	0	0	0	0	-3.99149	0	0	57.5363	19.9355
DATA	1306	16	31	0	0	A_04_P030208	DN883515	10608.9	393.5	5.626911e+001	6.376206e+000	101	21	5.735229e+000	0	0	0	0	0	0	55.2717	1	1	65	20.6786
DATA	1307	16	32	0	0	A_04_P088277	ENSOCUT00000017633	10633.8	393.481	9.209073e+002	9.213959e+001	914	18	6.372319e+000	0	0	0	0	0	0	904.24	1	1	49.8279	19.1613
DATA	1308	16	33	0	0	A_04_P046064	XR_085100	10659.6	393.59	3.154082e+003	3.154225e+002	3147.5	21	5.521804e+000	0	0	0	0	0	0	3095.74	1	1	51.7088	21.0968
DATA	1309	16	34	0	0	A_04_P096022	ENSOCUT00000017808	10684.9	393.494	4.468610e+001	5.383697e+000	89.5	21.5	5.347229e+000	0	0	0	0	0	0	43.8408	1	1	49.5074	20.9167
DATA	1310	16	35	0	0	A_04_P069218	ENSOCUT00000000426	10710.7	393.718	3.016123e+000	3.003835e+000	43.5	19	4.779116e+000	0	0	0	0	0	0	-1.00135	0	0	51.4001	20.1071
DATA	1311	16	36	0	0	A_04_P009356	A_04_P009356	10735.7	393.5	2.132388e+001	3.684813e+000	67	19	6.909041e+000	0	0	0	0	0	0	20.9031	1	1	57.5363	20.2121
DATA	1312	16	37	0	0	A_04_P033866	A_04_P033866	10761.4	393.873	3.223249e+001	4.407575e+000	77	20	5.454514e+000	0	0	0	0	0	0	31.5848	1	1	47.5395	20.8
DATA	1313	16	38	0	0	A_04_P056363	A_04_P056363	10786.5	393.5	1.953935e+003	1.954166e+002	1951	19	5.614136e+000	0	0	0	0	0	0	1913.88	1	1	49.1849	19.5
DATA	1314	16	39	0	0	A_04_P100811	ENSOCUT00000002076	10811.9	393.726	8.778214e+002	8.783368e+001	900	19	7.093673e+000	0	0	0	0	0	0	859.539	1	1	48.2044	21.0345
DATA	1315	16	40	1028	1	(+)E1A_r60_a135	E1A_r60_a135	10837.5	393.5	3.021862e+000	3.009551e+000	37	20	6.228344e+000	0	0	0	1	0	0	-8.48018	0	0	57.5363	20.913
DATA	1316	16	41	0	0	A_04_P011933	DN882011	10862.3	393.986	3.156154e+001	4.361566e+000	77.5	19	5.486491e+000	0	0	0	0	0	0	30.8854	1	1	47.2035	19.1111
DATA	1317	16	42	0	0	A_04_P027677	ENSOCUT00000030944	10888.4	393.573	1.303631e+005	1.303631e+004	129957	21	7.470102e+000	0	1	0	0	0	0	127527	1	1	57.5363	20.9375
DATA	1318	16	43	0	0	A_04_P089628	A_04_P089628	10913.5	393.762	2.066831e+002	2.088664e+001	251	20	5.578403e+000	0	0	0	0	0	0	202.138	1	1	51.0895	20.8696
DATA	1319	16	44	0	0	A_04_P013262	AF014682	10939	393.545	1.021092e+002	1.064614e+001	140	19	6.785025e+000	0	0	0	0	0	0	99.8356	1	1	55.8519	20.3548
DATA	1320	16	45	0	0	A_04_P011133	ENSOCUT00000004208	10964.3	394.095	8.830827e+003	8.830878e+002	8535	21	5.614510e+000	0	0	0	0	0	0	8632.55	1	1	48.8603	20.9091
DATA	1321	16	46	0	0	A_04_P012486	ENSOCUT00000007872	10989.6	393.573	2.165066e+001	3.711364e+000	69	22.5	5.345883e+000	0	0	0	0	0	0	21.158	1	1	57.5363	22.5385
DATA	1322	16	47	0	0	A_04_P069340	A_04_P069340	11015.3	393.813	3.027500e+000	3.028089e+000	50	20	7.573628e+000	0	0	0	0	0	0	2.73033	0	0	49.1849	21.7879
DATA	1323	16	48	0	0	A_04_P044387	ENSOCUT00000007106	11040.1	393.841	4.917842e+003	4.917935e+002	5004.5	22	6.806075e+000	0	0	0	0	0	0	4803.34	1	1	46.8651	22.4138
DATA	1324	16	49	0	0	A_04_P042727	ENSOCUT00000004386	11066	393.545	3.029541e+000	3.017294e+000	46	22	6.010899e+000	0	0	0	0	0	0	0.234317	0	0	65	21.641
DATA	1325	16	50	0	0	A_04_P099734	ENSOCUT00000012562	11091.1	394.014	1.020375e+002	1.064078e+001	144	21	4.862800e+000	0	0	0	0	0	0	99.5893	1	1	46.8651	20.8056
DATA	1326	16	51	0	0	A_04_P008455	DN887873	11116.6	393.573	1.425147e+001	3.339246e+000	59	19	4.952245e+000	0	0	0	0	0	0	13.9021	1	0	57.5363	20.4839
DATA	1327	16	52	0	0	A_04_P055922	ENSOCUT00000013342	11141.7	393.8	1.398245e+004	1.398249e+003	13611	21.5	6.177005e+000	0	0	0	0	0	0	13632.2	1	1	49.1849	21.3462
DATA	1328	16	53	0	0	A_04_P012372	DN886994	11167.3	393.974	7.586525e+003	7.586585e+002	7082	22	8.569445e+000	0	0	0	0	0	0	7391.43	1	1	49.1849	21.6538
DATA	1329	16	54	0	0	A_04_P000006	NM_001082390	11192.6	394	1.607208e+002	1.635449e+001	205	21	6.320855e+000	0	0	0	0	0	0	156.457	1	1	49.1849	21.1034
DATA	1330	16	55	0	0	A_04_P020531	EB379566	11218.2	394	2.111542e+002	2.133159e+001	249.5	20.5	5.813985e+000	0	0	0	0	0	0	205.342	1	1	49.1849	19.9375
DATA	1331	16	56	0	0	A_04_P057287	ENSOCUT00000011750	11243.4	394.092	2.240694e+002	2.261126e+001	262	18	5.230597e+000	0	0	0	0	0	0	217.643	1	1	49.1849	19.6774
DATA	1332	16	57	0	0	A_04_P091652	ENSOCUT00000015718	11268.9	394	2.617990e+003	2.618166e+002	2572	20	6.051841e+000	0	0	0	0	0	0	2539.2	1	1	48.5334	20.7353
DATA	1333	16	58	0	0	A_04_P051898	ENSOCUT00000006128	11294.6	393.873	3.054942e+000	3.042497e+000	45	19	5.650864e+000	0	0	0	0	0	0	-3.50198	0	0	47.5395	19.3529
DATA	1334	16	59	0	0	A_04_P090542	ENSOCUT00000016530	11319.5	394.12	9.382973e+001	9.865721e+000	136	20	5.620729e+000	0	0	0	0	0	0	90.6745	1	1	48.8603	20.5
DATA	1335	16	60	0	0	A_04_P089818	ENSOCUT00000015420	11345.5	394	3.068095e+000	3.055595e+000	42.5	19	5.641813e+000	0	0	0	0	0	0	-3.98326	0	0	54.1152	18.4828
DATA	1336	16	61	0	0	A_04_P077080	ENSOCUT00000006593	11370.4	394.014	6.788823e+003	6.788892e+002	6547	17.5	7.797435e+000	0	0	0	0	0	0	6527.77	1	1	48.2044	19.6
DATA	1337	16	62	0	0	A_04_P078692	A_04_P078692	11396.4	394.069	3.918283e+001	4.979735e+000	83	20	5.994262e+000	0	0	0	0	0	0	37.5582	1	1	53.8203	19.7419
DATA	1338	16	63	0	0	A_04_P070362	ENSOCUT00000008176	11421.5	393.957	7.683872e+000	3.178284e+000	52	21	5.231932e+000	0	0	0	0	0	0	7.33958	1	0	47.8731	21.4571
DATA	1339	16	64	0	0	A_04_P102412	ENSOCUT00000004438	11446.9	394.375	5.352814e+001	6.183744e+000	94	22	6.775481e+000	0	0	0	0	0	0	50.9293	1	1	50.1463	21.9167
DATA	1340	16	65	0	0	A_04_P043957	ENSOCUT00000007515	11472.4	394.5	7.487272e+000	3.199011e+000	53	21	4.992467e+000	0	0	0	0	0	0	7.09165	1	0	49.8279	21.4839
DATA	1341	16	66	0	0	A_04_P059773	ENSOCUT00000003994	11497.4	394.36	1.255507e+002	1.293834e+001	167.5	22.5	5.091006e+000	0	0	0	0	0	0	118.32	1	1	48.8603	22.2188
DATA	1342	16	67	0	0	A_04_P077077	ENSOCUT00000006593	11522.8	394.261	4.895390e+004	4.895391e+003	47003	20	7.145773e+000	0	0	0	0	0	0	45870.8	1	1	46.5243	21.2
DATA	1343	16	68	0	0	A_04_P015781	AY171886	11548.5	394.566	3.176881e+000	3.163939e+000	46	22	4.938547e+000	0	0	0	0	0	0	-0.285774	0	0	49.5074	21.4516
DATA	1344	16	69	0	0	A_04_P040891	A_04_P040891	11573.5	394.151	7.626503e+003	7.626569e+002	7175	22	5.185683e+000	0	0	0	0	0	0	7050.73	1	1	47.8731	21.25
DATA	1345	16	70	0	0	A_04_P060090	ENSOCUT00000002672	11599.4	394.427	5.530127e+000	3.259149e+000	51.5	23	6.833938e+000	0	0	0	0	0	0	5.07202	1	0	57.5363	22.2703
DATA	1346	16	71	0	0	A_04_P072937	ENSOCUT00000008229	11624.6	394.427	4.282827e+002	4.295063e+001	428	20	5.454469e+000	0	0	0	0	0	0	389.435	1	1	57.5363	21.4138
DATA	1347	16	72	0	0	A_04_P039492	ENSOCUT00000017167	11650	394.455	5.917980e+000	3.323953e+000	52	21	6.254649e+000	0	0	0	0	0	0	5.3299	1	0	55.8519	21.7222
DATA	1348	16	73	0	0	A_04_P095916	A_04_P095916	11675.5	394.352	3.319169e+000	3.305647e+000	41	24	1.271952e+001	0	0	0	0	1	0	-6.18528	0	0	57.5363	28.1154
DATA	1349	16	74	0	0	A_04_P033609	A_04_P033609	11700.7	394.5	9.459520e+000	3.474697e+000	56	21	7.067285e+000	0	0	0	0	0	0	8.3345	1	0	57.5363	20.4118
DATA	1350	16	75	0	0	A_04_P029292	EB379851	11726.4	394.427	1.558732e+002	1.595094e+001	184	20	6.680442e+000	0	0	0	0	0	0	135.592	1	1	65	20.9643
DATA	1351	16	76	0	0	A_04_P066603	ENSOCUT00000003834	11751.6	394.427	3.446776e+000	3.443997e+000	48	20.5	5.419764e+000	0	0	0	0	0	0	2.38829	0	0	57.5363	20.5769
DATA	1352	16	77	0	0	A_04_P073549	ENSOCUT00000017681	11777.1	394.5	2.905653e+002	2.926471e+001	291	20	6.198904e+000	0	0	0	0	0	0	245.65	1	1	56.9804	20.6563
DATA	1353	16	78	0	0	A_04_P008857	DN887460	11802.2	394.803	3.554676e+000	3.540205e+000	46	20	6.747879e+000	0	0	0	0	0	0	0.072139	0	0	48.8603	19.7353
DATA	1354	16	79	0	0	A_04_P090502	A_04_P090502	11827.5	394.5	5.106379e+003	5.106507e+002	4268.5	21	5.467549e+000	0	0	0	0	0	0	4175.43	1	1	49.1849	19.5862
DATA	1355	16	80	0	0	A_04_P077868	ENSOCUT00000005174	11853	394.5	2.718358e+003	2.718606e+002	2240	21	5.503291e+000	0	0	0	0	0	0	2181.08	1	1	51.0895	21.3
DATA	1356	16	81	0	0	A_04_P033021	ENSOCUT00000026718	11878.6	394.427	1.340974e+005	1.340974e+004	109104	21	8.131914e+000	0	0	0	0	0	0	105409	1	1	57.5363	22.5313
DATA	1357	16	82	66	1	DarkCorner	DarkCorner	11904.4	394.823	3.847146e+000	3.831472e+000	38	20.5	6.119124e+000	0	0	0	0	0	0	-7.46523	0	0	50.1463	21.0667
DATA	1358	16	83	66	1	DarkCorner	DarkCorner	11929.5	394.5	3.938057e+000	3.922013e+000	37	17	7.331243e+000	0	0	0	0	0	0	-8.09303	0	0	57.5363	19.3333
DATA	1359	16	84	66	1	DarkCorner	DarkCorner	11954.7	394.5	4.037676e+000	4.021227e+000	39	20	6.312513e+000	0	0	0	0	0	0	-6.97599	0	0	57.5363	19.75
DATA	1360	16	85	66	1	DarkCorner	DarkCorner	11979.9	394.89	4.146779e+000	4.129885e+000	36	18	5.474943e+000	0	0	0	0	0	0	-8.35306	0	0	51.0895	18.2717
DATA	1361	17	1	66	1	DarkCorner	DarkCorner	9834.79	400.407	3.467635e+000	3.453508e+000	36	17	5.810404e+000	0	0	0	0	0	0	-7.70239	0	0	50.7771	17.2467
DATA	1362	17	2	66	1	DarkCorner	DarkCorner	9859.47	400.487	3.415276e+000	3.401362e+000	37	18	4.229349e+000	0	0	0	0	0	0	-7.95579	0	0	50.4627	17.6286
DATA	1363	17	3	66	1	DarkCorner	DarkCorner	9885.19	400.506	3.365882e+000	3.352169e+000	38	20	6.651846e+000	0	0	0	0	0	0	-6.14565	0	0	49.8279	20.6
DATA	1364	17	4	66	1	DarkCorner	DarkCorner	9910.41	400.638	3.322067e+000	3.308533e+000	39	20	6.076248e+000	0	0	0	0	0	0	-6.28039	0	0	47.5395	20.1961
DATA	1365	17	5	0	0	A_04_P076792	ENSOCUT00000008206	9935.86	400.278	5.106480e+002	5.116933e+001	507	20	8.893307e+000	0	0	0	0	0	0	460.162	1	1	47.8731	21.8182
DATA	1366	17	6	0	0	A_04_P000596	NM_001082038	9961.42	400.427	8.300581e+004	8.300582e+003	75826.5	19	6.168253e+000	0	0	0	0	0	0	75631.5	1	1	57.5363	20.8788
DATA	1367	17	7	0	0	A_04_P000622	NM_001105687	9986.43	400.395	1.366344e+004	1.366348e+003	12395.5	21	5.990345e+000	0	0	0	0	0	0	12572.3	1	1	49.5074	22.7931
DATA	1368	17	8	0	0	A_04_P067292	ENSOCUT00000009611	10012.1	400.5	3.419841e+002	3.434524e+001	371.5	20	6.188798e+000	0	0	0	0	0	0	317.562	1	1	56.9804	20.7317
DATA	1369	17	9	0	0	A_04_P031183	AY596431	10037.5	400.425	3.960962e+000	3.171600e+000	48	19	6.064090e+000	0	0	0	0	0	0	3.70802	1	0	48.8603	19.4688
DATA	1370	17	10	0	0	A_04_P050988	A_04_P050988	10062.8	400.506	3.136727e+000	3.123948e+000	45	18	5.816643e+000	0	0	0	0	0	0	-1.3899	0	0	51.0895	19.2
DATA	1371	17	11	0	0	A_04_P009136	ENSOCUT00000015726	10088.4	400.427	2.274678e+001	3.847839e+000	68	22	5.690999e+000	0	0	0	0	0	0	21.5911	1	1	57.5363	22.1852
DATA	1372	17	12	0	0	A_04_P001241	NM_001082081	10113.6	400.427	4.124878e+000	3.113201e+000	48	24	7.673681e+000	0	0	0	0	0	0	3.93782	1	0	57.5363	25.3913
DATA	1373	17	13	0	0	A_04_P054952	ENSOCUT00000016682	10139.1	400.5	2.600550e+002	2.618607e+001	290.5	18	5.493281e+000	0	0	0	0	0	0	249.544	1	1	56.9804	19.3636
DATA	1374	17	14	0	0	A_04_P073152	ENSOCUT00000012737	10164.4	400.523	1.047741e+004	1.047745e+003	10219	23	6.076688e+000	0	0	0	0	0	0	10099	1	1	52.9257	21.6364
DATA	1375	17	15	0	0	A_04_P085552	ENSOCUT00000002776	10189.7	400.407	1.513423e+003	1.513729e+002	1495	21.5	7.412987e+000	0	0	0	0	0	0	1464.44	1	1	52.0157	20.7143
DATA	1376	17	16	0	0	A_04_P092692	ENSOCUT00000008954	10215.3	400.5	8.952901e+001	9.453003e+000	133	24	1.362526e+001	0	0	0	0	0	0	86.9285	1	1	57.5363	26.8276
DATA	1377	17	17	0	0	A_04_P032147	ENSOCUT00000001602	10240.6	400.483	5.108739e+003	5.108829e+002	5029	21	7.681006e+000	0	0	0	0	0	0	4974.61	1	1	52.9257	22.2581
DATA	1378	17	18	0	0	A_04_P024128	EB375926	10266.1	401.197	1.300860e+004	1.300864e+003	13154.5	22	4.991020e+000	0	0	0	0	0	0	12699.4	1	1	44.7812	21.8438
DATA	1379	17	19	0	0	A_04_P050059	ENSOCUT00000000906	10291.2	400.739	1.679305e+002	1.706096e+001	184	19	5.973902e+000	0	0	0	0	0	0	164.261	1	1	38.2652	19
DATA	1380	17	20	0	0	A_04_P054564	ENSOCUT00000009295	10316.6	400.605	3.157334e+002	3.171617e+001	347	18.5	5.980039e+000	0	0	0	0	0	0	309.347	1	1	49.5074	18.25
DATA	1381	17	21	0	0	A_04_P021817	A_04_P021817	10342.6	400.768	6.450652e+000	3.070954e+000	53	20.5	6.119450e+000	0	0	0	0	0	0	6.329	1	0	46.8651	20.75
DATA	1382	17	22	0	0	A_04_P039847	ENSOCUT00000000869	10367.4	400.532	2.206718e+003	2.206922e+002	2181.5	22	6.722295e+000	0	0	0	0	0	0	2167.27	1	1	50.4627	21.4516
DATA	1383	17	23	0	0	A_04_P077922	A_04_P077922	10393	400.545	6.119403e+002	6.126738e+001	637	24	5.763611e+000	0	0	0	0	0	0	601.48	1	1	65	22.8276
DATA	1384	17	24	0	0	A_04_P058859	ENSOCUT00000000579	10418.4	400.573	1.488636e+002	1.518473e+001	189.5	23	8.315525e+000	0	0	0	0	0	0	146.401	1	1	57.5363	24.9412
DATA	1385	17	25	0	0	A_04_P094549	ENSOCUT00000006896	10443.6	400.64	7.024427e+003	7.024491e+002	6800	21	4.693203e+000	0	0	0	0	0	0	6910.74	1	1	48.8603	20.8846
DATA	1386	17	26	0	0	A_04_P062457	ENSOCUT00000014749	10469.4	400.573	7.571628e+002	7.577544e+001	779.5	20	5.000568e+000	0	0	0	0	0	0	745.043	1	1	57.5363	20.4545
DATA	1387	17	27	0	0	A_04_P016914	XM_002718039	10494.5	400.829	7.679424e+004	7.679424e+003	77631	23	4.921029e+000	0	0	0	0	0	0	75569.8	1	1	49.8279	22.7037
DATA	1388	17	28	0	0	A_04_P006681	EB375941	10520	400.545	7.758375e+001	8.315996e+000	116	23.5	7.288263e+000	0	0	0	0	0	0	76.3378	1	1	65	22.5526
DATA	1389	17	29	0	0	A_04_P019536	EB380823	10545.3	400.861	3.508640e+001	4.612667e+000	82	23	7.215575e+000	0	0	0	0	0	0	34.5177	1	1	47.8731	21.75
DATA	1390	17	30	0	0	A_04_P093167	ENSOCUT00000011811	10570.6	400.573	1.052492e+002	1.094282e+001	145	21	5.655330e+000	0	0	0	0	0	0	103.513	1	1	57.5363	20.5
DATA	1391	17	31	0	1	RC4	RC4	10596.4	400.573	3.008498e+000	2.996241e+000	41	21.5	6.666679e+000	0	0	0	0	0	0	-6.44298	0	0	57.5363	20.7308
DATA	1392	17	32	0	0	A_04_P002392	NM_001082114	10621.5	400.726	8.000470e+003	8.000526e+002	7998.5	23	5.453745e+000	0	0	0	0	0	0	7863.05	1	1	51.7088	22.92
DATA	1393	17	33	0	0	A_04_P031403	AF029946	10647	400.545	3.010836e+000	2.998570e+000	45	20	5.430230e+000	0	0	0	0	0	0	-1.33701	0	0	55.8519	20.4286
DATA	1394	17	34	0	0	A_04_P030433	DN885668	10672.1	400.649	3.012055e+000	3.001303e+000	49	21.5	4.157945e+000	0	0	0	0	0	0	0.937659	0	0	49.8279	21.7667
DATA	1395	17	35	0	0	A_04_P015486	AY171754	10697.6	401.029	8.501565e+000	3.119047e+000	54	21	5.505078e+000	0	0	0	0	0	0	8.34539	1	0	46.8651	20.4
DATA	1396	17	36	0	0	A_04_P042137	A_04_P042137	10723.1	400.885	2.574324e+001	3.954831e+000	73	18	3.813381e+000	0	0	0	0	0	0	25.2593	1	1	44.7812	18.5517
DATA	1397	17	37	0	0	A_04_P034447	ENSOCUT00000025728	10748.5	400.961	1.079286e+002	1.120298e+001	152.5	19.5	4.918317e+000	0	0	0	0	0	0	105.857	1	1	49.1849	20.8529
DATA	1398	17	38	0	0	A_04_P030322	DN884733	10773.9	400.614	7.139798e+000	3.088398e+000	53	17	4.258865e+000	0	0	0	0	0	0	6.9998	1	0	65	18.069
DATA	1399	17	39	0	0	A_04_P031743	NM_001171122	10799.2	401	4.133748e+002	4.144661e+001	460	19	4.102189e+000	0	0	0	0	0	0	405.137	1	1	46.8651	19.1935
DATA	1400	17	40	0	0	A_04_P083414	ENSOCUT00000011088	10824.1	400.859	3.019064e+000	3.007279e+000	47	19	7.344152e+000	0	0	0	0	0	0	0.544916	0	0	45.835	20.4359
DATA	1401	17	41	1028	1	(+)E1A_r60_a22	E1A_r60_a22	10850.2	400.975	1.930375e+001	3.573884e+000	66	20	6.299101e+000	0	0	0	0	0	0	18.9065	1	1	49.1849	20.3514
DATA	1402	17	42	0	0	A_04_P010528	DN884639	10875.5	401	6.415197e+001	7.085638e+000	109	20	6.954547e+000	0	0	0	0	0	0	62.8139	1	1	54.1152	20.0513
DATA	1403	17	43	0	0	A_04_P000888	NM_001082343	10900.8	401.116	5.943914e+004	5.943914e+003	58543	21	5.806559e+000	0	0	0	0	0	0	58184.4	1	1	46.5243	21.871
DATA	1404	17	44	0	0	A_04_P095412	ENSOCUT00000012083	10926.1	401	2.848733e+003	2.848892e+002	2823	19.5	7.162551e+000	0	0	0	0	0	0	2787.86	1	1	46.8651	21.0294
DATA	1405	17	45	0	0	A_04_P009572	DN886440	10951.6	401.092	8.624463e+001	9.134908e+000	130	18	6.354665e+000	0	0	0	0	0	0	84.382	1	1	49.1849	19.1034
DATA	1406	17	46	0	0	A_04_P054149	ENSOCUT00000013252	10977	401.107	1.518705e+004	1.518708e+003	14299.5	22.5	5.321076e+000	0	0	0	0	0	0	14855.5	1	1	51.4001	22.0769
DATA	1407	17	47	0	0	A_04_P076657	ENSOCUT00000016366	11002.6	401.171	2.472918e+001	3.897345e+000	71	24	7.377921e+000	0	0	0	0	0	0	24.1834	1	1	48.8603	23.3939
DATA	1408	17	48	66	-1	(-)3xSLv1	NegativeControl	11027.9	401.065	3.025475e+000	3.013150e+000	39	20.5	7.774026e+000	0	0	0	0	0	0	-8.60465	0	0	65	22.125
DATA	1409	17	49	0	0	A_04_P018631	NM_001204216	11053.1	401.443	1.198807e+003	1.199186e+002	1208	21	7.001576e+000	0	0	0	0	0	0	1171.72	1	1	50.4627	21.619
DATA	1410	17	50	0	0	A_04_P092865	NM_001171324	11078.4	401.608	2.345017e+004	2.345019e+003	22861	19	6.105177e+000	0	0	0	0	0	0	22912.6	1	1	49.1849	20.7813
DATA	1411	17	51	0	0	A_04_P085670	A_04_P085670	11104.1	401.386	3.028636e+000	3.016297e+000	44	19	4.753194e+000	0	0	0	0	0	0	-2.96942	0	0	57.259	20.0833
DATA	1412	17	52	0	0	A_04_P067063	ENSOCUT00000005981	11129.5	401.352	6.510013e+001	7.175490e+000	114.5	18	5.064640e+000	0	0	0	0	0	0	63.5464	1	1	57.5363	19.7333
DATA	1413	17	53	0	0	A_04_P029934	ENSOCUT00000013969	11154.6	401.404	3.017307e+001	4.268784e+000	76.5	20	6.702976e+000	0	0	0	0	0	0	29.4352	1	1	57.8122	19.9667
DATA	1414	17	54	1028	1	(+)E1A_r60_a104	E1A_r60_a104	11180.4	401.427	3.034308e+000	3.021946e+000	42	22	7.356598e+000	0	0	0	0	0	0	-5.62918	0	0	57.5363	21.5333
DATA	1415	17	55	0	0	A_04_P058272	ENSOCUT00000010955	11205.7	401.395	3.020566e+003	3.020717e+002	2984	22.5	5.686124e+000	0	0	0	0	0	0	2941.82	1	1	49.5074	20.9643
DATA	1416	17	56	0	0	A_04_P073761	ENSOCUT00000012189	11231.1	401.376	6.286718e+002	6.294006e+001	654	18	5.210203e+000	0	0	0	0	0	0	611.615	1	1	52.0157	19.0286
DATA	1417	17	57	0	0	A_04_P026556	EB373280	11256.3	401.418	5.947531e+003	5.947608e+002	5592	19.5	6.445715e+000	0	0	0	0	0	0	5778.79	1	1	50.7771	20.2941
DATA	1418	17	58	0	0	A_04_P001847	NM_001082289	11281.6	401.427	3.048888e+000	3.042121e+000	48	20	6.553143e+000	0	0	0	0	0	0	1.79861	0	0	57.5363	20.4333
DATA	1419	17	59	0	0	A_04_P037621	A_04_P037621	11307.4	401.427	1.130972e+001	3.245486e+000	55	20	5.598029e+000	0	0	0	0	0	0	10.9519	1	0	57.5363	22.2
DATA	1420	17	60	0	0	A_04_P049852	XM_002723929	11332.7	401.962	5.139898e+001	5.975802e+000	94	18	4.819905e+000	0	0	0	0	0	0	49.6723	1	1	49.8279	17.25
DATA	1421	17	61	0	0	A_04_P004351	ENSOCUT00000010398	11357.8	401.411	2.176894e+004	2.176896e+003	20177.5	19	4.881992e+000	0	0	0	0	0	0	20984.9	1	1	52.6241	19.0769
DATA	1422	17	62	0	0	A_04_P073130	A_04_P073130	11383.1	401.37	8.774477e+001	9.294231e+000	130.5	20	7.496337e+000	0	0	0	0	0	0	84.3461	1	1	50.4627	20.1515
DATA	1423	17	63	0	0	A_04_P085097	ENSOCUT00000012463	11408.5	401.5	6.971160e+003	6.971228e+002	6675	21	5.851824e+000	0	0	0	0	0	0	6679.57	1	1	49.1849	21.6207
DATA	1424	17	64	0	0	A_04_P004156	NM_001195839	11434.2	401.567	9.535383e+000	3.229910e+000	55	21	4.526672e+000	0	0	0	0	0	0	9.10239	1	0	42.9674	20.5429
DATA	1425	17	65	0	0	A_04_P004026	NM_001195678	11459.3	401.605	1.258921e+002	1.296498e+001	159.5	20	6.794521e+000	0	0	0	0	0	0	119.678	1	1	49.5074	19.2
DATA	1426	17	66	0	0	A_04_P098130	ENSOCUT00000016151	11485	401.455	7.479474e+001	8.101746e+000	111	21	5.679263e+000	0	0	0	0	0	0	70.7597	1	1	55.8519	22.5625
DATA	1427	17	67	0	0	A_04_P012048	DN881846	11510.5	401.5	3.143358e+000	3.139414e+000	49	20	6.063113e+000	0	0	0	0	0	0	2.21816	0	0	57.5363	20.3429
DATA	1428	17	68	0	0	A_04_P061172	ENSOCUT00000006855	11535.7	401.5	2.820207e+002	2.837735e+001	300	21	5.729193e+000	0	0	0	0	0	0	263.808	1	1	65	20.0968
DATA	1429	17	69	1028	1	(+)E1A_r60_a104	E1A_r60_a104	11561.3	401.5	3.183502e+000	3.170532e+000	40	22	4.606758e+000	0	0	0	0	0	0	-5.7992	0	0	65	21.5
DATA	1430	17	70	0	0	A_04_P002080	NM_001101717	11586.2	401.632	3.712301e+003	3.712438e+002	3213	22.5	6.859763e+000	0	0	0	0	0	0	3424.33	1	1	49.5074	22.0278
DATA	1431	17	71	0	0	A_04_P093532	ENSOCUT00000015462	11611.9	401.798	3.859941e+003	3.860076e+002	3472	20	6.108258e+000	0	0	0	0	0	0	3531.22	1	1	53.2255	21.5405
DATA	1432	17	72	0	0	A_04_P026760	EB373030	11637	401.849	7.169543e+000	3.327195e+000	53	22	4.748090e+000	0	0	0	0	0	0	6.50045	1	0	46.8651	22.8125
DATA	1433	17	73	0	0	A_04_P099607	A_04_P099607	11662.6	401.573	5.532413e+005	5.532413e+004	496031	24	9.690659e+000	0	0	0	0	1	0	496567	1	1	57.5363	27.1379
DATA	1434	17	74	0	0	A_04_P026462	EB373380	11687.8	401.597	8.652774e+000	3.428757e+000	54.5	21	7.297223e+000	0	0	0	0	0	0	7.6827	1	0	49.8279	21.129
DATA	1435	17	75	0	0	A_04_P094702	ENSOCUT00000017000	11713.2	401.693	4.868149e+001	5.913763e+000	88	21	5.670398e+000	0	0	0	0	0	0	42.7107	1	1	49.1849	20.8182
DATA	1436	17	76	0	0	A_04_P085177	ENSOCUT00000000925	11738.4	401.843	4.194252e+004	4.194254e+003	36721	21	5.303488e+000	0	0	0	0	0	0	36325	1	1	47.5395	20.8571
DATA	1437	17	77	0	0	A_04_P030196	ENSOCUT00000014787	11763.8	401.621	3.837131e+004	3.837132e+003	32615	18	7.435822e+000	0	0	0	0	0	0	32761.8	1	1	45.4864	20.2647
DATA	1438	17	78	0	0	A_04_P036345	ENSOCUT00000005856	11789.4	402.246	6.560929e+001	7.437805e+000	104	21	7.087367e+000	0	0	0	0	0	0	55.1643	1	1	46.8651	20.6667
DATA	1439	17	79	0	0	A_04_P001392	NM_001082198	11815.4	401.573	2.280266e+001	4.231771e+000	65	18	5.806690e+000	0	0	0	0	0	0	18.8429	1	1	65	18.4
DATA	1440	17	80	0	0	A_04_P066035	A_04_P066035	11840.3	401.792	2.993304e+002	3.015215e+001	284.5	21	6.262464e+000	0	0	0	0	0	0	243.018	1	1	49.5074	21.4615
DATA	1441	17	81	0	0	A_04_P028603	ENSOCUT00000002670	11866	401.545	1.864382e+003	1.864750e+002	1521	20	6.125526e+000	0	0	0	0	0	0	1483.93	1	1	55.8519	19.881
DATA	1442	17	82	66	1	DarkCorner	DarkCorner	11891.4	401.573	3.795255e+000	3.779793e+000	40.5	23	6.287242e+000	0	0	0	0	0	0	-3.87775	0	0	57.5363	23
DATA	1443	17	83	66	1	DarkCorner	DarkCorner	11916.8	401.5	3.881964e+000	3.866149e+000	38.5	20	4.862479e+000	0	0	0	0	0	0	-6.352	0	0	49.8279	20.0571
DATA	1444	17	84	66	1	DarkCorner	DarkCorner	11942.3	401.85	3.977398e+000	3.961194e+000	38	19.5	7.182706e+000	0	0	0	0	0	0	-6.47396	0	0	50.1463	20.0357
DATA	1445	17	85	66	1	DarkCorner	DarkCorner	11967.4	401.867	4.081094e+000	4.064467e+000	39	18	6.139456e+000	0	0	0	0	0	0	-5.27131	0	0	49.1849	19.0682
DATA	1446	18	1	66	1	DarkCorner	DarkCorner	9847.11	407.5	3.436762e+000	3.422760e+000	41.5	20	5.534044e+000	0	0	0	0	0	0	-4.70379	0	0	56.9804	19.2
DATA	1447	18	2	66	1	DarkCorner	DarkCorner	9872.43	407.293	3.385936e+000	3.372141e+000	39	18	6.586340e+000	0	0	0	0	0	0	-6.56229	0	0	51.0895	19.1892
DATA	1448	18	3	66	1	DarkCorner	DarkCorner	9897.67	407.5	3.339861e+000	3.326254e+000	39	20	6.876031e+000	0	0	0	0	0	0	-5.75449	0	0	57.5363	19.7556
DATA	1449	18	4	0	0	A_04_P052097	ENSOCUT00000004684	9923.33	407.5	3.304813e+002	3.321091e+001	332	20.5	6.751246e+000	0	0	0	0	0	0	296.428	1	1	65	21.2353
DATA	1450	18	5	0	0	A_04_P026493	EB373360	9948.5	407.5	5.083318e+001	6.031887e+000	90	24	7.894906e+000	0	0	0	0	0	0	46.1169	1	1	65	24.2727
DATA	1451	18	6	0	0	A_04_P100279	ENSOCUT00000009939	9974	407.545	1.467132e+001	3.532292e+000	61	21	5.120764e+000	0	0	0	0	0	0	13.4505	1	0	55.8519	22
DATA	1452	18	7	0	0	A_04_P002776	NM_001082747	9999.06	407.768	4.282711e+003	4.282830e+002	3980	20	5.546291e+000	0	0	0	0	0	0	3963.33	1	1	46.5243	21.3429
DATA	1453	18	8	0	0	A_04_P011136	DN883543	10024.6	407.573	3.168968e+000	3.156884e+000	45	20	6.156639e+000	0	0	0	0	0	0	0.674085	0	0	57.5363	19.5143
DATA	1454	18	9	0	0	A_04_P036202	ENSOCUT00000000154	10050.4	407.573	1.136142e+001	3.331225e+000	54	18	4.804691e+000	0	0	0	0	0	0	10.6878	1	0	57.5363	18.1333
DATA	1455	18	10	0	0	A_04_P032493	EB382071	10075.5	407.696	1.886441e+001	3.637654e+000	62	21	5.316592e+000	0	0	0	0	0	0	17.8669	1	1	50.4627	21.1154
DATA	1456	18	11	0	0	A_04_P081899	ENSOCUT00000002620	10101	407.55	2.482111e+005	2.482111e+004	235854	24.5	6.930780e+000	0	0	0	0	0	0	236534	1	1	51.0895	24.5357
DATA	1457	18	12	0	0	A_04_P086127	ENSOCUT00000013314	10126.3	407.627	6.764820e+002	6.771804e+001	692	18	5.949523e+000	0	0	0	0	0	0	648.153	1	1	49.1849	20.7143
DATA	1458	18	13	0	0	A_04_P099917	ENSOCUT00000013752	10151.4	407.608	8.215286e+003	8.215343e+002	7841	22.5	5.650303e+000	0	0	0	0	0	0	7908.64	1	1	49.1849	22
DATA	1459	18	14	0	0	A_04_P019546	EB380794	10177.4	407.573	6.141948e+001	6.856219e+000	105	22.5	7.218576e+000	0	0	0	0	0	0	59.3799	1	1	57.5363	22.2059
DATA	1460	18	15	0	0	A_04_P065022	ENSOCUT00000008106	10202.5	407.648	6.780551e+004	6.780552e+003	66265	24.5	1.055076e+001	0	0	0	0	0	0	65789.3	1	1	57.5363	25.9615
DATA	1461	18	16	0	0	A_04_P081010	ENSOCUT00000001140	10227.9	407.614	8.902279e+002	8.907423e+001	904	23.5	1.329817e+001	0	0	0	0	0	0	866.449	1	1	57.259	26.7857
DATA	1462	18	17	0	0	A_04_P014488	AY171682	10253.2	408.258	5.388854e+003	5.388938e+002	5426.5	22.5	6.380414e+000	0	0	0	0	0	0	5259.21	1	1	45.4864	23.25
DATA	1463	18	18	0	0	A_04_P059394	A_04_P059394	10278.6	407.573	1.564881e+002	1.593604e+001	193.5	21	5.148964e+000	0	0	0	0	0	0	153.05	1	1	57.5363	21.3871
DATA	1464	18	19	0	0	A_04_P000861	NM_001082729	10304.6	407.556	3.450713e+000	3.026090e+000	48	18	4.969422e+000	0	0	0	0	0	0	3.38123	1	0	48.5334	17.8148
DATA	1465	18	20	1028	1	(+)E1A_r60_a107	E1A_r60_a107	10329	407.792	3.014230e+000	3.013898e+000	49	21	5.819893e+000	0	0	0	0	0	0	2.63088	0	0	46.8651	21.975
DATA	1466	18	21	0	0	A_04_P031268	AY175541	10354.9	407.935	4.068003e+000	3.025754e+000	50	20	5.540257e+000	0	0	0	0	0	0	3.99682	1	0	54.4085	20.6389
DATA	1467	18	22	0	0	A_04_P046994	ENSOCUT00000003950	10380.3	408.083	3.007778e+000	2.995524e+000	39	23	7.129484e+000	0	0	0	0	0	0	-5.59153	0	0	48.5334	22.7273
DATA	1468	18	23	0	0	A_04_P018111	ENSOCUT00000010122	10405.5	408	2.489315e+005	2.489315e+004	243667	23.5	8.146152e+000	0	0	0	0	0	0	244958	1	1	54.1152	24.7143
DATA	1469	18	24	0	0	A_04_P061992	ENSOCUT00000010466	10431.1	407.935	4.599348e+001	5.487057e+000	91	22	7.897985e+000	0	0	0	0	0	0	45.2792	1	1	65	23.9667
DATA	1470	18	25	0	0	A_04_P051802	ENSOCUT00000006829	10456.6	407.775	7.651516e+000	3.087875e+000	52	21	6.287468e+000	0	0	0	0	0	0	7.53449	1	0	47.5395	21.375
DATA	1471	18	26	0	0	A_04_P051962	ENSOCUT00000000673	10482	408	2.573470e+003	2.573644e+002	2531	19.5	5.976348e+000	0	0	0	0	0	0	2534.42	1	1	54.9904	20.6563
DATA	1472	18	27	0	0	A_04_P058912	ENSOCUT00000013800	10506.9	408.024	3.423798e+003	3.423929e+002	3316	23	6.127525e+000	0	0	0	0	0	0	3371.73	1	1	50.7771	22.0769
DATA	1473	18	28	0	0	A_04_P043197	A_04_P043197	10533.1	408.221	3.003944e+000	2.991706e+000	45	23	6.402074e+000	0	0	0	0	0	0	-2.27442	0	0	48.2044	22.1143
DATA	1474	18	29	0	0	A_04_P099921	ENSOCUT00000013752	10557.8	408.06	6.344500e+003	6.344571e+002	6151	23	5.335215e+000	0	0	0	0	0	0	6245.63	1	1	50.7771	22.2581
DATA	1475	18	30	1028	1	(+)E1A_r60_1	E1A_r60_1	10583.5	408	3.005643e+000	2.993398e+000	41	20	7.460722e+000	0	0	0	0	0	0	-4.46738	0	0	54.1152	21.0645
DATA	1476	18	31	0	0	A_04_P086988	ENSOCUT00000012635	10608.7	408.135	1.357973e+004	1.357976e+003	13399	22	9.935506e+000	0	0	0	0	0	0	13359.3	1	1	48.8603	23.2857
DATA	1477	18	32	0	0	A_04_P100831	ENSOCUT00000002105	10633.9	408.013	2.216034e+002	2.236190e+001	267	22	7.228910e+000	0	0	0	0	0	0	217.918	1	1	48.2044	22.5
DATA	1478	18	33	0	0	A_04_P018571	A_04_P018571	10659.7	408.378	5.522407e+002	5.530532e+001	586	21	7.981588e+000	0	0	0	0	0	0	542.847	1	1	51.0895	22.4667
DATA	1479	18	34	0	0	A_04_P004783	ENSOCUT00000012256	10685.1	408.671	3.010250e+000	2.997987e+000	46	19	5.039594e+000	0	0	0	0	0	0	-0.80809	0	0	49.8279	19.7647
DATA	1480	18	35	0	0	A_04_P016732	DQ221768	10710.6	408.605	3.011557e+000	2.999288e+000	41.5	20	4.585373e+000	0	0	0	0	0	0	-4.73	0	0	49.5074	20.5556
DATA	1481	18	36	0	0	A_04_P005983	A_04_P005983	10735.6	408.538	2.761358e+001	4.077786e+000	74.5	19	4.852861e+000	0	0	0	0	0	0	27.11	1	1	50.4627	20.0714
DATA	1482	18	37	0	0	A_04_P055629	ENSOCUT00000002756	10761	408.375	1.593467e+004	1.593470e+003	15754.5	21	6.101065e+000	0	0	0	0	0	0	15637.5	1	1	50.1463	21.1333
DATA	1483	18	38	0	0	A_04_P095001	ENSOCUT00000015205	10786.4	408.425	7.944486e+001	8.493074e+000	126	18	4.000000e+000	0	0	0	0	0	0	77.9345	1	1	50.7771	18
DATA	1484	18	39	0	0	A_04_P064417	ENSOCUT00000010394	10811.8	408.457	2.241561e+002	2.261600e+001	255	19.5	5.708564e+000	0	0	0	0	0	0	219.818	1	1	51.0895	20.1563
DATA	1485	18	40	0	0	A_04_P101167	ENSOCUT00000010214	10837.1	408.568	3.017188e+000	3.004896e+000	43	18.5	4.083306e+000	0	0	0	0	0	0	-2.9447	0	0	48.5334	18.6875
DATA	1486	18	41	0	0	A_04_P024033	A_04_P024033	10862.8	408.757	3.018041e+000	3.011743e+000	49	19	5.600053e+000	0	0	0	0	0	0	1.86188	0	0	48.5334	18.8684
DATA	1487	18	42	0	0	A_04_P100775	ENSOCUT00000014873	10888.4	408.427	3.436940e+002	3.450066e+001	381	21.5	7.005473e+000	0	0	0	0	0	0	336.737	1	1	57.5363	21.1176
DATA	1488	18	43	0	0	A_04_P061518	XM_002711105	10913.6	408.427	2.409093e+001	3.853357e+000	69	19.5	5.727498e+000	0	0	0	0	0	0	23.5974	1	1	57.5363	20.2857
DATA	1489	18	44	0	0	A_04_P005965	DN890450	10939	408.455	3.359696e+002	3.373136e+001	372	19	6.233499e+000	0	0	0	0	0	0	329.009	1	1	55.8519	19.8529
DATA	1490	18	45	0	0	A_04_P035263	A_04_P035263	10964.4	408.427	2.389335e+001	3.842141e+000	71	20	3.848877e+000	0	0	0	0	0	0	23.3929	1	1	65	19.3636
DATA	1491	18	46	0	0	A_04_P023082	EB377001	10989.7	408.5	6.562316e+000	3.080229e+000	52.5	25	7.748637e+000	0	0	0	0	0	0	6.42343	1	0	57.5363	25.6
DATA	1492	18	47	0	0	A_04_P081363	ENSOCUT00000004455	11015.1	408.481	5.277161e+003	5.277247e+002	5289	21	7.945124e+000	0	0	0	0	0	0	5164.2	1	1	49.5074	22.1875
DATA	1493	18	48	0	0	A_04_P017401	DN884969	11040.4	408.411	1.422227e+003	1.422546e+002	1400	21	6.322181e+000	0	0	0	0	0	0	1391.39	1	1	52.9257	21.5946
DATA	1494	18	49	0	0	A_04_P057394	ENSOCUT00000003687	11065.9	408.699	6.478470e+003	6.478540e+002	6169	19.5	6.238959e+000	0	0	0	0	0	0	6336.25	1	1	51.7088	20.6842
DATA	1495	18	50	0	0	A_04_P074204	ENSOCUT00000008170	11091.3	409.042	4.364721e+001	5.303633e+000	90	19	5.330028e+000	0	0	0	0	0	0	42.675	1	1	47.2035	20.2667
DATA	1496	18	51	0	0	A_04_P051439	A_04_P051439	11116.5	408.607	5.337791e+003	5.337877e+002	5230	19	5.506594e+000	0	0	0	0	0	0	5216.34	1	1	52.9257	20.5484
DATA	1497	18	52	0	0	A_04_P048758	ENSOCUT00000004961	11142.3	408.5	3.028436e+000	3.021335e+000	50	19	5.909597e+000	0	0	0	0	0	0	1.73661	0	0	57.5363	20.44
DATA	1498	18	53	0	0	A_04_P090074	ENSOCUT00000008581	11167.4	408.605	1.158420e+003	1.158813e+002	1152	19	7.039217e+000	0	0	0	0	0	0	1130.71	1	1	49.8279	19.0333
DATA	1499	18	54	0	0	A_04_P050818	ENSOCUT00000033014	11192.9	408.5	3.183483e+002	3.197780e+001	336.5	20.5	6.494560e+000	0	0	0	0	0	0	310.48	1	1	56.9804	20.6
DATA	1500	18	55	0	0	A_04_P033356	A_04_P033356	11218.4	408.573	3.568962e+000	3.044368e+000	52	21	5.241610e+000	0	0	0	0	0	0	3.47741	1	0	57.5363	20.4324
DATA	1501	18	56	0	0	A_04_P094143	XM_002713671	11243.7	408.662	1.607054e+003	1.607339e+002	1572	18	5.951609e+000	0	0	0	0	0	0	1564.04	1	1	48.5334	19.037
DATA	1502	18	57	0	0	A_04_P031627	AF014672	11269.3	408.5	1.598879e+001	3.426973e+000	64	20	5.531645e+000	0	0	0	0	0	0	15.5388	1	1	65	19.8919
DATA	1503	18	58	0	0	A_04_P023793	EB376277	11294.6	408.573	1.136849e+001	3.241905e+000	58.5	21	5.928335e+000	0	0	0	0	0	0	11.0307	1	0	57.5363	22.375
DATA	1504	18	59	0	0	A_04_P098402	ENSOCUT00000008907	11320	408.545	2.777469e+002	2.794077e+001	306.5	20	5.260811e+000	0	0	0	0	0	0	268.974	1	1	55.8519	20.3636
DATA	1505	18	60	0	0	A_04_P055570	ENSOCUT00000001976	11345.4	408.573	1.163874e+003	1.164273e+002	1141	18	5.341998e+000	0	0	0	0	0	0	1124.58	1	1	57.5363	18.4138
DATA	1506	18	61	0	0	A_04_P079599	ENSOCUT00000014765	11370.5	408.679	4.491344e+002	4.501732e+001	466	19	6.247955e+000	0	0	0	0	0	0	432.867	1	1	50.1463	19.5862
DATA	1507	18	62	0	0	A_04_P063476	A_04_P063476	11396.4	408.573	3.883076e+000	3.090455e+000	49	23	7.591238e+000	0	0	0	0	0	0	3.73091	1	0	65	22.5758
DATA	1508	18	63	0	0	A_04_P031772	ENSOCUT00000014606	11421.1	408.776	1.303859e+004	1.303863e+003	12394.5	20	4.517566e+000	0	0	0	0	0	0	12486.4	1	1	45.835	19.6571
DATA	1509	18	64	0	0	A_04_P006717	A_04_P006717	11446.9	408.614	1.798892e+002	1.825212e+001	217	20	6.477498e+000	0	0	0	0	0	0	171.582	1	1	57.259	19.4286
DATA	1510	18	65	0	0	A_04_P004376	ENSOCUT00000017129	11472	408.603	2.688810e+002	2.706645e+001	292	21	6.140220e+000	0	0	0	0	0	0	255.341	1	1	49.1849	21.2333
DATA	1511	18	66	0	0	A_04_P071647	ENSOCUT00000000360	11497.6	408.573	2.435119e+001	3.955979e+000	71	19	6.176338e+000	0	0	0	0	0	0	23.0088	1	1	57.5363	20.7297
DATA	1512	18	67	0	0	A_04_P006688	A_04_P006688	11522.9	408.872	7.741751e+001	8.352426e+000	117.5	19	6.234519e+000	0	0	0	0	0	0	72.7455	1	1	48.8603	19.55
DATA	1513	18	68	0	0	A_04_P082550	ENSOCUT00000006779	11548.5	408.648	3.167954e+000	3.155047e+000	43	21	5.201993e+000	0	0	0	0	0	0	-3.32808	0	0	57.5363	20.3077
DATA	1514	18	69	0	0	A_04_P049192	ENSOCUT00000028744	11573.9	408.614	6.361364e+002	6.369294e+001	646	22	6.018788e+000	0	0	0	0	0	0	589.803	1	1	57.259	20.6774
DATA	1515	18	70	0	0	A_04_P064016	ENSOCUT00000014113	11599.5	408.648	2.647774e+001	4.155073e+000	69	19	6.713935e+000	0	0	0	0	0	0	24.358	1	1	65	20.7692
DATA	1516	18	71	0	0	A_04_P031974	A_04_P031974	11624.4	408.973	2.955745e+003	2.955921e+002	2651	22	5.196152e+000	0	0	0	0	0	0	2696.49	1	1	48.5334	22.3333
DATA	1517	18	72	0	0	A_04_P081862	ENSOCUT00000003707	11650	409	1.418297e+002	1.455279e+001	173	21.5	5.164423e+000	0	0	0	0	0	0	128.165	1	1	65	21.4667
DATA	1518	18	73	0	0	A_04_P020739	EB379359	11675.5	409	8.635391e+000	3.405416e+000	54	24	1.284686e+001	0	0	0	0	1	0	7.72236	1	0	65	27.5517
DATA	1519	18	74	0	0	A_04_P018596	EB384856	11700.6	408.931	3.345087e+000	3.331459e+000	44	20	5.089521e+000	0	0	0	0	0	0	-3.40003	0	0	53.8203	20.3548
DATA	1520	18	75	0	0	A_04_P023116	EB376960	11726.5	409	1.471624e+001	3.680930e+000	57.5	21	6.819507e+000	0	0	0	0	0	0	12.8488	1	0	65	22.4545
DATA	1521	18	76	0	0	A_04_P092429	A_04_P092429	11751.5	409	5.150743e+000	3.457911e+000	51	19	5.677725e+000	0	0	0	0	0	0	4.43746	1	0	54.1152	19.6452
DATA	1522	18	77	0	0	A_04_P034777	A_04_P034777	11776.8	409.181	3.256552e+002	3.274984e+001	324	21	6.889522e+000	0	0	0	0	0	0	276.488	1	1	47.8731	21.4138
DATA	1523	18	78	0	0	A_04_P036429	ENSOCUT00000021111	11802.5	409	2.216807e+001	4.165466e+000	63	20	6.739579e+000	0	0	0	0	0	0	18.5173	1	1	65	19.5405
DATA	1524	18	79	0	0	A_04_P001817	NM_001082710	11827.9	409.09	3.602882e+000	3.589419e+000	44.5	21	6.478597e+000	0	0	0	0	0	0	0.766911	0	0	46.8651	21.25
DATA	1525	18	80	0	0	A_04_P094573	ENSOCUT00000002189	11852.6	409.177	3.669040e+000	3.654092e+000	41	21	6.559617e+000	0	0	0	0	0	0	-4.77673	0	0	50.4627	21
DATA	1526	18	81	0	0	A_04_P048257	A_04_P048257	11878.7	409.338	4.385888e+002	4.401723e+001	380	20.5	7.346471e+000	0	0	0	0	0	0	346.355	1	1	48.5334	22.0278
DATA	1527	18	82	66	1	DarkCorner	DarkCorner	11904.2	409.372	3.828196e+000	3.812600e+000	37	20.5	5.475927e+000	0	0	0	0	0	0	-9.03631	0	0	50.1463	21.5263
DATA	1528	18	83	66	1	DarkCorner	DarkCorner	11929.6	409.468	3.918413e+000	3.902449e+000	39	18	6.059267e+000	0	0	0	0	0	0	-5.56826	0	0	49.8279	18.7027
DATA	1529	18	84	66	1	DarkCorner	DarkCorner	11955.1	408.868	4.019359e+000	4.002984e+000	39	21	6.247051e+000	0	0	0	0	0	0	-5.40092	0	0	47.8731	20.5556
DATA	1530	18	85	66	1	DarkCorner	DarkCorner	11980.3	409.4	4.126903e+000	4.110090e+000	36	18	5.452170e+000	0	0	0	0	0	0	-8.10071	0	0	52.0157	18.1097
DATA	1531	19	1	66	1	DarkCorner	DarkCorner	9834.77	415.2	3.458904e+000	3.444812e+000	37	17	5.836125e+000	0	0	0	0	0	0	-6.28234	0	0	48.2044	17.8378
DATA	1532	19	2	66	1	DarkCorner	DarkCorner	9859.7	415.162	3.406398e+000	3.392520e+000	41	18	4.390934e+000	0	0	0	0	0	0	-2.82444	0	0	48.5334	17.9697
DATA	1533	19	3	66	1	DarkCorner	DarkCorner	9885.09	414.614	3.358242e+000	3.344560e+000	38	18	5.857649e+000	0	0	0	0	0	0	-5.51374	0	0	57.259	20.1667
DATA	1534	19	4	66	1	DarkCorner	DarkCorner	9910.89	415.736	3.313153e+000	3.299655e+000	40	22	7.227573e+000	0	0	0	0	0	0	-5.09427	0	0	40.6843	22.3659
DATA	1535	19	5	0	0	A_04_P022309	ENSOCUT00000013171	9935.56	414.8	6.776368e+004	6.776369e+003	62444	21	6.513675e+000	0	1	0	0	0	0	61197.1	1	1	47.5395	22.1935
DATA	1536	19	6	0	0	A_04_P056457	A_04_P056457	9961.15	415.097	4.804260e+003	4.804368e+002	4358	23	7.664217e+000	0	0	0	0	0	0	4387.02	1	1	46.8651	23.5333
DATA	1537	19	7	0	0	A_04_P032509	EB382302	9986.48	415.091	1.134425e+002	1.178537e+001	148	22	3.857052e+000	0	0	0	0	0	0	104.621	1	1	49.5074	22.6552
DATA	1538	19	8	0	0	A_04_P003348	NM_001082270	10012	415.161	1.793019e+004	1.793022e+003	16546	20	5.862659e+000	0	0	0	0	0	0	16685.9	1	1	51.4001	20.4118
DATA	1539	19	9	0	0	A_04_P031272	AF029948	10037.4	415.354	1.851492e+001	3.645157e+000	59.5	21	5.339242e+000	0	0	0	0	0	0	17.3703	1	1	49.5074	19.7838
DATA	1540	19	10	0	0	A_04_P097963	A_04_P097963	10062.7	415	1.639279e+003	1.639576e+002	1540	18	4.249157e+000	0	0	0	0	0	0	1549.02	1	1	49.1849	19.6522
DATA	1541	19	11	0	0	A_04_P065328	ENSOCUT00000016390	10088.5	415	3.109681e+000	3.100397e+000	48	22	4.761073e+000	0	0	0	0	0	0	1.37779	0	0	54.1152	22.4333
DATA	1542	19	12	0	0	A_04_P004562	NM_001082767	10113.7	415.086	2.537616e+004	2.537618e+003	24498.5	20	6.929202e+000	0	0	0	0	0	0	24275.4	1	1	49.5074	22.4231
DATA	1543	19	13	0	0	A_04_P087877	ENSOCUT00000006433	10139	415	3.934548e+001	4.986782e+000	80	18	5.415495e+000	0	0	0	0	0	0	37.8295	1	1	54.9904	19.4483
DATA	1544	19	14	0	0	A_04_P033095	XR_085150	10164.2	415	1.408705e+004	1.408709e+003	13518	23	6.866378e+000	0	0	0	0	0	0	13604.4	1	1	46.8651	22.7297
DATA	1545	19	15	0	0	A_04_P020372	A_04_P020372	10190	414.934	3.860085e+001	4.912455e+000	80	24	6.820273e+000	0	0	0	0	0	0	37.4245	1	1	46.8651	23.129
DATA	1546	19	16	0	0	A_04_P010406	ENSOCUT00000006620	10215.4	415.427	4.146145e+005	4.146145e+004	404698	23.5	1.340595e+001	0	0	0	0	1	0	403354	1	1	57.5363	27.3571
DATA	1547	19	17	0	0	A_04_P022503	EB377592	10240.5	415.352	7.095250e+000	3.101797e+000	53	21.5	7.990824e+000	0	0	0	0	0	0	6.92198	1	0	57.5363	22.125
DATA	1548	19	18	0	0	A_04_P059887	ENSOCUT00000010508	10266.1	415.386	3.024531e+000	3.012209e+000	42	22	6.166871e+000	0	0	0	0	0	0	-1.29333	0	0	57.259	22.9697
DATA	1549	19	19	0	0	A_04_P087844	ENSOCUT00000002391	10291.6	415.395	2.906987e+002	2.922489e+001	334.5	19	6.077998e+000	0	0	0	0	0	0	284.865	1	1	49.5074	19.4722
DATA	1550	19	20	0	0	A_04_P042054	ENSOCUT00000010418	10316.6	415.36	1.241524e+003	1.241886e+002	1273	22	5.471183e+000	0	0	0	0	0	0	1218.58	1	1	48.8603	21.5769
DATA	1551	19	21	0	0	A_04_P018943	EB383794	10342.1	415.371	2.048493e+001	3.630457e+000	64	21.5	5.744563e+000	0	0	0	0	0	0	20.133	1	1	47.2035	21.1667
DATA	1552	19	22	0	0	A_04_P094304	A_04_P094304	10367.4	415.367	7.557642e+001	8.129181e+000	120.5	20	6.464460e+000	0	0	0	0	0	0	74.3536	1	1	50.7771	20.5484
DATA	1553	19	23	0	0	A_04_P076212	ENSOCUT00000005353	10393	415.455	3.004171e+000	2.991932e+000	43	22	5.870342e+000	0	0	0	0	0	0	-3.46974	0	0	55.8519	22.2333
DATA	1554	19	24	0	0	A_04_P077757	ENSOCUT00000003724	10418.2	415.39	1.974986e+004	1.974988e+003	19704.5	23	7.688950e+000	0	0	0	0	0	0	19455.6	1	1	51.4001	23.9063
DATA	1555	19	25	0	0	A_04_P086987	ENSOCUT00000012635	10443.5	415.295	7.718449e+003	7.718507e+002	7622	20	5.354433e+000	0	0	0	0	0	0	7605.91	1	1	50.4627	21.2069
DATA	1556	19	26	0	0	A_04_P040032	A_04_P040032	10468.9	415.243	8.504707e+002	8.509957e+001	886.5	20	5.320059e+000	0	0	0	0	0	0	838.203	1	1	46.5243	20
DATA	1557	19	27	0	0	A_04_P024887	EB375127	10494.6	415.427	7.370004e+000	3.078346e+000	55	21	4.806582e+000	0	0	0	0	0	0	7.26397	1	0	57.5363	21.3548
DATA	1558	19	28	0	0	A_04_P048363	ENSOCUT00000001070	10520	415.455	2.480617e+001	3.884370e+000	68.5	20.5	7.286351e+000	0	0	0	0	0	0	24.4468	1	1	55.8519	21.5455
DATA	1559	19	29	0	0	A_04_P067618	ENSOCUT00000003068	10545.1	415.648	4.433510e+003	4.433611e+002	4433.5	23	6.913671e+000	0	0	0	0	0	0	4368.48	1	1	47.8731	22.8333
DATA	1560	19	30	0	0	A_04_P010291	DN885061	10570.6	415.402	6.665093e+003	6.665160e+002	6568	23	6.702912e+000	0	0	0	0	0	0	6565.3	1	1	52.3208	23.0645
DATA	1561	19	31	0	0	A_04_P082958	ENSOCUT00000016083	10596.3	415.5	4.009512e+005	4.009512e+004	393062	25	1.888426e+001	0	0	0	0	1	0	394815	1	1	57.5363	33.6667
DATA	1562	19	32	0	0	A_04_P091808	ENSOCUT00000004666	10621.4	415.64	3.234927e+003	3.235066e+002	3242.5	23	5.778070e+000	0	0	0	0	0	0	3184.26	1	1	48.8603	22.9688
DATA	1563	19	33	0	0	A_04_P025558	EB374325	10646.9	415.5	5.795568e+001	6.523230e+000	103	20.5	6.582068e+000	0	0	0	0	0	0	57.0234	1	1	56.9804	22.0263
DATA	1564	19	34	0	0	A_04_P058067	ENSOCUT00000007390	10672.5	415.5	5.939764e+000	3.053598e+000	53	21	6.510318e+000	0	0	0	0	0	0	5.8417	1	0	57.5363	22.2069
DATA	1565	19	35	0	0	A_04_P037722	ENSOCUT00000016714	10697.5	415.882	8.355081e+000	3.110733e+000	53.5	19	4.203512e+000	0	0	0	0	0	0	8.21396	1	0	49.8279	18.8519
DATA	1566	19	36	0	0	A_04_P025041	EB374900	10722.9	415.419	3.446846e+000	3.017590e+000	50	21	7.778005e+000	0	0	0	0	0	0	3.38703	1	0	48.8603	23.1429
DATA	1567	19	37	0	0	A_04_P095996	ENSOCUT00000010803	10748.2	415.608	2.148563e+003	2.148773e+002	2119	22	5.916013e+000	0	0	0	0	0	0	2110.46	1	1	49.1849	22.5278
DATA	1568	19	38	0	0	A_04_P083147	ENSOCUT00000008934	10773.7	415.627	4.177024e+003	4.177132e+002	4198	20	6.596411e+000	0	0	0	0	0	0	4101.35	1	1	46.1809	20.7333
DATA	1569	19	39	0	0	A_04_P038812	ENSOCUT00000012876	10799.2	415.781	2.119228e+002	2.140373e+001	248	18.5	5.284545e+000	0	0	0	0	0	0	208.011	1	1	48.2044	19.5938
DATA	1570	19	40	0	0	A_04_P003713	ENSOCUT00000016658	10824.3	415.9	2.876219e+003	2.876376e+002	2803	19	6.902547e+000	0	0	0	0	0	0	2822.22	1	1	47.2035	19.6129
DATA	1571	19	41	0	0	A_04_P082214	ENSOCUT00000001875	10849.7	415.846	1.343866e+002	1.377013e+001	178	20	5.996508e+000	0	0	0	0	0	0	131.823	1	1	49.8279	19.7353
DATA	1572	19	42	0	0	A_04_P057677	ENSOCUT00000002945	10875.5	416.343	1.625591e+002	1.653110e+001	202	21	6.130881e+000	0	0	0	0	0	0	159.42	1	1	46.8651	20.6563
DATA	1573	19	43	0	0	A_04_P071032	ENSOCUT00000015314	10900.8	415.902	6.523492e+001	7.182222e+000	111	21	6.495346e+000	0	0	0	0	0	0	63.956	1	1	50.4627	22.4375
DATA	1574	19	44	0	0	A_04_P068237	ENSOCUT00000012773	10926.1	415.936	1.086455e+004	1.086459e+003	10806	19	5.931146e+000	0	0	0	0	0	0	10649.1	1	1	49.1849	19.3871
DATA	1575	19	45	0	0	A_04_P102362	A_04_P102362	10951.5	415.772	9.984981e+001	1.042769e+001	140.5	20	6.109555e+000	0	0	0	0	0	0	97.846	1	1	50.7771	20.92
DATA	1576	19	46	0	0	A_04_P081327	ENSOCUT00000003150	10977.1	415.523	4.882512e+000	3.046276e+000	51.5	24.5	7.684961e+000	0	0	0	0	0	0	4.78334	1	0	55.8519	24.9
DATA	1577	19	47	0	0	A_04_P039543	ENSOCUT00000012309	11002.3	415.887	4.488355e+003	4.488455e+002	4391	23.5	8.761528e+000	0	0	0	0	0	0	4396.38	1	1	49.8279	25.1667
DATA	1578	19	48	0	0	A_04_P036052	ENSOCUT00000013360	11027.9	415.593	1.220904e+001	3.246593e+000	56	20	6.734210e+000	0	0	0	0	0	0	11.9555	1	0	65	20.6571
DATA	1579	19	49	0	0	A_04_P021569	EB378548	11053.2	415.962	2.111175e+003	2.111389e+002	1996	20	6.306459e+000	0	0	0	0	0	0	2066.86	1	1	49.5074	21
DATA	1580	19	50	0	0	A_04_P028018	EB376088	11078.6	415.573	5.326030e+001	6.117777e+000	96	20	6.262879e+000	0	0	0	0	0	0	52.1232	1	1	57.5363	20.9032
DATA	1581	19	51	0	0	A_04_P025854	EB374055	11103.8	416.079	4.105296e+003	4.105407e+002	3993.5	18	4.139798e+000	0	0	0	0	0	0	4016.35	1	1	48.8603	19.069
DATA	1582	19	52	0	0	A_04_P000101	NM_001082665	11129.5	415.648	1.575196e+001	3.399596e+000	63	18.5	5.310802e+000	0	0	0	0	0	0	15.4026	1	1	57.5363	19.7308
DATA	1583	19	53	0	0	A_04_P037417	ENSOCUT00000001338	11154.6	416.129	3.618947e+003	3.619073e+002	3529	21	6.776236e+000	0	0	0	0	0	0	3536.87	1	1	46.8651	19.9259
DATA	1584	19	54	0	0	A_04_P004876	ENSOCUT00000011739	11180.2	416.056	1.191609e+002	1.229193e+001	162.5	19.5	7.060060e+000	0	0	0	0	0	0	116.375	1	1	46.8651	20.6111
DATA	1585	19	55	0	0	A_04_P019662	A_04_P019662	11205.4	416.027	3.841425e+001	4.885724e+000	82.5	20.5	5.465342e+000	0	0	0	0	0	0	37.4843	1	1	48.5334	20.4688
DATA	1586	19	56	0	0	A_04_P026014	EB373855	11231	416	3.034407e+000	3.022045e+000	44.5	19	5.007152e+000	0	0	0	0	0	0	-4.66053	0	0	54.9904	19.3438
DATA	1587	19	57	0	0	A_04_P075188	ENSOCUT00000012015	11255.9	415.797	1.275504e+003	1.275863e+002	1302	19	5.742835e+000	0	0	0	0	0	0	1241.79	1	1	46.5243	19.3611
DATA	1588	19	58	0	0	A_04_P039447	CU464350	11281.6	416	3.823012e+004	3.823013e+003	37664.5	21.5	6.770295e+000	0	0	0	0	0	0	37165.4	1	1	49.8279	22.7353
DATA	1589	19	59	0	0	A_04_P094687	ENSOCUT00000013799	11306.7	416.219	1.077246e+003	1.077674e+002	1091.5	24	5.705371e+000	0	0	0	0	0	0	1045.47	1	1	48.2044	24.5143
DATA	1590	19	60	0	0	A_04_P031997	A_04_P031997	11332.3	416.118	2.918076e+004	2.918078e+003	28209.5	20	5.145856e+000	0	0	0	0	0	0	28261.6	1	1	48.8603	19.6875
DATA	1591	19	61	0	0	A_04_P028867	EC619001	11358	416	1.553239e+001	3.421864e+000	60.5	20	6.073103e+000	0	0	0	0	0	0	15.0066	1	1	54.9904	20.1515
DATA	1592	19	62	0	0	A_04_P063707	ENSOCUT00000014306	11383.5	416	5.056590e+000	3.099028e+000	52	22	6.972006e+000	0	0	0	0	0	0	4.87189	1	0	65	21.8125
DATA	1593	19	63	0	0	A_04_P008151	DN888261	11408.5	416	3.079605e+000	3.067059e+000	45	21.5	6.371993e+000	0	0	0	0	0	0	-1.32369	0	0	54.1152	21.8667
DATA	1594	19	64	0	0	A_04_P072392	ENSOCUT00000003467	11433.9	416.095	8.182588e+003	8.182646e+002	7733.5	20	5.531081e+000	0	0	0	0	0	0	7830.88	1	1	47.8731	19.75
DATA	1595	19	65	0	0	A_04_P095637	ENSOCUT00000006964	11459.6	416.337	6.130818e+002	6.138604e+001	628	20	7.006306e+000	0	0	0	0	0	0	584.311	1	1	51.0895	20.3704
DATA	1596	19	66	0	0	A_04_P033092	XR_085150	11484.5	416.37	2.822713e+004	2.822715e+003	26427	21	6.471120e+000	0	0	0	0	0	0	26779.8	1	1	48.5334	21.8056
DATA	1597	19	67	0	0	A_04_P041137	ENSOCUT00000022978	11510.4	416.766	1.897661e+001	3.653004e+000	65.5	18.5	6.193443e+000	0	0	0	0	0	0	17.909	1	1	49.5074	19.3889
DATA	1598	19	68	0	0	A_04_P044577	XM_002708875	11535.6	416.427	3.152790e+000	3.139946e+000	45	20.5	5.791051e+000	0	0	0	0	0	0	-0.696862	0	0	57.5363	19.6316
DATA	1599	19	69	0	0	A_04_P087837	ENSOCUT00000002385	11561.4	416.427	3.173963e+000	3.165750e+000	48.5	19	5.570081e+000	0	0	0	0	0	0	1.61003	0	0	57.5363	20.3226
DATA	1600	19	70	0	0	A_04_P011337	DN883166	11586.3	416.908	3.196492e+000	3.183469e+000	42	21.5	6.180546e+000	0	0	0	0	0	0	-4.32489	0	0	49.5074	21.2632
DATA	1601	19	71	0	0	A_04_P037582	ENSOCUT00000010650	11612	416.455	1.431402e+001	3.514661e+000	58.5	21	6.667733e+000	0	0	0	0	0	0	13.1361	1	0	55.8519	22.1563
DATA	1602	19	72	0	0	A_04_P005674	DN890718	11637.3	416.342	3.252104e+000	3.238855e+000	44	22	5.010973e+000	0	0	0	0	0	0	-1.44768	0	0	48.2044	21.8788
DATA	1603	19	73	0	0	A_04_P093936	A_04_P093936	11662.6	416.427	8.280024e+000	3.373873e+000	55	23	5.338539e+000	0	0	0	0	0	0	7.45758	1	0	65	23.5
DATA	1604	19	74	0	0	A_04_P096002	ENSOCUT00000010829	11687.9	416.896	4.151623e+001	5.306973e+000	81	20	6.552090e+000	0	0	0	0	0	0	36.9959	1	1	48.2044	21.3667
DATA	1605	19	75	0	0	A_04_P080013	ENSOCUT00000012623	11713.3	416.667	7.782287e+002	7.789474e+001	728.5	21	5.622882e+000	0	0	0	0	0	0	685.294	1	1	48.5334	21.1714
DATA	1606	19	76	0	0	A_04_P004171	ENSOCUT00000003483	11739	416.455	3.403427e+000	3.393029e+000	48	20	7.132248e+000	0	0	0	0	0	0	1.33298	0	0	65	21.6
DATA	1607	19	77	0	0	A_04_P004723	NM_001082712	11764.1	416.549	2.973491e+001	4.544735e+000	70	19.5	6.520296e+000	0	0	0	0	0	0	25.4855	1	1	47.8731	19.9706
DATA	1608	19	78	0	0	A_04_P077253	ENSOCUT00000010206	11789.4	416.589	1.111942e+004	1.111948e+003	9219.5	21	5.035850e+000	0	0	0	0	0	0	9386.65	1	1	48.5334	19.2143
DATA	1609	19	79	0	0	A_04_P048169	ENSOCUT00000014054	11815.2	416.987	3.562998e+000	3.548483e+000	43	20	6.363235e+000	0	0	0	0	0	0	-2.70327	0	0	48.5334	20.4571
DATA	1610	19	80	0	0	A_04_P003647	NM_001082142	11840.2	416.471	3.194044e+004	3.194046e+003	27466	21	7.490029e+000	0	0	0	0	0	0	26046.5	1	1	47.2035	20.2143
DATA	1611	19	81	0	0	A_04_P075038	A_04_P075038	11865.9	416.5	2.002306e+001	4.192723e+000	62	20	5.952283e+000	0	0	0	0	0	0	16.0122	1	1	56.9804	19.3721
DATA	1612	19	82	0	0	A_04_P007807	DN888633	11891.2	416.722	7.287546e+001	8.200765e+000	102	20	6.225558e+000	0	0	0	0	0	0	57.0818	1	1	50.1463	21.5152
DATA	1613	19	83	66	1	DarkCorner	DarkCorner	11916.8	416.848	3.862443e+000	3.846707e+000	36	20	5.676707e+000	0	0	0	0	0	0	-7.72718	0	0	50.4627	19.925
DATA	1614	19	84	66	1	DarkCorner	DarkCorner	11942.4	416.75	3.957585e+000	3.941462e+000	37	18	7.374155e+000	0	0	0	0	0	0	-8.76953	0	0	50.7771	20.0333
DATA	1615	19	85	66	1	DarkCorner	DarkCorner	11966.9	416.932	4.057140e+000	4.040612e+000	40	19	6.502367e+000	0	0	0	0	0	0	-5.36945	0	0	46.8651	19.6757
DATA	1616	20	1	66	1	DarkCorner	DarkCorner	9847	422.455	3.428287e+000	3.414321e+000	36	18	4.683782e+000	0	0	0	0	0	0	-8.96587	0	0	55.8519	17.9429
DATA	1617	20	2	66	1	DarkCorner	DarkCorner	9872	422.747	3.378048e+000	3.364286e+000	38	18	6.450752e+000	0	0	0	0	0	0	-5.3087	0	0	49.1849	19.7073
DATA	1618	20	3	66	1	DarkCorner	DarkCorner	9897.93	422.931	3.330991e+000	3.317420e+000	37	22.5	6.131884e+000	0	0	0	0	0	0	-6.82862	0	0	46.8651	21.8
DATA	1619	20	4	0	0	A_04_P000537	NM_001101698	9923.42	422.427	5.526754e+001	6.424852e+000	96	25	8.103232e+000	0	0	0	0	0	0	49.6937	1	1	57.5363	23.0645
DATA	1620	20	5	0	0	A_04_P082522	ENSOCUT00000007988	9948.58	422.427	3.637691e+001	4.870944e+000	77.5	24	4.602687e+000	0	0	0	0	0	0	33.0808	1	1	57.5363	23.5517
DATA	1621	20	6	0	0	A_04_P092292	ENSOCUT00000013254	9973.5	422.289	1.153442e+004	1.153446e+003	10658.5	23	4.900296e+000	0	0	0	0	0	0	10596.7	1	1	49.1849	23.2903
DATA	1622	20	7	0	0	A_04_P007249	DN889176	9999.42	422.427	7.021763e+001	7.706516e+000	110	22	6.562507e+000	0	0	0	0	0	0	65.1342	1	1	57.5363	22.069
DATA	1623	20	8	0	0	A_04_P001601	NM_001082092	10024.6	422.427	3.161962e+000	3.149080e+000	43.5	22	5.224459e+000	0	0	0	0	0	0	-0.489857	0	0	65	20.9643
DATA	1624	20	9	0	0	A_04_P040805	NM_001082038	10050.1	422.392	8.223708e+003	8.223767e+002	7935	18	5.378771e+000	0	0	0	0	0	0	7752.08	1	1	49.1849	18.7419
DATA	1625	20	10	0	0	A_04_P055314	ENSOCUT00000015399	10075.5	422.683	3.158732e+001	4.428302e+000	72	20	4.676210e+000	0	0	0	0	0	0	29.9816	1	1	51.7088	20.9375
DATA	1626	20	11	0	0	A_04_P061782	ENSOCUT00000007904	10101	422.455	3.097383e+000	3.085641e+000	47	20	5.899249e+000	0	0	0	0	0	0	0.702348	0	0	55.8519	20.6364
DATA	1627	20	12	0	0	A_04_P090144	ENSOCUT00000023450	10126.4	422.427	6.782040e+002	6.788977e+001	684	18	7.263050e+000	0	0	0	0	0	0	651.154	1	1	57.5363	19.7576
DATA	1628	20	13	0	0	A_04_P052842	ENSOCUT00000001026	10151.6	422.427	6.243342e+001	6.950189e+000	105	22	4.271552e+000	0	0	0	0	0	0	60.2254	1	1	57.5363	21.3846
DATA	1629	20	14	0	0	A_04_P029677	AF264456	10177.3	422.5	3.053441e+000	3.041001e+000	45.5	22	6.648244e+000	0	0	0	0	0	0	-0.229908	0	0	57.5363	22.7368
DATA	1630	20	15	0	0	A_04_P038107	ENSOCUT00000022816	10202.5	422.5	5.545532e+001	6.319426e+000	101	22	4.675961e+000	0	0	0	0	0	0	53.9107	1	1	57.5363	23.2308
DATA	1631	20	16	0	0	A_04_P054583	ENSOCUT00000017352	10227.9	422.5	2.081262e+003	2.081481e+002	2068	22	6.302709e+000	0	0	0	0	0	0	2029.53	1	1	56.9804	22
DATA	1632	20	17	0	0	A_04_P052430	ENSOCUT00000000363	10253.3	422.69	9.698956e+003	9.699002e+002	9401	22	7.431932e+000	0	0	0	0	0	0	9482.91	1	1	48.2044	22.8148
DATA	1633	20	18	0	0	A_04_P073943	ENSOCUT00000007357	10278.7	422.5	5.006332e+002	5.015351e+001	536	21	5.548532e+000	0	0	0	0	0	0	490.54	1	1	57.5363	20.8
DATA	1634	20	19	0	0	A_04_P050098	ENSOCUT00000009803	10304.1	422.5	1.684789e+002	1.711307e+001	210	21	4.968153e+000	0	0	0	0	0	0	165.381	1	1	56.9804	21.6429
DATA	1635	20	20	0	0	A_04_P057202	ENSOCUT00000005029	10329.1	422.622	3.008889e+000	2.996631e+000	43.5	22.5	5.310418e+000	0	0	0	0	0	0	-1.11103	0	0	48.5334	22.7353
DATA	1636	20	21	0	0	A_04_P012361	ENSOCUT00000031801	10354.9	422.703	6.223208e+002	6.230402e+001	656	21	7.143873e+000	0	0	0	0	0	0	612.49	1	1	48.8603	20.2222
DATA	1637	20	22	0	0	A_04_P001781	NM_001101699	10380.2	422.603	2.392604e+002	2.411221e+001	263	21	5.230877e+000	0	0	0	0	0	0	235.684	1	1	50.1463	21.1724
DATA	1638	20	23	1028	1	(+)E1A_r60_n9	E1A_r60_n9	10405.6	422.573	3.000875e+000	2.988650e+000	38	22	7.962817e+000	0	0	0	1	0	0	-7.7924	0	0	65	23.8387
DATA	1639	20	24	0	0	A_04_P017209	ENSOCUT00000010258	10431	422.578	2.247010e+004	2.247012e+003	22416	22	6.646228e+000	0	0	0	0	0	0	22157.4	1	1	51.0895	22.8788
DATA	1640	20	25	0	0	A_04_P046602	A_04_P046602	10456.3	422.705	3.426862e+002	3.439852e+001	392	20	5.598295e+000	0	0	0	0	0	0	338	1	1	50.1463	19.8182
DATA	1641	20	26	0	0	A_04_P014501	AY171689	10482.1	423.026	1.806000e+001	3.489957e+000	63	20.5	6.731589e+000	0	0	0	0	0	0	17.815	1	1	48.5334	20.6667
DATA	1642	20	27	0	0	A_04_P014548	AY171723	10507.1	422.875	1.253262e+003	1.253618e+002	1296	20	6.713463e+000	0	0	0	0	0	0	1236.17	1	1	46.8651	21.4
DATA	1643	20	28	0	0	A_04_P021857	A_04_P021857	10532.6	422.875	3.756975e+001	4.799720e+000	83	21	7.349500e+000	0	0	0	0	0	0	37.0512	1	1	50.1463	21.5
DATA	1644	20	29	0	0	A_04_P025091	EB374850	10558	422.545	1.316196e+002	1.349684e+001	167	22	6.167093e+000	0	0	0	0	0	0	129.765	1	1	55.8519	22.4595
DATA	1645	20	30	0	0	A_04_P020136	EB379923	10583.5	422.648	1.794614e+001	3.486235e+000	65.5	23	8.284988e+000	0	0	0	0	0	0	17.6878	1	1	57.5363	22.5556
DATA	1646	20	31	0	0	A_04_P021509	EB378634	10608.6	422.573	1.294292e+003	1.294637e+002	1328	24.5	1.045175e+001	0	0	0	0	0	0	1275.18	1	1	65	26.75
DATA	1647	20	32	0	0	A_04_P005951	DN890456	10634.4	422.6	3.003431e+000	2.991195e+000	42.5	23	7.083691e+000	0	0	0	0	0	0	-2.29788	0	0	45.1352	23.3514
DATA	1648	20	33	0	0	A_04_P002746	NM_001082639	10659.6	422.573	4.322146e+005	4.322146e+004	421914	23	1.130848e+001	0	0	0	0	1	0	425477	1	1	57.5363	27.1034
DATA	1649	20	34	0	0	A_04_P087935	ENSOCUT00000005204	10684.9	422.96	3.097989e+001	4.308069e+000	77	19.5	5.569122e+000	0	0	0	0	0	0	30.4849	1	1	46.8651	20.7813
DATA	1650	20	35	0	0	A_04_P016397	EB378230	10710.7	423.025	6.723197e+001	7.360097e+000	110	20	6.790097e+000	0	0	0	0	0	0	66.1293	1	1	49.1849	21.5185
DATA	1651	20	36	0	0	A_04_P048634	A_04_P048634	10735.6	422.596	3.008555e+000	2.996358e+000	47	24	6.440520e+000	0	0	0	0	0	0	0.18676	0	0	57.8122	22.8621
DATA	1652	20	37	0	0	A_04_P014147	ENSOCUT00000028956	10761.4	422.573	4.058983e+000	3.024878e+000	50	21	6.100484e+000	0	0	0	0	0	0	3.98897	1	0	65	23.1818
DATA	1653	20	38	0	0	A_04_P074602	ENSOCUT00000011318	10786.3	423.027	3.103065e+002	3.117519e+001	350	20.5	6.599286e+000	0	0	0	0	0	0	304.856	1	1	49.1849	20.9667
DATA	1654	20	39	0	0	A_04_P006771	DN889669	10812	423	1.475948e+001	3.343013e+000	64	20	6.096893e+000	0	0	0	0	0	0	14.4951	1	0	54.9904	20.9583
DATA	1655	20	40	0	0	A_04_P095497	A_04_P095497	10837.4	422.973	2.268745e+001	3.761689e+000	69	19.5	6.005374e+000	0	0	0	0	0	0	22.2739	1	1	48.5334	19.25
DATA	1656	20	41	0	0	A_04_P080467	ENSOCUT00000012802	10862.5	423.114	5.362118e+001	6.144942e+000	100.5	20	3.775907e+000	0	0	0	0	0	0	52.6294	1	1	49.8279	19.8667
DATA	1657	20	42	0	0	A_04_P059368	ENSOCUT00000009879	10887.8	423.194	4.741541e+003	4.741636e+002	4460	23	8.417040e+000	0	0	0	0	0	0	4652.66	1	1	47.5395	23.4286
DATA	1658	20	43	0	0	A_04_P067157	ENSOCUT00000000161	10913.7	423.082	5.053059e+001	5.877972e+000	95	20.5	6.163024e+000	0	0	0	0	0	0	49.5708	1	1	48.5334	21.7813
DATA	1659	20	44	0	0	A_04_P021041	XM_002712697	10939	423	5.151067e+002	5.159816e+001	536.5	21	5.712479e+000	0	0	0	0	0	0	505.207	1	1	54.9904	21.2174
DATA	1660	20	45	0	0	A_04_P036683	ENSOCUT00000016635	10964.4	423.169	5.880858e+001	6.603730e+000	104	21	6.175035e+000	0	0	0	0	0	0	57.6672	1	1	47.5395	21.8519
DATA	1661	20	46	0	0	A_04_P069834	ENSOCUT00000017760	10989.5	423	2.436985e+005	2.436985e+004	238679	25	9.867643e+000	0	0	0	0	1	0	238915	1	1	54.1152	27.2963
DATA	1662	20	47	0	0	A_04_P069287	A_04_P069287	11014.8	423.194	2.211007e+002	2.231340e+001	265	21	8.701681e+000	0	0	0	0	0	0	216.718	1	1	47.5395	23.0882
DATA	1663	20	48	0	0	A_04_P058493	ENSOCUT00000000464	11040.2	423.278	9.205199e+002	9.210106e+001	943	21	5.818491e+000	0	0	0	0	0	0	902.061	1	1	50.1463	21.125
DATA	1664	20	49	0	0	A_04_P074382	ENSOCUT00000010505	11065.6	423.36	1.629277e+003	1.629555e+002	1613	20	5.366407e+000	0	0	0	0	0	0	1596.17	1	1	48.8603	20.2857
DATA	1665	20	50	0	0	A_04_P078864	ENSOCUT00000001459	11091.3	423.627	5.563105e+003	5.563187e+002	5362	22	6.407707e+000	0	0	0	0	0	0	5448.41	1	1	49.1849	22.3939
DATA	1666	20	51	0	0	A_04_P045737	ENSOCUT00000000922	11116.6	423.427	1.455075e+002	1.485863e+001	190	21.5	6.632703e+000	0	0	0	0	0	0	142.447	1	1	57.5363	22.4167
DATA	1667	20	52	0	0	A_04_P083372	NM_001171310	11141.8	423.447	3.872051e+003	3.872168e+002	3620.5	24.5	1.332933e+001	0	0	0	0	0	0	3788.74	1	1	49.5074	26.75
DATA	1668	20	53	0	0	A_04_P056949	ENSOCUT00000014407	11167.2	423.28	8.045802e+001	8.591281e+000	124	23	6.575011e+000	0	0	0	0	0	0	78.677	1	1	49.1849	21.9231
DATA	1669	20	54	0	0	A_04_P044703	A_04_P044703	11193	423.455	1.703212e+001	3.462590e+000	65	19.5	5.972973e+000	0	0	0	0	0	0	16.6428	1	1	65	20.5313
DATA	1670	20	55	0	0	A_04_P100159	XR_085168	11218	423.377	1.667191e+002	1.694278e+001	208	21	9.320575e+000	0	0	0	0	0	0	162.76	1	1	49.1849	21.8387
DATA	1671	20	56	0	0	A_04_P016308	AY596418	11243.7	423.268	6.104397e+000	3.081953e+000	53	21	5.560877e+000	0	0	0	0	0	0	5.95269	1	0	47.2035	20.5294
DATA	1672	20	57	0	0	A_04_P048262	ENSOCUT00000007054	11269.4	423.427	3.649754e+001	4.740318e+000	82.5	22	5.356248e+000	0	0	0	0	0	0	35.5436	1	1	57.5363	22.2424
DATA	1673	20	58	0	0	A_04_P058686	ENSOCUT00000010166	11294.6	423.427	4.878376e+002	4.887775e+001	529	25	5.666057e+000	0	0	0	0	0	0	474.345	1	1	57.5363	24.6857
DATA	1674	20	59	0	0	A_04_P036020	A_04_P036020	11319.9	423.5	1.091913e+002	1.133313e+001	157	23	7.147074e+000	0	0	0	0	0	0	105.976	1	1	56.9804	24.5143
DATA	1675	20	60	0	0	A_04_P027882	XM_002708050	11345.4	423.427	3.054326e+000	3.041882e+000	44	21	5.954849e+000	0	0	0	0	0	0	-2.51657	0	0	57.5363	20.9091
DATA	1676	20	61	0	0	A_04_P102312	ENSOCUT00000009309	11370.8	423.462	3.062054e+000	3.049579e+000	41	22	6.424540e+000	0	0	0	0	0	0	-5.15037	0	0	50.1463	21.3667
DATA	1677	20	62	0	0	A_04_P027983	EB377464	11396.1	423.5	6.623386e+004	6.623387e+003	65673	23	5.838832e+000	0	0	0	0	0	0	63794.5	1	1	56.9804	22.6667
DATA	1678	20	63	0	0	A_04_P081408	ENSOCUT00000002453	11421.5	423.5	7.726896e+000	3.164523e+000	56	20	4.659498e+000	0	0	0	0	0	0	7.41739	1	0	57.5363	20.6286
DATA	1679	20	64	0	0	A_04_P026526	EB373321	11446.9	423.5	1.425328e+001	3.394279e+000	60	22	6.723095e+000	0	0	0	0	0	0	13.6301	1	0	65	21.6667
DATA	1680	20	65	0	0	A_04_P079332	ENSOCUT00000015914	11472.2	423.632	1.138318e+004	1.138322e+003	10593	21	7.482165e+000	0	0	0	0	0	0	10838.7	1	1	49.5074	21.129
DATA	1681	20	66	0	0	A_04_P091927	ENSOCUT00000004407	11497.6	423.427	2.659957e+002	2.678066e+001	305	20.5	6.218324e+000	0	0	0	0	0	0	252.022	1	1	57.5363	22.3824
DATA	1682	20	67	0	0	A_04_P003506	ENSOCUT00000010139	11522.8	424.181	1.674716e+002	1.703637e+001	202.5	18	6.654202e+000	0	0	0	0	0	0	157.831	1	1	47.8731	18.8182
DATA	1683	20	68	0	0	A_04_P060542	ENSOCUT00000014731	11548.4	424.314	3.158109e+000	3.145243e+000	42	21	5.322551e+000	0	0	0	0	0	0	-4.76022	0	0	46.8651	20.2727
DATA	1684	20	69	0	0	A_04_P092842	ENSOCUT00000003841	11573.5	423.705	6.060593e+002	6.068862e+001	603	18.5	5.793774e+000	0	0	0	0	0	0	563.722	1	1	50.4627	20.4667
DATA	1685	20	70	0	0	A_04_P071964	ENSOCUT00000006194	11598.9	423.838	1.574187e+003	1.574510e+002	1481	21	6.804322e+000	0	0	0	0	0	0	1453.1	1	1	47.8731	21.0811
DATA	1686	20	71	0	0	A_04_P005392	EB373069	11624.7	423.667	3.232074e+000	3.218907e+000	45	21	5.594055e+000	0	0	0	0	0	0	-2.48799	0	0	48.8603	21.7037
DATA	1687	20	72	0	0	A_04_P053513	ENSOCUT00000017332	11649.7	423.627	1.958153e+003	1.958422e+002	1826	20	4.238122e+000	0	0	0	0	0	0	1775.56	1	1	46.1809	19.9118
DATA	1688	20	73	0	0	A_04_P006279	ENSOCUT00000000472	11675.4	423.873	3.606665e+003	3.606814e+002	3282	22	4.914090e+000	0	0	0	0	0	0	3236.84	1	1	47.5395	21.7
DATA	1689	20	74	0	0	A_04_P032490	EB381887	11701.2	423.515	3.334040e+000	3.320457e+000	43	22	5.503948e+000	0	0	0	0	0	0	-3.69999	0	0	45.835	21.2963
DATA	1690	20	75	0	0	A_04_P036457	ENSOCUT00000014309	11725.8	423.699	1.717281e+004	1.717285e+003	14663	22	5.545823e+000	0	0	0	0	0	0	15054.9	1	1	48.2044	22.4483
DATA	1691	20	76	0	0	A_04_P073747	ENSOCUT00000005265	11751.1	423.909	3.419142e+000	3.405212e+000	42	20.5	5.341543e+000	0	0	0	0	0	0	-3.87557	0	0	48.2044	20.2059
DATA	1692	20	77	0	0	A_04_P059607	ENSOCUT00000015324	11777	423.545	4.168844e+000	3.481729e+000	51	20	6.117690e+000	0	0	0	0	0	0	3.55273	1	0	55.8519	19.6364
DATA	1693	20	78	0	0	A_04_P075922	ENSOCUT00000009670	11802.4	423.573	3.526350e+000	3.511984e+000	43	21	4.326855e+000	0	0	0	0	0	0	-3.53343	0	0	57.5363	20.6897
DATA	1694	20	79	0	0	A_04_P004091	ENSOCUT00000014544	11827.6	423.973	6.648002e+002	6.657591e+001	582.5	21	7.102930e+000	0	0	0	0	0	0	548.267	1	1	48.8603	21.5806
DATA	1695	20	80	0	0	A_04_P050383	ENSOCUT00000017573	11852.9	423.944	2.650132e+003	2.650382e+002	2168	22	7.294496e+000	0	0	0	0	0	0	2145.5	1	1	46.8651	20.625
DATA	1696	20	81	0	0	A_04_P071284	ENSOCUT00000024037	11878.5	424.356	1.498719e+002	1.544008e+001	162.5	20	6.624070e+000	0	0	0	0	0	0	118.931	1	1	47.8731	21.2143
DATA	1697	20	82	0	0	A_04_P010641	DN884423	11903.8	423.892	1.252146e+002	1.308342e+001	137.5	21	5.547352e+000	0	0	0	0	0	0	97.2402	1	1	48.2044	20.8571
DATA	1698	20	83	66	1	DarkCorner	DarkCorner	11929.6	423.5	3.900244e+000	3.884355e+000	38	19	6.625264e+000	0	0	0	0	0	0	-8.62985	0	0	48.5334	19.4
DATA	1699	20	84	66	1	DarkCorner	DarkCorner	11954.9	423.882	3.997376e+000	3.981090e+000	40	22	7.115008e+000	0	0	0	0	0	0	-6.12231	0	0	48.2044	22.04
DATA	1700	20	85	66	1	DarkCorner	DarkCorner	11980.5	423.781	4.106641e+000	4.089911e+000	39	18	5.641222e+000	0	0	0	0	0	0	-5.96337	0	0	48.8603	18.7132
DATA	1701	21	1	66	1	DarkCorner	DarkCorner	9834.3	429.518	3.451499e+000	3.437437e+000	36.5	18	5.919361e+000	0	0	0	0	0	0	-6.00206	0	0	51.7088	18.1849
DATA	1702	21	2	66	1	DarkCorner	DarkCorner	9859.58	429.573	3.398413e+000	3.384567e+000	37.5	18.5	6.084005e+000	0	0	0	0	0	0	-5.56765	0	0	57.5363	19.2188
DATA	1703	21	3	66	1	DarkCorner	DarkCorner	9884.95	429.372	3.350335e+000	3.336686e+000	37	19.5	5.366981e+000	0	0	0	0	0	0	-6.31482	0	0	49.5074	20.375
DATA	1704	21	4	0	0	A_04_P072408	ENSOCUT00000016741	9910.5	429.5	3.306413e+000	3.292943e+000	45	25	6.939111e+000	0	0	0	0	0	0	-0.802699	0	0	57.5363	23.7143
DATA	1705	21	5	0	0	A_04_P059878	ENSOCUT00000016355	9935.5	429.5	1.747022e+003	1.747325e+002	1605	23	6.820897e+000	0	0	0	0	0	0	1581.38	1	1	50.4627	22.8966
DATA	1706	21	6	0	0	A_04_P025012	EB374935	9961.42	429.573	7.204846e+001	7.890988e+000	105.5	24	4.672040e+000	0	0	0	0	0	0	65.947	1	1	57.5363	23.1935
DATA	1707	21	7	0	0	A_04_P073167	A_04_P073167	9986.58	429.573	9.221574e+000	3.317746e+000	49	24	6.066850e+000	0	0	0	0	0	0	8.52367	1	0	57.5363	25.84
DATA	1708	21	8	0	0	A_04_P063542	ENSOCUT00000006482	10012.1	429.5	4.457402e+001	5.463053e+000	87	22	5.544244e+000	0	0	0	0	0	0	41.5718	1	1	56.9804	20.6364
DATA	1709	21	9	0	0	A_04_P069109	A_04_P069109	10037.2	429.699	5.975779e+002	5.983989e+001	597	20.5	5.945909e+000	0	0	0	0	0	0	561.791	1	1	51.0895	21.5313
DATA	1710	21	10	0	0	A_04_P018032	DN885729	10062.7	429.5	2.037014e+002	2.060632e+001	234	20.5	4.758537e+000	0	0	0	0	0	0	192.889	1	1	57.5363	21.3333
DATA	1711	21	11	0	0	A_04_P100325	ENSOCUT00000010495	10087.9	429.706	1.180935e+003	1.181340e+002	1164.5	20	4.878926e+000	0	0	0	0	0	0	1125.48	1	1	51.7088	19.1176
DATA	1712	21	12	0	0	A_04_P096272	ENSOCUT00000004301	10113.3	429.459	2.570789e+003	2.570972e+002	2484	19.5	6.288194e+000	0	0	0	0	0	0	2464.02	1	1	51.7088	20.9
DATA	1713	21	13	0	0	A_04_P057392	ENSOCUT00000003687	10138.8	429.473	9.225847e+003	9.225897e+002	8684	20.5	7.549775e+000	0	0	0	0	0	0	8887.63	1	1	54.1152	20.9706
DATA	1714	21	14	0	0	A_04_P050952	ENSOCUT00000009621	10164.3	429.521	2.823879e+001	4.152403e+000	75	22	5.704958e+000	0	0	0	0	0	0	27.3247	1	1	47.8731	22.1892
DATA	1715	21	15	0	0	A_04_P075742	ENSOCUT00000010099	10189.6	429.689	1.432265e+003	1.432586e+002	1410	22	5.507967e+000	0	0	0	0	0	0	1391.25	1	1	52.6241	22.2813
DATA	1716	21	16	0	0	A_04_P013670	NM_001170956	10215	429.692	2.872176e+002	2.888037e+001	321	21	5.503291e+000	0	0	0	0	0	0	279.919	1	1	49.1849	20.3
DATA	1717	21	17	0	0	A_04_P072337	A_04_P072337	10240.5	429.648	3.026421e+000	3.014091e+000	44	21.5	7.392260e+000	0	0	0	0	0	0	-2.28218	0	0	57.5363	21.8571
DATA	1718	21	18	0	0	A_04_P048388	ENSOCUT00000016618	10266	430.226	1.834403e+004	1.834405e+003	18429	21	5.958808e+000	0	0	0	0	0	0	17972.7	1	1	45.4864	20.6897
DATA	1719	21	19	0	0	A_04_P099417	ENSOCUT00000009016	10291.4	430	2.258839e+002	2.278684e+001	257	23	4.770583e+000	0	0	0	0	0	0	221.743	1	1	48.5334	21.9615
DATA	1720	21	20	0	0	A_04_P055293	ENSOCUT00000007096	10316.5	429.882	5.355859e+003	5.355943e+002	5272	23	5.300363e+000	0	0	0	0	0	0	5266.03	1	1	49.8279	22.5769
DATA	1721	21	21	0	0	A_04_P026241	EB373621	10342.4	429.573	1.173107e+001	3.213996e+000	58	22	6.674624e+000	0	0	0	0	0	0	11.549	1	0	57.5363	20.7692
DATA	1722	21	22	0	0	A_04_P058728	ENSOCUT00000016493	10367.3	429.933	1.011342e+004	1.011347e+003	10087	19.5	7.113979e+000	0	0	0	0	0	0	9966.61	1	1	49.1849	20
DATA	1723	21	23	0	0	A_04_P092846	ENSOCUT00000003841	10392.7	429.986	5.782876e+002	5.790585e+001	613	19.5	6.105177e+000	0	0	0	0	0	0	570.316	1	1	47.2035	20.7813
DATA	1724	21	24	0	0	A_04_P102542	ENSOCUT00000013174	10418.5	430	1.395168e+002	1.426752e+001	187	22	8.234405e+000	0	0	0	0	0	0	137.665	1	1	54.1152	23.3448
DATA	1725	21	25	0	0	A_04_P052477	ENSOCUT00000001312	10443.5	430	1.464118e+003	1.464422e+002	1485	20	5.342975e+000	0	0	0	0	0	0	1445.12	1	1	48.5334	20.9688
DATA	1726	21	26	0	0	A_04_P023781	ENSOCUT00000021841	10469.5	430.081	5.437933e+001	6.202894e+000	100	20	6.457595e+000	0	0	0	0	0	0	53.6819	1	1	48.5334	20.2353
DATA	1727	21	27	0	0	A_04_P055057	ENSOCUT00000005148	10494.3	430.12	1.120747e+002	1.159793e+001	155	20	4.499129e+000	0	0	0	0	0	0	110.637	1	1	48.8603	21.3704
DATA	1728	21	28	0	0	A_04_P036487	ENSOCUT00000011172	10519.9	430.262	5.226336e+001	6.018416e+000	98	19	7.879899e+000	0	0	0	0	0	0	51.5874	1	1	44.4243	20.697
DATA	1729	21	29	0	0	A_04_P066252	ENSOCUT00000031452	10545	429.986	1.118424e+002	1.157577e+001	150.5	23	7.329576e+000	0	0	0	0	0	0	110.369	1	1	46.8651	22.4286
DATA	1730	21	30	0	0	A_04_P033755	A_04_P033755	10570.7	430.111	1.509325e+001	3.345800e+000	60	21	5.525386e+000	0	0	0	0	0	0	14.89	1	1	47.8731	20.7667
DATA	1731	21	31	0	0	A_04_P073209	ENSOCUT00000015631	10596.4	430.069	3.240338e+005	3.240338e+004	321450	25	1.084466e+001	0	0	0	0	1	0	319554	1	1	53.8203	27.24
DATA	1732	21	32	0	0	A_04_P011713	DN882406	10621.2	430.299	2.264429e+001	3.749265e+000	67.5	24	6.314366e+000	0	0	0	0	0	0	22.3231	1	1	49.5074	23.9394
DATA	1733	21	33	0	0	A_04_P070500	ENSOCUT00000004564	10646.9	430.386	1.960101e+001	3.574752e+000	66	24	6.058969e+000	0	0	0	0	0	0	19.3149	1	1	57.259	24.5556
DATA	1734	21	34	0	0	A_04_P063577	ENSOCUT00000014914	10672.5	430.352	3.665774e+001	4.731033e+000	83.5	21.5	8.508061e+000	0	0	0	0	0	0	36.1066	1	1	65	24
DATA	1735	21	35	0	0	A_04_P018381	DN885423	10697.4	430.488	1.171652e+002	1.209252e+001	163.5	21	6.485716e+000	0	0	0	0	0	0	115.356	1	1	51.4001	21.2581
DATA	1736	21	36	0	0	A_04_P088562	XM_002719679	10723	430.384	4.996054e+004	4.996055e+003	50352.5	23	6.466028e+000	0	0	0	0	0	0	49167.3	1	1	48.8603	23.4286
DATA	1737	21	37	0	0	A_04_P062577	ENSOCUT00000010494	10748.3	430.338	8.776485e+003	8.776536e+002	8823	22	6.374926e+000	0	0	0	0	0	0	8633.56	1	1	48.5334	23.6923
DATA	1738	21	38	0	0	A_04_P029178	ENSOCUT00000026813	10773.4	430.409	4.706498e+004	4.706499e+003	46649	21	7.960958e+000	0	1	0	0	0	0	46281.1	1	1	45.1352	22.6552
DATA	1739	21	39	0	0	A_04_P059232	ENSOCUT00000010102	10799.4	430.427	6.958358e+001	7.576256e+000	116	22	5.614960e+000	0	0	0	0	0	0	68.3995	1	1	57.5363	21.75
DATA	1740	21	40	0	0	A_04_P059148	A_04_P059148	10824.6	430.405	7.156036e+002	7.162312e+001	744	23	6.079239e+000	0	0	0	0	0	0	703.195	1	1	52.0157	21.4286
DATA	1741	21	41	0	0	A_04_P091424	ENSOCUT00000009951	10849.9	430.627	6.433875e+001	7.098348e+000	108	21	5.220979e+000	0	0	0	0	0	0	63.2056	1	1	49.1849	20.5172
DATA	1742	21	42	1028	1	(+)E1A_r60_a107	E1A_r60_a107	10875.5	430.5	3.011759e+000	2.999861e+000	48	22.5	5.804640e+000	0	0	0	0	0	0	0.464187	0	0	65	21.9583
DATA	1743	21	43	0	0	A_04_P048629	ENSOCUT00000009151	10900.4	430.443	3.628004e+002	3.640388e+001	398	22	6.270086e+000	0	0	0	0	0	0	356.221	1	1	50.1463	23.7742
DATA	1744	21	44	0	0	A_04_P070552	ENSOCUT00000000668	10926.4	430.427	4.036535e+002	4.047674e+001	429.5	20.5	6.209205e+000	0	0	0	0	0	0	396.243	1	1	57.5363	20.9643
DATA	1745	21	45	0	0	A_04_P092911	ENSOCUT00000006319	10951.6	430.427	5.411183e+002	5.419501e+001	576	21.5	5.559594e+000	0	0	0	0	0	0	531.076	1	1	57.5363	21.3636
DATA	1746	21	46	0	0	A_04_P037963	ENSOCUT00000000550	10977.1	430.5	9.633694e+002	9.638371e+001	991	21	6.207176e+000	0	0	0	0	0	0	945.309	1	1	56.9804	22.9355
DATA	1747	21	47	0	0	A_04_P081576	ENSOCUT00000003170	11002.4	430.608	2.443761e+003	2.443946e+002	2441	23	1.099212e+001	0	0	0	0	0	0	2397.49	1	1	49.1849	26.08
DATA	1748	21	48	0	0	A_04_P081038	ENSOCUT00000005461	11027.6	430.633	5.116525e+002	5.125332e+001	553.5	20.5	6.915327e+000	0	0	0	0	0	0	501.859	1	1	50.7771	20.7647
DATA	1749	21	49	0	0	A_04_P091567	A_04_P091567	11053.3	430.674	2.220871e+002	2.241095e+001	277	20	5.257004e+000	0	0	0	0	0	0	217.783	1	1	51.7088	19.9063
DATA	1750	21	50	0	0	A_04_P096832	XM_002715078	11078.5	430.5	3.017246e+000	3.004954e+000	49	21	6.314982e+000	0	0	0	0	0	0	-0.0753463	0	0	65	20.6571
DATA	1751	21	51	0	0	A_04_P048258	A_04_P048258	11104.1	430.5	2.451137e+001	3.878686e+000	70	22	6.293636e+000	0	0	0	0	0	0	24.0205	1	1	56.9804	21.8788
DATA	1752	21	52	0	0	A_04_P005060	NM_001082187	11129.5	430.5	4.606661e+005	4.606661e+004	450184	25	1.162233e+001	0	0	0	0	0	0	451246	1	1	57.5363	26.9615
DATA	1753	21	53	0	0	A_04_P066673	ENSOCUT00000001778	11154.7	430.5	6.795577e+002	6.802235e+001	694	23.5	7.276003e+000	0	0	0	0	0	0	665.311	1	1	65	23.375
DATA	1754	21	54	0	0	A_04_P043872	ENSOCUT00000011193	11180.3	431.057	4.176422e+000	3.039516e+000	49	21.5	6.605313e+000	0	0	0	0	0	0	4.08644	1	0	46.8651	22.2105
DATA	1755	21	55	0	0	A_04_P062761	ENSOCUT00000011362	11205.1	430.605	3.583188e+003	3.583315e+002	3446.5	20	7.373572e+000	0	0	0	0	0	0	3503.04	1	1	49.1849	20.75
DATA	1756	21	56	0	0	A_04_P015101	AY175572	11231	430.545	4.263516e+001	5.222582e+000	85	21	8.326664e+000	0	0	0	0	0	0	41.6395	1	1	65	22
DATA	1757	21	57	0	0	A_04_P009562	A_04_P009562	11256.4	430.654	6.331965e+001	7.015188e+000	108	20	4.265949e+000	0	0	0	0	0	0	61.7688	1	1	50.7771	20.5143
DATA	1758	21	58	0	0	A_04_P090033	A_04_P090033	11281.2	430.621	3.152119e+003	3.152264e+002	3090	25	6.241902e+000	0	0	0	0	0	0	3070.66	1	1	45.4864	24.7429
DATA	1759	21	59	0	0	A_04_P081697	ENSOCUT00000001270	11306.9	430.757	4.673434e+004	4.673435e+003	47129.5	25	6.325810e+000	0	0	0	0	0	0	45450.3	1	1	46.5243	26.3889
DATA	1760	21	60	0	0	A_04_P074499	ENSOCUT00000013933	11332.4	430.853	1.709907e+004	1.709910e+003	16381	23	7.003379e+000	0	0	0	0	0	0	16596.5	1	1	48.8603	22.7742
DATA	1761	21	61	0	0	A_04_P025262	EB374694	11358	430.545	1.149683e+002	1.189254e+001	161	22	5.587954e+000	0	0	0	0	0	0	111.324	1	1	55.8519	21.6757
DATA	1762	21	62	0	0	A_04_P064715	ENSOCUT00000006846	11383.4	430.573	3.359579e+002	3.373399e+001	367	24	5.293387e+000	0	0	0	0	0	0	324.436	1	1	65	23.4074
DATA	1763	21	63	0	0	A_04_P066722	ENSOCUT00000016068	11408.6	430.573	1.872113e+002	1.896954e+001	223	23	6.279853e+000	0	0	0	0	0	0	180.237	1	1	57.5363	22.3548
DATA	1764	21	64	0	0	A_04_P094062	ENSOCUT00000015684	11434.3	430.776	3.198841e+001	4.434169e+000	77.5	20	5.841491e+000	0	0	0	0	0	0	30.6874	1	1	49.1849	20.8611
DATA	1765	21	65	0	0	A_04_P035202	A_04_P035202	11459.5	430.648	9.896570e+000	3.238074e+000	56	22	8.337688e+000	0	0	0	0	0	0	9.4558	1	0	65	23.2727
DATA	1766	21	66	0	0	A_04_P017874	DN887493	11485	430.545	1.426552e+001	3.410125e+000	59	22.5	6.777179e+000	0	0	0	0	0	0	13.5674	1	0	55.8519	22.8889
DATA	1767	21	67	0	0	A_04_P030114	ENSOCUT00000002129	11510	431.357	1.239920e+004	1.239923e+003	11690	20	5.840091e+000	0	0	0	0	0	0	11734.3	1	1	46.5243	20.76
DATA	1768	21	68	0	0	A_04_P025247	EB374717	11535.5	431.432	2.302223e+002	2.323414e+001	265	19	5.679258e+000	0	0	0	0	0	0	216.619	1	1	47.8731	19.4286
DATA	1769	21	69	0	0	A_04_P094077	ENSOCUT00000009227	11561	431.041	6.355393e+002	6.363201e+001	642	21	5.191206e+000	0	0	0	0	0	0	594.076	1	1	46.8651	20.3043
DATA	1770	21	70	0	0	A_04_P034827	ENSOCUT00000003791	11586.6	431.101	2.862385e+002	2.879934e+001	311	23	6.013941e+000	0	0	0	0	0	0	265.627	1	1	47.2035	21.1034
DATA	1771	21	71	0	1	RC9	RC9	11612	431	3.213068e+000	3.199978e+000	41	21.5	6.127935e+000	0	0	0	0	0	0	-5.48502	0	0	54.9904	22.6389
DATA	1772	21	72	0	0	A_04_P026127	EB373746	11636.9	431.014	5.587367e+001	6.452727e+000	95	20	4.250237e+000	0	0	0	0	0	0	50.9917	1	1	46.8651	20
DATA	1773	21	73	0	0	A_04_P020940	EB379163	11662.7	431.039	4.583547e+000	3.291905e+000	51.5	22.5	5.253167e+000	0	0	0	0	0	0	4.14201	1	0	49.1849	22.2188
DATA	1774	21	74	0	0	A_04_P032763	ENSOCUT00000005003	11688.4	430.931	4.821879e+000	3.330545e+000	50.5	20.5	4.344917e+000	0	0	0	0	0	0	4.31029	1	0	53.8203	20.7143
DATA	1775	21	75	0	0	A_04_P001817	NM_001082710	11713.5	431	3.347466e+000	3.340912e+000	47.5	22	5.178685e+000	0	0	0	0	0	0	1.92137	0	0	54.1152	22.1786
DATA	1776	21	76	0	0	A_04_P010123	ENSOCUT00000002636	11738.6	431.092	6.455410e+003	6.455498e+002	5499	20	4.064683e+000	0	0	0	0	0	0	5632.56	1	1	49.1849	20.0455
DATA	1777	21	77	0	0	A_04_P102393	ENSOCUT00000002314	11764.3	431.129	3.438095e+000	3.424088e+000	45	19.5	5.563521e+000	0	0	0	0	0	0	-1.30688	0	0	47.2035	19.6765
DATA	1778	21	78	66	-1	(-)3xSLv1	NegativeControl	11789.5	431.394	3.489920e+000	3.475702e+000	40	20	4.931551e+000	0	0	0	0	0	0	-6.1282	0	0	47.2035	18.9655
DATA	1779	21	79	0	0	A_04_P023452	ENSOCUT00000022379	11815	431.244	3.548288e+000	3.541877e+000	47	18	5.559067e+000	0	0	0	0	0	0	1.98879	0	0	49.8279	18.3548
DATA	1780	21	80	0	0	A_04_P025301	EB374631	11840.4	431.073	3.612102e+000	3.597387e+000	41	23	7.099015e+000	0	0	0	0	0	0	-6.41177	0	0	49.8279	22.3704
DATA	1781	21	81	0	0	A_04_P033987	A_04_P033987	11865.9	431.386	3.682072e+000	3.667721e+000	46.5	20	6.874872e+000	0	0	0	0	0	0	0.554563	0	0	57.259	19.8286
DATA	1782	21	82	0	0	A_04_P032757	ENSOCUT00000025316	11891.4	431.427	6.882066e+002	6.892243e+001	579	21	9.694625e+000	0	0	0	0	0	0	541.474	1	1	57.5363	24.2963
DATA	1783	21	83	66	1	DarkCorner	DarkCorner	11916.6	431.427	3.843315e+000	3.827658e+000	38	20	5.992519e+000	0	0	0	0	0	0	-7.16731	0	0	57.5363	19.6563
DATA	1784	21	84	66	1	DarkCorner	DarkCorner	11942.3	431.205	3.938016e+000	3.921972e+000	41	20	5.756555e+000	0	0	0	0	0	0	-4.9155	0	0	51.0895	19.931
DATA	1785	21	85	66	1	DarkCorner	DarkCorner	11967.5	431.455	4.039099e+000	4.022644e+000	38	20	6.729852e+000	0	0	0	0	0	0	-7.12924	0	0	49.8279	19.7333
DATA	1786	22	1	66	1	DarkCorner	DarkCorner	9846.73	437.094	3.420380e+000	3.406446e+000	39	18.5	6.236289e+000	0	0	0	0	0	0	-6.30382	0	0	51.0895	19.3261
DATA	1787	22	2	66	1	DarkCorner	DarkCorner	9872.46	437.132	3.369122e+000	3.355396e+000	38	21	6.543928e+000	0	0	0	0	0	0	-6.12984	0	0	46.8651	21.0667
DATA	1788	22	3	66	1	DarkCorner	DarkCorner	9897.73	437	3.323701e+000	3.310160e+000	41	21.5	5.892622e+000	0	0	0	0	0	0	-5.51756	0	0	49.1849	21.9667
DATA	1789	22	4	0	0	A_04_P069741	ENSOCUT00000001568	9922.96	437.041	1.251112e+003	1.251539e+002	1174.5	21	9.103883e+000	0	0	0	0	0	0	1127.33	1	1	46.8651	22.5455
DATA	1790	22	5	0	0	A_04_P017700	A_04_P017700	9948.54	437.194	2.069872e+001	3.837893e+000	63	24	4.881796e+000	0	0	0	0	0	0	18.8666	1	1	47.8731	22.8571
DATA	1791	22	6	0	0	A_04_P087456	ENSOCUT00000009360	9974	437	2.986507e+001	4.376103e+000	68.5	23	7.592441e+000	0	0	0	0	0	0	27.5048	1	1	65	23.3871
DATA	1792	22	7	0	0	A_04_P084067	ENSOCUT00000008498	9999.5	437	3.181596e+000	3.172839e+000	46	24	6.502684e+000	0	0	0	0	0	0	1.51797	0	0	65	24.8519
DATA	1793	22	8	0	0	A_04_P080652	ENSOCUT00000002900	10024.6	437.092	6.652377e+003	6.652451e+002	6376	21.5	7.522101e+000	0	0	0	0	0	0	6236.59	1	1	49.1849	21.7143
DATA	1794	22	9	0	0	A_04_P006047	DN890370	10050.5	437	3.412841e+000	3.136618e+000	50	20	6.344719e+000	0	0	0	0	0	0	3.22438	1	0	54.1152	21.2571
DATA	1795	22	10	0	0	A_04_P065036	ENSOCUT00000010917	10075.4	437.19	2.004448e+003	2.004688e+002	1928	20	5.849298e+000	0	0	0	0	0	0	1906.48	1	1	49.5074	20
DATA	1796	22	11	0	0	A_04_P019398	EB381642	10101	437	4.093370e+001	5.121785e+000	84	21	5.287420e+000	0	0	0	0	0	0	39.1698	1	1	54.9904	20.1282
DATA	1797	22	12	0	0	A_04_P006486	DN889945	10126.2	437	3.814077e+003	3.814200e+002	3722	19.5	8.620593e+000	0	0	0	0	0	0	3669.13	1	1	46.8651	21.4412
DATA	1798	22	13	0	0	A_04_P095393	NM_001082334	10151.6	436.902	3.974120e+003	3.974237e+002	3815	21	5.534988e+000	0	0	0	0	0	0	3841.08	1	1	49.8279	20.5938
DATA	1799	22	14	0	0	A_04_P022861	EB377256	10176.8	437.165	7.605313e+000	3.129148e+000	53	21.5	5.951977e+000	0	0	0	0	0	0	7.38106	1	0	50.4627	22.2941
DATA	1800	22	15	0	0	A_04_P005076	NM_001082727	10202.6	437.182	1.434833e+003	1.435151e+002	1429	21	3.517095e+000	0	0	0	0	0	0	1397.55	1	1	50.1463	20.2188
DATA	1801	22	16	0	0	A_04_P055757	ENSOCUT00000009455	10227.8	437.548	9.646109e+001	1.010635e+001	140	20	4.777193e+000	0	0	0	0	0	0	94.2439	1	1	51.4001	19.2188
DATA	1802	22	17	0	0	A_04_P061167	ENSOCUT00000023213	10253.4	437.13	1.179628e+002	1.217362e+001	160	21	5.840091e+000	0	0	0	0	0	0	115.545	1	1	50.1463	20.76
DATA	1803	22	18	0	0	A_04_P075525	A_04_P075525	10278.7	437.1	1.115772e+004	1.115776e+003	11014	21	5.936199e+000	0	0	0	0	0	0	10952.5	1	1	47.2035	20.9615
DATA	1804	22	19	0	0	A_04_P071618	ENSOCUT00000005332	10304.1	437.386	1.221695e+002	1.257885e+001	164	22	4.493328e+000	0	0	0	0	0	0	120.139	1	1	57.259	22.24
DATA	1805	22	20	0	0	A_04_P090872	A_04_P090872	10329.4	437.272	7.949186e+001	8.493400e+000	123	24.5	6.847980e+000	0	0	0	0	0	0	78.2814	1	1	51.0895	22.1176
DATA	1806	22	21	0	0	A_04_P044089	ENSOCUT00000006659	10354.9	437.407	3.000190e+000	2.987967e+000	39	22	7.746383e+000	0	0	0	0	0	0	-7.45681	0	0	56.9804	20.1613
DATA	1807	22	22	0	0	A_04_P032911	ENSOCUT00000007217	10379.9	437.243	7.347587e+002	7.353650e+001	797.5	22	7.226975e+000	0	0	0	0	0	0	724.986	1	1	46.5243	22.6667
DATA	1808	22	23	0	0	A_04_P044837	A_04_P044837	10405.6	437.427	5.046986e+000	3.026020e+000	52	21	7.045894e+000	0	0	0	0	0	0	4.98302	1	0	57.5363	22.2692
DATA	1809	22	24	0	0	A_04_P038593	A_04_P038593	10431	437.455	2.994655e+000	2.982454e+000	43	22	1.147631e+001	0	0	0	0	0	0	-3.66255	0	0	55.8519	25.3125
DATA	1810	22	25	0	0	A_04_P063997	ENSOCUT00000002656	10456.4	437.57	1.304384e+002	1.338032e+001	167	20	6.418114e+000	0	0	0	0	0	0	128.865	1	1	50.4627	20.5946
DATA	1811	22	26	0	0	A_04_P097797	ENSOCUT00000012329	10481.8	437.636	4.467849e+003	4.467949e+002	4357.5	20.5	6.344185e+000	0	0	0	0	0	0	4414.21	1	1	52.6241	21.2143
DATA	1812	22	27	0	0	A_04_P094342	NM_001082191	10507.4	437.427	6.047458e+001	6.742668e+000	104	19.5	5.241304e+000	0	0	0	0	0	0	59.7425	1	1	65	20.3333
DATA	1813	22	28	0	0	A_04_P079232	ENSOCUT00000008546	10532.3	437.4	1.784364e+003	1.784613e+002	1763	25.5	9.657917e+000	0	0	0	0	0	0	1762.44	1	1	50.7771	24.6667
DATA	1814	22	29	0	0	A_04_P012736	M77080	10558.1	437.5	2.995459e+000	2.983256e+000	46.5	22	5.390800e+000	0	0	0	0	0	0	-0.0327534	0	0	56.9804	21.6923
DATA	1815	22	30	0	0	A_04_P062873	ENSOCUT00000004465	10583.5	437.5	2.996472e+000	2.984264e+000	45	20	5.856061e+000	0	0	0	0	0	0	-2.47613	0	0	65	20.7037
DATA	1816	22	31	0	0	A_04_P056318	ENSOCUT00000008441	10608.7	437.5	5.346531e+000	3.032903e+000	53	25	7.298997e+000	0	0	0	0	0	0	5.27563	1	0	57.5363	26.1667
DATA	1817	22	32	0	0	A_04_P071977	ENSOCUT00000009219	10634.1	437.527	1.851048e+002	1.874988e+001	230	24	6.220546e+000	0	0	0	0	0	0	182.574	1	1	48.8603	23.8378
DATA	1818	22	33	0	0	A_04_P025086	EB374854	10659.5	437.662	1.711047e+002	1.736939e+001	218	30	1.037641e+001	0	0	0	0	1	0	168.694	1	1	49.8279	27.7931
DATA	1819	22	34	0	0	A_04_P079042	ENSOCUT00000012453	10684.9	437.789	6.890662e+002	6.897142e+001	719.5	22	7.111264e+000	0	0	0	0	0	0	679.068	1	1	46.8651	22.1515
DATA	1820	22	35	0	0	A_04_P086868	ENSOCUT00000014519	10710.5	437.5	3.002826e+000	2.995476e+000	49	20	5.717968e+000	0	0	0	0	0	0	1.68413	0	0	57.5363	21.1852
DATA	1821	22	36	0	0	A_04_P076562	ENSOCUT00000017310	10735.7	437.5	3.004082e+000	3.002030e+000	50	22.5	5.115078e+000	0	0	0	0	0	0	2.43296	0	0	57.5363	22.6429
DATA	1822	22	37	0	0	A_04_P013291	AF014695	10761.3	437.5	1.303012e+001	3.264386e+000	58.5	20	6.135483e+000	0	0	0	0	0	0	12.8245	1	0	57.5363	21.0313
DATA	1823	22	38	0	0	A_04_P028127	A_04_P028127	10786.6	437.573	2.902498e+001	4.170061e+000	76	23	6.574319e+000	0	0	0	0	0	0	28.5565	1	1	57.5363	22.3103
DATA	1824	22	39	0	0	A_04_P050828	ENSOCUT00000012324	10811.7	437.5	8.060322e+003	8.060378e+002	7914	23	6.397566e+000	0	0	0	0	0	0	7927.46	1	1	50.4627	22.2609
DATA	1825	22	40	0	0	A_04_P020586	EB379510	10837	437.697	8.938614e+000	3.126558e+000	54	21	5.417723e+000	0	0	0	0	0	0	8.78872	1	0	49.1849	21.4
DATA	1826	22	41	0	0	A_04_P094580	A_04_P094580	10862.7	438.017	7.466716e+000	3.088435e+000	52	21	5.146711e+000	0	0	0	0	0	0	7.33965	1	0	44.0646	21.3636
DATA	1827	22	42	0	0	A_04_P032239	EB378228	10888.4	437.573	6.384637e+001	7.053359e+000	108	21	5.508176e+000	0	0	0	0	0	0	62.7411	1	1	57.5363	22.44
DATA	1828	22	43	0	0	A_04_P075248	ENSOCUT00000008997	10913.3	437.448	6.815168e+000	3.074889e+000	55	21	4.839355e+000	0	0	0	0	0	0	6.69562	1	0	46.5243	21
DATA	1829	22	44	0	0	A_04_P012986	NM_001170929	10939	437.545	5.043866e+005	5.043866e+004	495624	24	9.380832e+000	0	0	0	0	0	0	495441	1	1	55.8519	24.6
DATA	1830	22	45	0	0	A_04_P061052	ENSOCUT00000015110	10964.4	437.573	3.011845e+000	3.011170e+000	49	22.5	5.492372e+000	0	0	0	0	0	0	2.59261	0	0	57.5363	22.3846
DATA	1831	22	46	0	0	A_04_P054880	ENSOCUT00000004764	10989.7	437.782	5.795942e+001	6.526359e+000	107	22	6.021628e+000	0	0	0	0	0	0	56.9113	1	1	49.8279	21.48
DATA	1832	22	47	0	0	A_04_P020654	A_04_P020654	11014.7	437.816	2.014421e+003	2.014645e+002	1931	21	7.959720e+000	0	0	0	0	0	0	1977.62	1	1	49.5074	22
DATA	1833	22	48	0	0	A_04_P020271	ENSOCUT00000003690	11040.3	437.802	4.406632e+003	4.406735e+002	4392.5	21	6.840070e+000	0	0	0	0	0	0	4325.18	1	1	50.7771	21.0857
DATA	1834	22	49	0	0	A_04_P022584	EB377515	11065.5	437.911	1.825247e+002	1.849770e+001	233	24	6.750132e+000	0	0	0	0	0	0	179.109	1	1	50.4627	23.25
DATA	1835	22	50	0	0	A_04_P025625	EB374279	11091	437.987	1.759484e+001	3.480380e+000	65	24	6.791377e+000	0	0	0	0	0	0	17.2605	1	1	46.8651	23.3333
DATA	1836	22	51	130	1	(+)eQC-39	EQC	11116.6	437.573	3.016426e+000	3.004137e+000	46	24	6.205670e+000	0	0	0	0	0	0	-1.66017	0	0	57.5363	24.8
DATA	1837	22	52	0	0	A_04_P033322	ENSOCUT00000004899	11142.4	437.596	4.437385e+005	4.437385e+004	439479	28	1.404600e+001	0	0	0	0	1	0	434922	1	1	57.8122	31.96
DATA	1838	22	53	0	0	A_04_P017268	XR_085368	11167.1	438.232	1.231930e+004	1.231934e+003	11849	23	6.474063e+000	0	0	0	0	0	0	12068.8	1	1	46.5243	24.0278
DATA	1839	22	54	0	0	A_04_P089782	ENSOCUT00000009940	11192.9	437.935	3.362313e+000	3.027957e+000	50.5	19.5	7.826582e+000	0	0	0	0	0	0	3.29146	1	0	65	22.1538
DATA	1840	22	55	0	0	A_04_P027678	ENSOCUT00000030944	11218.5	438	4.478574e+005	4.478574e+004	441348	23	1.198592e+001	0	0	0	0	0	0	438041	1	1	54.1152	26.9355
DATA	1841	22	56	0	0	A_04_P029432	AY175473	11243.8	438	1.130500e+001	3.219968e+000	58	21	5.574924e+000	0	0	0	0	0	0	11.0456	1	0	45.4864	22.1852
DATA	1842	22	57	0	0	A_04_P032669	NM_001256300	11269.1	437.935	2.063174e+001	3.656509e+000	67.5	22.5	6.152257e+000	0	0	0	0	0	0	20.1327	1	1	65	22.7059
DATA	1843	22	58	0	0	A_04_P091946	ENSOCUT00000003126	11294.5	438	6.766066e+000	3.098175e+000	52	25	5.557525e+000	0	0	0	0	0	0	6.59247	1	0	54.1152	26.2188
DATA	1844	22	59	0	0	A_04_P083836	ENSOCUT00000000022	11319.8	438.106	1.354109e+004	1.354112e+003	13113.5	29	6.793662e+000	0	0	0	0	1	0	13170.3	1	1	50.1463	27
DATA	1845	22	60	0	0	A_04_P005550	ENSOCUT00000017891	11344.7	437.986	3.611016e+002	3.623749e+001	381	23	6.470074e+000	0	0	0	0	0	0	350.483	1	1	47.2035	23.1622
DATA	1846	22	61	0	0	A_04_P050118	ENSOCUT00000002962	11370.3	438.086	9.936790e+003	9.936837e+002	9492	24	5.706024e+000	0	0	0	0	0	0	9620.85	1	1	49.5074	24.0606
DATA	1847	22	62	0	0	A_04_P009497	ENSOCUT00000013512	11395.7	438.135	6.562816e+003	6.562887e+002	6200	25	5.208327e+000	0	0	0	0	0	0	6336.17	1	1	48.5334	24.72
DATA	1848	22	63	0	0	A_04_P085112	ENSOCUT00000013844	11421.3	438.095	1.105559e+003	1.105983e+002	1084	20.5	5.506753e+000	0	0	0	0	0	0	1063.86	1	1	48.8603	21
DATA	1849	22	64	0	0	A_04_P014861	AY171908	11446.8	438.318	1.720132e+004	1.720135e+003	16973	23.5	6.818585e+000	0	0	0	0	0	0	16490.9	1	1	45.4864	23.7
DATA	1850	22	65	0	0	A_04_P020386	EB379722	11472.4	438.427	3.558367e+000	3.106337e+000	49	24	7.876889e+000	0	0	0	0	0	0	3.39685	1	0	57.5363	25.3143
DATA	1851	22	66	0	0	A_04_P065302	XM_002714723	11497.6	438.427	1.436553e+002	1.469634e+001	182.5	21.5	6.958684e+000	0	0	0	0	0	0	136.481	1	1	57.5363	22.8571
DATA	1852	22	67	0	0	A_04_P075733	ENSOCUT00000001321	11522.6	438.37	2.371026e+003	2.371231e+002	2128.5	21	5.918494e+000	0	0	0	0	0	0	2240.59	1	1	50.7771	21.8571
DATA	1853	22	68	0	0	A_04_P024110	EB375955	11548.5	438.352	3.149516e+000	3.136685e+000	40	19.5	5.417196e+000	0	0	0	0	0	0	-6.75807	0	0	57.5363	19.7083
DATA	1854	22	69	0	0	A_04_P082297	A_04_P082297	11573.7	438.632	3.170650e+000	3.158498e+000	48.5	20	6.596211e+000	0	0	0	0	0	0	0.648566	0	0	46.5243	20.48
DATA	1855	22	70	0	0	A_04_P092682	ENSOCUT00000004142	11599.2	438.589	4.668148e+003	4.668256e+002	4368.5	21	6.642112e+000	0	0	0	0	0	0	4322.05	1	1	52.6241	22
DATA	1856	22	71	0	0	A_04_P001666	NM_001082355	11624.3	438.373	1.720920e+003	1.721219e+002	1581	20	4.506406e+000	0	0	0	0	0	0	1580.18	1	1	49.1849	20
DATA	1857	22	72	0	0	A_04_P097182	ENSOCUT00000008517	11650	438.455	4.699066e+000	3.272189e+000	49.5	20	4.540277e+000	0	0	0	0	0	0	4.27469	1	0	55.8519	20.3243
DATA	1858	22	73	0	0	A_04_P026717	EB373088	11675.5	438.575	1.186936e+001	3.479993e+000	55.5	20	5.147717e+000	0	0	0	0	0	0	10.6883	1	0	50.4627	21.2188
DATA	1859	22	74	0	0	A_04_P028356	ENSOCUT00000008946	11700.7	438.662	1.774684e+004	1.774687e+003	15986	22	6.459069e+000	0	0	0	0	0	0	15805.5	1	1	48.5334	22.6429
DATA	1860	22	75	0	0	A_04_P063473	A_04_P063473	11726.4	438.427	7.669867e+000	3.435647e+000	54	24	3.760044e+000	0	0	0	0	0	0	6.74662	1	0	65	23.931
DATA	1861	22	76	0	0	A_04_P076289	ENSOCUT00000008370	11751.3	438.531	1.492548e+002	1.530624e+001	176	19.5	5.254798e+000	0	0	0	0	0	0	129.592	1	1	51.0895	20.5
DATA	1862	22	77	0	0	A_04_P068579	ENSOCUT00000002512	11776.8	438.481	4.942134e+003	4.942253e+002	4082	20.5	6.113097e+000	0	0	0	0	0	0	4229.13	1	1	49.8279	20.7188
DATA	1863	22	78	0	0	A_04_P057239	ENSOCUT00000010256	11802.2	438.565	2.382242e+003	2.382499e+002	2044	21	8.810290e+000	0	0	0	0	0	0	2006.84	1	1	53.5237	22.9394
DATA	1864	22	79	0	0	A_04_P019636	EB380453	11827.8	438.667	2.574066e+001	4.391032e+000	66	23	7.278418e+000	0	0	0	0	0	0	21.3152	1	1	49.5074	21.7586
DATA	1865	22	80	0	0	A_04_P083042	ENSOCUT00000012265	11853.3	438.5	1.576124e+001	3.951914e+000	58	22.5	6.390202e+000	0	0	0	0	0	0	12.8117	1	0	57.5363	21.5625
DATA	1866	22	81	0	0	A_04_P017004	ENSOCUT00000021102	11878.5	438.5	2.298126e+005	2.298126e+004	180334	19.5	8.450762e+000	0	0	0	0	0	0	183163	1	1	57.5363	22.1538
DATA	1867	22	82	0	0	A_04_P062252	A_04_P062252	11904	438.548	4.392368e+004	4.392370e+003	33860	22	5.787082e+000	0	0	0	0	0	0	34262.9	1	1	43.7019	22.0968
DATA	1868	22	83	66	1	DarkCorner	DarkCorner	11929.2	438.483	3.879550e+000	3.863745e+000	37.5	20.5	5.448189e+000	0	0	0	0	0	0	-6.63775	0	0	51.7088	20.2
DATA	1869	22	84	66	1	DarkCorner	DarkCorner	11954.7	438.5	3.976599e+000	3.960398e+000	42	21	7.929892e+000	0	0	0	0	0	0	-2.94561	0	0	57.5363	20.963
DATA	1870	22	85	66	1	DarkCorner	DarkCorner	11980.2	438.859	4.083441e+000	4.066805e+000	38.5	18	5.603767e+000	0	0	0	0	0	0	-6.02921	0	0	47.5395	18.5435
DATA	1871	23	1	66	1	DarkCorner	DarkCorner	9834.78	444.528	3.441643e+000	3.427622e+000	37	18	6.074899e+000	0	0	0	0	0	0	-6.75506	0	0	47.8731	18.3132
DATA	1872	23	2	66	1	DarkCorner	DarkCorner	9859.73	444.889	3.389424e+000	3.375616e+000	37	19	6.061180e+000	0	0	0	0	0	0	-5.78999	0	0	50.1463	19.8125
DATA	1873	23	3	66	1	DarkCorner	DarkCorner	9885.09	444.386	3.341827e+000	3.328213e+000	37	21	5.168172e+000	0	0	0	0	0	0	-6.98846	0	0	57.259	20.72
DATA	1874	23	4	0	0	A_04_P093142	ENSOCUT00000002963	9910.14	444.284	6.396690e+002	6.405123e+001	609	22.5	8.710163e+000	0	0	0	0	0	0	573.503	1	1	48.5334	23.4375
DATA	1875	23	5	0	0	A_04_P006482	A_04_P006482	9935.64	444.459	3.258550e+001	4.599757e+000	73	21	6.882675e+000	0	0	0	0	0	0	29.5677	1	1	48.8603	21.3939
DATA	1876	23	6	0	0	A_04_P012243	A_04_P012243	9960.98	444.543	1.744301e+002	1.773618e+001	207	22	6.625139e+000	0	0	0	0	0	0	160.002	1	1	51.0895	21.3226
DATA	1877	23	7	0	0	A_04_P000179	NM_001082108	9986.58	444.427	2.461685e+005	2.461685e+004	228851	24	6.611492e+000	0	0	0	0	0	0	228055	1	1	57.5363	25.3871
DATA	1878	23	8	0	0	A_04_P093579	ENSOCUT00000004405	10012	444.455	1.202553e+001	3.373239e+000	55	22	7.221001e+000	0	0	0	0	0	0	11.2403	1	0	55.8519	21.9286
DATA	1879	23	9	0	0	A_04_P090494	XM_002715382	10037.4	444.427	9.806990e+000	3.276674e+000	54	21.5	7.275824e+000	0	0	0	0	0	0	9.24033	1	0	57.5363	22.8235
DATA	1880	23	10	0	0	A_04_P064592	ENSOCUT00000010687	10062.5	444.5	3.660232e+003	3.660364e+002	3493	24.5	8.801154e+000	0	0	0	0	0	0	3473.31	1	1	50.4627	25.1429
DATA	1881	23	11	0	0	A_04_P085424	ENSOCUT00000013816	10087.9	444.722	3.518702e+003	3.518837e+002	3398	21	6.021426e+000	0	0	0	0	0	0	3360.53	1	1	47.8731	20.4848
DATA	1882	23	12	0	0	A_04_P043112	A_04_P043112	10113.6	444.427	3.199232e+001	4.431820e+000	73.5	20	6.437417e+000	0	0	0	0	0	0	30.7292	1	1	57.5363	21.1714
DATA	1883	23	13	0	0	A_04_P005972	DN890446	10139	444.455	3.650951e+001	4.758323e+000	80	21.5	8.028470e+000	0	0	0	0	0	0	35.2441	1	1	55.8519	21.7059
DATA	1884	23	14	0	0	A_04_P013141	ENSOCUT00000009785	10164.5	444.5	2.355567e+004	2.355569e+003	22823	21.5	5.870342e+000	0	0	0	0	0	0	22839.5	1	1	49.1849	22.2333
DATA	1885	23	15	0	0	A_04_P081460	ENSOCUT00000011940	10189.6	444.532	5.239708e+002	5.248443e+001	547	21	5.838876e+000	0	0	0	0	0	0	509.953	1	1	49.8279	21.3226
DATA	1886	23	16	0	0	A_04_P073057	ENSOCUT00000000244	10214.9	444.486	2.991371e+003	2.991523e+002	2955	20.5	2.899861e+000	0	0	0	0	0	0	2920.85	1	1	48.5334	19.9333
DATA	1887	23	17	0	0	A_04_P013086	ENSOCUT00000012304	10240.6	444.522	3.020724e+000	3.013144e+000	48	21.5	7.234178e+000	0	0	0	0	0	0	1.65189	0	0	46.5243	20.5
DATA	1888	23	18	0	0	A_04_P070140	A_04_P070140	10266.1	444.5	3.013610e+000	3.006463e+000	49	22	5.300868e+000	0	0	0	0	0	0	1.72316	0	0	56.9804	22.6071
DATA	1889	23	19	0	0	A_04_P070372	ENSOCUT00000010041	10291.3	444.41	4.673538e+002	4.683129e+001	504	22	6.617769e+000	0	0	0	0	0	0	459.592	1	1	50.1463	21.7778
DATA	1890	23	20	0	0	A_04_P089951	A_04_P089951	10317	444.587	3.062650e+000	3.006376e+000	48	22.5	6.260622e+000	0	0	0	0	0	0	3.01665	1	0	50.4627	21.3462
DATA	1891	23	21	0	0	A_04_P096682	ENSOCUT00000013003	10341.9	444.724	8.034526e+002	8.040077e+001	807	20	6.606643e+000	0	0	0	0	0	0	792.376	1	1	49.1849	20.0909
DATA	1892	23	22	0	0	A_04_P074189	ENSOCUT00000008807	10367.4	444.734	6.313418e+002	6.320466e+001	656	23	7.239397e+000	0	0	0	0	0	0	623.244	1	1	50.7771	22.1379
DATA	1893	23	23	0	0	A_04_P062947	ENSOCUT00000007103	10393	444.545	6.616298e+000	3.054549e+000	51	20	6.965220e+000	0	0	0	0	0	0	6.53595	1	0	65	22
DATA	1894	23	24	0	0	A_04_P030592	A_04_P030592	10418.4	444.573	6.810735e+005	6.810735e+004	674880	24	1.409726e+001	0	0	0	0	1	0	673129	1	1	57.5363	27.9063
DATA	1895	23	25	0	0	A_04_P026510	EB373350	10443.9	444.778	3.821080e+003	3.821196e+002	3817.5	18.5	5.669467e+000	0	0	0	0	0	0	3777.67	1	1	47.8731	20.0714
DATA	1896	23	26	0	0	A_04_P079715	ENSOCUT00000006114	10469.4	444.573	1.307177e+001	3.253536e+000	59	22	6.593361e+000	0	0	0	0	0	0	12.9245	1	0	65	22.1
DATA	1897	23	27	0	0	A_04_P024706	A_04_P024706	10494.6	444.573	3.752179e+001	4.791253e+000	85	21	6.032665e+000	0	0	0	0	0	0	37.098	1	1	57.5363	21.9706
DATA	1898	23	28	0	0	A_04_P053869	ENSOCUT00000010079	10519.9	444.973	1.314263e+004	1.314266e+003	13101	21	9.873560e+000	0	0	0	0	0	0	12992.9	1	1	46.8651	23.2222
DATA	1899	23	29	0	0	A_04_P005841	DN890556	10545	444.775	3.364968e+003	3.365100e+002	3313	22	6.255604e+000	0	0	0	0	0	0	3325.76	1	1	49.8279	21.5152
DATA	1900	23	30	0	0	A_04_P052738	ENSOCUT00000017189	10570.5	444.882	2.287944e+002	2.307288e+001	270	22	5.487110e+000	0	0	0	0	0	0	226.06	1	1	49.8279	21.4138
DATA	1901	23	31	0	0	A_04_P040821	ENSOCUT00000007510	10596.4	444.573	7.069415e+001	7.672873e+000	116	23.5	7.885004e+000	0	0	0	0	0	0	69.8206	1	1	65	25.6071
DATA	1902	23	32	0	0	A_04_P032605	DN887020	10621.5	444.648	7.494779e+001	8.066916e+000	121.5	24	5.825265e+000	0	0	0	0	0	0	73.9922	1	1	57.5363	23.9394
DATA	1903	23	33	0	0	A_04_P056203	A_04_P056203	10646.9	444.614	2.997380e+000	2.985326e+000	44	23	5.589153e+000	0	0	0	0	0	0	0.301855	0	0	57.259	23.6364
DATA	1904	23	34	0	0	A_04_P005681	ENSOCUT00000028097	10672	445.277	1.081528e+004	1.081533e+003	10666	24	8.184827e+000	0	0	0	0	0	0	10668.7	1	1	45.4864	23.5161
DATA	1905	23	35	0	0	A_04_P026133	A_04_P026133	10697.5	445.052	2.408339e+002	2.426800e+001	279	22	6.076395e+000	0	0	0	0	0	0	237.459	1	1	49.5074	22.4516
DATA	1906	23	36	0	0	A_04_P010022	DN885665	10722.9	444.871	3.697020e+003	3.697141e+002	3583.5	23	6.743543e+000	0	0	0	0	0	0	3643.58	1	1	53.8203	23.7586
DATA	1907	23	37	0	0	A_04_P042147	ENSOCUT00000014718	10748.5	444.882	2.052920e+002	2.074584e+001	242.5	23	4.969426e+000	0	0	0	0	0	0	202.24	1	1	49.8279	22.8378
DATA	1908	23	38	0	0	A_04_P004680	A_04_P004680	10773.7	445.116	3.804315e+001	4.839524e+000	84	20.5	6.110195e+000	0	0	0	0	0	0	37.4641	1	1	46.1809	20.9
DATA	1909	23	39	0	0	A_04_P029683	ENSOCUT00000010492	10799.5	445	3.489303e+000	3.012748e+000	51	20	6.025823e+000	0	0	0	0	0	0	3.4349	1	0	54.1152	20.1852
DATA	1910	23	40	0	0	A_04_P006126	DN890288	10824.4	444.972	8.335989e+003	8.336043e+002	8105	21.5	6.490252e+000	0	0	0	0	0	0	8203.37	1	1	48.2044	21.8636
DATA	1911	23	41	0	0	A_04_P001781	NM_001101699	10849.7	445.095	2.128853e+002	2.149807e+001	252	21	4.733752e+000	0	0	0	0	0	0	209.44	1	1	48.8603	20.9429
DATA	1912	23	42	0	0	A_04_P070837	A_04_P070837	10875.5	445	3.007352e+000	3.001872e+000	48	20	6.292597e+000	0	0	0	0	0	0	1.9821	0	0	54.1152	21.625
DATA	1913	23	43	0	0	A_04_P102743	NM_001082748	10900.7	445.118	7.469610e+003	7.469670e+002	7351	21.5	6.175219e+000	0	0	0	0	0	0	7345.1	1	1	48.8603	22.9333
DATA	1914	23	44	0	0	A_04_P034537	ENSOCUT00000027884	10926.5	445	1.441337e+001	3.325053e+000	63	21	6.523572e+000	0	0	0	0	0	0	14.17	1	0	54.1152	21.9032
DATA	1915	23	45	0	0	A_04_P002996	NM_001082319	10951.5	445	1.172618e+002	1.210311e+001	162	22.5	5.725997e+000	0	0	0	0	0	0	115.26	1	1	54.1152	22.75
DATA	1916	23	46	0	0	A_04_P076028	ENSOCUT00000016480	10977.1	445.186	1.806087e+003	1.806336e+002	1787.5	19	4.603846e+000	0	0	0	0	0	0	1774.97	1	1	51.4001	20.6667
DATA	1917	23	47	0	0	A_04_P077687	ENSOCUT00000005737	11002.3	445.356	3.675243e+003	3.675366e+002	3806	24	7.592289e+000	0	0	0	0	0	0	3611.35	1	1	47.5395	24
DATA	1918	23	48	0	0	A_04_P008046	DN888369	11027.6	445.404	1.108525e+001	3.196837e+000	58	20	7.262496e+000	0	0	0	0	0	0	10.8905	1	0	57.8122	20.6207
DATA	1919	23	49	0	0	A_04_P101952	NM_001082053	11053.2	445.364	8.196050e+001	8.727551e+000	129.5	21.5	7.797267e+000	0	0	0	0	0	0	80.503	1	1	49.8279	21.0938
DATA	1920	23	50	0	0	A_04_P077808	ENSOCUT00000015763	11078.8	445.605	1.269999e+001	3.257607e+000	59.5	22	5.278685e+000	0	0	0	0	0	0	12.4712	1	0	49.1849	20.7419
DATA	1921	23	51	0	0	A_04_P063232	ENSOCUT00000011158	11104.3	445.567	3.013089e+000	3.000829e+000	47	22	6.874624e+000	0	0	0	0	0	0	0.0949886	0	0	46.5243	22.7179
DATA	1922	23	52	0	0	A_04_P054742	ENSOCUT00000003880	11129.5	445.352	2.190914e+001	3.716513e+000	70	23	6.117488e+000	0	0	0	0	0	0	21.4987	1	1	57.5363	22.9032
DATA	1923	23	53	0	0	A_04_P052939	ENSOCUT00000011278	11154.6	445.427	3.015776e+000	3.003489e+000	43	23	7.233487e+000	0	0	0	0	0	0	-2.23251	0	0	57.5363	22.64
DATA	1924	23	54	0	0	A_04_P012159	A_04_P012159	11180.4	445.427	5.198873e+004	5.198874e+003	53789	22	7.747434e+000	0	0	0	0	0	0	50958.7	1	1	57.5363	22.9091
DATA	1925	23	55	0	0	A_04_P082031	A_04_P082031	11205.6	445.409	1.992091e+003	1.992318e+002	2025	23	1.317322e+001	0	0	0	0	1	0	1951.15	1	1	52.9257	27.5769
DATA	1926	23	56	0	0	A_04_P002316	NM_001082300	11230.5	445.205	4.907834e+003	4.907927e+002	4706	24	6.802998e+000	0	0	0	0	0	0	4802.49	1	1	50.1463	23.931
DATA	1927	23	57	0	0	A_04_P019431	EB381428	11256.2	445.519	8.674154e+001	9.182792e+000	133	22	5.525698e+000	0	0	0	0	0	0	84.7862	1	1	49.8279	22.4667
DATA	1928	23	58	0	0	A_04_P090038	ENSOCUT00000003621	11281.6	445.6	2.073290e+004	2.073292e+003	20211.5	22.5	6.399319e+000	0	0	0	0	0	0	20238.3	1	1	50.7771	23.35
DATA	1929	23	59	0	0	A_04_P098213	ENSOCUT00000013292	11307.4	445.427	9.427182e+004	9.427183e+003	90714	25.5	6.499691e+000	0	1	0	0	0	0	91869.1	1	1	57.5363	25.7647
DATA	1930	23	60	0	0	A_04_P100343	ENSOCUT00000007437	11332	445.646	1.929877e+003	1.930115e+002	1867	24	6.486260e+000	0	0	0	0	0	0	1877.26	1	1	49.8279	23.1563
DATA	1931	23	61	0	0	A_04_P039328	XM_002714511	11358	445.455	5.844018e+002	5.851896e+001	647.5	22	5.288881e+000	0	0	0	0	0	0	567.151	1	1	55.8519	22.9737
DATA	1932	23	62	0	0	A_04_P084797	A_04_P084797	11383.4	445.427	1.392991e+001	3.347033e+000	58	24.5	4.244681e+000	0	0	0	0	0	0	13.4833	1	0	57.5363	25.2727
DATA	1933	23	63	0	0	A_04_P098339	ENSOCUT00000005251	11408.5	445.526	4.146721e+003	4.146834e+002	3936	19.5	5.129249e+000	0	0	0	0	0	0	4001.91	1	1	50.1463	20.3667
DATA	1934	23	64	0	0	A_04_P095257	ENSOCUT00000011414	11434.3	445.5	1.007811e+002	1.053336e+001	144.5	23	5.914196e+000	0	0	0	0	0	0	96.9183	1	1	57.5363	22.1471
DATA	1935	23	65	0	0	A_04_P012783	EB379820	11459.2	445.6	4.955340e+004	4.955341e+003	46749.5	26	7.551726e+000	0	0	0	0	0	0	47470.9	1	1	52.6241	24.9714
DATA	1936	23	66	0	0	A_04_P045752	ENSOCUT00000006814	11484.9	445.5	1.889502e+001	3.621161e+000	63	22	7.147208e+000	0	0	0	0	0	0	18.0186	1	1	65	23.027
DATA	1937	23	67	0	0	A_04_P060619	ENSOCUT00000008217	11510.4	445.756	2.206865e+002	2.228598e+001	267	22	7.119961e+000	0	0	0	0	0	0	209.39	1	1	51.0895	23.2083
DATA	1938	23	68	0	0	A_04_P060443	ENSOCUT00000015877	11535.5	445.813	6.679026e+002	6.686320e+001	651	21	4.311667e+000	0	0	0	0	0	0	630.166	1	1	49.5074	20.7619
DATA	1939	23	69	0	0	A_04_P013666	NM_001170956	11560.8	445.451	3.382510e+002	3.397075e+001	354.5	19	5.100975e+000	0	0	0	0	0	0	317.097	1	1	47.5395	19.4074
DATA	1940	23	70	0	0	A_04_P091519	ENSOCUT00000015708	11586.4	446	2.065071e+004	2.065074e+003	19165.5	23	7.328552e+000	0	0	0	0	0	0	19223.4	1	1	48.5334	22.3214
DATA	1941	23	71	0	0	A_04_P088922	ENSOCUT00000004080	11611.9	445.5	2.366040e+001	3.971727e+000	70	21	6.158940e+000	0	0	0	0	0	0	21.8489	1	1	65	21.6944
DATA	1942	23	72	0	0	A_04_P003736	ENSOCUT00000004637	11637.1	445.944	1.746756e+002	1.776141e+001	203	20	6.417282e+000	0	0	0	0	0	0	159.927	1	1	46.8651	20.6286
DATA	1943	23	73	0	0	A_04_P013601	ENSOCUT00000001812	11662.6	446.025	2.377419e+002	2.399512e+001	258	23	4.666989e+000	0	0	0	0	0	0	215.58	1	1	50.4627	22.931
DATA	1944	23	74	0	0	A_04_P011961	DN881980	11688.3	445.5	1.446766e+002	1.483571e+001	171	20	5.567674e+000	0	0	0	0	0	0	129.775	1	1	57.5363	20.9688
DATA	1945	23	75	0	0	A_04_P099089	ENSOCUT00000007703	11713.2	445.802	1.187523e+004	1.187527e+003	10447.5	23	5.503917e+000	0	0	0	0	0	0	10532.4	1	1	50.4627	23.3103
DATA	1946	23	76	0	0	A_04_P065532	ENSOCUT00000017909	11738.7	445.789	9.963256e+002	9.968932e+001	916	20.5	3.387333e+000	0	0	0	0	0	0	872.522	1	1	52.6241	20.9545
DATA	1947	23	77	0	0	A_04_P001777	NM_001101725	11764.2	445.658	1.784810e+003	1.785135e+002	1567.5	19.5	4.471737e+000	0	0	0	0	0	0	1541.4	1	1	48.2044	18.9412
DATA	1948	23	78	0	0	A_04_P005279	DN891052	11789.6	445.573	1.357010e+002	1.400489e+001	158	20.5	7.516955e+000	0	0	0	0	0	0	115.449	1	1	57.5363	21.2308
DATA	1949	23	79	0	0	A_04_P061908	ENSOCUT00000004261	11815.1	445.593	3.363732e+002	3.382098e+001	325	21.5	7.665291e+000	0	0	0	0	0	0	281.518	1	1	56.9804	21.9706
DATA	1950	23	80	0	0	A_04_P089112	ENSOCUT00000007247	11840.3	445.84	1.280953e+002	1.330082e+001	151	23	6.108341e+000	0	0	0	0	0	0	105.357	1	1	49.1849	21.6129
DATA	1951	23	81	0	0	A_04_P059307	ENSOCUT00000005564	11865.9	445.614	3.666312e+000	3.651375e+000	43	19	5.449947e+000	0	0	0	0	0	0	-3.29422	0	0	57.259	20.125
DATA	1952	23	82	0	0	A_04_P048220	A_04_P048220	11891.4	445.573	3.742842e+000	3.728937e+000	47.5	20.5	8.015000e+000	0	0	0	0	0	0	0.790971	0	0	57.5363	22.6333
DATA	1953	23	83	0	0	A_04_P101997	A_04_P101997	11916.6	445.573	5.365239e+002	5.378751e+001	454	20	5.624700e+000	0	0	0	0	0	0	414.809	1	1	57.5363	20.6176
DATA	1954	23	84	66	1	DarkCorner	DarkCorner	11942.1	445.5	3.918133e+000	3.902170e+000	39	18.5	5.520884e+000	0	0	0	0	0	0	-4.25522	0	0	48.5334	18.4643
DATA	1955	23	85	66	1	DarkCorner	DarkCorner	11967.2	445.922	4.017825e+000	4.001456e+000	39	19.5	6.411343e+000	0	0	0	0	0	0	-6.97718	0	0	49.5074	19.6957
DATA	1956	24	1	66	1	DarkCorner	DarkCorner	9846.93	450.85	3.412039e+000	3.398138e+000	39	19	5.094457e+000	0	0	0	0	0	0	-5.2536	0	0	54.7002	18.6279
DATA	1957	24	2	66	1	DarkCorner	DarkCorner	9872.61	451.193	3.360987e+000	3.347295e+000	39	20	6.050344e+000	0	0	0	0	0	0	-4.74309	0	0	51.4001	19.76
DATA	1958	24	3	0	0	A_04_P021948	EB378098	9897.38	451.763	2.638284e+002	2.658877e+001	270	20.5	6.150144e+000	0	0	0	0	0	0	235.312	1	1	49.1849	20.7917
DATA	1959	24	4	0	0	A_04_P085575	A_04_P085575	9922.8	451.679	4.172267e+001	5.296010e+000	83	20	6.713505e+000	0	0	0	0	0	0	37.6798	1	1	50.7771	19.825
DATA	1960	24	5	0	0	A_04_P042579	A_04_P042579	9948.31	451.592	1.179146e+001	3.433721e+000	54	21	6.910013e+000	0	0	0	0	0	0	10.771	1	0	48.2044	20.9
DATA	1961	24	6	0	0	A_04_P100882	ENSOCUT00000016132	9973.89	451.5	1.895954e+003	1.896223e+002	1808	22	6.987233e+000	0	0	0	0	0	0	1749.95	1	1	56.9804	22.0833
DATA	1962	24	7	0	0	A_04_P000176	NM_001082108	9999.42	451.573	1.325675e+005	1.325675e+004	135832	24	7.708650e+000	0	1	0	0	0	0	123513	1	1	57.5363	24.3571
DATA	1963	24	8	0	0	A_04_P032917	EL341986	10024.4	451.87	2.607278e+004	2.607280e+003	25772	23	7.947117e+000	0	0	0	0	0	0	24495	1	1	46.8651	23.64
DATA	1964	24	9	0	0	A_04_P046769	ENSOCUT00000012200	10050	451.831	9.980265e+003	9.980314e+002	9328.5	21	8.202337e+000	0	0	0	0	0	0	9448.13	1	1	46.8651	23.2759
DATA	1965	24	10	0	0	A_04_P007242	DN889179	10075.6	451.573	2.145331e+002	2.167480e+001	255	26	9.693751e+000	0	0	0	0	0	0	204.475	1	1	57.5363	25.9706
DATA	1966	24	11	0	0	A_04_P016399	EB378230	10101	451.545	1.709949e+001	3.516024e+000	61	20	5.812070e+000	0	0	0	0	0	0	16.396	1	1	65	20.6389
DATA	1967	24	12	0	0	A_04_P007677	DN888748	10126.4	451.573	1.391775e+005	1.391775e+004	136940	22	7.492361e+000	0	0	0	0	0	0	134163	1	1	57.5363	21.4706
DATA	1968	24	13	0	0	A_04_P063336	ENSOCUT00000007002	10151.5	452.246	2.109826e+003	2.110046e+002	2112	21	6.247167e+000	0	0	0	0	0	0	2043.38	1	1	42.9674	20.7931
DATA	1969	24	14	0	0	A_04_P074167	A_04_P074167	10177.1	451.593	3.041794e+000	3.029402e+000	44.5	21	6.601890e+000	0	0	0	0	0	0	-0.445029	0	0	56.9804	20.4194
DATA	1970	24	15	0	0	A_04_P080712	ENSOCUT00000002870	10202.5	451.648	1.929117e+001	3.582521e+000	63.5	20.5	6.221763e+000	0	0	0	0	0	0	18.825	1	1	57.5363	21.3235
DATA	1971	24	16	0	0	A_04_P097578	A_04_P097578	10227.9	451.614	4.159477e+000	3.038314e+000	49	20.5	4.959759e+000	0	0	0	0	0	0	4.07118	1	0	65	20.0278
DATA	1972	24	17	0	0	A_04_P005855	DN890551	10253.4	451.573	6.375315e+000	3.068990e+000	52	21	6.662334e+000	0	0	0	0	0	0	6.25592	1	0	57.5363	21.3793
DATA	1973	24	18	0	0	A_04_P088742	ENSOCUT00000009075	10278.7	451.789	6.628173e+002	6.634939e+001	689	21	5.375982e+000	0	0	0	0	0	0	651.797	1	1	52.6241	21.087
DATA	1974	24	19	0	0	A_04_P032248	EB378585	10304.1	451.614	3.002704e+000	2.990471e+000	44	20	5.888231e+000	0	0	0	0	0	0	-2.3089	0	0	57.259	20.8667
DATA	1975	24	20	0	0	A_04_P025963	ENSOCUT00000007826	10329.3	451.887	2.832369e+002	2.848068e+001	324	22.5	5.934993e+000	0	0	0	0	0	0	279.405	1	1	49.8279	20.5
DATA	1976	24	21	0	0	A_04_P004686	ENSOCUT00000016250	10354.6	451.958	1.081603e+002	1.121983e+001	150	20	7.765381e+000	0	0	0	0	0	0	106.814	1	1	48.5334	20.3636
DATA	1977	24	22	0	0	A_04_P061662	ENSOCUT00000004989	10379.8	452	1.308256e+004	1.308259e+003	12963	21	6.314814e+000	0	0	0	0	0	0	12930.3	1	1	46.8651	21.8919
DATA	1978	24	23	0	0	A_04_P069413	ENSOCUT00000002247	10405.5	452	1.210729e+003	1.211096e+002	1272.5	26	8.840263e+000	0	0	0	0	0	0	1197.34	1	1	54.1152	26.3103
DATA	1979	24	24	0	0	A_04_P005031	NM_001195762	10431	452	5.282838e+002	5.291223e+001	574	24	8.058407e+000	0	0	0	0	0	0	522.636	1	1	65	23.4
DATA	1980	24	25	0	0	A_04_P007428	A_04_P007428	10456.2	451.984	2.606494e+003	2.606664e+002	2601	21	7.045828e+000	0	0	0	0	0	0	2579.1	1	1	45.4864	22.0571
DATA	1981	24	26	0	0	A_04_P083137	ENSOCUT00000004762	10481.5	452	5.175149e+001	5.970321e+000	96.5	22	6.651783e+000	0	0	0	0	0	0	51.2093	1	1	54.1152	22.0606
DATA	1982	24	27	0	0	A_04_P049002	XM_002720692	10507.5	452	6.329933e+000	3.043851e+000	52	22	6.400605e+000	0	0	0	0	0	0	6.26299	1	0	54.1152	22.25
DATA	1983	24	28	0	0	A_04_P018989	XM_002716175	10532.5	452	5.102758e+005	5.102758e+004	503782	23	1.108873e+001	0	0	0	0	0	0	504777	1	1	54.1152	26
DATA	1984	24	29	0	0	A_04_P048446	ENSOCUT00000002685	10558	452.211	7.205547e+002	7.211701e+001	752	22	5.702480e+000	0	0	0	0	0	0	712.6	1	1	46.8651	21.4194
DATA	1985	24	30	0	0	A_04_P087125	ENSOCUT00000011858	10583.5	451.814	9.215658e+000	3.119130e+000	56	20	5.187868e+000	0	0	0	0	0	0	9.11032	1	0	47.5395	20.7742
DATA	1986	24	31	0	0	A_04_P075813	A_04_P075813	10608.6	452.404	7.340892e+004	7.340893e+003	75052.5	24	6.662987e+000	0	0	0	0	0	0	72545.4	1	1	57.8122	23.8667
DATA	1987	24	32	0	0	A_04_P019209	ENSOCUT00000011299	10633.9	452.473	4.038358e+003	4.038468e+002	4040	23	5.213709e+000	0	0	0	0	0	0	3989.17	1	1	53.8203	23.7
DATA	1988	24	33	0	0	A_04_P043559	ENSOCUT00000011671	10659.5	452.352	9.657997e+001	1.010833e+001	142.5	23	7.190977e+000	0	0	0	0	0	0	95.3597	1	1	57.5363	23.6667
DATA	1989	24	34	0	0	A_04_P005775	DN890628	10684.7	452.373	1.463267e+004	1.463270e+003	14533.5	22	7.030911e+000	0	0	0	0	0	0	14441.4	1	1	46.1809	22.0606
DATA	1990	24	35	0	0	A_04_P083254	ENSOCUT00000012906	10710.5	452.352	2.998401e+000	2.986186e+000	46	21	5.779889e+000	0	0	0	0	0	0	-0.842141	0	0	65	21.9565
DATA	1991	24	36	0	0	A_04_P074453	ENSOCUT00000017331	10735.6	452.427	2.999640e+000	2.993268e+000	47	23	5.977448e+000	0	0	0	0	0	0	1.84427	0	0	65	21.8333
DATA	1992	24	37	0	0	A_04_P077721	ENSOCUT00000006560	10761.2	452.474	1.758526e+001	3.467602e+000	62	20	5.764967e+000	0	0	0	0	0	0	17.3334	1	1	50.1463	20.8788
DATA	1993	24	38	0	0	A_04_P035552	A_04_P035552	10786.6	452.427	9.514735e+000	3.137497e+000	57	20.5	7.647101e+000	0	0	0	0	0	0	9.37494	1	0	57.5363	20.9333
DATA	1994	24	39	0	0	A_04_P093087	ENSOCUT00000002856	10812	452.455	2.422362e+005	2.422362e+004	241634	19.5	6.684655e+000	0	0	0	0	0	0	238596	1	1	55.8519	20.2692
DATA	1995	24	40	0	0	A_04_P037848	ENSOCUT00000031117	10837.1	452.288	8.222047e+001	8.749424e+000	124	21	5.214345e+000	0	0	0	0	0	0	80.9591	1	1	48.2044	20.5758
DATA	1996	24	41	0	0	A_04_P010136	ENSOCUT00000029883	10862.6	452.573	4.653695e+003	4.653791e+002	4615	20	4.055562e+000	0	0	0	0	0	0	4581.17	1	1	52.9257	20.9375
DATA	1997	24	42	0	0	A_04_P023470	EB376600	10888.4	452.427	4.704637e+001	5.576111e+000	91.5	21	5.311017e+000	0	0	0	0	0	0	46.3012	1	1	65	21.7241
DATA	1998	24	43	0	0	A_04_P029241	XM_002715765	10913.3	452.727	7.847987e+003	7.848044e+002	7940	22	5.870021e+000	0	0	0	0	0	0	7722.32	1	1	49.8279	22.6857
DATA	1999	24	44	0	0	A_04_P011356	DN883139	10938.6	452.746	4.338774e+004	4.338775e+003	44269	21	6.077496e+000	0	0	0	0	0	0	42685	1	1	44.0646	21.6897
DATA	2000	24	45	0	0	A_04_P021196	EB378915	10964.4	452.427	6.229752e+000	3.059047e+000	55.5	23	5.891150e+000	0	0	0	0	0	0	6.12757	1	0	57.5363	23.4375
DATA	2001	24	46	0	0	A_04_P013693	ENSOCUT00000010492	10989.7	453.042	5.848229e+000	3.051806e+000	54.5	18	5.762523e+000	0	0	0	0	0	0	5.75172	1	0	47.2035	20.04
DATA	2002	24	47	0	0	A_04_P011057	DN883665	11015	452.605	1.318935e+004	1.318938e+003	12801	25	7.229420e+000	0	0	0	0	0	0	12968.9	1	1	51.0895	24.7419
DATA	2003	24	48	0	0	A_04_P083397	ENSOCUT00000011528	11040.3	452.81	3.818167e+002	3.829907e+001	423	21	8.519191e+000	0	0	0	0	0	0	375.373	1	1	50.1463	20.9375
DATA	2004	24	49	0	0	A_04_P056787	ENSOCUT00000004062	11065.9	452.5	2.274712e+001	3.762611e+000	70.5	21.5	6.009401e+000	0	0	0	0	0	0	22.3575	1	1	56.9804	20.875
DATA	2005	24	50	0	0	A_04_P005081	ENSOCUT00000004024	11091	453.097	7.806397e+002	7.812151e+001	822	25	7.142840e+000	0	0	0	0	0	0	767.118	1	1	46.8651	24.4571
DATA	2006	24	51	0	0	A_04_P056943	ENSOCUT00000002763	11116.6	452.733	2.005719e+002	2.028014e+001	245	23	5.522973e+000	0	0	0	0	0	0	197.023	1	1	49.1849	22.3548
DATA	2007	24	52	0	0	A_04_P062213	A_04_P062213	11142.3	452.5	3.012508e+000	3.000235e+000	43	21	6.349916e+000	0	0	0	0	0	0	-3.40205	0	0	65	22.1071
DATA	2008	24	53	0	0	A_04_P048772	ENSOCUT00000005062	11167.5	452.5	1.181781e+001	3.226059e+000	60	23	7.148201e+000	0	0	0	0	0	0	11.5974	1	0	57.5363	22.25
DATA	2009	24	54	0	0	A_04_P048507	ENSOCUT00000002969	11192.9	452.5	6.187413e+002	6.194700e+001	641.5	20.5	7.344078e+000	0	0	0	0	0	0	606.8	1	1	65	21.75
DATA	2010	24	55	0	0	A_04_P031112	DN890973	11218.4	452.573	2.704394e+001	4.043657e+000	71	30	1.326354e+001	0	0	0	0	1	0	26.5005	1	1	57.5363	30.1923
DATA	2011	24	56	0	0	A_04_P098537	A_04_P098537	11243.6	452.573	3.021522e+000	3.009212e+000	47	23.5	6.045802e+000	0	0	0	0	0	0	-0.477614	0	0	57.5363	23
DATA	2012	24	57	0	0	A_04_P095316	ENSOCUT00000004660	11269.1	452.5	6.959141e+001	7.583356e+000	115.5	22	6.603030e+000	0	0	0	0	0	0	68.0417	1	1	56.9804	23
DATA	2013	24	58	0	0	A_04_P079227	A_04_P079227	11294.5	452.5	2.570712e+002	2.588359e+001	291	24	6.835474e+000	0	0	0	0	0	0	250.98	1	1	57.5363	23.9412
DATA	2014	24	59	0	0	A_04_P013806	ENSOCUT00000030059	11319.9	452.5	5.179865e+002	5.188676e+001	544.5	23	7.395509e+000	0	0	0	0	0	0	504.837	1	1	56.9804	24.125
DATA	2015	24	60	0	0	A_04_P007331	DN889061	11345.2	452.988	1.342412e+002	1.376150e+001	173	22	6.235547e+000	0	0	0	0	0	0	130.576	1	1	49.8279	22.8
DATA	2016	24	61	0	0	A_04_P045728	ENSOCUT00000007589	11370.4	453	2.398242e+004	2.398244e+003	22936	24	4.254041e+000	0	0	0	0	0	0	23272.6	1	1	48.5334	23.5926
DATA	2017	24	62	0	0	A_04_P001606	NM_001082379	11396	452.545	3.622528e+005	3.622528e+004	351496	24	1.029314e+001	0	0	0	0	0	0	350524	1	1	55.8519	25.4444
DATA	2018	24	63	0	0	A_04_P072677	A_04_P072677	11421.6	452.5	3.066738e+000	3.057996e+000	47.5	20	4.344755e+000	0	0	0	0	0	0	1.46062	0	0	45.835	20.4242
DATA	2019	24	64	0	0	A_04_P053692	ENSOCUT00000016858	11446.6	452.573	3.077795e+000	3.065257e+000	45	25	6.901224e+000	0	0	0	0	0	0	-3.15128	0	0	57.5363	24.4242
DATA	2020	24	65	0	0	A_04_P068677	ENSOCUT00000001421	11472.4	452.573	1.806534e+001	3.569254e+000	65	23.5	7.138807e+000	0	0	0	0	0	0	17.2878	1	1	57.5363	24.6471
DATA	2021	24	66	0	0	A_04_P025563	EB374322	11497.6	453.347	1.400994e+004	1.400997e+003	13372.5	21	7.287432e+000	0	0	0	0	0	0	13346	1	1	47.5395	22.24
DATA	2022	24	67	0	0	A_04_P089074	ENSOCUT00000000054	11522.6	453	1.223808e+003	1.224203e+002	1172	23	6.740920e+000	0	0	0	0	0	0	1159.63	1	1	48.5334	23.24
DATA	2023	24	68	0	0	A_04_P096677	XM_002713152	11548.5	452.648	3.140853e+000	3.128057e+000	46	21	4.668498e+000	0	0	0	0	0	0	-0.0953079	0	0	57.5363	20.2222
DATA	2024	24	69	1028	1	(+)E1A_r60_1	E1A_r60_1	11573.6	452.596	3.161741e+000	3.148860e+000	46	20	6.599328e+000	0	0	0	0	0	0	-1.9176	0	0	65	20.6364
DATA	2025	24	70	0	0	A_04_P059268	ENSOCUT00000002284	11598.9	453.181	1.405756e+001	3.469446e+000	60.5	21	5.979319e+000	0	0	0	0	0	0	13.0556	1	0	46.8651	21.4324
DATA	2026	24	71	0	0	A_04_P097513	A_04_P097513	11624.5	453.029	4.344169e+000	3.227762e+000	49	19	4.928054e+000	0	0	0	0	0	0	4.00111	1	0	47.8731	19.2857
DATA	2027	24	72	0	0	A_04_P033476	NM_001082667	11649.9	453.164	6.731507e+000	3.297086e+000	53	20	5.563782e+000	0	0	0	0	0	0	6.14375	1	0	46.5243	20.2069
DATA	2028	24	73	0	0	A_04_P009052	DN887226	11675.1	453.104	4.705614e+001	5.724486e+000	88	22	6.203144e+000	0	0	0	0	0	0	42.5224	1	1	47.8731	23.1429
DATA	2029	24	74	0	0	A_04_P089932	ENSOCUT00000000176	11700.8	453.053	1.150530e+001	3.491491e+000	55	21.5	5.794086e+000	0	0	0	0	0	0	10.2814	1	0	48.5334	21.6429
DATA	2030	24	75	0	0	A_04_P100206	ENSOCUT00000000655	11726.2	453.068	5.542972e+001	6.469696e+000	97	22	5.638768e+000	0	0	0	0	0	0	48.9388	1	1	47.8731	22.9355
DATA	2031	24	76	0	0	A_04_P024571	EB375491	11751	452.983	3.393606e+000	3.379780e+000	45	21	4.501894e+000	0	0	0	0	0	0	-1.28691	0	0	44.0646	20.2727
DATA	2032	24	77	0	0	A_04_P042789	A_04_P042789	11777	453	3.443680e+000	3.429650e+000	47	19	6.176671e+000	0	0	0	0	0	0	-0.746926	0	0	54.9904	20.2857
DATA	2033	24	78	0	0	A_04_P032862	ENSOCUT00000033044	11802.5	453.097	1.687288e+005	1.687288e+004	155730	21.5	6.797136e+000	0	0	0	0	0	0	142675	1	1	48.2044	22.1429
DATA	2034	24	79	0	0	A_04_P050625	ENSOCUT00000005930	11827.6	453.028	4.669168e+003	4.669303e+002	3971	20.5	5.545871e+000	0	0	0	0	0	0	3882.98	1	1	48.2044	20.9706
DATA	2035	24	80	0	0	A_04_P017809	DN887044	11852.7	453.192	4.843962e+001	6.039197e+000	85	21	5.398671e+000	0	0	0	0	0	0	39.5642	1	1	48.2044	20.5135
DATA	2036	24	81	0	0	A_04_P092035	ENSOCUT00000012918	11878.5	453.5	2.260624e+002	2.290368e+001	230	19	6.538267e+000	0	0	0	0	0	0	181	1	1	50.4627	20.1842
DATA	2037	24	82	0	0	A_04_P031227	A_04_P031227	11903.9	453.386	3.773756e+000	3.758382e+000	43	22	5.797276e+000	0	0	0	0	0	0	-3.62867	0	0	57.259	21.4571
DATA	2038	24	83	66	1	DarkCorner	DarkCorner	11929.5	453.352	3.861666e+000	3.845934e+000	41.5	21	4.656158e+000	0	0	0	0	0	0	-3.43236	0	0	57.5363	20.4138
DATA	2039	24	84	66	1	DarkCorner	DarkCorner	11954.6	453.427	3.956224e+000	3.940106e+000	37	20.5	6.741482e+000	0	0	0	0	0	0	-6.98105	0	0	57.5363	19.8125
DATA	2040	24	85	66	1	DarkCorner	DarkCorner	11980.4	453.427	4.063428e+000	4.046874e+000	39	18	5.359839e+000	0	0	0	0	0	0	-4.51435	0	0	57.5363	18.1463
DATA	2041	25	1	66	1	DarkCorner	DarkCorner	9834.55	458.916	3.433735e+000	3.419746e+000	37	18	5.950760e+000	0	0	0	0	0	0	-5.29674	0	0	50.7771	17.8904
DATA	2042	25	2	66	1	DarkCorner	DarkCorner	9860.07	459.141	3.380699e+000	3.366926e+000	38	19.5	6.014683e+000	0	0	0	0	0	0	-5.89936	0	0	51.7088	19.7813
DATA	2043	25	3	0	0	A_04_P087453	ENSOCUT00000009360	9885.09	458.614	3.389911e+000	3.337720e+000	48	21	5.143480e+000	0	0	0	0	0	0	3.00743	1	0	57.259	20.8462
DATA	2044	25	4	0	0	A_04_P006051	DN890368	9910.23	459.025	3.661410e+001	4.914218e+000	75	20	5.120376e+000	0	0	0	0	0	0	32.9063	1	1	49.1849	20.6944
DATA	2045	25	5	0	0	A_04_P029121	EC625785	9935.87	458.935	3.251967e+000	3.251551e+000	45	20	7.262659e+000	0	0	0	0	0	0	2.62501	0	0	48.2044	19.0606
DATA	2046	25	6	0	0	A_04_P057378	XM_002714241	9961.34	459.158	1.446767e+001	3.515236e+000	60	22	7.833080e+000	0	0	0	0	0	0	13.3031	1	0	48.8603	22
DATA	2047	25	7	0	0	A_04_P001244	NM_001082081	9986.5	459	2.208479e+001	3.865787e+000	65	23.5	6.137210e+000	0	0	0	0	0	0	20.5046	1	1	54.1152	23.0357
DATA	2048	25	8	0	0	A_04_P047372	ENSOCUT00000013405	10012	459	4.989039e+000	3.184091e+000	48	23	9.262986e+000	0	0	0	0	0	0	4.67342	1	0	54.9904	23.8929
DATA	2049	25	9	0	0	A_04_P074658	XM_002710279	10037.5	459	3.132485e+000	3.119750e+000	45	21	8.003091e+000	0	0	0	0	0	0	0.124096	0	0	54.1152	23.129
DATA	2050	25	10	0	0	A_04_P000211	NM_001082746	10062.5	459	1.487865e+005	1.487865e+004	143609	29	1.041163e+001	0	0	0	0	1	0	141483	1	1	54.1152	29.4286
DATA	2051	25	11	0	0	A_04_P002902	NM_001082123	10088.5	459	6.962408e+004	6.962409e+003	65635	23	7.814830e+000	0	0	0	0	0	0	66638.6	1	1	54.1152	23.6563
DATA	2052	25	12	0	0	A_04_P020645	EB379459	10113.5	459	3.305555e+001	4.505006e+000	77	20	4.738741e+000	0	0	0	0	0	0	31.814	1	1	54.1152	21.2069
DATA	2053	25	13	0	0	A_04_P036208	A_04_P036208	10139	459	3.058026e+000	3.045567e+000	44	21	6.667688e+000	0	0	0	0	0	0	-0.430624	0	0	54.9904	22.5161
DATA	2054	25	14	0	0	A_04_P001491	NM_001101687	10164.6	459	3.044698e+000	3.032294e+000	42	21	6.383960e+000	0	0	0	0	0	0	-1.40049	0	0	47.8731	19.8696
DATA	2055	25	15	0	0	A_04_P082807	ENSOCUT00000002123	10189.6	459.427	3.289616e+001	4.466252e+000	78	21	6.851797e+000	0	0	0	0	0	0	32.0786	1	1	57.5363	21.4667
DATA	2056	25	16	0	0	A_04_P026566	ENSOCUT00000013299	10214.9	459.267	1.738159e+004	1.738162e+003	16522.5	20	5.432632e+000	0	0	0	0	0	0	17004.2	1	1	48.8603	20.9722
DATA	2057	25	17	0	0	A_04_P096942	A_04_P096942	10240.5	459.3	5.395508e+001	6.174834e+000	96	22	6.828019e+000	0	0	0	0	0	0	52.9305	1	1	50.4627	22.7143
DATA	2058	25	18	0	0	A_04_P055630	ENSOCUT00000002756	10266.1	459.378	1.426116e+004	1.426119e+003	13915	22	4.580229e+000	0	0	0	0	0	0	14023.1	1	1	50.7771	22.6129
DATA	2059	25	19	0	0	A_04_P098585	ENSOCUT00000010022	10291.5	459.352	5.094683e+000	3.033207e+000	50	22	7.530860e+000	0	0	0	0	0	0	5.01921	1	0	57.5363	23.9231
DATA	2060	25	20	1028	1	(+)E1A_r60_a135	E1A_r60_a135	10316.7	459.275	2.997763e+000	2.985550e+000	42	20	5.190176e+000	0	0	0	0	0	0	-3.56393	0	0	46.8651	20.4
DATA	2061	25	21	0	0	A_04_P078632	ENSOCUT00000016824	10342.1	459.593	7.958623e+002	7.964207e+001	831.5	20	6.030389e+000	0	0	0	0	0	0	786.264	1	1	52.0157	19.9677
DATA	2062	25	22	0	0	A_04_P022051	EB378003	10367.3	459.483	1.199825e+004	1.199829e+003	11681	20	7.145049e+000	0	0	0	0	0	0	11864.4	1	1	52.3208	21.8621
DATA	2063	25	23	0	0	A_04_P094492	ENSOCUT00000001723	10393	459.455	1.361051e+002	1.393229e+001	181	23	6.908990e+000	0	0	0	0	0	0	134.679	1	1	55.8519	22.9487
DATA	2064	25	24	0	0	A_04_P079323	ENSOCUT00000015886	10418.1	459.493	7.829385e+003	7.829442e+002	7287.5	23.5	7.607090e+000	0	0	0	0	0	0	7750.89	1	1	48.5334	24.1667
DATA	2065	25	25	0	0	A_04_P063153	ENSOCUT00000006505	10443.4	459.38	8.854847e+001	9.341221e+000	130	23	7.323039e+000	0	0	0	0	0	0	87.6825	1	1	50.7771	21.7576
DATA	2066	25	26	0	0	A_04_P087112	ENSOCUT00000016142	10469.3	459.5	2.986758e+000	2.977633e+000	48	20	6.578312e+000	0	0	0	0	0	0	1.33275	0	0	57.5363	21.375
DATA	2067	25	27	0	0	A_04_P005706	DN890692	10494.4	459.63	3.024104e+001	4.241932e+000	78	21.5	6.202662e+000	0	0	0	0	0	0	29.9475	1	1	48.2044	22.3889
DATA	2068	25	28	0	0	A_04_P005548	ENSOCUT00000017891	10519.9	459.5	3.572683e+002	3.585050e+001	398	22	8.446149e+000	0	0	0	0	0	0	353.737	1	1	56.9804	23.1379
DATA	2069	25	29	0	0	A_04_P073892	A_04_P073892	10545.4	459.427	3.211066e+001	4.378086e+000	78	21	7.813087e+000	0	0	0	0	0	0	31.7848	1	1	57.5363	21.4828
DATA	2070	25	30	0	0	A_04_P090663	ENSOCUT00000015498	10570.5	459.333	9.132189e+001	9.605183e+000	135	21	5.573345e+000	0	0	0	0	0	0	90.3647	1	1	49.1849	21.1071
DATA	2071	25	31	0	0	A_04_P087687	ENSOCUT00000013759	10596.3	459.5	2.934214e+001	4.180782e+000	75	21	5.856575e+000	0	0	0	0	0	0	29.0237	1	1	57.5363	21.9412
DATA	2072	25	32	0	0	A_04_P049332	ENSOCUT00000016669	10621.5	459.5	3.918127e+000	3.005045e+000	51	21.5	6.674363e+000	0	0	0	0	0	0	3.87398	1	0	65	23.2667
DATA	2073	25	33	0	0	A_04_P015412	AY171710	10646.9	459.5	2.992912e+000	2.983231e+000	48	21	5.429905e+000	0	0	0	0	0	0	1.20973	0	0	56.9804	21.75
DATA	2074	25	34	0	0	A_04_P084583	ENSOCUT00000002908	10672.1	459.707	5.861012e+002	5.868593e+001	631.5	21	7.018777e+000	0	0	0	0	0	0	578.989	1	1	49.1849	21.8214
DATA	2075	25	35	0	0	A_04_P102572	ENSOCUT00000001354	10697.6	459.573	5.838315e+001	6.556411e+000	105	19	6.505969e+000	0	0	0	0	0	0	57.6479	1	1	57.5363	20.5926
DATA	2076	25	36	0	0	A_04_P024578	EB374087	10722.8	459.824	9.496997e+003	9.497044e+002	9057	21	4.245661e+000	0	0	0	0	0	0	9373.56	1	1	48.2044	21.4444
DATA	2077	25	37	0	0	A_04_P043817	ENSOCUT00000012150	10748.1	459.575	8.588221e+003	8.588273e+002	8601	23	6.046379e+000	0	0	0	0	0	0	8472.87	1	1	52.0157	22.6154
DATA	2078	25	38	0	0	A_04_P007146	ENSOCUT00000027975	10773.9	459.5	4.752747e+002	4.762125e+001	507.5	21	6.706547e+000	0	0	0	0	0	0	468.703	1	1	56.9804	21.7778
DATA	2079	25	39	0	0	A_04_P075445	ENSOCUT00000002310	10799.4	459.573	1.632728e+002	1.659847e+001	216.5	18.5	7.844386e+000	0	0	0	0	0	0	160.959	1	1	57.5363	20.8571
DATA	2080	25	40	0	0	A_04_P047918	ENSOCUT00000013671	10824.6	459.573	5.222712e+003	5.222798e+002	5143	22	7.274930e+000	0	0	0	0	0	0	5147.04	1	1	57.5363	21.0357
DATA	2081	25	41	0	0	A_04_P081192	ENSOCUT00000015826	10849.9	460.071	2.435877e+003	2.436061e+002	2425	20	5.672875e+000	0	0	0	0	0	0	2400.02	1	1	46.8651	19.6286
DATA	2082	25	42	0	0	A_04_P076640	ENSOCUT00000009672	10875.4	460.188	1.773970e+002	1.799000e+001	227	20	5.059303e+000	0	0	0	0	0	0	174.743	1	1	47.2035	20.7
DATA	2083	25	43	0	0	A_04_P098787	ENSOCUT00000006640	10900.9	459.747	3.431509e+001	4.552296e+000	83	24	6.339628e+000	0	0	0	0	0	0	33.7928	1	1	49.1849	24.037
DATA	2084	25	44	0	0	A_04_P049684	A_04_P049684	10926.4	459.573	1.156401e+001	3.207678e+000	56.5	20	4.456439e+000	0	0	0	0	0	0	11.3856	1	0	57.5363	19.7879
DATA	2085	25	45	0	0	A_04_P049687	ENSOCUT00000001541	10951.5	459.849	8.649958e+002	8.655133e+001	905	24.5	5.060481e+000	0	0	0	0	0	0	851.53	1	1	47.8731	24.1429
DATA	2086	25	46	0	0	A_04_P085701	A_04_P085701	10977	459.545	2.076182e+001	3.642586e+000	67	18	5.057731e+000	0	0	0	0	0	0	20.4347	1	1	55.8519	19.7742
DATA	2087	25	47	0	0	A_04_P088819	ENSOCUT00000005537	11002.1	460.082	1.800165e+004	1.800168e+003	17706.5	23	6.669970e+000	0	0	0	0	0	0	17716.3	1	1	46.8651	22.8333
DATA	2088	25	48	0	0	A_04_P066108	ENSOCUT00000011386	11027.3	460.028	7.378801e+003	7.378862e+002	7373	21.5	8.647950e+000	0	0	0	0	0	0	7260.59	1	1	48.5334	21.25
DATA	2089	25	49	0	0	A_04_P077730	ENSOCUT00000001127	11053.3	460.357	5.108479e+003	5.108567e+002	5088.5	21.5	6.649928e+000	0	0	0	0	0	0	5025.86	1	1	46.8651	20.6923
DATA	2090	25	50	0	0	A_04_P078889	ENSOCUT00000015957	11078.4	459.974	2.049027e+003	2.049246e+002	2001	21	6.187213e+000	0	0	0	0	0	0	2015.35	1	1	49.8279	20.8333
DATA	2091	25	51	0	0	A_04_P084627	ENSOCUT00000008028	11104.1	460.153	1.034032e+002	1.076556e+001	148	22	7.110849e+000	0	0	0	0	0	0	101.677	1	1	46.8651	21.7353
DATA	2092	25	52	0	0	A_04_P092282	ENSOCUT00000013218	11129.2	460.362	3.015777e+002	3.030631e+001	350	21	4.443337e+000	0	0	0	0	0	0	296.446	1	1	46.5243	21.0811
DATA	2093	25	53	0	0	A_04_P027621	EB374889	11154.3	460.095	9.980924e+003	9.980969e+002	9452.5	20	7.541533e+000	0	0	0	0	0	0	9806.42	1	1	48.8603	20.5667
DATA	2094	25	54	0	0	A_04_P044527	ENSOCUT00000025220	11179.9	459.782	3.012338e+000	3.000440e+000	49	19.5	7.955312e+000	0	0	0	0	0	0	0.465388	0	0	41.8414	20.4706
DATA	2095	25	55	0	0	A_04_P011481	XR_085412	11205.5	460	6.408093e+005	6.408093e+004	629791	22.5	1.165720e+001	0	0	0	0	0	0	628788	1	1	54.1152	25.5588
DATA	2096	25	56	0	0	A_04_P022472	EB377618	11230.8	460.014	4.318165e+000	3.035626e+000	52	23	6.605901e+000	0	0	0	0	0	0	4.23347	1	0	47.8731	23.5
DATA	2097	25	57	0	0	A_04_P047382	ENSOCUT00000010045	11256.4	460.134	3.804466e+001	4.849939e+000	83.5	23	5.001604e+000	0	0	0	0	0	0	37.2584	1	1	46.1809	21.8824
DATA	2098	25	58	0	0	A_04_P047367	ENSOCUT00000015879	11281.8	460.028	3.024253e+000	3.011933e+000	45	22	6.432967e+000	0	0	0	0	0	0	-2.51886	0	0	46.8651	22.6875
DATA	2099	25	59	0	0	A_04_P027744	EB376090	11307.2	460.051	2.405719e+001	3.858436e+000	71	22.5	5.691489e+000	0	0	0	0	0	0	23.4925	1	1	49.1849	21.9706
DATA	2100	25	60	0	0	A_04_P052446	ENSOCUT00000008596	11332.2	460.194	5.843361e+001	6.578588e+000	107	21.5	5.347130e+000	0	0	0	0	0	0	56.9591	1	1	47.5395	22.1176
DATA	2101	25	61	0	0	A_04_P068202	A_04_P068202	11358	460	2.571633e+001	3.973317e+000	72	22	4.200812e+000	0	0	0	0	0	0	25.0113	1	1	54.9904	21.6944
DATA	2102	25	62	0	0	A_04_P028757	EC621349	11383.5	460	9.511067e+003	9.511115e+002	9139	24	7.566420e+000	0	0	0	0	0	0	9226.71	1	1	54.1152	23.5926
DATA	2103	25	63	0	0	A_04_P052277	ENSOCUT00000004683	11408.5	460	1.341364e+001	3.327741e+000	59.5	19	5.212848e+000	0	0	0	0	0	0	12.9749	1	0	54.1152	20.4074
DATA	2104	25	64	0	0	A_04_P077731	ENSOCUT00000001127	11433.9	460.493	5.194912e+003	5.195002e+002	5037.5	21.5	6.565249e+000	0	0	0	0	0	0	5008.4	1	1	48.5334	21.5588
DATA	2105	25	65	0	0	A_04_P083890	NM_001082078	11459.3	460.474	1.460612e+002	1.492472e+001	181.5	22	6.996360e+000	0	0	0	0	0	0	140.274	1	1	50.1463	23.1628
DATA	2106	25	66	0	0	A_04_P006821	A_04_P006821	11484.9	460.386	3.308101e+002	3.322418e+001	364	22	6.904105e+000	0	0	0	0	0	0	316.289	1	1	57.259	22.5
DATA	2107	25	67	0	0	A_04_P079047	A_04_P079047	11510.2	460.39	3.152040e+002	3.167212e+001	346.5	22	7.211444e+000	0	0	0	0	0	0	299.877	1	1	49.8279	23.1724
DATA	2108	25	68	0	0	A_04_P014691	AY171819	11535.5	460.5	3.126354e+000	3.115011e+000	47	22	4.020779e+000	0	0	0	0	0	0	0.881588	0	0	50.4627	21.4
DATA	2109	25	69	0	0	A_04_P024556	EB375513	11560.7	461.014	3.145584e+000	3.136115e+000	48	21	6.367593e+000	0	0	0	0	0	0	1.36197	0	0	46.5243	21.2903
DATA	2110	25	70	0	0	A_04_P040161	ENSOCUT00000001962	11586.4	460.562	1.093679e+002	1.138284e+001	145	22	6.334201e+000	0	0	0	0	0	0	102.108	1	1	48.2044	21.3824
DATA	2111	25	71	0	0	A_04_P059364	A_04_P059364	11612	460.455	3.193226e+000	3.180217e+000	43	21	7.093782e+000	0	0	0	0	0	0	-4.42913	0	0	65	21.7353
DATA	2112	25	72	0	0	A_04_P029034	EC625051	11637.4	460.427	6.521795e+001	7.267998e+000	105.5	22	8.406032e+000	0	0	0	0	0	0	59.8916	1	1	57.5363	22.0714
DATA	2113	25	73	0	0	A_04_P065942	A_04_P065942	11662.6	460.427	5.365364e+001	6.266808e+000	92.5	24	5.421562e+000	0	0	0	0	0	0	48.8096	1	1	57.5363	23.32
DATA	2114	25	74	0	0	A_04_P072137	A_04_P072137	11688.1	460.5	1.080384e+001	3.446069e+000	55	22.5	1.017412e+001	0	0	0	0	0	0	9.72583	1	0	65	26.2667
DATA	2115	25	75	0	0	A_04_P086994	ENSOCUT00000014140	11713.3	460.688	1.524254e+003	1.524614e+002	1397.5	22	6.066774e+000	0	0	0	0	0	0	1356.69	1	1	49.8279	22.7667
DATA	2116	25	76	0	0	A_04_P094537	ENSOCUT00000006873	11738.4	460.5	6.941983e+003	6.942064e+002	5818.5	20	4.976546e+000	0	0	0	0	0	0	6102.64	1	1	49.8279	20.8621
DATA	2117	25	77	0	0	A_04_P059612	ENSOCUT00000011211	11764	460.384	6.307159e+003	6.307251e+002	5366	20	4.910612e+000	0	0	0	0	0	0	5468.57	1	1	48.8603	19.6757
DATA	2118	25	78	0	0	A_04_P099119	ENSOCUT00000004235	11789.6	460.427	3.770735e+002	3.786474e+001	366.5	22	6.938860e+000	0	0	0	0	0	0	322.077	1	1	57.5363	22.1724
DATA	2119	25	79	0	0	A_04_P017221	DN884152	11815.1	460.5	1.762317e+001	3.923302e+000	61.5	20	6.115641e+000	0	0	0	0	0	0	14.8107	1	1	56.9804	20.4118
DATA	2120	25	80	0	0	A_04_P044843	A_04_P044843	11840.8	461.106	4.213777e+001	5.520977e+000	76.5	21	4.941804e+000	0	0	0	0	0	0	34.7972	1	1	38.2652	21.25
DATA	2121	25	81	0	0	A_04_P035637	ENSOCUT00000029385	11866	460.795	3.913170e+001	5.341007e+000	78	19	4.784301e+000	0	0	0	0	0	0	31.7122	1	1	47.5395	19.25
DATA	2122	25	82	0	0	A_04_P081712	ENSOCUT00000000397	11891.6	460.878	4.308477e+002	4.324425e+001	384.5	19	8.646246e+000	0	0	0	0	0	0	342.053	1	1	48.5334	22.4848
DATA	2123	25	83	0	0	A_04_P080212	A_04_P080212	11916.9	461.079	2.713599e+001	4.663242e+000	67	20	5.378283e+000	0	0	0	0	0	0	21.0785	1	1	47.8731	19.5
DATA	2124	25	84	66	1	DarkCorner	DarkCorner	11942.1	460.5	3.898936e+000	3.883052e+000	40	20	5.320394e+000	0	0	0	0	0	0	-5.66683	0	0	65	19.7647
DATA	2125	25	85	66	1	DarkCorner	DarkCorner	11967.8	460.528	4.000089e+000	3.983792e+000	40	18	5.708583e+000	0	0	0	0	0	0	-4.85102	0	0	47.8731	18.8913
DATA	2126	26	1	66	1	DarkCorner	DarkCorner	9847.38	466.27	3.402277e+000	3.388416e+000	38.5	18	6.364162e+000	0	0	0	0	0	0	-6.39662	0	0	48.5334	19.4
DATA	2127	26	2	66	1	DarkCorner	DarkCorner	9872.42	466.427	3.352912e+000	3.339252e+000	42	20	7.006306e+000	0	0	0	0	0	0	-1.39272	0	0	57.5363	20.6296
DATA	2128	26	3	0	0	A_04_P023546	A_04_P023546	9897.58	466.427	8.674084e+001	9.278700e+000	121.5	20	4.829769e+000	0	0	0	0	0	0	77.5575	1	1	57.5363	20.92
DATA	2129	26	4	0	0	A_04_P072375	A_04_P072375	9922.88	466.5	1.547437e+002	1.581282e+001	180	18	4.408368e+000	0	0	0	0	0	0	140.085	1	1	51.7088	17.9394
DATA	2130	26	5	0	0	A_04_P050812	ENSOCUT00000005992	9948.5	466.352	8.676268e+001	9.253546e+000	122	22	8.712986e+000	0	0	0	0	0	0	79.4436	1	1	65	22.871
DATA	2131	26	6	0	0	A_04_P073658	ENSOCUT00000016606	9974	466.455	2.152421e+003	2.152656e+002	2006	23	5.866028e+000	0	0	0	0	0	0	1991.31	1	1	55.8519	22.9063
DATA	2132	26	7	0	0	A_04_P026015	EB373855	9999.42	466.427	3.167599e+000	3.154694e+000	40	23	6.759230e+000	0	0	0	0	0	0	-2.41605	0	0	57.5363	23.4828
DATA	2133	26	8	0	0	A_04_P061368	ENSOCUT00000003405	10024.6	466.427	8.412423e+001	8.975358e+000	124.5	21.5	8.940130e+000	0	0	0	0	0	0	79.2092	1	1	57.5363	24
DATA	2134	26	9	0	0	A_04_P064092	ENSOCUT00000001851	10050.3	466.5	2.964816e+001	4.293020e+000	74	21	1.007143e+001	0	0	0	0	0	0	28.1299	1	1	57.5363	23.9394
DATA	2135	26	10	0	0	A_04_P055044	ENSOCUT00000010801	10075.5	466.5	1.689779e+001	3.516793e+000	61.5	27.5	6.700213e+000	0	0	0	0	1	0	16.1395	1	1	57.5363	27.8214
DATA	2136	26	11	0	0	A_04_P085462	ENSOCUT00000010021	10100.6	466.64	5.121545e+003	5.121637e+002	4871.5	24	9.771469e+000	0	0	0	0	0	0	4920.79	1	1	48.8603	26.3667
DATA	2137	26	12	0	0	A_04_P017742	DN886689	10126.4	466.587	6.674671e+002	6.681635e+001	689.5	22	5.213448e+000	0	0	0	0	0	0	644.738	1	1	49.5074	22.8235
DATA	2138	26	13	0	0	A_04_P066537	ENSOCUT00000007431	10151.6	466.427	7.686100e+001	8.263900e+000	124	19	8.568668e+000	0	0	0	0	0	0	74.5835	1	1	57.5363	19.7727
DATA	2139	26	14	0	0	A_04_P036114	ENSOCUT00000002150	10177.1	466.5	1.339772e+004	1.339775e+003	13316.5	25	1.025838e+001	0	0	0	0	0	0	13053.6	1	1	56.9804	26.9118
DATA	2140	26	15	0	0	A_04_P096449	A_04_P096449	10202.5	466.5	1.874312e+001	3.548392e+000	62.5	20	5.536445e+000	0	0	0	0	0	0	18.3253	1	1	65	20.8438
DATA	2141	26	16	0	0	A_04_P047771	ENSOCUT00000003056	10227.9	466.5	1.687072e+002	1.713608e+001	213	20	6.384026e+000	0	0	0	0	0	0	165.438	1	1	56.9804	21.1765
DATA	2142	26	17	0	0	A_04_P005093	ENSOCUT00000010373	10253.3	466.5	1.534401e+001	3.366503e+000	62	22	5.719948e+000	0	0	0	0	0	0	15.0845	1	1	65	22.0303
DATA	2143	26	18	0	0	A_04_P001001	NM_001082080	10278.7	466.802	1.094851e+004	1.094855e+003	10793	22	5.273545e+000	0	0	0	0	0	0	10786.2	1	1	50.7771	22.087
DATA	2144	26	19	0	0	A_04_P073166	ENSOCUT00000007033	10304.1	466.5	2.997341e+000	2.985130e+000	45	21.5	1.308698e+001	0	0	0	0	0	0	-1.68399	0	0	56.9804	25.8
DATA	2145	26	20	0	0	A_04_P064477	ENSOCUT00000016397	10329.7	466.833	2.980772e+001	4.215546e+000	76	18	4.537906e+000	0	0	0	0	0	0	29.4568	1	1	49.8279	19.1481
DATA	2146	26	21	0	0	A_04_P007306	EB376593	10354.7	466.579	5.144502e+002	5.153114e+001	549	20	5.995518e+000	0	0	0	0	0	0	508.911	1	1	49.5074	20.7097
DATA	2147	26	22	0	0	A_04_P046580	ENSOCUT00000001487	10379.9	466.797	7.835583e+002	7.841230e+001	836.5	23.5	7.424825e+000	0	0	0	0	0	0	775.75	1	1	47.8731	22.9688
DATA	2148	26	23	0	0	A_04_P007849	DN888602	10405.6	466.573	1.489651e+002	1.519046e+001	193	23	6.705639e+000	0	0	0	0	0	0	147.559	1	1	57.5363	23.0323
DATA	2149	26	24	0	0	A_04_P098000	ENSOCUT00000006728	10431	466.545	2.289802e+001	3.752492e+000	68	24	8.000724e+000	0	0	0	0	0	0	22.6896	1	1	55.8519	25.5588
DATA	2150	26	25	0	0	A_04_P095607	ENSOCUT00000013283	10456.4	466.932	3.592270e+002	3.604546e+001	399.5	20	7.389324e+000	0	0	0	0	0	0	356.03	1	1	49.1849	21.8108
DATA	2151	26	26	0	0	A_04_P086294	ENSOCUT00000012746	10481.7	467.095	5.455748e+002	5.463838e+001	581.5	21	6.131068e+000	0	0	0	0	0	0	540.732	1	1	48.8603	21.56
DATA	2152	26	27	0	0	A_04_P078146	ENSOCUT00000014498	10507.6	466.986	1.812873e+001	3.481790e+000	63	22.5	5.617706e+000	0	0	0	0	0	0	17.9654	1	1	48.2044	22.4
DATA	2153	26	28	0	0	A_04_P064268	A_04_P064268	10532.6	466.573	2.985548e+000	2.973385e+000	43	22	6.146833e+000	0	0	0	0	0	0	-3.33046	0	0	57.5363	22.5455
DATA	2154	26	29	66	-1	(-)3xSLv1	NegativeControl	10557.7	466.622	2.986435e+000	2.974268e+000	37	22	5.643020e+000	0	0	0	0	0	0	-8.76227	0	0	39.0882	21.5333
DATA	2155	26	30	0	0	A_04_P100188	ENSOCUT00000008445	10583.3	466.863	8.199615e+002	8.205011e+001	858.5	20	4.701511e+000	0	0	0	0	0	0	811.836	1	1	48.2044	19.6857
DATA	2156	26	31	0	0	A_04_P099113	ENSOCUT00000004225	10608.8	466.861	2.418126e+004	2.418127e+003	23650.5	21.5	6.485705e+000	0	0	0	0	0	0	23931.7	1	1	50.1463	22.2667
DATA	2157	26	32	0	0	A_04_P026001	ENSOCUT00000012669	10634.4	466.573	1.941446e+001	3.554915e+000	64.5	20.5	5.147729e+000	0	0	0	0	0	0	19.205	1	1	57.5363	20.5294
DATA	2158	26	33	0	0	A_04_P091298	ENSOCUT00000013204	10659.4	466.692	6.433911e+002	6.440805e+001	683	21	6.311691e+000	0	0	0	0	0	0	636.17	1	1	52.9257	22.1379
DATA	2159	26	34	0	0	A_04_P040197	ENSOCUT00000014030	10684.8	466.843	3.589289e+003	3.589413e+002	3493.5	21	6.425779e+000	0	0	0	0	0	0	3547.44	1	1	51.0895	20.8276
DATA	2160	26	35	0	0	A_04_P072308	ENSOCUT00000000565	10710.5	466.648	8.765700e+001	9.259035e+000	133	19.5	6.293400e+000	0	0	0	0	0	0	86.5939	1	1	65	21.0417
DATA	2161	26	36	0	0	A_04_P007826	DN888624	10735.6	466.573	1.025036e+002	1.067566e+001	148	21	6.496330e+000	0	0	0	0	0	0	101.217	1	1	57.5363	22.0667
DATA	2162	26	37	0	0	A_04_P028898	EB376745	10760.8	467	2.950796e+002	2.965849e+001	342.5	23	6.698843e+000	0	0	0	0	0	0	291.27	1	1	49.1849	22.6154
DATA	2163	26	38	0	0	A_04_P099172	ENSOCUT00000001805	10786.4	467.092	4.103441e+003	4.103550e+002	4019.5	21	7.218101e+000	0	0	0	0	0	0	4048.98	1	1	49.1849	21.3793
DATA	2164	26	39	0	0	A_04_P037965	ENSOCUT00000000550	10811.8	467	9.715426e+002	9.720015e+001	1009	21	8.584473e+000	0	0	0	0	0	0	958.315	1	1	49.1849	21.4545
DATA	2165	26	40	0	0	A_04_P016966	DN882417	10837	467.203	1.126481e+003	1.126877e+002	1155	22	6.126543e+000	0	0	0	0	0	0	1110.83	1	1	46.8651	20.5135
DATA	2166	26	41	0	0	A_04_P046344	ENSOCUT00000006528	10862.5	467	7.779514e+000	3.087778e+000	54	20	5.780715e+000	0	0	0	0	0	0	7.66925	1	0	54.1152	21.2
DATA	2167	26	42	0	0	A_04_P033227	A_04_P033227	10888.4	467.307	7.671740e+001	8.233372e+000	122	21	6.674238e+000	0	0	0	0	0	0	75.6146	1	1	47.8731	22
DATA	2168	26	43	0	0	A_04_P000108	NM_001082655	10913.4	467.19	1.813670e+003	1.813916e+002	1837	21	4.948814e+000	0	0	0	0	0	0	1787.23	1	1	49.5074	21.4571
DATA	2169	26	44	0	0	A_04_P001853	NM_001082137	10938.8	467.247	7.176244e+001	7.774190e+000	120	20	4.585835e+000	0	0	0	0	0	0	70.7042	1	1	48.5334	20.9333
DATA	2170	26	45	0	0	A_04_P066462	ENSOCUT00000015159	10964.4	467.068	3.002664e+000	2.990431e+000	45	25	5.283877e+000	0	0	0	0	0	0	-1.12305	0	0	49.1849	23.875
DATA	2171	26	46	0	0	A_04_P096153	ENSOCUT00000000616	10989.5	467.12	1.697652e+003	1.697915e+002	1708	22	6.236448e+000	0	0	0	0	0	0	1672.09	1	1	48.8603	21.5652
DATA	2172	26	47	0	0	A_04_P007725	DN888702	11015.4	467.404	6.917701e+000	3.070161e+000	52.5	22	8.481555e+000	0	0	0	0	0	0	6.81272	1	0	65	22.8333
DATA	2173	26	48	0	0	A_04_P093492	ENSOCUT00000004352	11040.5	467.352	9.185345e+002	9.190216e+001	949.5	25	1.085662e+001	0	0	0	0	0	0	904.446	1	1	57.5363	23.8846
DATA	2174	26	49	0	0	A_04_P011321	ENSOCUT00000024134	11065.6	467.506	2.345033e+003	2.345223e+002	2382	25	6.436288e+000	0	0	0	0	0	0	2308.67	1	1	49.8279	24.3226
DATA	2175	26	50	0	0	A_04_P095512	XM_002712400	11091.4	467.427	3.005205e+000	3.000020e+000	49	22	6.427428e+000	0	0	0	0	0	0	2.02421	0	0	57.5363	22.6129
DATA	2176	26	51	0	0	A_04_P067066	ENSOCUT00000005981	11116.5	467.423	6.835577e+001	7.462455e+000	111	21	2.731018e+000	0	0	0	0	0	0	67.2592	1	1	48.2044	20.5385
DATA	2177	26	52	0	0	A_04_P092279	XM_002710028	11142.1	467.407	3.007257e+000	3.001152e+000	47	21	5.649436e+000	0	0	0	0	0	0	1.88831	0	0	65	21.129
DATA	2178	26	53	0	1	ETG09_48764	ETG09_48764	11167.5	467.352	3.008738e+000	2.996481e+000	40	20.5	7.767735e+000	0	0	0	0	0	0	-5.25727	0	0	57.5363	20.7188
DATA	2179	26	54	0	0	A_04_P076202	ENSOCUT00000007081	11192.9	467.386	3.283819e+001	4.446724e+000	80.5	20	9.209239e+000	0	0	0	0	0	0	32.2633	1	1	57.259	21.8857
DATA	2180	26	55	0	0	A_04_P044358	ENSOCUT00000013928	11218.4	467.427	5.815650e+001	6.544117e+000	103.5	21	1.075134e+001	0	0	0	0	0	0	57.0945	1	1	57.5363	25.0357
DATA	2181	26	56	0	0	A_04_P008724	DN887614	11243.6	467.427	7.899977e+001	8.451643e+000	115	23	5.454356e+000	0	0	0	0	0	0	77.4842	1	1	57.5363	22.4
DATA	2182	26	57	0	0	A_04_P101676	ENSOCUT00000000831	11268.7	467.582	1.950007e+002	1.973053e+001	239	22	5.269262e+000	0	0	0	0	0	0	191.045	1	1	50.7771	21.0938
DATA	2183	26	58	0	0	A_04_P101547	ENSOCUT00000004268	11294.4	467.762	6.503715e+001	7.166895e+000	108	22	6.112452e+000	0	0	0	0	0	0	63.6294	1	1	50.7771	22.8276
DATA	2184	26	59	0	0	A_04_P031745	NM_001171122	11319.8	467.649	1.225166e+001	3.255404e+000	58	21.5	5.410080e+000	0	0	0	0	0	0	11.9663	1	0	49.8279	20.8
DATA	2185	26	60	0	0	A_04_P102587	ENSOCUT00000001540	11345	467.843	2.013015e+001	3.631003e+000	64	21	4.543583e+000	0	0	0	0	0	0	19.6233	1	1	51.7088	21.4595
DATA	2186	26	61	0	0	A_04_P038917	ENSOCUT00000012078	11370.8	467.566	3.994782e+001	5.013395e+000	87	23	8.067602e+000	0	0	0	0	0	0	38.8487	1	1	49.8279	24.5
DATA	2187	26	62	0	0	A_04_P003271	NM_001082110	11396.1	467.5	9.763914e+004	9.763915e+003	96975.5	24	8.387623e+000	0	0	0	0	0	0	94696.2	1	1	56.9804	23.931
DATA	2188	26	63	0	0	A_04_P081993	ENSOCUT00000002157	11421.3	467.662	6.470715e+002	6.477884e+001	683	22	5.885672e+000	0	0	0	0	0	0	625.641	1	1	48.5334	21.9375
DATA	2189	26	64	0	0	A_04_P026511	ENSOCUT00000007072	11446.7	467.5	2.490867e+001	3.943868e+000	71	22.5	6.691521e+000	0	0	0	0	0	0	23.9971	1	1	57.5363	21.9643
DATA	2190	26	65	0	0	A_04_P030177	DN885330	11472.3	467.5	2.097061e+002	2.119419e+001	245	22	6.235871e+000	0	0	0	0	0	0	201.197	1	1	57.5363	23.2188
DATA	2191	26	66	0	0	A_04_P102742	NM_001082748	11497.5	467.853	9.137758e+003	9.137810e+002	8638	22	6.851954e+000	0	0	0	0	0	0	8727.32	1	1	49.8279	22.9167
DATA	2192	26	67	0	0	A_04_P031526	A_04_P031526	11523.1	467.5	3.113597e+000	3.100913e+000	41	22	5.925638e+000	0	0	0	0	0	0	-5.59565	0	0	56.9804	22.9118
DATA	2193	26	68	0	0	A_04_P006701	ENSOCUT00000030597	11548.5	467.5	1.711736e+002	1.739924e+001	203.5	21.5	5.138657e+000	0	0	0	0	0	0	161.657	1	1	57.5363	20.3333
DATA	2194	26	69	0	0	A_04_P053235	A_04_P053235	11573.6	467.816	1.337444e+002	1.373796e+001	171	20	5.821161e+000	0	0	0	0	0	0	125.496	1	1	49.5074	20.5882
DATA	2195	26	70	0	0	A_04_P018688	EB384510	11599.2	467.952	3.175577e+000	3.165431e+000	48	21	6.222056e+000	0	0	0	0	0	0	1.23784	0	0	45.4864	20.7742
DATA	2196	26	71	0	0	A_04_P075792	ENSOCUT00000002831	11624.4	467.683	2.234150e+003	2.234377e+002	2070	25	7.519540e+000	0	0	0	0	0	0	2064.17	1	1	51.0895	24.25
DATA	2197	26	72	0	0	A_04_P002090	NM_001082682	11649.5	467.882	1.315102e+004	1.315106e+003	11661.5	19.5	4.619024e+000	0	0	0	0	0	0	12043.2	1	1	49.8279	19.1538
DATA	2198	26	73	0	0	A_04_P076448	ENSOCUT00000005462	11675.3	468.027	7.447915e+003	7.447986e+002	6545	20.5	5.973403e+000	0	0	0	0	0	0	6752.5	1	1	49.1849	21.8077
DATA	2199	26	74	0	0	A_04_P026911	EB372849	11700.6	467.573	1.452876e+001	3.591899e+000	58	26	8.645141e+000	0	0	0	0	0	0	13.0288	1	0	57.5363	26.5385
DATA	2200	26	75	0	0	A_04_P011421	DN882944	11725.8	467.598	1.299053e+004	1.299058e+003	10794	23.5	6.489206e+000	0	0	0	0	0	0	11512.3	1	1	51.4001	22.9643
DATA	2201	26	76	0	0	A_04_P021043	XM_002712697	11751.4	467.865	4.633534e+002	4.645757e+001	443.5	19.5	5.252588e+000	0	0	0	0	0	0	405.303	1	1	48.5334	20.1944
DATA	2202	26	77	0	0	A_04_P016111	ENSOCUT00000006239	11777	467.545	3.430602e+000	3.416626e+000	41	22	5.061484e+000	0	0	0	0	0	0	-5.57196	0	0	65	20.7838
DATA	2203	26	78	0	0	A_04_P043035	ENSOCUT00000016922	11802.3	468.029	5.686383e+002	5.696956e+001	533	23	9.310067e+000	0	0	0	0	0	0	482.856	1	1	46.1809	23.9655
DATA	2204	26	79	0	0	A_04_P014595	AY171759	11827.9	467.772	5.518454e+000	3.571371e+000	50	19	4.840265e+000	0	0	0	0	0	0	4.60719	1	0	42.5954	20.3684
DATA	2205	26	80	0	0	A_04_P081752	ENSOCUT00000008975	11852.9	468.197	3.606210e+000	3.591518e+000	46	19	5.048854e+000	0	0	0	0	0	0	-0.312353	0	0	45.835	19.8438
DATA	2206	26	81	0	0	A_04_P032023	ENSOCUT00000009769	11878.5	468.125	1.591307e+002	1.632924e+001	175	18	5.252137e+000	0	0	0	0	0	0	127.971	1	1	47.8731	19.4194
DATA	2207	26	82	0	0	A_04_P008426	DN887893	11903.9	467.614	1.218343e+002	1.274505e+001	139	22	8.270188e+000	0	0	0	0	0	0	95.9186	1	1	57.259	22.6296
DATA	2208	26	83	0	0	A_04_P033569	ENSOCUT00000023804	11929.3	468.12	1.423750e+002	1.474290e+001	148	20	4.516125e+000	0	0	0	0	0	0	109.59	1	1	48.8603	19.3462
DATA	2209	26	84	66	1	DarkCorner	DarkCorner	11954.7	467.606	3.937814e+000	3.921772e+000	36	19.5	5.809506e+000	0	0	0	0	0	0	-8.62831	0	0	47.8731	20.0789
DATA	2210	26	85	66	1	DarkCorner	DarkCorner	11980.4	467.596	4.043307e+000	4.026835e+000	36	18	5.371283e+000	0	0	0	0	0	0	-8.6714	0	0	57.8122	18.4605
DATA	2211	27	1	66	1	DarkCorner	DarkCorner	9834.05	473.143	3.426564e+000	3.412604e+000	41	18	5.879442e+000	0	0	0	0	0	0	-4.62527	0	0	48.8603	17.7874
DATA	2212	27	2	66	1	DarkCorner	DarkCorner	9859.6	473.68	3.373457e+000	3.359713e+000	39.5	21.5	6.513418e+000	0	0	0	0	0	0	-5.46657	0	0	40.2912	22.1842
DATA	2213	27	3	0	0	A_04_P086018	A_04_P086018	9884.88	473.5	7.728655e+003	7.728726e+002	6803.5	21	5.390934e+000	0	0	0	0	0	0	6872.57	1	1	50.4627	21.6071
DATA	2214	27	4	0	0	A_04_P097915	ENSOCUT00000001623	9910.2	473.892	7.246019e+003	7.246093e+002	6296	19	5.679263e+000	0	0	0	0	0	0	6527.71	1	1	47.8731	20.5625
DATA	2215	27	5	0	0	A_04_P074302	ENSOCUT00000011349	9935.37	473.873	9.830915e+001	1.034851e+001	139	20	7.143084e+000	0	0	0	0	0	0	89.609	1	1	47.5395	20.0968
DATA	2216	27	6	0	0	A_04_P023491	XM_002716736	9961.42	473.573	6.875781e+004	6.875782e+003	64238	23.5	7.089250e+000	0	0	0	0	0	0	63366	1	1	57.5363	24.1333
DATA	2217	27	7	0	0	A_04_P036567	ENSOCUT00000014514	9986.58	473.573	4.144150e+000	3.192745e+000	48	24	5.819112e+000	0	0	0	0	0	0	3.85626	1	0	57.5363	23.8276
DATA	2218	27	8	0	0	A_04_P056680	ENSOCUT00000017444	10012	473.545	1.026853e+005	1.026853e+004	102096	22	9.414936e+000	0	0	0	0	0	0	96397.9	1	1	55.8519	24.4444
DATA	2219	27	9	0	0	A_04_P023125	EB376956	10037.4	473.573	4.569167e+001	5.528928e+000	85	20	9.021229e+000	0	0	0	0	0	0	43.2356	1	1	57.5363	21.8485
DATA	2220	27	10	0	1	RC10	RC10	10062.6	473.573	3.103996e+000	3.091351e+000	41.5	25.5	8.846758e+000	0	0	0	0	0	0	-3.50612	0	0	65	26.8438
DATA	2221	27	11	0	0	A_04_P024668	EB375364	10088.4	473.573	2.808316e+002	2.825063e+001	307	25.5	9.828355e+000	0	0	0	0	0	0	269.336	1	1	65	25.6786
DATA	2222	27	12	0	0	A_04_P040262	ENSOCUT00000010940	10113.6	473.573	3.067076e+000	3.054580e+000	42	24	8.941086e+000	0	0	0	0	0	0	-4.53803	0	0	57.5363	25.5926
DATA	2223	27	13	0	0	A_04_P041752	ENSOCUT00000007814	10138.9	473.696	1.068068e+002	1.110477e+001	147	22	5.760531e+000	0	0	0	0	0	0	103.512	1	1	49.8279	23.0606
DATA	2224	27	14	0	0	A_04_P092864	NM_001171324	10164.4	473.573	2.883383e+005	2.883383e+004	281575	22.5	1.487243e+001	0	0	0	0	1	0	280651	1	1	57.5363	28.3214
DATA	2225	27	15	0	0	A_04_P083929	ENSOCUT00000005333	10189.6	473.573	3.068811e+002	3.083589e+001	344	24	6.647194e+000	0	0	0	0	0	0	299.806	1	1	57.5363	24.5
DATA	2226	27	16	0	0	A_04_P085724	ENSOCUT00000000897	10214.9	473.913	1.225118e+003	1.225487e+002	1220	20	4.983440e+000	0	0	0	0	0	0	1200.76	1	1	50.4627	20.9375
DATA	2227	27	17	0	0	A_04_P091492	ENSOCUT00000015990	10240.3	473.766	4.169192e+002	4.179953e+001	459.5	22	6.496023e+000	0	0	0	0	0	0	409.737	1	1	49.8279	22.0857
DATA	2228	27	18	0	0	A_04_P026032	EB373838	10265.9	473.614	3.002856e+000	2.990622e+000	44.5	22	4.884882e+000	0	0	0	0	0	0	-0.736497	0	0	57.259	23.1724
DATA	2229	27	19	0	0	A_04_P054253	ENSOCUT00000007134	10291.5	473.648	4.076358e+002	4.087272e+001	437	22.5	8.431201e+000	0	0	0	0	0	0	402.292	1	1	65	24.2917
DATA	2230	27	20	0	0	A_04_P014486	AY171682	10316.7	474.333	1.873578e+003	1.873815e+002	1895	20	8.401173e+000	0	0	0	0	0	0	1851.95	1	1	44.4243	21.8333
DATA	2231	27	21	0	0	A_04_P052888	ENSOCUT00000005011	10341.8	474	2.172208e+003	2.172412e+002	2131	19	4.982637e+000	0	0	0	0	0	0	2149.59	1	1	46.8651	19.92
DATA	2232	27	22	0	1	RC5	RC5	10367.5	474	2.986238e+000	2.974072e+000	36	23	5.928426e+000	0	0	0	0	0	0	-10.0922	0	0	54.1152	23.2903
DATA	2233	27	23	0	0	A_04_P056669	ENSOCUT00000007903	10392.6	474	2.908185e+004	2.908187e+003	28887	22	7.529253e+000	0	0	0	0	0	0	28824.2	1	1	46.5243	23
DATA	2234	27	24	0	0	A_04_P051262	ENSOCUT00000005854	10418.1	474	1.197925e+003	1.198293e+002	1233.5	23.5	6.812084e+000	0	0	0	0	0	0	1187.83	1	1	48.5334	23.825
DATA	2235	27	25	0	0	A_04_P018818	EB384101	10443.4	474.092	2.195329e+003	2.195530e+002	2254	21	7.295319e+000	0	0	0	0	0	0	2177.35	1	1	49.1849	22.3103
DATA	2236	27	26	0	0	A_04_P050449	A_04_P050449	10469.5	474	5.921572e+002	5.929015e+001	621.5	20	7.742490e+000	0	0	0	0	0	0	587.345	1	1	54.1152	22.1154
DATA	2237	27	27	0	0	A_04_P024035	A_04_P024035	10494.5	474	3.777515e+000	2.994087e+000	49	21.5	7.422720e+000	0	0	0	0	0	0	3.74655	1	0	54.1152	22.75
DATA	2238	27	28	0	0	A_04_P064159	ENSOCUT00000000770	10520	474.161	1.128806e+004	1.128810e+003	11461	22	6.808755e+000	0	0	0	0	0	0	11193.6	1	1	51.4001	22.3226
DATA	2239	27	29	0	0	A_04_P067308	ENSOCUT00000004376	10545.2	474.264	1.950650e+001	3.554513e+000	63	22	5.875004e+000	0	0	0	0	0	0	19.3382	1	1	47.2035	22.1481
DATA	2240	27	30	66	-1	(-)3xSLv1	NegativeControl	10570.5	474	2.984722e+000	2.972562e+000	44	21	5.572355e+000	0	0	0	0	0	0	-2.677	0	0	54.1152	21.6364
DATA	2241	27	31	0	0	A_04_P085343	ENSOCUT00000014160	10596.1	474.386	1.217363e+003	1.217726e+002	1274	19.5	3.234495e+000	0	0	0	0	0	0	1205.97	1	1	57.259	19.125
DATA	2242	27	32	0	0	A_04_P013151	AJ000651	10621.5	474.352	2.987128e+000	2.976221e+000	47	20.5	6.450103e+000	0	0	0	0	0	0	0.858281	0	0	57.5363	21.5938
DATA	2243	27	33	0	0	A_04_P080937	ENSOCUT00000013076	10646.8	474.442	1.277358e+002	1.311574e+001	169	20	6.912749e+000	0	0	0	0	0	0	126.428	1	1	50.1463	20.8235
DATA	2244	27	34	0	0	A_04_P009911	DN885863	10672.4	474.427	2.002881e+001	3.588611e+000	66	18	5.577991e+000	0	0	0	0	0	0	19.8145	1	1	57.5363	19.2258
DATA	2245	27	35	0	0	A_04_P040250	ENSOCUT00000014232	10697.4	474.263	2.319237e+003	2.319429e+002	2355	21	5.551809e+000	0	0	0	0	0	0	2293.35	1	1	49.1849	20.625
DATA	2246	27	36	0	0	A_04_P097508	ENSOCUT00000014667	10723	474.384	2.171447e+004	2.171449e+003	21747	22.5	5.915983e+000	0	0	0	0	0	0	21462.7	1	1	48.8603	22.0333
DATA	2247	27	37	0	0	A_04_P026554	EB373281	10748.3	474.773	1.502763e+001	3.338810e+000	63	23.5	6.315985e+000	0	0	0	0	0	0	14.8478	1	1	45.4864	22.825
DATA	2248	27	38	0	0	A_04_P078182	ENSOCUT00000001034	10773.9	474.581	4.102141e+001	5.071905e+000	86	22.5	5.758234e+000	0	0	0	0	0	0	40.5138	1	1	48.5334	22.5625
DATA	2249	27	39	0	0	A_04_P095038	ENSOCUT00000014551	10798.8	474.176	9.928841e+003	9.928886e+002	9632	19	7.972326e+000	0	0	0	0	0	0	9802.17	1	1	48.2044	20.8286
DATA	2250	27	40	0	0	A_04_P029974	ENSOCUT00000013388	10824.5	474.5	1.354236e+004	1.354239e+003	13355.5	23	5.553068e+000	0	0	0	0	0	0	13365.7	1	1	52.9257	21.6452
DATA	2251	27	41	0	0	A_04_P033174	ENSOCUT00000009766	10849.8	474.519	3.665712e+003	3.665833e+002	3571	22.5	7.057869e+000	0	0	0	0	0	0	3616.89	1	1	49.8279	21.8438
DATA	2252	27	42	0	0	A_04_P014158	D17418	10875.4	474.427	3.006661e+001	4.237719e+000	74.5	28	1.742317e+001	0	0	0	0	1	0	29.6586	1	1	57.5363	30.4815
DATA	2253	27	43	0	0	A_04_P045842	ENSOCUT00000013618	10900.7	474.5	1.505443e+003	1.505739e+002	1528	24.5	5.269367e+000	0	0	0	0	0	0	1484.72	1	1	65	24.3636
DATA	2254	27	44	0	0	A_04_P057133	ENSOCUT00000012437	10925.9	474.68	4.253134e+001	5.197485e+000	89	19	4.469651e+000	0	0	0	0	0	0	41.939	1	1	49.1849	19.7222
DATA	2255	27	45	0	0	A_04_P012563	CU465273	10951.6	474.427	8.915480e+000	3.118145e+000	57	22	4.286530e+000	0	0	0	0	0	0	8.78971	1	0	57.5363	22.3214
DATA	2256	27	46	0	0	A_04_P019990	EB380063	10977.1	474.5	3.000595e+000	2.988930e+000	50.5	22	5.719425e+000	0	0	0	0	0	0	0.570014	0	0	56.9804	21.3871
DATA	2257	27	47	0	0	A_04_P097257	ENSOCUT00000004473	11002.1	474.507	2.518028e+003	2.518205e+002	2475	23	7.254725e+000	0	0	0	0	0	0	2481.85	1	1	48.5334	23.7
DATA	2258	27	48	0	0	A_04_P039467	ENSOCUT00000011179	11027.9	474.726	2.868513e+002	2.884045e+001	326	21.5	1.103059e+001	0	0	0	0	0	0	282.695	1	1	48.2044	23.0769
DATA	2259	27	49	0	0	A_04_P028378	XM_002708010	11053.3	474.5	1.928015e+005	1.928015e+004	193865	25	9.084899e+000	0	0	0	0	0	0	189973	1	1	57.5363	25.8462
DATA	2260	27	50	0	0	A_04_P014708	AY171825	11078.5	475.265	6.304367e+003	6.304438e+002	6280	22	5.089107e+000	0	0	0	0	0	0	6211.18	1	1	46.5243	21.5517
DATA	2261	27	51	0	0	A_04_P091427	ENSOCUT00000009958	11104.1	474.5	3.003249e+000	2.991014e+000	46	21	3.559188e+000	0	0	0	0	0	0	-0.581231	0	0	65	20.5667
DATA	2262	27	52	0	0	A_04_P095048	XM_002714238	11129.5	474.5	6.101908e+000	3.053561e+000	53	20	2.391223e+000	0	0	0	0	0	0	6.00778	1	0	57.5363	20.2222
DATA	2263	27	53	0	0	A_04_P014358	ENSOCUT00000009352	11154.7	474.5	3.005440e+000	2.993196e+000	44	22	8.879480e+000	0	0	0	0	0	0	-2.6261	0	0	57.5363	22.6129
DATA	2264	27	54	0	0	A_04_P052853	XM_002711704	11179.9	474.519	7.347542e+002	7.353643e+001	743.5	21	1.304088e+001	0	0	0	0	0	0	722.747	1	1	50.4627	23.75
DATA	2265	27	55	0	0	A_04_P089332	ENSOCUT00000007656	11205.8	475.014	2.249675e+001	3.747089e+000	71	21	8.897142e+000	0	0	0	0	0	0	22.1155	1	1	47.2035	22.3226
DATA	2266	27	56	0	0	A_04_P042349	A_04_P042349	11231.1	474.779	5.799403e+000	3.054732e+000	51	21	6.368870e+000	0	0	0	0	0	0	5.69623	1	0	46.5243	22
DATA	2267	27	57	0	0	A_04_P083712	ENSOCUT00000007450	11256.2	475.087	1.517332e+003	1.517629e+002	1558.5	23	4.491530e+000	0	0	0	0	0	0	1488.89	1	1	46.8651	22.4231
DATA	2268	27	58	0	0	A_04_P034972	A_04_P034972	11281.6	474.573	1.394447e+001	3.313720e+000	60	22	5.859194e+000	0	0	0	0	0	0	13.6651	1	0	57.5363	21.8889
DATA	2269	27	59	0	0	A_04_P099524	ENSOCUT00000006475	11306.8	474.811	2.439769e+002	2.458272e+001	278	23	6.127008e+000	0	0	0	0	0	0	238.742	1	1	48.5334	22.3333
DATA	2270	27	60	0	0	A_04_P028958	ENSOCUT00000003417	11332.4	474.896	7.738325e+002	7.744199e+001	794.5	21	5.204331e+000	0	0	0	0	0	0	755.874	1	1	49.8279	20.8667
DATA	2271	27	61	0	0	A_04_P015576	AY171780	11358	474.545	3.926200e+002	3.937816e+001	424	23	8.238399e+000	0	0	0	0	0	0	382.673	1	1	55.8519	24.9394
DATA	2272	27	62	0	0	A_04_P037070	XM_002718029	11383.4	474.573	3.551910e+000	3.050623e+000	51	23	7.962504e+000	0	0	0	0	0	0	3.45337	1	0	57.5363	23.4828
DATA	2273	27	63	0	0	A_04_P031575	AF090363	11408.6	474.573	3.050942e+000	3.046483e+000	50	23	5.081067e+000	0	0	0	0	0	0	2.13513	0	0	57.5363	23.1
DATA	2274	27	64	0	0	A_04_P084053	ENSOCUT00000002367	11434	474.945	1.908748e+003	1.908991e+002	1858.5	22	7.655128e+000	0	0	0	0	0	0	1844.51	1	1	46.8651	23.3793
DATA	2275	27	65	0	0	A_04_P083352	ENSOCUT00000003634	11459.5	474.648	6.703771e+000	3.132764e+000	54	21.5	5.309327e+000	0	0	0	0	0	0	6.45321	1	0	57.5363	21.5882
DATA	2276	27	66	0	0	A_04_P010082	EB377764	11484.7	474.802	6.631280e+003	6.631351e+002	6370.5	22	6.289674e+000	0	0	0	0	0	0	6356.35	1	1	50.7771	23.32
DATA	2277	27	67	0	0	A_04_P011151	ENSOCUT00000026127	11510.1	475.418	1.642545e+004	1.642548e+003	15703	22.5	6.393693e+000	0	0	0	0	0	0	15669.3	1	1	45.835	23.5
DATA	2278	27	68	0	0	A_04_P052393	ENSOCUT00000015394	11535.6	475.29	6.435032e+003	6.435107e+002	6286.5	22	4.818807e+000	0	0	0	0	0	0	6104.83	1	1	46.8651	22.4643
DATA	2279	27	69	0	0	A_04_P007851	DN888600	11560.7	475.357	2.264451e+004	2.264453e+003	20663.5	21	6.301160e+000	0	0	0	0	0	0	21351.8	1	1	46.8651	21.2308
DATA	2280	27	70	0	0	A_04_P007229	DN889207	11586.6	475.632	3.158916e+000	3.146046e+000	41	21	7.280617e+000	0	0	0	0	0	0	-3.26834	0	0	45.4864	21.3103
DATA	2281	27	71	0	0	A_04_P089361	ENSOCUT00000003339	11611.8	475.042	2.146262e+002	2.169553e+001	240.5	26	7.229648e+000	0	0	0	0	0	0	199.418	1	1	46.8651	25.037
DATA	2282	27	72	0	0	A_04_P027126	A_04_P027126	11637.5	475	2.121003e+001	3.837362e+000	67	24	7.552234e+000	0	0	0	0	0	0	19.538	1	1	54.1152	23.4167
DATA	2283	27	73	0	0	A_04_P040487	ENSOCUT00000008989	11662.5	475	4.981701e+000	3.265859e+000	51	22.5	6.113919e+000	0	0	0	0	0	0	4.54672	1	0	54.1152	21.5
DATA	2284	27	74	0	0	A_04_P008317	DN888049	11688	475	6.978809e+005	6.978809e+004	634419	23	8.975522e+000	0	0	0	0	0	0	630368	1	1	54.9904	26.32
DATA	2285	27	75	0	0	A_04_P005672	DN890718	11713.5	475	3.607407e+001	4.888225e+000	75.5	25	7.105433e+000	0	0	0	0	0	0	32.2151	1	1	65	24.7778
DATA	2286	27	76	0	0	A_04_P090318	ENSOCUT00000001516	11738.7	475.324	4.442796e+002	4.455327e+001	445.5	24	4.007240e+000	0	0	0	0	0	0	391.935	1	1	47.5395	23.1667
DATA	2287	27	77	0	0	A_04_P035977	A_04_P035977	11764.2	475.014	1.560774e+002	1.597066e+001	179	19	5.018453e+000	0	0	0	0	0	0	135.813	1	1	47.2035	19.8571
DATA	2288	27	78	0	0	A_04_P003511	NM_001082335	11789.5	475	1.034845e+001	3.587872e+000	49.5	22	6.746643e+000	0	0	0	0	0	0	8.87371	1	0	54.1152	21.0357
DATA	2289	27	79	0	0	A_04_P025977	A_04_P025977	11815.1	475.065	5.127944e+001	6.203579e+000	90	22	6.499480e+000	0	0	0	0	0	0	43.2686	1	1	54.4085	22.0811
DATA	2290	27	80	0	0	A_04_P008452	DN887873	11840.7	475.671	2.054925e+001	4.103738e+000	61	21	4.811214e+000	0	0	0	0	0	0	17.0415	1	1	48.2044	20.8276
DATA	2291	27	81	0	0	A_04_P041637	ENSOCUT00000010411	11865.9	475.392	3.950939e+003	3.951104e+002	3241	19.5	5.973986e+000	0	0	0	0	0	0	3215.64	1	1	49.1849	21.3667
DATA	2292	27	82	0	0	A_04_P024661	EB375369	11891.5	475.5	3.395846e+004	3.395848e+003	27356	22	1.003044e+001	0	0	0	0	0	0	27082.1	1	1	50.4627	24.9259
DATA	2293	27	83	0	0	A_04_P090287	A_04_P090287	11916.6	475.427	1.168637e+001	3.951029e+000	55	20	1.024174e+001	0	0	0	0	0	0	9.12128	1	0	57.5363	22.4348
DATA	2294	27	84	66	1	DarkCorner	DarkCorner	11941.3	475.298	3.877299e+000	3.861502e+000	41	19	4.705620e+000	0	0	0	0	0	0	-5.31071	0	0	51.4001	19.1667
DATA	2295	27	85	66	1	DarkCorner	DarkCorner	11968	475.113	3.981289e+000	3.965070e+000	40.5	17	4.739191e+000	0	0	0	0	0	0	-6.39617	0	0	46.8651	18.1455
DATA	2296	28	1	66	1	DarkCorner	DarkCorner	9846.42	481.341	3.395675e+000	3.381841e+000	37	18.5	7.207734e+000	0	0	0	0	0	0	-5.84662	0	0	51.7088	20.537
DATA	2297	28	2	0	0	A_04_P018051	A_04_P018051	9872.5	480.648	9.250731e+001	9.832269e+000	126	20.5	6.927759e+000	0	0	0	0	0	0	81.8031	1	1	57.5363	22.0769
DATA	2298	28	3	0	0	A_04_P051852	ENSOCUT00000011306	9897.56	481.232	1.067928e+004	1.067933e+003	9541	20.5	6.101198e+000	0	0	0	0	0	0	9571.46	1	1	46.8651	20.7692
DATA	2299	28	4	0	0	A_04_P080645	ENSOCUT00000015249	9922.91	481.267	2.025664e+001	3.826554e+000	62	19.5	6.593361e+000	0	0	0	0	0	0	18.381	1	1	47.8731	19.9
DATA	2300	28	5	0	0	A_04_P029271	ENSOCUT00000001757	9948.5	481	4.694816e+001	5.687233e+000	86	22.5	6.879173e+000	0	0	0	0	0	0	43.086	1	1	54.1152	23.1389
DATA	2301	28	6	0	0	A_04_P075549	ENSOCUT00000012095	9973.81	481.012	1.055506e+004	1.055511e+003	9524	24	6.322009e+000	0	0	0	0	0	0	9786.08	1	1	49.1849	23.697
DATA	2302	28	7	0	0	A_04_P067573	ENSOCUT00000011971	9999.5	481	2.750987e+001	4.180430e+000	68.5	22	6.356607e+000	0	0	0	0	0	0	25.7454	1	1	65	23.1613
DATA	2303	28	8	0	0	A_04_P012517	A_04_P012517	10024.5	481	5.814520e+001	6.599650e+000	99	21	9.911656e+000	0	0	0	0	0	0	54.8643	1	1	54.1152	22.7813
DATA	2304	28	9	0	0	A_04_P014801	AY171873	10050.1	481.227	4.905686e+004	4.905687e+003	48289	22	7.296022e+000	0	1	0	0	0	0	46640.5	1	1	45.835	23.3429
DATA	2305	28	10	0	0	A_04_P062282	ENSOCUT00000024162	10075.5	481	1.017968e+001	3.241866e+000	55.5	23	9.455802e+000	0	0	0	0	0	0	9.74286	1	0	54.1152	24.7073
DATA	2306	28	11	0	0	A_04_P069393	ENSOCUT00000013323	10100.9	481.065	2.899168e+005	2.899168e+004	280589	32	1.604734e+001	0	0	0	0	1	0	279129	1	1	54.4085	36.0357
DATA	2307	28	12	0	0	A_04_P041940	A_04_P041940	10126.1	481.087	5.265956e+003	5.266044e+002	5083.5	24	6.352572e+000	0	0	0	0	0	0	5096.41	1	1	46.8651	24.3
DATA	2308	28	13	0	0	A_04_P057537	ENSOCUT00000013622	10151.5	481	7.017803e+001	7.643941e+000	106.5	23.5	8.782715e+000	0	0	0	0	0	0	68.2306	1	1	54.1152	25.6563
DATA	2309	28	14	0	0	A_04_P024532	ENSOCUT00000002892	10177.1	481.386	3.763774e+003	3.763895e+002	3618.5	24.5	1.385873e+001	0	0	0	0	1	0	3674.27	1	1	57.259	28.9333
DATA	2310	28	15	0	0	A_04_P054771	A_04_P054771	10202.2	480.988	5.336854e+000	3.054469e+000	48	23	6.069701e+000	0	0	0	0	0	0	5.22743	1	0	49.5074	22.7857
DATA	2311	28	16	0	0	A_04_P043922	ENSOCUT00000011508	10227.5	481.037	1.269512e+002	1.304446e+001	171	20	4.954970e+000	0	0	0	0	0	0	124.715	1	1	50.4627	20.1379
DATA	2312	28	17	0	0	A_04_P006277	ENSOCUT00000000472	10253.4	481.556	4.325619e+003	4.325722e+002	4321.5	23	6.461519e+000	0	0	0	0	0	0	4260.43	1	1	48.2044	23.5862
DATA	2313	28	18	0	0	A_04_P094583	ENSOCUT00000007762	10278.6	481.36	2.630646e+002	2.647525e+001	304	22	9.708759e+000	0	0	0	0	0	0	259.624	1	1	48.8603	23.5
DATA	2314	28	19	0	0	A_04_P057252	ENSOCUT00000004355	10304.1	481.386	4.671207e+005	4.671207e+004	464307	20	1.081428e+001	0	0	0	0	0	0	461790	1	1	57.259	24.2222
DATA	2315	28	20	0	0	A_04_P055532	ENSOCUT00000013602	10329.5	481.352	4.402996e+004	4.402997e+003	45469	21	6.801244e+000	0	0	0	0	0	0	43585.5	1	1	57.5363	21.5652
DATA	2316	28	21	0	0	A_04_P075412	ENSOCUT00000014526	10354.6	481.427	2.984958e+000	2.972840e+000	46	20.5	5.838930e+000	0	0	0	0	0	0	0.158322	0	0	57.5363	21.1
DATA	2317	28	22	0	0	A_04_P077552	ENSOCUT00000015167	10380.4	481.427	1.059805e+005	1.059805e+004	111670	23	5.014265e+000	0	1	0	0	0	0	105100	1	1	57.5363	23
DATA	2318	28	23	0	0	A_04_P069709	ENSOCUT00000001176	10405.4	481.556	1.174164e+003	1.174540e+002	1161	22	6.631393e+000	0	0	0	0	0	0	1165.02	1	1	40.6843	22.7586
DATA	2319	28	24	0	0	A_04_P028831	ENSOCUT00000031877	10430.8	481.566	1.817476e+003	1.817719e+002	1837	24	7.498123e+000	0	0	0	0	0	0	1803.9	1	1	49.8279	24.6857
DATA	2320	28	25	0	0	A_04_P019979	EB380073	10456.5	481.682	1.008344e+003	1.008780e+002	1047	21	7.905626e+000	0	0	0	0	0	0	1000.96	1	1	51.7088	23.9677
DATA	2321	28	26	0	0	A_04_P053214	ENSOCUT00000002947	10481.6	481.427	1.845890e+005	1.845890e+004	184373	19	7.841816e+000	0	0	0	0	0	0	183230	1	1	57.5363	22.6957
DATA	2322	28	27	0	0	A_04_P071342	ENSOCUT00000017265	10507	481.616	1.019558e+003	1.019990e+002	1053	23	6.232934e+000	0	0	0	0	0	0	1011.93	1	1	48.8603	23.129
DATA	2323	28	28	0	0	A_04_P084512	ENSOCUT00000002245	10532.6	481.427	1.228664e+002	1.264023e+001	164	22	4.793006e+000	0	0	0	0	0	0	121.915	1	1	57.5363	22.5172
DATA	2324	28	29	0	0	A_04_P013651	ENSOCUT00000023108	10557.9	481.527	6.873198e+002	6.879611e+001	728.5	22.5	4.689986e+000	0	0	0	0	0	0	681.783	1	1	53.8203	22.5625
DATA	2325	28	30	0	0	A_04_P102596	ENSOCUT00000012928	10583.3	481.565	1.075299e+001	3.159485e+000	58	20	8.773280e+000	0	0	0	0	0	0	10.6623	1	0	43.7019	20.5517
DATA	2326	28	31	0	0	A_04_P031466	A_04_P031466	10608.7	481.5	2.984321e+000	2.976749e+000	48	19	5.389051e+000	0	0	0	0	0	0	1.63724	0	0	57.5363	20.5517
DATA	2327	28	32	0	0	A_04_P091597	A_04_P091597	10634.3	481.577	2.144293e+001	3.666024e+000	66	20.5	6.703093e+000	0	0	0	0	0	0	21.2433	1	1	47.8731	21.6875
DATA	2328	28	33	0	0	A_04_P017316	DN884555	10659.4	481.675	6.525707e+001	7.171789e+000	111	21	5.564402e+000	0	0	0	0	0	0	64.6203	1	1	50.7771	20.6471
DATA	2329	28	34	0	0	A_04_P000772	NM_001082098	10684.9	481.5	4.823069e+000	3.015119e+000	51	21	6.408594e+000	0	0	0	0	0	0	4.77368	1	0	56.9804	20.4848
DATA	2330	28	35	0	0	A_04_P034548	ENSOCUT00000002597	10710.5	481.5	1.289650e+002	1.323579e+001	176.5	21.5	5.073012e+000	0	0	0	0	0	0	127.586	1	1	57.5363	21.4286
DATA	2331	28	36	0	0	A_04_P080627	ENSOCUT00000000988	10735.7	481.5	8.704531e+002	8.709627e+001	895	22	6.681470e+000	0	0	0	0	0	0	860.775	1	1	57.5363	22.7273
DATA	2332	28	37	0	0	A_04_P056351	A_04_P056351	10761.1	481.985	2.119715e+001	3.657004e+000	68.5	23	5.791749e+000	0	0	0	0	0	0	20.9539	1	1	45.835	22.5625
DATA	2333	28	38	0	0	A_04_P063452	ENSOCUT00000008855	10786.5	481.5	5.254007e+001	6.040905e+000	102	21	6.903326e+000	0	0	0	0	0	0	51.9154	1	1	57.5363	21.4516
DATA	2334	28	39	0	0	A_04_P077958	ENSOCUT00000004517	10812	481.545	2.358905e+001	3.802407e+000	69.5	22	7.164574e+000	0	0	0	0	0	0	23.3008	1	1	55.8519	22.0465
DATA	2335	28	40	0	0	A_04_P021461	ENSOCUT00000000480	10837.4	481.573	1.511329e+002	1.540489e+001	198.5	22	6.508444e+000	0	0	0	0	0	0	149.242	1	1	57.5363	20.8788
DATA	2336	28	41	0	0	A_04_P023078	EB377014	10862.6	481.573	3.632135e+005	3.632135e+004	362504	28	1.074368e+001	0	0	0	0	1	0	358578	1	1	57.5363	28.52
DATA	2337	28	42	0	0	A_04_P004423	ENSOCUT00000003581	10888.2	481.874	5.465348e+005	5.465348e+004	548491	28	1.829296e+001	0	0	0	0	1	0	539455	1	1	53.8203	31.2174
DATA	2338	28	43	0	0	A_04_P087988	ENSOCUT00000016266	10913.1	482.016	4.997062e+001	5.820720e+000	96	20	4.558334e+000	0	0	0	0	0	0	49.3149	1	1	45.4864	20.8182
DATA	2339	28	44	0	0	A_04_P042584	A_04_P042584	10939	481.545	6.897324e+000	3.064250e+000	54	20	5.198000e+000	0	0	0	0	0	0	6.80539	1	0	55.8519	21.8158
DATA	2340	28	45	0	0	A_04_P011907	A_04_P011907	10964.2	482.053	1.011283e+002	1.054442e+001	149	23	5.280852e+000	0	0	0	0	0	0	99.7717	1	1	48.2044	23.3714
DATA	2341	28	46	0	0	A_04_P039184	ENSOCUT00000005678	10989.6	482.232	6.153458e+002	6.160699e+001	665	22	5.444569e+000	0	0	0	0	0	0	607.026	1	1	46.8651	21.68
DATA	2342	28	47	0	0	A_04_P057858	A_04_P057858	11015.4	481.596	7.281490e+001	7.870255e+000	118	24	7.567034e+000	0	0	0	0	0	0	71.8165	1	1	57.8122	24.52
DATA	2343	28	48	0	0	A_04_P019318	A_04_P019318	11040.5	481.648	1.210219e+001	3.223006e+000	59	25	9.193265e+000	0	0	0	0	0	0	11.9347	1	0	57.5363	24.75
DATA	2344	28	49	0	0	A_04_P011661	DN882483	11065.9	481.614	2.102817e+001	3.653485e+000	67	24	8.749945e+000	0	0	0	0	0	0	20.7337	1	1	57.259	25.1923
DATA	2345	28	50	0	0	A_04_P004206	NM_001171013	11091.3	482.375	2.904537e+003	2.904690e+002	2833	22	5.273975e+000	0	0	0	0	0	0	2863.51	1	1	47.5395	22.2593
DATA	2346	28	51	0	0	A_04_P006602	ENSOCUT00000000681	11116.3	482.38	9.362995e+003	9.363042e+002	9211.5	21	3.587913e+000	0	0	0	0	0	0	9228.35	1	1	47.5395	21.1613
DATA	2347	28	52	0	0	A_04_P056458	A_04_P056458	11141.7	481.91	3.337207e+003	3.337341e+002	3281	21	4.932883e+000	0	0	0	0	0	0	3287.91	1	1	49.8279	20.7778
DATA	2348	28	53	0	0	A_04_P040622	ENSOCUT00000012977	11167.5	482	8.528822e+000	3.110517e+000	56	25	1.223076e+001	0	0	0	0	0	0	8.39913	1	0	65	26.5161
DATA	2349	28	54	0	0	A_04_P085780	ENSOCUT00000012886	11192.9	481.935	3.005283e+000	2.993039e+000	46.5	19	6.350853e+000	0	0	0	0	0	0	-1.14151	0	0	54.4085	19.8889
DATA	2350	28	55	0	0	A_04_P003596	NM_001082092	11218.5	482	3.762563e+000	3.018736e+000	51	21	6.443721e+000	0	0	0	0	0	0	3.70053	1	0	54.1152	21.8077
DATA	2351	28	56	0	0	A_04_P036392	A_04_P036392	11243.7	481.9	2.787706e+001	4.093745e+000	74.5	20	5.993824e+000	0	0	0	0	0	0	27.3927	1	1	46.8651	19.8148
DATA	2352	28	57	0	0	A_04_P066122	ENSOCUT00000017742	11269	482.085	2.802259e+001	4.106037e+000	74.5	21.5	4.354414e+000	0	0	0	0	0	0	27.506	1	1	44.0646	21.2667
DATA	2353	28	58	0	0	A_04_P028994	EC623924	11294.5	482	6.609637e+004	6.609637e+003	69390	19.5	5.268455e+000	0	1	0	0	0	0	64789.8	1	1	54.1152	20.1429
DATA	2354	28	59	0	0	A_04_P019562	ENSOCUT00000001097	11319.6	482	2.013919e+003	2.014144e+002	1958.5	23	5.554957e+000	0	0	0	0	0	0	1970.97	1	1	50.4627	21.6296
DATA	2355	28	60	0	0	A_04_P045727	ENSOCUT00000007589	11344.9	482.2	2.786870e+004	2.786871e+003	28051.5	22	5.961081e+000	0	0	0	0	0	0	27223.2	1	1	46.8651	22.0345
DATA	2356	28	61	0	0	A_04_P042404	A_04_P042404	11370.5	482	1.197917e+002	1.235462e+001	158	23	9.530088e+000	0	0	0	0	0	0	116.749	1	1	54.1152	25.375
DATA	2357	28	62	0	0	A_04_P071312	ENSOCUT00000001788	11396.2	482.194	4.738907e+001	5.625092e+000	93	23	7.494371e+000	0	0	0	0	0	0	46.0636	1	1	47.5395	23.9677
DATA	2358	28	63	0	0	A_04_P034257	A_04_P034257	11421.5	482.352	2.673949e+001	4.048452e+000	73	23	6.311253e+000	0	0	0	0	0	0	25.9134	1	1	57.5363	22.7037
DATA	2359	28	64	0	0	A_04_P085183	ENSOCUT00000012369	11446.5	482.316	1.016351e+004	1.016356e+003	9592	20.5	3.988889e+000	0	0	0	0	0	0	9815.52	1	1	50.4627	20.7917
DATA	2360	28	65	0	0	A_04_P079282	ENSOCUT00000010058	11472.4	482.427	6.781629e+000	3.136886e+000	52	22	4.794789e+000	0	0	0	0	0	0	6.52282	1	0	65	22.64
DATA	2361	28	66	0	0	A_04_P087377	ENSOCUT00000001389	11497.4	482.218	8.539200e+002	8.544741e+001	836	21	5.913284e+000	0	0	0	0	0	0	817.625	1	1	50.1463	22.1786
DATA	2362	28	67	0	0	A_04_P057528	A_04_P057528	11523	482.455	3.095793e+001	4.375752e+000	73.5	23.5	6.452901e+000	0	0	0	0	0	0	29.49	1	1	65	23.7647
DATA	2363	28	68	0	0	A_04_P027812	A_04_P027812	11548.5	482.352	2.253474e+002	2.274841e+001	258	21	5.440661e+000	0	0	0	0	0	0	213.412	1	1	57.5363	20.6522
DATA	2364	28	69	0	0	A_04_P043757	ENSOCUT00000024541	11573.6	482.427	3.500687e+002	3.514657e+001	379	20	7.370757e+000	0	0	0	0	0	0	329.416	1	1	57.5363	20.6522
DATA	2365	28	70	0	0	A_04_P015656	AY171824	11599.4	482.427	3.733857e+000	3.175657e+000	49.5	22	8.143311e+000	0	0	0	0	0	0	3.48781	1	0	57.5363	23.5938
DATA	2366	28	71	0	0	A_04_P010031	DN885637	11624.5	482.323	2.462474e+001	4.021015e+000	68	23	6.951738e+000	0	0	0	0	0	0	22.8199	1	1	45.4864	24.08
DATA	2367	28	72	0	0	A_04_P083092	ENSOCUT00000016462	11649.5	482.367	1.237516e+003	1.237932e+002	1135	21	6.023762e+000	0	0	0	0	0	0	1136.83	1	1	49.8279	21.2857
DATA	2368	28	73	0	0	A_04_P037333	ENSOCUT00000009752	11675.4	482.427	1.721013e+003	1.721318e+002	1579	20.5	6.507274e+000	0	0	0	0	0	0	1565.29	1	1	65	21.2308
DATA	2369	28	74	130	1	(+)eQC-42	EQC	11700.6	482.427	3.541780e+000	3.292753e+000	48.5	23	6.958688e+000	0	0	0	0	0	0	3.1871	1	0	57.5363	24.56
DATA	2370	28	75	66	-1	(-)3xSLv1	NegativeControl	11726.4	482.427	3.326784e+000	3.313231e+000	42.5	23	5.600137e+000	0	0	0	0	0	0	-3.76809	0	0	57.5363	22.8077
DATA	2371	28	76	0	0	A_04_P075767	ENSOCUT00000010248	11751.3	482.759	1.098901e+003	1.099413e+002	1024	22	5.881423e+000	0	0	0	0	0	0	964.844	1	1	50.1463	20.6552
DATA	2372	28	77	0	0	A_04_P082937	ENSOCUT00000011250	11776.8	482.59	3.683037e+001	5.014529e+000	78.5	20.5	6.017171e+000	0	0	0	0	0	0	31.8819	1	1	50.1463	20.2778
DATA	2373	28	78	0	0	A_04_P040750	ENSOCUT00000007476	11802.1	482.507	9.924494e+003	9.924554e+002	8277	24	7.718711e+000	0	0	0	0	0	0	8461.32	1	1	48.5334	23.6129
DATA	2374	28	79	0	0	A_04_P064439	ENSOCUT00000012999	11827.9	482.763	5.292367e+000	3.553366e+000	51	20	5.153612e+000	0	0	0	0	0	0	4.43698	1	0	49.1849	20.5294
DATA	2375	28	80	0	0	A_04_P008361	DN887999	11853	482.605	5.171072e+002	5.183429e+001	458.5	23	5.778364e+000	0	0	0	0	0	0	425.861	1	1	49.1849	23.2083
DATA	2376	28	81	0	0	A_04_P082529	ENSOCUT00000000945	11878.5	482.5	2.200818e+002	2.230838e+001	218.5	21	7.309822e+000	0	0	0	0	0	0	177.748	1	1	57.5363	22.1724
DATA	2377	28	82	0	0	A_04_P023076	EB377014	11903.9	482.5	4.677853e+005	4.677853e+004	374900	25	1.195331e+001	0	0	0	0	1	0	369982	1	1	56.9804	27.8077
DATA	2378	28	83	0	0	A_04_P057357	ENSOCUT00000017772	11929.4	482.947	4.307260e+001	5.749921e+000	81.5	19	4.139243e+000	0	0	0	0	0	0	33.3109	1	1	49.1849	18.6667
DATA	2379	28	84	66	1	DarkCorner	DarkCorner	11954.6	482.932	3.917545e+000	3.901585e+000	40	18	5.492358e+000	0	0	0	0	0	0	-4.8886	0	0	48.8603	18.6923
DATA	2380	28	85	66	1	DarkCorner	DarkCorner	11980.4	482.831	4.022472e+000	4.006085e+000	41	18	5.057942e+000	0	0	0	0	0	0	-5.1651	0	0	50.1463	18.3227
DATA	2381	29	1	66	1	DarkCorner	DarkCorner	9833.87	488.28	3.418218e+000	3.404292e+000	39	17	5.787996e+000	0	0	0	0	0	0	-4.84937	0	0	49.1849	17.9599
DATA	2382	29	2	66	1	DarkCorner	DarkCorner	9859.83	488.667	3.364637e+000	3.350930e+000	39	19	6.803699e+000	0	0	0	0	0	0	-5.61107	0	0	50.7771	21.0968
DATA	2383	29	3	0	0	A_04_P085007	ENSOCUT00000012840	9884.74	488.366	3.404018e+003	3.404179e+002	3025	22	5.983867e+000	0	0	0	0	0	0	3034.09	1	1	54.1152	21.84
DATA	2384	29	4	0	0	A_04_P037962	ENSOCUT00000000550	9909.86	488.39	1.117497e+003	1.117973e+002	1050	20	7.038356e+000	0	0	0	0	0	0	1008.89	1	1	49.8279	21.3333
DATA	2385	29	5	0	0	A_04_P008556	DN887776	9935.44	488.26	1.710377e+003	1.710681e+002	1568.5	21	6.338344e+000	0	0	0	0	0	0	1562.59	1	1	49.5074	21.2143
DATA	2386	29	6	0	0	A_04_P047397	A_04_P047397	9961.42	488.427	3.202209e+000	3.189163e+000	41	22	6.699850e+000	0	0	0	0	0	0	-2.54608	0	0	65	22.8205
DATA	2387	29	7	0	0	A_04_P021816	A_04_P021816	9986.62	488.432	8.647237e+000	3.274812e+000	53	23.5	5.189175e+000	0	0	0	0	0	0	8.06475	1	0	50.7771	22.8333
DATA	2388	29	8	0	0	A_04_P085441	ENSOCUT00000013870	10011.7	488.494	4.981549e+003	4.981648e+002	4653	21.5	1.011633e+001	0	0	0	0	0	0	4686.44	1	1	52.9257	23.7333
DATA	2389	29	9	0	0	A_04_P040398	ENSOCUT00000024377	10037.4	488.427	4.917144e+001	5.816202e+000	91	20	7.922391e+000	0	0	0	0	0	0	46.6292	1	1	65	21.5833
DATA	2390	29	10	0	0	A_04_P055327	ENSOCUT00000005396	10062.6	488.427	3.097410e+000	3.084791e+000	44	22	5.291979e+000	0	0	0	0	0	0	-1.71388	0	0	65	22.6286
DATA	2391	29	11	66	-1	(-)3xSLv1	NegativeControl	10088.4	488.427	3.077697e+000	3.065159e+000	42	22	9.282538e+000	0	0	0	0	0	0	-4.67005	0	0	57.5363	23.8
DATA	2392	29	12	0	0	A_04_P096556	A_04_P096556	10113.6	488.427	3.060814e+000	3.048344e+000	42	28	1.474465e+001	0	0	0	0	1	0	-1.30122	0	0	57.5363	33.7308
DATA	2393	29	13	0	0	A_04_P023441	EB376618	10139	488.455	4.586743e+001	5.499102e+000	87	21	5.129202e+000	0	0	0	0	0	0	44.5421	1	1	55.8519	21.6061
DATA	2394	29	14	0	0	A_04_P034819	A_04_P034819	10164.4	488.392	7.382051e+002	7.388228e+001	772	23	1.081130e+001	0	0	0	0	0	0	719.937	1	1	49.1849	25.2069
DATA	2395	29	15	0	0	A_04_P100348	ENSOCUT00000007449	10189.7	488.545	1.238456e+003	1.238821e+002	1258	24	5.619015e+000	0	0	0	0	0	0	1212.28	1	1	52.3208	23.36
DATA	2396	29	16	0	0	A_04_P056459	A_04_P056459	10214.9	488.5	6.235424e+002	6.242636e+001	632	20	5.276508e+000	0	0	0	0	0	0	612.279	1	1	49.8279	19.8077
DATA	2397	29	17	0	0	A_04_P078760	A_04_P078760	10240.5	488.5	5.195552e+000	3.036660e+000	49	21	6.181451e+000	0	0	0	0	0	0	5.11556	1	0	57.5363	20.8235
DATA	2398	29	18	0	0	A_04_P027274	EB376678	10265.9	488.5	5.777815e+001	6.503414e+000	106	23	1.004608e+001	0	0	0	0	0	0	57.0165	1	1	56.9804	25.069
DATA	2399	29	19	0	0	A_04_P079673	ENSOCUT00000016666	10291.5	488.5	5.057586e+002	5.066356e+001	547.5	21	7.412932e+000	0	0	0	0	0	0	500.021	1	1	57.5363	20.5185
DATA	2400	29	20	0	0	A_04_P074402	ENSOCUT00000000778	10316.7	488.5	1.216568e+002	1.252421e+001	168	22.5	1.658613e+001	0	0	0	0	1	0	120.454	1	1	57.5363	27.6364
DATA	2401	29	21	0	0	A_04_P069246	ENSOCUT00000010936	10341.8	488.644	3.958627e+002	3.969766e+001	424.5	22	5.761366e+000	0	0	0	0	0	0	392.408	1	1	48.5334	21.88
DATA	2402	29	22	0	0	A_04_P025286	ENSOCUT00000027627	10367.5	488.5	1.129127e+003	1.129518e+002	1154	23	5.560038e+000	0	0	0	0	0	0	1120.25	1	1	57.5363	22.6071
DATA	2403	29	23	0	0	A_04_P065796	ENSOCUT00000010937	10392.9	488.5	2.979440e+000	2.967302e+000	40	23	6.500309e+000	0	0	0	0	0	0	-6.22959	0	0	56.9804	23.7667
DATA	2404	29	24	0	0	A_04_P091178	ENSOCUT00000013421	10418.1	489.033	2.257499e+004	2.257501e+003	23057.5	23	7.436340e+000	0	0	0	0	0	0	22421.8	1	1	44.0646	23.6286
DATA	2405	29	25	0	0	A_04_P032902	CU465472	10443.6	488.573	4.694570e+001	5.552744e+000	92.5	22	7.665417e+000	0	0	0	0	0	0	46.6347	1	1	57.5363	24
DATA	2406	29	26	0	0	A_04_P007138	A_04_P007138	10469.3	488.5	2.476790e+001	3.863650e+000	70	20	6.993183e+000	0	0	0	0	0	0	24.6048	1	1	57.5363	22.7692
DATA	2407	29	27	0	0	A_04_P088609	XM_002714462	10494.2	488.904	9.843061e+002	9.847527e+001	1002.5	21	6.147985e+000	0	0	0	0	0	0	977.777	1	1	47.2035	21.4815
DATA	2408	29	28	0	0	A_04_P031220	A_04_P031220	10519.9	488.523	2.978360e+000	2.972316e+000	48	21	6.114400e+000	0	0	0	0	0	0	1.88867	0	0	55.8519	22.0541
DATA	2409	29	29	0	0	A_04_P092593	ENSOCUT00000004512	10545.4	488.573	1.053346e+001	3.148520e+000	56	21	5.638768e+000	0	0	0	0	0	0	10.4579	1	0	57.5363	21.9355
DATA	2410	29	30	0	0	A_04_P050592	ENSOCUT00000003209	10571	488.935	2.031484e+001	3.596725e+000	67	21	6.813309e+000	0	0	0	0	0	0	20.1625	1	1	47.8731	20.7241
DATA	2411	29	31	0	0	A_04_P052281	ENSOCUT00000004683	10596.1	488.614	8.285812e+000	3.082836e+000	54	19	6.430087e+000	0	0	0	0	0	0	8.22001	1	0	57.259	20.7083
DATA	2412	29	32	0	0	A_04_P044234	A_04_P044234	10621.5	488.648	5.455496e+001	6.211897e+000	100	18	4.150310e+000	0	0	0	0	0	0	54.0975	1	1	57.5363	18.9259
DATA	2413	29	33	0	0	A_04_P076055	ENSOCUT00000015347	10646.4	489.491	6.864788e+001	7.480455e+000	115	21	6.207883e+000	0	0	0	0	0	0	68.0466	1	1	40.6843	20.8571
DATA	2414	29	34	0	0	A_04_P078442	A_04_P078442	10672.3	488.82	8.146914e+002	8.152339e+001	851	21	5.961907e+000	0	0	0	0	0	0	807.114	1	1	52.3208	20.5172
DATA	2415	29	35	0	0	A_04_P001906	NM_001101707	10697.7	489.357	1.719102e+004	1.719105e+003	17646	22	6.121832e+000	0	0	0	0	0	0	17024.1	1	1	46.8651	20.9118
DATA	2416	29	36	0	0	A_04_P019656	ENSOCUT00000008190	10723.1	488.614	4.995575e+001	5.814969e+000	93	23.5	9.161844e+000	0	0	0	0	0	0	49.4449	1	1	57.259	25
DATA	2417	29	37	0	0	A_04_P046852	ENSOCUT00000016451	10748.5	489	1.054450e+002	1.095680e+001	153.5	22.5	5.506631e+000	0	0	0	0	0	0	104.326	1	1	54.1152	22.4333
DATA	2418	29	38	0	0	A_04_P032552	EB383317	10773.6	488.931	3.876481e+000	3.003696e+000	51	23	5.909169e+000	0	0	0	0	0	0	3.83385	1	0	53.8203	22.4194
DATA	2419	29	39	0	0	A_04_P087129	ENSOCUT00000011862	10799	488.987	1.407217e+003	1.407532e+002	1422	22	5.796732e+000	0	0	0	0	0	0	1391.25	1	1	46.8651	22.1892
DATA	2420	29	40	0	0	A_04_P016694	A_04_P016694	10824.5	489	7.683219e+001	8.241091e+000	121	22	6.404455e+000	0	0	0	0	0	0	75.9367	1	1	48.5334	21.2727
DATA	2421	29	41	0	0	A_04_P083512	ENSOCUT00000015281	10850	489	4.503826e+001	5.401212e+000	92	23	8.134290e+000	0	0	0	0	0	0	44.501	1	1	54.9904	23.6667
DATA	2422	29	42	0	0	A_04_P010918	DN883886	10875.5	489	7.608971e+001	8.172471e+000	122	27.5	1.357595e+001	0	0	0	0	1	0	75.1643	1	1	54.1152	29.375
DATA	2423	29	43	0	0	A_04_P014408	AY171717	10900.5	489	1.419926e+004	1.419929e+003	14283	19.5	9.509339e+000	0	0	0	0	0	0	14023.8	1	1	54.1152	22.4167
DATA	2424	29	44	0	0	A_04_P101270	A_04_P101270	10926	489.027	2.995368e+000	2.994934e+000	50.5	19.5	4.257320e+000	0	0	0	0	0	0	2.61926	0	0	46.8651	20.2353
DATA	2425	29	45	0	0	A_04_P095152	A_04_P095152	10951.6	489.027	2.317999e+001	3.778215e+000	71	23	4.952245e+000	0	0	0	0	0	0	22.8866	1	1	48.5334	23.4839
DATA	2426	29	46	0	0	A_04_P038182	ENSOCUT00000003874	10977.2	489.123	9.750546e+001	1.019691e+001	144	21.5	5.267277e+000	0	0	0	0	0	0	96.2602	1	1	47.8731	21.2059
DATA	2427	29	47	0	0	A_04_P093567	ENSOCUT00000007259	11002.5	489.352	5.572849e+002	5.580833e+001	590.5	21.5	5.573618e+000	0	0	0	0	0	0	550.118	1	1	57.5363	21.75
DATA	2428	29	48	0	0	A_04_P018976	ENSOCUT00000005184	11027.3	489.321	2.242898e+003	2.243097e+002	2201.5	21.5	6.001811e+000	0	0	0	0	0	0	2213.79	1	1	50.7771	21.25
DATA	2429	29	49	0	0	A_04_P034092	A_04_P034092	11053.4	489.427	3.164633e+000	3.001657e+000	50.5	27	9.156951e+000	0	0	0	0	1	0	3.12317	1	0	57.5363	27.2759
DATA	2430	29	50	0	0	A_04_P052177	ENSOCUT00000017837	11078.5	489.425	1.394368e+003	1.394688e+002	1443	22.5	5.817759e+000	0	0	0	0	0	0	1375.87	1	1	50.4627	22.3182
DATA	2431	29	51	0	0	A_04_P003289	NM_001082702	11103.7	489.41	1.803459e+003	1.803706e+002	1825	22	4.222784e+000	0	0	0	0	0	0	1779.15	1	1	50.1463	21.2963
DATA	2432	29	52	0	0	A_04_P020357	EB379739	11129.3	489.471	9.808940e+002	9.813487e+001	965	21	2.104954e+000	0	0	0	0	0	0	967.403	1	1	51.7088	20.6087
DATA	2433	29	53	0	0	A_04_P018866	EB384024	11154.5	489.182	1.623419e+002	1.650689e+001	200.5	23	5.790471e+000	0	0	0	0	0	0	160.045	1	1	49.8279	21.3793
DATA	2434	29	54	0	0	A_04_P060965	ENSOCUT00000010212	11180.3	489.376	5.626445e+005	5.626445e+004	554201	26	2.248091e+001	0	0	1	0	1	0	554423	1	1	51.7088	32.4839
DATA	2435	29	55	0	0	A_04_P054487	A_04_P054487	11205.6	489.427	3.003574e+000	2.992394e+000	48	19	6.243026e+000	0	0	0	0	0	0	0.783162	0	0	65	20.7586
DATA	2436	29	56	0	0	A_04_P057966	ENSOCUT00000004418	11231	489.455	8.329519e+001	8.851156e+000	128	20	5.488398e+000	0	0	0	0	0	0	81.9637	1	1	65	21.2593
DATA	2437	29	57	0	0	A_04_P024416	EB375663	11256.4	489.379	1.263078e+001	3.251930e+000	62	21	6.204106e+000	0	0	0	0	0	0	12.4167	1	0	42.2201	20.3438
DATA	2438	29	58	0	0	A_04_P019406	EB381606	11281.6	489.427	8.061684e+001	8.601836e+000	127	21	5.565183e+000	0	0	0	0	0	0	79.1572	1	1	57.5363	21.8333
DATA	2439	29	59	0	0	A_04_P069662	ENSOCUT00000009603	11307	489.5	1.908736e+003	1.908972e+002	1936	20	6.287313e+000	0	0	0	0	0	0	1871.49	1	1	49.8279	20.9697
DATA	2440	29	60	0	0	A_04_P017120	A_04_P017120	11332.5	489.5	6.704121e+001	7.348691e+000	112.5	21	4.909229e+000	0	0	0	0	0	0	65.6192	1	1	57.5363	21.2143
DATA	2441	29	61	0	0	A_04_P002736	NM_001081989	11357.9	489.5	3.678014e+005	3.678014e+004	357359	22	8.562750e+000	0	0	0	0	0	0	359264	1	1	56.9804	23.7
DATA	2442	29	62	0	0	A_04_P067842	ENSOCUT00000013251	11383.3	489.4	2.241850e+003	2.242054e+002	2166	20	9.382407e+000	0	0	0	0	0	0	2184.51	1	1	50.7771	22.6207
DATA	2443	29	63	0	0	A_04_P049422	ENSOCUT00000000044	11408.5	489.592	3.043833e+000	3.032583e+000	48	22	5.474752e+000	0	0	0	0	0	0	0.811597	0	0	40.6843	22.5172
DATA	2444	29	64	0	0	A_04_P094129	ENSOCUT00000002855	11434	489.5	1.190685e+004	1.190689e+003	11302	21	5.752859e+000	0	0	0	0	0	0	11532.9	1	1	49.8279	22.8462
DATA	2445	29	65	0	0	A_04_P032670	NM_001256300	11459.5	489.5	1.947367e+001	3.620943e+000	65	21	5.405137e+000	0	0	0	0	0	0	18.7918	1	1	57.5363	22.0263
DATA	2446	29	66	0	0	A_04_P066187	ENSOCUT00000031650	11484.7	489.543	6.205596e+002	6.213163e+001	625	20.5	5.975334e+000	0	0	0	0	0	0	596.329	1	1	51.0895	21.7692
DATA	2447	29	67	0	0	A_04_P027565	ENSOCUT00000024942	11510.1	489.84	6.137474e+001	6.867009e+000	101	25	6.003471e+000	0	0	0	0	0	0	58.6984	1	1	50.7771	25.3333
DATA	2448	29	68	0	0	A_04_P036477	ENSOCUT00000017580	11535.8	490.051	1.274448e+002	1.311536e+001	160	21	6.108623e+000	0	0	0	0	0	0	121.226	1	1	44.0646	20.3793
DATA	2449	29	69	0	0	A_04_P005331	DN891005	11561.1	489.5	9.456460e+000	3.256437e+000	54	22	7.022262e+000	0	0	0	0	0	0	8.93968	1	0	56.9804	22.8571
DATA	2450	29	70	0	0	A_04_P099721	ENSOCUT00000008701	11586.5	489.5	1.294620e+005	1.294620e+004	121144	24	9.182943e+000	0	0	0	0	0	0	121557	1	1	57.5363	24.1333
DATA	2451	29	71	0	0	A_04_P085896	ENSOCUT00000014446	11611.9	489.5	4.915681e+001	5.844434e+000	93	22	6.024859e+000	0	0	0	0	0	0	45.8069	1	1	65	22.9677
DATA	2452	29	72	0	0	A_04_P047270	ENSOCUT00000002653	11637.4	489.573	4.598059e+000	3.221006e+000	49.5	24	5.556496e+000	0	0	0	0	0	0	4.24874	1	0	57.5363	23.4815
DATA	2453	29	73	0	0	A_04_P047949	A_04_P047949	11662.6	489.573	4.247552e+001	5.328594e+000	84	21	4.845912e+000	0	0	0	0	0	0	38.8891	1	1	57.5363	20.5313
DATA	2454	29	74	0	0	A_04_P015346	AY171677	11687.9	490.154	7.929917e+002	7.936575e+001	766	23	9.344695e+000	0	0	0	0	0	0	718.758	1	1	45.835	25.36
DATA	2455	29	75	0	0	A_04_P021602	A_04_P021602	11713.4	489.64	1.184749e+002	1.229507e+001	155.5	22	5.876324e+000	0	0	0	0	0	0	106.172	1	1	48.8603	21.2581
DATA	2456	29	76	0	0	A_04_P097139	ENSOCUT00000009287	11738.6	489.844	3.254490e+004	3.254492e+003	28337	19.5	6.015493e+000	0	0	0	0	0	0	28813	1	1	49.8279	20.1154
DATA	2457	29	77	0	0	A_04_P060578	ENSOCUT00000002562	11764.4	489.573	3.387095e+000	3.373296e+000	42.5	19.5	6.277595e+000	0	0	0	0	0	0	-1.94337	0	0	57.5363	20.4706
DATA	2458	29	78	0	0	A_04_P046226	A_04_P046226	11789.6	489.573	3.436508e+000	3.422507e+000	41	24	8.325502e+000	0	0	0	0	0	0	-5.54914	0	0	57.5363	23.7742
DATA	2459	29	79	0	0	A_04_P037162	ENSOCUT00000001626	11815	489.545	3.491566e+000	3.477341e+000	45	23	7.511667e+000	0	0	0	0	0	0	-2.03166	0	0	55.8519	22.3824
DATA	2460	29	80	0	0	A_04_P046937	ENSOCUT00000005548	11840.5	489.648	3.552317e+000	3.537872e+000	45	22	5.132101e+000	0	0	0	0	0	0	0.116144	0	0	57.5363	21.5385
DATA	2461	29	81	0	0	A_04_P051474	ENSOCUT00000007620	11865.7	489.838	1.993910e+004	1.993913e+003	16237	24	6.257318e+000	0	0	0	0	0	0	16300.1	1	1	49.1849	23.5333
DATA	2462	29	82	0	0	A_04_P064129	ENSOCUT00000005021	11891.5	489.859	1.326448e+004	1.326453e+003	10726.5	27	1.108276e+001	0	0	0	0	1	0	10624.1	1	1	50.1463	28.5517
DATA	2463	29	83	0	0	A_04_P041352	ENSOCUT00000008900	11916.5	489.648	1.351984e+002	1.403222e+001	152.5	22	8.784643e+000	0	0	0	0	0	0	106	1	1	57.5363	23.5217
DATA	2464	29	84	0	0	A_04_P095645	ENSOCUT00000006989	11942.1	490.11	3.136275e+002	3.159766e+001	278	18.5	5.606236e+000	0	0	0	0	0	0	240.235	1	1	46.8651	19.4667
DATA	2465	29	85	66	1	DarkCorner	DarkCorner	11967.3	489.547	3.959129e+000	3.942999e+000	35	17	4.613325e+000	0	0	0	0	1	0	-8.90903	0	0	49.1849	16.7955
DATA	2466	30	1	66	1	DarkCorner	DarkCorner	9846.89	495.5	3.386674e+000	3.372877e+000	36	20	5.857386e+000	0	0	0	0	0	0	-7.98341	0	0	56.9804	20.6809
DATA	2467	30	2	0	0	A_04_P087024	ENSOCUT00000015300	9872.42	495.573	3.336886e+000	3.323291e+000	43	22	6.861375e+000	0	0	0	0	0	0	-1.5498	0	0	57.5363	22.0385
DATA	2468	30	3	0	0	A_04_P018041	DN888453	9897.38	495.659	1.798258e+002	1.827917e+001	206	20	7.711430e+000	0	0	0	0	0	0	161.532	1	1	51.0895	20.8846
DATA	2469	30	4	0	0	A_04_P061519	ENSOCUT00000012143	9923.11	495.5	3.159034e+001	4.524307e+000	72.5	21.5	6.143242e+000	0	0	0	0	0	0	28.7326	1	1	56.9804	20.9643
DATA	2470	30	5	0	0	A_04_P084262	ENSOCUT00000012768	9948.07	495.39	3.216386e+000	3.209413e+000	42	22	6.054252e+000	0	0	0	0	0	0	1.8234	0	0	50.7771	21.4444
DATA	2471	30	6	0	0	A_04_P082527	ENSOCUT00000000945	9973.89	495.5	2.863361e+002	2.880857e+001	306	22	5.382560e+000	0	0	0	0	0	0	266.071	1	1	56.9804	21.6829
DATA	2472	30	7	0	0	A_04_P008363	DN887999	9999.15	495.707	6.811647e+002	6.818886e+001	671	21	8.072924e+000	0	0	0	0	0	0	638.803	1	1	49.1849	21.9583
DATA	2473	30	8	0	0	A_04_P002848	NM_001082285	10024.6	495.573	3.481868e+001	4.672046e+000	80	21.5	7.678070e+000	0	0	0	0	0	0	32.9253	1	1	57.5363	22.6765
DATA	2474	30	9	0	0	A_04_P029778	EB379869	10049.8	495.836	1.382609e+003	1.382955e+002	1363	21.5	6.914821e+000	0	0	0	0	0	0	1317.19	1	1	47.5395	22.4524
DATA	2475	30	10	0	0	A_04_P079903	ENSOCUT00000003395	10075.8	495.227	3.084027e+000	3.071463e+000	44	22	6.593253e+000	0	0	0	0	0	0	-3.2016	0	0	48.5334	21.2821
DATA	2476	30	11	0	0	A_04_P060964	ENSOCUT00000010212	10100.8	495.57	5.596666e+005	5.596666e+004	538810	31	1.641278e+001	0	0	0	0	1	0	539915	1	1	58.0869	35
DATA	2477	30	12	0	0	A_04_P097017	ENSOCUT00000014287	10126.3	495.518	3.050166e+000	3.037740e+000	45	24	6.138706e+000	0	0	0	0	0	0	-1.50049	0	0	51.7088	23.3939
DATA	2478	30	13	0	0	A_04_P070651	ENSOCUT00000012938	10151.5	495.636	2.588443e+003	2.588619e+002	2591	20	6.649928e+000	0	0	0	0	0	0	2521.55	1	1	52.9257	19.6923
DATA	2479	30	14	0	0	A_04_P012679	M77049	10177.1	495.614	3.024285e+000	3.024819e+000	49	24	7.093465e+000	0	0	0	0	0	0	2.72455	0	0	57.259	23.4
DATA	2480	30	15	0	0	A_04_P017696	A_04_P017696	10202.5	495.769	8.610194e+002	8.615425e+001	891	21	4.589354e+000	0	0	0	0	0	0	845.002	1	1	49.8279	20.8929
DATA	2481	30	16	0	0	A_04_P056868	ENSOCUT00000011188	10227.8	495.64	8.378424e+002	8.383768e+001	871	21	5.811770e+000	0	0	0	0	0	0	824.619	1	1	52.9257	19.88
DATA	2482	30	17	0	0	A_04_P014441	AY171652	10253.4	495.573	6.994370e+000	3.066534e+000	54	23.5	7.677703e+000	0	0	0	0	0	0	6.90094	1	0	57.5363	23.5333
DATA	2483	30	18	0	0	A_04_P016967	DN882417	10278.4	496	1.172505e+003	1.172884e+002	1205	21.5	1.007872e+001	0	0	0	0	0	0	1159.21	1	1	48.5334	22.6071
DATA	2484	30	19	0	0	A_04_P029483	AY171818	10304.1	495.614	2.986951e+000	2.976846e+000	46.5	21	1.948401e+001	0	0	1	0	1	0	1.09755	0	0	57.259	28.6296
DATA	2485	30	20	0	0	A_04_P017972	ENSOCUT00000017895	10329.3	496	1.107232e+003	1.107631e+002	1118	22.5	8.302402e+000	0	0	0	0	0	0	1097.92	1	1	49.1849	23.0333
DATA	2486	30	21	0	0	A_04_P054402	ENSOCUT00000016749	10354.6	496	2.865945e+002	2.881270e+001	338	22	5.735981e+000	0	0	0	0	0	0	284.47	1	1	48.5334	22.5172
DATA	2487	30	22	0	0	A_04_P054079	ENSOCUT00000009137	10380.1	496	8.158891e+002	8.164279e+001	857	21	4.057631e+000	0	0	0	0	0	0	810.437	1	1	48.5334	21.8667
DATA	2488	30	23	0	0	A_04_P084056	ENSOCUT00000002367	10405.2	495.907	2.578304e+003	2.578474e+002	2590	21	5.188300e+000	0	0	0	0	0	0	2562.31	1	1	48.2044	20.9615
DATA	2489	30	24	0	0	A_04_P019544	EB380809	10430.8	496.084	3.521280e+003	3.521405e+002	3562	22	6.756063e+000	0	0	0	0	0	0	3500.53	1	1	49.8279	22.8529
DATA	2490	30	25	0	0	A_04_P025856	ENSOCUT00000010567	10456.3	496.095	2.578157e+002	2.595127e+001	296.5	23.5	7.171221e+000	0	0	0	0	0	0	256.325	1	1	48.8603	24.1563
DATA	2491	30	26	0	0	A_04_P044572	ENSOCUT00000013726	10481.6	496.19	8.628701e+003	8.628751e+002	8469	20	7.853652e+000	0	0	0	0	0	0	8578.59	1	1	49.5074	23.0435
DATA	2492	30	27	0	0	A_04_P099583	ENSOCUT00000009501	10506.8	496.067	1.023484e+004	1.023489e+003	10147	21	5.373733e+000	0	0	0	0	0	0	10173.6	1	1	48.5334	20.8235
DATA	2493	30	28	0	0	A_04_P076993	ENSOCUT00000012331	10532.4	496.208	1.119018e+003	1.119411e+002	1124	21	5.655228e+000	0	0	0	0	0	0	1112.05	1	1	49.1849	22.1333
DATA	2494	30	29	0	0	A_04_P079709	ENSOCUT00000006106	10558	496	2.977499e+000	2.965384e+000	45	21	5.335078e+000	0	0	0	0	0	0	0.0947926	0	0	54.9904	21.0345
DATA	2495	30	30	0	0	A_04_P015831	AY171911	10583.5	496.352	2.978597e+000	2.974398e+000	49	20	6.729785e+000	0	0	0	0	0	0	2.15629	0	0	57.5363	20.04
DATA	2496	30	31	0	0	A_04_P097368	ENSOCUT00000009946	10608.4	496.122	5.082796e+003	5.082883e+002	5152	18	5.204805e+000	0	0	0	0	0	0	5045.11	1	1	48.5334	19.56
DATA	2497	30	32	0	0	A_04_P061698	ENSOCUT00000014330	10633.9	496.125	6.436531e+002	6.443376e+001	690	20	5.074324e+000	0	0	0	0	0	0	638.582	1	1	46.8651	21.0345
DATA	2498	30	33	0	0	A_04_P099730	ENSOCUT00000008718	10659.6	496.697	1.903510e+001	3.528049e+000	66.5	21	6.309865e+000	0	0	0	0	0	0	18.877	1	1	49.5074	21.7576
DATA	2499	30	34	0	0	A_04_P102373	ENSOCUT00000017957	10685	496.455	5.891267e+002	5.898759e+001	620	22	6.249697e+000	0	0	0	0	0	0	583.943	1	1	55.8519	21.6061
DATA	2500	30	35	0	0	A_04_P061044	ENSOCUT00000016993	10710.4	496.427	5.037985e+001	5.849966e+000	96	23	6.316667e+000	0	0	0	0	0	0	49.9134	1	1	57.5363	22.8519
DATA	2501	30	36	0	0	A_04_P064719	ENSOCUT00000015459	10735.6	496.644	1.796264e+004	1.796266e+003	17860	22	9.620679e+000	0	0	0	0	0	0	17788.9	1	1	48.2044	25.1667
DATA	2502	30	37	0	0	A_04_P058542	ENSOCUT00000011146	10761.1	496.411	4.772649e+003	4.772742e+002	4676	23	5.633337e+000	0	0	0	0	0	0	4724.45	1	1	53.5237	22.3
DATA	2503	30	38	0	0	A_04_P071119	ENSOCUT00000000259	10786.2	496.342	5.161317e+002	5.169895e+001	564	22	5.844969e+000	0	0	0	0	0	0	510.726	1	1	48.2044	21.9459
DATA	2504	30	39	0	0	A_04_P045327	ENSOCUT00000014441	10811.8	496.589	1.656484e+004	1.656486e+003	16739.5	19	6.520138e+000	0	0	0	0	0	0	16386.2	1	1	52.6241	20.2927
DATA	2505	30	40	0	0	A_04_P083484	ENSOCUT00000013472	10837.2	496.481	1.641958e+003	1.642228e+002	1669	22	6.217907e+000	0	0	0	0	0	0	1623.76	1	1	49.8279	20.9355
DATA	2506	30	41	0	0	A_04_P070345	ENSOCUT00000006379	10862.6	496.427	2.991789e+000	2.979635e+000	45	23	8.947397e+000	0	0	0	0	0	0	0.141788	0	0	57.5363	24.5484
DATA	2507	30	42	0	0	A_04_P027597	EB374505	10888.3	496.5	1.149187e+002	1.187202e+001	160	20.5	8.222015e+000	0	0	0	0	0	0	113.592	1	1	57.5363	22.1923
DATA	2508	30	43	0	0	A_04_P023356	EB376702	10913.2	496.887	2.324544e+001	3.779897e+000	69	19	5.433113e+000	0	0	0	0	0	0	22.974	1	1	46.8651	20.2353
DATA	2509	30	44	0	0	A_04_P074709	ENSOCUT00000007969	10938.9	496.5	1.191646e+002	1.228370e+001	168	20.5	4.607210e+000	0	0	0	0	0	0	117.751	1	1	56.9804	21.5294
DATA	2510	30	45	0	0	A_04_P068234	A_04_P068234	10964.2	496.88	3.106819e+001	4.305953e+000	79	23	5.521031e+000	0	0	0	0	0	0	30.6971	1	1	48.2044	23.3077
DATA	2511	30	46	0	0	A_04_P072505	ENSOCUT00000014206	10989.6	496.427	2.994080e+000	2.981882e+000	46	22	4.606879e+000	0	0	0	0	0	0	-0.304936	0	0	57.5363	22.16
DATA	2512	30	47	0	0	A_04_P053582	A_04_P053582	11015.1	496.583	1.059427e+004	1.059431e+003	10376	22	5.959349e+000	0	0	0	0	0	0	10465.2	1	1	54.9904	21.0769
DATA	2513	30	48	0	0	A_04_P030827	DN888861	11040.5	496.5	5.363279e+003	5.363362e+002	5297	26	1.060964e+001	0	0	0	0	1	0	5297.31	1	1	50.4627	27.125
DATA	2514	30	49	0	0	A_04_P021512	EB378610	11065.9	496.5	5.298336e+000	3.029599e+000	54	25	6.400605e+000	0	0	0	0	0	0	5.23246	1	0	56.9804	23.5
DATA	2515	30	50	0	0	A_04_P025668	ENSOCUT00000000761	11091.3	496.696	5.845580e+003	5.845656e+002	5737.5	20.5	6.164414e+000	0	0	0	0	0	0	5772.01	1	1	53.5237	21.3333
DATA	2516	30	51	0	0	A_04_P006411	DN890019	11116.6	496.573	5.703766e+000	3.038115e+000	53	22	3.569507e+000	0	0	0	0	0	0	5.63061	1	0	57.5363	21.7931
DATA	2517	30	52	0	0	A_04_P004868	NM_001163177	11141.8	496.802	1.149018e+003	1.149405e+002	1136	22.5	5.476804e+000	0	0	0	0	0	0	1133.96	1	1	50.4627	21.6538
DATA	2518	30	53	0	0	A_04_P045582	ENSOCUT00000008790	11167.5	496.5	3.990328e+001	4.984020e+000	86	21	7.641602e+000	0	0	0	0	0	0	39.3629	1	1	57.5363	22.5862
DATA	2519	30	54	0	0	A_04_P050144	ENSOCUT00000012020	11192.7	496.5	5.796544e+003	5.796621e+002	5579	20	4.862441e+000	0	0	0	0	0	0	5715.05	1	1	57.5363	20.32
DATA	2520	30	55	0	0	A_04_P013197	NM_001160290	11218.4	496.573	7.419298e+004	7.419299e+003	70544	20	5.379872e+000	0	0	0	0	0	0	73100.4	1	1	57.5363	21.4074
DATA	2521	30	56	0	0	A_04_P087932	ENSOCUT00000005204	11243.4	496.654	1.650682e+002	1.677585e+001	201.5	20	7.175060e+000	0	0	0	0	0	0	162.504	1	1	50.7771	21
DATA	2522	30	57	0	0	A_04_P005821	DN890579	11269	497.076	3.007585e+000	2.995332e+000	45	20	5.703423e+000	0	0	0	0	0	0	-2.0929	0	0	46.8651	20.0645
DATA	2523	30	58	0	0	A_04_P030817	A_04_P030817	11294	496.679	2.154294e+002	2.175073e+001	247	20	6.388498e+000	0	0	0	0	0	0	211.59	1	1	51.4001	20.7097
DATA	2524	30	59	0	0	A_04_P005141	ENSOCUT00000006667	11319.6	496.573	3.888626e+001	4.913795e+000	87	20.5	4.162904e+000	0	0	0	0	0	0	38.1332	1	1	57.5363	20.0588
DATA	2525	30	60	0	0	A_04_P068588	ENSOCUT00000011301	11345.4	496.573	7.396999e+003	7.397060e+002	7048	20	5.630786e+000	0	0	0	0	0	0	7240.1	1	1	57.5363	20.8667
DATA	2526	30	61	0	0	A_04_P102027	A_04_P102027	11370.6	496.573	2.145525e+002	2.166622e+001	256	18	9.011750e+000	0	0	0	0	0	0	209.546	1	1	65	20.7857
DATA	2527	30	62	0	0	A_04_P062657	ENSOCUT00000015540	11395.8	496.974	1.794449e+003	1.794704e+002	1751	20	5.432677e+000	0	0	0	0	0	0	1748.24	1	1	49.1849	19.7742
DATA	2528	30	63	0	0	A_04_P023866	EB376213	11421.3	496.688	8.124307e+003	8.124364e+002	7559	22	5.547837e+000	0	0	0	0	0	0	7891.1	1	1	49.8279	22.3871
DATA	2529	30	64	0	0	A_04_P000506	NM_001082722	11446.6	496.573	3.055740e+000	3.043291e+000	46	20	4.880644e+000	0	0	0	0	0	0	-0.19853	0	0	65	20.8
DATA	2530	30	65	0	0	A_04_P025682	A_04_P025682	11472.4	496.573	1.240842e+002	1.277908e+001	160	20.5	5.673847e+000	0	0	0	0	0	0	119.631	1	1	57.5363	20.5313
DATA	2531	30	66	0	0	A_04_P059008	A_04_P059008	11498	497.111	1.263042e+001	3.318779e+000	58	21	5.808139e+000	0	0	0	0	0	0	12.1233	1	0	46.8651	22.3
DATA	2532	30	67	0	0	A_04_P028431	EB375560	11523.1	496.614	1.372682e+001	3.376333e+000	60	23	6.066256e+000	0	0	0	0	0	0	13.1088	1	0	57.259	22.5588
DATA	2533	30	68	0	0	A_04_P040302	A_04_P040302	11548.5	497	3.114820e+000	3.102130e+000	42	20	5.015642e+000	0	0	0	0	0	0	-4.99176	0	0	50.4627	19.64
DATA	2534	30	69	0	0	A_04_P013035	NM_001195719	11573.6	496.931	3.134614e+000	3.123845e+000	47	21	7.961576e+000	0	0	0	0	0	0	1.055	0	0	53.8203	21.6207
DATA	2535	30	70	0	0	A_04_P062002	XM_002717263	11598.9	497	2.279636e+002	2.301215e+001	253	22	7.811541e+000	0	0	0	0	0	0	213.593	1	1	48.5334	23.2571
DATA	2536	30	71	0	0	A_04_P026281	EB373598	11624.3	497.067	1.195542e+004	1.195547e+003	10582	20	6.367663e+000	0	0	0	0	0	0	11113.3	1	1	49.1849	21.9333
DATA	2537	30	72	0	0	A_04_P068028	ENSOCUT00000006704	11649.5	496.988	2.545464e+002	2.565458e+001	273	21	5.357539e+000	0	0	0	0	0	0	234.566	1	1	49.8279	21.6452
DATA	2538	30	73	0	0	A_04_P000594	NM_001081985	11675.5	497.12	3.801899e+001	4.987741e+000	79	22	4.803252e+000	0	0	0	0	0	0	34.6903	1	1	49.1849	21.0741
DATA	2539	30	74	0	0	A_04_P074271	ENSOCUT00000015973	11700.5	497.179	2.488437e+003	2.488651e+002	2298	22	3.869539e+000	0	0	0	0	0	0	2246.89	1	1	49.1849	21.16
DATA	2540	30	75	0	0	A_04_P046478	ENSOCUT00000000905	11726.5	497	3.315424e+000	3.301917e+000	44	20	5.660127e+000	0	0	0	0	0	0	-2.05	0	0	54.1152	19.5
DATA	2541	30	76	0	0	A_04_P073307	ENSOCUT00000017870	11751.5	497	1.253198e+001	3.570880e+000	57	18	4.924836e+000	0	0	0	0	0	0	11.0406	1	0	65	18.4412
DATA	2542	30	77	0	0	A_04_P019801	EB380227	11777.1	497.493	3.404600e+000	3.390730e+000	42	21	7.365569e+000	0	0	0	0	0	0	-0.611885	0	0	45.835	22.5806
DATA	2543	30	78	0	0	A_04_P075382	A_04_P075382	11801.9	497.194	1.134300e+004	1.134305e+003	9640.5	25	1.226712e+001	0	0	0	0	0	0	9709.11	1	1	46.8651	26.6
DATA	2544	30	79	0	0	A_04_P043061	ENSOCUT00000030832	11827.5	497.414	1.649922e+002	1.686612e+001	183	20	4.101243e+000	0	0	0	0	0	0	138.914	1	1	52.9257	20.0345
DATA	2545	30	80	0	0	A_04_P091897	ENSOCUT00000015891	11852.8	497.122	4.207496e+003	4.207647e+002	3424.5	19.5	6.623970e+000	0	0	0	0	0	0	3479.88	1	1	47.8731	20.8929
DATA	2546	30	81	0	0	A_04_P010447	DN884788	11878.5	497.5	4.963412e+003	4.963545e+002	3916.5	21	1.003834e+001	0	0	0	0	0	0	4026.39	1	1	50.4627	23.4444
DATA	2547	30	82	0	0	A_04_P006109	A_04_P006109	11903.9	497.386	1.221521e+001	3.903779e+000	55	22.5	7.259052e+000	0	0	0	0	0	0	9.70503	1	0	57.259	23.7917
DATA	2548	30	83	0	0	A_04_P096751	ENSOCUT00000013757	11929.2	497.552	8.711186e+002	8.719431e+001	716	19	5.636147e+000	0	0	0	0	0	0	676.884	1	1	52.3208	19.6154
DATA	2549	30	84	66	1	DarkCorner	DarkCorner	11954.6	497.427	3.899098e+000	3.883213e+000	42	17.5	5.904314e+000	0	0	0	0	0	0	-4.02995	0	0	57.5363	17.9667
DATA	2550	30	85	66	1	DarkCorner	DarkCorner	11980.1	497.545	4.001271e+000	3.984970e+000	35	17	5.031082e+000	0	0	0	0	0	0	-10.992	0	0	52.3208	17.3846
DATA	2551	31	1	66	1	DarkCorner	DarkCorner	9834.17	503.296	3.408940e+000	3.395052e+000	41	18	5.962137e+000	0	0	0	0	0	0	-3.79533	0	0	46.8651	18.2992
DATA	2552	31	2	0	0	A_04_P090852	ENSOCUT00000014283	9859.5	503.309	3.132556e+002	3.150348e+001	323	21	5.858344e+000	0	0	0	0	0	0	276	1	1	46.5243	21.9655
DATA	2553	31	3	0	0	A_04_P018822	ENSOCUT00000030085	9884.65	503.175	3.235721e+004	3.235723e+003	28993	22	7.669699e+000	0	0	0	0	0	0	28908.9	1	1	44.4243	22.7083
DATA	2554	31	4	0	0	A_04_P060465	A_04_P060465	9910.5	502.788	4.509487e+000	3.285536e+000	50	20	5.928764e+000	0	0	0	0	0	0	4.08185	1	0	51.0895	20.3103
DATA	2555	31	5	0	0	A_04_P005480	DN890887	9935.69	503.069	5.884003e+000	3.269964e+000	50	23	8.163809e+000	0	0	0	0	0	0	5.38869	1	0	48.2044	22.8276
DATA	2556	31	6	0	0	A_04_P070177	ENSOCUT00000017070	9960.86	503.211	4.854011e+002	4.864434e+001	481	22	4.192404e+000	0	0	0	0	0	0	449.283	1	1	47.2035	21.7179
DATA	2557	31	7	0	0	A_04_P097672	ENSOCUT00000008952	9986.3	503.143	9.638427e+003	9.638479e+002	9186	19.5	4.510656e+000	0	0	0	0	0	0	9008.12	1	1	47.2035	20.7917
DATA	2558	31	8	0	0	A_04_P056362	A_04_P056362	10012	503	2.395452e+003	2.395656e+002	2298	22	1.833243e+001	0	0	1	0	1	0	2258.62	1	1	54.9904	28.8214
DATA	2559	31	9	0	0	A_04_P007267	DN889164	10037.3	503.216	3.314306e+001	4.538050e+000	74	21	5.944265e+000	0	0	0	0	0	0	31.4958	1	1	48.2044	21.7368
DATA	2560	31	10	0	0	A_04_P100272	ENSOCUT00000009913	10062.8	503.135	8.149956e+001	8.711891e+000	119	21	4.338367e+000	0	0	0	0	0	0	77.9948	1	1	48.2044	20.4167
DATA	2561	31	11	0	0	A_04_P029472	AY171856	10088.5	503	3.393360e+001	4.568538e+000	77	22	6.575818e+000	0	0	0	0	0	0	32.6795	1	1	54.1152	22
DATA	2562	31	12	0	0	A_04_P084372	ENSOCUT00000010617	10113.5	503	2.356085e+002	2.375646e+001	272	24	1.055971e+001	0	0	0	0	0	0	228.136	1	1	54.1152	25.6897
DATA	2563	31	13	0	0	A_04_P027320	ENSOCUT00000011730	10139	503	3.039924e+000	3.027546e+000	44	22	6.658791e+000	0	0	0	0	0	0	0.061143	0	0	54.9904	21.3143
DATA	2564	31	14	0	0	A_04_P052713	A_04_P052713	10164.1	503	3.027256e+000	3.014923e+000	46	19	6.755585e+000	0	0	0	0	0	0	-0.245085	0	0	44.0646	19.5
DATA	2565	31	15	0	0	A_04_P005226	DN891097	10189.6	503.284	6.859424e+001	7.488265e+000	110	21	5.132001e+000	0	0	0	0	0	0	67.2716	1	1	48.5334	21.8621
DATA	2566	31	16	0	0	A_04_P051297	ENSOCUT00000016860	10215.3	503.181	3.996692e+000	3.020825e+000	48.5	19	5.251984e+000	0	0	0	0	0	0	3.93202	1	0	51.0895	19.6
DATA	2567	31	17	0	0	A_04_P015982	AY175579	10240.7	503.097	2.998611e+000	2.986394e+000	45	22	5.515335e+000	0	0	0	0	0	0	-1.25429	0	0	47.8731	20.5676
DATA	2568	31	18	0	0	A_04_P009614	CU465343	10265.9	503.386	1.888659e+005	1.888659e+004	189192	21.5	8.053666e+000	0	0	0	0	0	0	186716	1	1	57.259	21.6923
DATA	2569	31	19	0	0	A_04_P023987	EB376094	10291.4	503.427	2.826079e+002	2.841688e+001	319	21.5	1.927478e+001	0	0	1	0	1	0	279.901	1	1	57.5363	29
DATA	2570	31	20	0	0	A_04_P095725	ENSOCUT00000017680	10316.6	503.427	5.761140e+001	6.481648e+000	99	21	8.651975e+000	0	0	0	0	0	0	57.1419	1	1	57.5363	22.24
DATA	2571	31	21	0	0	A_04_P097097	ENSOCUT00000002719	10342.4	503.427	4.977004e+000	3.008060e+000	49.5	23	7.888829e+000	0	0	0	0	0	0	4.94214	1	0	57.5363	23.1852
DATA	2572	31	22	0	0	A_04_P000923	NM_001082765	10367.6	503.291	2.690760e+002	2.707037e+001	311.5	22	5.246353e+000	0	0	0	0	0	0	267.411	1	1	50.4627	22.2963
DATA	2573	31	23	0	0	A_04_P033312	DN882051	10393	503.455	4.895764e+001	5.722237e+000	95	21.5	7.136372e+000	0	0	0	0	0	0	48.6845	1	1	55.8519	24.2647
DATA	2574	31	24	0	0	A_04_P061810	ENSOCUT00000013940	10418.1	503.232	2.754002e+004	2.754004e+003	27945	20	5.888231e+000	0	0	0	0	0	0	27395.9	1	1	46.5243	20.8667
DATA	2575	31	25	0	0	A_04_P015586	AY171786	10443.6	503.427	2.599930e+001	3.940231e+000	72	21.5	4.735323e+000	0	0	0	0	0	0	25.8686	1	1	57.5363	22.1429
DATA	2576	31	26	0	0	A_04_P020891	DN889318	10469.1	503.5	2.596287e+002	2.613113e+001	290	25	6.952218e+000	0	0	0	0	0	0	258.331	1	1	56.9804	25.2222
DATA	2577	31	27	0	0	A_04_P070152	ENSOCUT00000006781	10494.5	503.5	2.973073e+000	2.960960e+000	45	20	4.716706e+000	0	0	0	0	0	0	-1.13181	0	0	65	20.2258
DATA	2578	31	28	0	0	A_04_P047624	NM_001171386	10519.8	503.505	2.170411e+004	2.170413e+003	21669	20	4.313038e+000	0	0	0	0	0	0	21588.2	1	1	54.1152	19.1333
DATA	2579	31	29	0	0	A_04_P020986	EB379114	10545.2	503.269	2.634462e+001	3.964543e+000	70.5	20	6.384457e+000	0	0	0	0	0	0	26.1951	1	1	50.1463	21.1935
DATA	2580	31	30	0	0	A_04_P093477	ENSOCUT00000002417	10570.4	503.608	2.773632e+003	2.773790e+002	2741	21	5.975429e+000	0	0	0	0	0	0	2756.93	1	1	49.1849	21.4667
DATA	2581	31	31	0	0	A_04_P051667	ENSOCUT00000014107	10596.1	503.5	1.050296e+002	1.091344e+001	147.5	21	1.892051e+001	0	0	1	0	1	0	104.35	1	1	56.9804	28.7037
DATA	2582	31	32	0	0	A_04_P022521	EB377555	10621.4	503.72	7.458769e+001	8.026965e+000	118	19	5.492178e+000	0	0	0	0	0	0	74.0727	1	1	48.8603	21.3571
DATA	2583	31	33	0	0	A_04_P019440	EB381410	10646.7	503.6	9.661612e+001	1.010714e+001	143	21	6.840044e+000	0	0	0	0	0	0	95.902	1	1	50.7771	22.2
DATA	2584	31	34	0	0	A_04_P048345	ENSOCUT00000008834	10672.2	503.667	7.638599e+003	7.638657e+002	7560.5	21	6.086446e+000	0	0	0	0	0	0	7578.5	1	1	49.1849	21.3
DATA	2585	31	35	0	0	A_04_P044179	A_04_P044179	10697.6	503.573	2.982765e+000	2.970613e+000	48	22	6.076235e+000	0	0	0	0	0	0	-0.0711915	0	0	57.5363	22.5714
DATA	2586	31	36	0	0	A_04_P000516	NM_001082330	10723.1	503.5	1.905045e+005	1.905045e+004	188783	25	7.815693e+000	0	0	0	0	0	0	188827	1	1	56.9804	25.8667
DATA	2587	31	37	0	0	A_04_P019606	EB380527	10748.5	503.5	2.985424e+000	2.982610e+000	48	21	5.245684e+000	0	0	0	0	0	0	2.33778	0	0	57.5363	21.4643
DATA	2588	31	38	0	0	A_04_P031450	A_04_P031450	10773.7	503.5	2.986588e+000	2.983323e+000	49	21.5	4.286530e+000	0	0	0	0	0	0	2.28082	0	0	65	21.3214
DATA	2589	31	39	0	0	A_04_P008862	DN887458	10799.4	503.573	1.641700e+002	1.668446e+001	208.5	20	5.733984e+000	0	0	0	0	0	0	162.534	1	1	57.5363	21.0833
DATA	2590	31	40	0	0	A_04_P065248	ENSOCUT00000006669	10824.6	503.573	3.268936e+000	2.994289e+000	49	22	5.453566e+000	0	0	0	0	0	0	3.23536	1	0	65	21.2069
DATA	2591	31	41	0	0	A_04_P074195	ENSOCUT00000008811	10850	503.545	1.270542e+002	1.304957e+001	172	23	5.829569e+000	0	0	0	0	0	0	125.715	1	1	55.8519	22.125
DATA	2592	31	42	0	0	A_04_P073361	ENSOCUT00000017865	10875.4	503.892	2.989967e+000	2.977786e+000	43	21	5.896153e+000	0	0	0	0	0	0	-3.8395	0	0	48.5334	21.2692
DATA	2593	31	43	0	0	A_04_P053122	ENSOCUT00000003428	10900.6	503.959	8.483674e+001	8.991282e+000	129.5	18	4.042348e+000	0	0	0	0	0	0	83.9108	1	1	49.1849	18.9167
DATA	2594	31	44	0	0	A_04_P016346	AY596432	10926.4	503.573	2.991091e+000	2.979369e+000	49.5	20	6.518622e+000	0	0	0	0	0	0	0.519885	0	0	57.5363	21.5143
DATA	2595	31	45	0	0	A_04_P021831	ENSOCUT00000008569	10951.2	504	5.412484e+003	5.412566e+002	5245	21	4.492476e+000	0	0	0	0	0	0	5351.94	1	1	46.8651	21.4815
DATA	2596	31	46	0	0	A_04_P028759	EC621349	10976.9	504.258	8.654312e+003	8.654364e+002	8629	22	6.486882e+000	0	0	0	0	0	0	8556.81	1	1	44.7812	23.2813
DATA	2597	31	47	0	0	A_04_P074727	ENSOCUT00000005007	11002.5	503.813	5.908561e+002	5.916070e+001	639	23	3.329708e+000	0	0	0	0	0	0	584.118	1	1	49.5074	23.2174
DATA	2598	31	48	0	0	A_04_P036054	ENSOCUT00000013360	11027.6	503.573	1.216181e+001	3.218759e+000	59	23	1.107882e+001	0	0	0	0	0	0	12.0217	1	0	57.5363	26.1333
DATA	2599	31	49	0	0	A_04_P005869	EB385071	11053.4	503.573	8.299334e+001	8.818290e+000	129	23.5	6.320790e+000	0	0	0	0	0	0	82.028	1	1	57.5363	22.7857
DATA	2600	31	50	0	0	A_04_P014100	AF083250	11078.5	503.648	2.993065e+000	2.980871e+000	45	22	7.840516e+000	0	0	0	0	0	0	-0.715342	0	0	57.5363	22.1579
DATA	2601	31	51	0	0	A_04_P073194	ENSOCUT00000016732	11103.5	504.125	1.883629e+004	1.883631e+003	18378	22	4.869306e+000	0	0	0	0	0	0	18612.4	1	1	47.8731	21.8333
DATA	2602	31	52	0	0	A_04_P012931	M99556	11129.5	503.648	3.198522e+001	4.373091e+000	78	23	4.498179e+000	0	0	0	0	0	0	31.5953	1	1	57.5363	22.1852
DATA	2603	31	53	0	0	A_04_P080615	ENSOCUT00000012792	11154.4	504.29	1.993368e+004	1.993371e+003	19718	23	7.750305e+000	0	0	0	0	0	0	19685.6	1	1	46.8651	23.1429
[truncated: 6,576,133 more chars]
