# Supplementary material for: Identification of potential crucial genes and pathways associated with vein graft restenosis based on gene expression analysis in experimental rabbits
Source: PeerJ. 2018 May 16;6:e4704. doi: 10.7717/peerj.4704 (PMC5960261; doi:10.7717/peerj.4704)
Supplement: Supplemental Information 1 — Raw data and R code used in this manuscript. [file peerj-06-4704-s001.zip › Raw Data/C5.txt]

TYPE	text	text	text	integer	text	float	float	text	integer	text	text	integer	integer	integer	integer	float	float	float	float	float	float	text	text	text	text	text	text	text	text	text	text	text	integer	integer	integer	text	integer	boolean
FEPARAMS	Protocol_Name	Protocol_date	Scan_ScannerName	Scan_NumChannels	Scan_Date	Scan_MicronsPerPixelX	Scan_MicronsPerPixelY	Scan_OriginalGUID	Scan_NumScanPass	Grid_Name	Grid_Date	Grid_NumSubGridRows	Grid_NumSubGridCols	Grid_NumRows	Grid_NumCols	Grid_RowSpacing	Grid_ColSpacing	Grid_OffsetX	Grid_OffsetY	Grid_NomSpotWidth	Grid_NomSpotHeight	Grid_GenomicBuild	FeatureExtractor_Barcode	FeatureExtractor_Sample	FeatureExtractor_ScanFileName	FeatureExtractor_ArrayName	FeatureExtractor_ScanFileGUID	FeatureExtractor_DesignFileName	FeatureExtractor_ExtractionTime	FeatureExtractor_UserName	FeatureExtractor_ComputerName	FeatureExtractor_Version	FeatureExtractor_IsXDRExtraction	FeatureExtractor_ColorMode	FeatureExtractor_QCReportType	DyeNorm_NormFilename	DyeNorm_NormNumProbes	Grid_IsGridFile
DATA	GE1_1100_Jul11 (Read Only)	1-Jul-2011 22:30	Agilent Technologies Scanner G2505C US10450393	1	03-14-2014 12:15:00	5	5	78b90d7b-6c1d-4e2c-ad48-a1ec4307fce4	1	020908_D_F_20120509	09-May-2012 00:00	1	1	532	85	73.3235	63.5	0	36.6617	65	65	oryCun2:oryCun2:Apr2009	1_3		M:\2014.03.14 Rat,Mouse,Human,Rabbit GE 1-color 4x44k(liufeng,hankeqi,Yousef Amaar,wangqun)\\US10450393_S01.tif	US10450393_S01	011d44ae-e9fc-46d4-8b26-9f6c6aed8223	020908_D_F_20120509.xml	14-Mar-2014 17:05:10	admin	KCSY01	11.0.1.1	0	0	0		0	0
*
TYPE	float	float	float	integer	integer	float	float	float	integer	float	float	float	integer	float	float	integer	integer	integer	integer	integer	float	float	float	integer	float	float	float	float	float	integer	integer	float	float	float	float	float	integer	float	float	float	float	integer	float	float	float	float	float	integer	float	float	float	float	float	float	float	integer	float	integer	float	float	float	float	integer	float	float	float	float	text	float	float	float	float	float	float	float	float	float	float	float	float	float	float	float	float	float	float	float	float	float	integer	integer	integer	integer	float	integer	text	integer	text	float	float	float	integer	boolean	float	float	boolean	float	boolean	float	boolean	float	boolean	float	boolean	float	boolean	float	boolean	float	boolean	float	boolean	float	boolean	float	boolean
STATS	gDarkOffsetAverage	gDarkOffsetMedian	gDarkOffsetStdDev	gDarkOffsetNumPts	gSaturationValue	gAvgSig2BkgeQC	gAvgSig2BkgNegCtrl	gRatioSig2BkgeQC_NegCtrl	gNumSatFeat	gLocalBGInlierNetAve	gLocalBGInlierAve	gLocalBGInlierSDev	gLocalBGInlierNum	gGlobalBGInlierAve	gGlobalBGInlierSDev	gGlobalBGInlierNum	gNumFeatureNonUnifOL	gNumPopnOL	gNumNonUnifBGOL	gNumPopnBGOL	gOffsetUsed	gGlobalFeatInlierAve	gGlobalFeatInlierSDev	gGlobalFeatInlierNum	AnyColorPrcntFeatNonUnifOL	AnyColorPrcntBGNonUnifOL	AnyColorPrcntFeatPopnOL	AnyColorPrcntBGPopnOL	TotalPrcntFeatOL	gNumNegBGSubFeat	gNonCtrlNumNegFeatBGSubSig	gSpatialDetrendRMSFit	gSpatialDetrendRMSFilteredMinusFit	gSpatialDetrendSurfaceArea	gSpatialDetrendVolume	gSpatialDetrendAveFit	gNonCtrlNumSatFeat	gNonCtrl99PrcntNetSig	gNonCtrl50PrcntNetSig	gNonCtrl1PrcntNetSig	gNonCtrlMedPrcntCVBGSubSig	gCtrleQCNumSatFeat	gCtrleQC99PrcntNetSig	gCtrleQC50PrcntNetSig	gCtrleQC1PrcntNetSig	geQCMedPrcntCVBGSubSig	geQCSig2BkgLow2	gNegCtrlNumInliers	gNegCtrlAveNetSig	gNegCtrlSDevNetSig	gNegCtrlAveBGSubSig	gNegCtrlSDevBGSubSig	gAveNumPixOLLo	gAveNumPixOLHi	gPixCVofHighSignalFeat	gNumHighSignalFeat	AddErrorEstimateGreen	TotalNumFeatures	ROIHeight	ROIWidth	CentroidDiffX	CentroidDiffY	NumFoundFeat	MaxNonUnifEdges	MaxSpotNotFoundEdges	gMultDetrendRMSFit	gMultDetrendSurfaceAverage	eQCLowSigName2	eQCOneColorLogLowSignal	eQCOneColorLogLowSignalError	eQCOneColorLogHighSignal	eQCOneColorLinFitLogLowConc	eQCOneColorLinFitLogLowSignal	eQCOneColorLinFitLogHighConc	eQCOneColorLinFitLogHighSignal	eQCOneColorLinFitSlope	eQCOneColorLinFitIntercept	eQCOneColorLinFitRSQ	eQCOneColorSpikeDetectionLimit	gNonCtrl50PrcntBGSubSig	gCtrleQC50PrcntBGSubSig	gMedPrcntCVProcSignal	geQCMedPrcntCVProcSignal	gOutlierFlagger_Auto_FeatB_Term	gOutlierFlagger_Auto_FeatC_Term	gOutlierFlagger_Auto_BgndB_Term	gOutlierFlagger_Auto_BgndC_Term	OutlierFlagger_FeatChiSq	OutlierFlagger_BgndChiSq	GriddingStatus	IsGoodGrid	NumGeneNonUnifOL	TotalNumberOfReplicatedGenes	gPercentileIntensityProcessedSignal	ExtractionStatus	QCMetricResults	gNonCtrlNumWellAboveBG	ImageDepth	AFHold	gPMTVolts	GlassThickness	gDDN	GridHasBeenOptimized	gNegCtrlSpread	Metric_IsGoodGrid	Metric_IsGoodGrid_IsInRange	Metric_AnyColorPrcntFeatNonUnifOL	Metric_AnyColorPrcntFeatNonUnifOL_IsInRange	Metric_gNegCtrlAveNetSig	Metric_gNegCtrlAveNetSig_IsInRange	Metric_gNegCtrlAveBGSubSig	Metric_gNegCtrlAveBGSubSig_IsInRange	Metric_gNegCtrlSDevBGSubSig	Metric_gNegCtrlSDevBGSubSig_IsInRange	Metric_gSpatialDetrendRMSFilteredMinusFit	Metric_gSpatialDetrendRMSFilteredMinusFit_IsInRange	Metric_gNonCntrlMedCVProcSignal	Metric_gNonCntrlMedCVProcSignal_IsInRange	Metric_gE1aMedCVProcSignal	Metric_gE1aMedCVProcSignal_IsInRange	Metric_absGE1E1aSlope	Metric_absGE1E1aSlope_IsInRange	Metric_DetectionLimit	Metric_DetectionLimit_IsInRange	Metric_gDDN	Metric_gDDN_IsInRange
DATA	7.40088	7.40088	1.78057	0	778197	1.07812	2.10742	0.511582	0	16.6543	24.0551	2.32001	42668	24.0551	2.32001	42668	181	45	273	2545	7.40088	16441.4	66706.5	44995	0.400265	0.603715	0.0995135	5.62804	0.413214	3962	2856	2.36223	3.41682	1.00685	6.74411	47.5724	0	422065	204.616	34.0745	9.46004	0	76.8798	40.7658	30.9007	-1	1.06455	148	34.5125	4.02919	-5.64087	3.0255	0.492813	1.47141	0.108552	9029	3.41682	45220	4.45751	7.61863	0.626364	1.05412	41582	0.0117647	0.0764706	0.0518754	0.999208	(+)E1A_r60_3	0	0	0	0	0	0	0	0	0	0	-1	164.548	0.288474	6.13414	-1	776.061	77.0097	66.0938	35.5586	1.9554	2.49391	0	1	179	43603	2728.51	1	ExtractionEvaluate	33151	20 Bit	0	354	979.6	-7	0	11.4629	1	1	0.400265	1	34.5125	1	-5.64087	1	3.0255	1	3.41682	1	6.13414	1	-1	0	0	0	-1	0	-7	1
*
TYPE	integer	integer	integer	integer	integer	text	text	float	float	float	float	float	float	float	boolean	boolean	boolean	boolean	boolean	boolean	float	boolean	boolean	float	float
FEATURES	FeatureNum	Row	Col	SubTypeMask	ControlType	ProbeName	SystematicName	PositionX	PositionY	gProcessedSignal	gProcessedSigError	gMedianSignal	gBGMedianSignal	gBGPixSDev	gIsSaturated	gIsFeatNonUnifOL	gIsBGNonUnifOL	gIsFeatPopnOL	gIsBGPopnOL	IsManualFlag	gBGSubSignal	gIsPosAndSignif	gIsWellAboveBG	SpotExtentX	gBGMeanSignal
DATA	1	1	1	260	1	GE_BrightCorner	GE_BrightCorner	6678.38	278.731	3.470371e+005	3.470371e+004	312326	20	7.392868e+000	0	0	0	0	0	0	311526	1	1	55.8519	20.0852
DATA	2	1	2	66	1	DarkCorner	DarkCorner	6703.58	278.427	3.801582e+000	3.787478e+000	42	19	6.489907e+000	0	0	0	0	0	0	-5.85121	0	0	57.5363	19.1957
DATA	3	1	3	66	1	DarkCorner	DarkCorner	6729.3	279.25	3.783019e+000	3.768984e+000	43	19	6.089513e+000	0	0	0	0	0	0	-2.54634	0	0	49.8279	19.4425
DATA	4	1	4	66	1	DarkCorner	DarkCorner	6754.45	278.849	3.767151e+000	3.753175e+000	40	19	6.132691e+000	0	0	0	0	0	0	-5.03448	0	0	51.4001	19.0889
DATA	5	1	5	66	1	DarkCorner	DarkCorner	6779.91	278.797	3.752181e+000	3.738260e+000	39.5	20	6.841890e+000	0	0	0	0	0	0	-7.68753	0	0	49.8279	19.9109
DATA	6	1	6	66	1	DarkCorner	DarkCorner	6805.38	279.026	3.738280e+000	3.724410e+000	38.5	20	6.616744e+000	0	0	0	0	0	0	-9.13657	0	0	49.1849	20.2761
DATA	7	1	7	66	1	DarkCorner	DarkCorner	6830.76	278.712	3.726018e+000	3.712194e+000	38.5	18.5	6.371915e+000	0	0	0	0	0	0	-10.1337	0	0	50.7771	18.751
DATA	8	1	8	66	1	DarkCorner	DarkCorner	6856	278.545	3.714839e+000	3.701057e+000	37	19	6.844568e+000	0	0	0	0	0	0	-10.6281	0	0	55.8519	19.4316
DATA	9	1	9	66	1	DarkCorner	DarkCorner	6881.24	279.076	3.704208e+000	3.690465e+000	38	19	6.471332e+000	0	0	0	0	0	0	-9.52125	0	0	49.1849	19.6129
DATA	10	1	10	66	1	DarkCorner	DarkCorner	6906.86	278.961	3.694900e+000	3.681192e+000	41.5	20	6.270728e+000	0	0	0	0	0	0	-4.33389	0	0	48.2044	19.5517
DATA	11	1	11	66	1	DarkCorner	DarkCorner	6931.85	279.466	3.686297e+000	3.672620e+000	38	19	6.287150e+000	0	0	0	0	0	0	-10.5873	0	0	46.8651	19.4352
DATA	12	1	12	0	0	A_04_P063001	XM_002720286	6957.58	278.573	5.647932e+004	5.647933e+003	53480	19	6.299654e+000	0	0	0	0	0	0	52644.7	1	1	57.5363	19.1626
DATA	13	1	13	0	0	A_04_P051597	ENSOCUT00000008133	6983.13	279.137	9.121236e+000	3.770610e+000	54.5	19	6.132127e+000	0	0	0	0	0	0	8.51839	1	0	49.8279	19.1474
DATA	14	1	14	0	0	A_04_P027222	ENSOCUT00000005833	7008.19	278.944	1.771434e+004	1.771438e+003	16860	19	6.887115e+000	0	0	0	0	0	0	16569.1	1	1	46.8651	19.1079
DATA	15	1	15	0	0	A_04_P054052	A_04_P054052	7033.58	278.573	2.261026e+001	4.291957e+000	72	19	6.811962e+000	0	0	0	0	0	0	21.1768	1	1	57.5363	19.3054
DATA	16	1	16	0	0	A_04_P043272	ENSOCUT00000004402	7059.53	279.213	4.470474e+000	3.670414e+000	53.5	19	6.391747e+000	0	0	0	0	0	0	4.19281	1	0	48.8603	19.3196
DATA	17	1	17	0	0	A_04_P037552	A_04_P037552	7084.24	279.015	3.653054e+000	3.639501e+000	46	19	5.885893e+000	0	0	0	0	0	0	-1.20097	0	0	45.835	19.1576
DATA	18	1	18	0	0	A_04_P082033	A_04_P082033	7109.91	278.614	3.650043e+000	3.651894e+000	52.5	19	6.339895e+000	0	0	0	0	0	0	3.14711	0	0	57.259	19.1956
DATA	19	1	19	0	0	A_04_P059363	A_04_P059363	7135.5	278.648	3.647284e+000	3.633752e+000	45	19	6.436400e+000	0	0	0	0	0	0	-5.55758	0	0	57.5363	18.9848
DATA	20	1	20	0	0	A_04_P069242	XM_002710261	7160.38	278.932	3.962240e+002	3.978846e+001	419	19	6.757400e+000	0	0	0	0	0	0	372.812	1	1	49.1849	19.361
DATA	21	1	21	0	0	A_04_P004862	ENSOCUT00000000478	7185.8	279.38	6.081408e+001	7.082055e+000	106	20	6.809870e+000	0	0	0	0	0	0	57.2533	1	1	46.8651	20.1743
DATA	22	1	22	0	0	A_04_P004771	ENSOCUT00000010240	7211.53	279.107	1.064024e+002	1.124182e+001	149	19	6.491569e+000	0	0	0	0	0	0	100.204	1	1	48.8603	19.2635
DATA	23	1	23	0	0	A_04_P102767	NM_001082106	7236.9	279.392	3.640572e+000	3.627065e+000	46	21	6.976553e+000	0	0	0	0	0	0	-3.2429	0	0	48.8603	20.9132
DATA	24	1	24	0	0	A_04_P000126	NM_001082711	7262.5	279	3.841948e+000	3.647076e+000	54	24	7.447390e+000	0	0	0	0	0	0	3.61952	1	0	54.1152	24.3992
DATA	25	1	25	0	0	A_04_P032346	EB380111	7287.22	279.303	9.220344e+001	9.907828e+000	137	24	6.952319e+000	0	0	0	0	0	0	86.8761	1	1	49.5074	24.0909
DATA	26	1	26	0	0	A_04_P070267	ENSOCUT00000014985	7313	279.318	2.641414e+003	2.641663e+002	2536	23	6.963818e+000	0	0	0	0	0	0	2488.76	1	1	53.5237	23.2265
DATA	27	1	27	0	0	A_04_P015526	AY171767	7338.51	279.411	7.682571e+001	8.495559e+000	121.5	21	6.947043e+000	0	0	0	0	0	0	72.3806	1	1	48.5334	21.1549
DATA	28	1	28	0	0	A_04_P078765	A_04_P078765	7363.73	279.284	7.718268e+003	7.718353e+002	7301	21	6.483770e+000	0	0	0	0	0	0	7270.37	1	1	48.8603	20.9373
DATA	29	1	29	0	0	A_04_P057486	A_04_P057486	7389.31	279.521	2.539504e+003	2.539763e+002	2477	20	6.283726e+000	0	0	0	0	0	0	2391.72	1	1	48.5334	20.4263
DATA	30	1	30	0	0	A_04_P017894	DN891163	7414.58	279.427	3.642485e+000	3.628971e+000	48	21	6.875523e+000	0	0	0	0	0	0	-1.22071	0	0	57.5363	20.8611
DATA	31	1	31	0	0	A_04_P095828	ENSOCUT00000007697	7439.75	279.462	5.069090e+003	5.069220e+002	4616	21	6.869305e+000	0	0	0	0	0	0	4771.29	1	1	50.7771	21.0698
DATA	32	1	32	0	0	A_04_P028026	NM_001171047	7465.37	279.64	5.046099e+002	5.059148e+001	524.5	21	6.843217e+000	0	0	0	0	0	0	474.812	1	1	48.8603	21.1267
DATA	33	1	33	0	0	A_04_P088378	ENSOCUT00000006681	7490.58	279.427	2.874286e+005	2.874286e+004	277051	20	6.653364e+000	0	0	0	0	0	0	270340	1	1	57.5363	20.8954
DATA	34	1	34	0	0	A_04_P078937	ENSOCUT00000005757	7516.31	279.521	1.471736e+002	1.515944e+001	189.5	19	6.656415e+000	0	0	0	0	0	0	138.368	1	1	48.5334	19.234
DATA	35	1	35	0	0	A_04_P010077	DN885580	7541.49	279.738	4.681558e+004	4.681559e+003	44622	19	6.473202e+000	0	0	0	0	0	0	43997	1	1	50.7771	19.4628
DATA	36	1	36	0	0	A_04_P066717	ENSOCUT00000004623	7567.11	279.5	1.723630e+005	1.723630e+004	164441	21	7.614088e+000	0	0	0	0	0	0	161903	1	1	56.9804	21.1242
DATA	37	1	37	0	0	A_04_P013199	NM_001160290	7592.5	279.5	5.738600e+004	5.738601e+003	52605	22	7.572441e+000	0	0	0	0	0	0	53877.6	1	1	57.5363	22.4072
DATA	38	1	38	0	0	A_04_P081316	A_04_P081316	7617.68	279.622	9.633640e+003	9.633708e+002	8925	21.5	7.491903e+000	0	0	0	0	0	0	9040.5	1	1	51.0895	22.1096
DATA	39	1	39	0	0	A_04_P037112	A_04_P037112	7643.33	279.5	3.656477e+000	3.642911e+000	45.5	22	6.986464e+000	0	0	0	0	0	0	-2.4802	0	0	57.5363	22.0904
DATA	40	1	40	0	0	A_04_P098887	ENSOCUT00000014702	7668.38	279.763	2.235020e+003	2.235318e+002	2163.5	22	7.305173e+000	0	0	0	0	0	0	2095.37	1	1	49.1849	22.6811
DATA	41	1	41	0	0	A_04_P064857	ENSOCUT00000004572	7693.94	279.812	3.330144e+001	4.938206e+000	81	21	6.498122e+000	0	0	0	0	0	0	31.205	1	1	46.8651	21.3855
DATA	42	1	42	0	0	A_04_P011220	DN883346	7719.14	279.743	1.369185e+002	1.416956e+001	176	21	6.551062e+000	0	0	0	0	0	0	128.232	1	1	48.2044	21.2162
DATA	43	1	43	0	0	A_04_P079667	ENSOCUT00000011515	7744.62	279.757	5.377953e+001	6.499675e+000	99	21	6.563453e+000	0	0	0	0	0	0	50.3421	1	1	48.5334	21.4681
DATA	44	1	44	0	0	A_04_P031917	XM_002722718	7770.3	279.9	5.506985e+002	5.519080e+001	559	20	6.350543e+000	0	0	0	0	0	0	515.248	1	1	47.2035	20.8532
DATA	45	1	45	0	0	A_04_P042065	ENSOCUT00000001808	7795.37	280.265	7.682045e+003	7.682132e+002	7232	21	6.506174e+000	0	0	0	0	0	0	7184.42	1	1	46.5243	21.506
DATA	46	1	46	0	0	A_04_P071767	ENSOCUT00000007587	7820.95	280.026	6.286135e+001	7.271737e+000	105.5	21	6.773569e+000	0	0	0	0	0	0	58.7569	1	1	48.2044	21.5957
DATA	47	1	47	0	0	A_04_P007154	DN889305	7845.85	279.863	1.651928e+005	1.651928e+004	156477	21	6.959341e+000	0	0	0	0	0	0	154326	1	1	50.7771	21.5449
DATA	48	1	48	0	0	A_04_P046489	ENSOCUT00000004739	7871.65	280.076	1.216812e+001	3.856135e+000	60.5	21	6.386804e+000	0	0	0	0	0	0	11.3624	1	0	45.835	21.2
DATA	49	1	49	0	0	A_04_P056577	ENSOCUT00000001503	7897	280.186	3.674495e+000	3.660862e+000	46	20	6.702569e+000	0	0	0	0	0	0	-0.14744	0	0	46.8651	20.8346
DATA	50	1	50	0	0	A_04_P071364	ENSOCUT00000013096	7922.39	280.129	7.892180e+002	7.900675e+001	785	21	6.975040e+000	0	0	0	0	0	0	736.232	1	1	47.2035	20.9087
DATA	51	1	51	0	0	A_04_P028631	XM_002717321	7947.65	279.863	1.108973e+002	1.167956e+001	142.5	21	6.835660e+000	0	0	0	0	0	0	103.396	1	1	40.2912	20.9868
DATA	52	1	52	0	0	A_04_P052759	ENSOCUT00000002509	7973.47	280.029	5.511257e+000	3.707659e+000	51	20	6.636736e+000	0	0	0	0	0	0	5.13599	1	0	47.8731	20.4449
DATA	53	1	53	0	0	A_04_P014071	AF438159	7998.47	279.958	1.919255e+001	4.140082e+000	65.5	20	6.808545e+000	0	0	0	0	0	0	17.8766	1	1	48.5334	20.7398
DATA	54	1	54	0	0	A_04_P056109	A_04_P056109	8024	279.5	3.012375e+002	3.034655e+001	317.5	21	6.936329e+000	0	0	0	0	0	0	280.415	1	1	43.7019	20.9887
DATA	55	1	55	0	0	A_04_P006676	DN889758	8049.61	280.31	4.757741e+001	6.009936e+000	91	21	6.817734e+000	0	0	0	0	0	0	44.2716	1	1	47.5395	21.4121
DATA	56	1	56	0	0	A_04_P019703	EB380318	8074.96	280.114	1.862278e+002	1.898174e+001	221	21	6.981946e+000	0	0	0	0	0	0	173.189	1	1	48.5334	21.5038
DATA	57	1	57	0	0	A_04_P095310	ENSOCUT00000024973	8100.37	280.247	3.596473e+001	5.142741e+000	81	22	6.935750e+000	0	0	0	0	0	0	33.4287	1	1	47.8731	22.2051
DATA	58	1	58	0	0	A_04_P050157	A_04_P050157	8125.56	280.07	9.199305e+002	9.206655e+001	879	21	6.924866e+000	0	0	0	0	0	0	854.545	1	1	48.2044	21.2841
DATA	59	1	59	0	0	A_04_P023881	A_04_P023881	8150.95	280.288	6.496570e+001	7.466621e+000	104.5	20	6.519480e+000	0	0	0	0	0	0	60.3137	1	1	47.8731	20.2654
DATA	60	1	60	0	0	A_04_P009401	DN886711	8176.31	280.234	3.735176e+001	5.245391e+000	81	22	7.033873e+000	0	0	0	0	0	0	34.6546	1	1	49.8279	21.9049
DATA	61	1	61	0	0	A_04_P013236	ENSOCUT00000013641	8201.91	280.386	5.118923e+001	6.307443e+000	96	20	6.809086e+000	0	0	0	0	0	0	47.4617	1	1	65	20.0944
DATA	62	1	62	0	0	A_04_P083639	ENSOCUT00000011453	8227.5	280.352	3.701605e+000	3.689091e+000	48	19	6.261252e+000	0	0	0	0	0	0	0.878566	0	0	65	19.1719
DATA	63	1	63	0	0	A_04_P037608	ENSOCUT00000017970	8252.33	280.273	5.180492e+002	5.193622e+001	535	19	6.518551e+000	0	0	0	0	0	0	479.605	1	1	49.8279	19.3157
DATA	64	1	64	0	0	A_04_P074527	A_04_P074527	8278.37	280.404	5.018338e+001	6.231180e+000	94	19	6.291484e+000	0	0	0	0	0	0	46.4208	1	1	57.8122	19.3487
DATA	65	1	65	0	0	A_04_P046094	ENSOCUT00000001652	8303.32	280.395	3.131585e+003	3.131804e+002	2910	19	6.399275e+000	0	0	0	0	0	0	2894.24	1	1	49.5074	18.929
DATA	66	1	66	0	0	A_04_P079202	ENSOCUT00000001319	8328.72	280.354	2.067952e+003	2.068283e+002	1891	18	6.786173e+000	0	0	0	0	0	0	1909.37	1	1	50.7771	18.9136
DATA	67	1	67	0	0	A_04_P010693	DN884296	8354.25	280.449	3.913513e+000	3.725038e+000	50	19	6.014199e+000	0	0	0	0	0	0	3.60967	1	0	46.8651	18.9077
DATA	68	1	68	0	0	A_04_P063507	ENSOCUT00000001054	8379.5	280.5	4.071498e+002	4.088353e+001	420	18	6.275088e+000	0	0	0	0	0	0	375.12	1	1	49.1849	18.4741
DATA	69	1	69	0	0	A_04_P081768	ENSOCUT00000007532	8404.71	280.563	3.866146e+003	3.866324e+002	3492	19	6.418251e+000	0	0	0	0	0	0	3557.71	1	1	50.7771	19.1238
DATA	70	1	70	0	0	A_04_P008431	A_04_P008431	8430.53	280.873	6.123037e+001	7.163403e+000	104	19	6.688228e+000	0	0	0	0	0	0	56.2718	1	1	50.4627	19.3892
DATA	71	1	71	0	0	A_04_P042113	NM_001171452	8455.89	280.5	8.703297e+001	9.466340e+000	121	19	6.411017e+000	0	0	0	0	0	0	79.8652	1	1	56.9804	19.0019
DATA	72	1	72	0	0	A_04_P095477	ENSOCUT00000015277	8481.26	280.711	2.022750e+003	2.023094e+002	1860.5	19	6.225079e+000	0	0	0	0	0	0	1853.31	1	1	49.5074	19.2414
DATA	73	1	73	0	0	A_04_P032652	ENSOCUT00000011047	8506.84	280.766	8.036431e+001	8.862212e+000	121	19	6.305870e+000	0	0	0	0	0	0	73.5066	1	1	49.5074	19.1107
DATA	74	1	74	0	0	A_04_P059423	ENSOCUT00000005718	8532.11	280.5	2.096724e+001	4.289904e+000	65.5	19	6.765455e+000	0	0	0	0	0	0	19.1421	1	1	56.9804	19.1031
DATA	75	1	75	66	1	DarkCorner	DarkCorner	8557.5	280.5	3.764070e+000	3.750105e+000	39	19	6.031850e+000	0	0	0	0	0	0	-7.46908	0	0	57.5363	18.7735
DATA	76	1	76	66	1	DarkCorner	DarkCorner	8583.33	281.185	3.772074e+000	3.758079e+000	40	19	6.159472e+000	0	0	0	0	0	0	-5.52342	0	0	49.8279	18.972
DATA	77	1	77	66	1	DarkCorner	DarkCorner	8609.15	281.368	3.781040e+000	3.767012e+000	38	19	6.491892e+000	0	0	0	0	0	0	-8.30028	0	0	46.1809	18.854
DATA	78	1	78	66	1	DarkCorner	DarkCorner	8634	281.396	3.790474e+000	3.776411e+000	37	19	6.669479e+000	0	0	0	0	0	0	-8.74032	0	0	52.0157	19.1822
DATA	79	1	79	66	1	DarkCorner	DarkCorner	8659.51	281.231	3.801041e+000	3.786939e+000	35.5	18	6.700422e+000	0	0	0	0	0	0	-7.24783	0	0	45.835	18.9256
DATA	80	1	80	66	1	DarkCorner	DarkCorner	8684.5	280.5	3.812475e+000	3.798330e+000	34	18	6.484600e+000	0	0	0	0	0	0	-10.1537	0	0	57.5363	18.8216
DATA	81	1	81	66	1	DarkCorner	DarkCorner	8709.86	281.216	3.824352e+000	3.810164e+000	37.5	19	6.222903e+000	0	0	0	0	0	0	-7.5874	0	0	52.3208	18.8501
DATA	82	1	82	66	1	DarkCorner	DarkCorner	8735.42	280.573	3.837878e+000	3.823639e+000	35.5	19	5.906711e+000	0	0	0	0	0	0	-7.28314	0	0	57.5363	18.8964
DATA	83	1	83	66	1	DarkCorner	DarkCorner	8760.89	281.595	3.851733e+000	3.837443e+000	36	19	6.540834e+000	0	0	0	0	0	0	-8.31023	0	0	48.5334	19.2797
DATA	84	1	84	260	1	GE_BrightCorner	GE_BrightCorner	8786	280.545	3.748833e+005	3.748833e+004	333191	20	6.942723e+000	0	0	0	0	0	0	332448	1	1	55.8519	19.9767
DATA	85	1	85	260	1	GE_BrightCorner	GE_BrightCorner	8811.5	280.648	3.696846e+005	3.696846e+004	331763	20	6.895354e+000	0	0	0	0	0	0	326443	1	1	57.5363	20.4695
DATA	86	2	1	260	1	GE_BrightCorner	GE_BrightCorner	6690.86	285.962	3.474390e+005	3.474390e+004	313452	20	7.515328e+000	0	0	0	0	0	0	313104	1	1	49.5074	20.122
DATA	87	2	2	66	1	DarkCorner	DarkCorner	6716.18	285.422	3.787567e+000	3.773515e+000	42	20	6.131091e+000	0	0	0	0	0	0	-4.6327	0	0	51.4001	19.4889
DATA	88	2	3	66	1	DarkCorner	DarkCorner	6741.41	285.859	3.770335e+000	3.756347e+000	40	19	6.188380e+000	0	0	0	0	0	0	-5.41312	0	0	50.1463	19.3538
DATA	89	2	4	66	1	DarkCorner	DarkCorner	6767.11	284.823	3.755243e+000	3.741311e+000	37.5	20	6.978141e+000	0	0	0	0	0	0	-8.35109	0	0	48.8603	19.8436
DATA	90	2	5	66	1	DarkCorner	DarkCorner	6792.28	285.662	3.740443e+000	3.726566e+000	40	21	7.108226e+000	0	0	0	0	0	0	-6.71366	0	0	47.8731	20.4141
DATA	91	2	6	66	1	DarkCorner	DarkCorner	6818.09	285.8	3.727040e+000	3.713212e+000	40	19	5.980732e+000	0	0	0	0	0	0	-6.96942	0	0	48.2044	19.6771
DATA	92	2	7	66	1	DarkCorner	DarkCorner	6843.42	285.573	3.715314e+000	3.701530e+000	39.5	19	6.938882e+000	0	0	0	0	0	0	-6.56971	0	0	57.5363	19.1147
DATA	93	2	8	66	1	DarkCorner	DarkCorner	6868.67	285.57	3.704547e+000	3.690803e+000	40	20	7.126270e+000	0	0	0	0	0	0	-7.76896	0	0	50.4627	20.4167
DATA	94	2	9	66	1	DarkCorner	DarkCorner	6894.04	285.943	3.694489e+000	3.680782e+000	37.5	20	6.373577e+000	0	0	0	0	0	0	-9.98714	0	0	46.8651	19.6389
DATA	95	2	10	66	1	DarkCorner	DarkCorner	6919.5	285.648	3.685845e+000	3.672170e+000	40	20	6.378261e+000	0	0	0	0	0	0	-7.19663	0	0	57.5363	20.446
DATA	96	2	11	0	0	A_04_P098104	ENSOCUT00000017239	6944.65	286.464	8.136340e+003	8.136422e+002	7491	19	6.834927e+000	0	0	0	0	0	0	7587.91	1	1	46.8651	19.8612
DATA	97	2	12	0	0	A_04_P068654	A_04_P068654	6970.5	285.648	3.670806e+000	3.657187e+000	44.5	21	5.797775e+000	0	0	0	0	0	0	-4.60753	0	0	57.5363	20.3991
DATA	98	2	13	0	0	A_04_P056546	A_04_P056546	6995.5	286	7.017926e+000	3.717636e+000	56	19	6.913627e+000	0	0	0	0	0	0	6.56815	1	0	54.1152	19.9194
DATA	99	2	14	0	0	A_04_P065787	ENSOCUT00000010925	7021	286	7.320642e+004	7.320643e+003	69828	20	7.327936e+000	0	0	0	0	0	0	68618.4	1	1	54.9904	20.4112
DATA	100	2	15	0	0	A_04_P017626	DN886383	7046.34	286.189	6.837481e+001	7.746182e+000	113.5	20	6.752993e+000	0	0	0	0	0	0	64.1762	1	1	48.2044	20.4419
DATA	101	2	16	0	0	A_04_P011243	A_04_P011243	7071.6	286.644	4.641556e+001	5.896088e+000	93	19	6.466521e+000	0	0	0	0	0	0	43.6187	1	1	48.5334	20.1813
DATA	102	2	17	0	0	A_04_P022353	EB377731	7097.13	286.208	7.386832e+003	7.386921e+002	7016	20	5.930462e+000	0	0	0	0	0	0	6947.93	1	1	47.5395	20.433
DATA	103	2	18	0	0	A_04_P014205	ENSOCUT00000031781	7122.9	286.744	7.891217e+000	3.714058e+000	57	20.5	6.860202e+000	0	0	0	0	0	0	7.4293	1	0	49.8279	20.3382
DATA	104	2	19	0	0	A_04_P041252	A_04_P041252	7148.09	286.386	4.462682e+002	4.477398e+001	475	19	6.676118e+000	0	0	0	0	0	0	420.397	1	1	65	19.7487
DATA	105	2	20	0	0	A_04_P005969	DN890449	7173.5	286.352	1.651908e+001	3.983772e+000	64	21	7.349911e+000	0	0	0	0	0	0	15.5698	1	0	57.5363	21.1805
DATA	106	2	21	0	0	A_04_P082213	ENSOCUT00000001875	7198.58	286.427	1.777424e+002	1.813985e+001	212	20	6.432996e+000	0	0	0	0	0	0	167.6	1	1	65	20.1029
DATA	107	2	22	0	0	A_04_P069365	ENSOCUT00000003035	7224.42	286.427	6.000044e+001	7.008757e+000	105.5	20	6.815440e+000	0	0	0	0	0	0	56.5944	1	1	57.5363	19.9048
DATA	108	2	23	0	0	A_04_P059255	A_04_P059255	7249.58	286.427	8.984361e+001	9.686879e+000	132	23	6.470874e+000	0	0	0	0	0	0	84.7605	1	1	57.5363	23.3202
DATA	109	2	24	0	0	A_04_P055517	ENSOCUT00000017545	7274.5	286.5	1.160713e+004	1.160719e+003	11284	24	7.150989e+000	0	0	0	0	0	0	10951.8	1	1	49.1849	24.202
DATA	110	2	25	0	0	A_04_P099339	ENSOCUT00000010655	7300.19	286.588	9.238464e+002	9.245558e+001	921	24.5	7.367185e+000	0	0	0	0	0	0	871.719	1	1	46.5243	25.0943
DATA	111	2	26	0	0	A_04_P065480	ENSOCUT00000002449	7325.44	286.675	2.716567e+002	2.740597e+001	302	22	7.084183e+000	0	0	0	0	0	0	256.319	1	1	49.8279	22.6275
DATA	112	2	27	0	0	A_04_P054940	A_04_P054940	7351.33	286.5	3.635346e+000	3.621858e+000	47	22	6.851495e+000	0	0	0	0	0	0	-0.646247	0	0	57.5363	21.8676
DATA	113	2	28	0	0	A_04_P095174	ENSOCUT00000007358	7376.5	286.5	3.709670e+000	3.641481e+000	53.5	21	6.298752e+000	0	0	0	0	0	0	3.499	1	0	57.5363	21.5524
DATA	114	2	29	0	0	A_04_P013701	AF245499	7402	286.455	3.636951e+000	3.623458e+000	40.5	21	6.843344e+000	0	0	0	0	0	0	-9.32222	0	0	55.8519	21.0874
DATA	115	2	30	0	0	A_04_P067538	ENSOCUT00000014618	7427.48	286.92	2.829907e+003	2.830139e+002	2658	22	6.772886e+000	0	0	0	0	0	0	2667.98	1	1	48.8603	21.7214
DATA	116	2	31	0	0	A_04_P096973	ENSOCUT00000002871	7452.67	286.5	1.288484e+002	1.338525e+001	175	22	7.029863e+000	0	0	0	0	0	0	121.425	1	1	57.5363	22.2673
DATA	117	2	32	1028	1	(+)E1A_r60_3	E1A_r60_3	7478.33	286.5	3.640585e+000	3.639618e+000	52	22	7.154102e+000	0	0	0	0	0	0	2.84358	0	0	57.5363	22.0326
DATA	118	2	33	0	0	A_04_P026977	EB372788	7503.5	286.5	1.218293e+002	1.271181e+001	162.5	21	8.080493e+000	0	0	0	0	0	0	114.721	1	1	57.5363	21.7621
DATA	119	2	34	0	0	A_04_P049418	XM_002708151	7528.89	286.5	1.792918e+002	1.829298e+001	213	20	7.005133e+000	0	0	0	0	0	0	168.757	1	1	56.9804	20.601
DATA	120	2	35	0	0	A_04_P009792	DN884792	7554.23	286.56	2.269632e+004	2.269635e+003	20965	21	7.771219e+000	0	0	0	0	0	0	21353.3	1	1	51.4001	21.5598
DATA	121	2	36	0	0	A_04_P001422	NM_001082199	7579.58	286.573	5.545393e+005	5.545393e+004	522597	22	8.381179e+000	0	0	0	0	0	0	521480	1	1	57.5363	23.2514
DATA	122	2	37	0	0	A_04_P024911	EB375074	7605.33	286.5	7.140068e+002	7.149316e+001	728	23	7.775361e+000	0	0	0	0	0	0	671.099	1	1	57.5363	23.7196
DATA	123	2	38	0	0	A_04_P085717	ENSOCUT00000000896	7630.44	286.973	1.131507e+003	1.132092e+002	1120	23.5	7.091059e+000	0	0	0	0	0	0	1063.08	1	1	48.5334	23.4252
DATA	124	2	39	0	0	A_04_P062858	ENSOCUT00000011756	7656	286.545	5.241834e+002	5.254449e+001	538	23	7.329993e+000	0	0	0	0	0	0	492.194	1	1	55.8519	23.2877
DATA	125	2	40	0	0	A_04_P064714	ENSOCUT00000006846	7681.1	287.25	3.599245e+002	3.617607e+001	385.5	22	7.324357e+000	0	0	0	0	0	0	337.834	1	1	45.835	23.6382
DATA	126	2	41	0	0	A_04_P033435	DN882827	7706.7	287.254	1.428335e+001	3.912189e+000	62	21	6.304884e+000	0	0	0	0	0	0	13.3998	1	0	47.2035	21.2327
DATA	127	2	42	0	0	A_04_P069632	ENSOCUT00000009277	7732.37	286.596	3.016124e+001	4.730670e+000	74	21	6.669873e+000	0	0	0	0	0	0	28.2771	1	1	57.8122	21.4404
DATA	128	2	43	0	0	A_04_P030476	DN885909	7757.4	287.074	3.402448e+001	4.986981e+000	81.5	21	6.673830e+000	0	0	0	0	0	0	31.8857	1	1	49.8279	21.2133
DATA	129	2	44	0	0	A_04_P092658	ENSOCUT00000001986	7782.91	286.614	1.695177e+001	4.022810e+000	63	21	6.635895e+000	0	0	0	0	0	0	15.8766	1	0	57.259	21.4227
DATA	130	2	45	0	0	A_04_P043702	ENSOCUT00000011326	7808.07	287.433	1.257189e+003	1.257718e+002	1226	22	6.230084e+000	0	0	0	0	0	0	1177.04	1	1	45.835	22.4069
DATA	131	2	46	0	0	A_04_P012043	A_04_P012043	7833.5	286.648	8.394259e+000	3.747124e+000	57	22	6.869582e+000	0	0	0	0	0	0	7.85392	1	0	57.5363	22.1233
DATA	132	2	47	0	0	A_04_P049123	A_04_P049123	7859.09	286.614	5.405995e+002	5.418329e+001	554	21	7.132002e+000	0	0	0	0	0	0	505.539	1	1	57.259	21.708
DATA	133	2	48	0	0	A_04_P032182	EB376993	7884.43	287.097	2.514110e+002	2.540544e+001	289	21	6.442317e+000	0	0	0	0	0	0	235.008	1	1	48.2044	21.5493
DATA	134	2	49	0	0	A_04_P041611	A_04_P041611	7910	287	3.670844e+000	3.661993e+000	52	21	7.041862e+000	0	0	0	0	0	0	1.74526	0	0	54.9904	21.1142
DATA	135	2	50	0	1	ETG02_36680	ETG02_36680	7935.66	287.095	3.672658e+000	3.659032e+000	44.5	22	6.754853e+000	0	0	0	0	0	0	-3.66793	0	0	48.8603	21.0327
DATA	136	2	51	0	0	A_04_P084847	ENSOCUT00000004701	7960.69	287.338	2.047474e+002	2.079942e+001	238.5	21	7.561037e+000	0	0	0	0	0	0	191.106	1	1	48.5334	21.3962
DATA	137	2	52	0	0	A_04_P034582	A_04_P034582	7985.54	287.123	3.676324e+000	3.662685e+000	46	19	6.322895e+000	0	0	0	0	0	0	-0.365386	0	0	50.4627	20.0758
DATA	138	2	53	0	0	A_04_P004832	ENSOCUT00000005339	8011.4	287.156	1.528269e+002	1.571591e+001	189	21	7.121804e+000	0	0	0	0	0	0	142.493	1	1	49.8279	21.1827
DATA	139	2	54	0	0	A_04_P013646	AF200351	8036.63	287.404	1.860334e+001	4.111341e+000	62	21	7.232152e+000	0	0	0	0	0	0	17.3371	1	1	65	21.6634
DATA	140	2	55	0	0	A_04_P002721	NM_001082324	8061.81	287.481	8.554434e+002	8.562296e+001	839	22	6.942804e+000	0	0	0	0	0	0	796.798	1	1	49.8279	22.4879
DATA	141	2	56	1028	1	(+)E1A_r60_a97	E1A_r60_a97	8087.58	287.427	3.684084e+000	3.670490e+000	47	21	7.526520e+000	0	0	0	0	0	0	0.218295	0	0	65	21.6268
DATA	142	2	57	0	0	A_04_P076022	ENSOCUT00000000186	8112.81	287.481	2.814781e+003	2.815021e+002	2551	23	7.175349e+000	0	0	0	0	0	0	2618.81	1	1	49.8279	22.7291
DATA	143	2	58	0	0	A_04_P047476	ENSOCUT00000002987	8138.25	287.671	8.985514e+001	9.707845e+000	129.5	21	6.729931e+000	0	0	0	0	0	0	83.5512	1	1	48.2044	20.6796
DATA	144	2	59	0	0	A_04_P023532	EB376541	8163.67	287.453	8.945912e+001	9.672143e+000	127.5	21	6.003765e+000	0	0	0	0	0	0	83.1269	1	1	49.1849	21.1649
DATA	145	2	60	0	0	A_04_P079412	ENSOCUT00000011420	8189.42	287.427	8.308952e+001	9.087257e+000	122	22	6.795072e+000	0	0	0	0	0	0	77.1552	1	1	57.5363	21.8915
DATA	146	2	61	0	0	A_04_P083754	ENSOCUT00000016000	8214.47	287.722	2.379978e+004	2.379981e+003	22368.5	20	7.003361e+000	0	0	0	0	0	0	22085.5	1	1	48.2044	19.9507
DATA	147	2	62	0	0	A_04_P012656	M21267	8240	287.455	1.496456e+001	3.977269e+000	61	20	6.455695e+000	0	0	0	0	0	0	13.8754	1	0	55.8519	19.7241
DATA	148	2	63	0	0	A_04_P096342	ENSOCUT00000009409	8265.25	287.61	1.485505e+004	1.485510e+003	13434	19	5.288795e+000	0	0	0	0	0	0	13763.1	1	1	49.8279	18.9442
DATA	149	2	64	0	0	A_04_P058587	ENSOCUT00000006335	8290.51	288.125	1.808955e+003	1.809332e+002	1713	20	6.793048e+000	0	0	0	0	0	0	1674.66	1	1	47.8731	20.1755
DATA	150	2	65	0	0	A_04_P046453	A_04_P046453	8316.33	287.5	3.708480e+000	3.694721e+000	38	19	6.870181e+000	0	0	0	0	0	0	-8.01969	0	0	65	19.3066
DATA	151	2	66	0	0	A_04_P089043	XM_002714991	8341.27	287.621	6.948008e+003	6.948107e+002	6619	19	6.135514e+000	0	0	0	0	0	0	6419.1	1	1	46.1809	19.0529
DATA	152	2	67	0	0	A_04_P001079	NM_001122939	8367	287.545	2.444106e+001	4.436479e+000	68	19	6.377417e+000	0	0	0	0	0	0	22.555	1	1	55.8519	18.7311
DATA	153	2	68	0	0	A_04_P052767	ENSOCUT00000013514	8392.35	288.2	1.936406e+004	1.936410e+003	18620	19	6.276034e+000	0	0	0	0	0	0	17850.2	1	1	45.4864	19.6373
DATA	154	2	69	0	0	A_04_P057510	A_04_P057510	8417.67	287.5	3.090076e+001	4.829670e+000	76	19	6.403442e+000	0	0	0	0	0	0	28.4453	1	1	57.5363	19.3105
DATA	155	2	70	0	0	A_04_P027430	A_04_P027430	8443.12	288.269	9.607931e+001	1.030171e+001	134	20	6.269005e+000	0	0	0	0	0	0	88.3299	1	1	45.835	19.4569
DATA	156	2	71	0	0	A_04_P090997	ENSOCUT00000005374	8468.28	288.095	1.317608e+004	1.317614e+003	11738	19.5	6.618225e+000	0	0	0	0	0	0	12094.7	1	1	48.8603	19.91
DATA	157	2	72	0	0	A_04_P075357	ENSOCUT00000016329	8494	287.545	8.302913e+001	9.101786e+000	120	20	6.351517e+000	0	0	0	0	0	0	76.0817	1	1	55.8519	19.9107
DATA	158	2	73	0	0	A_04_P039807	ENSOCUT00000000866	8519.54	287.914	4.156000e+000	3.758431e+000	50	19	6.970018e+000	0	0	0	0	0	0	3.80156	1	0	47.8731	19.3854
DATA	159	2	74	0	0	A_04_P041729	ENSOCUT00000008241	8544.5	288.257	9.674210e+003	9.674282e+002	8514.5	20	6.543249e+000	0	0	0	0	0	0	8832.64	1	1	47.2035	19.7552
DATA	160	2	75	66	1	DarkCorner	DarkCorner	8570.42	287.573	3.764734e+000	3.750766e+000	40	20	5.649125e+000	0	0	0	0	0	0	-6.55459	0	0	57.5363	19.6274
DATA	161	2	76	66	1	DarkCorner	DarkCorner	8595.36	288.117	3.772928e+000	3.758930e+000	39	19	6.492224e+000	0	0	0	0	0	0	-6.07579	0	0	49.1849	19.3171
DATA	162	2	77	66	1	DarkCorner	DarkCorner	8621.23	287.603	3.782669e+000	3.768635e+000	39	19	6.253678e+000	0	0	0	0	0	0	-6.82207	0	0	48.5334	19.0261
DATA	163	2	78	66	1	DarkCorner	DarkCorner	8646.61	287.494	3.792816e+000	3.778745e+000	39.5	20	7.279352e+000	0	0	0	0	0	0	-6.53596	0	0	52.9257	20.3522
DATA	164	2	79	66	1	DarkCorner	DarkCorner	8671.46	287.593	3.803468e+000	3.789357e+000	38	19	6.535497e+000	0	0	0	0	0	0	-6.08358	0	0	52.6241	19.1773
DATA	165	2	80	66	1	DarkCorner	DarkCorner	8697.69	288.182	3.815423e+000	3.801267e+000	39	18	6.609196e+000	0	0	0	0	0	0	-6.5264	0	0	48.8603	19.3365
DATA	166	2	81	66	1	DarkCorner	DarkCorner	8722.64	287.474	3.828274e+000	3.814071e+000	34	19	6.104355e+000	0	0	0	0	0	0	-9.66136	0	0	49.8279	19.2198
DATA	167	2	82	66	1	DarkCorner	DarkCorner	8747.77	287.679	3.841812e+000	3.827559e+000	37.5	20	6.276333e+000	0	0	0	0	0	0	-5.78038	0	0	49.8279	19.6306
DATA	168	2	83	66	1	DarkCorner	DarkCorner	8773.5	288	3.856732e+000	3.842423e+000	39	21	6.778615e+000	0	0	0	0	0	0	-4.65554	0	0	54.1152	20.6794
DATA	169	2	84	66	1	DarkCorner	DarkCorner	8798.5	288	3.872477e+000	3.858110e+000	39	22	7.482332e+000	0	0	0	0	0	0	-5.46157	0	0	54.1152	21.9856
DATA	170	2	85	260	1	GE_BrightCorner	GE_BrightCorner	8824.39	288.069	3.701416e+005	3.701416e+004	327790	20	6.459307e+000	0	0	0	0	0	0	326328	1	1	53.8203	20.6285
DATA	171	3	1	66	1	DarkCorner	DarkCorner	6678.37	293.404	3.809987e+000	3.795851e+000	42	20	7.623391e+000	0	0	0	0	0	0	-5.12115	0	0	57.8122	20.4424
DATA	172	3	2	66	1	DarkCorner	DarkCorner	6703.5	293.352	3.790978e+000	3.776913e+000	44.5	20	7.736899e+000	0	0	0	0	0	0	-2.51562	0	0	57.5363	21.9804
DATA	173	3	3	66	1	DarkCorner	DarkCorner	6728.93	293.099	3.773394e+000	3.759395e+000	42.5	20	7.027332e+000	0	0	0	0	0	0	-4.77524	0	0	51.0895	20.4068
DATA	174	3	4	66	1	DarkCorner	DarkCorner	6754.69	292.914	3.756983e+000	3.743044e+000	42	21	7.299176e+000	0	0	0	0	0	0	-5.14258	0	0	49.5074	21.1
DATA	175	3	5	66	1	DarkCorner	DarkCorner	6779.32	292.922	3.742457e+000	3.728572e+000	36.5	23	6.969587e+000	0	0	0	0	0	0	-10.2187	0	0	49.1849	22.9667
DATA	176	3	6	66	1	DarkCorner	DarkCorner	6805.1	292.975	3.728507e+000	3.714674e+000	42	22	7.212897e+000	0	0	0	0	0	0	-4.76726	0	0	50.1463	22.2143
DATA	177	3	7	66	1	DarkCorner	DarkCorner	6830.63	293.093	3.715859e+000	3.702073e+000	40	22	7.120682e+000	0	0	0	0	0	0	-8.24932	0	0	49.1849	21.2031
DATA	178	3	8	66	1	DarkCorner	DarkCorner	6856.01	292.885	3.704642e+000	3.690897e+000	40	21	8.037981e+000	0	0	0	0	0	0	-6.86053	0	0	48.2044	21.7846
DATA	179	3	9	66	1	DarkCorner	DarkCorner	6881.42	293.427	3.693950e+000	3.680245e+000	41	20	7.568219e+000	0	0	0	0	0	0	-5.4602	0	0	57.5363	20.6226
DATA	180	3	10	66	1	DarkCorner	DarkCorner	6907.16	293.272	3.684631e+000	3.670961e+000	43	21	6.821764e+000	0	0	0	0	0	0	-6.22405	0	0	50.7771	21.0588
DATA	181	3	11	0	0	A_04_P022736	A_04_P022736	6931.69	293.532	5.254805e+003	5.254933e+002	4843.5	22	7.546288e+000	0	0	0	0	0	0	4902.01	1	1	49.8279	22.6889
DATA	182	3	12	0	0	A_04_P042564	ENSOCUT00000007078	6957.5	293.5	1.658993e+001	4.014027e+000	65	20	9.511289e+000	0	0	0	0	0	0	15.5082	1	0	65	22.8393
DATA	183	3	13	0	0	A_04_P068427	ENSOCUT00000001051	6982.69	293.646	4.447997e+003	4.448146e+002	4211.5	23	5.717261e+000	0	1	0	0	0	0	4165.58	1	1	39.4933	22.9796
DATA	184	3	14	0	0	A_04_P025890	ENSOCUT00000017416	7008.42	293.427	1.720058e+005	1.720058e+004	161606	23.5	8.376571e+000	0	0	0	0	0	0	161341	1	1	57.5363	23.42
DATA	185	3	15	0	0	A_04_P034497	ENSOCUT00000008433	7033.58	293.427	1.030325e+002	1.092652e+001	139	23	8.638306e+000	0	0	0	0	0	0	96.7794	1	1	65	24.3
DATA	186	3	16	0	0	A_04_P034047	ENSOCUT00000003439	7059.33	293.5	3.646530e+000	3.633001e+000	43	21	6.776791e+000	0	0	0	0	0	0	-3.77775	0	0	57.5363	21.56
DATA	187	3	17	0	0	A_04_P068944	ENSOCUT00000017670	7084.37	293.64	9.715221e+002	9.721996e+001	977.5	22	5.652560e+000	0	0	0	0	0	0	914.688	1	1	48.8603	21.537
DATA	188	3	18	0	0	A_04_P001051	NM_001082040	7109.89	293.5	2.820387e+001	4.593698e+000	74	23	6.706282e+000	0	0	0	0	0	0	26.5772	1	1	65	22.4179
DATA	189	3	19	0	0	A_04_P000041	NM_001082305	7134.81	293.481	4.724079e+002	4.737953e+001	483	21	6.971596e+000	0	0	0	0	0	0	445.487	1	1	49.8279	20.4894
DATA	190	3	20	0	0	A_04_P002472	NM_001082054	7160.58	293.573	7.694007e+004	7.694008e+003	74953	20	8.998562e+000	0	0	0	0	0	0	72601.8	1	1	57.5363	22.5294
DATA	191	3	21	0	0	A_04_P007346	XM_002716298	7186.11	293.5	1.334100e+005	1.334100e+004	125467	21	8.653525e+000	0	0	0	0	0	0	125947	1	1	56.9804	21.6939
DATA	192	3	22	0	0	A_04_P062218	ENSOCUT00000000148	7211.36	294.129	5.690615e+003	5.690730e+002	5398	23	7.377366e+000	0	0	0	0	0	0	5374.87	1	1	46.8651	22
DATA	193	3	23	0	0	A_04_P080047	ENSOCUT00000012778	7236.93	294.262	7.327557e+003	7.327646e+002	6939	25	6.459509e+000	0	0	0	0	0	0	6922.95	1	1	44.7812	24.0444
DATA	194	3	24	0	0	A_04_P090489	ENSOCUT00000003026	7262.52	293.89	8.283439e+002	8.291329e+001	834	23	5.918384e+000	0	0	0	0	0	0	782.67	1	1	48.2044	22.4667
DATA	195	3	25	0	0	A_04_P096569	ENSOCUT00000006789	7287.23	293.873	3.450611e+004	3.450613e+003	32235	24.5	9.150493e+000	0	0	0	0	0	0	32605.5	1	1	47.2035	26.6154
DATA	196	3	26	0	0	A_04_P056797	ENSOCUT00000012981	7313.09	293.614	9.215307e+000	3.731807e+000	59	26	9.302879e+000	0	0	0	0	0	0	8.70712	1	0	57.259	28.0172
DATA	197	3	27	0	0	A_04_P077716	ENSOCUT00000010867	7338.41	294.29	5.527946e+001	6.605627e+000	102	24	1.037794e+001	0	0	0	0	0	0	52.2331	1	1	46.8651	26.1458
DATA	198	3	28	0	0	A_04_P099004	ENSOCUT00000002951	7363.63	294.372	1.322242e+004	1.322247e+003	12513.5	23	6.431167e+000	0	0	0	0	0	0	12492	1	1	49.5074	23.2093
DATA	199	3	29	0	0	A_04_P042357	ENSOCUT00000008209	7389.42	293.573	3.631440e+000	3.617967e+000	46	27	7.062349e+000	0	0	0	0	0	0	-5.50866	0	0	57.5363	26.1091
DATA	200	3	30	0	0	A_04_P007429	NM_001142262	7414.45	294.155	9.386859e+003	9.386929e+002	8826	26	9.867822e+000	0	0	0	0	0	0	8863.6	1	1	47.8731	26.7826
DATA	201	3	31	0	0	A_04_P015136	AY175592	7440.09	293.614	1.940987e+002	1.974457e+001	222	24	8.039967e+000	0	0	0	0	0	0	183.201	1	1	57.259	23.9365
DATA	202	3	32	0	0	A_04_P039055	A_04_P039055	7465.75	294.185	3.612946e+001	5.115159e+000	82.5	21.5	6.398052e+000	0	0	0	0	0	0	34.0924	1	1	45.835	21.7857
DATA	203	3	33	0	0	A_04_P019254	EB382200	7490.58	294.179	5.291407e+001	6.412532e+000	98	25	9.206895e+000	0	0	0	0	0	0	49.9114	1	1	49.5074	26.5227
DATA	204	3	34	0	0	A_04_P001126	NM_001082790	7516.5	294	3.637557e+000	3.624061e+000	43	23	7.456550e+000	0	0	0	0	0	0	-4.36614	0	0	54.1152	23.5283
DATA	205	3	35	0	0	A_04_P062752	ENSOCUT00000012714	7541.28	293.905	1.746566e+003	1.746943e+002	1693	23	6.442516e+000	0	0	0	0	0	0	1645.94	1	1	48.8603	22.8085
DATA	206	3	36	0	0	A_04_P016601	CU466064	7567	294.319	3.640648e+000	3.627141e+000	48.5	28	1.341600e+001	0	0	0	0	1	0	-0.378709	0	0	58.0869	31.2439
DATA	207	3	37	0	0	A_04_P082256	ENSOCUT00000016961	7592.5	294.352	4.684214e+002	4.698249e+001	501.5	29.5	1.028750e+001	0	0	0	0	1	0	441.047	1	1	57.5363	30.8571
DATA	208	3	38	0	0	A_04_P009063	ENSOCUT00000001832	7617.56	294.403	7.603206e+003	7.603292e+002	7280.5	24	7.341227e+000	0	0	0	0	0	0	7155.44	1	1	48.2044	24.617
DATA	209	3	39	0	0	A_04_P052782	ENSOCUT00000013535	7643.42	294.427	1.721643e+001	4.019830e+000	67	25	8.168731e+000	0	0	0	0	0	0	16.1942	1	0	57.5363	24.92
DATA	210	3	40	0	0	A_04_P012403	ENSOCUT00000015097	7668.41	294.372	8.122525e+003	8.122607e+002	7854	24	6.327714e+000	0	0	0	0	0	0	7636.32	1	1	52.3208	24.9592
DATA	211	3	41	0	0	A_04_P061737	ENSOCUT00000005572	7693.97	294.329	1.803526e+002	1.839819e+001	216	26	1.118931e+001	0	0	0	0	0	0	169.467	1	1	48.8603	27.3878
DATA	212	3	42	0	0	A_04_P101317	ENSOCUT00000003127	7719.45	294.346	2.661128e+002	2.685883e+001	303	22	6.127277e+000	0	0	0	0	0	0	249.921	1	1	49.8279	23.2353
DATA	213	3	43	0	0	A_04_P075932	ENSOCUT00000016579	7744.44	294.26	6.945077e+003	6.945172e+002	6430	22	6.845432e+000	0	0	0	0	0	0	6519.05	1	1	49.5074	23.2075
DATA	214	3	44	0	0	A_04_P009207	DN887037	7770.47	294.871	3.655198e+000	3.641637e+000	48	21	6.012501e+000	0	0	0	0	0	0	-0.0452338	0	0	47.8731	21.8727
DATA	215	3	45	0	1	RC5	RC5	7795.58	294.427	3.657381e+000	3.643812e+000	43	23.5	6.544812e+000	0	0	0	0	0	0	-6.47774	0	0	57.5363	24.1591
DATA	216	3	46	0	0	A_04_P080282	ENSOCUT00000007233	7820.52	294.427	1.069638e+003	1.070259e+002	1030	23	6.591929e+000	0	0	0	0	0	0	1002.49	1	1	51.4001	23.5926
DATA	217	3	47	0	0	A_04_P016281	ENSOCUT00000005253	7846.2	294.818	5.532753e+002	5.544762e+001	564	23	7.760382e+000	0	0	0	0	0	0	518.311	1	1	52.9257	25.2353
DATA	218	3	48	0	0	A_04_P059892	A_04_P059892	7871.58	294.427	1.736646e+001	4.041584e+000	65.5	22.5	6.620912e+000	0	0	0	0	0	0	16.2594	1	0	57.5363	22.8889
DATA	219	3	49	0	0	A_04_P008236	DN888159	7897.15	294.541	2.061349e+001	4.192953e+000	68	23	6.210156e+000	0	0	0	0	0	0	19.2899	1	1	48.5334	22
DATA	220	3	50	0	0	A_04_P027353	EB377242	7922.32	294.6	3.913786e+002	3.930798e+001	412	22.5	5.758505e+000	0	0	0	0	0	0	366.066	1	1	50.7771	22.5
DATA	221	3	51	0	0	A_04_P095457	ENSOCUT00000013146	7947.89	294.5	3.668659e+000	3.672858e+000	52	23.5	7.561884e+000	0	0	0	0	0	0	3.37713	0	0	56.9804	23.8966
DATA	222	3	52	0	0	A_04_P023007	EB377085	7973.5	294.5	3.940695e+000	3.678136e+000	51	22.5	8.027609e+000	0	0	0	0	0	0	3.68191	1	0	57.5363	24.0435
DATA	223	3	53	0	0	A_04_P008308	DN888081	7998.67	294.5	1.123635e+001	3.827519e+000	59.5	22	7.614376e+000	0	0	0	0	0	0	10.493	1	0	57.5363	22.75
DATA	224	3	54	0	0	A_04_P056733	ENSOCUT00000004937	8024	294.659	2.034264e+001	4.187973e+000	66	22	7.545123e+000	0	0	0	0	0	0	18.9872	1	1	36.5637	21.7358
DATA	225	3	55	0	0	A_04_P024061	ENSOCUT00000016579	8049.08	294.603	2.565332e+004	2.565334e+003	23227	24	7.181859e+000	0	0	0	0	0	0	23930.9	1	1	49.8279	23.8113
DATA	226	3	56	0	1	ETG10_13482	ETG10_13482	8075.12	295.133	3.678161e+000	3.664514e+000	44	22	5.663228e+000	0	0	0	0	0	0	-4.04725	0	0	47.8731	22.4043
DATA	227	3	57	0	0	A_04_P062855	ENSOCUT00000007594	8100.6	294.933	3.789726e+002	3.807424e+001	408	23	6.727414e+000	0	0	0	0	0	0	353.138	1	1	49.1849	22.2128
DATA	228	3	58	0	0	A_04_P027030	EB372750	8125.76	295.296	1.684918e+002	1.724398e+001	195	23	7.105182e+000	0	0	0	0	0	0	156.921	1	1	46.8651	22.4318
DATA	229	3	59	0	0	A_04_P021828	EB378225	8151.26	294.918	2.027489e+002	2.060460e+001	232	23	8.406035e+000	0	0	0	0	0	0	188.693	1	1	47.8731	23.234
DATA	230	3	60	0	0	A_04_P026824	EB372964	8176.34	294.868	5.888187e+003	5.888301e+002	5305	22	7.044803e+000	0	0	0	0	0	0	5476.33	1	1	49.8279	21.4694
DATA	231	3	61	0	0	A_04_P021346	EB378782	8201.86	294.909	1.352154e+004	1.352159e+003	11857.5	23	6.952994e+000	0	0	0	0	0	0	12566.9	1	1	48.8603	23.2979
DATA	232	3	62	0	0	A_04_P014197	D38120	8227.42	294.573	3.693053e+000	3.679351e+000	44	24	7.711638e+000	0	0	0	0	0	0	-2.49578	0	0	65	24.1091
DATA	233	3	63	0	0	A_04_P036502	A_04_P036502	8252.58	294.573	3.695988e+000	3.682276e+000	45	21	5.385124e+000	0	0	0	0	0	0	-0.951032	0	0	57.5363	21.3542
DATA	234	3	64	0	0	A_04_P026353	EB373494	8278.09	294.614	3.699155e+000	3.701362e+000	48	23	6.202423e+000	0	0	0	0	0	0	3.18045	0	0	57.259	22.413
DATA	235	3	65	0	1	ETG04_27747	ETG04_27747	8303.5	294.648	3.702559e+000	3.688822e+000	39	23	6.877311e+000	0	0	0	0	0	0	-7.17882	0	0	57.5363	22.8929
DATA	236	3	66	0	0	A_04_P019697	EB380239	8328.75	294.974	1.000400e+004	1.000407e+003	9191	22	8.104546e+000	0	0	0	0	0	0	9257.62	1	1	49.1849	22.5
DATA	237	3	67	0	0	A_04_P048123	ENSOCUT00000009868	8354.15	295.426	2.620162e+003	2.620422e+002	2453	21	6.195886e+000	0	0	0	0	0	0	2422.23	1	1	46.5243	20.7273
DATA	238	3	68	0	0	A_04_P075267	ENSOCUT00000014560	8379.38	295	6.208574e+003	6.208684e+002	5345	20	7.689086e+000	0	0	0	0	0	0	5732.56	1	1	48.5334	21.02
DATA	239	3	69	0	0	A_04_P098337	ENSOCUT00000005251	8404.84	295.039	3.035965e+003	3.036192e+002	2798.5	23	7.641081e+000	0	0	0	0	0	0	2799.67	1	1	48.2044	23.0769
DATA	240	3	70	0	0	A_04_P001781	NM_001101699	8430.41	295.092	2.314370e+002	2.343922e+001	256	21	6.789535e+000	0	0	0	0	0	0	213.131	1	1	49.1849	20.8367
DATA	241	3	71	0	0	A_04_P041737	ENSOCUT00000012414	8455.69	295.338	2.373524e+002	2.402431e+001	261	20	7.839482e+000	0	0	0	0	0	0	218.264	1	1	48.5334	20.7959
DATA	242	3	72	0	0	A_04_P059843	ENSOCUT00000013005	8480.86	295.321	2.716608e+002	2.741982e+001	285	22	7.544314e+000	0	0	0	0	0	0	249.414	1	1	50.4627	22.5714
DATA	243	3	73	0	0	A_04_P070582	ENSOCUT00000010954	8506.57	295.392	2.305632e+003	2.305933e+002	2197.5	21	7.231847e+000	0	0	0	0	0	0	2113.11	1	1	49.1849	20.6863
DATA	244	3	74	0	0	A_04_P086705	ENSOCUT00000030932	8532.09	295.386	2.202553e+001	4.336255e+000	66.5	21.5	8.076357e+000	0	0	0	0	0	0	20.148	1	1	65	22.8043
DATA	245	3	75	0	0	A_04_P033262	EB374922	8557.5	295.352	4.321912e+005	4.321912e+004	393679	24	7.037074e+000	0	0	0	0	0	0	394538	1	1	57.5363	23.7
DATA	246	3	76	0	0	A_04_P046532	ENSOCUT00000005647	8582.63	295.36	9.895831e+003	9.895902e+002	8916	20	7.064916e+000	0	0	0	0	0	0	9013.9	1	1	48.8603	22
DATA	247	3	77	66	1	DarkCorner	DarkCorner	8607.95	294.969	3.774281e+000	3.760278e+000	38	21	7.163543e+000	0	0	0	0	0	0	-5.3682	0	0	46.1809	21.4923
DATA	248	3	78	66	1	DarkCorner	DarkCorner	8633.81	295.247	3.784117e+000	3.770078e+000	35	22	6.466623e+000	0	0	0	0	0	0	-9.00065	0	0	53.8203	22.2656
DATA	249	3	79	66	1	DarkCorner	DarkCorner	8659.35	295.258	3.794779e+000	3.780700e+000	35	22	6.332313e+000	0	0	0	0	0	0	-7.81554	0	0	54.1152	22.5741
DATA	250	3	80	66	1	DarkCorner	DarkCorner	8684.5	295.538	3.806007e+000	3.791886e+000	38.5	21	6.442752e+000	0	0	0	0	0	0	-5.47928	0	0	50.4627	20.3559
DATA	251	3	81	66	1	DarkCorner	DarkCorner	8709.67	295.077	3.818461e+000	3.804294e+000	40	21.5	5.688457e+000	0	0	0	0	0	0	-5.59277	0	0	49.8279	21.2581
DATA	252	3	82	66	1	DarkCorner	DarkCorner	8735.37	295.361	3.831861e+000	3.817644e+000	35	20	6.078347e+000	0	0	0	0	0	0	-7.76313	0	0	51.7088	20.5283
DATA	253	3	83	66	1	DarkCorner	DarkCorner	8760.57	295.429	3.846123e+000	3.831854e+000	39	22	6.477133e+000	0	0	0	0	0	0	-5.77818	0	0	49.5074	21.7857
DATA	254	3	84	66	1	DarkCorner	DarkCorner	8785.68	295.034	3.861599e+000	3.847272e+000	39	24.5	9.929284e+000	0	0	0	0	0	0	-4.34276	0	0	52.0157	26.45
DATA	255	3	85	66	1	DarkCorner	DarkCorner	8811.5	295.5	3.878394e+000	3.864005e+000	39	24	8.765742e+000	0	0	0	0	0	0	-3.61117	0	0	57.5363	25.5152
DATA	256	4	1	66	1	DarkCorner	DarkCorner	6690.86	300.914	3.795049e+000	3.780969e+000	41	20	7.595503e+000	0	0	0	0	0	0	-5.84474	0	0	50.7771	21.275
DATA	257	4	2	66	1	DarkCorner	DarkCorner	6716.1	300.759	3.776792e+000	3.762779e+000	40	20	5.830258e+000	0	0	0	0	0	0	-6.34284	0	0	53.2255	21.4615
DATA	258	4	3	66	1	DarkCorner	DarkCorner	6741.43	300.807	3.759783e+000	3.745834e+000	39	20	8.433416e+000	0	0	0	0	0	0	-6.50556	0	0	52.0157	20.2593
DATA	259	4	4	66	1	DarkCorner	DarkCorner	6766.99	300.789	3.744066e+000	3.730176e+000	41.5	23	5.285114e+000	0	0	0	0	0	0	-4.91838	0	0	46.8651	23.8919
DATA	260	4	5	66	1	DarkCorner	DarkCorner	6792.16	301.024	3.729701e+000	3.715863e+000	40	23	7.875557e+000	0	0	0	0	0	0	-7.44233	0	0	50.1463	22.0244
DATA	261	4	6	66	1	DarkCorner	DarkCorner	6817.97	301.237	3.716249e+000	3.702462e+000	39	22	7.544552e+000	0	0	0	0	0	0	-7.44375	0	0	52.9257	21.7209
DATA	262	4	7	66	1	DarkCorner	DarkCorner	6843.06	301.5	3.704281e+000	3.690538e+000	38	21.5	7.791144e+000	0	0	0	0	0	0	-8.82037	0	0	48.8603	21.625
DATA	263	4	8	66	1	DarkCorner	DarkCorner	6869.1	301.146	3.693428e+000	3.679725e+000	42	23.5	9.729863e+000	0	0	0	0	0	0	-7.46519	0	0	50.1463	22.7647
DATA	264	4	9	66	1	DarkCorner	DarkCorner	6894.11	300.5	3.684234e+000	3.670566e+000	42	24	7.063400e+000	0	0	0	0	0	0	-7.19484	0	0	56.9804	23.0345
DATA	265	4	10	0	0	A_04_P007297	XM_002718934	6919.5	300.5	4.417178e+002	4.432330e+001	462	28	8.465665e+000	0	0	0	0	0	0	412.169	1	1	57.5363	26.8966
DATA	266	4	11	0	0	A_04_P056782	ENSOCUT00000004056	6944.39	300.64	5.632010e+002	5.643851e+001	572	19	9.685259e+000	0	0	0	0	0	0	526.653	1	1	48.8603	22.7857
DATA	267	4	12	0	0	A_04_P032210	XM_002719787	6970.07	301.117	2.913395e+004	2.913397e+003	27552	26.5	9.806798e+000	0	0	0	0	0	0	27299.1	1	1	44.4243	26.3929
DATA	268	4	13	0	0	A_04_P008233	DN888184	6995.58	300.573	1.982802e+001	4.145506e+000	69	24.5	7.940873e+000	0	0	0	0	0	0	18.6094	1	1	57.5363	24.3333
DATA	269	4	14	0	0	A_04_P062091	NM_001171267	7020.45	300.614	1.830077e+004	1.830081e+003	18875	26	8.827572e+000	0	1	0	0	0	0	17201.6	1	1	38.6789	25.7941
DATA	270	4	15	0	0	A_04_P018659	ENSOCUT00000002389	7046.24	301.235	7.423703e+003	7.423791e+002	7095	21	6.074974e+000	0	0	0	0	0	0	6988.05	1	1	46.1809	21.697
DATA	271	4	16	0	0	A_04_P085964	ENSOCUT00000002332	7071.49	300.926	5.430394e+003	5.430515e+002	5156	22	5.995383e+000	0	0	0	0	0	0	5117.25	1	1	50.4627	22.7692
DATA	272	4	17	0	0	A_04_P009372	EB373933	7097.17	301.323	1.124767e+004	1.124773e+003	10585.5	25	6.505715e+000	0	0	0	0	0	0	10610.4	1	1	45.4864	24.8108
DATA	273	4	18	0	0	A_04_P014445	AY171652	7122.58	300.573	3.672946e+000	3.638172e+000	53	24	6.237245e+000	0	0	0	0	0	0	3.46719	1	0	57.5363	24.75
DATA	274	4	19	0	0	A_04_P081570	A_04_P081570	7148	300.545	1.566345e+002	1.607567e+001	198	23	8.664453e+000	0	0	0	0	0	0	147.96	1	1	55.8519	23.5357
DATA	275	4	20	0	0	A_04_P027156	EB372624	7173.5	300.648	2.289706e+003	2.289991e+002	2216	30	9.948212e+000	0	0	0	0	0	0	2164.12	1	1	57.5363	30.3214
DATA	276	4	21	0	0	A_04_P065687	NM_001171023	7198.58	300.573	1.813382e+003	1.813742e+002	1762.5	25	7.579843e+000	0	0	0	0	0	0	1714.61	1	1	65	24.1667
DATA	277	4	22	0	0	A_04_P054219	ENSOCUT00000011614	7224.42	300.573	1.009570e+002	1.072256e+001	144	25	5.941380e+000	0	0	0	0	0	0	95.4883	1	1	65	23.5
DATA	278	4	23	0	0	A_04_P060687	ENSOCUT00000005027	7249.5	300.648	2.435366e+002	2.462001e+001	280	23	6.003899e+000	0	0	0	0	0	0	230.394	1	1	57.5363	24.2414
DATA	279	4	24	0	0	A_04_P079497	ENSOCUT00000007934	7275	301	1.699044e+001	3.990819e+000	67	23	6.087912e+000	0	0	0	0	0	0	16.0764	1	0	54.9904	23.2963
DATA	280	4	25	0	0	A_04_P083457	A_04_P083457	7300.5	301	2.997259e+005	2.997259e+004	290173	30	1.094142e+001	0	0	0	0	0	0	283608	1	1	54.1152	30.7027
DATA	281	4	26	0	0	A_04_P004873	ENSOCUT00000012021	7325.5	301	1.376282e+005	1.376282e+004	129983	23	9.593922e+000	0	0	0	0	0	0	130220	1	1	54.1152	25.28
DATA	282	4	27	0	0	A_04_P087028	ENSOCUT00000017528	7351.37	301.404	3.624828e+000	3.618218e+000	51	21	8.831761e+000	0	0	0	0	0	0	2.10369	0	0	65	24
DATA	283	4	28	0	0	A_04_P013360	AF014728	7376.5	301.352	3.625547e+000	3.612096e+000	48	26	7.893522e+000	0	0	0	0	0	0	-3.46524	0	0	65	25.6667
DATA	284	4	29	0	0	A_04_P081724	ENSOCUT00000000404	7402	301.722	2.948134e+003	2.948355e+002	2862.5	29	1.116303e+001	0	0	0	0	0	0	2788.26	1	1	47.8731	29.5882
DATA	285	4	30	0	0	A_04_P013024	NM_001170958	7427.16	301.882	1.469770e+004	1.469775e+003	13735	26	1.036276e+001	0	0	0	0	0	0	13897	1	1	46.5243	25.3793
DATA	286	4	31	0	0	A_04_P026626	EB373196	7452.58	301.427	3.628692e+000	3.617767e+000	52.5	21	7.672608e+000	0	0	0	0	0	0	1.28054	0	0	57.5363	23.3143
DATA	287	4	32	0	0	A_04_P067342	ENSOCUT00000004134	7478.07	301.74	6.669304e+003	6.669402e+002	6342.5	23	7.425492e+000	0	0	0	0	0	0	6301.26	1	1	47.8731	24.931
DATA	288	4	33	0	0	A_04_P081432	ENSOCUT00000011917	7503.5	301.352	3.631614e+000	3.621519e+000	48.5	26	9.277989e+000	0	0	0	0	0	0	1.4768	0	0	57.5363	27.4054
DATA	289	4	34	0	0	A_04_P073018	ENSOCUT00000015682	7528.86	301.716	2.711090e+002	2.735145e+001	309	25	7.399324e+000	0	0	0	0	0	0	255.929	1	1	48.5334	25
DATA	290	4	35	0	0	A_04_P051502	A_04_P051502	7554.34	301.578	4.164657e+001	5.518856e+000	89	25	5.071427e+000	0	0	0	0	0	0	39.2955	1	1	51.4001	25.087
DATA	291	4	36	0	0	A_04_P045397	ENSOCUT00000014770	7579.68	301.688	4.679816e+001	5.918285e+000	94.5	26	1.425029e+001	0	0	0	0	1	0	44.1361	1	1	49.8279	31.875
DATA	292	4	37	0	0	A_04_P011826	ENSOCUT00000026185	7604.86	301.722	8.280644e+003	8.280724e+002	7848.5	27	5.435737e+000	0	0	0	0	0	0	7805.82	1	1	47.8731	26.7059
DATA	293	4	38	0	0	A_04_P051517	A_04_P051517	7630.59	301.875	3.598066e+002	3.616295e+001	388.5	27	7.387420e+000	0	0	0	0	0	0	339.011	1	1	50.1463	26.1765
DATA	294	4	39	0	0	A_04_P056177	ENSOCUT00000004884	7655.89	301.5	1.149893e+005	1.149894e+004	107470	29.5	6.058358e+000	0	0	0	0	0	0	108280	1	1	56.9804	28.5
DATA	295	4	40	0	0	A_04_P086777	NM_001168707	7681.27	301.705	4.078887e+002	4.095010e+001	430.5	24.5	6.960489e+000	0	0	0	0	0	0	383.904	1	1	50.1463	24.3214
DATA	296	4	41	0	0	A_04_P097417	ENSOCUT00000011808	7706.54	301.824	1.751212e+002	1.788481e+001	213	25.5	8.117598e+000	0	0	0	0	0	0	164.741	1	1	48.8603	24.6333
DATA	297	4	42	0	0	A_04_P079707	ENSOCUT00000006106	7732.11	301.5	3.647782e+000	3.634248e+000	47.5	24.5	7.563717e+000	0	0	0	0	0	0	-1.31162	0	0	56.9804	24.0789
DATA	298	4	43	0	0	A_04_P027186	EB372580	7757.05	301.756	2.167628e+002	2.197911e+001	244	25	6.687879e+000	0	0	0	0	0	0	203.698	1	1	49.5074	24.0857
DATA	299	4	44	0	0	A_04_P019083	EB383298	7782.89	301.5	3.651628e+000	3.638546e+000	49.5	20	6.685248e+000	0	0	0	0	0	0	0.547175	0	0	65	22.2188
DATA	300	4	45	0	0	A_04_P070823	ENSOCUT00000000063	7808.13	301.731	5.024382e+003	5.024514e+002	4524.5	22	5.763939e+000	0	0	0	0	0	0	4716.54	1	1	49.8279	22.8667
DATA	301	4	46	0	0	A_04_P012381	C84316	7833.58	301.573	3.655405e+000	3.642259e+000	50	25.5	7.224254e+000	0	0	0	0	0	0	0.516526	0	0	65	24.8529
DATA	302	4	47	0	0	A_04_P074599	ENSOCUT00000011314	7858.77	302.214	2.395960e+003	2.396237e+002	2293	21	5.244586e+000	0	0	0	0	0	0	2247.01	1	1	46.8651	22.5455
DATA	303	4	48	0	0	A_04_P059358	NM_001082636	7884.37	302.265	5.061678e+002	5.074786e+001	514	23	7.569180e+000	0	0	0	0	0	0	474.456	1	1	46.5243	22.2609
DATA	304	4	49	0	0	A_04_P007461	DN888937	7909.87	301.883	4.829975e+001	6.052427e+000	94	22	6.244604e+000	0	0	0	0	0	0	45.2468	1	1	48.5334	22.069
DATA	305	4	50	0	0	A_04_P074704	ENSOCUT00000003430	7935.23	302.273	1.992183e+003	1.992518e+002	1904	24	7.311502e+000	0	0	0	0	0	0	1865.42	1	1	45.4864	24.5161
DATA	306	4	51	0	0	A_04_P006990	DN889456	7960.68	302.167	2.102690e+002	2.134152e+001	245	28	9.431631e+000	0	0	0	0	0	0	196.781	1	1	49.1849	27.2069
DATA	307	4	52	0	0	A_04_P001711	NM_001101682	7986	301.545	3.634011e+005	3.634011e+004	341284	26	1.765732e+001	0	0	0	0	1	0	339873	1	1	55.8519	33.069
DATA	308	4	53	0	0	A_04_P018921	EB383832	8011.26	302.222	4.438074e+002	4.453098e+001	439	25	6.353309e+000	0	0	0	0	0	0	414.899	1	1	47.2035	23.6897
DATA	309	4	54	0	0	A_04_P023322	EB376729	8036.58	301.573	6.755780e+000	3.719177e+000	54	24	8.046050e+000	0	0	0	0	0	0	6.31155	1	0	65	25.1034
DATA	310	4	55	0	1	RC1	RC1	8062.42	301.573	3.673034e+000	3.659406e+000	45	25.5	6.469532e+000	0	0	0	0	0	0	-1.66849	0	0	65	26.125
DATA	311	4	56	0	0	A_04_P093863	ENSOCUT00000012055	8087.33	301.643	9.121508e+000	3.773364e+000	57	25	6.790419e+000	0	0	0	0	0	0	8.51206	1	0	51.7088	23.4643
DATA	312	4	57	0	0	A_04_P009856	CU464323	8113	301.681	1.709622e+001	4.042930e+000	64	25	7.778175e+000	0	0	0	0	0	0	15.9443	1	0	58.0869	24.625
DATA	313	4	58	0	0	A_04_P099427	ENSOCUT00000009041	8138.51	301.985	3.679458e+000	3.665857e+000	47	24	8.137115e+000	0	0	0	0	0	0	0.177432	0	0	46.5243	23.8333
DATA	314	4	59	0	0	A_04_P102339	ENSOCUT00000031821	8163.59	302.176	1.504121e+001	3.964502e+000	62	20	6.169433e+000	0	0	0	0	0	0	14.0108	1	0	46.5243	20.5238
DATA	315	4	60	0	0	A_04_P082917	ENSOCUT00000016400	8189.13	302	1.179852e+003	1.180423e+002	1149	23	5.497733e+000	0	0	0	0	0	0	1098.22	1	1	48.5334	21.9259
DATA	316	4	61	0	0	A_04_P001312	NM_001082075	8214.34	302.123	2.987696e+004	2.987698e+003	27782	23	6.553116e+000	0	0	0	0	0	0	27790	1	1	48.5334	23.12
DATA	317	4	62	0	0	A_04_P090792	ENSOCUT00000011871	8240	302.319	3.689921e+000	3.676232e+000	48	24	5.525585e+000	0	0	0	0	0	0	-0.0755993	0	0	58.0869	24.2059
DATA	318	4	63	0	0	A_04_P004992	NM_001253734	8265.5	302.352	5.641171e+005	5.641171e+004	524550	24	5.530220e+000	0	0	0	0	0	0	523867	1	1	57.5363	23.4
DATA	319	4	64	0	0	A_04_P059995	ENSOCUT00000001601	8290.58	302.427	3.696307e+000	3.682593e+000	45.5	25	5.738834e+000	0	0	0	0	0	0	-0.831797	0	0	57.5363	27.25
DATA	320	4	65	0	0	A_04_P074411	ENSOCUT00000017566	8316.38	302.57	1.024935e+003	1.025597e+002	986.5	24.5	8.918086e+000	0	0	0	0	0	0	950.041	1	1	50.4627	26.375
DATA	321	4	66	0	0	A_04_P005853	DN890551	8341.5	302.352	1.184999e+001	3.875736e+000	57	22.5	8.356246e+000	0	0	0	0	0	0	10.9723	1	0	57.5363	24.7273
DATA	322	4	67	0	0	A_04_P029091	A_04_P029091	8367	302.455	4.351253e+002	4.366907e+001	441	22	9.617436e+000	0	0	0	0	0	0	402.443	1	1	65	23.069
DATA	323	4	68	0	0	A_04_P013158	ENSOCUT00000013068	8392.41	302.28	3.205907e+002	3.227175e+001	342	23.5	6.973046e+000	0	0	0	0	0	0	296.138	1	1	48.8603	23.6364
DATA	324	4	69	0	0	A_04_P084544	ENSOCUT00000007226	8417.57	302.605	1.143321e+003	1.143920e+002	1076.5	24.5	7.567875e+000	0	0	0	0	0	0	1054.77	1	1	49.5074	24
DATA	325	4	70	0	0	A_04_P019111	CU464948	8443.42	302.427	6.677853e+001	7.638845e+000	101.5	21.5	7.727429e+000	0	0	0	0	0	0	61.5144	1	1	57.5363	22.35
DATA	326	4	71	0	0	A_04_P063587	ENSOCUT00000014925	8468.58	302.427	3.728806e+000	3.720169e+000	48	20.5	6.423035e+000	0	0	0	0	0	0	1.80805	0	0	57.5363	21.1538
DATA	327	4	72	0	0	A_04_P070492	A_04_P070492	8494	302.455	1.170061e+001	3.900886e+000	55	22	7.412936e+000	0	0	0	0	0	0	10.7433	1	0	55.8519	22.375
DATA	328	4	73	0	0	A_04_P071864	ENSOCUT00000010188	8519.19	302.481	5.429730e+003	5.429858e+002	4831	21.5	6.670289e+000	0	0	0	0	0	0	4976.43	1	1	49.8279	22.1667
DATA	329	4	74	0	0	A_04_P037297	ENSOCUT00000014712	8544.58	302.427	2.656272e+002	2.682409e+001	289	26	5.913998e+000	0	0	0	0	0	0	242.966	1	1	65	25.2414
DATA	330	4	75	0	0	A_04_P055493	ENSOCUT00000009565	8570.33	302.5	3.757572e+000	3.743632e+000	41	28	7.054158e+000	0	0	0	0	0	0	-1.98711	0	0	57.5363	26.7647
DATA	331	4	76	0	0	A_04_P090039	ENSOCUT00000003621	8595.44	302.468	1.507225e+004	1.507229e+003	13911.5	26	1.286320e+001	0	0	0	0	0	0	13724.8	1	1	49.8279	28.375
DATA	332	4	77	66	1	DarkCorner	DarkCorner	8620.99	303.012	3.775548e+000	3.761540e+000	40	21	7.011077e+000	0	0	0	0	0	0	-4.82004	0	0	52.3208	21.2821
DATA	333	4	78	66	1	DarkCorner	DarkCorner	8646.86	302.803	3.786113e+000	3.772066e+000	37	22	5.870339e+000	0	0	0	0	0	0	-6.46974	0	0	48.5334	23.8421
DATA	334	4	79	66	1	DarkCorner	DarkCorner	8671.77	303.12	3.796880e+000	3.782794e+000	36.5	22	5.669209e+000	0	0	0	0	0	0	-6.08948	0	0	50.4627	22.2647
DATA	335	4	80	66	1	DarkCorner	DarkCorner	8697.35	302.942	3.809045e+000	3.794913e+000	38	25	5.248929e+000	0	0	0	0	0	0	-5.5031	0	0	46.1809	22.9143
DATA	336	4	81	66	1	DarkCorner	DarkCorner	8722.99	302.833	3.822175e+000	3.807994e+000	37	21	5.074396e+000	0	0	0	0	0	0	-6.34184	0	0	46.8651	20.9778
DATA	337	4	82	66	1	DarkCorner	DarkCorner	8748.25	303.276	3.835907e+000	3.821676e+000	36	23	6.509317e+000	0	0	0	0	0	0	-8.46604	0	0	48.5334	22.3939
DATA	338	4	83	66	1	DarkCorner	DarkCorner	8773.49	303.25	3.850882e+000	3.836595e+000	38	23	6.882432e+000	0	0	0	0	0	0	-6.10275	0	0	47.8731	23.5135
DATA	339	4	84	66	1	DarkCorner	DarkCorner	8799.06	303.314	3.867181e+000	3.852834e+000	37	23	6.269360e+000	0	0	0	0	0	0	-5.61647	0	0	46.5243	22.5366
DATA	340	4	85	66	1	DarkCorner	DarkCorner	8824.04	303.383	3.884302e+000	3.869891e+000	37	20	6.119006e+000	0	0	0	0	0	0	-6.35751	0	0	49.5074	20.9828
DATA	341	5	1	66	1	DarkCorner	DarkCorner	6678.51	307.757	3.799829e+000	3.785732e+000	39.5	20	7.063095e+000	0	0	0	0	0	0	-4.73736	0	0	49.1849	19.9069
DATA	342	5	2	66	1	DarkCorner	DarkCorner	6703.84	307.305	3.780979e+000	3.766952e+000	42	20.5	6.125252e+000	0	0	0	0	0	0	-4.62598	0	0	50.7771	21.7647
DATA	343	5	3	66	1	DarkCorner	DarkCorner	6729.25	307.099	3.763402e+000	3.749439e+000	40	20	6.305926e+000	0	0	0	0	0	0	-5.99407	0	0	53.2255	21
DATA	344	5	4	66	1	DarkCorner	DarkCorner	6754.01	307.487	3.747239e+000	3.733337e+000	44.5	24	6.679817e+000	0	0	0	0	0	0	-3.75553	0	0	49.1849	23.3438
DATA	345	5	5	66	1	DarkCorner	DarkCorner	6779.89	307.3	3.732122e+000	3.718276e+000	38	22.5	8.413626e+000	0	0	0	0	0	0	-9.03155	0	0	49.8279	22.675
DATA	346	5	6	66	1	DarkCorner	DarkCorner	6805.51	307.93	3.717889e+000	3.704096e+000	39	23	7.792252e+000	0	0	0	0	0	0	-8.28824	0	0	47.8731	22.6889
DATA	347	5	7	66	1	DarkCorner	DarkCorner	6830.18	307.514	3.706035e+000	3.692285e+000	41	22	6.538061e+000	0	0	0	0	0	0	-7.63932	0	0	47.8731	21.7097
DATA	348	5	8	66	1	DarkCorner	DarkCorner	6856.06	307.375	3.694538e+000	3.680831e+000	38.5	22	8.567170e+000	0	0	0	0	0	0	-9.45967	0	0	50.1463	21.7838
DATA	349	5	9	66	1	DarkCorner	DarkCorner	6881.57	307.481	3.684118e+000	3.670450e+000	39	26	1.545693e+001	0	0	0	0	0	0	-7.85832	0	0	50.4627	28.4
DATA	350	5	10	0	0	A_04_P030857	DN889303	6906.5	308	6.118410e+004	6.118411e+003	57140	24	8.232879e+000	0	0	0	0	0	0	57103.4	1	1	54.1152	23.9697
DATA	351	5	11	0	0	A_04_P001991	NM_001082715	6932.28	308.118	2.619972e+003	2.620227e+002	2541	24	7.533723e+000	0	0	0	0	0	0	2450.96	1	1	48.8603	25.9032
DATA	352	5	12	0	0	A_04_P047999	ENSOCUT00000014419	6957.5	308	1.767128e+005	1.767128e+004	166571	24	1.090239e+001	0	0	0	0	0	0	165645	1	1	54.1152	26.1724
DATA	353	5	13	0	0	A_04_P028791	ENSOCUT00000003796	6982.75	308.247	4.600510e+002	4.614874e+001	463	26	5.838950e+000	0	0	0	0	0	0	432.041	1	1	51.4001	25.48
DATA	354	5	14	0	0	A_04_P014198	D38120	7008.5	308.352	3.645837e+000	3.632311e+000	45	21.5	8.577387e+000	0	0	0	0	0	0	-2.4439	0	0	65	23.0938
DATA	355	5	15	0	0	A_04_P039539	A_04_P039539	7033.58	308.427	3.640683e+000	3.627176e+000	47	24	8.250122e+000	0	0	0	0	0	0	-0.91516	0	0	57.5363	25
DATA	356	5	16	0	0	A_04_P084133	ENSOCUT00000007699	7059.09	308.386	3.636200e+000	3.630742e+000	53	23	5.713233e+000	0	0	0	0	0	0	2.27659	0	0	65	22.2222
DATA	357	5	17	0	0	A_04_P023707	EB376354	7084.25	308.373	8.061844e+003	8.061925e+002	7775	23	6.405240e+000	0	0	0	0	0	0	7611.65	1	1	49.1849	22.7931
DATA	358	5	18	0	0	A_04_P049882	ENSOCUT00000015321	7109.91	308.386	3.629065e+000	3.631464e+000	49.5	25	5.700219e+000	0	0	0	0	0	0	3.20416	0	0	65	24.7027
DATA	359	5	19	0	0	A_04_P042444	ENSOCUT00000014191	7135.42	308.427	2.614618e+005	2.614619e+004	245731	24	9.157355e+000	0	0	0	0	0	0	247275	1	1	57.5363	26.2857
DATA	360	5	20	0	0	A_04_P067377	ENSOCUT00000011140	7160.58	308.427	8.193812e+001	8.954070e+000	127.5	25.5	6.355615e+000	0	0	0	0	0	0	77.5393	1	1	57.5363	26.0769
DATA	361	5	21	0	0	A_04_P065742	ENSOCUT00000003173	7186.05	308.477	3.511845e+001	5.035568e+000	82	28	1.349774e+001	0	0	0	0	0	0	33.2496	1	1	55.8519	29.4118
DATA	362	5	22	0	0	A_04_P035757	A_04_P035757	7211.65	308.632	3.620862e+000	3.607428e+000	42	26	6.041467e+000	0	0	0	0	0	0	-6.9655	0	0	46.5243	23.9744
DATA	363	5	23	0	0	A_04_P015607	AY171798	7236.67	308.5	7.372079e+000	3.681181e+000	57	27	9.390384e+000	0	0	0	0	0	0	6.98414	1	0	57.5363	26.4
DATA	364	5	24	0	0	A_04_P094717	ENSOCUT00000004082	7262.14	308.575	3.519759e+002	3.538182e+001	381	23	7.125100e+000	0	0	0	0	0	0	333.511	1	1	48.5334	24.2727
DATA	365	5	25	0	0	A_04_P014091	ENSOCUT00000031602	7287.58	308.427	4.648441e+002	4.662405e+001	489.5	25.5	1.050252e+001	0	0	0	0	0	0	440.475	1	1	57.5363	28
DATA	366	5	26	0	0	A_04_P091137	ENSOCUT00000015453	7313.11	308.5	2.788877e+002	2.812091e+001	312.5	26	9.210501e+000	0	0	0	0	0	0	264.266	1	1	56.9804	28
DATA	367	5	27	0	0	A_04_P031177	ENSOCUT00000016899	7338.5	308.5	3.619626e+000	3.606197e+000	45	23	7.731655e+000	0	0	0	0	0	0	-4.92867	0	0	65	23.6129
DATA	368	5	28	0	0	A_04_P085002	ENSOCUT00000010307	7363.67	308.5	2.197915e+002	2.227312e+001	253.5	25	8.003967e+000	0	0	0	0	0	0	208.216	1	1	57.5363	25.7143
DATA	369	5	29	0	0	A_04_P096633	ENSOCUT00000005416	7388.81	308.519	2.566933e+003	2.567187e+002	2438	27.5	1.327585e+001	0	0	0	0	0	0	2431.23	1	1	49.8279	30.6
DATA	370	5	30	0	0	A_04_P066036	A_04_P066036	7414.58	308.573	2.085413e+002	2.116402e+001	247	25.5	9.522146e+000	0	0	0	0	0	0	197.464	1	1	57.5363	27.1333
DATA	371	5	31	0	0	A_04_P006176	ENSOCUT00000021550	7439.89	308.88	3.053142e+003	3.053355e+002	2933.5	21.5	7.093256e+000	0	0	0	0	0	0	2890.21	1	1	47.8731	22.8333
DATA	372	5	32	0	0	A_04_P022811	EB377296	7465.5	309	4.331452e+003	4.331602e+002	4023	21	9.680868e+000	0	0	0	0	0	0	4098.9	1	1	48.5334	25.1724
DATA	373	5	33	0	0	A_04_P025096	EB374845	7490.51	308.885	1.453841e+003	1.454290e+002	1376	26	6.540371e+000	0	0	0	0	0	0	1375.22	1	1	50.1463	26.9643
DATA	374	5	34	0	0	A_04_P048023	ENSOCUT00000008981	7516.42	308.573	4.621040e+003	4.621181e+002	4315.5	25	8.757301e+000	0	0	0	0	0	0	4368.97	1	1	57.5363	26.0968
DATA	375	5	35	0	0	A_04_P010086	DN885552	7541.58	308.573	4.290958e+000	3.640949e+000	53	23.5	7.837638e+000	0	0	0	0	0	0	4.05507	1	0	57.5363	25
DATA	376	5	36	0	0	A_04_P014196	D38120	7567	308.545	3.630781e+000	3.632441e+000	54	22.5	3.783365e+000	0	0	0	0	0	0	3.12846	0	0	55.8519	23.1364
DATA	377	5	37	0	0	A_04_P056565	ENSOCUT00000004139	7592.42	308.573	1.001583e+001	3.755108e+000	57	27	4.968373e+000	0	0	0	0	0	0	9.45609	1	0	65	27.4483
DATA	378	5	38	0	0	A_04_P018017	DN888386	7617.58	308.573	2.900118e+002	2.922634e+001	327	25.5	6.591478e+000	0	0	0	0	0	0	273.667	1	1	57.5363	25.1875
DATA	379	5	39	0	0	A_04_P093983	ENSOCUT00000009340	7643.42	308.573	3.576765e+003	3.576948e+002	3404	28.5	7.262282e+000	0	0	0	0	0	0	3373.42	1	1	57.5363	28
DATA	380	5	40	0	0	A_04_P089029	ENSOCUT00000010286	7668.5	309	7.200598e+003	7.200689e+002	6734.5	25	6.241119e+000	0	0	0	0	0	0	6788.27	1	1	48.5334	26.4815
DATA	381	5	41	0	0	A_04_P001791	NM_001101690	7693.64	308.726	2.363987e+003	2.364265e+002	2256	25.5	6.990103e+000	0	0	0	0	0	0	2227.34	1	1	51.7088	24.3077
DATA	382	5	42	0	0	A_04_P001161	NM_001082337	7719.39	309.394	5.055770e+001	6.222763e+000	96	25	7.430726e+000	0	0	0	0	0	0	47.6155	1	1	47.2035	25.2353
DATA	383	5	43	0	0	A_04_P071052	ENSOCUT00000006415	7745.24	309.183	3.643572e+000	3.630054e+000	49	25	7.169749e+000	0	0	0	0	0	0	-0.606432	0	0	47.2035	24.303
DATA	384	5	44	0	0	A_04_P024826	XM_002716628	7770.17	309.323	3.710213e+002	3.727947e+001	396	23	6.105177e+000	0	0	0	0	0	0	349.053	1	1	45.4864	23.7813
DATA	385	5	45	0	0	A_04_P078132	ENSOCUT00000008341	7795.47	309.135	2.696278e+003	2.696523e+002	2636.5	23	7.727138e+000	0	0	0	0	0	0	2535.2	1	1	48.8603	24.0313
DATA	386	5	46	0	0	A_04_P087562	A_04_P087562	7821	309	6.773358e+000	3.698500e+000	57	26	7.042023e+000	0	0	0	0	0	0	6.36514	1	0	65	25.4865
DATA	387	5	47	0	0	A_04_P021063	EB379055	7846.5	309	5.212221e+001	6.356214e+000	99.5	21	7.716050e+000	0	0	0	0	0	0	48.9548	1	1	54.1152	23.9118
DATA	388	5	48	0	0	A_04_P067382	ENSOCUT00000017859	7871.5	309.352	3.653106e+000	3.639552e+000	45	23	9.595273e+000	0	0	0	0	0	0	-1.89003	0	0	57.5363	26.5455
DATA	389	5	49	0	0	A_04_P049587	ENSOCUT00000003929	7897.37	309.404	1.943204e+001	4.127524e+000	66	23	7.451750e+000	0	0	0	0	0	0	18.2331	1	1	57.8122	21.8571
DATA	390	5	50	0	0	A_04_P041387	A_04_P041387	7922.5	309.352	1.150785e+001	3.820854e+000	57	23	5.783874e+000	0	0	0	0	0	0	10.7921	1	0	65	23.1034
DATA	391	5	51	0	0	A_04_P019937	EB380123	7947.91	309.386	3.658937e+000	3.657185e+000	52	24.5	7.715020e+000	0	0	0	0	0	0	2.75403	0	0	57.259	24.8077
DATA	392	5	52	0	0	A_04_P021058	EB379058	7973.42	309.427	8.274369e+004	8.274370e+003	79380.5	29	1.099439e+001	0	0	0	0	0	0	77514.6	1	1	57.5363	30.28
DATA	393	5	53	0	0	A_04_P077063	ENSOCUT00000012523	7998.58	309.427	3.662875e+000	3.649679e+000	48	25	1.255143e+001	0	0	0	0	0	0	0.501714	0	0	57.5363	27.3333
DATA	394	5	54	0	0	A_04_P043281	ENSOCUT00000002500	8024.08	309.053	3.665158e+000	3.656521e+000	51	24	6.606862e+000	0	0	0	0	0	0	1.78174	0	0	47.5395	24.5294
DATA	395	5	55	0	0	A_04_P072567	A_04_P072567	8049.5	309.352	9.271316e+004	9.271317e+003	87360	24	7.832327e+000	0	0	0	0	0	0	86708.1	1	1	57.5363	26.3514
DATA	396	5	56	0	0	A_04_P072102	A_04_P072102	8075.13	309.239	5.377394e+000	3.695018e+000	53	24	6.369051e+000	0	0	0	0	0	0	5.02603	1	0	53.8203	22.75
DATA	397	5	57	0	0	A_04_P011966	DN881966	8100.18	309.411	3.269149e+002	3.289548e+001	357	25	6.283745e+000	0	0	0	0	0	0	305.381	1	1	52.6241	24.3214
DATA	398	5	58	0	0	A_04_P043297	ENSOCUT00000009446	8125.52	309.573	7.269193e+001	8.138579e+000	116	23	7.608377e+000	0	0	0	0	0	0	67.8627	1	1	51.4001	23.7714
DATA	399	5	59	0	0	A_04_P072376	A_04_P072376	8150.94	309.519	1.475822e+002	1.520586e+001	179.5	26	7.232112e+000	0	0	0	0	0	0	137.686	1	1	50.4627	25.2
DATA	400	5	60	0	0	A_04_P072592	NM_001082271	8176.26	309.605	7.226658e+003	7.226751e+002	6733	20	7.383213e+000	0	0	0	0	0	0	6737.48	1	1	51.0895	22.3871
DATA	401	5	61	0	0	A_04_P044455	A_04_P044455	8201.89	309.5	7.364017e+002	7.373145e+001	728	23.5	7.441980e+000	0	0	0	0	0	0	686.034	1	1	56.9804	22.3125
DATA	402	5	62	0	0	A_04_P009790	DN886048	8226.87	309.5	2.549839e+004	2.549841e+003	23690.5	26	6.908620e+000	0	0	0	0	0	0	23736.2	1	1	49.8279	26.0645
DATA	403	5	63	0	0	A_04_P050871	ENSOCUT00000009205	8252.58	309.427	9.078593e+001	9.793689e+000	128	22.5	5.369793e+000	0	0	0	0	0	0	84.4395	1	1	57.5363	23.0625
DATA	404	5	64	0	0	A_04_P075023	ENSOCUT00000013859	8278.11	309.5	1.426299e+004	1.426303e+003	13321	26.5	8.962915e+000	0	0	0	0	0	0	13254.2	1	1	56.9804	26.4231
DATA	405	5	65	0	0	A_04_P081573	A_04_P081573	8303.48	309.853	9.581445e+003	9.581516e+002	8729	25	8.702952e+000	0	0	0	0	0	0	8895.75	1	1	49.8279	26.7931
DATA	406	5	66	0	0	A_04_P048007	A_04_P048007	8328.89	309.5	3.697046e+002	3.715358e+001	384	25	8.652026e+000	0	0	0	0	0	0	342.875	1	1	56.9804	26.3704
DATA	407	5	67	0	0	A_04_P013026	NM_001171270	8354.31	309.796	5.915341e+005	5.915341e+004	547177	25.5	9.183346e+000	0	0	0	0	0	0	548020	1	1	53.5237	25.5769
DATA	408	5	68	0	0	A_04_P066960	ENSOCUT00000010693	8379.58	309.573	3.706405e+000	3.692654e+000	41.5	19.5	7.240686e+000	0	0	0	0	0	0	-4.36291	0	0	57.5363	21.0833
DATA	409	5	69	0	0	A_04_P057732	ENSOCUT00000002007	8404.61	309.908	9.074809e+001	9.799054e+000	131	25	7.594836e+000	0	0	0	0	0	0	83.866	1	1	49.1849	25.1923
DATA	410	5	70	0	0	A_04_P073290	ENSOCUT00000001955	8430.38	309.763	1.131518e+003	1.132124e+002	1062.5	24	5.513754e+000	0	0	0	0	0	0	1044.19	1	1	49.1849	23.5172
DATA	411	5	71	0	0	A_04_P071922	ENSOCUT00000010869	8455.54	309.882	1.100042e+004	1.100049e+003	9824.5	22	7.248824e+000	0	0	0	0	0	0	10136.3	1	1	49.8279	22.4545
DATA	412	5	72	0	0	A_04_P007066	A_04_P007066	8481.42	309.573	1.265792e+001	3.924233e+000	56	25.5	8.285238e+000	0	0	0	0	0	0	11.6436	1	0	65	23.75
DATA	413	5	73	0	0	A_04_P000044	NM_001082305	8506.43	309.689	4.799534e+002	4.813936e+001	497	22.5	5.579771e+000	0	0	0	0	0	0	440.722	1	1	48.5334	23.4231
DATA	414	5	74	0	0	A_04_P019218	EB382470	8532.09	309.614	3.742158e+000	3.728438e+000	46	22	5.580881e+000	0	0	0	0	0	0	0.319553	0	0	57.259	22.7097
DATA	415	5	75	0	0	A_04_P017732	DN886565	8557.32	310.222	8.339068e+000	3.827685e+000	53	26.5	6.924407e+000	0	0	0	0	0	0	7.62715	1	0	47.5395	26.1471
DATA	416	5	76	0	0	A_04_P041043	ENSOCUT00000006865	8583.77	309.727	1.088139e+001	3.899691e+000	54	23	6.395248e+000	0	0	0	0	0	0	9.92835	1	0	37.4241	24.5625
DATA	417	5	77	0	0	A_04_P061043	ENSOCUT00000016993	8608.42	309.573	2.067521e+001	4.285499e+000	61	20	8.244419e+000	0	0	0	0	0	0	18.8193	1	1	65	22.4483
DATA	418	5	78	66	1	DarkCorner	DarkCorner	8633.54	310.228	3.777311e+000	3.763297e+000	39	22	7.246480e+000	0	0	0	0	0	0	-5.00893	0	0	49.5074	23.5897
DATA	419	5	79	66	1	DarkCorner	DarkCorner	8659.05	309.986	3.788227e+000	3.774173e+000	39	22	5.750362e+000	0	0	0	0	0	0	-5.05016	0	0	46.8651	23
DATA	420	5	80	66	1	DarkCorner	DarkCorner	8684.25	309.551	3.799942e+000	3.785844e+000	36	25	5.272495e+000	0	0	0	0	0	0	-7.38255	0	0	46.1809	23.4722
DATA	421	5	81	66	1	DarkCorner	DarkCorner	8709.72	309.987	3.812341e+000	3.798197e+000	38	21	5.586569e+000	0	0	0	0	0	0	-6.72341	0	0	49.1849	21.122
DATA	422	5	82	66	1	DarkCorner	DarkCorner	8735.65	310.231	3.826073e+000	3.811878e+000	38	20.5	5.370075e+000	0	0	0	0	0	0	-6.25648	0	0	49.1849	21.5313
DATA	423	5	83	66	1	DarkCorner	DarkCorner	8760.31	311.017	3.839936e+000	3.825690e+000	38	23	7.517030e+000	0	0	0	0	0	0	-5.32509	0	0	42.9674	23.6667
DATA	424	5	84	66	1	DarkCorner	DarkCorner	8786	310.319	3.856086e+000	3.841780e+000	39	22.5	6.612549e+000	0	0	0	0	0	0	-4.64301	0	0	58.0869	23.125
DATA	425	5	85	66	1	DarkCorner	DarkCorner	8811.59	310.349	3.873105e+000	3.858736e+000	37	19	5.384162e+000	0	0	0	0	0	0	-6.37816	0	0	51.4001	20.1026
DATA	426	6	1	66	1	DarkCorner	DarkCorner	6691.27	315.378	3.784749e+000	3.770708e+000	39	22	7.250055e+000	0	0	0	0	0	0	-6.83714	0	0	49.8279	21.3684
DATA	427	6	2	66	1	DarkCorner	DarkCorner	6716.68	315.162	3.766451e+000	3.752478e+000	39	21	6.263364e+000	0	0	0	0	0	0	-5.72687	0	0	46.1809	21.5
DATA	428	6	3	66	1	DarkCorner	DarkCorner	6741.5	315	3.749955e+000	3.736042e+000	44	21.5	6.183032e+000	0	0	0	0	0	0	-3.19209	0	0	54.1152	21.3333
DATA	429	6	4	66	1	DarkCorner	DarkCorner	6767.05	314.814	3.734365e+000	3.720510e+000	39	23	8.369825e+000	0	0	0	0	0	0	-9.21957	0	0	54.1152	23.0556
DATA	430	6	5	66	1	DarkCorner	DarkCorner	6792.48	315.253	3.719737e+000	3.705936e+000	44	22	8.817087e+000	0	0	0	0	0	0	-4.11912	0	0	49.1849	22.45
DATA	431	6	6	66	1	DarkCorner	DarkCorner	6818.91	315.382	3.706059e+000	3.692309e+000	42	22.5	7.910597e+000	0	0	0	0	0	0	-5.52398	0	0	46.5243	22.7059
DATA	432	6	7	66	1	DarkCorner	DarkCorner	6843.42	315.427	3.694550e+000	3.680843e+000	47	25	6.679060e+000	0	0	0	1	0	0	-0.112423	0	0	57.5363	23.1212
DATA	433	6	8	66	1	DarkCorner	DarkCorner	6868.5	315.352	3.683905e+000	3.670237e+000	39	26	1.546257e+001	0	0	0	0	0	0	-7.51516	0	0	57.5363	26.3448
DATA	434	6	9	0	0	A_04_P040280	A_04_P040280	6894	315.455	3.206284e+001	4.866053e+000	80.5	27	1.498258e+001	0	0	0	0	0	0	29.9295	1	1	55.8519	30.6471
DATA	435	6	10	0	0	A_04_P088994	ENSOCUT00000012941	6919.06	315.506	1.430900e+004	1.430905e+003	12897	27	9.015155e+000	0	0	0	0	0	0	13388.9	1	1	50.4627	27.3889
DATA	436	6	11	0	0	A_04_P000481	NM_001082013	6944.58	315.427	4.464409e+002	4.479254e+001	466	24	9.391223e+000	0	0	0	0	0	0	418.638	1	1	57.5363	25.1515
DATA	437	6	12	0	0	A_04_P048092	A_04_P048092	6970.42	315.427	6.009576e+000	3.685885e+000	54	27.5	1.028905e+001	0	0	0	0	0	0	5.64643	1	0	65	28.7692
DATA	438	6	13	0	0	A_04_P069258	ENSOCUT00000012637	6995.58	315.427	3.643892e+000	3.630372e+000	49	23	8.882522e+000	0	0	0	0	0	0	-1.26331	0	0	57.5363	24.0625
DATA	439	6	14	0	0	A_04_P052428	ENSOCUT00000000363	7020.98	315.7	5.866017e+003	5.866129e+002	5392	24	8.086886e+000	0	0	0	0	0	0	5529.62	1	1	50.1463	23.9091
DATA	440	6	15	0	0	A_04_P076484	ENSOCUT00000000392	7046.42	315.427	4.904133e+000	3.653118e+000	56	21	6.097322e+000	0	0	0	0	0	0	4.62881	1	0	57.5363	21.9655
DATA	441	6	16	0	0	A_04_P091882	ENSOCUT00000012708	7071.44	315.813	1.539816e+002	1.581697e+001	192	21	6.276632e+000	0	0	0	0	0	0	145.512	1	1	49.1849	22.4091
DATA	442	6	17	0	0	A_04_P015151	AY175598	7096.79	315.127	9.545988e+000	3.736596e+000	58	26	8.035437e+000	0	0	0	0	0	0	9.02864	1	0	45.1352	23.9444
DATA	443	6	18	0	0	A_04_P069157	ENSOCUT00000017728	7122.5	315.5	5.287121e+001	6.401628e+000	96	25	6.717655e+000	0	0	0	0	0	0	50.0513	1	1	57.5363	25.4242
DATA	444	6	19	0	0	A_04_P061788	ENSOCUT00000001818	7147.89	315.5	5.588166e+003	5.588282e+002	5189	25	1.072647e+001	0	0	0	0	0	0	5293.74	1	1	56.9804	28.1667
DATA	445	6	20	0	0	A_04_P036370	ENSOCUT00000016488	7173.5	315.5	2.850352e+005	2.850352e+004	270000	26	9.082318e+000	0	0	0	0	0	0	270167	1	1	57.5363	27.1667
DATA	446	6	21	0	0	A_04_P013965	ENSOCUT00000007455	7198.55	315.878	1.460583e+001	3.887873e+000	62	25	7.904100e+000	0	0	0	0	0	0	13.8507	1	0	48.8603	24.0938
DATA	447	6	22	0	0	A_04_P046068	ENSOCUT00000008715	7224.33	315.5	3.615623e+000	3.612939e+000	51	25.5	6.460223e+000	0	0	0	0	0	0	2.63925	0	0	57.5363	23.7
DATA	448	6	23	0	0	A_04_P026469	EB373378	7249.4	316.053	2.487335e+002	2.513268e+001	286	27	8.250344e+000	0	0	0	0	0	0	236.005	1	1	49.1849	26.5455
DATA	449	6	24	0	0	A_04_P004494	NM_001082360	7275	315.545	7.562811e+002	7.571380e+001	763	23	8.213005e+000	0	0	0	0	0	0	717.59	1	1	55.8519	23.8649
DATA	450	6	25	0	0	A_04_P101388	ENSOCUT00000010314	7299.82	315.958	3.275691e+004	3.275693e+003	31019	25.5	1.129404e+001	0	0	0	0	0	0	31084.3	1	1	46.8651	28.8438
DATA	451	6	26	0	0	A_04_P096560	A_04_P096560	7325.58	315.573	3.614548e+000	3.607980e+000	51.5	23	6.027407e+000	0	0	0	0	0	0	2.1073	0	0	57.5363	24.1563
DATA	452	6	27	0	0	A_04_P033413	ENSOCUT00000009147	7350.82	316.014	1.934437e+002	1.967674e+001	232.5	22.5	7.599777e+000	0	0	0	0	0	0	183.535	1	1	46.8651	23.8571
DATA	453	6	28	0	0	A_04_P017600	DN884264	7376.5	315.648	1.520620e+005	1.520620e+004	144864	27	7.948469e+000	0	0	0	0	0	0	144235	1	1	57.5363	26.1667
DATA	454	6	29	0	0	A_04_P008243	DN888156	7402	315.545	3.616619e+000	3.603202e+000	51	27	1.375116e+001	0	0	0	0	1	0	-0.749101	0	0	55.8519	31.6389
DATA	455	6	30	0	0	A_04_P066693	ENSOCUT00000000232	7427.42	315.573	2.123381e+002	2.153753e+001	252.5	26	8.858647e+000	0	0	0	0	0	0	201.295	1	1	57.5363	25.6286
DATA	456	6	31	0	0	A_04_P101792	ENSOCUT00000007965	7452.58	315.573	6.596442e+000	3.665331e+000	56	23	1.003328e+001	0	0	0	0	0	0	6.25126	1	0	57.5363	24.4
DATA	457	6	32	0	0	A_04_P008602	ENSOCUT00000005774	7477.87	316.357	4.235704e+003	4.235858e+002	4003	29.5	9.831921e+000	0	0	0	0	1	0	4013.13	1	1	46.5243	31.1667
DATA	458	6	33	0	0	A_04_P067007	ENSOCUT00000017676	7503.22	316.406	9.735211e+003	9.735277e+002	9147	26	8.871847e+000	0	0	0	0	0	0	9219.92	1	1	46.5243	27.5
DATA	459	6	34	0	0	A_04_P013120	D17403	7528.91	315.614	5.704836e+005	5.704836e+004	542899	25.5	1.294147e+001	0	0	0	0	0	0	539965	1	1	57.259	29.9667
DATA	460	6	35	0	0	A_04_P037293	XM_002723336	7554.5	315.648	4.439390e+001	5.722928e+000	94	24	6.247955e+000	0	0	0	0	0	0	41.9995	1	1	57.5363	24.4138
DATA	461	6	36	0	0	A_04_P026842	ENSOCUT00000010510	7579.5	316.179	7.002402e+003	7.002495e+002	6578	25.5	4.703933e+000	0	0	0	0	0	0	6622.22	1	1	49.1849	26.1429
DATA	462	6	37	0	0	A_04_P039282	A_04_P039282	7605	316	3.509220e+001	5.038082e+000	82	25	5.419248e+000	0	0	0	0	0	0	33.1691	1	1	54.9904	25.9444
DATA	463	6	38	0	0	A_04_P098805	ENSOCUT00000010658	7630.21	316.093	5.078062e+003	5.078191e+002	4781	24	6.148083e+000	0	0	0	0	0	0	4797.41	1	1	48.2044	25.2051
DATA	464	6	39	0	0	A_04_P089519	ENSOCUT00000015960	7655.61	316.291	7.420505e+003	7.420594e+002	6905	28	6.333117e+000	0	0	0	0	0	0	7006.98	1	1	50.4627	27.4138
DATA	465	6	40	0	0	A_04_P076916	ENSOCUT00000010857	7681.09	316.299	1.515179e+001	3.924658e+000	62	25	6.076532e+000	0	0	0	0	0	0	14.2998	1	0	49.5074	25.5
DATA	466	6	41	0	0	A_04_P099663	ENSOCUT00000011170	7706.81	316.357	1.746524e+003	1.746900e+002	1711	24.5	7.207677e+000	0	0	0	0	0	0	1647.45	1	1	51.4001	24.7188
DATA	467	6	42	0	0	A_04_P040522	ENSOCUT00000010493	7731.85	316.658	8.543794e+001	9.280623e+000	129	25	7.222759e+000	0	0	0	0	0	0	80.5529	1	1	50.1463	24.0556
DATA	468	6	43	0	0	A_04_P057280	ENSOCUT00000012295	7757.25	316.373	8.717008e+002	8.724547e+001	868	24	7.626761e+000	0	0	0	0	0	0	821.374	1	1	49.1849	23.8966
DATA	469	6	44	0	0	A_04_P003882	NM_001082638	7782.73	316.438	3.641597e+000	3.628087e+000	48	23.5	6.124804e+000	0	0	0	0	0	0	-0.443263	0	0	50.7771	24.4286
DATA	470	6	45	0	0	A_04_P076797	ENSOCUT00000008225	7808.18	316.455	2.962464e+003	2.962686e+002	2839	24.5	6.078784e+000	0	0	0	0	0	0	2788.46	1	1	52.6241	24.375
DATA	471	6	46	0	0	A_04_P074992	NM_001171040	7833.52	316.761	4.319850e+001	5.643665e+000	85.5	26	7.467577e+000	0	0	0	0	0	0	40.6416	1	1	47.5395	26
DATA	472	6	47	0	0	A_04_P066862	A_04_P066862	7859.27	316.835	6.973368e+001	7.863316e+000	111.5	21	7.790710e+000	0	0	0	0	0	0	65.5712	1	1	50.1463	22.1852
DATA	473	6	48	0	0	A_04_P057626	ENSOCUT00000002996	7884.42	316.427	4.297946e+005	4.297946e+004	402667	31.5	2.063437e+001	0	0	0	0	1	0	403895	1	1	57.5363	36.4091
DATA	474	6	49	0	0	A_04_P056200	NM_001082077	7909.67	316.5	2.398899e+001	4.357572e+000	72.5	26.5	6.328081e+000	0	0	0	0	0	0	22.5316	1	1	57.5363	24.7308
DATA	475	6	50	0	0	A_04_P006601	ENSOCUT00000000681	7935.42	316.427	2.895236e+004	2.895238e+003	23661.5	24	6.756314e+000	0	1	0	0	0	0	27178.2	1	1	57.5363	24.8276
DATA	476	6	51	0	0	A_04_P007731	ENSOCUT00000020927	7960.58	316.427	1.784430e+001	4.055503e+000	64.5	26.5	6.769497e+000	0	0	0	0	0	0	16.7418	1	0	57.5363	27.5
DATA	477	6	52	0	0	A_04_P025521	ENSOCUT00000016741	7986.11	316.5	4.650976e+000	3.673365e+000	50	29	1.745397e+001	0	0	0	0	1	0	4.36125	1	0	56.9804	34.5556
DATA	478	6	53	0	0	A_04_P005101	ENSOCUT00000012748	8011.39	316.587	3.326726e+002	3.346643e+001	366.5	25	7.113529e+000	0	0	0	0	0	0	311.78	1	1	49.5074	24.5333
DATA	479	6	54	0	0	A_04_P082477	ENSOCUT00000006732	8036.67	316.5	3.661497e+000	3.647912e+000	47	24	6.433829e+000	0	0	0	0	0	0	-0.0369623	0	0	65	25.3438
DATA	480	6	55	0	0	A_04_P093962	NM_001082183	8062.33	316.5	4.410693e+001	5.725145e+000	90.5	24	6.964689e+000	0	0	0	0	0	0	41.2882	1	1	57.5363	24.9
DATA	481	6	56	0	0	A_04_P008430	DN887893	8087.53	316.827	8.861184e+001	9.584270e+000	132	25	7.223900e+000	0	0	0	0	0	0	82.9037	1	1	51.0895	24.5517
DATA	482	6	57	0	0	A_04_P003313	NM_001082118	8113	316.545	3.668160e+000	3.655393e+000	48	24.5	7.086484e+000	0	0	0	0	0	0	0.733368	0	0	55.8519	24.3056
DATA	483	6	58	0	0	A_04_P027556	EB373900	8138.55	317.038	3.670286e+000	3.656669e+000	47.5	21.5	6.179767e+000	0	0	0	0	0	0	-0.63677	0	0	49.5074	22.0625
DATA	484	6	59	0	0	A_04_P062323	ENSOCUT00000016241	8163.58	316.573	3.673060e+000	3.663028e+000	48	23	6.904311e+000	0	0	0	0	0	0	1.51493	0	0	57.5363	23.1481
DATA	485	6	60	0	0	A_04_P007290	DN889133	8189.42	316.573	5.105157e+001	6.282825e+000	94.5	21.5	6.397234e+000	0	0	0	0	0	0	47.6317	1	1	57.5363	21.4643
DATA	486	6	61	0	0	A_04_P101582	XM_002710586	8214.66	316.905	2.515948e+003	2.516214e+002	2331.5	24	7.704874e+000	0	0	0	0	0	0	2345.73	1	1	48.8603	23.4286
DATA	487	6	62	0	0	A_04_P066044	A_04_P066044	8240	316.545	4.883320e+001	6.107432e+000	89.5	24	5.643322e+000	0	0	0	0	0	0	45.4896	1	1	55.8519	23.8684
DATA	488	6	63	0	0	A_04_P099407	ENSOCUT00000016289	8265.42	316.573	1.588128e+002	1.630008e+001	195.5	23.5	4.724251e+000	0	0	0	0	0	0	147.81	1	1	57.5363	23.4375
DATA	489	6	64	0	0	A_04_P000976	NM_001099954	8290.49	316.937	9.004276e+003	9.004351e+002	8008	24.5	7.643791e+000	0	0	0	0	0	0	8373.17	1	1	50.4627	24.4167
DATA	490	6	65	0	0	A_04_P077553	ENSOCUT00000015167	8315.95	316.96	3.645362e+004	3.645364e+003	32988.5	27.5	8.542023e+000	0	0	0	0	0	0	33864.5	1	1	46.8651	28.6154
DATA	491	6	66	0	0	A_04_P014328	AF029955	8341.5	316.648	1.280380e+001	3.898501e+000	57	25	8.888108e+000	0	0	0	0	0	0	11.8809	1	0	57.5363	25.9615
DATA	492	6	67	0	0	A_04_P091809	ENSOCUT00000004666	8366.91	316.614	1.684354e+003	1.684758e+002	1633	24	9.366642e+000	0	0	0	0	0	0	1561.1	1	1	65	24.6552
DATA	493	6	68	0	0	A_04_P099244	ENSOCUT00000016549	8392.31	317	1.217474e+002	1.272195e+001	158	23	7.511435e+000	0	0	0	0	0	0	112.702	1	1	49.1849	21.963
DATA	494	6	69	0	0	A_04_P018016	DN888386	8417.66	317.38	3.023573e+002	3.046078e+001	324	25	7.113126e+000	0	0	0	0	0	0	279.526	1	1	47.5395	24.1786
DATA	495	6	70	0	0	A_04_P076621	XM_002717518	8443.37	316.596	3.156231e+001	4.864726e+000	73	24	5.746283e+000	0	0	0	0	0	0	29.132	1	1	57.8122	22.7391
DATA	496	6	71	0	0	A_04_P093604	ENSOCUT00000014968	8468.41	317.092	1.215672e+003	1.216237e+002	1165.5	24	8.482846e+000	0	0	0	0	0	0	1120.37	1	1	49.1849	23.9063
DATA	497	6	72	0	0	A_04_P043735	ENSOCUT00000013047	8493.93	317.17	2.371579e+004	2.371582e+003	21260.5	26	7.253265e+000	0	0	0	0	0	0	21818.7	1	1	51.7088	24.8788
DATA	498	6	73	0	0	A_04_P055390	ENSOCUT00000004373	8519.51	317.068	5.548639e+000	3.762139e+000	49	23	6.370294e+000	0	0	0	0	0	0	5.09505	1	0	48.5334	23.75
DATA	499	6	74	0	0	A_04_P074032	ENSOCUT00000010694	8544.86	317.177	1.236381e+002	1.291378e+001	159	24	6.910616e+000	0	0	0	0	0	0	113.302	1	1	50.4627	24.8571
DATA	500	6	75	0	0	A_04_P033740	A_04_P033740	8570.37	317.404	1.579722e+001	4.056853e+000	59	22	6.259568e+000	0	0	0	0	0	0	14.4451	1	0	57.8122	23.7692
DATA	501	6	76	0	0	A_04_P001606	NM_001082379	8595.5	317.352	2.631692e+005	2.631692e+004	247320	24	1.090213e+001	0	0	0	0	0	0	240077	1	1	57.5363	27.8529
DATA	502	6	77	0	0	A_04_P018689	EB384510	8620.91	317.386	3.736049e+001	5.297039e+000	78.5	22	7.251400e+000	0	0	0	0	0	0	33.9951	1	1	65	23.129
DATA	503	6	78	66	1	DarkCorner	DarkCorner	8646.71	317.373	3.779663e+000	3.765640e+000	42	22	6.706695e+000	0	0	0	0	0	0	-3.25306	0	0	48.5334	23.6154
DATA	504	6	79	66	1	DarkCorner	DarkCorner	8672.14	317.416	3.790948e+000	3.776883e+000	36	25	5.034458e+000	0	0	0	0	0	0	-8.73875	0	0	50.1463	24.5938
DATA	505	6	80	66	1	DarkCorner	DarkCorner	8697.42	317.711	3.802951e+000	3.788842e+000	37	22	5.126185e+000	0	0	0	0	0	0	-6.8471	0	0	51.4001	22
DATA	506	6	81	66	1	DarkCorner	DarkCorner	8722.9	317.457	3.816236e+000	3.802077e+000	37.5	22.5	5.764242e+000	0	0	0	0	0	0	-6.54543	0	0	47.8731	22.5714
DATA	507	6	82	66	1	DarkCorner	DarkCorner	8747.89	317.5	3.830146e+000	3.815936e+000	37	22	7.483983e+000	0	0	0	0	0	0	-5.02962	0	0	65	23.52
DATA	508	6	83	66	1	DarkCorner	DarkCorner	8773.86	317.226	3.845833e+000	3.831564e+000	35	23	6.008541e+000	0	0	0	0	0	0	-7.34638	0	0	51.4001	23.4444
DATA	509	6	84	66	1	DarkCorner	DarkCorner	8798.39	317.289	3.861638e+000	3.847311e+000	36	21.5	7.821014e+000	0	0	0	0	0	0	-7.85108	0	0	51.0895	22.5556
DATA	510	6	85	66	1	DarkCorner	DarkCorner	8824.27	317.1	3.879655e+000	3.865261e+000	38	20	5.457970e+000	0	0	0	0	0	0	-5.25888	0	0	49.8279	19.9604
DATA	511	7	1	66	1	DarkCorner	DarkCorner	6678.73	322.805	3.789367e+000	3.775308e+000	40	20	7.390483e+000	0	0	0	0	0	0	-5.15432	0	0	51.4001	19.9027
DATA	512	7	2	66	1	DarkCorner	DarkCorner	6703.05	322.924	3.770886e+000	3.756896e+000	40	22	6.061092e+000	0	0	0	0	0	0	-6.04008	0	0	49.1849	22
DATA	513	7	3	66	1	DarkCorner	DarkCorner	6728.91	322.679	3.752997e+000	3.739073e+000	45.5	22	6.338410e+000	0	0	0	0	0	0	-3.09071	0	0	50.1463	21.6667
DATA	514	7	4	66	1	DarkCorner	DarkCorner	6754.5	322.5	4.854483e+000	3.754360e+000	48	24	8.331243e+000	0	0	0	1	0	0	4.45543	1	0	57.5363	23.775
DATA	515	7	5	66	1	DarkCorner	DarkCorner	6779.61	322.853	3.721683e+000	3.707876e+000	44	20	6.124123e+000	0	0	0	0	0	0	-3.74825	0	0	49.1849	20.5366
DATA	516	7	6	66	1	DarkCorner	DarkCorner	6805.38	323.052	3.707668e+000	3.693912e+000	41	23	8.801687e+000	0	0	0	0	0	0	-4.91754	0	0	49.1849	22.5
DATA	517	7	7	66	1	DarkCorner	DarkCorner	6830.73	322.922	3.695294e+000	3.681584e+000	41.5	23	6.409421e+000	0	0	0	0	0	0	-7.02839	0	0	49.5074	22.9143
DATA	518	7	8	66	1	DarkCorner	DarkCorner	6855.89	322.5	3.684315e+000	3.670646e+000	41	20	7.391887e+000	0	0	0	0	0	0	-6.55031	0	0	65	21.16
DATA	519	7	9	0	0	A_04_P013029	NM_001171270	6881.42	322.573	5.854303e+005	5.854303e+004	545012	28	2.073778e+001	0	0	1	0	1	0	546491	1	1	57.5363	33.5938
DATA	520	7	10	0	0	A_04_P044984	A_04_P044984	6906.58	322.573	3.664676e+000	3.661144e+000	49.5	24	7.393380e+000	0	0	0	0	0	0	2.5387	0	0	65	24.4
DATA	521	7	11	0	0	A_04_P020071	EB379986	6932.11	322.5	2.695743e+002	2.720244e+001	302	23.5	8.457691e+000	0	0	0	0	0	0	252.855	1	1	56.9804	24.8056
DATA	522	7	12	0	0	A_04_P050644	ENSOCUT00000012339	6957.58	322.573	4.897644e+001	6.099310e+000	94	24	8.318358e+000	0	0	0	0	0	0	46.0342	1	1	57.5363	24.4848
DATA	523	7	13	0	0	A_04_P042347	A_04_P042347	6982.95	322.523	6.354931e+000	3.683824e+000	55.5	23	7.958018e+000	0	0	0	0	0	0	5.98403	1	0	55.8519	25.4828
DATA	524	7	14	0	0	A_04_P099047	XM_002717077	7008.43	323.279	2.772275e+003	2.772512e+002	2686	24	8.377884e+000	0	0	0	0	0	0	2615.09	1	1	46.8651	23.4118
DATA	525	7	15	0	0	A_04_P027043	EB372740	7033.58	322.573	1.475952e+001	3.907072e+000	63	25	7.508833e+000	0	0	0	0	0	0	13.9405	1	0	65	23.8485
DATA	526	7	16	0	0	A_04_P070838	A_04_P070838	7058.95	323.013	7.913807e+001	8.699459e+000	124	21	5.807519e+000	0	0	0	0	0	0	74.8453	1	1	48.5334	23
DATA	527	7	17	0	0	A_04_P071410	ENSOCUT00000007212	7084.33	323.192	4.162045e+002	4.177662e+001	441.5	25.5	8.584670e+000	0	0	0	0	0	0	394.061	1	1	47.8731	24.4
DATA	528	7	18	0	0	A_04_P038562	ENSOCUT00000006662	7109.91	322.614	4.048082e+002	4.064110e+001	430	23	6.483057e+000	0	0	0	0	0	0	383.58	1	1	57.259	22.5676
DATA	529	7	19	0	0	A_04_P002076	NM_001101717	7134.91	322.907	4.542091e+003	4.542234e+002	4233	25	7.115258e+000	0	0	0	0	0	0	4307.34	1	1	47.5395	26.5758
DATA	530	7	20	0	0	A_04_P082797	ENSOCUT00000011430	7160.5	322.648	4.831058e+001	6.025451e+000	95	25	8.472917e+000	0	0	0	0	0	0	45.8401	1	1	57.5363	25.375
DATA	531	7	21	0	0	A_04_P020081	EB379981	7186	323	2.840069e+001	4.584596e+000	77	27	1.012095e+001	0	0	0	0	0	0	26.9633	1	1	54.9904	25.9143
DATA	532	7	22	0	0	A_04_P031460	A_04_P031460	7211.61	323.307	3.610815e+000	3.597419e+000	49	26	7.777205e+000	0	0	0	0	0	0	-1.67991	0	0	47.8731	24.5278
DATA	533	7	23	0	0	A_04_P032876	ENSOCUT00000001571	7236.5	323	1.650891e+005	1.650892e+004	159132	31	9.284130e+000	0	0	0	0	0	0	156832	1	1	54.1152	29.1515
DATA	534	7	24	0	0	A_04_P037047	A_04_P037047	7262.32	323.42	1.135351e+002	1.190933e+001	163	25	9.296229e+000	0	0	0	0	0	0	107.882	1	1	51.0895	25.125
DATA	535	7	25	0	0	A_04_P033093	XR_085150	7287.32	323.253	2.479617e+004	2.479619e+003	23477.5	24	7.407060e+000	0	0	0	0	0	0	23562.4	1	1	49.1849	23.6897
DATA	536	7	26	0	0	A_04_P085142	ENSOCUT00000010262	7313.09	323.386	5.088190e+000	3.631515e+000	55	25	1.086587e+001	0	0	0	0	0	0	4.83507	1	0	65	28.1429
DATA	537	7	27	0	0	A_04_P040353	ENSOCUT00000001081	7338.82	323.299	3.609481e+000	3.596090e+000	44	24	6.092150e+000	0	0	0	0	0	0	-4.37722	0	0	49.5074	24.1667
DATA	538	7	28	0	0	A_04_P098947	ENSOCUT00000007659	7363.58	323.427	3.609958e+000	3.596565e+000	44	26.5	7.474785e+000	0	0	0	0	0	0	-4.15153	0	0	65	25.7
DATA	539	7	29	0	0	A_04_P055689	A_04_P055689	7389.06	323.611	9.534434e+003	9.534501e+002	8859	26.5	1.166082e+001	0	0	0	0	0	0	9056.23	1	1	48.2044	28.6563
DATA	540	7	30	0	0	A_04_P005456	DN890902	7414.8	323.598	7.650840e+000	3.678688e+000	56	24.5	7.561807e+000	0	0	0	0	0	0	7.26507	1	0	51.4001	24.9706
DATA	541	7	31	0	0	A_04_P017734	DN886565	7440	323.455	1.167042e+001	3.783962e+000	61	23	8.764706e+000	0	0	0	0	0	0	11.0781	1	0	55.8519	24.4848
DATA	542	7	32	0	0	A_04_P008316	DN888049	7465.42	323.427	6.003505e+005	6.003505e+004	569111	23.5	1.537067e+001	0	0	0	0	0	0	569671	1	1	57.5363	29.8667
DATA	543	7	33	0	0	A_04_P022293	EB377796	7490.67	323.685	5.871410e+003	5.871520e+002	5449.5	26	7.253571e+000	0	0	0	0	0	0	5569.41	1	1	48.2044	27.2857
DATA	544	7	34	0	0	A_04_P050322	ENSOCUT00000011011	7516.42	323.427	6.267302e+003	6.267406e+002	6034	27	1.217625e+001	0	0	0	0	0	0	5942.05	1	1	57.5363	29.7353
DATA	545	7	35	0	0	A_04_P065562	ENSOCUT00000017936	7541.58	323.427	9.936233e+002	9.942773e+001	951	24	1.195380e+001	0	0	0	0	0	0	941.631	1	1	65	26.32
DATA	546	7	36	0	0	A_04_P097122	ENSOCUT00000008283	7567	323.455	1.514463e+003	1.514893e+002	1516	24	6.272121e+000	0	0	0	0	0	0	1434.54	1	1	55.8519	24.6857
DATA	547	7	37	0	0	A_04_P005596	DN890778	7592.5	323.5	5.500651e+004	5.500652e+003	50664	28	5.281252e+000	0	0	0	0	0	0	52077.9	1	1	57.5363	26.9655
DATA	548	7	38	0	0	A_04_P034207	ENSOCUT00000006125	7617.67	323.5	3.624240e+000	3.610794e+000	47	25	6.334275e+000	0	0	0	0	0	0	-1.32311	0	0	57.5363	25.3421
DATA	549	7	39	0	0	A_04_P031362	AY171637	7643.33	323.5	3.626157e+000	3.612703e+000	49	24	6.204624e+000	0	0	0	0	0	0	-0.00537991	0	0	57.5363	25.1429
DATA	550	7	40	0	0	A_04_P088502	ENSOCUT00000010786	7668.06	323.711	5.524898e+003	5.525016e+002	5057	24	6.134076e+000	0	0	0	0	0	0	5222.83	1	1	51.4001	24.7576
DATA	551	7	41	0	0	A_04_P033276	DN889430	7693.89	323.5	3.630016e+000	3.628840e+000	54	25	7.619223e+000	0	0	0	0	0	0	2.81948	0	0	56.9804	24.0541
DATA	552	7	42	0	0	A_04_P049257	ENSOCUT00000002197	7719.25	323.753	2.476495e+002	2.502789e+001	276	24	6.810055e+000	0	0	0	0	0	0	233.857	1	1	49.5074	23.3448
DATA	553	7	43	0	0	A_04_P094117	ENSOCUT00000010101	7744.4	323.646	4.873369e+001	6.070971e+000	96	22	8.479038e+000	0	0	0	0	0	0	45.9938	1	1	50.7771	23.5862
DATA	554	7	44	0	0	A_04_P052228	ENSOCUT00000001495	7769.97	323.571	1.092411e+001	3.783526e+000	59	24.5	6.002094e+000	0	0	0	0	0	0	10.3042	1	0	47.8731	24.6071
DATA	555	7	45	0	0	A_04_P097293	ENSOCUT00000009195	7795.44	323.734	2.399247e+002	2.426466e+001	269	27	6.182733e+000	0	0	0	0	0	0	226.192	1	1	50.7771	27.1786
DATA	556	7	46	66	-1	(-)3xSLv1	NegativeControl	7821	323.545	3.639878e+000	3.626374e+000	42	24	6.708204e+000	0	0	0	0	0	0	-6.91804	0	0	65	24
DATA	557	7	47	0	0	A_04_P004003	ENSOCUT00000008066	7846.42	323.573	3.641844e+000	3.631731e+000	52	26	7.829638e+000	0	0	0	0	0	0	1.47924	0	0	57.5363	24.6452
DATA	558	7	48	0	0	A_04_P004724	NM_001082712	7871.58	323.573	2.746855e+001	4.552387e+000	76	28.5	8.481758e+000	0	0	0	0	0	0	25.8533	1	1	57.5363	27.125
DATA	559	7	49	0	0	A_04_P013450	ENSOCUT00000003533	7897.42	323.573	1.051766e+003	1.052393e+002	1055	25	8.522443e+000	0	0	0	0	0	0	989.368	1	1	57.5363	25.8182
DATA	560	7	50	0	0	A_04_P024298	ENSOCUT00000024597	7922.37	324.265	9.606934e+003	9.607002e+002	9088	23	4.531837e+000	0	0	0	0	0	0	9033.23	1	1	46.5243	23.913
DATA	561	7	51	0	0	A_04_P030477	A_04_P030477	7947.91	323.614	1.058798e+002	1.119499e+001	148	22.5	4.947342e+000	0	0	0	0	0	0	99.4903	1	1	65	23.4286
DATA	562	7	52	0	0	A_04_P050374	ENSOCUT00000015082	7973.39	323.948	2.229894e+001	4.267085e+000	67.5	26	5.032750e+000	0	0	0	0	0	0	20.9428	1	1	49.1849	25.8571
DATA	563	7	53	0	0	A_04_P002016	NM_001082323	7998.44	324.027	3.647017e+003	3.647199e+002	3455	24	8.793336e+000	0	0	0	0	0	0	3423.35	1	1	48.5334	25.2857
DATA	564	7	54	0	0	A_04_P021916	EB373562	8024.11	324.206	2.106459e+001	4.207350e+000	69	25	6.337214e+000	0	0	0	0	0	0	19.7618	1	1	45.4864	24.9688
DATA	565	7	55	0	0	A_04_P036675	A_04_P036675	8049.5	323.648	3.658130e+000	3.644559e+000	41	24	7.242279e+000	0	0	0	0	0	0	-7.22785	0	0	57.5363	24.5313
DATA	566	7	56	0	0	A_04_P060934	NM_001171293	8074.5	324	1.175062e+002	1.230342e+001	156	21.5	5.761545e+000	0	0	0	0	0	0	110.104	1	1	48.5334	22.3333
DATA	567	7	57	0	0	A_04_P061862	ENSOCUT00000012636	8100.5	324	3.662457e+000	3.648869e+000	46	24	7.845021e+000	0	0	0	0	0	0	-1.89888	0	0	54.1152	24.0625
DATA	568	7	58	0	0	A_04_P088587	A_04_P088587	8125.57	324.37	3.664601e+000	3.655468e+000	49	24	6.454903e+000	0	0	0	0	0	0	1.69002	0	0	47.8731	23.0294
DATA	569	7	59	0	0	A_04_P087176	ENSOCUT00000008875	8151.07	324.718	4.261697e+000	3.678084e+000	51	24.5	6.763747e+000	0	0	0	0	0	0	3.98582	1	0	47.2035	23.9
DATA	570	7	60	0	0	A_04_P026688	EB373112	8176.5	324.352	3.669782e+000	3.656167e+000	44	23	6.996076e+000	0	0	0	0	0	0	-4.18818	0	0	57.5363	23.8485
DATA	571	7	61	0	0	A_04_P020601	EB379504	8201.91	324.386	3.672561e+000	3.658935e+000	40.5	23	7.408556e+000	0	0	0	0	0	0	-6.54055	0	0	57.259	22.6207
DATA	572	7	62	0	0	A_04_P003122	NM_001082408	8227.31	324.405	2.259904e+004	2.259907e+003	21404	26	6.809392e+000	0	0	0	0	0	0	21086.6	1	1	48.5334	25.6667
DATA	573	7	63	0	0	A_04_P041289	A_04_P041289	8252.63	324.5	2.140803e+002	2.171948e+001	251	23.5	5.250170e+000	0	0	0	0	0	0	199.584	1	1	49.8279	23.4167
DATA	574	7	64	0	0	A_04_P059028	ENSOCUT00000008956	8278.09	324.386	2.094548e+002	2.126430e+001	238.5	23	6.816020e+000	0	0	0	0	0	0	195.088	1	1	57.259	22.3793
DATA	575	7	65	0	0	A_04_P073871	A_04_P073871	8303.5	324.352	3.685758e+000	3.672084e+000	47	23	1.024136e+001	0	0	0	0	0	0	-1.74241	0	0	57.5363	25.6087
DATA	576	7	66	0	0	A_04_P043259	A_04_P043259	8328.58	324.427	5.278160e+001	6.432045e+000	94.5	25	7.140911e+000	0	0	0	0	0	0	49.0615	1	1	57.5363	25.7241
DATA	577	7	67	0	0	A_04_P077732	ENSOCUT00000001128	8353.99	324.377	4.444297e+003	4.444449e+002	3840	23	4.956084e+000	0	0	0	0	0	0	4126.3	1	1	49.1849	21.9091
DATA	578	7	68	0	0	A_04_P022520	EB377560	8379.43	324.514	1.140679e+002	1.198713e+001	146.5	21	6.446471e+000	0	0	0	0	0	0	105.777	1	1	49.1849	20.9032
DATA	579	7	69	0	0	A_04_P044513	ENSOCUT00000013374	8404.75	324.627	3.796611e+003	3.796790e+002	3447.5	26	6.413694e+000	0	0	0	0	0	0	3516.04	1	1	49.1849	24.7241
DATA	580	7	70	0	0	A_04_P075022	ENSOCUT00000013859	8430.5	324.944	9.730255e+003	9.730325e+002	9057	24	5.990853e+000	0	0	0	0	0	0	8998.4	1	1	48.5334	24.0968
DATA	581	7	71	0	0	A_04_P065542	ENSOCUT00000016410	8455.63	324.64	2.136798e+003	2.137119e+002	1945	24	7.974961e+000	0	0	0	0	0	0	1972.94	1	1	48.8603	24
DATA	582	7	72	0	0	A_04_P066357	ENSOCUT00000009701	8481.42	324.427	3.558492e+001	5.138586e+000	77	25.5	8.239809e+000	0	0	0	0	0	0	32.7989	1	1	57.5363	24.8611
DATA	583	7	73	0	0	A_04_P040093	ENSOCUT00000009282	8506.5	324.5	3.057816e+001	4.810600e+000	74	25.5	6.446969e+000	0	0	0	0	0	0	28.1336	1	1	65	24.7917
DATA	584	7	74	0	0	A_04_P100787	ENSOCUT00000014051	8532.11	324.5	3.062872e+002	3.085393e+001	318	21	7.601170e+000	0	0	0	0	0	0	281.24	1	1	65	22
DATA	585	7	75	0	0	A_04_P077227	ENSOCUT00000029590	8557.5	324.5	1.092124e+001	3.885707e+000	52	22	7.990022e+000	0	0	0	0	0	0	10.0067	1	0	57.5363	24.0741
DATA	586	7	76	0	0	A_04_P036326	ENSOCUT00000011050	8582.67	324.5	2.255721e+001	4.365544e+000	67.5	21	5.302513e+000	0	0	0	0	0	0	20.6212	1	1	57.5363	22.2105
DATA	587	7	77	0	0	A_04_P068928	ENSOCUT00000014087	8608.33	324.5	4.572893e+004	4.572895e+003	41902	24	6.062589e+000	0	1	0	0	0	0	41699.1	1	1	57.5363	23.7037
DATA	588	7	78	0	0	A_04_P063003	ENSOCUT00000009564	8633.44	324.96	4.486275e+002	4.501977e+001	446	27	7.065082e+000	0	0	0	0	0	0	408.03	1	1	48.8603	25.3462
DATA	589	7	79	66	1	DarkCorner	DarkCorner	8659.58	325.155	3.781945e+000	3.767914e+000	38	22	7.169951e+000	0	0	0	0	0	0	-6.14455	0	0	50.1463	22.4706
DATA	590	7	80	66	1	DarkCorner	DarkCorner	8683.95	325.123	3.793280e+000	3.779206e+000	39	24	5.626136e+000	0	0	0	0	0	0	-6.30218	0	0	46.8651	23.1818
DATA	591	7	81	66	1	DarkCorner	DarkCorner	8709.91	325.261	3.806233e+000	3.792112e+000	36.5	21.5	6.215488e+000	0	0	0	0	0	0	-7.1757	0	0	46.5243	22.5526
DATA	592	7	82	66	1	DarkCorner	DarkCorner	8735.68	325.354	3.820131e+000	3.805958e+000	36	23	6.331140e+000	0	0	0	0	0	0	-7.24791	0	0	49.8279	22.6
DATA	593	7	83	66	1	DarkCorner	DarkCorner	8760.6	325.372	3.834635e+000	3.820409e+000	38	22.5	7.366075e+000	0	0	0	0	0	0	-4.92862	0	0	50.7771	23.5417
DATA	594	7	84	66	1	DarkCorner	DarkCorner	8785.45	325.313	3.850201e+000	3.835916e+000	41	20	5.075103e+000	0	0	0	0	0	0	-3.69258	0	0	49.5074	20.44
DATA	595	7	85	66	1	DarkCorner	DarkCorner	8811.51	325.133	3.867793e+000	3.853443e+000	39	19	5.008819e+000	0	0	0	0	0	0	-5.23635	0	0	49.1849	20.0682
DATA	596	8	1	66	1	DarkCorner	DarkCorner	6690.6	329.574	3.775665e+000	3.761657e+000	40	21	8.098892e+000	0	0	0	0	0	0	-5.87836	0	0	53.5237	21.1277
DATA	597	8	2	66	1	DarkCorner	DarkCorner	6716.21	329.366	3.757190e+000	3.743251e+000	42	21.5	5.888787e+000	0	0	0	0	0	0	-3.94725	0	0	51.0895	21.6053
DATA	598	8	3	66	1	DarkCorner	DarkCorner	6741.74	329.458	3.740052e+000	3.726177e+000	39	22	8.079490e+000	0	0	0	0	0	0	-6.78182	0	0	48.5334	21.881
DATA	599	8	4	66	1	DarkCorner	DarkCorner	6767.05	329.037	3.724778e+000	3.710959e+000	41	22	6.941617e+000	0	0	0	0	0	0	-5.63784	0	0	51.7088	22
DATA	600	8	5	66	1	DarkCorner	DarkCorner	6792.47	329.395	3.710216e+000	3.696451e+000	41	20	7.917305e+000	0	0	0	0	0	0	-6.51631	0	0	49.8279	21.0606
DATA	601	8	6	66	1	DarkCorner	DarkCorner	6817.75	329.443	3.697164e+000	3.683447e+000	41	23	8.381301e+000	0	0	0	0	0	0	-6.83492	0	0	52.6241	22.9394
DATA	602	8	7	66	1	DarkCorner	DarkCorner	6844.21	329.581	3.684671e+000	3.671000e+000	41	21.5	7.270493e+000	0	0	0	0	0	0	-6.47305	0	0	37.4241	22.5588
DATA	603	8	8	0	0	A_04_P002918	NM_001082026	6868.5	329.648	2.178573e+003	2.178881e+002	2081	25.5	1.064772e+001	0	0	0	0	0	0	2033.46	1	1	57.5363	25.4231
DATA	604	8	9	0	0	A_04_P071127	ENSOCUT00000011336	6894	329.681	3.493084e+001	5.052732e+000	80.5	24	1.043052e+001	0	0	0	0	0	0	32.6919	1	1	58.0869	26.0645
DATA	605	8	10	0	0	A_04_P049112	A_04_P049112	6919.26	330.375	2.173645e+004	2.173648e+003	20159	24	1.016109e+001	0	0	0	0	0	0	20394.8	1	1	47.5395	25.5946
DATA	606	8	11	0	0	A_04_P051645	ENSOCUT00000012580	6944.5	330.257	8.335971e+003	8.336050e+002	7745	23.5	8.186830e+000	0	0	0	0	0	0	7838.19	1	1	47.2035	24.0526
DATA	607	8	12	0	0	A_04_P017540	ENSOCUT00000028773	6970.37	329.596	1.951985e+005	1.951985e+004	183273	24	9.535603e+000	0	0	0	0	0	0	183884	1	1	57.8122	26.3143
DATA	608	8	13	0	0	A_04_P010667	ENSOCUT00000021827	6995.21	330.194	2.582464e+003	2.582718e+002	2461.5	26	7.370397e+000	0	0	0	0	0	0	2437.15	1	1	47.5395	25.2143
DATA	609	8	14	0	0	A_04_P040249	ENSOCUT00000014232	7020.87	330.184	2.483040e+003	2.483303e+002	2378.5	25	7.583016e+000	0	0	0	0	0	0	2346.93	1	1	51.7088	23.8947
DATA	610	8	15	0	0	A_04_P063652	ENSOCUT00000001806	7046.27	330.219	1.673818e+002	1.712308e+001	205	21	7.743490e+000	0	0	0	0	0	0	158.419	1	1	48.2044	23.4643
DATA	611	8	16	0	0	A_04_P074044	NM_001171332	7071.43	330.316	8.486992e+001	9.221266e+000	130	30.5	1.527459e+001	0	0	0	0	0	0	80.4189	1	1	49.5074	30.55
DATA	612	8	17	0	0	A_04_P092878	A_04_P092878	7097.29	330.461	6.674550e+001	7.584557e+000	115	22.5	7.710383e+000	0	0	0	0	0	0	63.3104	1	1	49.1849	22.75
DATA	613	8	18	0	0	A_04_P064009	ENSOCUT00000002660	7122.25	330.356	2.099036e+004	2.099040e+003	19741	23	7.303565e+000	0	0	0	0	0	0	19926	1	1	48.5334	23.0278
DATA	614	8	19	0	1	RC2	RC2	7147.91	330.386	3.610204e+000	3.596810e+000	43	25.5	7.174102e+000	0	0	0	0	0	0	-6.82454	0	0	57.259	25.125
DATA	615	8	20	0	0	A_04_P017208	ENSOCUT00000010258	7173.18	330.368	1.429577e+004	1.429581e+003	13754.5	25	9.389106e+000	0	0	0	0	0	0	13587.8	1	1	49.5074	25.0303
DATA	616	8	21	0	0	A_04_P084582	ENSOCUT00000002908	7198.5	330.5	5.657424e+002	5.668823e+001	567	27	9.149751e+000	0	0	0	0	0	0	537.969	1	1	50.4627	26.1111
DATA	617	8	22	0	0	A_04_P093248	NM_001082209	7224.42	330.427	2.064936e+003	2.065248e+002	2016.5	25	6.670082e+000	0	0	0	0	0	0	1964.16	1	1	57.5363	23.64
DATA	618	8	23	0	0	A_04_P099295	ENSOCUT00000009841	7249.44	330.517	6.720456e+003	6.720552e+002	6429.5	28	9.928876e+000	0	0	0	0	0	0	6393.91	1	1	52.9257	26.973
DATA	619	8	24	0	0	A_04_P025516	EB374358	7275	330.455	4.003678e+002	4.019750e+001	419	24	6.952346e+000	0	0	0	0	0	0	380.953	1	1	55.8519	23.7059
DATA	620	8	25	0	0	A_04_P098582	ENSOCUT00000010022	7300.42	330.427	2.705315e+002	2.729043e+001	307	26	9.010913e+000	0	0	0	0	0	0	257.417	1	1	57.5363	26.1
DATA	621	8	26	0	0	A_04_P060803	ENSOCUT00000011819	7325.58	330.427	2.006758e+002	2.038636e+001	238	24	6.137318e+000	0	0	0	0	0	0	190.938	1	1	57.5363	24
DATA	622	8	27	0	0	A_04_P041262	A_04_P041262	7351.23	330.603	3.604798e+000	3.591424e+000	47	26	6.903722e+000	0	0	0	0	0	0	-4.33828	0	0	48.5334	25.4286
DATA	623	8	28	0	0	A_04_P012815	NM_001195718	7376.5	330.5	5.950638e+000	3.641133e+000	55	27	5.287877e+000	0	0	0	0	0	0	5.66014	1	0	65	26.9643
DATA	624	8	29	0	0	A_04_P037695	A_04_P037695	7401.89	330.5	1.334596e+002	1.382117e+001	179	27	6.777889e+000	0	0	0	0	0	0	126.913	1	1	56.9804	26.8387
DATA	625	8	30	0	0	A_04_P030024	DN881532	7427.18	330.842	1.499408e+001	3.894160e+000	62	27.5	8.118321e+000	0	0	0	0	0	0	14.2552	1	0	48.8603	25.9167
DATA	626	8	31	0	0	A_04_P017277	A_04_P017277	7452.67	330.5	6.507371e+001	7.434564e+000	112	24	1.109947e+001	0	0	0	0	0	0	61.8416	1	1	57.5363	27.0857
DATA	627	8	32	0	0	A_04_P021784	EB378290	7478.11	330.5	1.603233e+001	3.937916e+000	64	25	1.162705e+001	0	0	0	0	0	0	15.2302	1	0	56.9804	28.3333
DATA	628	8	33	0	0	A_04_P053644	ENSOCUT00000007359	7503.35	330.692	6.023954e+002	6.034690e+001	626	27	8.274985e+000	0	0	0	0	0	0	572.037	1	1	50.4627	27.2414
DATA	629	8	34	0	0	A_04_P100363	ENSOCUT00000016102	7528.89	330.5	6.408400e+000	3.656490e+000	54	25.5	1.433658e+001	0	0	0	0	0	0	6.08249	1	0	65	29.9118
DATA	630	8	35	0	0	A_04_P024240	A_04_P024240	7553.96	330.892	9.772382e+002	9.779016e+001	956	23.5	5.449165e+000	0	0	0	0	0	0	927.175	1	1	46.8651	24.0588
DATA	631	8	36	0	0	A_04_P048377	ENSOCUT00000003957	7579.58	330.573	8.670169e+004	8.670170e+003	83048	28	7.758173e+000	0	0	0	0	0	0	82214.3	1	1	57.5363	28.5484
DATA	632	8	37	0	0	A_04_P070814	ENSOCUT00000017016	7604.67	331	8.285369e+003	8.285447e+002	7751	25	5.800378e+000	0	0	0	0	0	0	7853.22	1	1	49.1849	26.3684
DATA	633	8	38	0	0	A_04_P047024	A_04_P047024	7630.45	331.118	3.620095e+000	3.606665e+000	46	24	5.865255e+000	0	0	0	0	0	0	-2.20116	0	0	48.8603	24.7317
DATA	634	8	39	0	0	A_04_P002182	NM_001082213	7655.6	330.933	1.158299e+003	1.158861e+002	1114.5	23	5.875226e+000	0	0	0	0	0	0	1096.71	1	1	49.1849	24.4194
DATA	635	8	40	0	0	A_04_P009465	A_04_P009465	7681.42	330.573	5.473667e+000	3.652153e+000	55	23	7.959969e+000	0	0	0	0	0	0	5.17946	1	0	57.5363	24.1944
DATA	636	8	41	0	0	A_04_P090617	ENSOCUT00000008263	7706.58	330.573	5.583619e+000	3.655741e+000	55	23	6.844856e+000	0	0	0	0	0	0	5.28065	1	0	57.5363	23.2353
DATA	637	8	42	0	0	A_04_P067658	A_04_P067658	7732.49	331.027	3.628028e+000	3.614568e+000	47	22	7.103828e+000	0	0	0	0	0	0	-3.12978	0	0	48.5334	21.1333
DATA	638	8	43	0	0	A_04_P084373	ENSOCUT00000010617	7757.34	330.868	2.717995e+002	2.741951e+001	304	25	7.697402e+000	0	0	0	0	0	0	256.784	1	1	49.8279	25.2
DATA	639	8	44	0	0	A_04_P051972	ENSOCUT00000025290	7782.45	330.961	2.311345e+001	4.293722e+000	71	26	6.625200e+000	0	0	0	0	0	0	21.825	1	1	49.1849	26.5652
DATA	640	8	45	0	0	A_04_P088447	ENSOCUT00000007792	7808.4	331.347	2.818398e+002	2.841555e+001	315	23	6.136381e+000	0	0	0	0	0	0	265.998	1	1	47.5395	24
DATA	641	8	46	0	0	A_04_P060237	ENSOCUT00000006608	7833.66	331.38	4.926434e+001	6.114790e+000	95	22.5	6.979444e+000	0	0	0	0	0	0	46.47	1	1	47.5395	23.6667
DATA	642	8	47	0	0	A_04_P062312	ENSOCUT00000005156	7859.07	331.183	7.365471e+003	7.365560e+002	6951.5	26	7.356197e+000	0	0	0	0	0	0	6943.61	1	1	50.1463	24.3636
DATA	643	8	48	0	0	A_04_P022098	EB377966	7884.5	331	1.628853e+001	3.975536e+000	63	26.5	6.991292e+000	0	0	0	0	0	0	15.3466	1	0	54.1152	25.5333
DATA	644	8	49	0	0	A_04_P022195	EB377883	7909.94	331.026	1.767656e+003	1.768028e+002	1732	23	5.006874e+000	0	0	0	0	0	0	1664.52	1	1	48.5334	23.4286
DATA	645	8	50	0	0	A_04_P091426	ENSOCUT00000009951	7935.05	331.041	5.612825e+001	6.684646e+000	99	24	5.852455e+000	0	0	0	0	0	0	52.8243	1	1	46.8651	24.5862
DATA	646	8	51	0	0	A_04_P096274	ENSOCUT00000004301	7960.5	331.352	1.855668e+003	1.856023e+002	1731	24	5.376350e+000	0	0	0	0	0	0	1745.55	1	1	57.5363	23.7826
DATA	647	8	52	0	0	A_04_P080417	ENSOCUT00000001821	7985.71	331.442	7.813728e+002	7.822176e+001	779	28	8.776435e+000	0	0	0	0	0	0	734.598	1	1	49.8279	27.6774
DATA	648	8	53	0	0	A_04_P039777	ENSOCUT00000017876	8011.5	331.352	8.091745e+004	8.091746e+003	77455	24.5	8.669409e+000	0	0	0	0	0	0	76027.6	1	1	57.5363	24.4118
DATA	649	8	54	0	0	A_04_P051148	ENSOCUT00000009056	8036.68	331.366	3.300765e+002	3.320761e+001	357	23	7.101422e+000	0	0	0	0	0	0	309.948	1	1	51.0895	24.2593
DATA	650	8	55	0	0	A_04_P015376	AY171692	8062.24	331.147	6.093298e+000	3.691702e+000	55	23	7.388581e+000	0	0	0	0	0	0	5.71801	1	0	46.1809	23.6552
DATA	651	8	56	0	0	A_04_P049937	ENSOCUT00000003317	8087.7	330.803	3.657140e+000	3.650268e+000	50	23.5	6.982698e+000	0	0	0	0	0	0	2.07236	0	0	48.8603	23.625
DATA	652	8	57	0	0	A_04_P010416	DN884882	8112.81	331.494	5.453075e+003	5.453196e+002	4885	25	6.905614e+000	0	0	0	0	0	0	5110.99	1	1	50.4627	24
DATA	653	8	58	0	0	A_04_P008165	DN888254	8138.64	331.746	1.491865e+001	3.941158e+000	62	24	6.292149e+000	0	0	0	0	0	0	13.9737	1	0	44.7812	22.6552
DATA	654	8	59	0	0	A_04_P086968	ENSOCUT00000008559	8163.56	331.6	7.184904e+001	8.059109e+000	110.5	23	6.600000e+000	0	0	0	0	0	0	67.2491	1	1	50.7771	24.32
DATA	655	8	60	0	0	A_04_P040390	ENSOCUT00000015533	8189.42	331.427	1.319077e+005	1.319077e+004	126502	22	5.967734e+000	0	0	0	0	0	0	123365	1	1	57.5363	21.4231
DATA	656	8	61	0	0	A_04_P066852	ENSOCUT00000016479	8214.56	331.734	9.562524e+002	9.569511e+001	931.5	20.5	7.709937e+000	0	0	0	0	0	0	893.657	1	1	50.7771	21.4643
DATA	657	8	62	0	0	A_04_P080898	A_04_P080898	8240	331.455	6.026987e+000	3.708713e+000	53	23.5	6.168018e+000	0	0	0	0	0	0	5.62743	1	0	55.8519	22.8889
DATA	658	8	63	0	0	A_04_P078812	A_04_P078812	8265.24	331.671	4.690416e+001	5.951012e+000	93	26	5.842006e+000	0	0	0	0	0	0	43.7567	1	1	47.2035	24.0645
DATA	659	8	64	0	0	A_04_P096743	ENSOCUT00000013750	8290.51	331.633	6.141983e+002	6.152915e+001	596	21	7.877524e+000	0	0	0	0	0	0	572.428	1	1	49.8279	21.8462
DATA	660	8	65	0	0	A_04_P102528	ENSOCUT00000007655	8315.92	331.579	1.106492e+004	1.106498e+003	9952	25	7.946455e+000	0	0	0	0	0	0	10301.6	1	1	49.1849	26.8846
DATA	661	8	66	0	0	A_04_P051242	A_04_P051242	8341.48	331.813	7.480594e+002	7.489611e+001	759.5	24	4.424176e+000	0	0	0	0	0	0	695.695	1	1	49.5074	23.64
DATA	662	8	67	0	0	A_04_P071285	ENSOCUT00000013216	8366.89	331.5	1.167803e+002	1.224372e+001	151	20	6.225840e+000	0	0	0	0	0	0	108.47	1	1	56.9804	19.7586
DATA	663	8	68	0	0	A_04_P002331	NM_001082065	8392.42	331.573	5.135759e+001	6.320072e+000	95	23.5	6.918657e+000	0	0	0	0	0	0	47.6408	1	1	57.5363	22.8333
DATA	664	8	69	0	0	A_04_P013938	ENSOCUT00000009795	8417.58	331.573	3.702253e+000	3.688517e+000	43	25	5.923709e+000	0	0	0	0	0	0	-3.7424	0	0	65	23.9032
DATA	665	8	70	0	0	A_04_P001871	NM_001082736	8443.33	331.5	3.708000e+000	3.694243e+000	43	24	6.040462e+000	0	0	0	0	0	0	-1.45493	0	0	57.5363	23.8889
DATA	666	8	71	0	0	A_04_P035167	ENSOCUT00000009236	8468.49	332.274	5.744318e+002	5.756221e+001	572.5	25	6.736237e+000	0	0	0	0	0	0	530.485	1	1	48.2044	24.7576
DATA	667	8	72	0	0	A_04_P009436	A_04_P009436	8493.8	332.213	1.764993e+002	1.803491e+001	197	25	8.705451e+000	0	0	0	0	0	0	162.706	1	1	48.2044	24.4571
DATA	668	8	73	0	0	A_04_P065862	ENSOCUT00000002305	8519.44	332.25	7.402070e+001	8.281415e+000	113.5	23	8.259847e+000	0	0	0	0	0	0	68.1042	1	1	47.8731	23.9259
DATA	669	8	74	0	0	A_04_P017234	EL341961	8544.58	331.573	3.025418e+005	3.025418e+004	270681	21	9.887126e+000	0	0	0	0	0	0	277764	1	1	57.5363	23.4595
DATA	670	8	75	0	0	A_04_P032848	ENSOCUT00000000097	8569.86	332.167	1.494089e+003	1.494555e+002	1410	21.5	6.027237e+000	0	0	0	0	0	0	1368.77	1	1	47.2035	22.5
DATA	671	8	76	0	0	A_04_P092092	ENSOCUT00000005689	8595.5	331.648	5.506132e+000	3.779322e+000	48.5	21	4.498926e+000	0	0	0	0	0	0	5.03168	1	0	57.5363	22.2286
DATA	672	8	77	0	0	A_04_P082602	ENSOCUT00000012052	8620.91	331.614	2.644802e+002	2.671238e+001	295	26	6.243766e+000	0	0	0	0	0	0	241.06	1	1	65	24.7692
DATA	673	8	78	0	0	A_04_P081942	ENSOCUT00000001344	8646.14	331.882	3.773144e+000	3.759145e+000	38.5	22	7.615508e+000	0	0	0	0	0	0	-5.21675	0	0	51.7088	23.5625
DATA	674	8	79	66	1	DarkCorner	DarkCorner	8671.83	331.62	3.784820e+000	3.770778e+000	40	20	7.021678e+000	0	0	0	0	0	0	-4.95811	0	0	47.5395	21.3056
DATA	675	8	80	66	1	DarkCorner	DarkCorner	8697.09	331.614	3.797088e+000	3.783001e+000	36.5	25	5.812124e+000	0	0	0	0	0	0	-9.09819	0	0	57.259	23.3243
DATA	676	8	81	66	1	DarkCorner	DarkCorner	8722.96	332.109	3.810446e+000	3.796309e+000	35.5	22.5	5.931388e+000	0	0	0	0	0	0	-8.07906	0	0	41.8414	22.8158
DATA	677	8	82	66	1	DarkCorner	DarkCorner	8748.28	331.597	3.824937e+000	3.810746e+000	37	26	8.687823e+000	0	0	0	0	0	0	-6.88711	0	0	48.5334	26
DATA	678	8	83	66	1	DarkCorner	DarkCorner	8773.72	331.683	3.840357e+000	3.826109e+000	40	23	6.153240e+000	0	0	0	0	0	0	-5.16033	0	0	43.7019	21.9355
DATA	679	8	84	66	1	DarkCorner	DarkCorner	8798.77	331.986	3.856607e+000	3.842299e+000	38	20	6.333217e+000	0	0	0	0	0	0	-6.55682	0	0	47.8731	21.4419
DATA	680	8	85	66	1	DarkCorner	DarkCorner	8823.95	331.742	3.874347e+000	3.859973e+000	36.5	19	5.889834e+000	0	0	0	0	0	0	-5.71323	0	0	45.1352	19.69
DATA	681	9	1	66	1	DarkCorner	DarkCorner	6678.59	337.313	3.779782e+000	3.765759e+000	39	19	6.836706e+000	0	0	0	0	0	0	-6.1774	0	0	45.1352	19.5245
DATA	682	9	2	66	1	DarkCorner	DarkCorner	6704	336.768	3.760956e+000	3.747003e+000	40	22.5	7.370028e+000	0	0	0	0	0	0	-5.64821	0	0	46.8651	22.125
DATA	683	9	3	66	1	DarkCorner	DarkCorner	6728.49	336.822	3.743846e+000	3.729957e+000	40	22	6.662650e+000	0	0	0	0	0	0	-5.50977	0	0	47.8731	21.8667
DATA	684	9	4	66	1	DarkCorner	DarkCorner	6755.22	336.61	3.726859e+000	3.713032e+000	40	20	6.800231e+000	0	0	0	0	0	0	-6.67486	0	0	49.8279	20.3922
DATA	685	9	5	66	1	DarkCorner	DarkCorner	6780.13	336.931	3.712022e+000	3.698250e+000	36	21	7.162199e+000	0	0	0	0	0	0	-10.6948	0	0	46.8651	21.7609
DATA	686	9	6	66	1	DarkCorner	DarkCorner	6805.37	337.404	3.698124e+000	3.684404e+000	38	21	8.085963e+000	0	0	0	0	0	0	-7.73237	0	0	57.8122	20.871
DATA	687	9	7	66	1	DarkCorner	DarkCorner	6830.5	337.352	3.685800e+000	3.672125e+000	37	22	7.646606e+000	0	0	0	0	0	0	-9.18168	0	0	57.5363	22
DATA	688	9	8	0	0	A_04_P046517	ENSOCUT00000002482	6856	337.455	2.245225e+002	2.274872e+001	250	20	6.846298e+000	0	0	0	0	0	0	209.565	1	1	65	20.2222
DATA	689	9	9	0	0	A_04_P064510	ENSOCUT00000012578	6881.04	337.329	6.674753e+002	6.684729e+001	657	26	9.072045e+000	0	0	0	0	0	0	624.725	1	1	49.1849	25.0741
DATA	690	9	10	1028	1	(+)E1A_r60_3	E1A_r60_3	6906.58	337.427	3.654784e+000	3.642786e+000	47	21	7.655336e+000	0	0	0	0	0	0	1.0006	0	0	57.5363	22.6667
DATA	691	9	11	0	0	A_04_P043422	ENSOCUT00000007254	6932.11	337.5	3.646310e+000	3.632782e+000	48	22	8.517604e+000	0	0	0	0	0	0	-0.68049	0	0	56.9804	24.2571
DATA	692	9	12	0	0	A_04_P096398	ENSOCUT00000009408	6957.5	337.5	2.603482e+002	2.628602e+001	294	24	8.128873e+000	0	0	0	0	0	0	245.376	1	1	65	24.25
DATA	693	9	13	0	0	A_04_P078542	ENSOCUT00000014627	6982.89	337.5	3.779816e+002	3.797099e+001	403	26	7.046433e+000	0	0	0	0	0	0	356.899	1	1	56.9804	25.3438
DATA	694	9	14	0	0	A_04_P098562	ENSOCUT00000003600	7007.94	337.727	5.367373e+003	5.367495e+002	5040	25	6.954444e+000	0	0	0	0	0	0	5076.35	1	1	49.5074	24.0833
DATA	695	9	15	0	0	A_04_P080284	ENSOCUT00000007233	7033.58	337.427	1.037652e+003	1.038279e+002	998	25	8.008609e+000	0	0	0	0	0	0	982.756	1	1	57.5363	24.4571
DATA	696	9	16	0	0	A_04_P067212	ENSOCUT00000001532	7059.11	337.5	2.743489e+003	2.743725e+002	2608	29	1.675394e+001	0	0	0	0	1	0	2601.64	1	1	56.9804	33.1935
DATA	697	9	17	0	0	A_04_P097010	ENSOCUT00000014247	7084.5	337.5	4.622147e+002	4.636140e+001	492	29	1.349347e+001	0	0	0	0	0	0	438.786	1	1	57.5363	29.9231
DATA	698	9	18	0	0	A_04_P020836	EB379256	7109.67	337.5	6.508675e+001	7.436003e+000	109	23	6.569953e+000	0	0	0	0	0	0	61.8434	1	1	57.5363	22.25
DATA	699	9	19	0	0	A_04_P084774	XM_002716958	7135.42	337.573	4.692440e+000	3.623701e+000	52.5	24	7.716693e+000	0	0	0	0	0	0	4.46211	1	0	57.5363	25.7879
DATA	700	9	20	0	0	A_04_P006683	EB375941	7160.58	337.573	5.562359e+000	3.633807e+000	54.5	23	8.870025e+000	0	0	0	0	0	0	5.29258	1	0	57.5363	24.0345
DATA	701	9	21	0	0	A_04_P042053	ENSOCUT00000010418	7186.05	337.523	1.365352e+003	1.365824e+002	1338	25	1.027013e+001	0	0	0	0	0	0	1299.76	1	1	55.8519	26.6286
DATA	702	9	22	0	0	A_04_P004233	ENSOCUT00000015403	7211.28	338.095	8.019966e+003	8.020046e+002	7635.5	27	7.439086e+000	0	0	0	0	0	0	7638.3	1	1	48.8603	25.56
DATA	703	9	23	0	0	A_04_P077729	ENSOCUT00000001127	7236.5	338	5.200459e+003	5.200582e+002	4998	28	9.653792e+000	0	0	0	0	0	0	4954.18	1	1	48.5334	27.0645
DATA	704	9	24	0	0	A_04_P007537	DN888880	7262.2	338.352	1.569208e+003	1.569618e+002	1544	27	9.553973e+000	0	0	0	0	0	0	1495.24	1	1	46.8651	25.8182
DATA	705	9	25	0	0	A_04_P071827	NM_001195656	7287.58	337.573	3.599480e+000	3.586126e+000	42.5	26	7.277746e+000	0	0	0	0	0	0	-8.61167	0	0	57.5363	25.0323
DATA	706	9	26	0	0	A_04_P055899	XM_002722185	7313	337.545	3.078405e+005	3.078405e+004	292054	24	8.262325e+000	0	0	0	0	0	0	293300	1	1	55.8519	24.8621
DATA	707	9	27	0	0	A_04_P054309	A_04_P054309	7338.22	338	3.599579e+000	3.586224e+000	50	25	5.709512e+000	0	0	0	0	0	0	-0.761438	0	0	49.1849	25.2069
DATA	708	9	28	0	0	A_04_P048692	ENSOCUT00000009584	7363.44	338.29	5.495409e+002	5.507101e+001	563	27.5	5.821087e+000	0	0	0	0	0	0	523.526	1	1	46.8651	25.6667
DATA	709	9	29	0	0	A_04_P033474	NM_001082667	7389.42	337.573	4.329431e+000	3.613916e+000	54	28	7.143550e+000	0	0	0	0	0	0	4.123	1	0	65	27.0303
DATA	710	9	30	0	0	A_04_P068796	ENSOCUT00000009960	7414.44	338.29	9.766665e+002	9.773255e+001	970.5	25	5.779572e+000	0	0	0	0	0	0	929.968	1	1	46.8651	25.1
DATA	711	9	31	0	0	A_04_P030542	A_04_P030542	7440	337.681	3.603335e+000	3.589967e+000	45	22	6.738904e+000	0	0	0	0	0	0	-6.62272	0	0	58.0869	23.15
DATA	712	9	32	0	0	A_04_P003030	NM_001082387	7465.33	338.151	3.725248e+000	3.610240e+000	54	22	6.314412e+000	0	0	0	0	0	0	3.54458	1	0	48.2044	22.2222
DATA	713	9	33	0	0	A_04_P072432	ENSOCUT00000006006	7490.57	337.987	1.576992e+004	1.576996e+003	14988	25	6.764240e+000	0	0	0	0	0	0	14998.6	1	1	49.1849	25.8696
DATA	714	9	34	0	0	A_04_P072417	ENSOCUT00000014743	7515.79	338.194	1.211933e+002	1.264098e+001	161	27	1.002827e+001	0	0	0	0	0	0	115.221	1	1	47.5395	27.3846
DATA	715	9	35	0	0	A_04_P009071	A_04_P009071	7541.51	338.052	2.620445e+001	4.449254e+000	76	25	5.327686e+000	0	0	0	0	0	0	24.9007	1	1	49.5074	24.7931
DATA	716	9	36	0	0	A_04_P058792	A_04_P058792	7567	338.319	3.610680e+000	3.612078e+000	51.5	24.5	8.007795e+000	0	0	0	0	0	0	3.10192	0	0	58.0869	25.7647
DATA	717	9	37	0	0	A_04_P017727	A_04_P017727	7592.5	338.352	1.088749e+002	1.146694e+001	153	28	7.828047e+000	0	0	0	0	0	0	103.361	1	1	65	28.7241
DATA	718	9	38	0	0	A_04_P100764	NM_001082396	7617.58	338.427	2.301503e+002	2.329502e+001	262	24	6.370294e+000	0	0	0	0	0	0	218.386	1	1	57.5363	25
DATA	719	9	39	0	0	A_04_P031942	A_04_P031942	7643.42	338.427	6.565374e+000	3.662151e+000	56	24	5.482053e+000	0	0	0	0	0	0	6.22642	1	0	57.5363	24.1429
DATA	720	9	40	0	0	A_04_P029680	AF264456	7668.66	338.662	1.337543e+001	3.844757e+000	62	24	8.199330e+000	0	0	0	0	0	0	12.6786	1	0	50.1463	24.5263
DATA	721	9	41	0	0	A_04_P076755	ENSOCUT00000021998	7693.93	338.261	1.066274e+004	1.066280e+003	10002	23	9.356525e+000	0	0	0	0	0	0	10101	1	1	46.5243	24.0294
DATA	722	9	42	0	0	A_04_P018644	EB384661	7719.52	338.779	9.731130e+000	3.737395e+000	58	22	6.307013e+000	0	0	0	0	0	0	9.21425	1	0	49.8279	22.1818
DATA	723	9	43	0	0	A_04_P072777	ENSOCUT00000002115	7744.55	338.446	1.650325e+003	1.650720e+002	1618	25	8.159861e+000	0	0	0	0	0	0	1561.72	1	1	49.1849	24.4
DATA	724	9	44	0	0	A_04_P004031	NM_001082095	7770.42	338.427	3.626184e+000	3.618006e+000	52	27	6.450581e+000	0	0	0	0	0	0	1.84715	0	0	57.5363	26.12
DATA	725	9	45	0	0	A_04_P000282	NM_001082391	7795.58	338.427	5.853807e+000	3.661817e+000	54	24	8.078320e+000	0	0	0	0	0	0	5.53331	1	0	57.5363	25.5185
DATA	726	9	46	0	0	A_04_P090827	ENSOCUT00000003962	7820.88	338.71	3.630020e+000	3.622333e+000	52	23	7.018291e+000	0	0	0	0	0	0	1.93261	0	0	46.1809	23.7778
DATA	727	9	47	0	0	A_04_P032957	A_04_P032957	7846.42	338.427	3.632240e+000	3.618764e+000	48	25.5	7.889248e+000	0	0	0	0	0	0	-0.0260955	0	0	65	25.0333
DATA	728	9	48	0	0	A_04_P067692	ENSOCUT00000003257	7871.68	338.746	6.798637e+002	6.808271e+001	693	27.5	6.974536e+000	0	0	0	0	0	0	641.602	1	1	47.5395	26.5313
DATA	729	9	49	0	0	A_04_P029261	ENSOCUT00000023789	7896.87	338.5	3.139902e+003	3.140111e+002	2867	27	2.325721e+001	0	0	1	0	1	0	2961.42	1	1	49.8279	37.0909
DATA	730	9	50	0	0	A_04_P012618	ENSOCUT00000010116	7922.58	338.6	5.905279e+003	5.905390e+002	5715.5	22	3.918011e+000	0	0	0	0	0	0	5566.52	1	1	52.9257	22.5625
DATA	731	9	51	0	0	A_04_P101607	XM_002718573	7947.89	338.5	1.720858e+001	4.014419e+000	64	24	4.870973e+000	0	0	0	0	0	0	16.2119	1	0	56.9804	23.9706
DATA	732	9	52	0	0	A_04_P070303	ENSOCUT00000002461	7972.74	338.5	1.989562e+004	1.989565e+003	18841	24	7.139214e+000	0	0	0	0	0	0	18732.8	1	1	50.4627	23.8261
DATA	733	9	53	0	0	A_04_P016693	NM_001195671	7998.58	338.573	3.996653e+001	5.399777e+000	85.5	27	9.855298e+000	0	0	0	0	0	0	37.6087	1	1	65	26.7576
DATA	734	9	54	0	0	A_04_P076817	ENSOCUT00000001997	8024.11	338.5	1.568603e+002	1.610131e+001	195	24	7.718975e+000	0	0	0	0	0	0	147.516	1	1	65	24.027
DATA	735	9	55	0	0	A_04_P009316	DN886892	8049.59	338.747	3.549957e+001	5.081119e+000	82	22	6.708548e+000	0	0	0	0	0	0	33.3658	1	1	48.8603	22.7308
DATA	736	9	56	0	0	A_04_P088889	A_04_P088889	8074.45	338.712	3.651130e+000	3.638204e+000	48	21.5	7.016893e+000	0	0	0	0	0	0	0.63061	0	0	50.7771	22.2667
DATA	737	9	57	0	0	A_04_P025937	EB373916	8100.42	338.573	1.896847e+001	4.104667e+000	66	25	6.772154e+000	0	0	0	0	0	0	17.805	1	1	65	24.8276
DATA	738	9	58	0	0	A_04_P087419	XM_002717252	8125.54	339.056	4.089527e+002	4.105714e+001	424	22.5	6.444718e+000	0	0	0	0	0	0	383.641	1	1	48.2044	22.8571
DATA	739	9	59	0	0	A_04_P000561	NM_001089317	8151	338.545	3.658714e+000	3.645140e+000	44	24.5	5.763833e+000	0	0	0	0	0	0	-3.02517	0	0	55.8519	23.4375
DATA	740	9	60	0	0	A_04_P008719	DN887620	8176.5	338.648	4.834837e+002	4.848579e+001	478	23	6.587980e+000	0	0	0	0	0	0	452.868	1	1	57.5363	24.5172
DATA	741	9	61	0	0	A_04_P095597	ENSOCUT00000004363	8201.58	338.573	3.664287e+000	3.650692e+000	45	20.5	6.446613e+000	0	0	0	0	0	0	-3.9487	0	0	57.5363	21.3235
DATA	742	9	62	0	0	A_04_P041308	ENSOCUT00000002746	8227.42	338.573	5.080337e+001	6.257799e+000	90.5	24	5.615072e+000	0	0	0	0	0	0	47.5083	1	1	57.5363	24.0645
DATA	743	9	63	0	0	A_04_P001325	NM_001082162	8252.59	339.092	3.628713e+003	3.628897e+002	3360	26	6.935601e+000	0	0	0	0	0	0	3390.64	1	1	49.1849	23.8889
DATA	744	9	64	0	0	A_04_P053224	ENSOCUT00000021390	8278.09	338.614	3.674122e+000	3.678734e+000	50.5	26	8.234006e+000	0	0	0	0	0	0	3.41556	0	0	57.259	24.8333
DATA	745	9	65	0	0	A_04_P102112	A_04_P102112	8303.5	338.648	7.163607e+000	3.733575e+000	54.5	21.5	5.897157e+000	0	0	0	0	0	0	6.67995	1	0	57.5363	22.0357
DATA	746	9	66	0	0	A_04_P000923	NM_001082765	8328.63	338.596	2.791795e+002	2.815790e+001	300.5	24	4.996189e+000	0	0	0	0	0	0	260.047	1	1	57.8122	24.5238
DATA	747	9	67	0	0	A_04_P002976	NM_001115096	8354.5	338.648	3.686257e+000	3.677361e+000	48	23	4.787136e+000	0	0	0	0	0	0	1.74402	0	0	57.5363	23.4
DATA	748	9	68	0	0	A_04_P055277	A_04_P055277	8379.62	339.062	7.563338e+000	3.753961e+000	51	20	5.949707e+000	0	0	0	0	0	0	7.0282	1	0	45.1352	20.5517
DATA	749	9	69	0	0	A_04_P007721	DN888702	8405	339	1.420208e+001	3.946455e+000	59	26.5	6.816225e+000	0	0	0	0	0	0	13.179	1	0	54.9904	25.4333
DATA	750	9	70	0	0	A_04_P083637	ENSOCUT00000011453	8430.5	339	8.383262e+004	8.383263e+003	89526	23	5.323643e+000	0	1	0	0	0	0	77678.2	1	1	54.1152	22.8
DATA	751	9	71	0	0	A_04_P081796	ENSOCUT00000008757	8455.5	339.231	5.775403e+003	5.775521e+002	5378.5	24	6.753271e+000	0	0	0	0	0	0	5343.16	1	1	49.8279	24.24
DATA	752	9	72	0	0	A_04_P072202	ENSOCUT00000008746	8481.03	339.308	1.290138e+002	1.342135e+001	161	25	8.572141e+000	0	0	0	0	0	0	119.152	1	1	49.1849	23.6333
DATA	753	9	73	0	0	A_04_P054735	ENSOCUT00000007940	8506.49	338.945	7.579304e+000	3.783408e+000	53.5	21.5	8.630189e+000	0	0	0	0	0	0	6.98654	1	0	48.5334	23.0357
DATA	754	9	74	0	0	A_04_P072742	A_04_P072742	8532.09	339.386	3.727877e+000	3.714047e+000	38	21	1.027431e+001	0	0	0	0	0	0	-7.44362	0	0	57.259	21.8824
DATA	755	9	75	0	0	A_04_P041652	ENSOCUT00000010154	8557.5	339.352	3.736033e+000	3.723023e+000	47	22	1.066796e+001	0	0	0	0	0	0	0.730837	0	0	57.5363	23.6552
DATA	756	9	76	0	0	A_04_P029802	ENSOCUT00000001260	8582.58	339.427	1.470475e+001	4.010123e+000	59	19	3.313608e+000	0	0	0	0	0	0	13.4672	1	0	65	19.5
DATA	757	9	77	0	0	A_04_P080327	ENSOCUT00000000612	8608.42	339.427	1.388828e+003	1.389332e+002	1308	24	4.621189e+000	0	0	0	0	0	0	1268.67	1	1	57.5363	23.3462
DATA	758	9	78	130	1	(+)eQC-40	EQC	8633.58	339.427	3.764535e+000	3.751262e+000	45	26.5	6.273872e+000	0	0	0	0	0	0	0.656888	0	0	57.5363	24.1364
DATA	759	9	79	0	0	A_04_P097437	ENSOCUT00000015821	8658.71	339.55	1.362552e+002	1.413518e+001	166.5	22.5	9.069568e+000	0	0	0	0	0	0	123.771	1	1	50.7771	22.4688
DATA	760	9	80	66	1	DarkCorner	DarkCorner	8685.04	339.282	3.787970e+000	3.773916e+000	40	20	6.714035e+000	0	0	0	0	0	0	-4.52315	0	0	49.5074	20.9744
DATA	761	9	81	66	1	DarkCorner	DarkCorner	8709.93	339.171	3.800665e+000	3.786564e+000	36	25	5.954590e+000	0	0	0	0	0	0	-8.25277	0	0	46.8651	24.1667
DATA	762	9	82	66	1	DarkCorner	DarkCorner	8735.64	339.551	3.814591e+000	3.800438e+000	38	26	7.032647e+000	0	0	0	0	0	0	-6.99588	0	0	49.8279	24.3793
DATA	763	9	83	66	1	DarkCorner	DarkCorner	8760.61	339.236	3.829417e+000	3.815209e+000	34	23	7.093531e+000	0	0	0	0	0	0	-9.3388	0	0	52.0157	23.4545
DATA	764	9	84	66	1	DarkCorner	DarkCorner	8786.01	339.382	3.845448e+000	3.831181e+000	39	20	5.135148e+000	0	0	0	0	0	0	-6.56479	0	0	49.1849	19.4286
DATA	765	9	85	66	1	DarkCorner	DarkCorner	8812.02	339.575	3.863092e+000	3.848760e+000	37.5	20	6.853161e+000	0	0	0	0	0	0	-7.0515	0	0	52.3208	21.6833
DATA	766	10	1	66	1	DarkCorner	DarkCorner	6690.67	344.69	3.765631e+000	3.751660e+000	40	21	6.289860e+000	0	0	0	0	0	0	-6.93482	0	0	51.4001	22.0357
DATA	767	10	2	66	1	DarkCorner	DarkCorner	6716.01	345.122	3.746936e+000	3.733035e+000	41	22	7.773063e+000	0	0	0	0	0	0	-5.13891	0	0	52.9257	21.7
DATA	768	10	3	66	1	DarkCorner	DarkCorner	6741.52	344.744	3.730114e+000	3.716275e+000	41	20	7.935032e+000	0	0	0	0	0	0	-5.83139	0	0	51.4001	21.4565
DATA	769	10	4	66	1	DarkCorner	DarkCorner	6766.98	344.988	3.714313e+000	3.700533e+000	39	23	8.436185e+000	0	0	0	0	0	0	-6.10944	0	0	50.4627	22.6833
DATA	770	10	5	66	1	DarkCorner	DarkCorner	6792.45	344.977	3.699967e+000	3.686240e+000	42	23	8.221228e+000	0	0	0	0	0	0	-5.77148	0	0	51.4001	23.4595
DATA	771	10	6	66	1	DarkCorner	DarkCorner	6817.77	344.886	3.686987e+000	3.673308e+000	41	22	8.638996e+000	0	0	0	0	0	0	-4.80449	0	0	52.6241	21.0323
DATA	772	10	7	0	0	A_04_P086577	ENSOCUT00000002401	6843.34	344.816	7.912674e+002	7.921141e+001	787	23	8.077044e+000	0	0	0	0	0	0	738.411	1	1	49.5074	23.6364
DATA	773	10	8	0	0	A_04_P079357	ENSOCUT00000012607	6868.44	344.734	1.940692e+004	1.940695e+003	17784	24	1.082152e+001	0	0	0	0	0	0	18163.2	1	1	50.7771	24.5
DATA	774	10	9	0	0	A_04_P008627	ENSOCUT00000010086	6894.12	344.733	1.317724e+004	1.317729e+003	12416.5	24	9.699411e+000	0	0	0	0	0	0	12366.2	1	1	52.3208	25.5833
DATA	775	10	10	66	-1	(-)3xSLv1	NegativeControl	6919.56	345.284	3.645241e+000	3.631717e+000	43	24	9.505979e+000	0	0	0	0	0	0	-5.08204	0	0	49.8279	24.6364
DATA	776	10	11	0	0	A_04_P012050	DN881846	6945.28	345.289	8.560734e+000	3.723461e+000	56.5	25	8.231115e+000	0	0	0	0	0	0	8.07196	1	0	48.5334	24.8857
DATA	777	10	12	0	0	A_04_P047625	NM_001171386	6969.96	344.727	1.413912e+004	1.413917e+003	13214	25	8.436034e+000	0	0	0	0	0	0	13355.8	1	1	49.1849	26.3333
DATA	778	10	13	0	0	A_04_P009181	DN887061	6995.58	344.573	8.469155e+001	9.206838e+000	127	26	7.702050e+000	0	0	0	0	0	0	80.1373	1	1	57.5363	25.0313
DATA	779	10	14	0	0	A_04_P050915	ENSOCUT00000004052	7020.78	345.406	1.113140e+004	1.113146e+003	10679.5	26	8.237545e+000	0	0	0	0	0	0	10550.4	1	1	46.5243	25.1667
DATA	780	10	15	0	0	A_04_P017003	ENSOCUT00000021102	7046.42	344.573	1.797642e+005	1.797642e+004	169304	30	1.789209e+001	0	0	0	0	1	0	170587	1	1	57.5363	35.8571
DATA	781	10	16	0	0	A_04_P010359	DN885006	7071.58	344.573	4.996581e+005	4.996581e+004	474491	31	1.699036e+001	0	0	0	0	1	0	474694	1	1	57.5363	35.3793
DATA	782	10	17	0	0	A_04_P002113	NM_001089318	7097	344.938	9.398342e+001	1.006162e+001	136	23	7.539619e+000	0	0	0	0	0	0	89.3826	1	1	50.4627	22.8696
DATA	783	10	18	0	0	A_04_P052274	ENSOCUT00000013211	7122.58	345.216	4.358273e+003	4.358420e+002	4212	23	6.569725e+000	0	0	0	0	0	0	4148.63	1	1	48.2044	23.8065
DATA	784	10	19	0	0	A_04_P027989	EB378697	7147.91	344.614	4.468231e+001	5.730143e+000	89.5	26.5	7.884259e+000	0	0	0	0	0	0	42.5576	1	1	57.259	25.1923
DATA	785	10	20	0	0	A_04_P083628	ENSOCUT00000000749	7173.24	345.333	2.732459e+003	2.732694e+002	2662.5	23	8.339991e+000	0	0	0	0	0	0	2604.31	1	1	45.4864	23.8438
DATA	786	10	21	0	0	A_04_P030252	NM_001195679	7198.58	344.573	4.736122e+005	4.736122e+004	455022	28	1.210864e+001	0	0	0	0	1	0	451533	1	1	57.5363	30.7857
DATA	787	10	22	0	0	A_04_P028110	A_04_P028110	7224.37	344.596	4.754760e+001	5.953458e+000	97	26	8.122092e+000	0	0	0	0	0	0	45.3458	1	1	65	24.8261
DATA	788	10	23	0	0	A_04_P065094	ENSOCUT00000017605	7249.61	345.429	1.448609e+003	1.449051e+002	1423	28.5	9.088942e+000	0	0	0	0	0	0	1382.03	1	1	47.2035	27.3125
DATA	789	10	24	0	0	A_04_P088961	ENSOCUT00000006034	7274.65	345.12	3.037055e+003	3.037266e+002	2926	28	6.834763e+000	0	0	0	0	0	0	2897.63	1	1	48.8603	27.2258
DATA	790	10	25	0	0	A_04_P043840	A_04_P043840	7300.5	345	8.406466e+000	3.678555e+000	55	25.5	8.270985e+000	0	0	0	0	0	0	8.02057	1	0	54.1152	24.9333
DATA	791	10	26	0	0	A_04_P090931	ENSOCUT00000007921	7325.5	345	2.887737e+003	2.887959e+002	2802.5	25	8.285019e+000	0	0	0	0	0	0	2755.03	1	1	54.1152	26.8077
DATA	792	10	27	0	0	A_04_P097107	ENSOCUT00000002758	7351.09	345.386	3.440165e+003	3.440351e+002	3376.5	26	4.401573e+000	0	0	0	0	0	0	3281.88	1	1	57.259	26.4231
DATA	793	10	28	0	0	A_04_P086312	A_04_P086312	7376.32	345.395	1.280336e+003	1.280837e+002	1266	28.5	3.880251e+000	0	0	0	0	0	0	1221.2	1	1	49.5074	27.9722
DATA	794	10	29	0	0	A_04_P080728	ENSOCUT00000014485	7401.56	345.479	5.034602e+004	5.034603e+003	49041	28	5.220102e+000	0	0	0	0	0	0	48009.4	1	1	48.2044	27.871
DATA	795	10	30	0	0	A_04_P052715	A_04_P052715	7426.9	345.173	3.597742e+000	3.584506e+000	51	28	6.381483e+000	0	0	0	0	0	0	0.269519	0	0	50.4627	26.9211
DATA	796	10	31	0	0	A_04_P072714	ENSOCUT00000005024	7452.51	345.452	3.598817e+000	3.585465e+000	44	23	5.584228e+000	0	0	0	0	0	0	-5.37825	0	0	49.1849	23.7059
DATA	797	10	32	0	0	A_04_P038427	ENSOCUT00000008986	7478.09	345.386	1.067694e+001	3.742442e+000	59	26	7.259143e+000	0	0	0	0	0	0	10.1706	1	0	57.259	26.1852
DATA	798	10	33	0	0	A_04_P069562	ENSOCUT00000015728	7503.5	345.352	2.085574e+003	2.085883e+002	1979	28	9.318440e+000	0	0	0	0	0	0	1985.83	1	1	57.5363	29.8
DATA	799	10	34	0	0	A_04_P071550	ENSOCUT00000006145	7528.81	345.43	9.726040e+002	9.732664e+001	950	27	9.477681e+000	0	0	0	0	0	0	925.683	1	1	65	27.3667
DATA	800	10	35	0	0	A_04_P027062	EB372720	7554.31	345.662	5.032068e+001	6.182322e+000	99	25	5.309904e+000	0	0	0	0	0	0	47.8722	1	1	48.5334	24.5152
DATA	801	10	36	0	0	A_04_P026486	EB373366	7579.58	345.427	2.000123e+005	2.000123e+004	191900	28	8.414596e+000	0	0	0	0	0	0	190178	1	1	57.5363	27.3448
DATA	802	10	37	0	0	A_04_P014407	AY171717	7604.92	346.222	2.040985e+004	2.040988e+003	19510.5	23.5	6.436337e+000	0	0	0	0	0	0	19399.2	1	1	45.4864	25.2333
DATA	803	10	38	0	0	A_04_P092610	XM_002708148	7630.56	345.813	3.610409e+000	3.597015e+000	50	25	6.817646e+000	0	0	0	0	0	0	-8.84703e-006	0	0	49.1849	26.1379
DATA	804	10	39	0	0	A_04_P095427	ENSOCUT00000017245	7655.22	345.551	3.612470e+000	3.603009e+000	49	24	6.728917e+000	0	0	0	0	0	0	1.59948	0	0	50.1463	25.2759
DATA	805	10	40	0	0	A_04_P043342	ENSOCUT00000002925	7681.05	345.608	1.006549e+003	1.007193e+002	983	28.5	8.120801e+000	0	0	0	0	0	0	955.057	1	1	49.1849	27.1471
DATA	806	10	41	0	0	A_04_P044032	A_04_P044032	7706.58	345.427	1.912879e+001	4.079438e+000	67.5	22.5	6.450608e+000	0	0	0	0	0	0	18.1395	1	1	65	21.9
DATA	807	10	42	0	0	A_04_P008726	ENSOCUT00000015437	7732.18	345.632	8.699568e+002	8.707035e+001	881.5	25	6.260622e+000	0	0	0	0	0	0	824.534	1	1	49.5074	25.3462
DATA	808	10	43	0	0	A_04_P069243	XM_002710261	7757.28	345.769	4.240452e+002	4.255764e+001	438.5	24	7.280019e+000	0	0	0	0	0	0	401.692	1	1	49.8279	23.0357
DATA	809	10	44	0	0	A_04_P000106	NM_001082655	7782.57	345.608	4.926593e+003	4.926725e+002	4744	23	6.528046e+000	0	0	0	0	0	0	4664.15	1	1	49.1849	24.1538
DATA	810	10	45	0	0	A_04_P087672	ENSOCUT00000013133	7808.31	346	1.535637e+002	1.577519e+001	194.5	21	6.944542e+000	0	0	0	0	0	0	145.31	1	1	49.1849	21.68
DATA	811	10	46	0	0	A_04_P024557	EB375513	7833.48	345.696	3.626555e+000	3.613101e+000	45	25	7.508969e+000	0	0	0	0	0	0	-4.39972	0	0	46.8651	25
DATA	812	10	47	0	0	A_04_P069180	A_04_P069180	7858.92	346.026	9.112882e+002	9.120049e+001	889.5	24.5	7.433306e+000	0	0	0	0	0	0	861.343	1	1	48.5334	23.8125
DATA	813	10	48	0	0	A_04_P019301	EB381950	7884.42	345.573	3.630755e+000	3.634849e+000	52	27.5	8.176217e+000	0	0	0	0	0	0	3.37118	0	0	57.5363	28.4643
DATA	814	10	49	0	0	A_04_P015295	AY171649	7909.58	345.573	3.632806e+000	3.619328e+000	44.5	23	5.952190e+000	0	0	0	0	0	0	-2.10856	0	0	57.5363	24
DATA	815	10	50	0	0	A_04_P054977	ENSOCUT00000008660	7935.42	345.573	5.990575e+001	7.000131e+000	107	22	4.192451e+000	0	0	0	0	0	0	56.5208	1	1	57.5363	22.3824
DATA	816	10	51	0	0	A_04_P043509	A_04_P043509	7960.58	345.573	8.264700e+004	8.264701e+003	79237	21.5	7.606475e+000	0	0	0	0	0	0	77932.3	1	1	57.5363	23.4615
DATA	817	10	52	0	0	A_04_P048972	ENSOCUT00000002464	7985.7	346.214	3.198766e+004	3.198768e+003	30537	27	7.618866e+000	0	0	0	0	0	0	30148.6	1	1	47.2035	26.2333
DATA	818	10	53	0	0	A_04_P083617	A_04_P083617	8010.93	346.418	1.972108e+003	1.972441e+002	1925.5	26	9.477669e+000	0	0	0	0	0	0	1857.68	1	1	45.835	26.8529
DATA	819	10	54	0	0	A_04_P024441	A_04_P024441	8036.58	345.573	1.933170e+001	4.112698e+000	68	23	6.605814e+000	0	0	0	0	0	0	18.1962	1	1	57.5363	23.4667
DATA	820	10	55	0	0	A_04_P053652	ENSOCUT00000013091	8062.13	345.936	2.753531e+002	2.777383e+001	304	25	7.255414e+000	0	0	0	0	0	0	259.031	1	1	49.1849	24.2222
DATA	821	10	56	0	0	A_04_P026759	EB373030	8087.53	346.351	8.952029e+000	3.742863e+000	56	25	8.207169e+000	0	0	0	0	0	0	8.41648	1	0	48.2044	25.4359
DATA	822	10	57	0	0	A_04_P009657	ENSOCUT00000010722	8112.7	346.284	4.210978e+003	4.211135e+002	4012.5	25.5	8.187796e+000	0	0	0	0	0	0	3956.36	1	1	46.1809	26
DATA	823	10	58	0	0	A_04_P101482	ENSOCUT00000000412	8138.22	346.406	4.212316e+003	4.212473e+002	3974	24	5.136209e+000	0	0	0	0	0	0	3954.9	1	1	46.5243	22.7742
DATA	824	10	59	66	-1	(-)3xSLv1	NegativeControl	8163.69	346.183	3.655606e+000	3.642044e+000	42	23	5.480268e+000	0	0	0	0	0	0	-6.47253	0	0	47.2035	21.9667
DATA	825	10	60	0	0	A_04_P094487	ENSOCUT00000007884	8188.79	346.107	1.464689e+003	1.465143e+002	1412	20	7.316311e+000	0	0	0	0	0	0	1373.04	1	1	48.2044	21.8182
DATA	826	10	61	0	0	A_04_P002481	NM_001082628	8214.56	346.411	7.749292e+001	8.564914e+000	117	21	7.388445e+000	0	0	0	0	0	0	72.5865	1	1	47.5395	22.3235
DATA	827	10	62	0	0	A_04_P095198	A_04_P095198	8240	346.319	3.664624e+000	3.651028e+000	44	23	7.028082e+000	0	0	0	0	0	0	-2.98584	0	0	58.0869	23
DATA	828	10	63	0	0	A_04_P028876	DN888378	8265.5	346.352	5.993686e+004	5.993687e+003	65373	26	6.127008e+000	0	1	0	0	0	0	56039.6	1	1	57.5363	24.3333
DATA	829	10	64	0	0	A_04_P009791	DN884792	8290.67	346.4	1.618557e+004	1.618562e+003	14479	23	5.923777e+000	0	0	0	0	0	0	15118.3	1	1	50.7771	23.6552
DATA	830	10	65	0	0	A_04_P070847	ENSOCUT00000010089	8316.37	346.404	1.456631e+002	1.501957e+001	183	22	5.669650e+000	0	0	0	0	0	0	135.91	1	1	57.8122	23.8333
DATA	831	10	66	0	0	A_04_P094283	ENSOCUT00000001567	8341.5	346.352	3.679865e+000	3.666212e+000	47	23	4.369265e+000	0	0	0	0	0	0	-0.0571542	0	0	57.5363	23.9048
DATA	832	10	67	0	0	A_04_P088874	A_04_P088874	8366.5	346.289	2.937187e+003	2.937416e+002	2707.5	21.5	6.348228e+000	0	0	0	0	0	0	2734.02	1	1	49.1849	21.9
DATA	833	10	68	0	0	A_04_P052049	ENSOCUT00000010934	8392.05	346.392	9.747259e+003	9.747329e+002	8945	21	6.808670e+000	0	0	0	0	0	0	9060.99	1	1	49.1849	21.6286
DATA	834	10	69	0	0	A_04_P032132	EB376504	8417.58	346.427	4.294890e+001	5.656432e+000	86	23	6.681403e+000	0	0	0	0	0	0	39.8674	1	1	57.5363	23.5676
DATA	835	10	70	0	0	A_04_P092047	ENSOCUT00000012959	8443.42	346.427	5.205845e+002	5.218883e+001	492	23	5.096066e+000	0	0	0	0	0	0	482.468	1	1	57.5363	23.3548
DATA	836	10	71	1028	1	(+)E1A_r60_a20	E1A_r60_a20	8468.34	346.984	9.322050e+000	3.808423e+000	54	23	7.678942e+000	0	0	0	0	0	0	8.62589	1	0	45.4864	23.3846
DATA	837	10	72	0	0	A_04_P072019	ENSOCUT00000016435	8493.89	346.5	5.672769e+001	6.772523e+000	97.5	27	8.766512e+000	0	0	0	0	0	0	52.3922	1	1	56.9804	24.9
DATA	838	10	73	0	0	A_04_P007088	DN889370	8519.42	346.427	4.665001e+001	5.958466e+000	86.5	20	8.458210e+000	0	0	0	0	0	0	42.9994	1	1	57.5363	21.1852
DATA	839	10	74	0	0	A_04_P067022	ENSOCUT00000011772	8544.96	347.28	3.728241e+000	3.714672e+000	44	23	1.021650e+001	0	0	0	0	0	0	0.40706	0	0	48.2044	24.3448
DATA	840	10	75	0	0	A_04_P020801	ENSOCUT00000010361	8569.75	346.627	1.804393e+004	1.804397e+003	16253	21	5.623491e+000	0	0	0	0	0	0	16560	1	1	49.1849	21.0968
DATA	841	10	76	0	0	A_04_P018326	NM_001171377	8595.46	346.614	1.583361e+004	1.583365e+003	14281.5	22	6.492862e+000	0	0	0	0	0	0	14495.2	1	1	47.5395	22.6875
DATA	842	10	77	0	0	A_04_P013126	D17405	8620.89	346.5	1.633401e+005	1.633401e+004	152785	26	6.210726e+000	0	0	0	0	0	0	149134	1	1	56.9804	25.1304
DATA	843	10	78	0	0	A_04_P056629	ENSOCUT00000007597	8646.33	346.727	1.057661e+003	1.058327e+002	991.5	26	1.538556e+001	0	0	0	0	0	0	962.94	1	1	49.8279	30.4783
DATA	844	10	79	0	0	A_04_P031143	A_04_P031143	8671.65	346.907	3.750186e+001	5.313600e+000	78	22	7.611689e+000	0	0	0	0	0	0	34.0395	1	1	49.1849	22.0571
DATA	845	10	80	66	1	DarkCorner	DarkCorner	8696.54	346.872	3.790640e+000	3.776576e+000	37	22.5	5.902347e+000	0	0	0	0	0	0	-7.00339	0	0	51.4001	22.4688
DATA	846	10	81	66	1	DarkCorner	DarkCorner	8722.35	346.451	3.804486e+000	3.790371e+000	37	26	4.637422e+000	0	0	0	0	0	0	-6.53403	0	0	48.2044	25.5455
DATA	847	10	82	66	1	DarkCorner	DarkCorner	8748.23	346.963	3.819069e+000	3.804900e+000	36	22	7.043357e+000	0	0	0	0	0	0	-8.51547	0	0	49.8279	23.9375
DATA	848	10	83	66	1	DarkCorner	DarkCorner	8773.46	347.224	3.834483e+000	3.820257e+000	38	23	7.294664e+000	0	0	0	0	0	0	-5.32902	0	0	46.5243	23
DATA	849	10	84	66	1	DarkCorner	DarkCorner	8798.25	347.286	3.850822e+000	3.836535e+000	37	23	7.074258e+000	0	0	0	0	0	0	-7.42783	0	0	50.1463	22.1707
DATA	850	10	85	66	1	DarkCorner	DarkCorner	8824	346.545	3.869321e+000	3.854966e+000	34	19	5.883913e+000	0	0	0	0	0	0	-7.88745	0	0	55.8519	19.7937
DATA	851	11	1	66	1	DarkCorner	DarkCorner	6678.08	351.138	3.771153e+000	3.757162e+000	40	20	7.647825e+000	0	0	0	0	0	0	-6.55276	0	0	52.9257	20.6683
DATA	852	11	2	66	1	DarkCorner	DarkCorner	6704.09	351.5	3.751279e+000	3.737361e+000	36	21	8.312274e+000	0	0	0	0	0	0	-9.35419	0	0	50.4627	21.3902
DATA	853	11	3	66	1	DarkCorner	DarkCorner	6728.72	351.674	3.734009e+000	3.720156e+000	42	21	7.195749e+000	0	0	0	0	0	0	-5.24843	0	0	52.0157	22.2895
DATA	854	11	4	66	1	DarkCorner	DarkCorner	6754.14	351.487	3.717822e+000	3.704028e+000	38	22.5	8.330796e+000	0	0	0	0	0	0	-9.19669	0	0	49.8279	22.3519
DATA	855	11	5	66	1	DarkCorner	DarkCorner	6779.82	351.222	3.702881e+000	3.689143e+000	37	23	7.369967e+000	0	0	0	0	0	0	-10.7277	0	0	53.5237	22.4035
DATA	856	11	6	66	1	DarkCorner	DarkCorner	6805.38	351.026	3.689247e+000	3.675560e+000	39	22	8.672758e+000	0	0	0	0	0	0	-8.05095	0	0	49.1849	21.4063
DATA	857	11	7	0	0	A_04_P010361	A_04_P010361	6830.5	351.648	9.408688e+000	3.781762e+000	56	23	8.151966e+000	0	0	0	0	0	0	8.7767	1	0	57.5363	22.2727
DATA	858	11	8	0	0	A_04_P088317	ENSOCUT00000004813	6855.91	351.614	3.790958e+003	3.791133e+002	3486	23.5	7.802958e+000	0	0	0	0	0	0	3547.27	1	1	57.259	22.3846
DATA	859	11	9	0	0	A_04_P083072	ENSOCUT00000002717	6881.5	351.648	6.396803e+001	7.360513e+000	104	25	6.960409e+000	0	0	0	0	0	0	60.0267	1	1	65	24.2963
DATA	860	11	10	0	0	A_04_P059247	ENSOCUT00000013082	6906.5	352	4.279096e+001	5.612538e+000	86.5	25	9.825109e+000	0	0	0	0	0	0	40.258	1	1	54.1152	26.0741
DATA	861	11	11	0	0	A_04_P083942	A_04_P083942	6931.78	352.105	5.272525e+001	6.397542e+000	95.5	24	9.671930e+000	0	0	0	0	0	0	49.7192	1	1	48.8603	24.7097
DATA	862	11	12	0	0	A_04_P008901	DN887400	6957.5	352	1.680261e+001	3.987215e+000	64	25	6.879396e+000	0	0	0	0	0	0	15.8776	1	0	54.1152	24.75
DATA	863	11	13	0	0	A_04_P009512	A_04_P009512	6982.51	352.064	7.252608e+002	7.261584e+001	694	26	8.761547e+000	0	0	0	0	0	0	686.587	1	1	50.4627	26
DATA	864	11	14	0	0	A_04_P074609	ENSOCUT00000003730	7008.12	352.385	2.403765e+004	2.403768e+003	22429	25	6.879922e+000	0	0	0	0	0	0	22794.7	1	1	53.8203	24
DATA	865	11	15	0	0	A_04_P043306	ENSOCUT00000015963	7033.5	352.352	3.611367e+000	3.599746e+000	50.5	26	1.015535e+001	0	0	0	0	0	0	1.07404	0	0	57.5363	26.8519
DATA	866	11	16	0	0	A_04_P092858	NM_001171323	7059.09	352.386	5.702137e+001	6.739953e+000	101	31.5	1.579171e+001	0	0	0	0	1	0	54.2191	1	1	57.259	36.0938
DATA	867	11	17	0	0	A_04_P045777	ENSOCUT00000012172	7084.5	352.352	1.923051e+002	1.956265e+001	229	31	1.620926e+001	0	0	0	0	1	0	183.051	1	1	57.5363	36.4667
DATA	868	11	18	0	0	A_04_P050023	ENSOCUT00000016226	7109.58	352.427	1.308013e+003	1.308505e+002	1294	23.5	9.459986e+000	0	0	0	0	0	0	1246.21	1	1	65	25.4091
DATA	869	11	19	0	0	A_04_P075593	ENSOCUT00000004591	7135.42	352.427	1.428820e+003	1.429269e+002	1398	29.5	1.519494e+001	0	0	0	0	1	0	1362.37	1	1	65	33.6154
DATA	870	11	20	0	0	A_04_P081288	ENSOCUT00000002032	7160.58	352.427	8.080335e+003	8.080414e+002	7592	25.5	9.483682e+000	0	0	0	0	0	0	7709.31	1	1	57.5363	27.125
DATA	871	11	21	0	0	A_04_P000562	NM_001089317	7186	352.455	3.592795e+000	3.579951e+000	51	27	1.137365e+001	0	0	0	0	0	0	0.562917	0	0	55.8519	28.2121
DATA	872	11	22	0	0	A_04_P088664	A_04_P088664	7211.42	352.427	8.464353e+001	9.189579e+000	135	32.5	1.256054e+001	0	0	0	0	1	0	80.8273	1	1	57.5363	32.7143
DATA	873	11	23	0	0	A_04_P002488	NM_001082720	7236.53	352.628	1.701585e+003	1.701961e+002	1646	27	7.640310e+000	0	0	0	0	0	0	1625.35	1	1	49.8279	26.6786
DATA	874	11	24	0	0	A_04_P096406	ENSOCUT00000009412	7262.42	352.427	3.789138e+000	3.596625e+000	53	27.5	8.480049e+000	0	0	0	0	0	0	3.61985	1	0	57.5363	26.7917
DATA	875	11	25	0	0	A_04_P087342	ENSOCUT00000004891	7287.38	352.524	5.551826e+003	5.551941e+002	5255	28	7.118451e+000	0	0	0	0	0	0	5304.24	1	1	51.7088	26.8788
DATA	876	11	26	0	0	A_04_P025181	EB374775	7313	352.816	6.781026e+002	6.790449e+001	699	26	1.291303e+001	0	0	0	0	0	0	647.888	1	1	48.5334	27.2903
DATA	877	11	27	0	0	A_04_P047508	ENSOCUT00000009725	7338.5	352.5	3.590014e+000	3.581027e+000	53	25	5.662465e+000	0	0	0	0	0	0	1.68223	0	0	57.5363	25.5313
DATA	878	11	28	0	0	A_04_P023790	XM_002723860	7363.67	352.5	6.303580e+004	6.303581e+003	61863	27	5.167849e+000	0	0	0	0	0	0	60208.5	1	1	57.5363	26.04
DATA	879	11	29	0	0	A_04_P097442	ENSOCUT00000002693	7389.33	352.5	3.591389e+000	3.578065e+000	47	27	5.742864e+000	0	0	0	0	0	0	-2.59938	0	0	57.5363	25.3415
DATA	880	11	30	0	0	A_04_P038237	ENSOCUT00000003481	7414.5	352.5	3.592376e+000	3.579048e+000	44	28	5.026367e+000	0	0	0	0	0	0	-5.58096	0	0	57.5363	27.3333
DATA	881	11	31	0	0	A_04_P015750	AY171864	7440.32	353.051	3.593208e+000	3.587501e+000	54	24	5.501610e+000	0	0	0	0	0	0	2.2311	0	0	49.1849	24.0238
DATA	882	11	32	0	0	A_04_P002571	NM_001082144	7465.5	353	5.805655e+003	5.805766e+002	5596	23	5.771725e+000	0	0	0	0	0	0	5539.13	1	1	48.5334	22.7931
DATA	883	11	33	0	0	A_04_P008104	ENSOCUT00000002780	7490.71	353.167	1.514261e+004	1.514266e+003	14500.5	26.5	6.911317e+000	0	0	0	0	0	0	14442.1	1	1	45.835	26.875
DATA	884	11	34	0	0	A_04_P016883	ENSOCUT00000017253	7516.42	352.573	4.984615e+005	4.984615e+004	475715	31.5	9.644131e+000	0	0	0	0	1	0	475138	1	1	57.5363	31.25
DATA	885	11	35	0	0	A_04_P047967	ENSOCUT00000013308	7541.5	353	1.066281e+003	1.066884e+002	1050	26	5.180090e+000	0	0	0	0	0	0	1016	1	1	48.5334	25.2
DATA	886	11	36	0	0	A_04_P070237	ENSOCUT00000024215	7567	352.545	3.601334e+000	3.591273e+000	51	25	5.196042e+000	0	0	0	0	0	0	1.46592	0	0	55.8519	25.9667
DATA	887	11	37	0	0	A_04_P025251	CU466026	7592.42	352.573	3.603150e+000	3.589782e+000	46	24	7.979963e+000	0	0	0	0	0	0	-2.42583	0	0	57.5363	26.5862
DATA	888	11	38	0	0	A_04_P013852	ENSOCUT00000030678	7617.58	352.573	5.153660e+000	3.628435e+000	54	27	7.657743e+000	0	0	0	0	0	0	4.90279	1	0	57.5363	28.7778
DATA	889	11	39	0	0	A_04_P020768	A_04_P020768	7643.13	353.233	1.852241e+003	1.852590e+002	1799	26	7.762787e+000	0	0	0	0	0	0	1761.34	1	1	44.4243	26.5
DATA	890	11	40	0	0	A_04_P051922	A_04_P051922	7668.5	352.648	1.086929e+001	3.756204e+000	59.5	28	7.583999e+000	0	0	0	0	0	0	10.3291	1	0	57.5363	26.2727
DATA	891	11	41	0	0	A_04_P075882	ENSOCUT00000013407	7693.58	352.654	1.809793e+002	1.845201e+001	226	26	8.878066e+000	0	0	0	0	0	0	171.891	1	1	50.1463	25.1316
DATA	892	11	42	0	0	A_04_P078540	ENSOCUT00000010060	7719.15	352.836	6.967495e+003	6.967588e+002	6628.5	23	6.047061e+000	0	0	0	0	0	0	6614.09	1	1	47.5395	22.4815
DATA	893	11	43	0	0	A_04_P061053	ENSOCUT00000015110	7744.5	352.648	3.614938e+000	3.607448e+000	50	26	8.424187e+000	0	0	0	0	0	0	1.96024	0	0	65	26.8214
DATA	894	11	44	0	0	A_04_P014821	AY171889	7770.37	352.596	3.617056e+000	3.603637e+000	44	27	7.089410e+000	0	0	0	0	0	0	-6.17581	0	0	57.8122	25.5455
DATA	895	11	45	0	0	A_04_P064282	ENSOCUT00000009720	7795.38	353.042	2.418837e+004	2.418839e+003	22802	24	7.386752e+000	0	0	0	0	0	0	22923.4	1	1	48.2044	24.2222
DATA	896	11	46	0	0	A_04_P005266	DN891060	7820.72	353.038	8.773210e+001	9.485922e+000	130.5	23	7.124158e+000	0	0	0	0	0	0	83.0965	1	1	49.1849	23.3333
DATA	897	11	47	0	0	A_04_P064987	A_04_P064987	7846.5	353.171	3.876823e+000	3.630194e+000	50.5	24	7.688086e+000	0	0	0	0	0	0	3.66994	1	0	49.8279	24.76
DATA	898	11	48	0	0	A_04_P058483	ENSOCUT00000016676	7871.5	353.231	2.804668e+003	2.804900e+002	2628	27	8.784222e+000	0	0	0	0	0	0	2653.53	1	1	49.8279	27.6552
DATA	899	11	49	0	0	A_04_P005108	NM_001195668	7897.09	353.386	6.135116e+005	6.135116e+004	581300	28	1.540335e+001	0	0	0	0	1	0	580129	1	1	57.259	33.3214
DATA	900	11	50	0	0	A_04_P061087	ENSOCUT00000014964	7922.75	353.373	6.315104e+002	6.325445e+001	643	23	5.105347e+000	0	0	0	0	0	0	596.797	1	1	49.1849	23.8649
DATA	901	11	51	0	0	A_04_P073807	ENSOCUT00000012171	7947.91	353.386	1.465585e+003	1.466032e+002	1436.5	24	5.988083e+000	0	0	0	0	0	0	1384.22	1	1	57.259	23.5
DATA	902	11	52	0	0	A_04_P088217	ENSOCUT00000013343	7973.26	353.378	2.257004e+003	2.257294e+002	2146	25	8.163806e+000	0	0	0	0	0	0	2130.44	1	1	48.5334	25.0909
DATA	903	11	53	0	0	A_04_P028290	XM_002711671	7998.58	353.427	1.145547e+005	1.145547e+004	106297	27	6.200372e+000	0	0	0	0	0	0	108067	1	1	57.5363	27.2692
DATA	904	11	54	0	0	A_04_P004805	ENSOCUT00000008200	8023.82	353.621	2.712609e+004	2.712612e+003	26528	22	7.412572e+000	0	0	0	0	0	0	25575	1	1	45.4864	23.2286
DATA	905	11	55	0	0	A_04_P015672	AY171832	8049.3	353	3.938771e+000	3.648037e+000	52	25.5	7.171741e+000	0	0	0	0	0	0	3.71082	1	0	49.5074	24.2143
DATA	906	11	56	0	0	A_04_P047547	A_04_P047547	8074.76	353.21	1.770086e+002	1.806903e+001	193.5	25	6.129489e+000	0	0	0	0	0	0	166.661	1	1	45.1352	24.4722
DATA	907	11	57	0	0	A_04_P029035	EC625051	8100.42	353.427	9.173523e+001	9.866093e+000	132	25	7.573974e+000	0	0	0	0	0	0	86.3171	1	1	65	25.5714
DATA	908	11	58	0	0	A_04_P094636	ENSOCUT00000017381	8125.38	353.5	4.176172e+003	4.176330e+002	3973	26	5.635305e+000	0	0	0	0	0	0	3926.85	1	1	48.5334	25.44
DATA	909	11	59	0	0	A_04_P029183	NM_001171097	8151.11	353.5	7.335211e+001	8.187131e+000	115	22	6.290015e+000	0	0	0	0	0	0	68.9217	1	1	56.9804	22.0833
DATA	910	11	60	0	0	A_04_P015734	AY171852	8176.5	353.5	3.652813e+000	3.642901e+000	50.5	23	5.185951e+000	0	0	0	0	0	0	1.52852	0	0	65	22.5862
DATA	911	11	61	0	0	A_04_P098842	ENSOCUT00000006100	8201.79	353.699	8.832878e+003	8.832953e+002	8173	24	6.841498e+000	0	0	0	0	0	0	8286.51	1	1	48.2044	22.4878
DATA	912	11	62	0	0	A_04_P088915	ENSOCUT00000004070	8227.18	353.632	1.341726e+004	1.341731e+003	12705	24	6.499691e+000	0	0	0	0	0	0	12576.3	1	1	49.5074	23.2353
DATA	913	11	63	0	0	A_04_P031574	AF090363	8252.5	353.5	3.662285e+000	3.650314e+000	47	25	6.088364e+000	0	0	0	0	0	0	1.01731	0	0	57.5363	24.4545
DATA	914	11	64	0	0	A_04_P077437	ENSOCUT00000017613	8278.11	353.5	3.786491e+002	3.804065e+001	402	22	6.129443e+000	0	0	0	0	0	0	354.235	1	1	56.9804	23.4848
DATA	915	11	65	0	1	ETG05_66023	ETG05_66023	8303.5	353.5	2.708728e+001	4.550230e+000	71	22	6.212613e+000	0	0	0	0	0	0	25.3142	1	1	65	24.1786
DATA	916	11	66	0	0	A_04_P002711	NM_001082212	8328.69	353.75	3.420601e+004	3.420603e+003	31714	22	4.256088e+000	0	1	0	1	0	0	31932.4	1	1	46.8651	22.7143
DATA	917	11	67	0	0	A_04_P065522	A_04_P065522	8354.42	353.573	3.678332e+000	3.669011e+000	45.5	23	6.157651e+000	0	0	0	0	0	0	1.66065	0	0	57.5363	24
DATA	918	11	68	0	0	A_04_P083842	A_04_P083842	8379.58	353.573	9.296094e+001	9.994100e+000	139	21.5	6.532276e+000	0	0	0	0	0	0	86.5614	1	1	57.5363	21.1786
DATA	919	11	69	0	0	A_04_P008551	ENSOCUT00000009909	8404.77	354.101	2.204796e+003	2.205102e+002	2045	22	6.671198e+000	0	0	0	0	0	0	2050.31	1	1	49.1849	22.5366
DATA	920	11	70	0	0	A_04_P002877	NM_001082723	8430.45	354.041	3.693646e+000	3.686186e+000	49.5	23	6.376151e+000	0	0	0	0	0	0	1.9911	0	0	48.5334	24.0303
DATA	921	11	71	0	0	A_04_P015471	AY171746	8455.58	353.573	3.699867e+000	3.686140e+000	39	23	6.901216e+000	0	0	0	0	0	0	-5.90708	0	0	57.5363	22.3704
DATA	922	11	72	0	0	A_04_P099724	XM_002718701	8481.4	354.213	1.329471e+002	1.379796e+001	168.5	23.5	8.922659e+000	0	0	0	0	0	0	123.023	1	1	48.5334	23.5769
DATA	923	11	73	0	0	A_04_P067125	ENSOCUT00000009484	8506.37	354.265	9.836112e+003	9.836181e+002	9151	20	9.999605e+000	0	0	0	0	0	0	9084.85	1	1	46.5243	22.913
DATA	924	11	74	0	0	A_04_P032072	ENSOCUT00000008420	8532	354.1	1.051046e+002	1.114508e+001	142	20	7.906940e+000	0	0	0	0	0	0	96.8735	1	1	46.8651	20.6552
DATA	925	11	75	0	0	A_04_P096971	ENSOCUT00000002865	8557.29	354.167	9.644788e+003	9.644859e+002	8509	21	6.535948e+000	0	0	0	0	0	0	8869.9	1	1	45.835	21.3636
DATA	926	11	76	0	0	A_04_P096134	ENSOCUT00000005262	8582.58	353.573	1.061828e+001	3.872852e+000	56	22	5.817236e+000	0	0	0	0	0	0	9.74123	1	0	57.5363	21.5667
DATA	927	11	77	0	0	A_04_P011461	CU464793	8608.37	353.596	5.544281e+005	5.544281e+004	508708	24	1.360067e+001	0	0	0	0	0	0	507305	1	1	57.8122	28.25
DATA	928	11	78	0	0	A_04_P090947	ENSOCUT00000005500	8633.5	353.648	2.116610e+003	2.116941e+002	1973	26	1.357127e+001	0	0	0	0	1	0	1931.41	1	1	65	30.8889
DATA	929	11	79	0	0	A_04_P025936	EB373916	8659	353.681	2.808051e+001	4.689384e+000	72.5	25	1.053998e+001	0	0	0	0	0	0	25.5468	1	1	58.0869	25.3448
DATA	930	11	80	66	1	DarkCorner	DarkCorner	8684.58	354.046	3.781739e+000	3.767708e+000	41	23	7.540999e+000	0	0	0	0	0	0	-5.24414	0	0	45.1352	23
DATA	931	11	81	66	1	DarkCorner	DarkCorner	8709.63	354.171	3.794573e+000	3.780495e+000	40	25	5.774036e+000	0	0	0	0	0	0	-3.97494	0	0	47.2035	24.3143
DATA	932	11	82	66	1	DarkCorner	DarkCorner	8735.5	354	3.808969e+000	3.794837e+000	40	24	6.434366e+000	0	0	0	0	0	0	-4.66745	0	0	54.1152	24.5882
DATA	933	11	83	66	1	DarkCorner	DarkCorner	8760.81	354.5	3.823873e+000	3.809686e+000	38	22	7.503535e+000	0	0	0	0	0	0	-5.79895	0	0	49.1849	23
DATA	934	11	84	66	1	DarkCorner	DarkCorner	8786.49	354.536	3.840328e+000	3.826080e+000	40	23	5.219195e+000	0	0	0	0	0	0	-4.53231	0	0	46.5243	20.64
DATA	935	11	85	66	1	DarkCorner	DarkCorner	8811.65	354.975	3.857501e+000	3.843190e+000	37	21	7.114529e+000	0	0	0	0	0	0	-6.32371	0	0	49.5074	22.1731
DATA	936	12	1	66	1	DarkCorner	DarkCorner	6691.08	359.23	3.755939e+000	3.742004e+000	42.5	22	8.830426e+000	0	0	0	0	0	0	-3.56266	0	0	47.5395	22.6364
DATA	937	12	2	66	1	DarkCorner	DarkCorner	6716.15	359.42	3.737632e+000	3.723766e+000	44	23	8.617253e+000	0	0	0	0	0	0	-3.51716	0	0	46.5243	22.4688
DATA	938	12	3	66	1	DarkCorner	DarkCorner	6741.67	359.307	3.720645e+000	3.706841e+000	45	23.5	8.180740e+000	0	0	0	0	0	0	-2.77483	0	0	47.8731	22.9524
DATA	939	12	4	66	1	DarkCorner	DarkCorner	6767.13	359.172	3.705093e+000	3.691347e+000	40	23	8.392662e+000	0	0	0	0	0	0	-6.22751	0	0	53.5237	24.1379
DATA	940	12	5	66	1	DarkCorner	DarkCorner	6793.03	359.136	3.690545e+000	3.676853e+000	43	23	8.500356e+000	0	0	0	0	0	0	-4.16538	0	0	46.5243	22.4737
DATA	941	12	6	0	0	A_04_P005999	DN890429	6817.8	359.493	5.547911e+001	6.648587e+000	97	26	9.161514e+000	0	0	0	0	0	0	51.7373	1	1	49.5074	24
DATA	942	12	7	0	0	A_04_P061073	ENSOCUT00000003686	6843	359.5	2.625804e+003	2.626058e+002	2499	25	9.052352e+000	0	0	0	0	0	0	2456.62	1	1	51.0895	23.4848
DATA	943	12	8	0	0	A_04_P016823	ENSOCUT00000028669	6868.5	359.352	1.849771e+005	1.849771e+004	175824	26	6.801401e+000	0	0	0	0	0	0	173570	1	1	57.5363	26.5417
DATA	944	12	9	0	0	A_04_P064440	ENSOCUT00000012999	6894	359.455	7.846088e+000	3.715283e+000	57	24	1.059935e+001	0	0	0	0	0	0	7.38227	1	0	65	25.7097
DATA	945	12	10	0	0	A_04_P042175	ENSOCUT00000000144	6919.38	359.477	9.450561e+003	9.450630e+002	9017	25	1.096614e+001	0	0	0	0	0	0	8913.56	1	1	52.9257	26.5517
DATA	946	12	11	0	0	A_04_P085719	ENSOCUT00000000896	6944.75	359.525	1.465323e+003	1.465768e+002	1431.5	27	7.119667e+000	0	0	0	0	0	0	1385.1	1	1	50.7771	24.7586
DATA	947	12	12	0	0	A_04_P087552	ENSOCUT00000015759	6969.78	359.311	1.126853e+003	1.127430e+002	1108	24	6.841989e+000	0	0	0	0	0	0	1067.18	1	1	49.1849	23.7931
DATA	948	12	13	0	0	A_04_P026286	ENSOCUT00000030166	6995.39	359.648	6.763136e+003	6.763232e+002	6409.5	25	9.167296e+000	0	0	0	0	0	0	6416.62	1	1	47.8731	24.3438
DATA	949	12	14	0	0	A_04_P004036	NM_001160278	7021	359.455	5.215490e+001	6.334956e+000	97	25.5	8.349112e+000	0	0	0	0	0	0	49.5578	1	1	55.8519	25.1786
DATA	950	12	15	0	0	A_04_P080314	ENSOCUT00000000602	7046.42	359.427	3.746726e+005	3.746726e+004	356850	31.5	1.792462e+001	0	0	0	0	1	0	356493	1	1	57.5363	33.8667
DATA	951	12	16	0	0	A_04_P034197	ENSOCUT00000001658	7071.77	360.219	2.108406e+004	2.108409e+003	20492	31	1.459742e+001	0	0	0	0	1	0	20087.2	1	1	45.1352	33.7308
DATA	952	12	17	0	0	A_04_P068847	NM_001082330	7097.33	359.5	2.922287e+005	2.922287e+004	278209	30	1.598018e+001	0	0	0	0	1	0	278657	1	1	57.5363	36.3846
DATA	953	12	18	0	0	A_04_P002298	NM_001082129	7122.5	359.5	5.638782e+005	5.638782e+004	544238	25	1.712881e+001	0	0	0	0	1	0	538138	1	1	57.5363	32.6296
DATA	954	12	19	0	0	A_04_P054396	ENSOCUT00000009573	7147.89	359.5	2.655474e+005	2.655474e+004	259038	28	9.511171e+000	0	0	0	0	0	0	253602	1	1	56.9804	27.9355
DATA	955	12	20	0	0	A_04_P095888	ENSOCUT00000028248	7173.42	359.573	6.942725e+000	3.642474e+000	56.5	23	7.474082e+000	0	0	0	0	0	0	6.63424	1	0	57.5363	25.5238
DATA	956	12	21	0	0	A_04_P030149	DN882847	7198.58	359.573	2.009128e+001	4.100142e+000	69.5	29	1.176232e+001	0	0	0	0	1	0	19.2068	1	1	65	32.069
DATA	957	12	22	0	0	A_04_P034559	NM_001082038	7223.74	359.736	1.768527e+004	1.768531e+003	16911	26	7.839923e+000	0	0	0	0	0	0	16912.6	1	1	47.5395	25.8148
DATA	958	12	23	0	0	A_04_P022202	ENSOCUT00000021236	7249.43	360.239	3.607312e+004	3.607314e+003	35238	29	6.104020e+000	0	0	0	0	0	0	34507.8	1	1	46.5243	28.7083
DATA	959	12	24	0	0	A_04_P086657	ENSOCUT00000008793	7274.5	360.257	1.741488e+004	1.741492e+003	16919	29	6.383158e+000	0	0	0	0	0	0	16661.2	1	1	47.2035	28.1786
DATA	960	12	25	0	0	A_04_P098886	ENSOCUT00000001461	7300.42	359.573	2.271204e+001	4.232679e+000	71	27	8.558118e+000	0	0	0	0	0	0	21.727	1	1	57.5363	27
DATA	961	12	26	0	0	A_04_P050169	ENSOCUT00000013579	7325.58	359.573	3.377967e+001	4.916219e+000	81	27.5	7.897743e+000	0	0	0	0	0	0	32.3129	1	1	57.5363	26.8214
DATA	962	12	27	0	0	A_04_P100402	ENSOCUT00000004946	7351.05	359.523	2.349589e+001	4.275813e+000	73.5	25	5.482583e+000	0	0	0	0	0	0	22.4726	1	1	55.8519	25.0606
DATA	963	12	28	0	0	A_04_P022741	ENSOCUT00000005276	7376	360.226	1.498044e+004	1.498048e+003	14610	27	4.292721e+000	0	0	0	0	0	0	14327.2	1	1	45.4864	26.7105
DATA	964	12	29	0	0	A_04_P013538	ENSOCUT00000011838	7401.96	360.074	2.339948e+004	2.339951e+003	22930	28	4.518481e+000	0	0	0	0	0	0	22372.7	1	1	50.4627	27.6667
DATA	965	12	30	0	0	A_04_P101175	A_04_P101175	7427.01	359.916	3.588106e+000	3.574794e+000	47.5	28	3.973257e+000	0	0	0	0	0	0	-2.358	0	0	46.8651	27.0513
DATA	966	12	31	0	0	A_04_P070972	ENSOCUT00000017304	7452.58	359.573	4.029004e+001	5.387261e+000	85	24.5	5.940481e+000	0	0	0	0	0	0	38.4936	1	1	57.5363	24.4688
DATA	967	12	32	0	0	A_04_P073413	ENSOCUT00000016689	7478.09	359.614	1.217742e+003	1.218268e+002	1209.5	26	5.479519e+000	0	0	0	0	0	0	1163	1	1	57.259	25.1071
DATA	968	12	33	0	0	A_04_P030860	DN889303	7503.5	359.648	7.231354e+004	7.231354e+003	65955.5	28	7.539666e+000	0	1	0	0	0	0	69033.9	1	1	57.5363	26.5714
DATA	969	12	34	0	0	A_04_P070297	ENSOCUT00000017520	7528.63	359.596	1.038573e+001	3.728360e+000	58	29	9.510369e+000	0	0	0	0	0	0	9.91015	1	0	57.8122	30.3667
DATA	970	12	35	0	0	A_04_P071893	NM_001081999	7554.04	360.176	6.156610e+001	7.122889e+000	108	26	6.269062e+000	0	0	0	0	0	0	58.7248	1	1	46.8651	25.6364
DATA	971	12	36	0	0	A_04_P001351	NM_001099955	7579.5	360	3.597398e+000	3.589232e+000	52	25	5.469029e+000	0	0	0	0	0	0	1.83764	0	0	54.1152	25.3438
DATA	972	12	37	0	0	A_04_P019977	EB380073	7605	360.211	2.557062e+003	2.557314e+002	2462.5	24	6.384204e+000	0	0	0	0	0	0	2436.57	1	1	46.8651	25.625
DATA	973	12	38	0	0	A_04_P024686	A_04_P024686	7630.5	360	3.601208e+000	3.587848e+000	45.5	27	6.666178e+000	0	0	0	0	0	0	-4.02476	0	0	54.1152	29.1
DATA	974	12	39	0	0	A_04_P003112	NM_001082633	7655.37	360.36	2.284377e+003	2.284659e+002	2215.5	28	7.427249e+000	0	0	0	0	0	0	2174.46	1	1	48.8603	25.8571
DATA	975	12	40	0	0	A_04_P080421	ENSOCUT00000001821	7681.06	360.481	8.172485e+002	8.180372e+001	819	26	7.930452e+000	0	0	0	0	0	0	777.505	1	1	50.4627	25.7222
DATA	976	12	41	0	0	A_04_P084332	ENSOCUT00000012431	7706.55	360.366	8.314330e+002	8.322093e+001	845	24	7.407222e+000	0	0	0	0	0	0	790.538	1	1	51.4001	24.6875
DATA	977	12	42	0	0	A_04_P063437	ENSOCUT00000006602	7731.72	360.295	1.384289e+004	1.384294e+003	13342	23.5	6.319011e+000	0	0	0	0	0	0	13154.4	1	1	50.1463	22.8214
DATA	978	12	43	0	0	A_04_P070014	ENSOCUT00000006047	7757.5	360.352	3.879747e+002	3.896392e+001	422	26	6.530228e+000	0	0	0	0	0	0	368.47	1	1	57.5363	25.5185
DATA	979	12	44	0	0	A_04_P027313	ENSOCUT00000003474	7782.58	360.427	1.964161e+001	4.100677e+000	69	25	6.772986e+000	0	0	0	0	0	0	18.6439	1	1	65	25.04
DATA	980	12	45	0	0	A_04_P080527	ENSOCUT00000012224	7807.93	360.493	8.904728e+002	8.912008e+001	879.5	21.5	5.412483e+000	0	0	0	0	0	0	844.764	1	1	48.5334	21.5357
DATA	981	12	46	0	0	A_04_P026012	EB373855	7833.56	360.628	3.617128e+000	3.603708e+000	48	24	6.781990e+000	0	0	0	0	0	0	-3.04713	0	0	49.8279	23.6538
DATA	982	12	47	0	0	A_04_P075814	A_04_P075814	7859	360.455	5.028031e+002	5.040944e+001	519	26	8.153244e+000	0	0	0	0	0	0	476.437	1	1	55.8519	25.3462
DATA	983	12	48	0	0	A_04_P045588	A_04_P045588	7884.42	360.427	3.621459e+000	3.610018e+000	48	26	9.514196e+000	0	0	0	0	0	0	1.13631	0	0	57.5363	27.5417
DATA	984	12	49	0	0	A_04_P074906	XR_084831	7909.58	360.427	4.674189e+002	4.688110e+001	467	23	6.411389e+000	0	0	0	0	0	0	442.392	1	1	57.5363	25.0345
DATA	985	12	50	0	0	A_04_P052076	ENSOCUT00000008674	7935.33	360.5	4.187850e+000	3.636427e+000	52	22.5	6.950334e+000	0	0	0	0	0	0	3.96129	1	0	57.5363	23.25
DATA	986	12	51	0	0	A_04_P067247	XM_002723239	7960.5	360.5	4.027056e+000	3.636735e+000	51	22	6.702431e+000	0	0	0	0	0	0	3.80695	1	0	57.5363	22.5484
DATA	987	12	52	0	0	A_04_P101572	ENSOCUT00000001082	7986	360.455	1.124350e+001	3.787339e+000	57	27	7.854260e+000	0	0	0	0	0	0	10.6224	1	0	55.8519	27.5758
DATA	988	12	53	0	0	A_04_P020122	EB379936	8011.5	360.5	2.380149e+001	4.331388e+000	71	25	6.678766e+000	0	0	0	0	0	0	22.4729	1	1	65	25.0345
DATA	989	12	54	0	0	A_04_P016193	ENSOCUT00000016052	8036.67	360.5	5.399546e+002	5.411674e+001	552	25.5	6.155923e+000	0	0	0	0	0	0	509.496	1	1	57.5363	24.8462
DATA	990	12	55	0	0	A_04_P062292	ENSOCUT00000023385	8060.76	360.366	3.519701e+001	5.051463e+000	80	25	6.733706e+000	0	0	0	0	0	0	33.1903	1	1	35.6825	23.303
DATA	991	12	56	0	0	A_04_P026931	A_04_P026931	8087.54	361.051	3.494168e+001	5.035263e+000	82	27	8.056175e+000	0	0	0	0	0	0	32.9299	1	1	49.8279	26.6471
DATA	992	12	57	0	0	A_04_P063157	ENSOCUT00000008329	8112.92	360.554	8.553625e+004	8.553625e+003	83082	25	6.071335e+000	0	0	0	0	0	0	80548.8	1	1	48.8603	25.75
DATA	993	12	58	0	0	A_04_P014709	AY171825	8138.24	361.333	1.642048e+004	1.642052e+003	15877.5	24	7.577489e+000	0	0	0	0	0	0	15453.7	1	1	45.4864	24.5313
DATA	994	12	59	0	0	A_04_P025532	A_04_P025532	8163.73	361.358	2.186837e+001	4.240685e+000	66	23.5	6.387608e+000	0	0	0	0	0	0	20.5652	1	1	46.1809	23.1923
DATA	995	12	60	0	0	A_04_P026251	EB373617	8188.72	361.029	6.494140e+003	6.494242e+002	6105	23	6.533945e+000	0	0	0	0	0	0	6101.98	1	1	46.1809	22.6857
DATA	996	12	61	0	0	A_04_P088042	ENSOCUT00000016112	8214.58	360.573	2.336546e+002	2.364726e+001	262	22	8.136330e+000	0	0	0	0	0	0	219.339	1	1	57.5363	22.5526
DATA	997	12	62	0	0	A_04_P020236	EB379823	8240	360.545	2.217672e+001	4.265021e+000	66	24	6.757212e+000	0	0	0	0	0	0	20.7991	1	1	65	23.1538
DATA	998	12	63	0	0	A_04_P101285	ENSOCUT00000009118	8265.21	361.024	4.863092e+002	4.876743e+001	491	24	5.588006e+000	0	0	0	0	0	0	455.697	1	1	51.0895	23.5
DATA	999	12	64	0	0	A_04_P056131	A_04_P056131	8290.5	361	1.219000e+003	1.219547e+002	1157	22	5.224014e+000	0	0	0	0	0	0	1141.09	1	1	48.5334	22.25
DATA	1000	12	65	0	0	A_04_P075249	ENSOCUT00000008997	8316.37	360.596	3.668018e+000	3.662292e+000	50	23	6.133774e+000	0	0	0	0	0	0	2.24542	0	0	57.8122	24.8333
DATA	1001	12	66	0	0	A_04_P071253	A_04_P071253	8341.5	360.648	7.556783e+001	8.395880e+000	115.5	22	6.529573e+000	0	0	0	0	0	0	70.5726	1	1	57.5363	23.5926
DATA	1002	12	67	0	0	A_04_P070969	ENSOCUT00000017284	8366.78	361.25	9.220471e+001	9.921420e+000	129.5	21	7.544420e+000	0	0	0	0	0	0	86.008	1	1	47.5395	21.4194
DATA	1003	12	68	0	0	A_04_P013368	AF014733	8392.5	360.648	9.418517e+000	3.787367e+000	54.5	22	6.904301e+000	0	0	0	0	0	0	8.77261	1	0	65	21.5897
DATA	1004	12	69	0	0	A_04_P066699	ENSOCUT00000028463	8417.5	360.648	3.149210e+001	4.838778e+000	74	20.5	6.682312e+000	0	0	0	0	0	0	29.2898	1	1	57.5363	21.7941
DATA	1005	12	70	0	0	A_04_P077705	A_04_P077705	8443.18	361.535	4.678920e+000	3.708839e+000	48	23	4.768534e+000	0	0	0	0	0	0	4.34523	1	0	46.5243	23.8966
DATA	1006	12	71	0	0	A_04_P079187	ENSOCUT00000011645	8468.53	361.25	3.525416e+004	3.525418e+003	30945.5	23	8.456237e+000	0	0	0	0	0	0	32682.5	1	1	47.5395	23.7857
DATA	1007	12	72	0	0	A_04_P075760	ENSOCUT00000002369	8494	361	8.831615e+002	8.839332e+001	842	21	8.407714e+000	0	0	0	0	0	0	817.19	1	1	54.9904	23.2414
DATA	1008	12	73	0	0	A_04_P031291	AY171901	8519.5	361	3.974567e+000	3.721369e+000	49	24	9.392937e+000	0	0	0	0	0	0	3.67029	1	0	65	24.3182
DATA	1009	12	74	0	0	A_04_P043632	A_04_P043632	8544.5	361.352	6.716581e+001	7.672039e+000	105.5	21	5.636160e+000	0	0	0	0	0	0	61.8949	1	1	57.5363	21.125
DATA	1010	12	75	0	0	A_04_P065097	ENSOCUT00000000152	8570.09	361.386	3.730319e+000	3.729377e+000	47	24	6.332339e+000	0	0	0	0	0	0	2.84907	0	0	57.259	23.2069
DATA	1011	12	76	0	0	A_04_P035227	ENSOCUT00000008153	8595.5	361.352	2.263210e+001	4.359351e+000	67	22	7.324010e+000	0	0	0	0	0	0	20.755	1	1	57.5363	23.3125
DATA	1012	12	77	0	0	A_04_P013174	ENSOCUT00000028121	8620.63	361.404	2.026752e+003	2.027096e+002	1826	26	1.573806e+001	0	0	0	0	1	0	1853.71	1	1	57.8122	30.9259
DATA	1013	12	78	0	0	A_04_P014111	XM_002724221	8646.42	361.427	4.904561e+005	4.904561e+004	447200	25	1.079009e+001	0	0	0	0	0	0	447262	1	1	57.5363	27.3636
DATA	1014	12	79	0	0	A_04_P063992	ENSOCUT00000009899	8671.56	361.675	2.457964e+004	2.457967e+003	22084	20.5	8.025340e+000	0	0	0	0	0	0	22346.4	1	1	49.8279	22.5357
DATA	1015	12	80	66	1	DarkCorner	DarkCorner	8696.94	361.416	3.785047e+000	3.771004e+000	42	25	7.508218e+000	0	0	0	0	0	0	-2.03783	0	0	49.1849	24.96
DATA	1016	12	81	66	1	DarkCorner	DarkCorner	8722.42	361.427	3.798725e+000	3.784631e+000	41	24	6.402624e+000	0	0	0	0	0	0	-3.20162	0	0	57.5363	24.0789
DATA	1017	12	82	66	1	DarkCorner	DarkCorner	8747.99	361.385	3.813516e+000	3.799368e+000	40	22	6.788174e+000	0	0	0	0	0	0	-4.30217	0	0	49.1849	23.7
DATA	1018	12	83	66	1	DarkCorner	DarkCorner	8773.53	361.922	3.829198e+000	3.814992e+000	38	23	5.544667e+000	0	0	0	0	0	0	-6.30161	0	0	44.0646	21.92
DATA	1019	12	84	66	1	DarkCorner	DarkCorner	8798.51	361.108	3.846155e+000	3.831886e+000	37	23	6.087912e+000	0	0	0	0	0	0	-6.26885	0	0	52.9257	22.7037
DATA	1020	12	85	66	1	DarkCorner	DarkCorner	8824	361.455	3.864292e+000	3.849955e+000	39	20	6.078844e+000	0	0	0	0	0	0	-4.42234	0	0	55.8519	20.3879
DATA	1021	13	1	66	1	DarkCorner	DarkCorner	6678.24	366.932	3.760945e+000	3.746992e+000	40	21	7.566855e+000	0	0	0	0	0	0	-5.84578	0	0	48.5334	20.8696
DATA	1022	13	2	66	1	DarkCorner	DarkCorner	6703.6	366.831	3.741861e+000	3.727979e+000	40	19	8.583033e+000	0	0	0	0	0	0	-6.84542	0	0	52.0157	20.2941
DATA	1023	13	3	66	1	DarkCorner	DarkCorner	6729.19	366.814	3.724057e+000	3.710240e+000	43	22	6.468420e+000	0	0	0	0	0	0	-5.34992	0	0	51.7088	22.9118
DATA	1024	13	4	66	1	DarkCorner	DarkCorner	6753.86	367.387	3.707876e+000	3.694119e+000	38	21	7.590100e+000	0	0	0	0	0	0	-8.65453	0	0	48.8603	21.675
DATA	1025	13	5	66	1	DarkCorner	DarkCorner	6780.1	367.051	3.692647e+000	3.678947e+000	41	22	6.703068e+000	0	0	0	0	0	0	-6.0056	0	0	48.5334	22.1633
DATA	1026	13	6	1028	1	(+)E1A_r60_a97	E1A_r60_a97	6805.11	366.5	3.679530e+000	3.665879e+000	41	24	9.333187e+000	0	0	0	0	0	0	-4.90705	0	0	56.9804	22.5862
DATA	1027	13	7	0	0	A_04_P059072	A_04_P059072	6830.5	366.5	8.329443e+001	9.095448e+000	114	24	8.526112e+000	0	0	0	0	0	0	77.8999	1	1	57.5363	23.1379
DATA	1028	13	8	0	0	A_04_P068952	A_04_P068952	6855.67	366.5	1.012429e+001	3.780289e+000	56	25	8.022695e+000	0	0	0	0	0	0	9.4978	1	0	57.5363	23.6364
DATA	1029	13	9	0	0	A_04_P098052	ENSOCUT00000004537	6881.09	366.727	4.591083e+003	4.591226e+002	4365	23.5	7.362137e+000	0	0	0	0	0	0	4319.38	1	1	49.5074	23.1429
DATA	1030	13	10	0	0	A_04_P068590	ENSOCUT00000011301	6906.72	367.095	5.881381e+003	5.881493e+002	5614	24.5	9.031031e+000	0	0	0	0	0	0	5548	1	1	48.8603	25.1786
DATA	1031	13	11	0	0	A_04_P064443	ENSOCUT00000011273	6932.03	367.277	5.277046e+003	5.277170e+002	5042	25	7.810545e+000	0	0	0	0	0	0	4989.56	1	1	45.4864	24.2692
DATA	1032	13	12	0	0	A_04_P038692	A_04_P038692	6957.53	366.899	8.980833e+001	9.677885e+000	137	23	6.150881e+000	0	0	0	0	0	0	85.0873	1	1	50.4627	22
DATA	1033	13	13	0	0	A_04_P086739	ENSOCUT00000000272	6982.71	366.829	7.977188e+003	7.977269e+002	7562	23.5	8.467925e+000	0	0	0	0	0	0	7571.64	1	1	50.7771	23.5333
DATA	1034	13	14	0	0	A_04_P086230	ENSOCUT00000016945	7008.42	366.573	1.869164e+002	1.903403e+001	223	22	7.958874e+000	0	0	0	0	0	0	177.701	1	1	57.5363	24.3667
DATA	1035	13	15	0	0	A_04_P020547	EB379543	7033.58	366.573	4.639115e+002	4.652976e+001	485	22	8.253640e+000	0	0	0	0	0	0	441.67	1	1	65	23.5484
DATA	1036	13	16	0	0	A_04_P063449	ENSOCUT00000008844	7059.09	366.614	1.843616e+002	1.878136e+001	224	26	1.041515e+001	0	0	0	0	0	0	175.746	1	1	57.259	27.6538
DATA	1037	13	17	0	0	A_04_P063037	ENSOCUT00000008365	7084.5	366.648	2.524758e+005	2.524758e+004	239958	33	1.482397e+001	0	0	0	0	1	0	240939	1	1	57.5363	36
DATA	1038	13	18	0	0	A_04_P051692	A_04_P051692	7109.63	366.596	8.395832e+000	3.674394e+000	55	33	1.873725e+001	0	0	0	0	1	0	8.01943	1	0	57.8122	37.3182
DATA	1039	13	19	0	0	A_04_P027441	XM_002712842	7135.42	366.573	8.973366e+001	9.659072e+000	130	29	1.481537e+001	0	0	0	0	1	0	85.7774	1	1	57.5363	31.931
DATA	1040	13	20	0	0	A_04_P020828	XM_002715095	7160.5	366.648	1.746521e+001	3.976244e+000	63	27	9.938944e+000	0	0	0	0	0	0	16.7058	1	0	57.5363	28.3478
DATA	1041	13	21	0	0	A_04_P005783	ENSOCUT00000001886	7185.72	367.066	7.531348e+002	7.539805e+001	766.5	25	6.915442e+000	0	0	0	0	0	0	720.798	1	1	49.1849	25.64
DATA	1042	13	22	0	0	A_04_P000056	NM_001082132	7211.5	367	6.352210e+004	6.352211e+003	62201.5	23	8.604472e+000	0	0	0	0	0	0	60817.4	1	1	54.1152	25.4138
DATA	1043	13	23	0	0	A_04_P074737	ENSOCUT00000004153	7236.59	367.092	1.776248e+004	1.776252e+003	17101	29	7.400726e+000	0	0	0	0	0	0	17011	1	1	49.1849	27.0435
DATA	1044	13	24	0	0	A_04_P032987	A_04_P032987	7262.37	367.404	8.902157e+001	9.590186e+000	136	27	9.450516e+000	0	0	0	0	0	0	85.2742	1	1	57.8122	26.3043
DATA	1045	13	25	0	0	A_04_P082822	A_04_P082822	7287.5	367.352	7.874056e+001	8.644214e+000	123	28	8.015687e+000	0	0	0	0	0	0	75.4306	1	1	57.5363	27.4138
DATA	1046	13	26	0	0	A_04_P026165	ENSOCUT00000030750	7312.76	367.532	9.810295e+001	1.043854e+001	145	26.5	4.982397e+000	0	0	0	0	0	0	93.981	1	1	50.7771	26.0417
DATA	1047	13	27	0	0	A_04_P036511	A_04_P036511	7337.65	367.368	3.580373e+000	3.567090e+000	48	25	5.938508e+000	0	0	0	0	0	0	-1.70653	0	0	46.5243	24.6389
DATA	1048	13	28	0	0	A_04_P041048	ENSOCUT00000005506	7363.6	366.947	3.968408e+001	5.336519e+000	88	22	5.744718e+000	0	0	0	0	0	0	38.0033	1	1	49.1849	22.7059
DATA	1049	13	29	0	0	A_04_P087642	ENSOCUT00000006982	7389.42	367.427	9.292285e+000	3.687437e+000	57	25.5	5.608384e+000	0	0	0	0	0	0	8.89747	1	0	57.5363	24.4444
DATA	1050	13	30	0	0	A_04_P070412	ENSOCUT00000016783	7414.44	367.74	2.372281e+004	2.372283e+003	22677.5	26.5	6.481635e+000	0	0	0	0	0	0	22709.9	1	1	49.5074	24.4412
DATA	1051	13	31	0	0	A_04_P099337	ENSOCUT00000010655	7439.81	367.608	1.115664e+003	1.116236e+002	1121.5	24.5	4.321229e+000	0	0	0	0	0	0	1067.65	1	1	49.1849	24.1111
DATA	1052	13	32	0	0	A_04_P039509	ENSOCUT00000017458	7465.18	367.421	1.665960e+003	1.666343e+002	1650	26	6.601347e+000	0	0	0	0	0	0	1593.63	1	1	49.5074	24.7222
DATA	1053	13	33	0	0	A_04_P076998	ENSOCUT00000012336	7490.44	367.266	9.981718e+002	9.988112e+001	981	25.5	6.757646e+000	0	0	0	0	0	0	954.417	1	1	50.7771	25.0294
DATA	1054	13	34	0	0	A_04_P054850	ENSOCUT00000012138	7516.33	367.5	4.727668e+001	5.927130e+000	95	28.5	9.532415e+000	0	0	0	0	0	0	45.1859	1	1	57.5363	28.1875
DATA	1055	13	35	0	0	A_04_P074608	ENSOCUT00000003730	7541.25	367.627	2.039931e+004	2.039934e+003	19188	26.5	7.008589e+000	0	0	0	0	0	0	19488.6	1	1	49.1849	25.0294
DATA	1056	13	36	0	0	A_04_P017713	EB373964	7566.81	367.643	1.252187e+004	1.252192e+003	11915	25	5.312702e+000	0	0	0	0	0	0	11956.9	1	1	51.4001	26.0313
DATA	1057	13	37	0	0	A_04_P037209	ENSOCUT00000001671	7592.42	367.427	5.736445e+004	5.736446e+003	55404	25	6.646610e+000	0	0	0	0	0	0	54745.9	1	1	57.5363	25.625
DATA	1058	13	38	0	0	A_04_P035641	ENSOCUT00000029385	7617.67	367.5	1.570841e+005	1.570841e+004	150616	27	7.741409e+000	0	0	0	0	0	0	149836	1	1	57.5363	28.2
DATA	1059	13	39	0	0	A_04_P073977	ENSOCUT00000016089	7643	367.644	1.323185e+003	1.323670e+002	1316	24	7.424497e+000	0	0	0	0	0	0	1261.48	1	1	49.1849	25.1379
DATA	1060	13	40	0	0	A_04_P032727	ENSOCUT00000012534	7668.5	367.5	2.964247e+001	4.652564e+000	77	28	7.629582e+000	0	0	0	0	0	0	28.2438	1	1	57.5363	25
DATA	1061	13	41	0	0	A_04_P091152	ENSOCUT00000015520	7693.87	367.614	8.755565e+002	8.762914e+001	884	23.5	7.940803e+000	0	0	0	0	0	0	833.791	1	1	51.4001	23.5278
DATA	1062	13	42	0	0	A_04_P014306	AF029933	7719.42	367.573	1.183870e+001	3.780211e+000	61	23	4.488669e+000	0	0	0	0	0	0	11.2674	1	0	65	23.0741
DATA	1063	13	43	0	0	A_04_P048658	ENSOCUT00000012711	7744.58	367.573	5.619532e+004	5.619534e+003	56436	25.5	9.088920e+000	0	0	0	0	0	0	53453.3	1	1	57.5363	26.6429
DATA	1064	13	44	0	0	A_04_P013183	AF013272	7769.82	367.45	1.059327e+005	1.059327e+004	99770	26	5.211542e+000	0	0	0	0	0	0	100704	1	1	50.7771	26.2727
DATA	1065	13	45	0	0	A_04_P045527	ENSOCUT00000007653	7795.39	368.129	2.101652e+003	2.101960e+002	2023.5	24	8.744879e+000	0	0	0	0	0	0	1996.99	1	1	47.2035	25.5172
DATA	1066	13	46	0	0	A_04_P080567	ENSOCUT00000010842	7820.89	367.5	4.254500e+002	4.269691e+001	449	24	5.851379e+000	0	0	0	0	0	0	403.982	1	1	65	22.3636
DATA	1067	13	47	0	0	A_04_P069698	A_04_P069698	7846.42	367.573	9.482960e+000	3.723245e+000	58	25.5	8.790554e+000	0	0	0	0	0	0	8.99928	1	0	65	24.9231
DATA	1068	13	48	0	0	A_04_P023527	EB376545	7871.39	368.216	4.369812e+001	5.663096e+000	89	26	7.837782e+000	0	0	0	0	0	0	41.4499	1	1	48.5334	25.6087
DATA	1069	13	49	0	0	A_04_P073147	ENSOCUT00000012734	7896.73	367.62	1.449837e+004	1.449841e+003	13713	25.5	8.347211e+000	0	0	0	0	0	0	13743	1	1	50.7771	26.75
DATA	1070	13	50	0	0	A_04_P044831	ENSOCUT00000008194	7922.23	367.766	6.430398e+000	3.663567e+000	54.5	23	6.596629e+000	0	0	0	0	0	0	6.09187	1	0	49.5074	24.1026
DATA	1071	13	51	0	0	A_04_P091357	ENSOCUT00000002427	7947.8	367.797	3.622295e+000	3.608873e+000	47	23	6.729481e+000	0	0	0	0	0	0	0.104033	0	0	50.1463	23.1053
DATA	1072	13	52	0	0	A_04_P023401	ENSOCUT00000014717	7973	368.424	1.692513e+004	1.692516e+003	16205	25.5	8.905377e+000	0	0	0	0	0	0	16016.5	1	1	45.4864	25.2667
DATA	1073	13	53	0	0	A_04_P028011	ENSOCUT00000015561	7998.45	368.155	1.505893e+002	1.548631e+001	186	26.5	7.041416e+000	0	0	0	0	0	0	142.41	1	1	47.8731	26.3077
DATA	1074	13	54	0	0	A_04_P053078	XM_002722270	8024.09	367.614	3.629172e+000	3.616524e+000	48	25	6.303927e+000	0	0	0	0	0	0	0.726031	0	0	57.259	24.7143
DATA	1075	13	55	0	0	A_04_P030422	DN885621	8049.51	368.286	6.832771e+000	3.681627e+000	57	23	6.055069e+000	0	0	0	0	0	0	6.45342	1	0	44.0646	22.5714
DATA	1076	13	56	0	0	A_04_P091812	ENSOCUT00000011089	8074.32	368	4.802233e+001	6.013929e+000	92	21	5.923461e+000	0	0	0	0	0	0	45.3243	1	1	49.1849	22.1714
DATA	1077	13	57	0	0	A_04_P034477	A_04_P034477	8100.5	368	1.639480e+001	3.976505e+000	61	25.5	6.379012e+000	0	0	0	0	0	0	15.4626	1	0	65	26.1071
DATA	1078	13	58	0	0	A_04_P006493	DN889926	8125.5	368	3.638885e+000	3.641585e+000	51	23	6.390032e+000	0	0	0	0	0	0	3.23368	0	0	65	23.7586
DATA	1079	13	59	0	0	A_04_P063786	A_04_P063786	8151	368.319	5.841243e+000	3.674684e+000	52.5	22	5.597619e+000	0	0	0	0	0	0	5.50129	1	0	58.0869	20.8889
DATA	1080	13	60	0	0	A_04_P020927	EB379169	8176.5	368.352	5.640949e+001	6.708453e+000	98	25	4.276180e+000	0	0	0	0	0	0	53.0843	1	1	65	26
DATA	1081	13	61	0	0	A_04_P014423	AY171642	8201.87	368.377	2.388726e+004	2.388728e+003	22764	24	6.826683e+000	0	0	0	0	0	0	22460.4	1	1	46.8651	22.7027
DATA	1082	13	62	0	0	A_04_P037397	ENSOCUT00000032990	8227.15	368.481	1.856868e+002	1.892152e+001	208	24	6.441111e+000	0	0	0	0	0	0	174.443	1	1	50.4627	23.8421
DATA	1083	13	63	0	0	A_04_P089125	ENSOCUT00000005938	8252.99	368.561	1.809230e+001	4.065294e+000	62	24	5.268041e+000	0	0	0	0	0	0	16.9806	1	0	51.0895	23.4324
DATA	1084	13	64	0	0	A_04_P020681	EB379415	8278	368.455	3.657761e+000	3.644192e+000	47	22	5.565833e+000	0	0	0	0	0	0	0.0222415	0	0	55.8519	23.3871
DATA	1085	13	65	0	0	A_04_P053942	ENSOCUT00000001923	8303.5	368.352	3.193998e+002	3.214766e+001	330.5	22	5.048728e+000	0	0	0	0	0	0	299.142	1	1	57.5363	22.6
DATA	1086	13	66	0	0	A_04_P013036	X13699	8328.58	368.427	6.532777e+000	3.710299e+000	53	21	6.619919e+000	0	0	0	0	0	0	6.11151	1	0	57.5363	23.36
DATA	1087	13	67	0	0	A_04_P094326	ENSOCUT00000016701	8354.07	368.48	2.995322e+002	3.017562e+001	332	22	6.535516e+000	0	0	0	0	0	0	279.87	1	1	48.8603	22.75
DATA	1088	13	68	0	0	A_04_P044887	NM_001167193	8379.61	368.55	6.359636e+001	7.338488e+000	105	22	5.559274e+000	0	0	0	0	0	0	59.3423	1	1	50.4627	22.0588
DATA	1089	13	69	0	0	A_04_P015234	ENSOCUT00000028961	8404.8	369.633	4.412485e+001	5.736971e+000	89	22.5	6.301482e+000	0	0	0	0	0	0	41.1206	1	1	39.4933	23.0313
DATA	1090	13	70	0	0	A_04_P030467	DN885845	8430.42	368.427	3.686471e+000	3.672794e+000	41	20.5	5.753160e+000	0	0	0	0	0	0	-3.90747	0	0	57.5363	20.9333
DATA	1091	13	71	0	0	A_04_P059056	ENSOCUT00000014033	8455.62	368.636	2.467807e+003	2.468081e+002	2229	23	5.905929e+000	0	0	0	0	0	0	2292.07	1	1	49.8279	24
DATA	1092	13	72	0	0	A_04_P003508	ENSOCUT00000010139	8481.13	368.628	7.686435e+002	7.695265e+001	756	22	8.252016e+000	0	0	0	0	0	0	712.612	1	1	49.8279	23.9688
DATA	1093	13	73	0	0	A_04_P029985	NM_001195806	8506.5	368.5	4.470019e+005	4.470019e+004	415638	23	7.435891e+000	0	0	0	0	0	0	413605	1	1	57.5363	24.6774
DATA	1094	13	74	0	0	A_04_P022327	EB377757	8531.69	368.662	4.002388e+002	4.019457e+001	407	20	5.842944e+000	0	0	0	0	0	0	369.574	1	1	48.5334	19.84
DATA	1095	13	75	0	0	A_04_P024671	EB375362	8556.99	368.384	9.134683e+003	9.134758e+002	8379	22	5.141301e+000	0	0	0	0	0	0	8415.56	1	1	48.8603	21.7917
DATA	1096	13	76	0	0	A_04_P019811	EB380221	8582.63	368.64	7.122826e+003	7.122923e+002	6335.5	22	7.472632e+000	0	0	0	0	0	0	6546.18	1	1	48.8603	23.2333
DATA	1097	13	77	0	0	A_04_P017246	A_04_P017246	8608.33	368.5	5.084757e+001	6.304829e+000	90	21.5	1.030077e+001	0	0	0	0	0	0	46.6064	1	1	57.5363	24.4286
DATA	1098	13	78	0	0	A_04_P028264	EB380254	8633.5	368.5	5.038326e+001	6.273659e+000	91	24	9.872624e+000	0	0	0	0	0	0	46.0518	1	1	57.5363	24.8684
DATA	1099	13	79	0	0	A_04_P093933	A_04_P093933	8659	368.545	7.363741e+000	3.821200e+000	52	25	9.236579e+000	0	0	0	0	0	0	6.71024	1	0	55.8519	26.2424
DATA	1100	13	80	0	0	A_04_P020881	ENSOCUT00000017341	8684.42	368.573	4.172205e+002	4.189129e+001	417	20.5	7.274293e+000	0	0	0	0	0	0	378.957	1	1	57.5363	22.7857
DATA	1101	13	81	66	1	DarkCorner	DarkCorner	8709.58	368.573	3.788928e+000	3.774870e+000	42.5	24	8.149249e+000	0	0	0	0	0	0	-2.25013	0	0	57.5363	26.4444
DATA	1102	13	82	66	1	DarkCorner	DarkCorner	8735.56	368.718	3.803438e+000	3.789327e+000	39	22	6.881954e+000	0	0	0	0	0	0	-3.98927	0	0	51.7088	23.1935
DATA	1103	13	83	66	1	DarkCorner	DarkCorner	8760.73	369.122	3.818468e+000	3.804301e+000	38	21	4.413866e+000	0	0	0	0	0	0	-6.92172	0	0	49.8279	21.1304
DATA	1104	13	84	66	1	DarkCorner	DarkCorner	8786.1	369	3.834949e+000	3.820721e+000	39	23	5.203380e+000	0	0	0	0	0	0	-5.69742	0	0	52.3208	22.6111
DATA	1105	13	85	66	1	DarkCorner	DarkCorner	8811.42	368.573	3.852698e+000	3.838404e+000	41	23	6.052194e+000	0	0	0	0	0	0	-4.35482	0	0	57.5363	22.2553
DATA	1106	14	1	66	1	DarkCorner	DarkCorner	6690.43	373.474	3.747447e+000	3.733544e+000	40	20	7.421621e+000	0	0	0	0	0	0	-7.03439	0	0	49.5074	20.7241
DATA	1107	14	2	66	1	DarkCorner	DarkCorner	6716.02	373.291	3.728978e+000	3.715143e+000	40	22	7.069851e+000	0	0	0	0	0	0	-7.59733	0	0	49.5074	20.871
DATA	1108	14	3	66	1	DarkCorner	DarkCorner	6742.12	373.494	3.711424e+000	3.697655e+000	40	24	7.611112e+000	0	0	0	0	0	0	-6.56248	0	0	49.8279	23.9355
DATA	1109	14	4	66	1	DarkCorner	DarkCorner	6766.69	373.541	3.696307e+000	3.682593e+000	40	21.5	7.176034e+000	0	0	0	0	0	0	-6.80862	0	0	43.3362	21.7037
DATA	1110	14	5	66	1	DarkCorner	DarkCorner	6792.67	373.177	3.681897e+000	3.668237e+000	39	25.5	6.279217e+000	0	0	0	0	0	0	-7.1008	0	0	50.4627	24.3333
DATA	1111	14	6	0	0	A_04_P002721	NM_001082324	6817.41	374.092	8.967524e+002	8.974970e+001	870	24	8.402586e+000	0	0	0	0	0	0	838.321	1	1	49.1849	22.5
DATA	1112	14	7	0	0	A_04_P010196	A_04_P010196	6843.12	374.261	1.057932e+002	1.118893e+001	141	25	6.738576e+000	0	0	0	0	0	0	99.2295	1	1	46.1809	24.3784
DATA	1113	14	8	0	0	A_04_P009254	A_04_P009254	6868.5	373.648	9.085671e+001	9.784875e+000	129	22	9.860860e+000	0	0	0	0	0	0	85.4643	1	1	57.5363	22.3548
DATA	1114	14	9	0	0	A_04_P039592	A_04_P039592	6893.91	373.614	3.636119e+000	3.622629e+000	45	21.5	5.959203e+000	0	0	0	0	0	0	-4.74266	0	0	57.259	21.6875
DATA	1115	14	10	0	0	A_04_P053166	ENSOCUT00000014965	6919.5	373.648	1.972694e+001	4.117094e+000	65	24	7.941201e+000	0	0	0	0	0	0	18.6521	1	1	57.5363	23.7037
DATA	1116	14	11	0	0	A_04_P025174	EB374778	6944.5	373.648	5.872412e+001	6.891141e+000	103	23	5.632014e+000	0	0	0	0	0	0	55.6446	1	1	57.5363	22.3571
DATA	1117	14	12	0	0	A_04_P023072	ENSOCUT00000006154	6969.93	374.2	2.880577e+003	2.880801e+002	2769.5	22	8.364801e+000	0	0	0	0	0	0	2735.16	1	1	46.8651	21.6452
DATA	1118	14	13	0	0	A_04_P061074	ENSOCUT00000003686	6995.42	374.107	1.855021e+003	1.855369e+002	1769	22	9.215242e+000	0	0	0	0	0	0	1764.45	1	1	49.8279	24.1
DATA	1119	14	14	0	0	A_04_P036856	ENSOCUT00000004588	7020.74	374.324	3.695540e+004	3.695542e+003	36434	22	7.290070e+000	0	0	0	0	0	0	35206.5	1	1	46.1809	23.1707
DATA	1120	14	15	0	0	A_04_P095522	XM_002710705	7046.5	374.352	4.683868e+004	4.683870e+003	45107	19.5	8.724651e+000	0	0	0	0	0	0	44683.5	1	1	57.5363	22.8667
DATA	1121	14	16	0	0	A_04_P045104	ENSOCUT00000014259	7071.5	374.352	1.913088e+001	4.056881e+000	66	23	6.467367e+000	0	0	0	0	0	0	18.2717	1	1	65	23.7273
DATA	1122	14	17	0	0	A_04_P018988	XM_002716175	7097.37	374.404	4.423974e+005	4.423974e+004	423467	27.5	1.595065e+001	0	0	0	0	1	0	422965	1	1	57.8122	33.1429
DATA	1123	14	18	0	0	A_04_P004811	ENSOCUT00000007270	7122.5	374.352	1.807494e+001	4.002234e+000	64.5	21	8.679478e+000	0	0	0	0	0	0	17.2953	1	1	57.5363	24
DATA	1124	14	19	0	0	A_04_P029527	AY171690	7147.91	374.386	3.836667e+001	5.239545e+000	86	26	1.091098e+001	0	0	0	0	0	0	36.7378	1	1	57.259	26.871
DATA	1125	14	20	0	0	A_04_P027709	A_04_P027709	7173.42	374.427	8.372155e+001	9.100064e+000	132	25.5	6.808449e+000	0	0	0	0	0	0	80.2133	1	1	57.5363	24.5455
DATA	1126	14	21	0	0	A_04_P085612	ENSOCUT00000010173	7198.58	374.427	1.186183e+002	1.238588e+001	163	23.5	5.948078e+000	0	0	0	0	0	0	113.697	1	1	57.5363	24.25
DATA	1127	14	22	0	0	A_04_P043693	A_04_P043693	7224.14	374.407	3.576825e+000	3.563585e+000	49	22.5	7.110894e+000	0	0	0	0	0	0	0.139589	0	0	56.9804	24.75
DATA	1128	14	23	0	0	A_04_P003163	NM_001082182	7249.5	374.352	3.576086e+000	3.563619e+000	51	25	7.811891e+000	0	0	0	0	0	0	0.724441	0	0	57.5363	25.4444
DATA	1129	14	24	0	0	A_04_P010487	DN884724	7274.89	374.5	3.575566e+000	3.576974e+000	53	26	7.593509e+000	0	0	0	0	0	0	3.10453	0	0	65	26.4286
DATA	1130	14	25	0	0	A_04_P083848	ENSOCUT00000010330	7300.14	374.593	2.156812e+003	2.157107e+002	2073	26	2.694792e+000	0	0	0	0	0	0	2068.82	1	1	50.7771	25.1905
DATA	1131	14	26	0	0	A_04_P080027	ENSOCUT00000008924	7325.65	374.705	2.065515e+002	2.096008e+001	246	25	5.208748e+000	0	0	0	0	0	0	198.119	1	1	50.1463	25.1481
DATA	1132	14	27	0	0	A_04_P019972	EB378841	7351.11	374.5	2.276374e+001	4.227953e+000	70.5	23	5.312532e+000	0	0	0	0	0	0	21.8309	1	1	56.9804	23.8571
DATA	1133	14	28	0	0	A_04_P053019	ENSOCUT00000008426	7376.25	374.694	7.033059e+001	7.884260e+000	114	25.5	4.698784e+000	0	0	0	0	0	0	67.4379	1	1	47.8731	24.75
DATA	1134	14	29	0	0	A_04_P006496	DN889918	7401.67	374.5	5.745468e+001	6.761308e+000	102.5	23	6.661205e+000	0	0	0	0	0	0	55.0759	1	1	57.5363	23.1471
DATA	1135	14	30	0	0	A_04_P013306	AF014700	7427.33	374.5	3.578762e+000	3.565484e+000	47.5	25	6.365215e+000	0	0	0	0	0	0	-3.25058	0	0	65	24.3143
DATA	1136	14	31	0	0	A_04_P072922	ENSOCUT00000005465	7452.52	374.844	2.154642e+002	2.183960e+001	255	25.5	5.208746e+000	0	0	0	0	0	0	206.421	1	1	49.8279	25.2
DATA	1137	14	32	0	0	A_04_P018232	DN889778	7478.11	374.5	2.918173e+001	4.609478e+000	77	25.5	6.563239e+000	0	0	0	0	0	0	27.9442	1	1	56.9804	24.2895
DATA	1138	14	33	0	0	A_04_P073567	ENSOCUT00000000251	7503.45	375.027	3.582610e+000	3.577421e+000	52	23	6.850038e+000	0	0	0	0	0	0	2.30351	0	0	48.5334	24.3611
DATA	1139	14	34	0	0	A_04_P046367	ENSOCUT00000006117	7528.82	375.09	2.084586e+003	2.084892e+002	2025	26.5	7.956379e+000	0	0	0	0	0	0	1994.63	1	1	46.1809	24.6944
DATA	1140	14	35	0	0	A_04_P064967	ENSOCUT00000014225	7554.42	374.573	2.201070e+001	4.196538e+000	70	26	7.523967e+000	0	0	0	0	0	0	21.0486	1	1	57.5363	25.5143
DATA	1141	14	36	0	0	A_04_P036127	ENSOCUT00000000043	7579.58	374.573	7.381435e+000	3.650192e+000	58	24	6.088286e+000	0	0	0	0	0	0	7.05526	1	0	57.5363	24.8571
DATA	1142	14	37	0	0	A_04_P061122	A_04_P061122	7605	374.545	1.158614e+002	1.212564e+001	166	25	6.508188e+000	0	0	0	0	0	0	110.683	1	1	55.8519	25.3529
DATA	1143	14	38	0	0	A_04_P069879	ENSOCUT00000008395	7630.42	374.573	3.507201e+002	3.525411e+001	384	26	7.418713e+000	0	0	0	0	0	0	334.865	1	1	57.5363	27.1389
DATA	1144	14	39	0	0	A_04_P076972	ENSOCUT00000003372	7655.58	374.573	8.210792e+000	3.673489e+000	56	24	7.386561e+000	0	0	0	0	0	0	7.83532	1	0	57.5363	24.1935
DATA	1145	14	40	0	0	A_04_P002842	NM_001082010	7680.86	375.264	5.625807e+003	5.625921e+002	5179.5	25	7.554904e+000	0	0	0	0	0	0	5366.19	1	1	47.5395	24.0811
DATA	1146	14	41	0	0	A_04_P012256	CB367801	7706.27	374.889	1.931834e+003	1.932167e+002	1904	25	7.955312e+000	0	0	0	0	0	0	1841.51	1	1	45.1352	24.4706
DATA	1147	14	42	0	0	A_04_P085472	ENSOCUT00000002730	7732	374.545	4.468215e+002	4.482587e+001	474	25	7.898993e+000	0	0	0	0	0	0	425.657	1	1	65	25.4138
DATA	1148	14	43	0	0	A_04_P020911	XM_002711697	7757.5	374.648	1.046823e+004	1.046829e+003	9869	24	7.459909e+000	0	0	0	0	0	0	9966.76	1	1	57.5363	24.3103
DATA	1149	14	44	0	0	A_04_P033790	ENSOCUT00000013709	7782.31	374.782	9.610448e+003	9.610515e+002	9121	25.5	7.485062e+000	0	0	0	0	0	0	9145.08	1	1	49.8279	26.1154
DATA	1150	14	45	0	0	A_04_P012221	DN881550	7808.07	375.435	4.790071e+003	4.790206e+002	4414	23	5.543633e+000	0	0	0	0	0	0	4555.92	1	1	46.1809	22.3947
DATA	1151	14	46	0	0	A_04_P021972	ENSOCUT00000016532	7833.44	375.29	3.697178e+004	3.697179e+003	35416	24	6.150013e+000	0	0	0	0	0	0	35143	1	1	46.8651	23.5862
DATA	1152	14	47	0	0	A_04_P011358	DN883139	7858.75	375	1.417650e+004	1.417655e+003	13652	23.5	8.053284e+000	0	0	0	0	0	0	13466.7	1	1	49.1849	23.1538
DATA	1153	14	48	0	0	A_04_P042077	ENSOCUT00000007439	7884.54	375.051	3.139597e+002	3.160158e+001	344.5	26	7.302068e+000	0	0	0	0	0	0	298.061	1	1	49.8279	25.0345
DATA	1154	14	49	0	0	A_04_P024474	EB375607	7909.73	375.219	9.078200e+003	9.078272e+002	8413	22	6.370632e+000	0	0	0	0	0	0	8613.62	1	1	48.2044	23.5806
DATA	1155	14	50	0	0	A_04_P052533	ENSOCUT00000012427	7934.81	375.392	4.586244e+003	4.586385e+002	4196	22	6.438902e+000	0	0	0	0	0	0	4349.06	1	1	49.1849	23
DATA	1156	14	51	0	0	A_04_P012464	R86530	7960.6	375.177	5.688488e+001	6.734890e+000	102.5	21	7.917722e+000	0	0	0	0	0	0	53.9075	1	1	50.1463	22.9032
DATA	1157	14	52	0	0	A_04_P085192	A_04_P085192	7986	375.319	3.621130e+000	3.609375e+000	50	25	6.430651e+000	0	0	0	0	0	0	1.04277	0	0	58.0869	24.7407
DATA	1158	14	53	0	0	A_04_P067599	ENSOCUT00000004816	8011.04	375.103	3.036707e+003	3.036921e+002	2891	25	6.113974e+000	0	0	0	0	0	0	2874.13	1	1	46.8651	24.5455
DATA	1159	14	54	0	0	A_04_P063215	ENSOCUT00000012891	8036.62	375.429	4.808607e+002	4.822156e+001	495.5	24.5	5.420799e+000	0	0	0	0	0	0	454.843	1	1	49.8279	22.8333
DATA	1160	14	55	0	0	A_04_P073072	ENSOCUT00000015290	8062	375.729	1.561244e+002	1.602538e+001	196	21	6.251154e+000	0	0	0	0	0	0	147.585	1	1	46.8651	20.7692
DATA	1161	14	56	0	0	A_04_P021944	EB378103	8087.5	375.352	1.849675e+001	4.062728e+000	62	22	9.291264e+000	0	0	0	0	0	0	17.4719	1	1	57.5363	24.5
DATA	1162	14	57	0	0	A_04_P089838	ENSOCUT00000007396	8112.94	375.813	9.235690e+001	9.919648e+000	131	25	7.945599e+000	0	0	0	0	0	0	87.1829	1	1	45.835	26.1944
DATA	1163	14	58	0	0	A_04_P003914	ENSOCUT00000008573	8138.07	375.268	1.223835e+003	1.224371e+002	1190	22	6.406325e+000	0	0	0	0	0	0	1154.32	1	1	47.5395	21.6786
DATA	1164	14	59	0	0	A_04_P098099	ENSOCUT00000017225	8163.69	375.468	2.098944e+004	2.098948e+003	19782	23.5	7.186481e+000	0	0	0	0	0	0	19782.1	1	1	49.8279	23.6429
DATA	1165	14	60	0	0	A_04_P065999	ENSOCUT00000014337	8188.91	375.423	2.078590e+003	2.078906e+002	1967	24	7.242118e+000	0	0	0	0	0	0	1957.4	1	1	50.1463	22.6552
DATA	1166	14	61	0	0	A_04_P074162	ENSOCUT00000016234	8214.5	375.5	4.299467e+001	5.627920e+000	87	24	6.568260e+000	0	0	0	0	0	0	40.4525	1	1	65	24.2727
DATA	1167	14	62	0	0	A_04_P016723	NM_001195724	8239.63	375.725	1.509056e+003	1.509493e+002	1450	24	6.604823e+000	0	0	0	0	0	0	1418.57	1	1	51.0895	23.2857
DATA	1168	14	63	0	0	A_04_P099569	ENSOCUT00000009479	8265.43	375.818	1.077819e+001	3.794660e+000	55	24	5.444122e+000	0	0	0	0	0	0	10.1219	1	0	50.1463	23.0385
DATA	1169	14	64	0	0	A_04_P063625	A_04_P063625	8290.39	375.311	3.655993e+000	3.642429e+000	43	22.5	6.166948e+000	0	0	0	0	0	0	-2.54813	0	0	48.5334	22.9688
DATA	1170	14	65	0	0	A_04_P017761	ENSOCUT00000025625	8316.11	375.5	8.921497e+004	8.921498e+003	84968.5	20	5.047442e+000	0	0	0	0	0	0	83595.4	1	1	56.9804	20.68
DATA	1171	14	66	0	0	A_04_P058847	ENSOCUT00000004237	8341.53	375.459	1.136768e+001	3.823844e+000	57.5	21	7.240758e+000	0	0	0	0	0	0	10.6386	1	0	49.1849	23.5714
DATA	1172	14	67	0	0	A_04_P045037	ENSOCUT00000006653	8366.89	375.5	3.669319e+000	3.655706e+000	45	22	9.027675e+000	0	0	0	0	0	0	-1.32692	0	0	56.9804	23.0323
DATA	1173	14	68	0	0	A_04_P025311	ENSOCUT00000024482	8392.3	375.9	7.854574e+002	7.863100e+001	777	22	6.253818e+000	0	0	0	0	0	0	733.14	1	1	47.2035	21.6053
DATA	1174	14	69	0	0	A_04_P026084	EB373796	8417.54	375.882	3.455889e+002	3.475281e+001	359.5	19	5.690499e+000	0	0	0	0	0	0	322.085	1	1	49.8279	20.8966
DATA	1175	14	70	0	0	A_04_P006198	DN888165	8443.14	376.306	3.684736e+004	3.684738e+003	33611	21.5	4.839760e+000	0	0	0	0	0	0	34286.9	1	1	47.2035	22.6429
DATA	1176	14	71	0	0	A_04_P078946	ENSOCUT00000005765	8468.5	375.5	5.744325e+000	3.723393e+000	51	24	9.704548e+000	0	0	0	0	0	0	5.33522	1	0	65	25.9412
DATA	1177	14	72	0	0	A_04_P069013	ENSOCUT00000010522	8493.67	375.5	5.894119e+001	6.951630e+000	100.5	24	7.786435e+000	0	0	0	0	0	0	54.641	1	1	65	24.6667
DATA	1178	14	73	0	0	A_04_P040397	XM_002723034	8519.42	375.573	2.638433e+001	4.538932e+000	69.5	23	7.159670e+000	0	0	0	0	0	0	24.4091	1	1	57.5363	23.4783
DATA	1179	14	74	0	0	A_04_P058722	ENSOCUT00000011117	8544.58	375.573	3.818772e+001	5.318191e+000	81	21	3.941369e+000	0	0	0	0	0	0	35.2519	1	1	57.5363	21.1429
DATA	1180	14	75	0	0	A_04_P083102	ENSOCUT00000003682	8570	375.545	4.566531e+001	5.883750e+000	88	24	5.316579e+000	0	0	0	0	0	0	42.0547	1	1	55.8519	23.1379
DATA	1181	14	76	0	0	A_04_P087322	ENSOCUT00000009627	8595.26	376.188	9.009000e+002	9.016674e+001	858	21	8.181881e+000	0	0	0	0	0	0	827.631	1	1	46.5243	23.5455
DATA	1182	14	77	0	0	A_04_P041038	ENSOCUT00000013711	8620.58	375.573	5.340799e+000	3.767788e+000	48	22	8.008575e+000	0	0	0	0	0	0	4.8927	1	0	57.5363	23.6053
DATA	1183	14	78	0	0	A_04_P030355	DN885106	8646.14	376.306	8.914879e+001	9.667810e+000	129	23	9.176039e+000	0	0	0	0	0	0	81.4339	1	1	47.2035	23.4595
DATA	1184	14	79	0	0	A_04_P031978	ENSOCUT00000002841	8671.7	376.169	1.291970e+002	1.345362e+001	160.5	22.5	7.092704e+000	0	0	0	0	0	0	117.639	1	1	47.2035	22.875
DATA	1185	14	80	0	0	A_04_P009736	DN881607	8697	375.681	6.917915e+004	6.917916e+003	61217	23.5	1.034798e+001	0	0	0	0	0	0	62774	1	1	58.0869	24.875
DATA	1186	14	81	66	1	DarkCorner	DarkCorner	8722.43	376.114	3.793124e+000	3.779051e+000	39	23	7.414027e+000	0	0	0	0	0	0	-4.2344	0	0	47.5395	25.0303
DATA	1187	14	82	66	1	DarkCorner	DarkCorner	8748.09	375.969	3.808185e+000	3.794056e+000	40	21.5	7.994958e+000	0	0	0	0	0	0	-4.57117	0	0	45.835	23.125
DATA	1188	14	83	66	1	DarkCorner	DarkCorner	8773.45	376.21	3.824035e+000	3.809848e+000	37	23	2.995094e+000	0	0	0	0	0	0	-6.15643	0	0	43.3362	23.1667
DATA	1189	14	84	66	1	DarkCorner	DarkCorner	8798.23	375.641	3.840942e+000	3.826692e+000	37	24	6.123879e+000	0	0	0	0	0	0	-6.88268	0	0	44.7812	23.4242
DATA	1190	14	85	66	1	DarkCorner	DarkCorner	8823.94	376.386	3.859281e+000	3.844962e+000	35.5	20	6.313982e+000	0	0	0	0	0	0	-8.26305	0	0	51.4001	20.1759
DATA	1191	15	1	66	1	DarkCorner	DarkCorner	6677.83	380.795	3.752630e+000	3.738707e+000	41	20	6.750195e+000	0	0	0	0	0	0	-5.96811	0	0	49.8279	20.2569
DATA	1192	15	2	66	1	DarkCorner	DarkCorner	6703.5	381.352	3.732892e+000	3.719043e+000	37	21	6.578633e+000	0	0	0	0	0	0	-9.71338	0	0	57.5363	20.1818
DATA	1193	15	3	66	1	DarkCorner	DarkCorner	6728.59	381.176	3.715516e+000	3.701731e+000	40.5	21.5	5.112077e+000	0	0	0	0	0	0	-4.75519	0	0	52.0157	22.0667
DATA	1194	15	4	66	1	DarkCorner	DarkCorner	6753.9	381.035	3.699369e+000	3.685644e+000	39	20.5	5.867519e+000	0	0	0	0	0	0	-7.17489	0	0	52.3208	20.9722
DATA	1195	15	5	66	1	DarkCorner	DarkCorner	6779.77	380.787	3.684286e+000	3.670617e+000	36	21	6.166960e+000	0	0	0	0	0	0	-10.3883	0	0	52.3208	21.5435
DATA	1196	15	6	0	0	A_04_P075297	ENSOCUT00000011074	6804.84	381.208	1.461246e+002	1.506309e+001	181	23.5	8.731236e+000	0	0	0	0	0	0	136.531	1	1	49.5074	23.2
DATA	1197	15	7	0	0	A_04_P056008	ENSOCUT00000014900	6830.5	381.352	3.800561e+001	5.265416e+000	82	24	5.882260e+000	0	0	0	0	0	0	35.634	1	1	57.5363	21.6207
DATA	1198	15	8	0	0	A_04_P054439	ENSOCUT00000010444	6855.58	381.427	4.506385e+000	3.660811e+000	50	22.5	6.754819e+000	0	0	0	0	0	0	4.23827	1	0	57.5363	21.4
DATA	1199	15	9	0	0	A_04_P050160	A_04_P050160	6881.06	381.611	7.511152e+002	7.519883e+001	748	22	5.760521e+000	0	0	0	0	0	0	708.463	1	1	48.2044	21.7059
DATA	1200	15	10	0	0	A_04_P023191	ENSOCUT00000011194	6906.63	381.64	3.596502e+002	3.614605e+001	389.5	22	7.177231e+000	0	0	0	0	0	0	340.109	1	1	48.8603	22.9333
DATA	1201	15	11	0	0	A_04_P033382	ENSOCUT00000000998	6932	381.455	1.370845e+002	1.417452e+001	181	18.5	6.625359e+000	0	0	0	0	0	0	129.933	1	1	55.8519	20.8462
DATA	1202	15	12	0	0	A_04_P002857	NM_001082721	6957.5	381.5	4.410671e+002	4.425317e+001	448.5	23	6.489527e+000	0	0	0	0	0	0	418.936	1	1	57.5363	22.963
DATA	1203	15	13	0	0	A_04_P050378	ENSOCUT00000014325	6982.71	381.759	8.937195e+002	8.944405e+001	893	27	9.575481e+000	0	0	0	0	0	0	850.482	1	1	50.1463	24.6471
DATA	1204	15	14	0	0	A_04_P059266	ENSOCUT00000010620	7008.33	381.5	6.452152e+000	3.642319e+000	53	21.5	5.192659e+000	0	0	0	0	0	0	6.14995	1	0	57.5363	21.4375
DATA	1205	15	15	0	0	A_04_P030097	DN882386	7033.5	381.5	9.775131e+000	3.710638e+000	57	20	6.934161e+000	0	0	0	0	0	0	9.33069	1	0	57.5363	22.027
DATA	1206	15	16	0	0	A_04_P098837	ENSOCUT00000006091	7059.11	381.5	1.361121e+003	1.361591e+002	1364.5	23	7.224241e+000	0	0	0	0	0	0	1300.89	1	1	56.9804	23.7586
DATA	1207	15	17	0	0	A_04_P085417	ENSOCUT00000013797	7084.5	381.5	8.212177e+002	8.219938e+001	859	23	9.083783e+000	0	0	0	0	0	0	785.735	1	1	57.5363	25.4688
DATA	1208	15	18	0	0	A_04_P002788	NM_001082384	7109.67	381.5	6.053338e+002	6.063843e+001	630	25	7.690240e+000	0	0	0	0	0	0	579.711	1	1	57.5363	23.8387
DATA	1209	15	19	0	0	A_04_P029118	ENSOCUT00000012373	7134.79	381.699	2.165572e+003	2.165865e+002	2121	21	7.448682e+000	0	0	0	0	0	0	2075.57	1	1	48.2044	22.4688
DATA	1210	15	20	0	0	A_04_P041719	A_04_P041719	7160.38	381.724	4.322350e+003	4.322497e+002	4229	24	7.739257e+000	0	0	0	0	0	0	4145.39	1	1	49.1849	24.0909
DATA	1211	15	21	0	0	A_04_P025258	ENSOCUT00000011398	7185.74	381.778	6.824083e+003	6.824176e+002	6518.5	24	6.691439e+000	0	0	0	0	0	0	6548.07	1	1	47.5395	23.0833
DATA	1212	15	22	0	0	A_04_P060653	ENSOCUT00000013225	7211.19	381.936	1.404970e+001	3.826628e+000	64	23	7.423110e+000	0	0	0	0	0	0	13.487	1	0	45.4864	23.4444
DATA	1213	15	23	0	0	A_04_P070047	ENSOCUT00000008032	7236.58	381.573	4.719737e+001	5.910989e+000	94.5	21	7.356655e+000	0	0	0	0	0	0	45.3165	1	1	57.5363	22.75
DATA	1214	15	24	0	0	A_04_P094903	ENSOCUT00000000575	7261.72	381.84	1.029899e+004	1.029905e+003	9895	22	8.475576e+000	0	0	0	0	0	0	9890.69	1	1	49.1849	23.3462
DATA	1215	15	25	0	1	ETG05_36762	ETG05_36762	7287.89	382	1.571911e+001	3.889301e+000	65	26	3.971630e+000	0	0	0	0	0	0	15.0975	1	0	46.8651	25.4231
DATA	1216	15	26	0	0	A_04_P031523	A_04_P031523	7313	381.545	3.571067e+000	3.557818e+000	40	26	5.149100e+000	0	0	0	0	0	0	-9.81188	0	0	55.8519	25.0714
DATA	1217	15	27	0	0	A_04_P054099	ENSOCUT00000017481	7338.16	382.053	5.005549e+003	5.005676e+002	4705.5	24	6.583525e+000	0	0	0	0	0	0	4807.18	1	1	48.2044	24.303
DATA	1218	15	28	0	0	A_04_P084061	ENSOCUT00000002372	7363.79	382.23	3.001122e+003	3.001333e+002	2957.5	22	4.658932e+000	0	0	0	0	0	0	2881.82	1	1	45.1352	22.6875
DATA	1219	15	29	0	0	A_04_P016229	ENSOCUT00000001747	7389.37	381.596	1.498271e+001	3.861940e+000	62.5	24.5	7.372433e+000	0	0	0	0	0	0	14.3823	1	0	57.8122	23.8421
DATA	1220	15	30	0	0	A_04_P095047	XM_002714238	7414.79	382.067	3.573416e+000	3.560158e+000	44	22	5.951153e+000	0	0	0	0	0	0	-6.32961	0	0	48.5334	22.9118
DATA	1221	15	31	0	0	A_04_P014856	AY171906	7440.05	382.384	3.431253e+003	3.431438e+002	3379	23.5	5.814191e+000	0	0	0	0	0	0	3292.21	1	1	47.5395	22.7941
DATA	1222	15	32	0	0	A_04_P050697	ENSOCUT00000003512	7465.2	382.2	4.119885e+003	4.120039e+002	3803	25	6.838442e+000	0	0	0	0	0	0	3951.35	1	1	48.2044	23.5833
DATA	1223	15	33	0	0	A_04_P008422	A_04_P008422	7490.79	382.293	1.525381e+001	3.876681e+000	61	25	5.905751e+000	0	0	0	0	0	0	14.624	1	0	48.2044	24.0294
DATA	1224	15	34	0	0	A_04_P015865	AY175475	7516.5	382	1.054654e+001	3.718457e+000	61	24	7.202941e+000	0	0	0	0	0	0	10.106	1	0	54.1152	24.2353
DATA	1225	15	35	0	0	A_04_P032667	NM_001256300	7541.22	382.333	2.042450e+001	4.110532e+000	70	24.5	6.341233e+000	0	0	0	0	0	0	19.5635	1	1	46.8651	24.2895
DATA	1226	15	36	0	0	A_04_P089253	ENSOCUT00000011066	7566.66	382.184	6.247558e+002	6.257744e+001	642	23	6.312320e+000	0	0	0	0	0	0	598.105	1	1	49.5074	24.5143
DATA	1227	15	37	0	0	A_04_P051279	ENSOCUT00000006067	7592.5	382.352	4.206535e+001	5.517778e+000	90	25	6.217883e+000	0	0	0	0	0	0	40.2508	1	1	57.5363	24.4
DATA	1228	15	38	0	0	A_04_P050772	ENSOCUT00000016989	7617.69	382.481	2.996987e+001	4.663245e+000	80	25	7.149426e+000	0	0	0	0	0	0	28.6625	1	1	49.8279	26.0571
DATA	1229	15	39	0	0	A_04_P035927	A_04_P035927	7643.17	382.679	3.587822e+000	3.574511e+000	46	25	7.492377e+000	0	0	0	0	0	0	-3.09864	0	0	49.8279	25.25
DATA	1230	15	40	0	0	A_04_P016879	EB385080	7668.12	382.397	9.762302e+002	9.768852e+001	983	24	7.699181e+000	0	0	0	0	0	0	932.602	1	1	48.5334	24.5789
DATA	1231	15	41	0	0	A_04_P076947	A_04_P076947	7693.91	382.386	5.907105e+000	3.627160e+000	58.5	24	7.179218e+000	0	0	0	0	0	0	5.63984	1	0	57.259	23.4
DATA	1232	15	42	0	0	A_04_P084827	ENSOCUT00000000098	7719.42	382.427	3.246911e+001	4.833678e+000	79.5	25	7.465188e+000	0	0	0	0	0	0	30.9823	1	1	57.5363	24.9355
DATA	1233	15	43	0	0	A_04_P069919	ENSOCUT00000009612	7744.58	382.427	4.782164e+001	5.975443e+000	94	25	9.710628e+000	0	0	0	0	0	0	45.6055	1	1	57.5363	27
DATA	1234	15	44	0	0	A_04_P067352	ENSOCUT00000002684	7769.92	382.392	6.405781e+003	6.405882e+002	6201	26	9.178444e+000	0	0	0	0	0	0	6105.32	1	1	48.8603	26.3793
DATA	1235	15	45	0	0	A_04_P063563	ENSOCUT00000007941	7795.5	382.5	6.875274e+001	7.754755e+000	112	23	7.464468e+000	0	0	0	0	0	0	65.4902	1	1	57.5363	23.4194
DATA	1236	15	46	0	0	A_04_P057482	A_04_P057482	7820.89	382.5	2.432703e+003	2.432968e+002	2313	23	5.135148e+000	0	0	0	0	0	0	2315.89	1	1	56.9804	22.4286
DATA	1237	15	47	0	0	A_04_P058094	ENSOCUT00000012575	7846.1	382.43	1.034108e+003	1.034732e+002	1000	23	7.072845e+000	0	0	0	0	0	0	983.858	1	1	50.1463	22.3929
DATA	1238	15	48	0	0	A_04_P035192	A_04_P035192	7871.58	382.427	1.045375e+002	1.105414e+001	150.5	24	6.709387e+000	0	0	0	0	0	0	99.3978	1	1	57.5363	23.1429
DATA	1239	15	49	0	0	A_04_P074472	ENSOCUT00000012593	7897.11	382.5	1.485719e+002	1.528610e+001	182.5	25.5	6.754480e+000	0	0	0	0	0	0	141.183	1	1	56.9804	24.7941
DATA	1240	15	50	0	0	A_04_P081858	XM_002713636	7922.5	382.5	8.435354e+001	9.170581e+000	130	22	6.045625e+000	0	0	0	0	0	0	80.1096	1	1	57.5363	22.5429
DATA	1241	15	51	0	0	A_04_P085894	ENSOCUT00000014446	7947.67	382.5	3.613433e+000	3.600089e+000	49	23	7.500476e+000	0	0	0	0	0	0	0.199791	0	0	57.5363	23.4857
DATA	1242	15	52	0	0	A_04_P010552	DN884561	7973.33	382.5	6.689470e+001	7.597738e+000	107.5	26	7.365895e+000	0	0	0	0	0	0	63.4501	1	1	57.5363	25.2222
DATA	1243	15	53	0	0	A_04_P006546	A_04_P006546	7998.54	382.539	6.018670e+002	6.029454e+001	616	24.5	6.508811e+000	0	0	0	0	0	0	570.518	1	1	49.5074	24.7308
DATA	1244	15	54	0	0	A_04_P069014	XM_002713859	8024.11	382.5	8.251391e+001	9.005309e+000	125	25	5.513841e+000	0	0	0	0	0	0	78.1642	1	1	56.9804	23.5
DATA	1245	15	55	0	0	A_04_P058743	ENSOCUT00000016912	8049.01	382.616	1.317450e+003	1.317945e+002	1289.5	21	6.257188e+000	0	0	0	0	0	0	1247.21	1	1	48.8603	20.3824
DATA	1246	15	56	0	0	A_04_P089735	ENSOCUT00000001072	8074.67	382.5	6.647453e+000	3.672507e+000	54	21	5.618846e+000	0	0	0	0	0	0	6.28851	1	0	57.5363	20.1667
DATA	1247	15	57	0	0	A_04_P075732	ENSOCUT00000001321	8099.83	382.727	3.227290e+003	3.227492e+002	2897.5	25	9.299454e+000	0	0	0	0	0	0	3050.97	1	1	49.5074	26.8125
DATA	1248	15	58	0	0	A_04_P038087	A_04_P038087	8125.33	382.652	3.630497e+000	3.617028e+000	46	22	4.570772e+000	0	0	0	0	0	0	-0.76526	0	0	39.0882	22.9333
DATA	1249	15	59	0	0	A_04_P032154	EB376634	8151	382.545	3.486391e+001	5.025823e+000	82	20	5.926479e+000	0	0	0	0	0	0	32.9076	1	1	55.8519	20.8621
DATA	1250	15	60	0	0	A_04_P091863	ENSOCUT00000007037	8176.42	382.573	8.487387e+000	3.720986e+000	55	25	6.459825e+000	0	0	0	0	0	0	8.0046	1	0	65	24.037
DATA	1251	15	61	0	0	A_04_P066421	ENSOCUT00000000723	8201.47	382.878	9.644389e+001	1.030344e+001	140	24	5.264815e+000	0	0	0	0	0	0	90.8845	1	1	48.8603	24.4194
DATA	1252	15	62	0	0	A_04_P054206	ENSOCUT00000012412	8227.42	382.573	3.813602e+000	3.649362e+000	51	24	5.340508e+000	0	0	0	0	0	0	3.59025	1	0	65	23.0811
DATA	1253	15	63	0	0	A_04_P024251	A_04_P024251	8253.09	382.868	3.646327e+000	3.640450e+000	47.5	24	4.732014e+000	0	0	0	0	0	0	2.21878	0	0	41.0736	23.7667
DATA	1254	15	64	0	0	A_04_P087074	ENSOCUT00000009644	8277.73	383.357	2.990495e+002	3.012520e+001	326.5	25	6.042379e+000	0	0	0	0	0	0	281.007	1	1	46.8651	24.8
DATA	1255	15	65	0	0	A_04_P060381	ENSOCUT00000001776	8303.5	382.648	2.849855e+002	2.873016e+001	308.5	21	6.211687e+000	0	0	0	0	0	0	267.463	1	1	65	22.6333
DATA	1256	15	66	0	0	A_04_P061359	ENSOCUT00000001624	8328.58	382.573	5.147066e+000	3.681140e+000	52	21	6.846793e+000	0	0	0	0	0	0	4.82488	1	0	57.5363	22.5833
DATA	1257	15	67	0	0	A_04_P008856	DN887460	8354.37	382.596	3.663276e+000	3.651860e+000	48	26	7.768567e+000	0	0	0	0	0	0	1.18001	0	0	57.8122	24.9737
DATA	1258	15	68	0	0	A_04_P032473	EB381758	8379.59	383.092	3.618065e+002	3.636474e+001	388.5	24	6.569253e+000	0	0	0	0	0	0	338.284	1	1	49.1849	23.2353
DATA	1259	15	69	0	0	A_04_P004643	NM_001082728	8405.17	383	1.087338e+002	1.147280e+001	148	23	5.580506e+000	0	0	0	0	0	0	101.512	1	1	46.8651	22.7273
DATA	1260	15	70	0	0	A_04_P065272	ENSOCUT00000007543	8430.66	382.973	3.069342e+002	3.091154e+001	332.5	21	4.958321e+000	0	0	0	0	0	0	286.092	1	1	49.1849	21.5806
DATA	1261	15	71	0	0	A_04_P087438	ENSOCUT00000016398	8455.58	383.427	3.685342e+000	3.671669e+000	43	23	5.349554e+000	0	0	0	0	0	0	-2.89385	0	0	57.5363	22.6071
DATA	1262	15	72	0	0	A_04_P091259	ENSOCUT00000006671	8481	383.5	7.898431e+003	7.898517e+002	7204	23	6.196865e+000	0	0	0	0	0	0	7336.73	1	1	51.0895	23.6316
DATA	1263	15	73	0	0	A_04_P098588	ENSOCUT00000003637	8506.69	383.338	4.738650e+002	4.752963e+001	482.5	24	8.040727e+000	0	0	0	0	0	0	439.274	1	1	48.5334	25.2059
DATA	1264	15	74	0	0	A_04_P056647	XM_002711475	8531.78	383.237	2.407856e+003	2.408139e+002	2204	23	4.828674e+000	0	0	0	0	0	0	2227.35	1	1	49.1849	21.8333
DATA	1265	15	75	0	0	A_04_P062497	ENSOCUT00000016049	8557.45	383.368	5.281254e+001	6.449685e+000	91	24	6.201282e+000	0	0	0	0	0	0	48.7406	1	1	49.8279	23.2368
DATA	1266	15	76	0	0	A_04_P010478	XR_085086	8582.5	383.231	1.053784e+004	1.053791e+003	9583	24.5	6.663448e+000	0	0	0	0	0	0	9701.45	1	1	49.8279	24.1923
DATA	1267	15	77	0	0	A_04_P026871	EB372887	8608.14	383.278	7.705813e+002	7.714793e+001	760	23.5	7.690075e+000	0	0	0	0	0	0	707.517	1	1	47.8731	24.8824
DATA	1268	15	78	0	0	A_04_P099057	A_04_P099057	8633.68	383.696	3.770790e+001	5.305310e+000	79	21.5	6.503204e+000	0	0	0	0	0	0	34.5238	1	1	50.7771	21.625
DATA	1269	15	79	0	0	A_04_P095277	ENSOCUT00000016223	8659	383.455	3.757473e+000	3.743532e+000	43	20	6.977621e+000	0	0	0	0	0	0	-2.62808	0	0	65	22.5172
DATA	1270	15	80	0	0	A_04_P088989	ENSOCUT00000010543	8684.3	383.464	3.862146e+003	3.862329e+002	3379.5	20	8.913443e+000	0	0	0	0	0	0	3513.49	1	1	51.7088	23.129
DATA	1271	15	81	0	0	A_04_P006682	EB375941	8709.58	383.427	1.578931e+001	4.086525e+000	57	24	8.860129e+000	0	0	0	0	0	0	14.3133	1	0	57.5363	26.5758
DATA	1272	15	82	66	1	DarkCorner	DarkCorner	8735.33	383.5	3.797785e+000	3.783695e+000	37	23.5	8.814993e+000	0	0	0	0	0	0	-5.89341	0	0	57.5363	24.5882
DATA	1273	15	83	66	1	DarkCorner	DarkCorner	8761.21	383.314	3.813643e+000	3.799494e+000	36	23	7.676137e+000	0	0	0	0	0	0	-6.70412	0	0	47.2035	24.6667
DATA	1274	15	84	66	1	DarkCorner	DarkCorner	8785.89	383.5	3.829742e+000	3.815533e+000	38.5	23.5	5.692640e+000	0	0	0	0	0	0	-6.46363	0	0	56.9804	23.3846
DATA	1275	15	85	66	1	DarkCorner	DarkCorner	8811.01	383.493	3.847379e+000	3.833105e+000	35	21.5	6.602795e+000	0	0	0	0	0	0	-9.10597	0	0	48.5334	21.8269
DATA	1276	16	1	66	1	DarkCorner	DarkCorner	6691.01	388.808	3.737568e+000	3.723701e+000	39	19.5	6.851715e+000	0	0	0	0	0	0	-6.83815	0	0	47.2035	19.9286
DATA	1277	16	2	66	1	DarkCorner	DarkCorner	6716.39	388.854	3.719145e+000	3.705346e+000	40	20.5	5.174214e+000	0	0	0	0	0	0	-6.75473	0	0	52.0157	19.5714
DATA	1278	16	3	66	1	DarkCorner	DarkCorner	6741.58	388.427	8.611374e+000	3.788021e+000	53	25	5.116589e+000	0	0	0	1	0	0	7.97635	1	0	57.5363	23.2222
DATA	1279	16	4	66	1	DarkCorner	DarkCorner	6766.92	388.989	3.686668e+000	3.672991e+000	40	21	6.079654e+000	0	0	0	0	0	0	-8.05272	0	0	53.2255	20.7073
DATA	1280	16	5	0	0	A_04_P093622	A_04_P093622	6792.42	388.427	2.276298e+001	4.309289e+000	68	24	7.199440e+000	0	0	0	0	0	0	21.2562	1	1	65	23.1429
DATA	1281	16	6	0	0	A_04_P034017	ENSOCUT00000013871	6817.67	388.5	6.813366e+000	3.709128e+000	55	24	7.830230e+000	0	0	0	0	0	0	6.38506	1	0	65	23
DATA	1282	16	7	0	0	A_04_P048126	ENSOCUT00000009868	6843.14	388.823	2.909007e+003	2.909234e+002	2736.5	24	6.245150e+000	0	0	0	0	0	0	2735.24	1	1	50.4627	22.4242
DATA	1283	16	8	0	0	A_04_P010185	DN885348	6868.38	388.63	1.146464e+003	1.147037e+002	1088	23	5.845104e+000	0	0	0	0	0	0	1081.14	1	1	50.7771	21.6296
DATA	1284	16	9	0	0	A_04_P035707	ENSOCUT00000025740	6893.89	388.5	3.626945e+000	3.613489e+000	45.5	20.5	5.224181e+000	0	0	0	0	0	0	-2.44055	0	0	56.9804	21.2778
DATA	1285	16	10	0	0	A_04_P075608	ENSOCUT00000014333	6919.46	388.797	3.617834e+000	3.611186e+000	52	19	7.035436e+000	0	0	0	0	0	0	2.09589	0	0	46.8651	20.6429
DATA	1286	16	11	0	0	A_04_P022714	XR_085537	6944.52	388.686	9.092159e+002	9.099270e+001	915	23	5.509991e+000	0	0	0	0	0	0	863.756	1	1	52.0157	21.88
DATA	1287	16	12	0	0	A_04_P035655	ENSOCUT00000013603	6969.82	388.825	8.530130e+003	8.530206e+002	7898	24	7.750130e+000	0	0	0	0	0	0	8119.79	1	1	50.7771	23.2581
DATA	1288	16	13	0	0	A_04_P073649	ENSOCUT00000014881	6995.58	388.573	8.025675e+004	8.025676e+003	79703.5	23	8.217029e+000	0	0	0	0	0	0	76529	1	1	57.5363	23.4872
DATA	1289	16	14	0	0	A_04_P047959	ENSOCUT00000010555	7020.92	389.533	2.715417e+002	2.738877e+001	308	20	7.882307e+000	0	0	0	0	0	0	259.373	1	1	47.5395	22.85
DATA	1290	16	15	0	0	A_04_P025263	EB374694	7046.42	388.573	7.809250e+001	8.587754e+000	123	22.5	6.937991e+000	0	0	0	0	0	0	74.6824	1	1	57.5363	22.9167
DATA	1291	16	16	0	0	A_04_P003236	NM_001082022	7071.58	388.573	5.699356e+000	3.613886e+000	52	23	6.332638e+000	0	0	0	0	0	0	5.45685	1	0	57.5363	22.0333
DATA	1292	16	17	0	0	A_04_P026924	EB372846	7097.09	388.614	3.578291e+000	3.575080e+000	51	23	5.575031e+000	0	0	0	0	0	0	2.56921	0	0	57.259	23.8462
DATA	1293	16	18	0	0	A_04_P071794	ENSOCUT00000002338	7122.5	388.648	5.088934e+000	3.598123e+000	54	24	6.327115e+000	0	0	0	0	0	0	4.88158	1	0	57.5363	23.6154
DATA	1294	16	19	0	0	A_04_P014919	AY175490	7147.91	388.614	3.572714e+000	3.570176e+000	50.5	22	6.780780e+000	0	0	0	0	0	0	2.6535	0	0	65	22.5135
DATA	1295	16	20	0	0	A_04_P081647	ENSOCUT00000016721	7173.42	388.573	6.703959e+001	7.589368e+000	111	23	8.011356e+000	0	0	0	0	0	0	64.3894	1	1	65	24.0909
DATA	1296	16	21	0	0	A_04_P011945	DN881991	7198.5	388.648	2.423948e+001	4.303433e+000	71.5	22.5	5.285685e+000	0	0	0	0	0	0	23.2918	1	1	65	22.5385
DATA	1297	16	22	0	0	A_04_P062697	NM_001171338	7224.09	388.614	5.311228e+000	3.594148e+000	55	20	4.983744e+000	0	0	0	0	0	0	5.10523	1	0	57.259	20.5313
DATA	1298	16	23	0	0	A_04_P049619	ENSOCUT00000000519	7249.32	389.333	1.451519e+004	1.451523e+003	13757.5	22	7.642660e+000	0	0	0	0	0	0	13957	1	1	47.8731	23.4444
DATA	1299	16	24	0	0	A_04_P048437	ENSOCUT00000014974	7274.61	388.931	3.623727e+001	5.075154e+000	84	23.5	5.141671e+000	0	0	0	0	0	0	34.8456	1	1	53.8203	22.6667
DATA	1300	16	25	0	0	A_04_P086973	ENSOCUT00000007643	7300.36	389.26	5.231185e+002	5.243236e+001	525.5	25	3.802833e+000	0	0	0	0	0	0	503.074	1	1	48.8603	24.3077
DATA	1301	16	26	0	0	A_04_P020157	EB372747	7325.3	389.173	4.477311e+003	4.477452e+002	4370	25.5	6.118321e+000	0	0	0	0	0	0	4305.48	1	1	49.8279	25.0769
DATA	1302	16	27	0	1	RC7	RC7	7351	389.319	3.566767e+000	3.553534e+000	45	24	4.482918e+000	0	0	0	0	0	0	-5.18398	0	0	58.0869	23.8
DATA	1303	16	28	0	0	A_04_P025129	EB374822	7376.07	389.268	1.397277e+004	1.397282e+003	13583	25	7.694586e+000	0	0	0	0	0	0	13432.5	1	1	47.5395	23.6591
DATA	1304	16	29	0	0	A_04_P041389	A_04_P041389	7401.88	389.369	1.053043e+001	3.707755e+000	59	25	7.518446e+000	0	0	0	0	0	0	10.1209	1	0	52.0157	23.5
DATA	1305	16	30	0	0	A_04_P006606	DN889819	7427.42	389.427	3.569367e+000	3.556125e+000	47	22	7.699242e+000	0	0	0	0	0	0	-0.0370087	0	0	57.5363	22.2759
DATA	1306	16	31	0	0	A_04_P030208	DN883515	7452.58	389.427	6.740557e+001	7.621676e+000	113.5	26	4.648090e+000	0	0	0	0	0	0	64.7424	1	1	57.5363	23.8261
DATA	1307	16	32	0	0	A_04_P088277	ENSOCUT00000017633	7477.81	389.494	8.607305e+002	8.614659e+001	867	25	5.116387e+000	0	0	0	0	0	0	826.411	1	1	50.4627	24.625
DATA	1308	16	33	0	0	A_04_P046064	XR_085100	7503.5	389.5	3.512940e+003	3.513120e+002	3395	23	5.182477e+000	0	0	0	0	0	0	3371.41	1	1	52.9257	22.4839
DATA	1309	16	34	0	0	A_04_P096022	ENSOCUT00000017808	7528.55	389.605	4.857258e+001	6.023240e+000	98	21	6.348952e+000	0	0	0	0	0	0	46.5953	1	1	49.8279	22.0333
DATA	1310	16	35	0	0	A_04_P069218	ENSOCUT00000000426	7554.42	389.427	3.576958e+000	3.563688e+000	48	23	6.742191e+000	0	0	0	0	0	0	-2.6411	0	0	57.5363	24.8333
DATA	1311	16	36	0	0	A_04_P009356	A_04_P009356	7579.71	389.548	2.507414e+001	4.358830e+000	73	25	5.837707e+000	0	0	0	0	0	0	24.029	1	1	51.7088	24.6897
DATA	1312	16	37	0	0	A_04_P033866	A_04_P033866	7604.67	389.408	3.255242e+001	4.829362e+000	81.5	23	7.076675e+000	0	0	0	0	0	0	31.1786	1	1	49.5074	24.2647
DATA	1313	16	38	0	0	A_04_P056363	A_04_P056363	7630.46	389.726	2.016649e+003	2.016965e+002	1954	24.5	6.106380e+000	0	0	0	0	0	0	1930.58	1	1	51.7088	24.5
DATA	1314	16	39	0	0	A_04_P100811	ENSOCUT00000002076	7655.54	389.816	9.956257e+002	9.962659e+001	1009	25	7.339684e+000	0	0	0	0	0	0	952.62	1	1	49.8279	25
DATA	1315	16	40	1028	1	(+)E1A_r60_a135	E1A_r60_a135	7681.66	389.288	3.586790e+000	3.573483e+000	45	24	6.703173e+000	0	0	0	0	0	0	-4.78994	0	0	48.2044	23.5897
DATA	1316	16	41	0	0	A_04_P011933	DN882011	7706.46	389.667	3.399933e+001	4.933768e+000	83	24	6.874152e+000	0	0	0	0	0	0	32.4925	1	1	48.2044	25.0714
DATA	1317	16	42	0	0	A_04_P027677	ENSOCUT00000030944	7731.89	389.5	1.825497e+005	1.825497e+004	176970	23.5	8.448356e+000	0	0	0	0	0	0	174352	1	1	56.9804	23.7333
DATA	1318	16	43	0	0	A_04_P089628	A_04_P089628	7757.63	389.734	2.070926e+002	2.101633e+001	245	27	7.096243e+000	0	0	0	0	0	0	197.683	1	1	50.7771	27.24
DATA	1319	16	44	0	0	A_04_P013262	AF014682	7782.67	389.5	1.337310e+002	1.384443e+001	173	24	7.443967e+000	0	0	0	0	0	0	127.575	1	1	57.5363	23.9667
DATA	1320	16	45	0	0	A_04_P011133	ENSOCUT00000004208	7807.99	390.368	1.426612e+004	1.426617e+003	13622	22	4.573185e+000	0	0	0	0	0	0	13603.3	1	1	45.835	21.8929
DATA	1321	16	46	0	0	A_04_P012486	ENSOCUT00000007872	7833.5	389.5	2.398751e+001	4.314310e+000	72	24	5.564254e+000	0	0	0	0	0	0	22.8559	1	1	57.5363	23.9333
DATA	1322	16	47	0	0	A_04_P069340	A_04_P069340	7859	389.545	4.039974e+000	3.610802e+000	53	23	6.639188e+000	0	0	0	0	0	0	3.84709	1	0	55.8519	23.6897
DATA	1323	16	48	0	0	A_04_P044387	ENSOCUT00000007106	7883.85	390.106	7.894276e+003	7.894357e+002	7493.5	20	6.527547e+000	0	0	0	0	0	0	7513.6	1	1	46.1809	22.6875
DATA	1324	16	49	0	0	A_04_P042727	ENSOCUT00000004386	7909.5	389.662	3.605799e+000	3.607793e+000	52	23.5	6.326035e+000	0	0	0	0	0	0	3.16422	0	0	46.5243	24.2647
DATA	1325	16	50	0	0	A_04_P099734	ENSOCUT00000012562	7934.87	389.936	1.052367e+002	1.112061e+001	150.5	22	7.056321e+000	0	0	0	0	0	0	100.035	1	1	49.1849	22.6667
DATA	1326	16	51	0	0	A_04_P008455	DN887873	7960.5	389.648	1.400932e+001	3.860127e+000	61	22	5.763396e+000	0	0	0	0	0	0	13.3078	1	0	57.5363	23.4063
DATA	1327	16	52	0	0	A_04_P055922	ENSOCUT00000013342	7985.5	389.5	1.399201e+004	1.399206e+003	13461.5	25	7.126652e+000	0	0	0	0	0	0	13282.6	1	1	49.1849	24.5926
DATA	1328	16	53	0	0	A_04_P012372	DN886994	8010.86	389.61	8.310924e+003	8.311002e+002	7527	25	5.854466e+000	0	0	0	0	0	0	7884.58	1	1	49.8279	23.9459
DATA	1329	16	54	0	0	A_04_P000006	NM_001082390	8036.5	390	1.742294e+002	1.779174e+001	211	21	5.353530e+000	0	0	0	0	0	0	165.19	1	1	48.5334	21.7188
DATA	1330	16	55	0	0	A_04_P020531	EB379566	8062.27	390.357	2.230253e+002	2.259218e+001	252.5	19	6.516668e+000	0	0	0	0	0	0	211.318	1	1	46.8651	19.2432
DATA	1331	16	56	0	0	A_04_P057287	ENSOCUT00000011750	8087.54	389.728	2.618037e+002	2.642795e+001	295	24	7.378114e+000	0	0	0	0	0	0	247.861	1	1	50.7771	23.6452
DATA	1332	16	57	0	0	A_04_P091652	ENSOCUT00000015718	8112.83	390.323	2.448173e+003	2.448440e+002	2377	23	6.942147e+000	0	0	0	0	0	0	2316.29	1	1	45.4864	23.5588
DATA	1333	16	58	0	0	A_04_P051898	ENSOCUT00000006128	8138.5	390.257	3.627677e+000	3.614218e+000	44	21.5	6.285865e+000	0	0	0	0	0	0	-3.3582	0	0	47.2035	21.6875
DATA	1334	16	59	0	0	A_04_P090542	ENSOCUT00000016530	8163.5	390	9.079112e+001	9.773165e+000	134.5	21.5	6.714446e+000	0	0	0	0	0	0	85.7604	1	1	54.1152	22.6471
DATA	1335	16	60	0	0	A_04_P089818	ENSOCUT00000015420	8189	390	3.633832e+000	3.620350e+000	43	22.5	5.789225e+000	0	0	0	0	0	0	-5.47652	0	0	65	23.0313
DATA	1336	16	61	0	0	A_04_P077080	ENSOCUT00000006593	8214.4	390.357	8.436743e+003	8.436821e+002	8021.5	24	5.356460e+000	0	0	0	0	0	0	7955.68	1	1	47.2035	24.225
DATA	1337	16	62	0	0	A_04_P078692	A_04_P078692	8239.91	390.386	4.668992e+001	5.912179e+000	92.5	24	6.221883e+000	0	0	0	0	0	0	43.9855	1	1	65	24.3871
DATA	1338	16	63	0	0	A_04_P070362	ENSOCUT00000008176	8265.5	390.352	8.034493e+000	3.718478e+000	54	23.5	5.379758e+000	0	0	0	0	0	0	7.56131	1	0	57.5363	24.1429
DATA	1339	16	64	0	0	A_04_P102412	ENSOCUT00000004438	8290.62	390.63	5.445536e+001	6.546964e+000	99	21.5	5.829079e+000	0	0	0	0	0	0	51.1952	1	1	50.7771	22.2333
DATA	1340	16	65	0	0	A_04_P043957	ENSOCUT00000007515	8316.15	390.554	1.183641e+001	3.826368e+000	59	21	7.809514e+000	0	0	0	0	0	0	11.1147	1	0	48.5334	22.3333
DATA	1341	16	66	0	0	A_04_P059773	ENSOCUT00000003994	8341.26	390.589	9.709054e+001	1.037007e+001	138.5	21	6.654762e+000	0	0	0	0	0	0	91.0584	1	1	48.5334	22.3778
DATA	1342	16	67	0	0	A_04_P077077	ENSOCUT00000006593	8366.69	390.611	4.031279e+004	4.031281e+003	36902	26	7.880298e+000	0	0	0	0	0	0	37757.7	1	1	48.2044	24.8919
DATA	1343	16	68	0	0	A_04_P015781	AY171886	8393.07	391.222	3.666792e+000	3.653188e+000	40	24	5.116620e+000	0	0	0	0	0	0	-5.45578	0	0	49.1849	23.5862
DATA	1344	16	69	0	0	A_04_P040891	A_04_P040891	8417.44	390.479	9.148014e+003	9.148088e+002	8575	21	4.167077e+000	0	0	0	0	0	0	8542.56	1	1	48.2044	20.6897
DATA	1345	16	70	0	0	A_04_P060090	ENSOCUT00000002672	8443	390.455	4.869291e+000	3.697333e+000	49	23	4.210623e+000	0	0	0	0	0	0	4.5394	1	0	55.8519	22.963
DATA	1346	16	71	0	0	A_04_P072937	ENSOCUT00000008229	8468.42	390.427	4.319557e+002	4.335134e+001	458	23	5.976143e+000	0	0	0	0	0	0	401.967	1	1	57.5363	23
DATA	1347	16	72	0	0	A_04_P039492	ENSOCUT00000017167	8493.67	390.5	5.411104e+000	3.718324e+000	51	23.5	5.640767e+000	0	0	0	0	0	0	5.02584	1	0	65	23.1944
DATA	1348	16	73	0	0	A_04_P095916	A_04_P095916	8519.42	390.427	3.700267e+000	3.686539e+000	40	24.5	7.556550e+000	0	0	0	0	0	0	-4.34306	0	0	57.5363	24.8333
DATA	1349	16	74	0	0	A_04_P033609	A_04_P033609	8544.58	390.427	5.397987e+000	3.733951e+000	50	24	4.286976e+000	0	0	0	0	0	0	4.99196	1	0	57.5363	22.6333
DATA	1350	16	75	0	0	A_04_P029292	EB379851	8570.11	390.5	1.488644e+002	1.534025e+001	182	23.5	6.173660e+000	0	0	0	0	0	0	137.335	1	1	65	24.3529
DATA	1351	16	76	0	0	A_04_P066603	ENSOCUT00000003834	8595.5	390.5	4.809384e+000	3.744284e+000	48	24	6.678957e+000	0	0	0	0	0	0	4.42542	1	0	65	24.6429
DATA	1352	16	77	0	0	A_04_P073549	ENSOCUT00000017681	8620.67	390.5	3.016788e+002	3.039680e+001	324.5	22	6.366664e+000	0	0	0	0	0	0	276.829	1	1	57.5363	23.3077
DATA	1353	16	78	0	0	A_04_P008857	DN887460	8646.47	391.236	3.748491e+000	3.740564e+000	47	22	7.395484e+000	0	0	0	0	0	0	1.93441	0	0	47.8731	21.5455
DATA	1354	16	79	0	0	A_04_P090502	A_04_P090502	8671.56	390.973	4.950588e+003	4.950730e+002	4511.5	20	6.500493e+000	0	0	0	0	0	0	4514.86	1	1	48.5334	21.2222
DATA	1355	16	80	0	0	A_04_P077868	ENSOCUT00000005174	8697.09	390.822	2.254734e+003	2.255047e+002	2112.5	24	1.067702e+001	0	0	0	0	0	0	2049.13	1	1	53.2255	26.4146
DATA	1356	16	81	0	0	A_04_P033021	ENSOCUT00000026718	8722.5	390.5	1.169340e+005	1.169340e+004	109245	23	7.915308e+000	0	0	0	0	0	0	105876	1	1	57.5363	24.6286
DATA	1357	16	82	66	1	DarkCorner	DarkCorner	8747.53	390.875	3.802398e+000	3.788291e+000	39.5	25	7.439596e+000	0	0	0	0	0	0	-6.55292	0	0	47.8731	24.4706
DATA	1358	16	83	66	1	DarkCorner	DarkCorner	8773.42	390.573	3.818942e+000	3.804774e+000	36.5	24	5.954481e+000	0	0	0	0	0	0	-7.65347	0	0	57.5363	22.9259
DATA	1359	16	84	66	1	DarkCorner	DarkCorner	8798.2	391.061	3.835656e+000	3.821425e+000	41	24	5.525913e+000	0	0	0	0	0	0	-4.76414	0	0	45.835	23.25
DATA	1360	16	85	66	1	DarkCorner	DarkCorner	8823.88	391.221	3.854370e+000	3.840070e+000	40	20	5.963882e+000	0	0	0	0	0	0	-4.40426	0	0	51.4001	20.0625
DATA	1361	17	1	66	1	DarkCorner	DarkCorner	6678.35	395.507	3.743265e+000	3.729377e+000	40	21	6.560262e+000	0	0	0	0	0	0	-6.64358	0	0	49.1849	21.1548
DATA	1362	17	2	66	1	DarkCorner	DarkCorner	6703.77	395.405	3.724146e+000	3.710329e+000	39	21	6.730438e+000	0	0	0	0	0	0	-8.85971	0	0	48.8603	21.0811
DATA	1363	17	3	66	1	DarkCorner	DarkCorner	6728.57	395.77	3.706655e+000	3.692903e+000	43	21	3.177001e+000	0	0	0	0	0	0	-3.32133	0	0	43.3362	21.48
DATA	1364	17	4	66	1	DarkCorner	DarkCorner	6754.3	396.012	3.690016e+000	3.676326e+000	42	21	7.106855e+000	0	0	0	0	0	0	-5.76509	0	0	50.4627	21.3103
DATA	1365	17	5	0	0	A_04_P076792	ENSOCUT00000008206	6779.62	396.348	4.703432e+002	4.717661e+001	490	21.5	8.606153e+000	0	0	0	0	0	0	438.939	1	1	45.835	22.3611
DATA	1366	17	6	0	0	A_04_P000596	NM_001082038	6805.09	395.614	7.789320e+004	7.789321e+003	73547.5	22.5	8.245347e+000	0	0	0	0	0	0	72956.1	1	1	57.259	22.8824
DATA	1367	17	7	0	0	A_04_P000622	NM_001105687	6830.34	396.38	1.268621e+004	1.268626e+003	11815.5	23.5	7.481855e+000	0	0	0	0	0	0	11924.1	1	1	47.5395	23.4333
DATA	1368	17	8	0	0	A_04_P067292	ENSOCUT00000009611	6855.63	395.596	3.528281e+002	3.546847e+001	385	23	5.618132e+000	0	0	0	0	0	0	332.625	1	1	57.8122	22.4583
DATA	1369	17	9	0	0	A_04_P031183	AY596431	6880.79	395.786	3.627480e+000	3.622312e+000	48	23	5.090789e+000	0	0	0	0	0	0	2.31573	0	0	46.8651	21.871
DATA	1370	17	10	0	0	A_04_P050988	A_04_P050988	6906.5	396	3.617874e+000	3.604451e+000	45	19	6.250333e+000	0	0	0	0	0	0	-1.9061	0	0	54.1152	21
DATA	1371	17	11	0	0	A_04_P009136	ENSOCUT00000015726	6932	396	1.980705e+001	4.105437e+000	67	22	7.650112e+000	0	0	0	0	0	0	18.8199	1	1	65	21.7037
DATA	1372	17	12	0	0	A_04_P001241	NM_001082081	6957.5	396.352	3.601636e+000	3.595113e+000	51	24	9.154117e+000	0	0	0	0	0	0	2.11072	0	0	57.5363	25.2581
DATA	1373	17	13	0	0	A_04_P054952	ENSOCUT00000016682	6982.71	396.317	2.664704e+002	2.688667e+001	292.5	25	8.353481e+000	0	0	0	0	0	0	254.207	1	1	51.4001	24.7742
DATA	1374	17	14	0	0	A_04_P073152	ENSOCUT00000012737	7008.31	396.338	1.101932e+004	1.101938e+003	10444	24	7.075107e+000	0	0	0	0	0	0	10529.8	1	1	48.5334	24.6667
DATA	1375	17	15	0	0	A_04_P085552	ENSOCUT00000002776	7033.47	396.421	1.927796e+003	1.928126e+002	1876.5	23	5.813985e+000	0	0	0	0	0	0	1844.84	1	1	49.8279	22.9375
DATA	1376	17	16	0	0	A_04_P092692	ENSOCUT00000008954	7059	396.455	6.201903e+001	7.153951e+000	109	24	7.880518e+000	0	0	0	0	0	0	59.4267	1	1	55.8519	24.7778
DATA	1377	17	17	0	0	A_04_P032147	ENSOCUT00000001602	7084.13	396.474	5.346732e+003	5.346850e+002	5204.5	21.5	6.556216e+000	0	0	0	0	0	0	5128.82	1	1	50.1463	21.875
DATA	1378	17	18	0	0	A_04_P024128	EB375926	7109.78	396.75	1.045309e+004	1.045315e+003	10154	22	4.303144e+000	0	0	0	0	0	0	10037	1	1	45.1352	22.2727
DATA	1379	17	19	0	0	A_04_P050059	ENSOCUT00000000906	7135.22	396.569	1.542492e+002	1.582946e+001	178	23	5.802198e+000	0	0	0	0	0	0	148.221	1	1	42.9674	23.4286
DATA	1380	17	20	0	0	A_04_P054564	ENSOCUT00000009295	7160.63	396.407	3.042575e+002	3.063258e+001	335	21	6.945519e+000	0	0	0	0	0	0	292.545	1	1	50.7771	22.6333
DATA	1381	17	21	0	0	A_04_P021817	A_04_P021817	7186	396.455	1.517286e+001	3.862288e+000	64	22	6.025114e+000	0	0	0	0	0	0	14.5963	1	0	55.8519	22.9259
DATA	1382	17	22	0	0	A_04_P039847	ENSOCUT00000000869	7211.32	396.6	2.196561e+003	2.196848e+002	2149	22	6.869130e+000	0	0	0	0	0	0	2113.96	1	1	50.7771	22.4194
DATA	1383	17	23	0	0	A_04_P077922	A_04_P077922	7236.57	396.627	6.461878e+002	6.471619e+001	664	21	7.334065e+000	0	0	0	0	0	0	622.063	1	1	51.4001	22.9333
DATA	1384	17	24	0	0	A_04_P058859	ENSOCUT00000000579	7261.74	396.714	1.593444e+002	1.632481e+001	201	24.5	1.157161e+001	0	0	0	0	0	0	153.424	1	1	49.8279	27.9688
DATA	1385	17	25	0	0	A_04_P094549	ENSOCUT00000006896	7287.26	396.5	8.358281e+003	8.358356e+002	7834	24	5.716723e+000	0	0	0	0	0	0	8048.07	1	1	49.1849	23.5294
DATA	1386	17	26	0	0	A_04_P062457	ENSOCUT00000014749	7312.9	396.716	7.932448e+002	7.940380e+001	809	26	5.346500e+000	0	0	0	0	0	0	763.827	1	1	45.835	24.9667
DATA	1387	17	27	0	0	A_04_P016914	XM_002718039	7338.5	396.5	6.444054e+004	6.444055e+003	63262	25	6.957011e+000	0	0	0	0	0	0	62043	1	1	57.5363	25
DATA	1388	17	28	0	0	A_04_P006681	EB375941	7363.67	396.5	7.090825e+001	7.929571e+000	118	23	7.155819e+000	0	0	0	0	0	0	68.2594	1	1	57.5363	23.9667
DATA	1389	17	29	0	0	A_04_P019536	EB380823	7389.42	397.056	4.377441e+001	5.635912e+000	91.5	26	7.416049e+000	0	0	0	0	0	0	42.1338	1	1	48.2044	25.0465
DATA	1390	17	30	0	0	A_04_P093167	ENSOCUT00000011811	7414.42	397.297	1.253705e+002	1.303016e+001	168	24	7.667443e+000	0	0	0	0	0	0	120.644	1	1	47.8731	23.3056
DATA	1391	17	31	0	1	RC4	RC4	7439.89	396.5	3.565574e+000	3.552345e+000	43	26	8.740481e+000	0	0	0	0	0	0	-6.5871	0	0	65	26.6296
DATA	1392	17	32	0	0	A_04_P002392	NM_001082114	7465.28	396.84	8.925055e+003	8.925126e+002	8537	26	4.973328e+000	0	0	0	0	0	0	8581.85	1	1	49.1849	24.6552
DATA	1393	17	33	0	0	A_04_P031403	AF029946	7490.58	396.573	3.568326e+000	3.557294e+000	52	25	4.859859e+000	0	0	0	0	0	0	1.20398	0	0	57.5363	24.8148
DATA	1394	17	34	0	0	A_04_P030433	DN885668	7516.05	396.962	3.569685e+000	3.556441e+000	47	22	5.401149e+000	0	0	0	0	0	0	-2.06902	0	0	49.1849	22.3793
DATA	1395	17	35	0	0	A_04_P015486	AY171754	7541.99	397.394	8.799558e+000	3.665109e+000	58	24	6.326098e+000	0	0	0	0	0	0	8.45061	1	0	45.4864	23.6216
DATA	1396	17	36	0	0	A_04_P042137	A_04_P042137	7566.89	396.95	2.289815e+001	4.232773e+000	74	23	5.620672e+000	0	0	0	0	0	0	21.9776	1	1	50.1463	24.8333
DATA	1397	17	37	0	0	A_04_P034447	ENSOCUT00000025728	7592.42	396.573	1.209137e+002	1.260513e+001	168	23	6.294692e+000	0	0	0	0	0	0	115.984	1	1	57.5363	24.1379
DATA	1398	17	38	0	0	A_04_P030322	DN884733	7617.58	396.573	1.022903e+001	3.707833e+000	59	25	6.641105e+000	0	0	0	0	0	0	9.80675	1	0	57.5363	25.3235
DATA	1399	17	39	0	0	A_04_P031743	NM_001171122	7642.91	397.059	4.015260e+002	4.031060e+001	438	24.5	7.824786e+000	0	0	0	0	0	0	384.769	1	1	46.8651	25.5
DATA	1400	17	40	0	0	A_04_P083414	ENSOCUT00000011088	7668.5	396.648	4.237059e+000	3.592981e+000	55.5	24.5	7.242841e+000	0	0	0	0	0	0	4.05763	1	0	57.5363	24.9737
DATA	1401	17	41	1028	1	(+)E1A_r60_a22	E1A_r60_a22	7693.91	396.614	2.157422e+001	4.171248e+000	71	23	6.411992e+000	0	0	0	0	0	0	20.6485	1	1	57.259	23.6364
DATA	1402	17	42	0	0	A_04_P010528	DN884639	7719.5	396.648	7.135923e+001	7.980045e+000	119	24	6.288188e+000	0	0	0	0	0	0	68.2576	1	1	57.5363	24.1852
DATA	1403	17	43	0	0	A_04_P000888	NM_001082343	7744.5	396.648	7.302479e+004	7.302480e+003	71025	26	8.551833e+000	0	0	0	0	0	0	69810.2	1	1	57.5363	26.4231
DATA	1404	17	44	0	0	A_04_P095412	ENSOCUT00000012083	7770.24	396.977	3.546558e+003	3.546739e+002	3456.5	27	7.772587e+000	0	0	0	0	0	0	3388.58	1	1	51.0895	25.5185
DATA	1405	17	45	0	0	A_04_P009572	DN886440	7795.48	397.143	9.193254e+001	9.865042e+000	136	21	5.536044e+000	0	0	0	0	0	0	87.7875	1	1	49.1849	21.1724
DATA	1406	17	46	0	0	A_04_P054149	ENSOCUT00000013252	7820.66	397.268	1.847394e+004	1.847398e+003	16652.5	24.5	7.908873e+000	0	0	0	0	0	0	17630.8	1	1	47.5395	24.4286
DATA	1407	17	47	0	0	A_04_P076657	ENSOCUT00000016366	7846.5	397.352	3.378333e+001	4.924082e+000	80.5	24	5.777785e+000	0	0	0	0	0	0	32.222	1	1	65	23.871
DATA	1408	17	48	66	-1	(-)3xSLv1	NegativeControl	7871.5	397.352	3.597890e+000	3.584542e+000	42	23	6.412488e+000	0	0	0	0	0	0	-7.03487	0	0	65	24
DATA	1409	17	49	0	0	A_04_P018631	NM_001204216	7896.83	397.132	1.496141e+003	1.496571e+002	1459.5	23.5	5.995616e+000	0	0	0	0	0	0	1425.2	1	1	48.5334	23.8529
DATA	1410	17	50	0	0	A_04_P092865	NM_001171324	7922.31	397.25	2.907920e+004	2.907922e+003	27373.5	22	5.889974e+000	0	0	0	0	0	0	27683.7	1	1	46.8651	22.6071
DATA	1411	17	51	0	0	A_04_P085670	A_04_P085670	7947.58	397.427	3.604587e+000	3.591214e+000	45.5	22	5.638319e+000	0	0	0	0	0	0	-2.54971	0	0	57.5363	22.1724
DATA	1412	17	52	0	0	A_04_P067063	ENSOCUT00000005981	7973.42	397.427	7.696331e+001	8.493950e+000	118.5	23	6.726230e+000	0	0	0	0	0	0	73.1779	1	1	57.5363	23.6296
DATA	1413	17	53	0	0	A_04_P029934	ENSOCUT00000013969	7998.47	397.173	3.686624e+001	5.150014e+000	83	25	7.347296e+000	0	0	0	0	0	0	35.0289	1	1	51.0895	25.5
DATA	1414	17	54	1028	1	(+)E1A_r60_a104	E1A_r60_a104	8024	397.455	3.611693e+000	3.598293e+000	44	23	4.786887e+000	0	0	0	0	0	0	-4.04108	0	0	65	22.6667
DATA	1415	17	55	0	0	A_04_P058272	ENSOCUT00000010955	8049.32	397.4	3.992670e+003	3.992832e+002	3846	22	6.316478e+000	0	0	0	0	0	0	3788.66	1	1	50.7771	21.1351
DATA	1416	17	56	0	0	A_04_P073761	ENSOCUT00000012189	8074.8	397.529	6.166280e+002	6.176799e+001	625.5	24	6.796152e+000	0	0	0	0	0	0	584.716	1	1	51.7088	23.0811
DATA	1417	17	57	0	0	A_04_P026556	EB373280	8100.19	397.519	6.040869e+003	6.040976e+002	5589	24	7.145935e+000	0	0	0	0	0	0	5724.01	1	1	49.8279	24.4242
DATA	1418	17	58	0	0	A_04_P001847	NM_001082289	8125.58	397.427	3.622217e+000	3.621052e+000	52	23	4.986435e+000	0	0	0	0	0	0	2.82043	0	0	57.5363	23.6897
DATA	1419	17	59	0	0	A_04_P037621	A_04_P037621	8150.88	397.694	1.025867e+001	3.754394e+000	57	23	6.272269e+000	0	0	0	0	0	0	9.70561	1	0	47.8731	23.1471
DATA	1420	17	60	0	0	A_04_P049852	XM_002723929	8176.5	397.5	5.659771e+001	6.715585e+000	101	21.5	5.929356e+000	0	0	0	0	0	0	53.4993	1	1	57.5363	21.5625
DATA	1421	17	61	0	0	A_04_P004351	ENSOCUT00000010398	8201.61	397.577	2.881975e+004	2.881977e+003	26360.5	24.5	5.863965e+000	0	0	0	0	0	0	27218.4	1	1	47.8731	24.4688
DATA	1422	17	62	0	0	A_04_P073130	A_04_P073130	8227.33	397.5	8.241608e+001	9.002121e+000	122	23.5	6.218634e+000	0	0	0	0	0	0	77.7615	1	1	57.5363	23.3684
DATA	1423	17	63	0	0	A_04_P085097	ENSOCUT00000012463	8252.38	397.705	7.436163e+003	7.436252e+002	6870	25	5.254133e+000	0	0	0	0	0	0	7009.48	1	1	50.4627	24.9655
DATA	1424	17	64	0	0	A_04_P004156	NM_001195839	8278	397.545	9.575378e+000	3.752994e+000	57	23	5.610291e+000	0	0	0	0	0	0	9.01605	1	0	55.8519	23.7586
DATA	1425	17	65	0	0	A_04_P004026	NM_001195678	8303.46	397.633	1.212001e+002	1.265277e+001	160.5	22	5.580323e+000	0	0	0	0	0	0	113.992	1	1	50.4627	22.84
DATA	1426	17	66	0	0	A_04_P098130	ENSOCUT00000016151	8328.58	397.573	1.897495e+001	4.102485e+000	61	21	6.426998e+000	0	0	0	0	0	0	17.8248	1	1	57.5363	22.1622
DATA	1427	17	67	0	0	A_04_P012048	DN881846	8354.33	397.5	3.655711e+000	3.647307e+000	47	22	6.778116e+000	0	0	0	0	0	0	1.81934	0	0	57.5363	23.3333
DATA	1428	17	68	0	0	A_04_P061172	ENSOCUT00000006855	8379.58	397.573	2.291271e+002	2.320117e+001	267	25	5.983107e+000	0	0	0	0	0	0	214.654	1	1	57.5363	25.6923
DATA	1429	17	69	1028	1	(+)E1A_r60_a104	E1A_r60_a104	8405	397.545	3.666314e+000	3.652712e+000	40.5	22	5.216342e+000	0	0	0	0	0	0	-5.47174	0	0	55.8519	23.0909
DATA	1430	17	70	0	0	A_04_P002080	NM_001101717	8430	398.171	3.800852e+003	3.801028e+002	3390	22	5.282443e+000	0	0	0	0	0	0	3550.01	1	1	48.2044	22.5143
DATA	1431	17	71	0	0	A_04_P093532	ENSOCUT00000015462	8455.56	398.232	4.506994e+003	4.507143e+002	4100	24	6.347491e+000	0	0	0	0	0	0	4202.2	1	1	46.8651	23.8276
DATA	1432	17	72	0	0	A_04_P026760	EB373030	8480.92	397.521	7.992120e+000	3.757824e+000	52	22.5	5.549275e+000	0	0	0	0	0	0	7.43701	1	0	48.5334	22.5526
DATA	1433	17	73	0	0	A_04_P099607	A_04_P099607	8506.5	397.648	4.639448e+005	4.639448e+004	428323	23	6.873204e+000	0	0	0	0	0	0	430849	1	1	57.5363	23.7188
DATA	1434	17	74	0	0	A_04_P026462	EB373380	8531.81	398.104	9.134842e+000	3.798536e+000	55	23	6.361161e+000	0	0	0	0	0	0	8.4653	1	0	48.8603	22.4667
DATA	1435	17	75	0	0	A_04_P094702	ENSOCUT00000017000	8557.1	398.068	3.897169e+001	5.370851e+000	81	24	6.495774e+000	0	0	0	0	0	0	36.0309	1	1	46.8651	23.5152
DATA	1436	17	76	0	0	A_04_P085177	ENSOCUT00000000925	8582.38	398	3.914427e+004	3.914429e+003	35161	27	6.543714e+000	0	0	0	0	0	0	36099.6	1	1	48.5334	27.0345
DATA	1437	17	77	0	0	A_04_P030196	ENSOCUT00000014787	8607.7	398.254	4.228589e+004	4.228591e+003	37397	22	5.861917e+000	0	0	0	0	0	0	38892.8	1	1	45.835	22.1724
DATA	1438	17	78	0	0	A_04_P036345	ENSOCUT00000005856	8633.35	398.099	6.292180e+001	7.312582e+000	100.5	22.5	5.345962e+000	0	0	0	0	0	0	57.7021	1	1	47.8731	24.2
DATA	1439	17	79	0	0	A_04_P001392	NM_001082198	8659	398	3.024310e+001	4.808012e+000	72	20	4.048618e+000	0	0	0	0	0	0	27.6466	1	1	65	20.8696
DATA	1440	17	80	0	0	A_04_P066035	A_04_P066035	8684.44	398.192	2.651066e+002	2.677460e+001	281	22	7.469313e+000	0	0	0	0	0	0	241.538	1	1	48.2044	23.8276
DATA	1441	17	81	0	0	A_04_P028603	ENSOCUT00000002670	8709.63	398.042	1.721263e+003	1.721674e+002	1584	22.5	7.561127e+000	0	0	0	0	0	0	1562.63	1	1	48.2044	24.4722
DATA	1442	17	82	66	1	DarkCorner	DarkCorner	8735.09	398.386	3.792157e+000	3.778088e+000	39	25	7.280240e+000	0	0	0	0	0	0	-5.49523	0	0	57.259	25.4242
DATA	1443	17	83	66	1	DarkCorner	DarkCorner	8760.5	398.352	3.807827e+000	3.793700e+000	40	25	7.528306e+000	0	0	0	0	0	0	-3.69754	0	0	65	23.8056
DATA	1444	17	84	66	1	DarkCorner	DarkCorner	8786.23	398.523	3.824793e+000	3.810603e+000	38.5	25	5.189552e+000	0	0	0	0	0	0	-5.41104	0	0	52.6241	24.1875
DATA	1445	17	85	66	1	DarkCorner	DarkCorner	8811.85	398.419	3.843032e+000	3.828774e+000	35	20	5.497835e+000	0	0	0	0	0	0	-7.25382	0	0	48.5334	20.6667
DATA	1446	18	1	66	1	DarkCorner	DarkCorner	6690.44	402.905	3.729525e+000	3.715689e+000	43	22	6.717105e+000	0	0	0	0	0	0	-4.09892	0	0	49.8279	22.2222
DATA	1447	18	2	66	1	DarkCorner	DarkCorner	6716.5	403	3.710569e+000	3.696803e+000	44	21	5.508197e+000	0	0	0	0	0	0	-2.55928	0	0	54.1152	20.7333
DATA	1448	18	3	66	1	DarkCorner	DarkCorner	6741.28	402.478	3.694321e+000	3.680614e+000	38.5	22	5.864418e+000	0	0	0	0	0	0	-8.97863	0	0	45.835	21.4839
DATA	1449	18	4	0	0	A_04_P052097	ENSOCUT00000004684	6767	403.319	2.951361e+002	2.974022e+001	315.5	22.5	5.693446e+000	0	0	0	0	0	0	275.198	1	1	58.0869	21.6875
DATA	1450	18	5	0	0	A_04_P026493	EB373360	6792.5	403.352	4.745866e+001	5.987155e+000	89	23	9.113974e+000	0	0	0	0	0	0	44.4262	1	1	57.5363	24.2581
DATA	1451	18	6	0	0	A_04_P100279	ENSOCUT00000009939	6817.58	403.427	9.379419e+000	3.756103e+000	57	23.5	6.995318e+000	0	0	0	0	0	0	8.81132	1	0	57.5363	24.0313
DATA	1452	18	7	0	0	A_04_P002776	NM_001082747	6843.13	403.526	4.088541e+003	4.088701e+002	3943	25	7.088810e+000	0	0	0	0	0	0	3853.65	1	1	50.1463	24.5862
DATA	1453	18	8	0	0	A_04_P011136	DN883543	6868.5	403.352	3.627830e+000	3.614370e+000	46.5	23	5.618240e+000	0	0	0	0	0	0	-0.316954	0	0	65	22.2692
DATA	1454	18	9	0	0	A_04_P036202	ENSOCUT00000000154	6893.91	403.386	8.670871e+000	3.707363e+000	56	20	5.884585e+000	0	0	0	0	0	0	8.2193	1	0	57.259	20.9118
DATA	1455	18	10	0	0	A_04_P032493	EB382071	6919.12	403.613	2.013189e+001	4.120848e+000	67	20	7.862979e+000	0	0	0	0	0	0	19.1308	1	1	49.1849	21.6333
DATA	1456	18	11	0	0	A_04_P081899	ENSOCUT00000002620	6944.58	403.427	1.955003e+005	1.955003e+004	184392	25	7.103520e+000	0	0	0	0	0	0	186186	1	1	57.5363	23.72
DATA	1457	18	12	0	0	A_04_P086127	ENSOCUT00000013314	6969.71	403.616	6.462564e+002	6.472475e+001	653.5	24	1.000880e+001	0	0	0	0	0	0	616.695	1	1	48.5334	24.6364
DATA	1458	18	13	0	0	A_04_P099917	ENSOCUT00000013752	6995.41	403.753	9.324370e+003	9.324439e+002	8873	24	7.566179e+000	0	0	0	0	0	0	8913.97	1	1	48.5334	24.4
DATA	1459	18	14	0	0	A_04_P019546	EB380794	7020.89	403.5	5.446215e+001	6.511282e+000	101	20	6.370208e+000	0	0	0	0	0	0	52.1444	1	1	65	21.2727
DATA	1460	18	15	0	0	A_04_P065022	ENSOCUT00000008106	7046.15	403.654	1.091406e+005	1.091406e+004	103632	24	6.557338e+000	0	0	0	0	0	0	104641	1	1	50.4627	24.4643
DATA	1461	18	16	0	0	A_04_P081010	ENSOCUT00000001140	7071.58	403.427	8.594836e+002	8.602204e+001	863	23	7.904218e+000	0	0	0	0	0	0	824.996	1	1	57.5363	24.32
DATA	1462	18	17	0	0	A_04_P014488	AY171682	7097	404.226	5.822583e+003	5.822692e+002	5755.5	21	5.741743e+000	0	0	0	0	0	0	5595.39	1	1	45.4864	22.0769
DATA	1463	18	18	0	0	A_04_P059394	A_04_P059394	7122.16	403.566	1.550491e+002	1.590677e+001	198	22.5	5.364652e+000	0	0	0	0	0	0	149.11	1	1	49.5074	23.7
DATA	1464	18	19	0	0	A_04_P000861	NM_001082729	7147.89	403.5	4.421363e+000	3.577814e+000	51	21.5	7.069935e+000	0	0	0	0	0	0	4.25502	1	0	56.9804	22.625
DATA	1465	18	20	1028	1	(+)E1A_r60_a107	E1A_r60_a107	7173.39	403.359	3.561640e+000	3.551461e+000	52	20.5	6.288194e+000	0	0	0	0	0	0	1.41334	0	0	45.1352	20.9
DATA	1466	18	21	0	0	A_04_P031268	AY175541	7198.58	403.573	1.456381e+001	3.834091e+000	60	21	5.341998e+000	0	0	0	0	0	0	14.0304	1	0	57.5363	21.4138
DATA	1467	18	22	0	0	A_04_P046994	ENSOCUT00000003950	7224.11	403.5	3.558782e+000	3.545579e+000	47	21	7.272372e+000	0	0	0	0	0	0	-3.21518	0	0	65	22.2286
DATA	1468	18	23	0	0	A_04_P018111	ENSOCUT00000010122	7249.5	403.5	2.084736e+005	2.084736e+004	200452	27	1.113582e+001	0	0	0	0	0	0	200948	1	1	57.5363	29.1613
DATA	1469	18	24	0	0	A_04_P061992	ENSOCUT00000010466	7274.67	403.5	3.511006e+001	4.988941e+000	84	24	6.642380e+000	0	0	0	0	0	0	33.8468	1	1	57.5363	24.6061
DATA	1470	18	25	0	0	A_04_P051802	ENSOCUT00000006829	7300.42	403.573	3.557371e+000	3.544173e+000	49	23	5.249717e+000	0	0	0	0	0	0	-0.529717	0	0	57.5363	23.3214
DATA	1471	18	26	0	0	A_04_P051962	ENSOCUT00000000673	7325.66	403.973	2.487308e+003	2.487561e+002	2440	24	6.761505e+000	0	0	0	0	0	0	2397.98	1	1	48.8603	24.8889
DATA	1472	18	27	0	0	A_04_P058912	ENSOCUT00000013800	7351	403.545	3.322116e+003	3.322305e+002	3184	22	7.442829e+000	0	0	0	0	0	0	3202.18	1	1	55.8519	23.0645
DATA	1473	18	28	0	0	A_04_P043197	A_04_P043197	7376.11	403.771	3.558516e+000	3.545313e+000	47	25	6.820879e+000	0	0	0	0	0	0	-2.50779	0	0	46.5243	24.9756
DATA	1474	18	29	0	0	A_04_P099921	ENSOCUT00000013752	7401.77	404.359	8.955221e+003	8.955291e+002	8616.5	25	7.372439e+000	0	0	0	0	0	0	8629.34	1	1	44.7812	23.6216
DATA	1475	18	30	1028	1	(+)E1A_r60_1	E1A_r60_1	7427.42	403.573	3.560627e+000	3.547417e+000	46	25.5	9.323007e+000	0	0	0	0	0	0	-4.94399	0	0	57.5363	26.9615
DATA	1476	18	31	0	0	A_04_P086988	ENSOCUT00000012635	7452.6	404.347	1.583308e+004	1.583312e+003	15528.5	26.5	4.019361e+000	0	0	0	0	0	0	15246.9	1	1	47.5395	26.05
DATA	1477	18	32	0	0	A_04_P100831	ENSOCUT00000002105	7478	403.681	2.207454e+002	2.235817e+001	255	24.5	4.572173e+000	0	0	0	0	0	0	212.464	1	1	58.0869	24.6429
DATA	1478	18	33	0	0	A_04_P018571	A_04_P018571	7503.34	404.38	5.369405e+002	5.381135e+001	558	24	6.999906e+000	0	0	0	0	0	0	516.638	1	1	47.5395	25.5357
DATA	1479	18	34	0	0	A_04_P004783	ENSOCUT00000012256	7528.64	403.797	3.566316e+000	3.553085e+000	46	21	6.397058e+000	0	0	0	0	0	0	-2.68091	0	0	49.1849	21.1212
DATA	1480	18	35	0	0	A_04_P016732	DQ221768	7554.5	404	3.567976e+000	3.554739e+000	45	26	6.560255e+000	0	0	0	0	0	0	-4.47437	0	0	54.1152	25.4138
DATA	1481	18	36	0	0	A_04_P005983	A_04_P005983	7579.47	404.194	2.308094e+001	4.239743e+000	74	24.5	7.177548e+000	0	0	0	0	0	0	22.1749	1	1	47.8731	25.0357
DATA	1482	18	37	0	0	A_04_P055629	ENSOCUT00000002756	7604.81	404.343	1.756562e+004	1.756566e+003	17016.5	23	6.468420e+000	0	0	0	0	0	0	16867.5	1	1	45.835	24.0882
DATA	1483	18	38	0	0	A_04_P095001	ENSOCUT00000015205	7630.21	404.4	7.516336e+001	8.316850e+000	121	23	6.267436e+000	0	0	0	0	0	0	72.1372	1	1	49.1849	24.1471
DATA	1484	18	39	0	0	A_04_P064417	ENSOCUT00000010394	7655.57	404.605	2.822068e+002	2.844459e+001	320.5	25	8.427671e+000	0	0	0	0	0	0	270.702	1	1	49.5074	26.5556
DATA	1485	18	40	0	0	A_04_P101167	ENSOCUT00000010214	7681	404.716	3.577295e+000	3.564023e+000	46	24	5.146101e+000	0	0	0	0	0	0	-3.11213	0	0	50.4627	23.6
DATA	1486	18	41	0	0	A_04_P024033	A_04_P024033	7706.55	404.711	3.579404e+000	3.567821e+000	49.5	24	6.339838e+000	0	0	0	0	0	0	1.05421	0	0	51.7088	24.75
DATA	1487	18	42	0	0	A_04_P100775	ENSOCUT00000014873	7731.91	404.386	4.071927e+002	4.087533e+001	445.5	24.5	5.615713e+000	0	0	0	0	0	0	389.892	1	1	57.259	23.1667
DATA	1488	18	43	0	0	A_04_P061518	XM_002711105	7757.42	404.427	2.546371e+001	4.385522e+000	73	24.5	5.015194e+000	0	0	0	0	0	0	24.3674	1	1	57.5363	24.25
DATA	1489	18	44	0	0	A_04_P005965	DN890450	7782.58	404.427	3.301803e+002	3.321075e+001	358	24	5.715476e+000	0	0	0	0	0	0	315.776	1	1	57.5363	23.6
DATA	1490	18	45	0	0	A_04_P035263	A_04_P035263	7808.42	404.427	2.276120e+001	4.237988e+000	69	24	4.567275e+000	0	0	0	0	0	0	21.7548	1	1	57.5363	23.88
DATA	1491	18	46	0	0	A_04_P023082	EB377001	7833.58	404.427	7.275213e+000	3.650289e+000	55	25.5	1.039527e+001	0	0	0	0	0	0	6.94931	1	0	57.5363	28.3077
DATA	1492	18	47	0	0	A_04_P081363	ENSOCUT00000004455	7858.63	404.64	7.772324e+003	7.772406e+002	7596	23	4.750162e+000	0	0	0	0	0	0	7419.9	1	1	48.8603	23.7241
DATA	1493	18	48	0	0	A_04_P017401	DN884969	7884	404.5	1.516960e+003	1.517383e+002	1489.5	24.5	6.573330e+000	0	0	0	0	0	0	1447.24	1	1	48.5334	24.7813
DATA	1494	18	49	0	0	A_04_P057394	ENSOCUT00000003687	7909.63	404.64	7.605534e+003	7.605618e+002	7141	21	5.156685e+000	0	0	0	0	0	0	7251.58	1	1	48.8603	22.4839
DATA	1495	18	50	0	0	A_04_P074204	ENSOCUT00000008170	7935.33	404.5	3.441723e+001	4.970385e+000	82	23.5	6.361570e+000	0	0	0	0	0	0	32.7936	1	1	57.5363	24.1071
DATA	1496	18	51	0	0	A_04_P051439	A_04_P051439	7960.38	404.444	5.766137e+003	5.766248e+002	5574	23	6.705498e+000	0	0	0	0	0	0	5490.58	1	1	48.2044	23.0625
DATA	1497	18	52	0	0	A_04_P048758	ENSOCUT00000004961	7985.89	404.5	3.604000e+000	3.590629e+000	47	23	9.128934e+000	0	0	0	0	0	0	-1.43203	0	0	56.9804	24.8621
DATA	1498	18	53	0	0	A_04_P090074	ENSOCUT00000008581	8011.2	404.72	1.275820e+003	1.276326e+002	1219	24.5	6.614318e+000	0	0	0	0	0	0	1213.29	1	1	49.1849	25.2778
DATA	1499	18	54	0	0	A_04_P050818	ENSOCUT00000033014	8036.48	404.573	3.452263e+002	3.470936e+001	364	21	5.945055e+000	0	0	0	0	0	0	328.074	1	1	51.4001	21.0333
DATA	1500	18	55	0	0	A_04_P033356	A_04_P033356	8062.11	404.5	5.460891e+000	3.639267e+000	54	23	7.124378e+000	0	0	0	0	0	0	5.18581	1	0	65	22.5135
DATA	1501	18	56	0	0	A_04_P094143	XM_002713671	8087.46	404.824	1.590050e+003	1.590458e+002	1560	24	6.874415e+000	0	0	0	0	0	0	1508.92	1	1	48.8603	23.5152
DATA	1502	18	57	0	0	A_04_P031627	AF014672	8112.89	404.5	1.591212e+001	3.939134e+000	63.5	24	8.919569e+000	0	0	0	0	0	0	15.088	1	0	56.9804	24.9394
DATA	1503	18	58	0	0	A_04_P023793	EB376277	8138.42	404.573	2.232991e+001	4.241646e+000	66	23	6.302244e+000	0	0	0	0	0	0	21.1567	1	1	57.5363	23.4194
DATA	1504	18	59	0	0	A_04_P098402	ENSOCUT00000008907	8163.73	405.027	3.241794e+002	3.261821e+001	348.5	19	6.883536e+000	0	0	0	0	0	0	306.913	1	1	48.2044	21.8125
DATA	1505	18	60	0	0	A_04_P055570	ENSOCUT00000001976	8189.11	404.5	1.338230e+003	1.338717e+002	1261	21	5.426965e+000	0	0	0	0	0	0	1265.74	1	1	56.9804	21.7838
DATA	1506	18	61	0	0	A_04_P079599	ENSOCUT00000014765	8214.09	405.145	4.148412e+002	4.164137e+001	438	23	6.383477e+000	0	0	0	0	0	0	392.05	1	1	46.8651	23.5854
DATA	1507	18	62	0	0	A_04_P063476	A_04_P063476	8239.81	404.57	6.728946e+000	3.681367e+000	54	24	6.433665e+000	0	0	0	0	0	0	6.35241	1	0	58.0869	23.7273
DATA	1508	18	63	0	0	A_04_P031772	ENSOCUT00000014606	8265.15	405.107	8.725154e+003	8.725229e+002	7862.5	21.5	5.217721e+000	0	0	0	0	0	0	8228.96	1	1	47.8731	22.2308
DATA	1509	18	64	0	0	A_04_P006717	A_04_P006717	8290.59	404.988	1.710031e+002	1.748072e+001	207	21	4.947743e+000	0	0	0	0	0	0	161.096	1	1	50.4627	21.5357
DATA	1510	18	65	0	0	A_04_P004376	ENSOCUT00000017129	8315.57	404.92	2.587788e+002	2.613141e+001	289	20.5	5.921443e+000	0	0	0	0	0	0	243.498	1	1	48.8603	21.2143
DATA	1511	18	66	0	0	A_04_P071647	ENSOCUT00000000360	8341.41	405.479	1.570165e+001	3.960243e+000	61	21	6.093403e+000	0	0	0	0	0	0	14.7565	1	0	47.2035	22.2308
DATA	1512	18	67	0	0	A_04_P006688	A_04_P006688	8366.73	405.357	7.662577e+001	8.483500e+000	116.5	26	7.486079e+000	0	0	0	0	0	0	71.9137	1	1	46.8651	24.6
DATA	1513	18	68	0	0	A_04_P082550	ENSOCUT00000006779	8392.29	405.368	3.659662e+000	3.646085e+000	41.5	24	6.282594e+000	0	0	0	0	0	0	-3.75996	0	0	48.5334	23.2821
DATA	1514	18	69	0	0	A_04_P049192	ENSOCUT00000028744	8417.76	405.306	6.803984e+002	6.813777e+001	684.5	22	4.954528e+000	0	0	0	0	0	0	636.599	1	1	47.2035	22.2121
DATA	1515	18	70	0	0	A_04_P064016	ENSOCUT00000014113	8443	405	2.927691e+001	4.685504e+000	72	22	5.157614e+000	0	0	0	0	0	0	27.345	1	1	54.9904	22.3793
DATA	1516	18	71	0	0	A_04_P031974	A_04_P031974	8468.41	405.092	2.931101e+003	2.931330e+002	2673	24	5.298248e+000	0	0	0	0	0	0	2732.71	1	1	49.1849	23
DATA	1517	18	72	0	0	A_04_P081862	ENSOCUT00000003707	8493.89	405.137	1.385970e+002	1.433791e+001	172	21	5.992989e+000	0	0	0	0	0	0	128.962	1	1	46.8651	20.973
DATA	1518	18	73	0	0	A_04_P020739	EB379359	8519.5	405.352	7.180101e+000	3.749248e+000	51	25	6.893470e+000	0	0	0	0	0	0	6.66686	1	0	65	24.0417
DATA	1519	18	74	0	0	A_04_P018596	EB384856	8544.36	405.395	3.701785e+000	3.688051e+000	38.5	21	6.781280e+000	0	0	0	0	0	0	-8.0104	0	0	51.0895	20.7037
DATA	1520	18	75	0	0	A_04_P023116	EB376960	8570	405.319	1.258883e+001	3.905664e+000	56	25	6.379116e+000	0	0	0	0	0	0	11.6341	1	0	65	25.7857
DATA	1521	18	76	0	0	A_04_P092429	A_04_P092429	8595.5	405.352	3.720803e+000	3.717829e+000	48	23	7.793295e+000	0	0	0	0	0	0	2.6138	0	0	65	25.0714
DATA	1522	18	77	0	0	A_04_P034777	A_04_P034777	8620.58	405.427	3.210603e+002	3.232052e+001	335	22	4.885877e+000	0	0	0	0	0	0	295.104	1	1	57.5363	21.7778
DATA	1523	18	78	0	0	A_04_P036429	ENSOCUT00000021111	8646.29	405.5	2.243069e+001	4.351441e+000	65	21.5	5.914433e+000	0	0	0	0	0	0	20.5541	1	1	46.5243	22.1364
DATA	1524	18	79	0	0	A_04_P001817	NM_001082710	8671.58	405.427	3.788178e+000	3.760053e+000	47	22	8.450122e+000	0	0	0	0	0	0	3.45998	1	0	57.5363	23.4074
DATA	1525	18	80	0	0	A_04_P094573	ENSOCUT00000002189	8697	405.455	3.767998e+000	3.754019e+000	41	22.5	7.715650e+000	0	0	0	0	0	0	-3.54881	0	0	55.8519	23.2188
DATA	1526	18	81	0	0	A_04_P048257	A_04_P048257	8722.31	405.662	3.887162e+002	3.905382e+001	394	25	7.558607e+000	0	0	0	0	0	0	352.49	1	1	48.5334	25.3056
DATA	1527	18	82	66	1	DarkCorner	DarkCorner	8747.58	405.427	3.797188e+000	3.783101e+000	38	23	5.816050e+000	0	0	0	0	0	0	-6.2474	0	0	57.5363	22.6333
DATA	1528	18	83	66	1	DarkCorner	DarkCorner	8772.56	405.37	3.813218e+000	3.799071e+000	35	24	6.171932e+000	0	0	0	0	0	0	-6.22866	0	0	48.5334	23.3125
DATA	1529	18	84	66	1	DarkCorner	DarkCorner	8798.71	404.87	3.831376e+000	3.817161e+000	36	22	5.347897e+000	0	0	0	0	0	0	-7.71412	0	0	57.5363	22.8333
DATA	1530	18	85	66	1	DarkCorner	DarkCorner	8824.15	405.357	3.849997e+000	3.835713e+000	37	20	5.864599e+000	0	0	0	0	0	0	-6.1069	0	0	54.9904	19.6218
DATA	1531	19	1	66	1	DarkCorner	DarkCorner	6679.12	411.088	3.733399e+000	3.719548e+000	39	22	6.934874e+000	0	0	0	0	0	0	-7.12574	0	0	42.9674	21.4528
DATA	1532	19	2	66	1	DarkCorner	DarkCorner	6703.09	410.779	7.460549e+000	3.776153e+000	52.5	21	8.342661e+000	0	0	0	1	0	0	6.88635	1	0	49.5074	21.6
DATA	1533	19	3	66	1	DarkCorner	DarkCorner	6728.99	411.123	3.697265e+000	3.683547e+000	40	21	4.287367e+000	0	0	0	0	0	0	-3.63255	0	0	46.8651	21.0286
DATA	1534	19	4	66	1	DarkCorner	DarkCorner	6754.32	410.417	3.681447e+000	3.667789e+000	40	23	7.271229e+000	0	0	0	0	0	0	-5.79648	0	0	48.5334	22.0882
DATA	1535	19	5	0	0	A_04_P022309	ENSOCUT00000013171	6779.5	410.5	7.656639e+004	7.656640e+003	71201	21	6.988026e+000	0	0	0	0	0	0	71616.6	1	1	57.5363	21.7586
DATA	1536	19	6	0	0	A_04_P056457	A_04_P056457	6804.79	411	5.169108e+003	5.169236e+002	4903	26	9.971835e+000	0	0	0	0	0	0	4853.39	1	1	46.8651	27
DATA	1537	19	7	0	0	A_04_P032509	EB382302	6830.5	410.5	9.493112e+001	1.016231e+001	139	22	5.803280e+000	0	0	0	0	0	0	89.4361	1	1	57.5363	22.7037
DATA	1538	19	8	0	0	A_04_P003348	NM_001082270	6855.71	410.859	1.843411e+004	1.843414e+003	17408	23	7.444151e+000	0	0	0	0	0	0	17422.2	1	1	49.8279	24.8462
DATA	1539	19	9	0	0	A_04_P031272	AF029948	6881.42	410.573	1.424723e+001	3.876317e+000	60.5	23	5.961909e+000	0	0	0	0	0	0	13.5035	1	0	57.5363	21.9375
DATA	1540	19	10	0	0	A_04_P097963	A_04_P097963	6906.38	410.63	1.520578e+003	1.521003e+002	1497	23	8.405253e+000	0	0	0	0	0	0	1444.89	1	1	50.7771	23.8
DATA	1541	19	11	0	0	A_04_P065328	ENSOCUT00000016390	6932	410.545	3.600730e+000	3.601782e+000	51.5	20.5	8.800787e+000	0	0	0	0	0	0	3.06569	0	0	55.8519	22.4231
DATA	1542	19	12	0	0	A_04_P004562	NM_001082767	6957.17	411.323	2.929193e+004	2.929195e+003	27791	28	9.322032e+000	0	0	0	0	0	0	27961	1	1	45.4864	27.1481
DATA	1543	19	13	0	0	A_04_P087877	ENSOCUT00000006433	6982.58	410.573	3.598373e+001	5.071080e+000	85	24	8.617212e+000	0	0	0	0	0	0	34.4091	1	1	57.5363	24.5278
DATA	1544	19	14	0	0	A_04_P033095	XR_085150	7007.8	411.352	1.667528e+004	1.667532e+003	15969	22	7.212743e+000	0	0	0	0	0	0	15974.1	1	1	46.8651	22.9032
DATA	1545	19	15	0	0	A_04_P020372	A_04_P020372	7033.5	410.648	2.656594e+001	4.443516e+000	74	23	6.171170e+000	0	0	0	0	0	0	25.4836	1	1	57.5363	22.6
DATA	1546	19	16	0	0	A_04_P010406	ENSOCUT00000006620	7058.63	410.989	3.680764e+005	3.680764e+004	353152	26	6.979824e+000	0	0	0	0	0	0	353549	1	1	52.3208	25.5556
DATA	1547	19	17	0	0	A_04_P022503	EB377592	7084.5	410.648	7.728933e+000	3.636506e+000	55	21	7.995617e+000	0	0	0	0	0	0	7.43181	1	0	57.5363	21.8214
DATA	1548	19	18	0	0	A_04_P059887	ENSOCUT00000010508	7109.58	410.573	3.563391e+000	3.550170e+000	44	20.5	6.056022e+000	0	0	0	0	0	0	-4.18197	0	0	65	22.1944
DATA	1549	19	19	0	0	A_04_P087844	ENSOCUT00000002391	7135.07	411.418	3.146275e+002	3.166204e+001	351	22	5.964243e+000	0	0	0	0	0	0	303.092	1	1	45.835	23.5128
DATA	1550	19	20	0	0	A_04_P042054	ENSOCUT00000010418	7160.51	411.338	1.403345e+003	1.403792e+002	1381.5	21	6.412513e+000	0	0	0	0	0	0	1352.75	1	1	46.5243	21.9706
DATA	1551	19	21	0	0	A_04_P018943	EB383794	7185.75	411.145	1.801406e+001	3.974586e+000	64	19.5	6.972380e+000	0	0	0	0	0	0	17.3729	1	1	50.1463	21.1471
DATA	1552	19	22	0	0	A_04_P094304	A_04_P094304	7211.35	411.067	7.597020e+001	8.381968e+000	124	24	6.901924e+000	0	0	0	0	0	0	73.2942	1	1	49.1849	23.3548
DATA	1553	19	23	0	0	A_04_P076212	ENSOCUT00000005353	7236.5	411	3.553809e+000	3.549546e+000	52	28	1.075564e+001	0	0	0	0	0	0	2.42712	0	0	54.1152	28.3939
DATA	1554	19	24	0	0	A_04_P077757	ENSOCUT00000003724	7262	411.271	2.868992e+004	2.868995e+003	28410	29	1.034637e+001	0	0	0	0	0	0	27692.9	1	1	46.8651	29.8788
DATA	1555	19	25	0	0	A_04_P086987	ENSOCUT00000012635	7287.22	411.176	7.970382e+003	7.970460e+002	7668	24	6.445129e+000	0	0	0	0	0	0	7693.89	1	1	48.2044	24.9444
DATA	1556	19	26	0	0	A_04_P040032	A_04_P040032	7312.68	411.316	8.724926e+002	8.732102e+001	888	25	6.239671e+000	0	0	0	0	0	0	842.242	1	1	50.7771	24.1724
DATA	1557	19	27	0	0	A_04_P024887	EB375127	7338.5	411.352	5.999979e+000	3.590307e+000	56	23.5	7.814002e+000	0	0	0	0	0	0	5.79149	1	0	57.5363	24.1
DATA	1558	19	28	0	0	A_04_P048363	ENSOCUT00000001070	7363.58	411.427	2.504593e+001	4.336684e+000	76	21	7.464294e+000	0	0	0	0	0	0	24.1722	1	1	57.5363	23.2647
DATA	1559	19	29	0	0	A_04_P067618	ENSOCUT00000003068	7389.06	411.768	5.827534e+003	5.827641e+002	5749.5	26	6.688445e+000	0	0	0	0	0	0	5623.33	1	1	46.5243	25.1471
DATA	1560	19	30	0	0	A_04_P010291	DN885061	7414.37	411.488	7.834503e+003	7.834583e+002	7604	26.5	6.280923e+000	0	0	0	0	0	0	7557.53	1	1	52.3208	26.25
DATA	1561	19	31	0	0	A_04_P082958	ENSOCUT00000016083	7440	411.455	3.440260e+005	3.440260e+004	330973	27.5	1.438745e+001	0	0	0	0	1	0	331752	1	1	55.8519	31.9643
DATA	1562	19	32	0	0	A_04_P091808	ENSOCUT00000004666	7465.38	411.705	3.360025e+003	3.360212e+002	3146	29	3.256492e+000	0	0	0	0	0	0	3239.07	1	1	50.4627	27.8261
DATA	1563	19	33	0	0	A_04_P025558	EB374325	7490.58	411.427	5.745532e+001	6.751701e+000	104	27	7.150457e+000	0	0	0	0	0	0	55.3617	1	1	57.5363	25.9355
DATA	1564	19	34	0	0	A_04_P058067	ENSOCUT00000007390	7516.11	411.5	3.560798e+000	3.562439e+000	54	24	8.909525e+000	0	0	0	0	0	0	3.12984	0	0	56.9804	24.75
DATA	1565	19	35	0	0	A_04_P037722	ENSOCUT00000016714	7541.5	411.5	9.316904e+000	3.669534e+000	59	24	6.841843e+000	0	0	0	0	0	0	8.96917	1	0	57.5363	23.4595
DATA	1566	19	36	0	0	A_04_P025041	EB374900	7566.79	411.542	4.990468e+000	3.585941e+000	53.5	24	6.530010e+000	0	0	0	0	0	0	4.80183	1	0	47.8731	26.1111
DATA	1567	19	37	0	0	A_04_P095996	ENSOCUT00000010803	7592.1	411.443	2.210169e+003	2.210455e+002	2081	23	6.564511e+000	0	0	0	0	0	0	2125.47	1	1	50.1463	23.697
DATA	1568	19	38	0	0	A_04_P083147	ENSOCUT00000008934	7617.62	411.63	4.637878e+003	4.638015e+002	4546	26.5	6.410677e+000	0	0	0	0	0	0	4457.85	1	1	50.7771	25.75
DATA	1569	19	39	0	0	A_04_P038812	ENSOCUT00000012876	7642.92	411.838	2.439156e+002	2.464951e+001	282	22	4.812214e+000	0	0	0	0	0	0	234.325	1	1	47.8731	21.75
DATA	1570	19	40	0	0	A_04_P003713	ENSOCUT00000016658	7668.3	411.9	3.558108e+003	3.558286e+002	3440	25	7.713740e+000	0	0	0	0	0	0	3416.28	1	1	47.2035	26.2059
DATA	1571	19	41	0	0	A_04_P082214	ENSOCUT00000001875	7693.6	411.853	1.443888e+002	1.487146e+001	187	24	4.310922e+000	0	0	0	0	0	0	138.552	1	1	48.8603	24.2593
DATA	1572	19	42	0	0	A_04_P057677	ENSOCUT00000002945	7719.42	411.573	1.390589e+002	1.435511e+001	181.5	24	6.097498e+000	0	0	0	0	0	0	133.351	1	1	57.5363	24.7778
DATA	1573	19	43	0	0	A_04_P071032	ENSOCUT00000015314	7744.55	411.753	7.399562e+001	8.213606e+000	119.5	25	5.068909e+000	0	0	0	0	0	0	70.9183	1	1	48.8603	23.9583
DATA	1574	19	44	0	0	A_04_P068237	ENSOCUT00000012773	7769.94	411.713	1.653125e+004	1.653129e+003	15994	27	7.290187e+000	0	0	0	0	0	0	15834.1	1	1	52.9257	26.4643
DATA	1575	19	45	0	0	A_04_P102362	A_04_P102362	7795.44	412.027	1.340108e+002	1.386825e+001	174	24	6.218211e+000	0	0	0	0	0	0	128.287	1	1	48.5334	23.8846
DATA	1576	19	46	0	0	A_04_P081327	ENSOCUT00000003150	7820.58	411.573	5.923610e+000	3.620491e+000	54	31	8.660639e+000	0	0	0	0	0	0	5.66673	1	0	57.5363	29.44
DATA	1577	19	47	0	0	A_04_P039543	ENSOCUT00000012309	7846.06	411.922	6.179410e+003	6.179513e+002	5984	25	7.152988e+000	0	0	0	0	0	0	5908.11	1	1	48.2044	25.3704
DATA	1578	19	48	0	0	A_04_P036052	ENSOCUT00000013360	7871.58	411.573	1.018098e+001	3.718264e+000	59	24	6.488337e+000	0	0	0	0	0	0	9.72733	1	0	57.5363	25.2069
DATA	1579	19	49	0	0	A_04_P021569	EB378548	7896.6	411.907	2.261092e+003	2.261375e+002	2106	24	6.544582e+000	0	0	0	0	0	0	2159.12	1	1	49.1849	24.6765
DATA	1580	19	50	0	0	A_04_P028018	EB376088	7922.5	411.648	6.056279e+001	7.035605e+000	106.5	20	6.328214e+000	0	0	0	0	0	0	57.7914	1	1	57.5363	22.25
DATA	1581	19	51	0	0	A_04_P025854	EB374055	7947.6	411.907	4.293147e+003	4.293297e+002	4066	24.5	7.102437e+000	0	0	0	0	0	0	4094.24	1	1	49.1849	23.7308
DATA	1582	19	52	0	0	A_04_P000101	NM_001082665	7973.42	411.573	2.073758e+001	4.141929e+000	68.5	24	7.168306e+000	0	0	0	0	0	0	19.7625	1	1	57.5363	23.2308
DATA	1583	19	53	0	0	A_04_P037417	ENSOCUT00000001338	7998.37	412.265	4.737083e+003	4.737219e+002	4589	23	6.487681e+000	0	0	0	0	0	0	4511.87	1	1	46.5243	23.56
DATA	1584	19	54	0	0	A_04_P004876	ENSOCUT00000011739	8024	411.681	1.246503e+002	1.297176e+001	166	22	6.188903e+000	0	0	0	0	0	0	118.631	1	1	58.0869	23.8571
DATA	1585	19	55	0	0	A_04_P019662	A_04_P019662	8049.24	412.306	3.678588e+001	5.141703e+000	81.5	22	4.464194e+000	0	0	0	0	0	0	34.9882	1	1	47.2035	22.9355
DATA	1586	19	56	0	0	A_04_P026014	EB373855	8074.83	412.28	3.608414e+000	3.596007e+000	50	24	6.187592e+000	0	0	0	0	0	0	0.798234	0	0	48.2044	23.8125
DATA	1587	19	57	0	0	A_04_P075188	ENSOCUT00000012015	8100.06	412.013	1.294131e+003	1.294631e+002	1260	25	7.355216e+000	0	0	0	0	0	0	1229	1	1	48.5334	24.8929
DATA	1588	19	58	0	0	A_04_P039447	CU464350	8125.3	412.1	4.821164e+004	4.821165e+003	47361.5	25	6.963547e+000	0	0	0	0	0	0	45750.1	1	1	47.2035	24.8108
DATA	1589	19	59	0	0	A_04_P094687	ENSOCUT00000013799	8151	412.5	1.218644e+003	1.219177e+002	1180	25.5	6.428689e+000	0	0	0	0	0	0	1155.53	1	1	54.7002	24.9286
DATA	1590	19	60	0	0	A_04_P031997	A_04_P031997	8176.32	412.291	3.344039e+004	3.344041e+003	31710.5	19	6.955758e+000	0	0	0	0	0	0	31680.1	1	1	50.7771	21.8485
DATA	1591	19	61	0	0	A_04_P028867	EC619001	8201.97	412.324	1.520722e+001	3.917221e+000	61	23	6.208633e+000	0	0	0	0	0	0	14.3935	1	0	46.1809	22.9333
DATA	1592	19	62	0	0	A_04_P063707	ENSOCUT00000014306	8227.42	412.427	7.780716e+000	3.696259e+000	55	23	6.952346e+000	0	0	0	0	0	0	7.35733	1	0	57.5363	22.7059
DATA	1593	19	63	0	0	A_04_P008151	DN888261	8252.5	412.352	3.630615e+000	3.617145e+000	43	23	5.821001e+000	0	0	0	0	0	0	-2.90295	0	0	57.5363	23.3333
DATA	1594	19	64	0	0	A_04_P072392	ENSOCUT00000003467	8277.67	412.4	7.828466e+003	7.828550e+002	7058	22	5.228718e+000	0	0	0	0	0	0	7386.94	1	1	50.7771	22.6857
DATA	1595	19	65	0	0	A_04_P095637	ENSOCUT00000006964	8303.53	412.453	5.924604e+002	5.935686e+001	601.5	22.5	5.435891e+000	0	0	0	0	0	0	558.387	1	1	49.1849	23.375
DATA	1596	19	66	0	0	A_04_P033092	XR_085150	8328.3	412.507	3.194456e+004	3.194458e+003	28473	22	5.809581e+000	0	0	0	0	0	0	30071	1	1	46.8651	22.5862
DATA	1597	19	67	0	0	A_04_P041137	ENSOCUT00000022978	8354.42	412.427	1.597224e+001	3.970191e+000	62	22.5	6.301250e+000	0	0	0	0	0	0	15.0146	1	0	57.5363	23.5333
DATA	1598	19	68	0	0	A_04_P044577	XM_002708875	8379.51	412.89	3.653217e+000	3.639663e+000	45	25.5	6.301250e+000	0	0	0	0	0	0	-2.68953	0	0	48.5334	24.4667
DATA	1599	19	69	0	0	A_04_P087837	ENSOCUT00000002385	8405	412.455	3.659082e+000	3.645506e+000	43	22	5.615384e+000	0	0	0	0	0	0	-3.4924	0	0	55.8519	22.3056
DATA	1600	19	70	0	0	A_04_P011337	DN883166	8430.56	412.794	3.665025e+000	3.651427e+000	43	22	6.135446e+000	0	0	0	0	0	0	-4.11296	0	0	46.8651	22.6571
DATA	1601	19	71	0	0	A_04_P037582	ENSOCUT00000010650	8455.58	412.427	1.189327e+001	3.846498e+000	54	20.5	5.071944e+000	0	0	0	0	0	0	11.1091	1	0	57.5363	20.7308
DATA	1602	19	72	0	0	A_04_P005674	DN890718	8481.13	412.868	3.678509e+000	3.664862e+000	43	20	4.665701e+000	0	0	0	0	0	0	-1.43953	0	0	48.2044	20.1892
DATA	1603	19	73	0	0	A_04_P093936	A_04_P093936	8506.56	412.782	8.236452e+000	3.763701e+000	54	21	6.955758e+000	0	0	0	0	0	0	7.66308	1	0	50.1463	22.4848
DATA	1604	19	74	0	0	A_04_P096002	ENSOCUT00000010829	8531.89	412.5	3.310509e+001	4.950475e+000	76	19	5.888808e+000	0	0	0	0	0	0	30.7315	1	1	56.9804	19.7037
DATA	1605	19	75	0	0	A_04_P080013	ENSOCUT00000012623	8557.42	412.654	7.267333e+002	7.276692e+001	733	22	8.318106e+000	0	0	0	0	0	0	673.025	1	1	51.0895	22.963
DATA	1606	19	76	0	0	A_04_P004171	ENSOCUT00000003483	8582.58	412.573	3.712668e+000	3.700912e+000	47	25.5	5.257844e+000	0	0	0	0	0	0	1.12892	0	0	65	24.9167
DATA	1607	19	77	0	0	A_04_P004723	NM_001082712	8608.2	413.101	2.871398e+001	4.690555e+000	70	25	7.009211e+000	0	0	0	0	0	0	26.4523	1	1	46.5243	24.0645
DATA	1608	19	78	0	0	A_04_P077253	ENSOCUT00000010206	8633.4	412.853	1.022666e+004	1.022673e+003	9264	22	4.488669e+000	0	0	0	0	0	0	9393.3	1	1	48.8603	22
DATA	1609	19	79	0	0	A_04_P048169	ENSOCUT00000014054	8659.19	412.964	3.745805e+000	3.731948e+000	44.5	20	5.786525e+000	0	0	0	0	0	0	0.15792	0	0	51.0895	21.25
DATA	1610	19	80	0	0	A_04_P003647	NM_001082142	8684.23	413.273	3.547525e+004	3.547527e+003	33384.5	24	8.489054e+000	0	0	0	0	0	0	32372.3	1	1	45.4864	24.7241
DATA	1611	19	81	0	0	A_04_P075038	A_04_P075038	8709.82	413.375	1.677026e+001	4.115263e+000	60	22	6.402498e+000	0	0	0	0	0	0	15.2475	1	0	46.8651	23.0882
DATA	1612	19	82	0	0	A_04_P007807	DN888633	8734.8	412.813	5.462753e+001	6.638891e+000	96	25	6.260153e+000	0	0	0	0	0	0	49.4745	1	1	48.8603	25.3125
DATA	1613	19	83	66	1	DarkCorner	DarkCorner	8760.91	413.232	3.802858e+000	3.788750e+000	39.5	23	6.120781e+000	0	0	0	0	0	0	-5.23406	0	0	46.5243	23.3784
DATA	1614	19	84	66	1	DarkCorner	DarkCorner	8786.44	412.928	3.820041e+000	3.805868e+000	40	21	5.885672e+000	0	0	0	0	0	0	-3.19618	0	0	46.8651	22.0625
DATA	1615	19	85	66	1	DarkCorner	DarkCorner	8811.47	413.427	3.837830e+000	3.823592e+000	39	20	5.888961e+000	0	0	0	0	0	0	-4.18743	0	0	48.2044	20.2885
DATA	1616	20	1	66	1	DarkCorner	DarkCorner	6690.68	417.351	3.720861e+000	3.710085e+000	47	22	8.073964e+000	0	0	0	1	0	0	1.38144	0	0	48.5334	21.7556
DATA	1617	20	2	66	1	DarkCorner	DarkCorner	6715.66	417.475	5.730403e+000	3.733163e+000	51	20.5	6.040933e+000	0	0	0	1	0	0	5.30771	1	0	43.3362	20.1471
DATA	1618	20	3	66	1	DarkCorner	DarkCorner	6741.58	417.573	3.685262e+000	3.671589e+000	38.5	23	6.393085e+000	0	0	0	0	0	0	-6.72745	0	0	57.5363	22.5581
DATA	1619	20	4	0	0	A_04_P000537	NM_001101698	6767	417.545	5.337277e+001	6.469405e+000	95	24	6.302795e+000	0	0	0	0	0	0	49.8804	1	1	55.8519	23.3243
DATA	1620	20	5	0	0	A_04_P082522	ENSOCUT00000007988	6792.42	417.573	3.393619e+001	4.977857e+000	76.5	24.5	6.297392e+000	0	0	0	0	0	0	31.84	1	1	57.5363	23.6667
DATA	1621	20	6	0	0	A_04_P092292	ENSOCUT00000013254	6817.44	418.29	1.222376e+004	1.222381e+003	11630	23	6.320500e+000	0	0	0	0	0	0	11510.7	1	1	46.8651	23.7778
DATA	1622	20	7	0	0	A_04_P007249	DN889176	6843.37	417.596	6.283178e+001	7.249760e+000	106	23	4.940674e+000	0	0	0	0	0	0	59.3589	1	1	57.8122	23.7778
DATA	1623	20	8	0	0	A_04_P001601	NM_001082092	6868.5	417.648	3.619409e+000	3.608976e+000	50	23	6.555598e+000	0	0	0	0	0	0	1.39299	0	0	57.5363	22.7
DATA	1624	20	9	0	0	A_04_P040805	NM_001082038	6893.83	418.323	8.268256e+003	8.268334e+002	8107	25	8.828430e+000	0	0	0	0	0	0	7856.7	1	1	45.4864	25
DATA	1625	20	10	0	0	A_04_P055314	ENSOCUT00000015399	6919.5	417.648	2.726118e+001	4.505550e+000	74	22	7.848888e+000	0	0	0	0	0	0	25.9661	1	1	57.5363	23.4286
DATA	1626	20	11	0	0	A_04_P061782	ENSOCUT00000007904	6944.5	417.648	3.592728e+000	3.579399e+000	43	27	1.039570e+001	0	0	0	0	0	0	-2.52542	0	0	57.5363	26.375
DATA	1627	20	12	0	0	A_04_P090144	ENSOCUT00000023450	6970	418	7.490973e+002	7.499484e+001	765.5	22	8.358161e+000	0	0	0	0	0	0	716.545	1	1	54.9904	22.5946
DATA	1628	20	13	0	0	A_04_P052842	ENSOCUT00000001026	6995.5	418	6.031857e+001	7.006957e+000	106.5	20	4.725468e+000	0	0	0	0	0	0	57.8002	1	1	54.1152	20.5172
DATA	1629	20	14	0	0	A_04_P029677	AF264456	7020.91	418.065	3.573324e+000	3.560067e+000	48	21	6.815948e+000	0	0	0	0	0	0	-1.91398	0	0	65	21.6857
DATA	1630	20	15	0	0	A_04_P038107	ENSOCUT00000022816	7046.5	418.352	6.241299e+001	7.182734e+000	104	24	9.194951e+000	0	0	0	0	0	0	59.9874	1	1	57.5363	24.7333
DATA	1631	20	16	0	0	A_04_P054583	ENSOCUT00000017352	7071.5	418.352	2.320934e+003	2.321205e+002	2242	21.5	7.325393e+000	0	0	0	0	0	0	2233.35	1	1	57.5363	22.4286
DATA	1632	20	17	0	0	A_04_P052430	ENSOCUT00000000363	7096.87	418.5	1.028747e+004	1.028753e+003	10033	21	5.218887e+000	0	0	0	0	0	0	9909.66	1	1	49.8279	22.0667
DATA	1633	20	18	0	0	A_04_P073943	ENSOCUT00000007357	7122.45	418.529	4.899049e+002	4.911851e+001	521.5	22	5.574854e+000	0	0	0	0	0	0	472.327	1	1	52.6241	23.7429
DATA	1634	20	19	0	0	A_04_P050098	ENSOCUT00000009803	7147.53	418.455	1.807359e+002	1.841730e+001	227.5	22	6.840464e+000	0	0	0	0	0	0	174.373	1	1	49.8279	22.3667
DATA	1635	20	20	0	0	A_04_P057202	ENSOCUT00000005029	7172.98	418.659	3.552494e+000	3.539314e+000	47	19	6.577769e+000	0	0	0	0	0	0	-3.07473	0	0	51.0895	20.7273
DATA	1636	20	21	0	0	A_04_P012361	ENSOCUT00000031801	7198.56	418.74	6.174130e+002	6.184257e+001	654	19	7.513286e+000	0	0	0	0	0	0	596.325	1	1	49.5074	21.129
DATA	1637	20	22	0	0	A_04_P001781	NM_001101699	7224	418.455	2.489639e+002	2.514633e+001	277	23	7.843921e+000	0	0	0	0	0	0	240.53	1	1	55.8519	22.7931
DATA	1638	20	23	1028	1	(+)E1A_r60_n9	E1A_r60_n9	7249.42	418.427	3.548994e+000	3.535827e+000	50	30	1.110943e+001	0	0	0	0	1	0	-1.25738	0	0	57.5363	31
DATA	1639	20	24	0	0	A_04_P017209	ENSOCUT00000010258	7274.65	418.778	3.085612e+004	3.085614e+003	29624	23	6.442665e+000	0	0	0	0	0	0	29823.1	1	1	47.5395	25.2143
DATA	1640	20	25	0	0	A_04_P046602	A_04_P046602	7299.82	418.493	3.487730e+002	3.505601e+001	391.5	22.5	6.885878e+000	0	0	0	0	0	0	337.094	1	1	47.8731	22.9375
DATA	1641	20	26	0	0	A_04_P014501	AY171689	7325.7	418.899	1.947009e+001	4.035822e+000	69.5	24	6.642317e+000	0	0	0	0	0	0	18.8186	1	1	45.835	23.75
DATA	1642	20	27	0	0	A_04_P014548	AY171723	7350.8	418.761	1.492016e+003	1.492435e+002	1487	24	7.984544e+000	0	0	0	0	0	0	1441.88	1	1	46.8651	24.2
DATA	1643	20	28	0	0	A_04_P021857	A_04_P021857	7376.5	418.5	4.166305e+001	5.464842e+000	90	21.5	6.831068e+000	0	0	0	0	0	0	40.2538	1	1	57.5363	23.2778
DATA	1644	20	29	0	0	A_04_P025091	EB374850	7401.67	418.5	1.292830e+002	1.340349e+001	175	25	5.639721e+000	0	0	0	0	0	0	124.879	1	1	57.5363	25.8387
DATA	1645	20	30	0	0	A_04_P020136	EB379923	7427.33	418.5	2.197747e+001	4.165374e+000	66	26	1.038395e+001	0	0	0	0	0	0	21.2223	1	1	57.5363	26.6333
DATA	1646	20	31	0	0	A_04_P021509	EB378634	7452.5	418.5	1.193941e+003	1.194466e+002	1212	29	1.052281e+001	0	0	0	0	1	0	1152.51	1	1	65	31.5909
DATA	1647	20	32	0	0	A_04_P005951	DN890456	7478	418.545	3.554195e+000	3.547134e+000	51	25	5.701938e+000	0	0	0	0	0	0	2.01065	0	0	65	25.0625
DATA	1648	20	33	0	0	A_04_P002746	NM_001082639	7503.5	418.5	3.457754e+005	3.457754e+004	332657	26	1.409732e+001	0	0	0	0	0	0	333501	1	1	57.5363	29.5882
DATA	1649	20	34	0	0	A_04_P087935	ENSOCUT00000005204	7528.79	419.086	2.875598e+001	4.563776e+000	77.5	22.5	7.256524e+000	0	0	0	0	0	0	27.7251	1	1	46.8651	21.8333
DATA	1650	20	35	0	0	A_04_P016397	EB378230	7554.42	418.573	5.744431e+001	6.750717e+000	102.5	26	7.204986e+000	0	0	0	0	0	0	55.3525	1	1	57.5363	25.3871
DATA	1651	20	36	0	0	A_04_P048634	A_04_P048634	7579.58	418.573	3.560972e+000	3.547776e+000	50	28	9.202448e+000	0	0	0	0	0	0	0.102975	0	0	65	26.9333
DATA	1652	20	37	0	0	A_04_P014147	ENSOCUT00000028956	7605	418.545	3.562908e+000	3.554910e+000	51	25.5	7.127007e+000	0	0	0	0	0	0	1.85377	0	0	55.8519	24.775
DATA	1653	20	38	0	0	A_04_P074602	ENSOCUT00000011318	7630.24	419.191	3.670723e+002	3.687862e+001	400.5	22	5.528475e+000	0	0	0	0	0	0	353.175	1	1	46.1809	22.7241
DATA	1654	20	39	0	0	A_04_P006771	DN889669	7655.58	418.573	1.815809e+001	3.990691e+000	68	21	5.748177e+000	0	0	0	0	0	0	17.4589	1	1	57.5363	22.1923
DATA	1655	20	40	0	0	A_04_P095497	A_04_P095497	7681.03	419.056	2.096649e+001	4.127599e+000	71	26.5	7.221045e+000	0	0	0	0	0	0	20.149	1	1	46.8651	27.0882
DATA	1656	20	41	0	0	A_04_P080467	ENSOCUT00000012802	7706.41	419.149	6.656681e+001	7.547656e+000	114	25	7.022413e+000	0	0	0	0	0	0	63.9347	1	1	48.5334	25.2571
DATA	1657	20	42	0	0	A_04_P059368	ENSOCUT00000009879	7731.75	418.909	5.885331e+003	5.885439e+002	5681	24	7.669798e+000	0	0	0	0	0	0	5649.01	1	1	52.6241	23.6774
DATA	1658	20	43	0	0	A_04_P067157	ENSOCUT00000000161	7757.5	418.648	6.108091e+001	7.070878e+000	111	25	4.357134e+000	0	0	0	0	0	0	58.5897	1	1	65	25.2308
DATA	1659	20	44	0	0	A_04_P021041	XM_002712697	7782.58	418.573	5.318015e+002	5.329946e+001	549	26.5	1.086993e+001	0	0	0	0	0	0	509.797	1	1	57.5363	30.3462
DATA	1660	20	45	0	0	A_04_P036683	ENSOCUT00000016635	7808.26	419.444	6.129302e+001	7.091175e+000	107	25.5	6.740398e+000	0	0	0	0	0	0	58.7287	1	1	47.5395	26.0417
DATA	1661	20	46	0	0	A_04_P069834	ENSOCUT00000017760	7833.5	418.648	2.374857e+005	2.374857e+004	225099	31	1.042325e+001	0	0	0	0	0	0	227380	1	1	57.5363	30.4688
DATA	1662	20	47	0	0	A_04_P069287	A_04_P069287	7859	419	2.620890e+002	2.645102e+001	298	24	6.207522e+000	0	0	0	0	0	0	250.792	1	1	54.9904	25.1333
DATA	1663	20	48	0	0	A_04_P058493	ENSOCUT00000000464	7883.93	419.203	1.190420e+003	1.190956e+002	1190	24	7.103011e+000	0	0	0	0	0	0	1138.44	1	1	47.5395	25.1765
DATA	1664	20	49	0	0	A_04_P074382	ENSOCUT00000010505	7909.72	419.095	1.886785e+003	1.887124e+002	1829	22.5	6.340395e+000	0	0	0	0	0	0	1803.19	1	1	48.8603	23.1563
DATA	1665	20	50	0	0	A_04_P078864	ENSOCUT00000001459	7934.95	419.397	6.308539e+003	6.308640e+002	6055	24.5	8.758594e+000	0	0	0	0	0	0	6025.45	1	1	49.5074	25.75
DATA	1666	20	51	0	0	A_04_P045737	ENSOCUT00000000922	7960.5	419.352	1.720286e+002	1.757137e+001	215	26	6.729809e+000	0	0	0	0	0	0	164.199	1	1	57.5363	25.5
DATA	1667	20	52	0	0	A_04_P083372	NM_001171310	7985.91	419.386	5.119293e+003	5.119418e+002	4874	27	1.536104e+001	0	0	0	0	1	0	4883.03	1	1	57.259	31.9643
DATA	1668	20	53	0	0	A_04_P056949	ENSOCUT00000014407	8011.05	419.145	9.343264e+001	1.000734e+001	142	23	6.155226e+000	0	0	0	0	0	0	89.0565	1	1	48.2044	23.8529
DATA	1669	20	54	0	0	A_04_P044703	A_04_P044703	8036.58	419.427	1.909581e+001	4.063715e+000	65	22	6.338344e+000	0	0	0	0	0	0	18.1893	1	1	57.5363	22.7857
DATA	1670	20	55	0	0	A_04_P100159	XR_085168	8061.65	419.571	1.695565e+002	1.733145e+001	205	24	7.844319e+000	0	0	0	0	0	0	161.395	1	1	49.8279	24
DATA	1671	20	56	0	0	A_04_P016308	AY596418	8087.58	419.732	8.871258e+000	3.700187e+000	56	26	8.591008e+000	0	0	0	0	0	0	8.43797	1	0	48.2044	26.6552
DATA	1672	20	57	0	0	A_04_P048262	ENSOCUT00000007054	8112.81	419.43	3.463858e+001	4.992393e+000	80	22	6.422712e+000	0	0	0	0	0	0	32.9196	1	1	58.0869	22.4138
DATA	1673	20	58	0	0	A_04_P058686	ENSOCUT00000010166	8138.42	419.427	5.979577e+002	5.990394e+001	611.5	26	7.604354e+000	0	0	0	0	0	0	567.816	1	1	57.5363	25.8529
DATA	1674	20	59	0	0	A_04_P036020	A_04_P036020	8163.58	419.427	1.180771e+002	1.234468e+001	159	21	7.290278e+000	0	0	0	0	0	0	112.03	1	1	57.5363	23.9259
DATA	1675	20	60	0	0	A_04_P027882	XM_002708050	8189.11	419.5	3.617898e+000	3.604476e+000	44.5	22	6.293654e+000	0	0	0	0	0	0	-2.95776	0	0	56.9804	23.0857
DATA	1676	20	61	0	0	A_04_P102312	ENSOCUT00000009309	8214.48	419.637	3.621268e+000	3.607833e+000	44	23	6.916849e+000	0	0	0	0	0	0	-4.54826	0	0	50.7771	22.697
DATA	1677	20	62	0	0	A_04_P027983	EB377464	8239.67	419.5	7.799937e+004	7.799938e+003	74346	23	6.253078e+000	0	0	0	0	0	0	73794.4	1	1	57.5363	23.3793
DATA	1678	20	63	0	0	A_04_P081408	ENSOCUT00000002453	8265.42	419.427	4.615015e+000	3.644816e+000	51	22	5.175417e+000	0	0	0	0	0	0	4.36143	1	0	65	22.4194
DATA	1679	20	64	0	0	A_04_P026526	EB373321	8290.58	419.427	2.157340e+001	4.213720e+000	66	24	5.005159e+000	0	0	0	0	0	0	20.3649	1	1	65	23.5806
DATA	1680	20	65	0	0	A_04_P079332	ENSOCUT00000015914	8316.12	419.627	1.071719e+004	1.071725e+003	10027	23	6.588391e+000	0	0	0	0	0	0	10104.7	1	1	48.8603	23.2
DATA	1681	20	66	0	0	A_04_P091927	ENSOCUT00000004407	8341.5	419.5	2.570646e+002	2.596131e+001	293	22	5.173702e+000	0	0	0	0	0	0	242.053	1	1	57.5363	23.2143
DATA	1682	20	67	0	0	A_04_P003506	ENSOCUT00000010139	8366.43	419.803	1.477389e+002	1.521416e+001	186	22.5	6.180490e+000	0	0	0	0	0	0	138.927	1	1	49.5074	22.0385
DATA	1683	20	68	0	0	A_04_P060542	ENSOCUT00000014731	8392.18	420.292	3.652400e+000	3.638850e+000	44	21.5	7.153643e+000	0	0	0	0	0	0	-3.19694	0	0	45.4864	22.2857
DATA	1684	20	69	0	0	A_04_P092842	ENSOCUT00000003841	8417.38	420	5.831304e+002	5.842684e+001	579	22	4.228437e+000	0	0	0	0	0	0	546.653	1	1	48.5334	21.6176
DATA	1685	20	70	0	0	A_04_P071964	ENSOCUT00000006194	8442.72	420.333	1.577383e+003	1.577805e+002	1460	21	5.601689e+000	0	0	0	0	0	0	1476.22	1	1	47.5395	22.0741
DATA	1686	20	71	0	0	A_04_P005392	EB373069	8468.47	419.696	3.671790e+000	3.658168e+000	46	20	5.388528e+000	0	0	0	0	0	0	-0.391311	0	0	50.4627	20.4167
DATA	1687	20	72	0	0	A_04_P053513	ENSOCUT00000017332	8493.83	420.323	2.043334e+003	2.043662e+002	1948	21	5.162364e+000	0	0	0	0	0	0	1904.85	1	1	45.4864	21.5833
DATA	1688	20	73	0	0	A_04_P006279	ENSOCUT00000000472	8519.37	420.265	3.445125e+003	3.445321e+002	3230	21	5.740790e+000	0	0	0	0	0	0	3204.66	1	1	46.5243	21.04
DATA	1689	20	74	0	0	A_04_P032490	EB381887	8544.52	419.707	3.695596e+000	3.681885e+000	43	17	5.973426e+000	0	0	0	0	0	0	-2.5797	0	0	49.1849	19.5909
DATA	1690	20	75	0	0	A_04_P036457	ENSOCUT00000014309	8569.6	419.853	1.699212e+004	1.699216e+003	15517	23	6.096393e+000	0	0	0	0	0	0	15730.4	1	1	48.8603	23.5652
DATA	1691	20	76	0	0	A_04_P073747	ENSOCUT00000005265	8595.14	419.62	3.714694e+000	3.700913e+000	43	25	6.252225e+000	0	0	0	0	0	0	-3.78886	0	0	47.2035	24.0968
DATA	1692	20	77	0	0	A_04_P059607	ENSOCUT00000015324	8620.58	419.573	3.725409e+000	3.723796e+000	47	21.5	6.151923e+000	0	0	0	0	0	0	2.77364	0	0	57.5363	21.3846
DATA	1693	20	78	0	0	A_04_P075922	ENSOCUT00000009670	8646.42	419.573	3.737105e+000	3.723240e+000	42.5	21	4.818632e+000	0	0	0	0	0	0	-2.83834	0	0	57.5363	20.8276
DATA	1694	20	79	0	0	A_04_P004091	ENSOCUT00000014544	8671.5	419.648	6.749091e+002	6.759420e+001	653.5	23	7.602065e+000	0	0	0	0	0	0	617.351	1	1	57.5363	22.5161
DATA	1695	20	80	0	0	A_04_P050383	ENSOCUT00000017573	8697	419.681	2.373102e+003	2.373398e+002	2158	21	6.788198e+000	0	0	0	0	0	0	2163.02	1	1	58.0869	21.7188
DATA	1696	20	81	0	0	A_04_P071284	ENSOCUT00000024037	8722.4	420.357	1.382641e+002	1.432924e+001	168	26	7.563509e+000	0	0	0	0	0	0	125.556	1	1	47.2035	26.04
DATA	1697	20	82	0	0	A_04_P010641	DN884423	8747.41	420.092	1.125362e+002	1.187079e+001	138.5	23.5	5.963122e+000	0	0	0	0	0	0	101.783	1	1	49.1849	23.6765
DATA	1698	20	83	66	1	DarkCorner	DarkCorner	8773.49	419.956	3.808819e+000	3.794688e+000	39	22	5.444451e+000	0	0	0	0	0	0	-4.17398	0	0	47.2035	22.2727
DATA	1699	20	84	66	1	DarkCorner	DarkCorner	8798.47	420.172	3.826121e+000	3.811926e+000	40	22	5.343580e+000	0	0	0	0	0	0	-4.96426	0	0	44.4243	21.9231
DATA	1700	20	85	66	1	DarkCorner	DarkCorner	8823.77	420.649	3.844814e+000	3.830549e+000	38	20	6.503292e+000	0	0	0	0	0	0	-6.17067	0	0	49.5074	20.1413
DATA	1701	21	1	66	1	DarkCorner	DarkCorner	6678.44	424.871	3.725936e+000	3.712113e+000	38.5	21	7.194441e+000	0	0	0	0	0	0	-7.55113	0	0	47.5395	20.9792
DATA	1702	21	2	66	1	DarkCorner	DarkCorner	6703.54	424.944	3.706967e+000	3.693214e+000	43	19.5	7.287635e+000	0	0	0	0	0	0	-5.9863	0	0	48.2044	19.2647
DATA	1703	21	3	66	1	DarkCorner	DarkCorner	6728.79	425.215	3.689229e+000	3.675542e+000	41	22	5.368969e+000	0	0	0	0	0	0	-5.67678	0	0	50.1463	20.2973
DATA	1704	21	4	0	0	A_04_P072408	ENSOCUT00000016741	6754.42	425.427	3.672679e+000	3.659053e+000	44	23	6.622524e+000	0	0	0	0	0	0	-3.14852	0	0	57.5363	22.8409
DATA	1705	21	5	0	0	A_04_P059878	ENSOCUT00000016355	6779.44	425.534	1.963704e+003	1.964042e+002	1872.5	24.5	6.552535e+000	0	0	0	0	0	0	1841.12	1	1	49.1849	23.0833
DATA	1706	21	6	0	0	A_04_P025012	EB374935	6805	425.455	5.018411e+001	6.194013e+000	93.5	24	5.919201e+000	0	0	0	0	0	0	47.2289	1	1	65	22.4138
DATA	1707	21	7	0	0	A_04_P073167	A_04_P073167	6830.42	425.427	3.631615e+000	3.625920e+000	50	23	1.025766e+001	0	0	0	0	0	0	2.24176	0	0	57.5363	25.7667
DATA	1708	21	8	0	0	A_04_P063542	ENSOCUT00000006482	6855.6	425.558	4.335688e+001	5.639782e+000	89	23	5.299035e+000	0	0	0	0	0	0	41.0732	1	1	49.8279	23.1852
DATA	1709	21	9	0	0	A_04_P069109	A_04_P069109	6881.05	425.346	5.601864e+002	5.613398e+001	555	25	6.519450e+000	0	0	0	0	0	0	532.19	1	1	50.4627	24.3548
DATA	1710	21	10	0	0	A_04_P018032	DN885729	6906.22	425.545	1.933546e+002	1.966540e+001	230	25	8.270965e+000	0	0	0	0	0	0	184.171	1	1	49.8279	24.8621
DATA	1711	21	11	0	0	A_04_P100325	ENSOCUT00000010495	6931.75	425.623	1.201736e+003	1.202269e+002	1193	24.5	7.226934e+000	0	0	0	0	0	0	1147.38	1	1	50.1463	23.6667
DATA	1712	21	12	0	0	A_04_P096272	ENSOCUT00000004301	6957.06	425.519	2.511284e+003	2.511538e+002	2450	24	9.395279e+000	0	0	0	0	0	0	2402.71	1	1	50.4627	25.2667
DATA	1713	21	13	0	0	A_04_P057392	ENSOCUT00000003687	6982.56	425.6	9.357709e+003	9.357777e+002	8737.5	22	6.959978e+000	0	0	0	0	0	0	8970.25	1	1	50.7771	21.9231
DATA	1714	21	14	0	0	A_04_P050952	ENSOCUT00000009621	7008.2	425.662	3.264376e+001	4.828873e+000	80	22.5	6.467336e+000	0	0	0	0	0	0	31.3453	1	1	48.8603	23.6333
DATA	1715	21	15	0	0	A_04_P075742	ENSOCUT00000010099	7033.56	425.517	1.770422e+003	1.770778e+002	1754	22	6.849864e+000	0	0	0	0	0	0	1702.46	1	1	52.9257	22.2222
DATA	1716	21	16	0	0	A_04_P013670	NM_001170956	7058.89	425.5	2.841655e+002	2.863727e+001	321	23.5	6.087566e+000	0	0	0	0	0	0	273.608	1	1	56.9804	23.5385
DATA	1717	21	17	0	0	A_04_P072337	A_04_P072337	7084.5	425.5	3.557889e+000	3.544689e+000	40	21	6.362324e+000	0	0	0	0	0	0	-7.87241	0	0	65	22.3333
DATA	1718	21	18	0	0	A_04_P048388	ENSOCUT00000016618	7109.65	426.159	2.164761e+004	2.164764e+003	21355	21	5.730659e+000	0	0	0	0	0	0	20888.5	1	1	44.7812	23.0741
DATA	1719	21	19	0	0	A_04_P099417	ENSOCUT00000009016	7135.08	425.824	2.082917e+002	2.112757e+001	250	22	7.049473e+000	0	0	0	0	0	0	201.137	1	1	47.8731	22.5152
DATA	1720	21	20	0	0	A_04_P055293	ENSOCUT00000007096	7160.32	425.727	6.178530e+003	6.178631e+002	6016	21.5	6.927871e+000	0	0	0	0	0	0	5970.06	1	1	49.8279	21.9333
DATA	1721	21	21	0	0	A_04_P026241	EB373621	7186	425.545	2.117499e+001	4.120150e+000	70	20	7.024208e+000	0	0	0	0	0	0	20.4706	1	1	55.8519	21.6857
DATA	1722	21	22	0	0	A_04_P058728	ENSOCUT00000016493	7211.28	426.051	1.054839e+004	1.054845e+003	10319	22	7.004046e+000	0	0	0	0	0	0	10202.4	1	1	49.1849	22.16
DATA	1723	21	23	0	0	A_04_P092846	ENSOCUT00000003841	7236.49	426.125	6.119126e+002	6.129309e+001	636	25	8.207590e+000	0	0	0	0	0	0	592.016	1	1	47.8731	26.6897
DATA	1724	21	24	0	0	A_04_P102542	ENSOCUT00000013174	7262.42	425.573	1.421048e+002	1.464268e+001	185.5	29.5	1.902505e+001	0	0	0	0	1	0	137.497	1	1	65	34.2143
DATA	1725	21	25	0	0	A_04_P052477	ENSOCUT00000001312	7287.5	425.648	1.429534e+003	1.429970e+002	1409	23	7.360959e+000	0	0	0	0	0	0	1383.31	1	1	57.5363	24.9394
DATA	1726	21	26	0	0	A_04_P023781	ENSOCUT00000021841	7312.91	425.614	5.035219e+001	6.149919e+000	98.5	22	6.050883e+000	0	0	0	0	0	0	48.7237	1	1	57.259	23.4118
DATA	1727	21	27	0	0	A_04_P055057	ENSOCUT00000005148	7338.08	425.961	1.065798e+002	1.122770e+001	150	24.5	7.129564e+000	0	0	0	0	0	0	103.13	1	1	47.8731	24.6429
DATA	1728	21	28	0	0	A_04_P036487	ENSOCUT00000011172	7363.39	426.183	5.124174e+001	6.223236e+000	95.5	21	7.232930e+000	0	0	0	0	0	0	49.5776	1	1	47.2035	24.3793
DATA	1729	21	29	0	0	A_04_P066252	ENSOCUT00000031452	7388.73	426.284	1.254087e+002	1.302881e+001	170	23.5	6.257123e+000	0	0	0	0	0	0	121.312	1	1	48.2044	24.6389
DATA	1730	21	30	0	0	A_04_P033755	A_04_P033755	7414.81	426.034	1.959343e+001	4.040255e+000	69	24	1.015904e+001	0	0	0	0	0	0	18.9472	1	1	42.9674	26.5122
DATA	1731	21	31	0	0	A_04_P073209	ENSOCUT00000015631	7439.91	425.614	2.879521e+005	2.879521e+004	278666	29.5	1.585929e+001	0	0	0	0	1	0	278344	1	1	57.259	32.9643
DATA	1732	21	32	0	0	A_04_P011713	DN882406	7465.48	426.013	1.698880e+001	3.922812e+000	67	28	6.121753e+000	0	0	0	0	0	0	16.4169	1	0	49.8279	27.2
DATA	1733	21	33	0	0	A_04_P070500	ENSOCUT00000004564	7490.5	426	1.360227e+001	3.789823e+000	64	25	8.723136e+000	0	0	0	0	0	0	13.1389	1	0	65	25.9
DATA	1734	21	34	0	0	A_04_P063577	ENSOCUT00000014914	7516	426	3.652768e+001	5.085919e+000	83	22.5	9.200779e+000	0	0	0	0	0	0	35.2675	1	1	54.9904	23.6842
DATA	1735	21	35	0	0	A_04_P018381	DN885423	7541.38	426.447	1.154529e+002	1.207591e+001	160	26	7.266962e+000	0	0	0	0	0	0	111.425	1	1	49.8279	24.8611
DATA	1736	21	36	0	0	A_04_P088562	XM_002719679	7566.63	426.404	6.491047e+004	6.491048e+003	63338	25.5	7.719880e+000	0	0	0	0	0	0	62613.6	1	1	57.8122	25.3
DATA	1737	21	37	0	0	A_04_P062577	ENSOCUT00000010494	7592.12	426.397	1.067467e+004	1.067473e+003	10362.5	27	9.032106e+000	0	0	0	0	0	0	10291.5	1	1	48.5334	26
DATA	1738	21	38	0	0	A_04_P029178	ENSOCUT00000026813	7617.5	426.352	5.617968e+004	5.617969e+003	53729.5	26	6.846164e+000	0	0	0	0	0	0	54132.7	1	1	57.5363	25.0313
DATA	1739	21	39	0	0	A_04_P059232	ENSOCUT00000010102	7643.09	426.386	9.095488e+001	9.763009e+000	132.5	20.5	5.756524e+000	0	0	0	0	0	0	87.5914	1	1	65	22.2143
DATA	1740	21	40	0	0	A_04_P059148	A_04_P059148	7668.2	426.598	7.840860e+002	7.848892e+001	786	24	7.979496e+000	0	0	0	0	0	0	754.685	1	1	51.4001	26.2121
DATA	1741	21	41	0	0	A_04_P091424	ENSOCUT00000009951	7693.38	426.364	7.544690e+001	8.339068e+000	117.5	27	8.659432e+000	0	0	0	0	0	0	72.5726	1	1	49.8279	26.2963
DATA	1742	21	42	1028	1	(+)E1A_r60_a107	E1A_r60_a107	7719.42	426.427	3.567523e+000	3.554287e+000	47.5	25	7.009461e+000	0	0	0	0	0	0	-0.845657	0	0	65	24.8056
DATA	1743	21	43	0	0	A_04_P048629	ENSOCUT00000009151	7744.31	426.338	4.899576e+002	4.912466e+001	522.5	25	6.220327e+000	0	0	0	0	0	0	470.72	1	1	48.5334	24.6774
DATA	1744	21	44	0	0	A_04_P070552	ENSOCUT00000000668	7770	426.455	5.098187e+002	5.110592e+001	538	28	7.450976e+000	0	0	0	0	0	0	489.507	1	1	55.8519	27.7273
DATA	1745	21	45	0	0	A_04_P092911	ENSOCUT00000006319	7795.42	426.427	6.898088e+002	6.907272e+001	721	28	1.260317e+001	0	0	0	0	0	0	661.913	1	1	65	30.6071
DATA	1746	21	46	0	0	A_04_P037963	ENSOCUT00000000550	7820.67	426.5	1.136879e+003	1.137437e+002	1123.5	31	7.302843e+000	0	0	0	0	0	0	1090.24	1	1	57.5363	30.125
DATA	1747	21	47	0	0	A_04_P081576	ENSOCUT00000003170	7846.13	426.702	2.928354e+003	2.928571e+002	2865	26	5.507375e+000	0	0	0	0	0	0	2806.54	1	1	45.835	26.2581
DATA	1748	21	48	0	0	A_04_P081038	ENSOCUT00000005461	7871.44	426.734	5.428273e+002	5.439982e+001	558.5	24	6.956702e+000	0	0	0	0	0	0	519.919	1	1	50.7771	25.9355
DATA	1749	21	49	0	0	A_04_P091567	A_04_P091567	7897.09	426.553	2.392846e+002	2.419327e+001	270	24	7.656915e+000	0	0	0	0	0	0	229.031	1	1	51.7088	24.0882
DATA	1750	21	50	0	0	A_04_P096832	XM_002715078	7922.5	426.5	3.585448e+000	3.572146e+000	49	24	6.989315e+000	0	0	0	0	0	0	-1.59199	0	0	57.5363	23.9643
DATA	1751	21	51	0	0	A_04_P048258	A_04_P048258	7947.67	426.5	2.349365e+001	4.277438e+000	72	25.5	7.931919e+000	0	0	0	0	0	0	22.4573	1	1	57.5363	24.7857
DATA	1752	21	52	0	0	A_04_P005060	NM_001082187	7973.33	426.5	4.164589e+005	4.164589e+004	397927	28	1.082510e+001	0	0	0	0	0	0	397818	1	1	57.5363	30.3
DATA	1753	21	53	0	0	A_04_P066673	ENSOCUT00000001778	7998.5	426.5	7.343851e+002	7.352569e+001	763.5	24	5.132712e+000	0	0	0	0	0	0	701.036	1	1	57.5363	23.15
DATA	1754	21	54	0	0	A_04_P043872	ENSOCUT00000011193	8024	426.545	6.040890e+000	3.632448e+000	55.5	24	6.819538e+000	0	0	0	0	0	0	5.76253	1	0	65	24.4878
DATA	1755	21	55	0	0	A_04_P062761	ENSOCUT00000011362	8048.97	426.8	3.821924e+003	3.822092e+002	3548.5	23	5.283501e+000	0	0	0	0	0	0	3643.36	1	1	48.2044	23.6538
DATA	1756	21	56	0	0	A_04_P015101	AY175572	8074.58	426.573	4.225434e+001	5.542712e+000	89	25	9.529386e+000	0	0	0	0	0	0	40.2484	1	1	57.5363	27.5333
DATA	1757	21	57	0	0	A_04_P009562	A_04_P009562	8100.42	426.573	7.432179e+001	8.253787e+000	115.5	24	6.687148e+000	0	0	0	0	0	0	70.7375	1	1	57.5363	24.8889
DATA	1758	21	58	0	0	A_04_P090033	A_04_P090033	8125.15	426.864	3.701631e+003	3.701805e+002	3562.5	25.5	7.703565e+000	0	0	0	0	0	0	3520.49	1	1	46.1809	25.4412
DATA	1759	21	59	0	0	A_04_P081697	ENSOCUT00000001270	8151	426.545	5.976395e+004	5.976396e+003	57105.5	28	7.833978e+000	0	0	0	0	0	0	56787.7	1	1	55.8519	28.3939
DATA	1760	21	60	0	0	A_04_P074499	ENSOCUT00000013933	8176.31	427.313	2.277434e+004	2.277437e+003	21225.5	23.5	6.147236e+000	0	0	0	0	0	0	21623.5	1	1	45.835	23.9333
DATA	1761	21	61	0	0	A_04_P025262	EB374694	8201.66	427.091	1.148512e+002	1.203676e+001	154	24.5	7.888883e+000	0	0	0	0	0	0	108.942	1	1	49.1849	24.2
DATA	1762	21	62	0	0	A_04_P064715	ENSOCUT00000006846	8227.42	426.573	3.202452e+002	3.222690e+001	346	23	6.067356e+000	0	0	0	0	0	0	303.439	1	1	57.5363	22.2069
DATA	1763	21	63	0	0	A_04_P066722	ENSOCUT00000016068	8252.5	426.648	1.574182e+002	1.615039e+001	195	25	5.580137e+000	0	0	0	0	0	0	149.004	1	1	57.5363	25.069
DATA	1764	21	64	0	0	A_04_P094062	ENSOCUT00000015684	8277.97	427.333	3.247558e+001	4.858376e+000	79	24	5.641472e+000	0	0	0	0	0	0	30.7082	1	1	47.8731	23.8529
DATA	1765	21	65	0	0	A_04_P035202	A_04_P035202	8303.5	426.648	5.645270e+000	3.661935e+000	52.5	23	5.424084e+000	0	0	0	0	0	0	5.33112	1	0	57.5363	24.4
DATA	1766	21	66	0	0	A_04_P017874	DN887493	8328.5	426.648	1.426907e+001	3.893592e+000	60	23	5.187376e+000	0	0	0	0	0	0	13.4581	1	0	65	23.1379
DATA	1767	21	67	0	0	A_04_P030114	ENSOCUT00000002129	8354.15	427.107	1.189252e+004	1.189257e+003	10877.5	22.5	4.640516e+000	0	0	0	0	0	0	11201.9	1	1	50.1463	22.1429
DATA	1768	21	68	0	0	A_04_P025247	EB374717	8379.44	426.986	1.840182e+002	1.875699e+001	220	22.5	5.786058e+000	0	0	0	0	0	0	173.076	1	1	48.5334	21.9615
DATA	1769	21	69	0	0	A_04_P094077	ENSOCUT00000009227	8404.73	427.219	5.959198e+002	5.970295e+001	599	22	6.027237e+000	0	0	0	0	0	0	559.626	1	1	48.2044	21.5
DATA	1770	21	70	0	0	A_04_P034827	ENSOCUT00000003791	8430.67	427.453	3.118877e+002	3.140099e+001	338	21.5	6.851797e+000	0	0	0	0	0	0	292.396	1	1	49.1849	22.8667
DATA	1771	21	71	0	1	RC9	RC9	8455.5	427.352	3.664705e+000	3.651109e+000	44	20	5.013027e+000	0	0	0	0	0	0	-2.77271	0	0	65	20.3043
DATA	1772	21	72	0	0	A_04_P026127	EB373746	8480.78	427.494	5.839389e+001	6.890605e+000	97.5	19	3.769347e+000	0	0	0	0	0	0	54.5417	1	1	49.8279	18.8519
DATA	1773	21	73	0	0	A_04_P020940	EB379163	8506.47	427.711	3.679458e+000	3.675804e+000	49	20	5.271480e+000	0	0	0	0	0	0	2.52522	0	0	39.0882	21.0667
DATA	1774	21	74	0	0	A_04_P032763	ENSOCUT00000005003	8531.91	427.386	6.119265e+000	3.724848e+000	52.5	19	5.630685e+000	0	0	0	0	0	0	5.69054	1	0	57.259	20.2308
DATA	1775	21	75	0	0	A_04_P001817	NM_001082710	8557.42	427.427	7.556443e+000	3.759889e+000	54	24.5	7.641695e+000	0	0	0	0	0	0	7.00998	1	0	65	22.3929
DATA	1776	21	76	0	0	A_04_P010123	ENSOCUT00000002636	8582.5	427.231	6.367847e+003	6.367954e+002	5765	25	5.331041e+000	0	0	0	0	0	0	5892.05	1	1	49.8279	24.5
DATA	1777	21	77	0	0	A_04_P102393	ENSOCUT00000002314	8608.09	427.386	3.716863e+000	3.703073e+000	44	23	5.939754e+000	0	0	0	0	0	0	-1.30635	0	0	65	23.1143
DATA	1778	21	78	66	-1	(-)3xSLv1	NegativeControl	8633.5	427.352	3.728042e+000	3.714211e+000	39	21.5	5.924059e+000	0	0	0	0	0	0	-5.92356	0	0	57.5363	22.2353
DATA	1779	21	79	0	0	A_04_P023452	ENSOCUT00000022379	8658.89	427.5	4.213200e+000	3.749854e+000	47	23	5.826959e+000	0	0	0	0	0	0	3.86347	1	0	56.9804	22.8649
DATA	1780	21	80	0	0	A_04_P025301	EB374631	8684.42	427.427	3.752985e+000	3.739061e+000	43	21	7.768314e+000	0	0	0	0	0	0	-1.1199	0	0	57.5363	21.6765
DATA	1781	21	81	0	0	A_04_P033987	A_04_P033987	8709.58	427.427	7.308017e+000	3.823244e+000	51	22	5.745206e+000	0	0	0	0	0	0	6.65383	1	0	57.5363	22.6897
DATA	1782	21	82	0	0	A_04_P032757	ENSOCUT00000025316	8735.11	427.5	6.063725e+002	6.075419e+001	582	27	7.585800e+000	0	0	0	0	0	0	549.912	1	1	65	26.9375
DATA	1783	21	83	66	1	DarkCorner	DarkCorner	8760.5	427.5	3.797638e+000	3.783548e+000	38	23	6.587315e+000	0	0	0	0	0	0	-5.65611	0	0	57.5363	23.7692
DATA	1784	21	84	66	1	DarkCorner	DarkCorner	8786.26	427.159	3.815142e+000	3.800988e+000	36	22	5.519454e+000	0	0	0	0	0	0	-6.94511	0	0	50.7771	21.5333
DATA	1785	21	85	66	1	DarkCorner	DarkCorner	8811.01	427.684	3.832880e+000	3.818660e+000	40.5	17	4.947088e+000	0	0	0	0	0	0	-4.44106	0	0	49.1849	18
DATA	1786	22	1	66	1	DarkCorner	DarkCorner	6691.07	432.813	3.711703e+000	3.697932e+000	39.5	19	6.234704e+000	0	0	0	0	0	0	-5.90913	0	0	47.8731	19.5581
DATA	1787	22	2	66	1	DarkCorner	DarkCorner	6716.22	433	3.693367e+000	3.679665e+000	38.5	22	8.300922e+000	0	0	0	0	0	0	-7.74546	0	0	52.3208	21.0303
DATA	1788	22	3	66	1	DarkCorner	DarkCorner	6741.44	433.244	3.676373e+000	3.662733e+000	43.5	23	6.916914e+000	0	0	0	0	0	0	-4.4072	0	0	50.1463	22.2571
DATA	1789	22	4	0	0	A_04_P069741	ENSOCUT00000001568	6766.87	432.681	1.248036e+003	1.248569e+002	1210	25	6.118047e+000	0	0	0	0	0	0	1169.11	1	1	46.5243	23.8718
DATA	1790	22	5	0	0	A_04_P017700	A_04_P017700	6792.32	433.227	2.221388e+001	4.258199e+000	67	24	6.551697e+000	0	0	0	0	0	0	20.8928	1	1	48.5334	22.5161
DATA	1791	22	6	0	0	A_04_P087456	ENSOCUT00000009360	6817.58	432.427	4.130350e+001	5.492405e+000	74.5	22	6.494198e+000	0	0	0	0	0	0	38.9817	1	1	57.5363	22.2143
DATA	1792	22	7	0	0	A_04_P084067	ENSOCUT00000008498	6843.11	432.5	3.621736e+000	3.608299e+000	47	26.5	8.544546e+000	0	0	0	0	0	0	-0.0300875	0	0	56.9804	27.75
DATA	1793	22	8	0	0	A_04_P080652	ENSOCUT00000002900	6868.5	433	5.794200e+003	5.794311e+002	5509	24.5	5.531630e+000	0	0	0	0	0	0	5503.68	1	1	48.5334	23.6471
DATA	1794	22	9	0	0	A_04_P006047	DN890370	6893.89	432.5	3.600993e+000	3.591777e+000	50.5	24.5	7.287374e+000	0	0	0	0	0	0	1.64282	0	0	56.9804	24.0714
DATA	1795	22	10	0	0	A_04_P065036	ENSOCUT00000010917	6919.2	432.613	1.937443e+003	1.937774e+002	1866	24.5	6.908622e+000	0	0	0	0	0	0	1849.79	1	1	50.4627	23.7059
DATA	1796	22	11	0	0	A_04_P019398	EB381642	6944.58	432.573	4.447456e+001	5.703532e+000	87.5	24.5	6.415140e+000	0	0	0	0	0	0	42.557	1	1	57.5363	23.4667
DATA	1797	22	12	0	0	A_04_P006486	DN889945	6969.82	432.878	3.531424e+003	3.531604e+002	3438	20	9.647166e+000	0	0	0	0	0	0	3386.06	1	1	47.8731	22.6333
DATA	1798	22	13	0	0	A_04_P095393	NM_001082334	6995.49	432.937	3.837981e+003	3.838146e+002	3616	21.5	4.568063e+000	0	0	0	0	0	0	3686.66	1	1	50.4627	22.2647
DATA	1799	22	14	0	0	A_04_P022861	EB377256	7020.58	432.573	1.335129e+001	3.794386e+000	60.5	20.5	7.176412e+000	0	0	0	0	0	0	12.8441	1	0	65	21.1176
DATA	1800	22	15	0	0	A_04_P005076	NM_001082727	7046.14	432.844	1.506284e+003	1.506702e+002	1474	23	5.834842e+000	0	0	0	0	0	0	1451.15	1	1	48.8603	22.6857
DATA	1801	22	16	0	0	A_04_P055757	ENSOCUT00000009455	7071.66	433.38	9.291300e+001	9.943559e+000	134	22	6.647070e+000	0	0	0	0	0	0	89.628	1	1	47.5395	23.641
DATA	1802	22	17	0	0	A_04_P061167	ENSOCUT00000023213	7097.09	432.614	9.918158e+001	1.053059e+001	144	22	5.978814e+000	0	0	0	0	0	0	95.7618	1	1	65	22.3939
DATA	1803	22	18	0	0	A_04_P075525	A_04_P075525	7122.47	433.135	1.080279e+004	1.080285e+003	10569	24.5	6.654011e+000	0	0	0	0	0	0	10440.3	1	1	48.8603	23
DATA	1804	22	19	0	0	A_04_P071618	ENSOCUT00000005332	7147.63	432.596	1.036401e+002	1.094972e+001	146.5	22	7.469215e+000	0	0	0	0	0	0	100.225	1	1	57.8122	21.5926
DATA	1805	22	20	0	0	A_04_P090872	A_04_P090872	7172.96	432.908	8.910242e+001	9.584373e+000	137	22.5	6.113892e+000	0	0	0	0	0	0	86.2216	1	1	47.8731	23.1176
DATA	1806	22	21	0	0	A_04_P044089	ENSOCUT00000006659	7198.5	432.648	3.542636e+000	3.529493e+000	45	20	6.806082e+000	0	0	0	0	0	0	-4.42639	0	0	65	21.7857
DATA	1807	22	22	0	0	A_04_P032911	ENSOCUT00000007217	7224	432.681	7.605442e+002	7.613622e+001	802	20	4.171331e+000	0	0	0	0	0	0	736.521	1	1	58.0869	20
DATA	1808	22	23	0	0	A_04_P044837	A_04_P044837	7249.5	433	7.240272e+000	3.600796e+000	57.5	24	7.370210e+000	0	0	0	0	0	0	7.01358	1	0	65	24
DATA	1809	22	24	0	0	A_04_P038593	A_04_P038593	7274.5	433	3.539923e+000	3.526789e+000	46.5	23	1.164740e+001	0	0	0	0	0	0	-3.29853	0	0	54.1152	26.8095
DATA	1810	22	25	0	0	A_04_P063997	ENSOCUT00000002656	7300.07	433.167	1.249444e+002	1.298259e+001	167	22	6.853570e+000	0	0	0	0	0	0	121.057	1	1	46.8651	23
DATA	1811	22	26	0	0	A_04_P097797	ENSOCUT00000012329	7325.5	433.5	4.476262e+003	4.476401e+002	4322.5	24	6.675102e+000	0	0	0	0	0	0	4337.05	1	1	52.9257	23.9032
DATA	1812	22	27	0	0	A_04_P094342	NM_001082191	7351	433.319	5.947411e+001	6.914588e+000	105	21	7.922344e+000	0	0	0	0	0	0	57.6159	1	1	65	23.0741
DATA	1813	22	28	0	0	A_04_P079232	ENSOCUT00000008546	7375.94	433.494	1.901534e+003	1.901861e+002	1833.5	25.5	7.352592e+000	0	0	0	0	0	0	1841.84	1	1	49.5074	25.8182
DATA	1814	22	29	0	0	A_04_P012736	M77080	7401.58	433.427	3.541610e+000	3.537021e+000	52.5	25	6.619941e+000	0	0	0	0	0	0	2.38014	0	0	57.5363	25.5263
DATA	1815	22	30	0	0	A_04_P062873	ENSOCUT00000004465	7427.42	433.427	3.542701e+000	3.529558e+000	49	24	1.064733e+001	0	0	0	0	0	0	-2.31984	0	0	57.5363	25.9677
DATA	1816	22	31	0	0	A_04_P056318	ENSOCUT00000008441	7452.5	433.352	3.543978e+000	3.544823e+000	53	29	5.162957e+000	0	0	0	0	0	0	3.0451	0	0	57.5363	29.2609
DATA	1817	22	32	0	0	A_04_P071977	ENSOCUT00000009219	7477.95	433.473	1.877191e+002	1.910133e+001	233	25	5.539288e+000	0	0	0	0	0	0	181.589	1	1	54.4085	24.0606
DATA	1818	22	33	0	0	A_04_P025086	EB374854	7503.35	433.557	1.741200e+002	1.776695e+001	218	23	9.895713e+000	0	0	0	0	0	0	168.363	1	1	50.4627	24.1176
DATA	1819	22	34	0	0	A_04_P079042	ENSOCUT00000012453	7528.87	433.5	7.272727e+002	7.281314e+001	746	23	7.560339e+000	0	0	0	0	0	0	702.892	1	1	50.4627	22.6111
DATA	1820	22	35	0	0	A_04_P086868	ENSOCUT00000014519	7554.42	433.427	4.853790e+000	3.570288e+000	55	25	6.121529e+000	0	0	0	0	0	0	4.68868	1	0	57.5363	24.1613
DATA	1821	22	36	0	0	A_04_P076562	ENSOCUT00000017310	7579.58	433.427	3.552146e+000	3.538968e+000	47	26	8.193624e+000	0	0	0	0	0	0	-4.47019	0	0	57.5363	26.7241
DATA	1822	22	37	0	0	A_04_P013291	AF014695	7605	433.455	9.855013e+000	3.675457e+000	58	23.5	7.612594e+000	0	0	0	0	0	0	9.50974	1	0	55.8519	23.6389
DATA	1823	22	38	0	0	A_04_P028127	A_04_P028127	7630.42	433.427	2.653965e+001	4.426678e+000	78.5	23.5	5.393302e+000	0	0	0	0	0	0	25.5954	1	1	65	23.5938
DATA	1824	22	39	0	0	A_04_P050828	ENSOCUT00000012324	7655.56	433.619	8.653714e+003	8.653787e+002	8079.5	25	1.103566e+001	0	0	0	0	0	0	8341.33	1	1	52.0157	29
DATA	1825	22	40	0	0	A_04_P020586	EB379510	7681.28	433.8	6.347742e+000	3.603138e+000	53	28	8.269129e+000	0	0	0	0	0	0	6.11514	1	0	49.1849	27.3871
DATA	1826	22	41	0	0	A_04_P094580	A_04_P094580	7706.13	433.775	9.124076e+000	3.664285e+000	55.5	27	8.974161e+000	0	0	0	0	0	0	8.78456	1	0	47.2035	26.2895
DATA	1827	22	42	0	0	A_04_P032239	EB378228	7731.89	433.5	5.557011e+001	6.594810e+000	104	25	7.107708e+000	0	0	0	0	0	0	53.467	1	1	65	24.9268
DATA	1828	22	43	0	0	A_04_P075248	ENSOCUT00000008997	7757.28	432.875	1.308751e+001	3.787089e+000	60	25	6.915213e+000	0	0	0	0	0	0	12.5832	1	0	47.8731	25.3429
DATA	1829	22	44	0	0	A_04_P012986	NM_001170929	7782.58	433.573	4.522001e+005	4.522001e+004	435223	27	1.100449e+001	0	0	0	0	0	0	434555	1	1	57.5363	29.9333
DATA	1830	22	45	0	0	A_04_P061052	ENSOCUT00000015110	7808.33	433.5	4.940337e+000	3.591991e+000	56	24.5	7.110378e+000	0	0	0	0	0	0	4.74449	1	0	57.5363	25.8333
DATA	1831	22	46	0	0	A_04_P054880	ENSOCUT00000004764	7833.3	433.761	7.033262e+001	7.882879e+000	116	26.5	9.508211e+000	0	0	0	0	0	0	67.5054	1	1	47.2035	27.4643
DATA	1832	22	47	0	0	A_04_P020654	A_04_P020654	7858.54	433.882	2.093404e+003	2.093707e+002	1979.5	24	6.239209e+000	0	0	0	0	0	0	2008.02	1	1	49.8279	25.1143
DATA	1833	22	48	0	0	A_04_P020271	ENSOCUT00000003690	7884.21	434.093	4.290985e+003	4.291133e+002	4178	24	7.564904e+000	0	0	0	0	0	0	4113.41	1	1	48.2044	24.4722
DATA	1834	22	49	0	0	A_04_P022584	EB377515	7909.39	434.183	1.886357e+002	1.919778e+001	226	24	6.049438e+000	0	0	0	0	0	0	180.715	1	1	47.2035	23.0645
DATA	1835	22	50	0	0	A_04_P025625	EB374279	7934.83	433.947	1.311196e+001	3.802308e+000	62.5	25	6.418363e+000	0	0	0	0	0	0	12.5526	1	0	47.8731	26.6538
DATA	1836	22	51	130	1	(+)eQC-39	EQC	7960.5	433.648	3.584978e+000	3.571979e+000	50	26	6.127589e+000	0	0	0	0	0	0	0.444464	0	0	57.5363	26.1212
DATA	1837	22	52	0	0	A_04_P033322	ENSOCUT00000004899	7985.91	433.614	3.549759e+005	3.549759e+004	350088	28	1.683992e+001	0	0	0	0	1	0	339350	1	1	57.259	33.5882
DATA	1838	22	53	0	0	A_04_P017268	XR_085368	8011	433.5	1.364976e+004	1.364981e+003	12780.5	24	5.759051e+000	0	0	0	0	0	0	13039.6	1	1	48.5334	24.5
DATA	1839	22	54	0	0	A_04_P089782	ENSOCUT00000009940	8036.58	433.573	5.574601e+000	3.622415e+000	54	25.5	6.976632e+000	0	0	0	0	0	0	5.32159	1	0	65	25.1875
DATA	1840	22	55	0	0	A_04_P027678	ENSOCUT00000030944	8062.09	433.614	3.582898e+005	3.582898e+004	361268	28	1.625351e+001	0	0	0	0	1	0	341775	1	1	57.259	33.48
DATA	1841	22	56	0	0	A_04_P029432	AY175473	8087.5	433.648	1.162143e+001	3.768345e+000	60.5	23	7.187147e+000	0	0	0	0	0	0	11.0773	1	0	57.5363	24.2647
DATA	1842	22	57	0	0	A_04_P032669	NM_001256300	8112.56	433.814	2.373972e+001	4.301780e+000	67	26	7.399064e+000	0	0	0	0	0	0	22.6108	1	1	42.9674	26.1154
DATA	1843	22	58	0	0	A_04_P091946	ENSOCUT00000003126	8138.5	434	5.033777e+000	3.625505e+000	51.5	26	7.669417e+000	0	0	0	0	0	0	4.79042	1	0	54.1152	27.2941
DATA	1844	22	59	0	0	A_04_P083836	ENSOCUT00000000022	8163.57	434.338	1.504710e+004	1.504715e+003	14108.5	27	5.642104e+000	0	0	0	0	0	0	14308	1	1	47.8731	26.2
DATA	1845	22	60	0	0	A_04_P005550	ENSOCUT00000017891	8189	434	4.021712e+002	4.037764e+001	431	23.5	8.166112e+000	0	0	0	0	0	0	382.043	1	1	54.9904	24.2647
DATA	1846	22	61	0	0	A_04_P050118	ENSOCUT00000002962	8214.35	434.284	1.208243e+004	1.208249e+003	11298	25	5.749758e+000	0	0	0	0	0	0	11467	1	1	48.5334	24.0294
DATA	1847	22	62	0	0	A_04_P009497	ENSOCUT00000013512	8239.67	434.4	5.979899e+003	5.980008e+002	5454	25	4.866397e+000	0	0	0	0	0	0	5669.57	1	1	50.7771	24.5909
DATA	1848	22	63	0	0	A_04_P085112	ENSOCUT00000013844	8264.93	434.402	8.308501e+002	8.316330e+001	790.5	25	5.727931e+000	0	0	0	0	0	0	786.873	1	1	51.0895	25.1333
DATA	1849	22	64	0	0	A_04_P014861	AY171908	8290.61	434.543	1.833129e+004	1.833132e+003	18260.5	24	6.334918e+000	0	0	0	0	0	0	17340.8	1	1	47.5395	24.7419
DATA	1850	22	65	0	0	A_04_P020386	EB379722	8316.09	434.386	3.630046e+000	3.617732e+000	48	23	6.153939e+000	0	0	0	0	0	0	0.863116	0	0	57.259	23.75
DATA	1851	22	66	0	0	A_04_P065302	XM_002714723	8341.5	434.352	1.358509e+002	1.405950e+001	175	22	5.432504e+000	0	0	0	0	0	0	128.175	1	1	57.5363	22.8125
DATA	1852	22	67	0	0	A_04_P075733	ENSOCUT00000001321	8366.51	434.573	2.323612e+003	2.323895e+002	2174	22.5	5.223573e+000	0	0	0	0	0	0	2189.31	1	1	49.1849	21.7857
DATA	1853	22	68	0	0	A_04_P024110	EB375955	8392.42	434.427	3.645696e+000	3.632170e+000	41	21	6.048967e+000	0	0	0	0	0	0	-5.92456	0	0	57.5363	20.56
DATA	1854	22	69	0	0	A_04_P082297	A_04_P082297	8417.78	435.188	3.651339e+000	3.649023e+000	49.5	22	6.348914e+000	0	0	0	0	0	0	2.68685	0	0	46.1809	23.3939
DATA	1855	22	70	0	0	A_04_P092682	ENSOCUT00000004142	8442.65	434.917	4.946070e+003	4.946204e+002	4615	24	6.683313e+000	0	0	0	0	0	0	4637.43	1	1	48.5334	24
DATA	1856	22	71	0	0	A_04_P001666	NM_001082355	8468.05	434.397	1.739658e+003	1.740041e+002	1629	22	6.293518e+000	0	0	0	0	0	0	1627.9	1	1	49.5074	22.4138
DATA	1857	22	72	0	0	A_04_P097182	ENSOCUT00000008517	8493.33	435.214	6.731834e+000	3.719850e+000	52	21	6.170629e+000	0	0	0	0	0	0	6.28724	1	0	47.2035	21.92
DATA	1858	22	73	0	0	A_04_P026717	EB373088	8519.33	434.5	5.669969e+000	3.710541e+000	50.5	20.5	5.243604e+000	0	0	0	0	0	0	5.28318	1	0	57.5363	20.8462
DATA	1859	22	74	0	0	A_04_P028356	ENSOCUT00000008946	8544.46	434.618	2.108953e+004	2.108956e+003	20317.5	23	7.898978e+000	0	0	0	0	0	0	19605.4	1	1	47.2035	22.0769
DATA	1860	22	75	0	0	A_04_P063473	A_04_P063473	8570	434.455	1.078625e+001	3.839521e+000	56	25	7.611112e+000	0	0	0	0	0	0	10.0015	1	0	55.8519	25.0645
DATA	1861	22	76	0	0	A_04_P076289	ENSOCUT00000008370	8595.23	434.637	1.441722e+002	1.488313e+001	179.5	23	4.602152e+000	0	0	0	0	0	0	133.326	1	1	50.4627	23.4138
DATA	1862	22	77	0	0	A_04_P068579	ENSOCUT00000002512	8620.69	434.948	4.741648e+003	4.741793e+002	4325	21.5	5.167435e+000	0	0	0	0	0	0	4372.28	1	1	49.1849	21.5357
DATA	1863	22	78	0	0	A_04_P057239	ENSOCUT00000010256	8646.4	435.315	2.150672e+003	2.150993e+002	2005	20.5	4.667092e+000	0	0	0	0	0	0	1976.95	1	1	47.8731	21.3214
DATA	1864	22	79	0	0	A_04_P019636	EB380453	8671.86	435.306	2.457523e+001	4.466463e+000	68.5	20	7.140224e+000	0	0	0	0	0	0	22.5143	1	1	47.2035	21.129
DATA	1865	22	80	0	0	A_04_P083042	ENSOCUT00000012265	8697.06	435.256	9.573210e+000	3.863411e+000	53.5	22	5.799333e+000	0	0	0	0	0	0	8.73913	1	0	48.5334	22.0323
DATA	1866	22	81	0	0	A_04_P017004	ENSOCUT00000021102	8722.42	434.573	1.744428e+005	1.744429e+004	163920	28	7.233951e+000	0	0	0	0	0	0	158625	1	1	57.5363	26.5172
DATA	1867	22	82	0	0	A_04_P062252	A_04_P062252	8747.65	435.2	4.286610e+004	4.286612e+003	40234	23	7.538804e+000	0	0	0	0	0	0	38822.8	1	1	45.4864	23.6316
DATA	1868	22	83	66	1	DarkCorner	DarkCorner	8773.57	435	3.803777e+000	3.789665e+000	40	22	6.505581e+000	0	0	0	0	0	0	-3.23606	0	0	45.835	23
DATA	1869	22	84	66	1	DarkCorner	DarkCorner	8798.58	435.5	3.821184e+000	3.807007e+000	40	20	5.796253e+000	0	0	0	0	0	0	-4.8506	0	0	43.7019	20.3
DATA	1870	22	85	66	1	DarkCorner	DarkCorner	8824	434.545	3.840613e+000	3.826364e+000	37.5	20	6.146624e+000	0	0	0	0	0	0	-5.7742	0	0	55.8519	20.4814
DATA	1871	23	1	66	1	DarkCorner	DarkCorner	6678.42	439.5	3.717664e+000	3.703871e+000	39	20	6.727226e+000	0	0	0	0	0	0	-5.66718	0	0	44.4243	20.7597
DATA	1872	23	2	66	1	DarkCorner	DarkCorner	6703.46	439.544	3.698752e+000	3.685030e+000	41	19	8.105798e+000	0	0	0	0	0	0	-5.8662	0	0	46.5243	20.6944
DATA	1873	23	3	66	1	DarkCorner	DarkCorner	6728.97	439.797	3.680845e+000	3.667188e+000	40.5	22	6.703093e+000	0	0	0	0	0	0	-4.65369	0	0	47.5395	21.3125
DATA	1874	23	4	0	0	A_04_P093142	ENSOCUT00000002963	6753.83	440.323	7.464160e+002	7.473084e+001	745	23	6.928340e+000	0	0	0	0	0	0	698.537	1	1	45.4864	22.4242
DATA	1875	23	5	0	0	A_04_P006482	A_04_P006482	6779.39	439.958	3.110530e+001	4.785112e+000	75	21.5	5.879074e+000	0	0	0	0	0	0	29.2287	1	1	48.2044	20.7813
DATA	1876	23	6	0	0	A_04_P012243	A_04_P012243	6804.63	440.352	1.699622e+002	1.737795e+001	202	24.5	7.570056e+000	0	0	0	0	0	0	160.317	1	1	47.5395	23.0667
DATA	1877	23	7	0	0	A_04_P000179	NM_001082108	6830.5	439.648	1.943927e+005	1.943927e+004	182556	25	9.983114e+000	0	0	0	0	0	0	183987	1	1	57.5363	25.6552
DATA	1878	23	8	0	0	A_04_P093579	ENSOCUT00000004405	6855.58	439.573	7.862793e+000	3.683749e+000	54.5	25	6.538443e+000	0	0	0	0	0	0	7.46507	1	0	57.5363	24.5862
DATA	1879	23	9	0	0	A_04_P090494	XM_002715382	6881.5	440	3.601435e+000	3.588489e+000	49	24	6.837987e+000	0	0	0	0	0	0	0.519938	0	0	54.1152	22.625
DATA	1880	23	10	0	0	A_04_P064592	ENSOCUT00000010687	6906.44	440.027	3.131856e+003	3.132060e+002	2982	27	7.571043e+000	0	0	0	0	0	0	2990.03	1	1	48.5334	25.7
DATA	1881	23	11	0	0	A_04_P085424	ENSOCUT00000013816	6931.86	440.247	3.338265e+003	3.338456e+002	3299	25	6.242631e+000	0	0	0	0	0	0	3194.74	1	1	47.5395	23.4483
DATA	1882	23	12	0	0	A_04_P043112	A_04_P043112	6957.5	440.352	2.342454e+001	4.263734e+000	69.5	24	6.303186e+000	0	0	0	0	0	0	22.4658	1	1	57.5363	22.7857
DATA	1883	23	13	0	0	A_04_P005972	DN890446	6982.58	440.427	3.973431e+001	5.332242e+000	87	23	7.317401e+000	0	0	0	0	0	0	38.1798	1	1	57.5363	23.5625
DATA	1884	23	14	0	0	A_04_P013141	ENSOCUT00000009785	7008.37	440.404	4.589925e+004	4.589927e+003	45237	23.5	7.262295e+000	0	0	0	0	0	0	44178.7	1	1	57.8122	25.0313
DATA	1885	23	15	0	0	A_04_P081460	ENSOCUT00000011940	7033.44	440.675	6.038170e+002	6.048564e+001	626	22	8.039785e+000	0	0	0	0	0	0	582.059	1	1	49.8279	23.027
DATA	1886	23	16	0	0	A_04_P073057	ENSOCUT00000000244	7058.56	440.532	3.671137e+003	3.671308e+002	3614.5	23	5.519467e+000	0	0	0	0	0	0	3543.31	1	1	49.8279	22.7419
DATA	1887	23	17	0	0	A_04_P013086	ENSOCUT00000012304	7084.24	440.842	3.549068e+000	3.540201e+000	51.5	22	6.352228e+000	0	0	0	0	0	0	1.68569	0	0	49.5074	23.3125
DATA	1888	23	18	0	0	A_04_P070140	A_04_P070140	7109.58	440.427	3.545926e+000	3.532770e+000	46	20	7.492402e+000	0	0	0	0	0	0	-2.02055	0	0	57.5363	22.8438
DATA	1889	23	19	0	0	A_04_P070372	ENSOCUT00000010041	7134.99	440.384	5.173476e+002	5.185505e+001	545	20	6.682223e+000	0	0	0	0	0	0	500.765	1	1	48.8603	21.6286
DATA	1890	23	20	0	0	A_04_P089951	A_04_P089951	7160.58	440.427	6.557990e+000	3.588041e+000	54	22	6.837126e+000	0	0	0	0	0	0	6.35204	1	0	57.5363	22.8718
DATA	1891	23	21	0	0	A_04_P096682	ENSOCUT00000013003	7185.82	440.6	8.138531e+002	8.146164e+001	830	22	7.253869e+000	0	0	0	0	0	0	788.727	1	1	52.6241	23.2162
DATA	1892	23	22	0	0	A_04_P074189	ENSOCUT00000008807	7211.48	440.759	6.756591e+002	6.765776e+001	710	20	5.420646e+000	0	0	0	0	0	0	655.083	1	1	50.7771	21.2609
DATA	1893	23	23	0	0	A_04_P062947	ENSOCUT00000007103	7236.58	440.427	1.242945e+001	3.736139e+000	62	24	6.335877e+000	0	0	0	0	0	0	12.0537	1	0	57.5363	23.32
DATA	1894	23	24	0	0	A_04_P030592	A_04_P030592	7262.11	440.5	6.485882e+005	6.485882e+004	630488	25.5	9.229295e+000	0	0	0	0	0	0	629106	1	1	56.9804	27.0714
DATA	1895	23	25	0	0	A_04_P026510	EB373350	7287.5	440.705	3.874852e+003	3.875012e+002	3752	22	7.833164e+000	0	0	0	0	0	0	3758.92	1	1	50.4627	24.1071
DATA	1896	23	26	0	0	A_04_P079715	ENSOCUT00000006114	7312.89	440.5	6.139370e+000	3.575420e+000	56	22	6.097186e+000	0	0	0	0	0	0	5.95548	1	0	65	23.1351
DATA	1897	23	27	0	0	A_04_P024706	A_04_P024706	7338.26	440.642	3.491542e+001	4.959733e+000	83.5	24	6.651868e+000	0	0	0	0	0	0	33.8678	1	1	51.0895	24.1071
DATA	1898	23	28	0	0	A_04_P053869	ENSOCUT00000010079	7363.47	440.723	1.332966e+004	1.332970e+003	13073	22	5.963380e+000	0	0	0	0	0	0	12927.9	1	1	51.7088	22.8095
DATA	1899	23	29	0	0	A_04_P005841	DN890556	7389.11	440.5	3.104777e+003	3.104977e+002	2961.5	25	9.640969e+000	0	0	0	0	0	0	3010.44	1	1	56.9804	27.6552
DATA	1900	23	30	0	0	A_04_P052738	ENSOCUT00000017189	7414.4	440.844	2.728058e+002	2.750733e+001	306	23	7.059454e+000	0	0	0	0	0	0	264.459	1	1	49.8279	24.1
DATA	1901	23	31	0	0	A_04_P040821	ENSOCUT00000007510	7439.89	440.5	8.491963e+001	9.194902e+000	126	24	1.016865e+001	0	0	0	0	0	0	82.2897	1	1	65	26.5172
DATA	1902	23	32	0	0	A_04_P032605	DN887020	7465.42	441.054	7.938767e+001	8.686997e+000	129	27.5	4.026857e+000	0	0	0	0	0	0	76.9071	1	1	48.8603	27.2917
DATA	1903	23	33	0	0	A_04_P056203	A_04_P056203	7490.58	440.573	3.541895e+000	3.528754e+000	48	23	5.752470e+000	0	0	0	0	0	0	-2.88522	0	0	57.5363	23.1818
DATA	1904	23	34	0	0	A_04_P005681	ENSOCUT00000028097	7516.17	441.323	1.341936e+004	1.341941e+003	13239	21	7.747865e+000	0	0	0	0	0	0	12989.4	1	1	45.4864	21.9706
DATA	1905	23	35	0	0	A_04_P026133	A_04_P026133	7541.41	441.025	2.514376e+002	2.539059e+001	286	23.5	6.272620e+000	0	0	0	0	0	0	243.252	1	1	50.4627	23.4063
DATA	1906	23	36	0	0	A_04_P010022	DN885665	7566.8	440.943	3.653325e+003	3.653496e+002	3527.5	24.5	4.560870e+000	0	0	0	0	0	0	3532.54	1	1	52.6241	24.1923
DATA	1907	23	37	0	0	A_04_P042147	ENSOCUT00000014718	7592.15	441.397	2.519923e+002	2.544601e+001	273	24	7.473394e+000	0	0	0	0	0	0	243.55	1	1	46.5243	23.4194
DATA	1908	23	38	0	0	A_04_P004680	A_04_P004680	7617.5	441.179	4.402043e+001	5.647189e+000	95	23.5	6.204190e+000	0	0	0	0	0	0	42.5206	1	1	49.1849	24.4118
DATA	1909	23	39	0	0	A_04_P029683	ENSOCUT00000010492	7643.09	440.614	3.552880e+000	3.539757e+000	50	23.5	5.496393e+000	0	0	0	0	0	0	0.195794	0	0	57.259	24.1765
DATA	1910	23	40	0	0	A_04_P006126	DN890288	7668.23	441.359	1.224868e+004	1.224873e+003	12063	28.5	1.012388e+001	0	0	0	0	0	0	11818.1	1	1	44.7812	29.1471
DATA	1911	23	41	0	0	A_04_P001781	NM_001101699	7693.49	441.132	2.690046e+002	2.713285e+001	293	27	8.981683e+000	0	0	0	0	0	0	259.384	1	1	46.8651	27.1786
DATA	1912	23	42	0	0	A_04_P070837	A_04_P070837	7718.88	441.319	4.145735e+000	3.569739e+000	53	25	8.172396e+000	0	0	0	0	0	0	3.99517	1	0	47.2035	25.6591
DATA	1913	23	43	0	0	A_04_P102743	NM_001082748	7744.38	441.288	1.194665e+004	1.194670e+003	11694.5	25	6.184165e+000	0	0	0	0	0	0	11505.6	1	1	45.835	24.3902
DATA	1914	23	44	0	0	A_04_P034537	ENSOCUT00000027884	7770	441	1.419891e+001	3.823594e+000	65	24.5	8.146738e+000	0	0	0	0	0	0	13.6655	1	0	54.9904	24.8571
DATA	1915	23	45	0	0	A_04_P002996	NM_001082319	7795.5	441	1.594768e+002	1.633855e+001	200	25	1.248620e+001	0	0	0	0	0	0	153.389	1	1	65	29.697
DATA	1916	23	46	0	0	A_04_P076028	ENSOCUT00000016480	7820.67	441.25	1.989526e+003	1.989844e+002	1911	24.5	7.546332e+000	0	0	0	0	0	0	1912.46	1	1	47.5395	25.1333
DATA	1917	23	47	0	0	A_04_P077687	ENSOCUT00000005737	7846.16	441.671	5.432163e+003	5.432279e+002	5320.5	25.5	7.682193e+000	0	0	0	0	0	0	5218.72	1	1	48.2044	26.8667
DATA	1918	23	48	0	0	A_04_P008046	DN888369	7871.5	441.352	1.247412e+001	3.771313e+000	60.5	22	4.523443e+000	0	0	0	0	0	0	11.9756	1	0	57.5363	22.3333
DATA	1919	23	49	0	0	A_04_P101952	NM_001082053	7897	441.319	8.952042e+001	9.634451e+000	132.5	24	7.448196e+000	0	0	0	0	0	0	85.8861	1	1	58.0869	24.2286
DATA	1920	23	50	0	0	A_04_P077808	ENSOCUT00000015763	7922.5	441.352	1.740379e+001	3.966020e+000	65.5	24	6.322263e+000	0	0	0	0	0	0	16.6862	1	0	57.5363	24.3333
DATA	1921	23	51	0	0	A_04_P063232	ENSOCUT00000011158	7947.62	441.256	3.579475e+000	3.566378e+000	50	24	7.226286e+000	0	0	0	0	0	0	0.346656	0	0	50.1463	24.1724
DATA	1922	23	52	0	0	A_04_P054742	ENSOCUT00000003880	7973.42	441.427	2.057999e+001	4.119493e+000	68	24	7.410687e+000	0	0	0	0	0	0	19.7047	1	1	57.5363	23.5806
DATA	1923	23	53	0	0	A_04_P052939	ENSOCUT00000011278	7998.58	441.427	3.584380e+000	3.571081e+000	48	24	1.085363e+001	0	0	0	0	0	0	-0.341631	0	0	57.5363	26.3235
DATA	1924	23	54	0	0	A_04_P012159	A_04_P012159	8024	441.455	6.459061e+004	6.459062e+003	64131	24	5.955919e+000	0	0	0	0	0	0	61756.1	1	1	55.8519	24.1622
DATA	1925	23	55	0	0	A_04_P082031	A_04_P082031	8049.42	441.427	2.051659e+003	2.051970e+002	2013.5	26	1.005159e+001	0	0	0	0	0	0	1960.16	1	1	57.5363	28.0345
DATA	1926	23	56	0	0	A_04_P002316	NM_001082300	8074.29	441.325	5.376148e+003	5.376267e+002	4937	25	1.022168e+001	0	0	0	0	0	0	5132.44	1	1	50.7771	28
DATA	1927	23	57	0	0	A_04_P019431	EB381428	8100.31	441.545	8.095459e+001	8.852469e+000	125	25	5.289640e+000	0	0	0	0	0	0	77.2243	1	1	49.8279	24.8621
DATA	1928	23	58	0	0	A_04_P090038	ENSOCUT00000003621	8125.44	441.74	2.224051e+004	2.224054e+003	21057	25	7.131612e+000	0	0	0	0	0	0	21198.9	1	1	49.5074	25.7105
DATA	1929	23	59	0	0	A_04_P098213	ENSOCUT00000013292	8150.84	441.622	1.037301e+005	1.037301e+004	98551	26	6.673954e+000	0	0	0	0	0	0	98784.4	1	1	48.8603	25.6667
DATA	1930	23	60	0	0	A_04_P100343	ENSOCUT00000007437	8176.18	441.632	2.222049e+003	2.222340e+002	2178	23	6.920283e+000	0	0	0	0	0	0	2114.18	1	1	49.5074	23.9032
DATA	1931	23	61	0	0	A_04_P039328	XM_002714511	8201.65	441.731	6.414463e+002	6.424526e+001	657	27	7.631424e+000	0	0	0	0	0	0	609.729	1	1	50.1463	25.3636
DATA	1932	23	62	0	0	A_04_P084797	A_04_P084797	8227.33	441.5	1.490210e+001	3.894736e+000	62	25	8.860933e+000	0	0	0	0	0	0	14.1502	1	0	57.5363	26.25
DATA	1933	23	63	0	0	A_04_P098339	ENSOCUT00000005251	8252.33	441.87	2.998918e+003	2.999134e+002	2842	28	8.733461e+000	0	0	0	0	0	0	2844.74	1	1	49.8279	28.76
DATA	1934	23	64	0	0	A_04_P095257	ENSOCUT00000011414	8277.89	441.5	1.023373e+002	1.085057e+001	143	24	5.386569e+000	0	0	0	0	0	0	96.9591	1	1	65	24.7813
DATA	1935	23	65	0	0	A_04_P012783	EB379820	8303.19	441.935	4.760425e+004	4.760426e+003	43991.5	25	6.312424e+000	0	0	0	0	0	0	45050.3	1	1	49.5074	24.1765
DATA	1936	23	66	0	0	A_04_P045752	ENSOCUT00000006814	8329.22	441.821	1.270537e+001	3.832157e+000	57.5	22	6.189103e+000	0	0	0	0	0	0	12.0075	1	0	49.8279	23.1026
DATA	1937	23	67	0	0	A_04_P060619	ENSOCUT00000008217	8354.05	441.705	2.551617e+002	2.577173e+001	292.5	23	5.199839e+000	0	0	0	0	0	0	240.813	1	1	49.5074	22.8529
DATA	1938	23	68	0	0	A_04_P060443	ENSOCUT00000015877	8379.42	441.878	5.590531e+002	5.602276e+001	556.5	20.5	6.279322e+000	0	0	0	0	0	0	526.84	1	1	48.5334	20.4667
DATA	1939	23	69	0	0	A_04_P013666	NM_001170956	8404.6	441.844	2.439167e+002	2.466052e+001	276	22	3.791218e+000	0	0	0	0	0	0	229.496	1	1	49.8279	22.04
DATA	1940	23	70	0	0	A_04_P091519	ENSOCUT00000015708	8430.37	442.265	2.404054e+004	2.404056e+003	22594	24	6.952218e+000	0	0	0	0	0	0	22581	1	1	46.5243	24.4
DATA	1941	23	71	0	0	A_04_P088922	ENSOCUT00000004080	8455.58	441.573	2.568028e+001	4.458517e+000	69	22	5.803114e+000	0	0	0	0	0	0	24.0748	1	1	57.5363	23.3636
DATA	1942	23	72	0	0	A_04_P003736	ENSOCUT00000004637	8481.09	441.614	1.651122e+002	1.691026e+001	199	20	6.339920e+000	0	0	0	0	0	0	154.483	1	1	57.259	20.1379
DATA	1943	23	73	0	0	A_04_P013601	ENSOCUT00000001812	8506.56	442.139	2.193843e+002	2.224156e+001	250.5	21	5.247331e+000	0	0	0	0	0	0	204.835	1	1	49.5074	21.9655
DATA	1944	23	74	0	0	A_04_P011961	DN881980	8531.91	441.614	1.393044e+002	1.440529e+001	175	20	6.340226e+000	0	0	0	0	0	0	129.761	1	1	65	20.0385
DATA	1945	23	75	0	0	A_04_P099089	ENSOCUT00000007703	8557.07	442.16	1.166828e+004	1.166834e+003	10563	22	8.681987e+000	0	0	0	0	0	0	10843.1	1	1	47.5395	23.2424
DATA	1946	23	76	0	0	A_04_P065532	ENSOCUT00000017909	8582.37	442.265	8.793915e+002	8.801638e+001	861	23	6.430531e+000	0	0	0	0	0	0	815.065	1	1	46.5243	23.4
DATA	1947	23	77	0	0	A_04_P001777	NM_001101725	8608.14	442.205	1.783407e+003	1.783791e+002	1709.5	25	6.936126e+000	0	0	0	0	0	0	1648.19	1	1	47.5395	24.1212
DATA	1948	23	78	0	0	A_04_P005279	DN891052	8633.5	441.648	1.171728e+002	1.229017e+001	152	21	4.003204e+000	0	0	0	0	0	0	107.954	1	1	57.5363	21.4444
DATA	1949	23	79	0	0	A_04_P061908	ENSOCUT00000004261	8658.42	442.123	3.300516e+002	3.321417e+001	340	21	4.622901e+000	0	0	0	0	0	0	303.13	1	1	48.5334	21.3939
DATA	1950	23	80	0	0	A_04_P089112	ENSOCUT00000007247	8684.15	442.083	1.247060e+002	1.301747e+001	157.5	21.5	8.112307e+000	0	0	0	0	0	0	114.13	1	1	46.8651	22.4286
DATA	1951	23	81	0	0	A_04_P059307	ENSOCUT00000005564	8709.5	442	3.761362e+000	3.747407e+000	40	23.5	5.449086e+000	0	0	0	0	0	0	-4.44002	0	0	54.1152	23.7188
DATA	1952	23	82	0	0	A_04_P048220	A_04_P048220	8735	442.319	3.776352e+000	3.764555e+000	45	24	7.485224e+000	0	0	0	0	0	0	1.17224	0	0	58.0869	24.0286
DATA	1953	23	83	0	0	A_04_P101997	A_04_P101997	8760.63	442.64	4.317972e+002	4.334472e+001	427	21.5	6.921499e+000	0	0	0	0	0	0	390.469	1	1	48.8603	22.4167
DATA	1954	23	84	66	1	DarkCorner	DarkCorner	8785.63	442.404	3.809656e+000	3.795522e+000	38	21	4.937458e+000	0	0	0	0	0	0	-5.64318	0	0	57.8122	21.6129
DATA	1955	23	85	66	1	DarkCorner	DarkCorner	8810.94	442.667	3.828036e+000	3.813834e+000	38	21.5	6.248620e+000	0	0	0	0	0	0	-4.90252	0	0	53.8203	20.8846
DATA	1956	24	1	66	1	DarkCorner	DarkCorner	6691.08	447.156	3.703672e+000	3.689931e+000	40	20	7.072948e+000	0	0	0	0	0	0	-5.38217	0	0	48.2044	20.625
DATA	1957	24	2	66	1	DarkCorner	DarkCorner	6716.55	446.892	3.685363e+000	3.671690e+000	42	19.5	7.375104e+000	0	0	0	0	0	0	-4.05032	0	0	48.8603	21.1765
DATA	1958	24	3	0	0	A_04_P021948	EB378098	6741.38	447.5	2.839818e+002	2.863241e+001	305	23	7.067259e+000	0	0	0	0	0	0	265.488	1	1	48.5334	22.8846
DATA	1959	24	4	0	0	A_04_P085575	A_04_P085575	6766.64	447.36	3.976590e+001	5.390606e+000	84.5	23	6.344289e+000	0	0	0	0	0	0	37.3336	1	1	48.8603	22
DATA	1960	24	5	0	0	A_04_P042579	A_04_P042579	6792.5	447.352	7.294581e+000	3.697550e+000	56	24	6.335087e+000	0	0	0	0	0	0	6.87588	1	0	57.5363	22.3333
DATA	1961	24	6	0	0	A_04_P100882	ENSOCUT00000016132	6817.74	447.5	1.925456e+003	1.925795e+002	1861.5	22	7.824628e+000	0	0	0	0	0	0	1821.5	1	1	50.4627	22.4688
DATA	1962	24	7	0	0	A_04_P000176	NM_001082108	6843.09	447.386	1.156279e+005	1.156279e+004	108334	26	9.819130e+000	0	0	0	0	0	0	109745	1	1	57.259	28.1875
DATA	1963	24	8	0	0	A_04_P032917	EL341986	6868.26	447.778	2.417587e+004	2.417590e+003	23376	24.5	7.077301e+000	0	0	0	0	0	0	23016.1	1	1	47.5395	24.4211
DATA	1964	24	9	0	0	A_04_P046769	ENSOCUT00000012200	6893.56	447.74	9.496722e+003	9.496789e+002	8706.5	24.5	7.762343e+000	0	0	0	0	0	0	9065.86	1	1	49.5074	23.4286
DATA	1965	24	10	0	0	A_04_P007242	DN889179	6919.42	447.427	1.871221e+002	1.904978e+001	222	23	5.457265e+000	0	0	0	0	0	0	179.077	1	1	57.5363	23.6786
DATA	1966	24	11	0	0	A_04_P016399	EB378230	6944.58	447.427	9.093307e+000	3.676630e+000	55	24.5	6.857636e+000	0	0	0	0	0	0	8.72168	1	0	57.5363	22.625
DATA	1967	24	12	0	0	A_04_P007677	DN888748	6970	447.455	1.516342e+005	1.516342e+004	147054	22.5	6.290021e+000	0	0	0	0	0	0	145731	1	1	55.8519	22.2333
DATA	1968	24	13	0	0	A_04_P063336	ENSOCUT00000007002	6995.81	448.288	2.928047e+003	2.928262e+002	2634	23	5.322704e+000	0	0	0	0	0	0	2819.54	1	1	43.7019	24.7419
DATA	1969	24	14	0	0	A_04_P074167	A_04_P074167	7020.67	447.5	3.556450e+000	3.543255e+000	46	26	8.678982e+000	0	0	0	0	0	0	-3.31783	0	0	57.5363	26.5161
DATA	1970	24	15	0	0	A_04_P080712	ENSOCUT00000002870	7046.42	447.427	2.375174e+001	4.261579e+000	73	21	7.408075e+000	0	0	0	0	0	0	22.9362	1	1	65	21.7097
DATA	1971	24	16	0	0	A_04_P097578	A_04_P097578	7071.58	447.427	3.547234e+000	3.534076e+000	51	24.5	5.855400e+000	0	0	0	0	0	0	0.0424655	0	0	65	23.7143
DATA	1972	24	17	0	0	A_04_P005855	DN890551	7097.11	447.5	3.543494e+000	3.535059e+000	53	20	5.662558e+000	0	0	0	0	0	0	1.76587	0	0	65	21.8649
DATA	1973	24	18	0	0	A_04_P088742	ENSOCUT00000009075	7122.23	447.861	6.621305e+002	6.630693e+001	691.5	23	7.043516e+000	0	0	0	0	0	0	641.432	1	1	50.1463	23
DATA	1974	24	19	0	0	A_04_P032248	EB378585	7147.67	447.5	3.537819e+000	3.525749e+000	51	24	7.350397e+000	0	0	0	0	0	0	0.83637	0	0	57.5363	22.1538
DATA	1975	24	20	0	0	A_04_P025963	ENSOCUT00000007826	7172.88	447.733	2.730948e+002	2.753571e+001	312	22	7.821624e+000	0	0	0	0	0	0	264.903	1	1	52.3208	23.8947
DATA	1976	24	21	0	0	A_04_P004686	ENSOCUT00000016250	7198.54	447.872	1.060757e+002	1.117659e+001	155	24	6.802298e+000	0	0	0	0	0	0	102.944	1	1	50.1463	24.2667
DATA	1977	24	22	0	0	A_04_P061662	ENSOCUT00000004989	7223.54	447.882	1.423837e+004	1.423842e+003	13642	21	6.042075e+000	0	0	0	0	0	0	13822.8	1	1	49.8279	21.56
DATA	1978	24	23	0	0	A_04_P069413	ENSOCUT00000002247	7249.42	447.573	1.486983e+003	1.487399e+002	1485	25	6.582556e+000	0	0	0	0	0	0	1443.86	1	1	57.5363	25.5172
DATA	1979	24	24	0	0	A_04_P005031	NM_001195762	7274.58	447.573	5.240044e+002	5.251843e+001	550	22.5	8.046410e+000	0	0	0	0	0	0	508.879	1	1	57.5363	24.3214
DATA	1980	24	25	0	0	A_04_P007428	A_04_P007428	7300.03	447.939	2.403690e+003	2.403947e+002	2384	22.5	7.453030e+000	0	0	0	0	0	0	2334.55	1	1	46.8651	23.4211
DATA	1981	24	26	0	0	A_04_P083137	ENSOCUT00000004762	7325.33	448.111	3.862456e+001	5.224475e+000	87	21	6.825001e+000	0	0	0	0	0	0	37.5133	1	1	47.8731	22.2258
DATA	1982	24	27	0	0	A_04_P049002	XM_002720692	7351	447.545	8.952392e+000	3.630864e+000	59.5	22	6.597086e+000	0	0	0	0	0	0	8.69301	1	0	55.8519	22.8077
DATA	1983	24	28	0	0	A_04_P018989	XM_002716175	7376.42	447.573	4.550639e+005	4.550639e+004	442135	24	8.627862e+000	0	0	0	0	0	0	441800	1	1	57.5363	24.76
DATA	1984	24	29	0	0	A_04_P048446	ENSOCUT00000002685	7401.77	448.431	7.076301e+002	7.085049e+001	736	25	8.368661e+000	0	0	0	0	0	0	686.932	1	1	45.4864	26.9655
DATA	1985	24	30	0	0	A_04_P087125	ENSOCUT00000011858	7427.1	447.853	1.192403e+001	3.717579e+000	62	22	5.137872e+000	0	0	0	0	0	0	11.5707	1	0	46.8651	22.9091
DATA	1986	24	31	0	0	A_04_P075813	A_04_P075813	7452.5	447.648	8.474028e+004	8.474029e+003	87180	27.5	8.004298e+000	0	0	0	0	0	0	82197.5	1	1	57.5363	29.0714
DATA	1987	24	32	0	0	A_04_P019209	ENSOCUT00000011299	7477.66	448.38	4.286840e+003	4.286985e+002	4147	23	4.506973e+000	0	0	0	0	0	0	4157.08	1	1	47.5395	24.2069
DATA	1988	24	33	0	0	A_04_P043559	ENSOCUT00000011671	7503.5	447.648	8.687296e+001	9.375389e+000	135	20.5	5.973505e+000	0	0	0	0	0	0	84.196	1	1	57.5363	20.8
DATA	1989	24	34	0	0	A_04_P005775	DN890628	7528.57	448.44	1.304384e+004	1.304389e+003	12786	20	5.111657e+000	0	0	0	0	0	0	12637.7	1	1	48.2044	21
DATA	1990	24	35	0	0	A_04_P083254	ENSOCUT00000012906	7554.5	448	3.541814e+000	3.528673e+000	49	25	6.279760e+000	0	0	0	0	0	0	-2.4059	0	0	54.1152	25.3462
DATA	1991	24	36	0	0	A_04_P074453	ENSOCUT00000017331	7579.5	448	3.583481e+000	3.548632e+000	51	25	3.853654e+000	0	0	0	0	0	0	3.4681	1	0	54.1152	25.2273
DATA	1992	24	37	0	0	A_04_P077721	ENSOCUT00000006560	7604.46	448.171	2.174612e+001	4.148010e+000	72	24	6.876915e+000	0	0	0	0	0	0	21.0352	1	1	49.1849	24.4667
DATA	1993	24	38	0	0	A_04_P035552	A_04_P035552	7630.1	448.727	1.311844e+001	3.769606e+000	62	23.5	5.099876e+000	0	0	0	0	0	0	12.6835	1	0	49.8279	24.1389
DATA	1994	24	39	0	0	A_04_P093087	ENSOCUT00000002856	7655.5	448.352	2.218657e+005	2.218657e+004	214722	25	1.065387e+001	0	0	0	0	0	0	214373	1	1	57.5363	28.1724
DATA	1995	24	40	0	0	A_04_P037848	ENSOCUT00000031117	7680.8	448.098	1.188460e+002	1.240018e+001	143	30	8.720340e+000	0	0	0	0	0	0	114.76	1	1	39.8942	28.5172
DATA	1996	24	41	0	0	A_04_P010136	ENSOCUT00000029883	7706.38	448.5	5.887998e+003	5.888104e+002	5725	27	7.454146e+000	0	0	0	0	0	0	5682.47	1	1	48.5334	26.25
DATA	1997	24	42	0	0	A_04_P023470	EB376600	7731.91	448.386	5.243646e+001	6.328205e+000	98	25	7.336705e+000	0	0	0	0	0	0	50.5739	1	1	65	25.5116
DATA	1998	24	43	0	0	A_04_P029241	XM_002715765	7757.24	448.5	1.609323e+004	1.609327e+003	15641	20	6.563729e+000	0	0	0	0	0	0	15512.3	1	1	46.5243	22.0556
DATA	1999	24	44	0	0	A_04_P011356	DN883139	7782.58	448.427	5.094986e+004	5.094987e+003	49214.5	23	1.043169e+001	0	0	0	0	0	0	49079.2	1	1	57.5363	25.6571
DATA	2000	24	45	0	0	A_04_P021196	EB378915	7808.19	448.43	8.222560e+000	3.643321e+000	59	23	6.485219e+000	0	0	0	0	0	0	7.91559	1	0	65	24.4839
DATA	2001	24	46	0	0	A_04_P013693	ENSOCUT00000010492	7833.5	448.352	9.170756e+000	3.668128e+000	57.5	23.5	7.395633e+000	0	0	0	0	0	0	8.82263	1	0	57.5363	24.8462
DATA	2002	24	47	0	0	A_04_P011057	DN883665	7858.56	448.531	1.267400e+004	1.267405e+003	11873.5	23.5	6.380098e+000	0	0	0	0	0	0	12185.4	1	1	50.4627	24.4375
DATA	2003	24	48	0	0	A_04_P083397	ENSOCUT00000011528	7884.07	448.598	4.162120e+002	4.177284e+001	434	23	6.122342e+000	0	0	0	0	0	0	399.907	1	1	51.0895	23.1765
DATA	2004	24	49	0	0	A_04_P056787	ENSOCUT00000004062	7909.58	448.427	1.933906e+001	4.050137e+000	68	24	5.949983e+000	0	0	0	0	0	0	18.5686	1	1	57.5363	23.6667
DATA	2005	24	50	0	0	A_04_P005081	ENSOCUT00000004024	7934.75	448.644	9.881330e+002	9.887744e+001	1005	23	6.778879e+000	0	0	0	0	0	0	948.161	1	1	48.5334	23.1034
DATA	2006	24	51	0	0	A_04_P056943	ENSOCUT00000002763	7960.44	448.663	2.230522e+002	2.258805e+001	265	22	7.170551e+000	0	0	0	0	0	0	213.881	1	1	51.0895	23.3714
DATA	2007	24	52	0	0	A_04_P062213	A_04_P062213	7986.01	448.781	3.579067e+000	3.565788e+000	47	25	1.324013e+001	0	0	0	0	0	0	-2.29506	0	0	47.5395	27.3636
DATA	2008	24	53	0	0	A_04_P048772	ENSOCUT00000005062	8011.33	448.5	1.248489e+001	3.780599e+000	59	24	7.584484e+000	0	0	0	0	0	0	11.9542	1	0	57.5363	24.0244
DATA	2009	24	54	0	0	A_04_P048507	ENSOCUT00000002969	8036.71	448.837	6.068420e+002	6.078918e+001	611	26	6.511995e+000	0	0	0	0	0	0	580.648	1	1	50.1463	24.5357
DATA	2010	24	55	0	0	A_04_P031112	DN890973	8062.11	448.5	2.928982e+001	4.620763e+000	74	32	2.741275e+001	0	0	1	0	1	0	28.0027	1	1	56.9804	42.6563
DATA	2011	24	56	0	0	A_04_P098537	A_04_P098537	8087.24	449.106	1.074569e+001	3.734286e+000	59	25	6.242483e+000	0	0	0	0	0	0	10.2664	1	0	50.7771	25.175
DATA	2012	24	57	0	0	A_04_P095316	ENSOCUT00000004660	8112.67	448.5	6.362044e+001	7.299944e+000	109.5	24	5.952686e+000	0	0	0	0	0	0	60.7272	1	1	57.5363	24.2813
DATA	2013	24	58	0	0	A_04_P079227	A_04_P079227	8138.42	448.573	2.662724e+002	2.686719e+001	305.5	23	6.452306e+000	0	0	0	0	0	0	253.945	1	1	65	24.0323
DATA	2014	24	59	0	0	A_04_P013806	ENSOCUT00000030059	8163.58	448.573	5.528114e+002	5.539732e+001	579.5	24	6.936730e+000	0	0	0	0	0	0	526.748	1	1	57.5363	25.2414
DATA	2015	24	60	0	0	A_04_P007331	DN889061	8188.92	448.819	1.229534e+002	1.280848e+001	165	26	7.304394e+000	0	0	0	0	0	0	117.05	1	1	51.0895	23.3333
DATA	2016	24	61	0	0	A_04_P045728	ENSOCUT00000007589	8214.1	449.141	2.760457e+004	2.760459e+003	26076.5	26	8.473869e+000	0	0	0	0	0	0	26254.4	1	1	46.8651	26.75
DATA	2017	24	62	0	0	A_04_P001606	NM_001082379	8239.58	448.573	2.435585e+005	2.435585e+004	238974	29	1.214550e+001	0	0	0	0	1	0	231382	1	1	57.5363	32.5714
DATA	2018	24	63	0	0	A_04_P072677	A_04_P072677	8265.22	448.934	3.613939e+000	3.600531e+000	46	27	6.279639e+000	0	0	0	0	0	0	-1.37275	0	0	48.8603	26.7857
DATA	2019	24	64	0	0	A_04_P053692	ENSOCUT00000016858	8290.58	448.573	3.618436e+000	3.605232e+000	47	23	6.238216e+000	0	0	0	0	0	0	0.378095	0	0	57.5363	22.7857
DATA	2020	24	65	0	0	A_04_P068677	ENSOCUT00000001421	8316.09	448.614	2.093374e+001	4.172710e+000	69	23	6.060536e+000	0	0	0	0	0	0	19.8156	1	1	57.259	23.1795
DATA	2021	24	66	0	0	A_04_P025563	EB374322	8341.56	449.466	1.397989e+004	1.397993e+003	12989.5	22	5.409110e+000	0	0	0	0	0	0	13216.6	1	1	47.8731	22.8824
DATA	2022	24	67	0	0	A_04_P089074	ENSOCUT00000000054	8366.72	449.095	1.150063e+003	1.150633e+002	1098	22.5	6.560856e+000	0	0	0	0	0	0	1085.65	1	1	48.8603	21.7
DATA	2023	24	68	0	0	A_04_P096677	XM_002713152	8392.42	448.573	3.639028e+000	3.625527e+000	44.5	21	4.563185e+000	0	0	0	0	0	0	-2.54872	0	0	57.5363	21.4138
DATA	2024	24	69	1028	1	(+)E1A_r60_1	E1A_r60_1	8417.5	448.648	3.645023e+000	3.631500e+000	42	22	4.961038e+000	0	0	0	0	0	0	-5.35919	0	0	57.5363	23.0313
DATA	2025	24	70	0	0	A_04_P059268	ENSOCUT00000002284	8443	449	1.629430e+001	3.986152e+000	61	25.5	6.573720e+000	0	0	0	0	0	0	15.304	1	0	54.9904	25.4
DATA	2026	24	71	0	0	A_04_P097513	A_04_P097513	8468.05	449.395	3.658241e+000	3.650864e+000	48	22.5	6.627400e+000	0	0	0	0	0	0	1.99303	0	0	48.2044	23.025
DATA	2027	24	72	0	0	A_04_P033476	NM_001082667	8493.36	449.182	8.087233e+000	3.740769e+000	53.5	22	6.101235e+000	0	0	0	0	0	0	7.5658	1	0	45.4864	22.0741
DATA	2028	24	73	0	0	A_04_P009052	DN887226	8519.28	449.39	3.276826e+001	4.912947e+000	74	22	5.196597e+000	0	0	0	0	0	0	30.5866	1	1	51.0895	22.2692
DATA	2029	24	74	0	0	A_04_P089932	ENSOCUT00000000176	8544.5	449.352	5.248932e+000	3.706609e+000	49	22	8.962886e+000	0	0	0	0	0	0	4.88781	1	0	57.5363	22.8
DATA	2030	24	75	0	0	A_04_P100206	ENSOCUT00000000655	8570	449.319	5.316705e+001	6.465333e+000	90	21	8.472917e+000	0	0	0	0	0	0	49.3815	1	1	58.0869	22.875
DATA	2031	24	76	0	0	A_04_P024571	EB375491	8595.5	449.352	3.702669e+000	3.688932e+000	44	23	7.059085e+000	0	0	0	0	0	0	-1.77735	0	0	57.5363	22.8571
DATA	2032	24	77	0	0	A_04_P042789	A_04_P042789	8620.58	449.427	3.713465e+000	3.699688e+000	42	22.5	6.394830e+000	0	0	0	0	0	0	-4.78954	0	0	65	22.5769
DATA	2033	24	78	0	0	A_04_P032862	ENSOCUT00000033044	8646.42	449.427	1.654723e+005	1.654723e+004	156268	22.5	4.447561e+000	0	0	0	0	0	0	152329	1	1	57.5363	21.2917
DATA	2034	24	79	0	0	A_04_P050625	ENSOCUT00000005930	8671.5	449.716	4.807221e+003	4.807366e+002	4404	18.5	5.499880e+000	0	0	0	0	0	0	4410.7	1	1	49.1849	19.7857
DATA	2035	24	80	0	0	A_04_P017809	DN887044	8696.72	449.582	3.634233e+001	5.213110e+000	77	24	7.464555e+000	0	0	0	0	0	0	33.2242	1	1	50.7771	22.6429
DATA	2036	24	81	0	0	A_04_P092035	ENSOCUT00000012918	8722.42	449.427	2.169468e+002	2.201678e+001	231	26	6.355288e+000	0	0	0	0	0	0	197.552	1	1	57.5363	25.6944
DATA	2037	24	82	0	0	A_04_P031227	A_04_P031227	8748.03	449.576	3.781991e+000	3.768088e+000	45	19	5.515283e+000	0	0	0	0	0	0	0.281944	0	0	45.835	19.9688
DATA	2038	24	83	66	1	DarkCorner	DarkCorner	8773.38	449.316	3.798855e+000	3.784761e+000	40	21	7.823333e+000	0	0	0	0	0	0	-4.26316	0	0	54.1152	22.7273
DATA	2039	24	84	66	1	DarkCorner	DarkCorner	8798.48	449.54	3.816572e+000	3.802412e+000	37	24	4.757172e+000	0	0	0	0	0	0	-5.44488	0	0	43.7019	23.5455
DATA	2040	24	85	66	1	DarkCorner	DarkCorner	8824.17	449.446	3.836108e+000	3.821876e+000	39.5	20	6.127666e+000	0	0	0	0	0	0	-3.69815	0	0	51.0895	20.1357
DATA	2041	25	1	66	1	DarkCorner	DarkCorner	6678.03	454.757	3.709541e+000	3.695779e+000	39	21	6.297021e+000	0	0	0	0	0	0	-8.05432	0	0	48.2044	20.5733
DATA	2042	25	2	66	1	DarkCorner	DarkCorner	6703.26	455.038	3.690331e+000	3.676640e+000	39	21	7.624345e+000	0	0	0	0	0	0	-8.15241	0	0	49.5074	22.3784
DATA	2043	25	3	0	0	A_04_P087453	ENSOCUT00000009360	6728.63	454.923	3.672714e+000	3.676059e+000	50	22	6.480077e+000	0	0	0	0	0	0	3.29463	0	0	49.8279	22.4839
DATA	2044	25	4	0	0	A_04_P006051	DN890368	6754.01	454.63	2.839509e+001	4.618913e+000	75	23	5.806825e+000	0	0	0	0	0	0	26.632	1	1	49.1849	22.8276
DATA	2045	25	5	0	0	A_04_P029121	EC625785	6779.72	454.744	4.818673e+000	3.659716e+000	51	23	6.635681e+000	0	0	0	0	0	0	4.53836	1	0	51.4001	21.9677
DATA	2046	25	6	0	0	A_04_P057378	XM_002714241	6805	454.545	1.054932e+001	3.765165e+000	58	24.5	7.082762e+000	0	0	0	0	0	0	9.97274	1	0	55.8519	24.8
DATA	2047	25	7	0	0	A_04_P001244	NM_001082081	6830.42	454.573	1.341261e+001	3.843463e+000	60	24	9.383301e+000	0	0	0	0	0	0	12.7236	1	0	57.5363	24.8824
DATA	2048	25	8	0	0	A_04_P047372	ENSOCUT00000013405	6855.58	454.573	3.603919e+000	3.592316e+000	48	25.5	7.647936e+000	0	0	0	0	0	0	1.07234	0	0	57.5363	25.6563
DATA	2049	25	9	0	0	A_04_P074658	XM_002710279	6881.33	454.5	3.593427e+000	3.590781e+000	50	22	7.296354e+000	0	0	0	0	0	0	2.64189	0	0	57.5363	21.9333
DATA	2050	25	10	0	0	A_04_P000211	NM_001082746	6906.58	454.573	1.143718e+005	1.143718e+004	108842	26	8.125736e+000	0	0	0	0	0	0	109441	1	1	57.5363	24.2
DATA	2051	25	11	0	0	A_04_P002902	NM_001082123	6932	454.545	6.080422e+004	6.080423e+003	58173	23.5	5.405636e+000	0	0	0	0	0	0	58320.7	1	1	55.8519	23.4643
DATA	2052	25	12	0	0	A_04_P020645	EB379459	6957.42	454.573	2.811749e+001	4.532329e+000	77	24	7.820273e+000	0	0	0	0	0	0	27.0266	1	1	57.5363	24.36
DATA	2053	25	13	0	0	A_04_P036208	A_04_P036208	6982.58	454.573	3.561243e+000	3.561572e+000	52	25	5.085717e+000	0	0	0	0	0	0	2.98805	0	0	57.5363	25.2581
DATA	2054	25	14	0	0	A_04_P001491	NM_001101687	7008.42	454.573	3.555128e+000	3.541939e+000	47	30	8.902607e+000	0	0	0	0	0	0	-1.71962	0	0	57.5363	30.5556
DATA	2055	25	15	0	0	A_04_P082807	ENSOCUT00000002123	7033.38	455.275	3.427311e+001	4.924670e+000	83	22.5	7.213670e+000	0	0	0	0	0	0	33.1144	1	1	46.8651	22.5
DATA	2056	25	16	0	0	A_04_P026566	ENSOCUT00000013299	7058.66	455.38	2.207162e+004	2.207164e+003	21568.5	23	5.608624e+000	0	0	0	0	0	0	21353.5	1	1	47.5395	23.04
DATA	2057	25	17	0	0	A_04_P096942	A_04_P096942	7084.38	455.224	6.384360e+001	7.294197e+000	108	20	6.162724e+000	0	0	0	0	0	0	61.8354	1	1	48.8603	22.3333
DATA	2058	25	18	0	0	A_04_P055630	ENSOCUT00000002756	7109.8	455.352	1.608064e+004	1.608068e+003	15941.5	21	5.587784e+000	0	0	0	0	0	0	15590.1	1	1	46.8651	22.4211
DATA	2059	25	19	0	0	A_04_P098585	ENSOCUT00000010022	7136.06	454.913	3.662482e+000	3.540631e+000	52	24	6.525442e+000	0	0	0	0	0	0	3.55347	1	0	37.847	22.8837
DATA	2060	25	20	1028	1	(+)E1A_r60_a135	E1A_r60_a135	7160.8	455.013	3.532422e+000	3.519316e+000	49	22	7.607983e+000	0	0	0	0	0	0	-1.37271	0	0	49.1849	23.375
DATA	2061	25	21	0	0	A_04_P078632	ENSOCUT00000016824	7186.09	455.082	7.603843e+002	7.611974e+001	799	24	7.836021e+000	0	0	0	0	0	0	738.636	1	1	51.0895	24.625
DATA	2062	25	22	0	0	A_04_P022051	EB378003	7211.24	455.333	1.174403e+004	1.174408e+003	11334	25	5.370097e+000	0	0	0	0	0	0	11413.2	1	1	48.2044	24.7391
DATA	2063	25	23	0	0	A_04_P094492	ENSOCUT00000001723	7236.5	455.352	1.188046e+002	1.238949e+001	163	27	6.965043e+000	0	0	0	0	0	0	115.492	1	1	57.5363	26.3871
DATA	2064	25	24	0	0	A_04_P079323	ENSOCUT00000015886	7261.87	455.5	1.242526e+004	1.242531e+003	12272.5	24	7.154595e+000	0	0	0	0	0	0	12081.4	1	1	49.8279	25.6
DATA	2065	25	25	0	0	A_04_P063153	ENSOCUT00000006505	7287.24	455.324	9.167802e+001	9.818131e+000	141.5	24	6.937075e+000	0	0	0	0	0	0	89.1465	1	1	47.5395	23.8611
DATA	2066	25	26	0	0	A_04_P087112	ENSOCUT00000016142	7312.91	455.386	3.526876e+000	3.513791e+000	47	23	6.299001e+000	0	0	0	0	0	0	-2.13083	0	0	57.259	23.5
DATA	2067	25	27	0	0	A_04_P005706	DN890692	7338.51	455.36	1.372640e+001	3.772647e+000	65.5	23	6.502189e+000	0	0	0	0	0	0	13.3465	1	0	49.8279	22.0385
DATA	2068	25	28	0	0	A_04_P005548	ENSOCUT00000017891	7363.58	455.427	3.657746e+002	3.674592e+001	400	24	6.138072e+000	0	0	0	0	0	0	355.603	1	1	65	23.25
DATA	2069	25	29	0	0	A_04_P073892	A_04_P073892	7389.09	455.386	3.470550e+001	4.939867e+000	85	24	7.657743e+000	0	0	0	0	0	0	33.7329	1	1	57.259	26.1111
DATA	2070	25	30	0	0	A_04_P090663	ENSOCUT00000015498	7414.32	455.52	1.140884e+002	1.193840e+001	154.5	23	6.946127e+000	0	0	0	0	0	0	110.863	1	1	49.1849	24.2143
DATA	2071	25	31	0	0	A_04_P087687	ENSOCUT00000013759	7439.58	455.427	3.339566e+001	4.850243e+000	82	22	5.915760e+000	0	0	0	0	0	0	32.4406	1	1	57.5363	23.3939
DATA	2072	25	32	0	0	A_04_P049332	ENSOCUT00000016669	7465.42	455.427	4.795232e+000	3.551269e+000	55	25	6.062767e+000	0	0	0	0	0	0	4.65633	1	0	65	25.4286
DATA	2073	25	33	0	0	A_04_P015412	AY171710	7490.58	455.427	3.533303e+000	3.520195e+000	50	22	5.484484e+000	0	0	0	0	0	0	-1.1524	0	0	65	21.7097
DATA	2074	25	34	0	0	A_04_P084583	ENSOCUT00000002908	7516	455.455	3.058662e+002	3.078870e+001	351	21.5	6.266129e+000	0	0	0	0	0	0	296.751	1	1	55.8519	21.3333
DATA	2075	25	35	0	0	A_04_P102572	ENSOCUT00000001354	7541.5	455.5	5.502250e+001	6.533722e+000	105	24	5.850466e+000	0	0	0	0	0	0	53.3571	1	1	57.5363	23.8065
DATA	2076	25	36	0	0	A_04_P024578	EB374087	7566.6	455.853	9.703464e+003	9.703528e+002	9248	24	3.712227e+000	0	0	0	0	0	0	9405.55	1	1	48.8603	23.6296
DATA	2077	25	37	0	0	A_04_P043817	ENSOCUT00000012150	7591.92	455.608	9.613478e+003	9.613543e+002	9348	24	7.283918e+000	0	0	0	0	0	0	9312.98	1	1	48.8603	24.0571
DATA	2078	25	38	0	0	A_04_P007146	ENSOCUT00000027975	7617.55	456.313	5.585286e+002	5.596422e+001	586	24	4.882150e+000	0	0	0	0	0	0	540.828	1	1	46.5243	24.3462
DATA	2079	25	39	0	0	A_04_P075445	ENSOCUT00000002310	7643.11	455.5	1.946595e+002	1.978364e+001	242	22.5	6.623097e+000	0	0	0	0	0	0	188.357	1	1	56.9804	23.7941
DATA	2080	25	40	0	0	A_04_P047918	ENSOCUT00000013671	7668.25	456.056	6.399739e+003	6.399836e+002	6158	25.5	1.103602e+001	0	0	0	0	0	0	6189.47	1	1	47.2035	28.3571
DATA	2081	25	41	0	0	A_04_P081192	ENSOCUT00000015826	7693.74	456.152	3.288584e+003	3.288774e+002	3224.5	27	8.502956e+000	0	0	0	0	0	0	3178.66	1	1	45.835	27.1786
DATA	2082	25	42	0	0	A_04_P076640	ENSOCUT00000009672	7719.19	456.265	2.293115e+002	2.320234e+001	272	24	5.553710e+000	0	0	0	0	0	0	221.515	1	1	46.1809	24.2571
DATA	2083	25	43	0	0	A_04_P098787	ENSOCUT00000006640	7745.16	455.765	3.249929e+001	4.805295e+000	82	24	6.832326e+000	0	0	0	0	0	0	31.3719	1	1	46.1809	23.7143
DATA	2084	25	44	0	0	A_04_P049684	A_04_P049684	7770	455.545	2.288683e+001	4.217014e+000	70.5	20	7.624816e+000	0	0	0	0	0	0	22.0785	1	1	55.8519	22.625
DATA	2085	25	45	0	0	A_04_P049687	ENSOCUT00000001541	7795.31	456.313	1.203924e+003	1.204446e+002	1215	22	7.310785e+000	0	0	0	0	0	0	1160.81	1	1	45.835	22.3125
DATA	2086	25	46	0	0	A_04_P085701	A_04_P085701	7820.97	456.431	2.008592e+001	4.075332e+000	69	23	7.925066e+000	0	0	0	0	0	0	19.3543	1	1	47.5395	23.16
DATA	2087	25	47	0	0	A_04_P088819	ENSOCUT00000005537	7845.64	456.258	1.772320e+004	1.772324e+003	17216.5	23	6.324192e+000	0	0	0	0	0	0	17066.4	1	1	46.1809	24.2667
DATA	2088	25	48	0	0	A_04_P066108	ENSOCUT00000011386	7871.34	456.38	7.025203e+003	7.025292e+002	6647	21	4.595993e+000	0	0	0	0	0	0	6760.49	1	1	47.5395	21.8621
DATA	2089	25	49	0	0	A_04_P077730	ENSOCUT00000001127	7896.75	456.265	5.770615e+003	5.770724e+002	5625.5	24	8.342720e+000	0	0	0	0	0	0	5549.37	1	1	46.8651	24.6207
DATA	2090	25	50	0	0	A_04_P078889	ENSOCUT00000015957	7922.28	456.127	2.386676e+003	2.386941e+002	2277.5	23	6.522413e+000	0	0	0	0	0	0	2293.56	1	1	47.5395	23.5517
DATA	2091	25	51	0	0	A_04_P084627	ENSOCUT00000008028	7947.57	456.264	9.997916e+001	1.061212e+001	138	22	6.815213e+000	0	0	0	0	0	0	96.0146	1	1	47.8731	22.3667
DATA	2092	25	52	0	0	A_04_P092282	ENSOCUT00000013218	7973	456.397	3.246848e+002	3.266310e+001	363	21	8.007119e+000	0	0	0	0	0	0	311.597	1	1	45.4864	22.963
DATA	2093	25	53	0	0	A_04_P027621	EB374889	7998.05	455.808	1.031329e+004	1.031335e+003	9533.5	23.5	8.721314e+000	0	0	0	0	0	0	9889.66	1	1	49.5074	23.5909
DATA	2094	25	54	0	0	A_04_P044527	ENSOCUT00000025220	8024	455.681	3.579206e+000	3.579071e+000	52	25	7.726151e+000	0	0	0	0	0	0	2.93638	0	0	58.0869	24.0588
DATA	2095	25	55	0	0	A_04_P011481	XR_085412	8049.5	456	5.825789e+005	5.825789e+004	563953	23	8.345291e+000	0	0	0	0	0	0	557819	1	1	54.1152	23.5185
DATA	2096	25	56	0	0	A_04_P022472	EB377618	8074.04	456.16	3.584397e+000	3.571099e+000	47	25	9.550801e+000	0	0	0	0	0	0	-1.02353	0	0	47.5395	26.303
DATA	2097	25	57	0	0	A_04_P047382	ENSOCUT00000010045	8100.5	456	5.136491e+001	6.257680e+000	92.5	25	6.000626e+000	0	0	0	0	0	0	49.1029	1	1	54.1152	24.7838
DATA	2098	25	58	0	0	A_04_P047367	ENSOCUT00000015879	8125.86	455.984	6.479418e+000	3.635467e+000	52	23	5.711113e+000	0	0	0	0	0	0	6.18881	1	0	45.4864	22.9714
DATA	2099	25	59	0	0	A_04_P027744	EB376090	8150.86	456.39	2.650433e+001	4.454492e+000	72	21	7.295832e+000	0	0	0	0	0	0	25.2949	1	1	49.8279	23.6667
DATA	2100	25	60	0	0	A_04_P052446	ENSOCUT00000008596	8176.38	456.316	6.962051e+001	7.830212e+000	117	23	5.907430e+000	0	0	0	0	0	0	66.3807	1	1	49.5074	23.0909
DATA	2101	25	61	0	0	A_04_P068202	A_04_P068202	8201.58	456.427	2.265318e+001	4.242453e+000	68	25	7.321329e+000	0	0	0	0	0	0	21.5783	1	1	65	24.25
DATA	2102	25	62	0	0	A_04_P028757	EC621349	8227.37	456.404	8.472712e+003	8.472788e+002	7644	25.5	1.037354e+001	0	0	0	0	0	0	8062.13	1	1	57.8122	28.9
DATA	2103	25	63	0	0	A_04_P052277	ENSOCUT00000004683	8252.5	456.352	9.189566e+000	3.710374e+000	56	30.5	9.169894e+000	0	0	0	0	1	0	8.73464	1	0	57.5363	31
DATA	2104	25	64	0	0	A_04_P077731	ENSOCUT00000001127	8277.81	456.519	4.907924e+003	4.908056e+002	4609	23	7.248465e+000	0	0	0	0	0	0	4659.62	1	1	49.8279	23.9024
DATA	2105	25	65	0	0	A_04_P083890	NM_001082078	8302.81	456.392	1.176546e+002	1.230489e+001	156	25	7.066607e+000	0	0	0	0	0	0	111.563	1	1	49.1849	23.7027
DATA	2106	25	66	0	0	A_04_P006821	A_04_P006821	8328.84	456.712	4.189894e+002	4.205401e+001	430.5	23	5.295899e+000	0	0	0	0	0	0	396.772	1	1	48.2044	23.1892
DATA	2107	25	67	0	0	A_04_P079047	A_04_P079047	8354.11	456.5	3.046441e+002	3.067796e+001	332	23	6.883088e+000	0	0	0	0	0	0	288.073	1	1	56.9804	24.2424
DATA	2108	25	68	0	0	A_04_P014691	AY171819	8379.5	456.5	3.632361e+000	3.618884e+000	46	21	6.503134e+000	0	0	0	0	0	0	-0.709296	0	0	57.5363	21.0571
DATA	2109	25	69	0	0	A_04_P024556	EB375513	8404.7	456.914	3.638066e+000	3.624569e+000	46	22	4.775897e+000	0	0	0	0	0	0	-0.284498	0	0	47.2035	22.1333
DATA	2110	25	70	0	0	A_04_P040161	ENSOCUT00000001962	8430.4	456.907	1.153374e+002	1.209179e+001	154.5	24	5.992827e+000	0	0	0	0	0	0	108.534	1	1	49.1849	23.2258
DATA	2111	25	71	0	0	A_04_P059364	A_04_P059364	8455.88	456.959	3.651405e+000	3.637977e+000	47	24	6.443134e+000	0	0	0	0	0	0	0.276308	0	0	46.8651	24.2258
DATA	2112	25	72	0	0	A_04_P029034	EC625051	8481.11	456.5	6.217500e+001	7.207361e+000	99	22	7.130565e+000	0	0	0	0	0	0	58.2768	1	1	56.9804	22.5789
DATA	2113	25	73	0	0	A_04_P065942	A_04_P065942	8506.5	456.5	4.806499e+001	6.037295e+000	91	21	5.253664e+000	0	0	0	0	0	0	44.9538	1	1	57.5363	21.3793
DATA	2114	25	74	0	0	A_04_P072137	A_04_P072137	8531.67	456.5	3.675358e+000	3.668427e+000	47	25	2.381418e+001	0	0	1	0	1	0	2.06868	0	0	57.5363	34.3214
DATA	2115	25	75	0	0	A_04_P086994	ENSOCUT00000014140	8557.14	456.931	1.345633e+003	1.346134e+002	1257.5	20	8.933840e+000	0	0	0	0	0	0	1252.55	1	1	46.8651	22.0357
DATA	2116	25	76	0	0	A_04_P094537	ENSOCUT00000006873	8582.25	456.587	6.628043e+003	6.628146e+002	6027	23	6.032869e+000	0	0	0	0	0	0	6153.01	1	1	48.8603	21.1071
DATA	2117	25	77	0	0	A_04_P059612	ENSOCUT00000011211	8607.95	456.842	6.153090e+003	6.153200e+002	5566.5	22	6.439963e+000	0	0	0	0	0	0	5695.67	1	1	48.2044	22.8387
DATA	2118	25	78	0	0	A_04_P099119	ENSOCUT00000004235	8633.5	456.5	3.416740e+002	3.436745e+001	359	23	5.091006e+000	0	0	0	0	0	0	315.284	1	1	57.5363	22.2188
DATA	2119	25	79	0	0	A_04_P017221	DN884152	8658.67	456.5	2.427464e+001	4.437721e+000	64.5	21.5	6.216404e+000	0	0	0	0	0	0	22.3266	1	1	57.5363	22.3333
DATA	2120	25	80	0	0	A_04_P044843	A_04_P044843	8684.42	456.573	2.341084e+001	4.402326e+000	67	18	5.839740e+000	0	0	0	0	0	0	21.4553	1	1	57.5363	19.8889
DATA	2121	25	81	0	0	A_04_P035637	ENSOCUT00000029385	8709.54	456.903	3.828011e+001	5.353214e+000	82	24	6.218517e+000	0	0	0	0	0	0	34.9527	1	1	48.2044	23.2069
DATA	2122	25	82	0	0	A_04_P081712	ENSOCUT00000000397	8735.26	457.473	3.757361e+002	3.776100e+001	372	23	7.305560e+000	0	0	0	0	0	0	341.693	1	1	47.8731	22.9394
DATA	2123	25	83	0	0	A_04_P080212	A_04_P080212	8760.78	457.26	2.234840e+001	4.385761e+000	64	19.5	7.527838e+000	0	0	0	0	0	0	20.2352	1	1	47.8731	21.0938
DATA	2124	25	84	66	1	DarkCorner	DarkCorner	8786.05	457.397	3.805057e+000	3.790940e+000	39.5	24	6.131539e+000	0	0	0	0	0	0	-4.74064	0	0	47.8731	23.2188
DATA	2125	25	85	66	1	DarkCorner	DarkCorner	8811.24	457.104	3.823718e+000	3.809531e+000	40	21	6.236710e+000	0	0	0	0	0	0	-3.25802	0	0	45.835	21
DATA	2126	26	1	66	1	DarkCorner	DarkCorner	6690.49	462	3.696016e+000	3.682303e+000	39	20.5	7.956027e+000	0	0	0	0	0	0	-8.09526	0	0	48.5334	21.74
DATA	2127	26	2	66	1	DarkCorner	DarkCorner	6716.11	461.5	3.677691e+000	3.664047e+000	39	22	7.978437e+000	0	0	0	0	0	0	-7.36405	0	0	65	22.1429
DATA	2128	26	3	0	0	A_04_P023546	A_04_P023546	6741.54	462.025	7.511008e+001	8.349521e+000	116	23.5	5.959349e+000	0	0	0	0	0	0	70.373	1	1	49.8279	23.0769
DATA	2129	26	4	0	0	A_04_P072375	A_04_P072375	6766.7	461.987	1.538462e+002	1.580739e+001	193	26	7.163227e+000	0	0	0	0	0	0	144.755	1	1	49.5074	24.3871
DATA	2130	26	5	0	0	A_04_P050812	ENSOCUT00000005992	6792.42	461.573	7.081728e+001	7.952029e+000	111	23	6.589989e+000	0	0	0	0	0	0	66.8948	1	1	65	22.8065
DATA	2131	26	6	0	0	A_04_P073658	ENSOCUT00000016606	6817.44	462.466	2.166915e+003	2.167214e+002	2059.5	24	7.277783e+000	0	0	0	0	0	0	2054.49	1	1	47.8731	23.9412
DATA	2132	26	7	0	0	A_04_P026015	EB373855	6843.09	461.614	3.605568e+000	3.592191e+000	47	24	8.316068e+000	0	0	0	0	0	0	-1.2997	0	0	57.259	26.0968
DATA	2133	26	8	0	0	A_04_P061368	ENSOCUT00000003405	6868.32	462.392	8.834366e+001	9.532542e+000	130	23	7.787222e+000	0	0	0	0	0	0	84.294	1	1	47.5395	23.1842
DATA	2134	26	9	0	0	A_04_P064092	ENSOCUT00000001851	6893.63	461.596	2.680535e+001	4.465577e+000	75	24	7.041274e+000	0	0	0	0	0	0	25.6439	1	1	65	23.7273
DATA	2135	26	10	0	0	A_04_P055044	ENSOCUT00000010801	6919.5	461.648	1.997712e+001	4.084369e+000	66	25	8.540707e+000	0	0	0	0	0	0	19.1603	1	1	57.5363	24.7667
DATA	2136	26	11	0	0	A_04_P085462	ENSOCUT00000010021	6944.41	462.098	5.626524e+003	5.626636e+002	5393	25	9.317660e+000	0	0	0	0	0	0	5408.77	1	1	49.8279	25.6786
DATA	2137	26	12	0	0	A_04_P017742	DN886689	6969.93	462.194	6.902657e+002	6.911765e+001	693.5	22	7.288563e+000	0	0	0	0	0	0	664.909	1	1	46.8651	23.8621
DATA	2138	26	13	0	0	A_04_P066537	ENSOCUT00000007431	6995.5	462	8.375371e+001	9.093081e+000	127.5	26.5	6.863927e+000	0	0	0	0	0	0	80.821	1	1	54.1152	27.0278
DATA	2139	26	14	0	0	A_04_P036114	ENSOCUT00000002150	7020.64	462.645	1.377964e+004	1.377968e+003	13565	28	8.712077e+000	0	0	0	0	0	0	13319.4	1	1	48.8603	28.8519
DATA	2140	26	15	0	0	A_04_P096449	A_04_P096449	7046.42	462.427	1.533989e+001	3.848875e+000	64	25	5.334791e+000	0	0	0	0	0	0	14.8481	1	0	57.5363	23.28
DATA	2141	26	16	0	0	A_04_P047771	ENSOCUT00000003056	7071.5	462.352	1.803387e+002	1.837530e+001	218.5	23	5.647418e+000	0	0	0	0	0	0	174.765	1	1	57.5363	22.68
DATA	2142	26	17	0	0	A_04_P005093	ENSOCUT00000010373	7097.09	462.386	7.956839e+000	3.610806e+000	58	22	5.523768e+000	0	0	0	0	0	0	7.71911	1	0	57.259	22.6486
DATA	2143	26	18	0	0	A_04_P001001	NM_001082080	7122.32	462.505	1.163364e+004	1.163369e+003	11333	24	6.059088e+000	0	0	0	0	0	0	11296.2	1	1	53.5237	22.8462
DATA	2144	26	19	0	0	A_04_P073166	ENSOCUT00000007033	7147.59	462.829	3.529208e+000	3.516114e+000	43	25	8.130447e+000	0	0	0	0	0	0	-6.51662	0	0	49.8279	24.6667
DATA	2145	26	20	0	0	A_04_P064477	ENSOCUT00000016397	7173.42	462.427	2.984515e+001	4.610519e+000	80	24	9.057058e+000	0	0	0	0	0	0	29.0181	1	1	57.5363	25.0303
DATA	2146	26	21	0	0	A_04_P007306	EB376593	7198.42	462.543	5.505348e+002	5.516541e+001	588	26	6.170525e+000	0	0	0	0	0	0	535.538	1	1	51.0895	25.3462
DATA	2147	26	22	0	0	A_04_P046580	ENSOCUT00000001487	7224	462.455	7.366310e+002	7.374674e+001	768	26	7.130964e+000	0	0	0	0	0	0	716.809	1	1	55.8519	26.2273
DATA	2148	26	23	0	0	A_04_P007849	DN888602	7249.42	462.427	1.713584e+002	1.749173e+001	218	28	6.381828e+000	0	0	0	0	0	0	166.787	1	1	57.5363	26.9143
DATA	2149	26	24	0	0	A_04_P098000	ENSOCUT00000006728	7274.58	462.427	3.093772e+001	4.678815e+000	78	26	7.751489e+000	0	0	0	0	0	0	30.1166	1	1	57.5363	25.4324
DATA	2150	26	25	0	0	A_04_P095607	ENSOCUT00000013283	7299.81	462.506	3.789705e+002	3.805922e+001	423	24	7.132318e+000	0	0	0	0	0	0	368.936	1	1	49.8279	23.9688
DATA	2151	26	26	0	0	A_04_P086294	ENSOCUT00000012746	7325.32	462.789	5.644690e+002	5.655590e+001	582	23	7.167220e+000	0	0	0	0	0	0	549.529	1	1	52.6241	22.9643
DATA	2152	26	27	0	0	A_04_P078146	ENSOCUT00000014498	7351	462.455	1.314713e+001	3.748415e+000	62	22.5	5.607535e+000	0	0	0	0	0	0	12.797	1	0	55.8519	21.6111
DATA	2153	26	28	0	0	A_04_P064268	A_04_P064268	7376.5	462.5	3.523979e+000	3.510905e+000	44	25	7.908653e+000	0	0	0	0	0	0	-5.43836	0	0	57.5363	26.2414
DATA	2154	26	29	66	-1	(-)3xSLv1	NegativeControl	7401.72	462.852	3.524634e+000	3.511557e+000	39	25	5.765414e+000	0	0	0	0	0	0	-11.8514	0	0	50.7771	24.64
DATA	2155	26	30	0	0	A_04_P100188	ENSOCUT00000008445	7427.12	462.959	9.122730e+002	9.129490e+001	930.5	22	6.432967e+000	0	0	0	0	0	0	887.409	1	1	46.8651	23.6875
DATA	2156	26	31	0	0	A_04_P099113	ENSOCUT00000004225	7452.46	462.882	2.596325e+004	2.596327e+003	25233.5	25	6.618630e+000	0	0	0	0	0	0	25246.5	1	1	49.8279	24.963
DATA	2157	26	32	0	0	A_04_P026001	ENSOCUT00000012669	7477.93	463.132	1.667886e+001	3.890706e+000	66.5	23	4.438885e+000	0	0	0	0	0	0	16.2126	1	0	47.5395	23.3704
DATA	2158	26	33	0	0	A_04_P091298	ENSOCUT00000013204	7503.27	462.863	6.895205e+002	6.904167e+001	701	23	6.463622e+000	0	0	0	0	0	0	669.926	1	1	48.2044	21.8182
DATA	2159	26	34	0	0	A_04_P040197	ENSOCUT00000014030	7528.79	463	3.591377e+003	3.591549e+002	3510	21	6.209794e+000	0	0	0	0	0	0	3487.75	1	1	46.8651	23.1923
DATA	2160	26	35	0	0	A_04_P072308	ENSOCUT00000000565	7554.33	462.5	8.326223e+001	9.039861e+000	131	25	5.616491e+000	0	0	0	0	0	0	80.8127	1	1	65	24.7143
DATA	2161	26	36	0	0	A_04_P007826	DN888624	7579.58	462.573	1.168532e+002	1.220461e+001	164	25	5.566708e+000	0	0	0	0	0	0	113.358	1	1	57.5363	24.8
DATA	2162	26	37	0	0	A_04_P028898	EB376745	7605	462.545	3.324777e+002	3.343402e+001	376	24	7.291031e+000	0	0	0	0	0	0	322.353	1	1	55.8519	24.3226
DATA	2163	26	38	0	0	A_04_P099172	ENSOCUT00000001805	7629.95	463.288	4.695308e+003	4.695441e+002	4591	24	3.034714e+000	0	0	0	0	0	0	4550.33	1	1	45.835	23.8696
DATA	2164	26	39	0	0	A_04_P037965	ENSOCUT00000000550	7655.58	463.197	1.127293e+003	1.127845e+002	1136.5	24	9.283650e+000	0	0	0	0	0	0	1091.83	1	1	48.5334	25.8846
DATA	2165	26	40	0	0	A_04_P016966	DN882417	7681.14	462.593	1.193097e+003	1.193619e+002	1159.5	26.5	9.149190e+000	0	0	0	0	0	0	1154.75	1	1	56.9804	26.1786
DATA	2166	26	41	0	0	A_04_P046344	ENSOCUT00000006528	7706.62	463.138	1.831756e+001	3.978847e+000	67	25	1.108497e+001	0	0	0	0	0	0	17.7196	1	1	42.9674	28.28
DATA	2167	26	42	0	0	A_04_P033227	A_04_P033227	7731.92	463.432	7.210581e+001	8.030107e+000	115	24.5	6.431055e+000	0	0	0	0	0	0	69.7121	1	1	47.8731	24.6071
DATA	2168	26	43	0	0	A_04_P000108	NM_001082655	7756.94	463.377	2.194819e+003	2.195104e+002	2125.5	21.5	7.243308e+000	0	0	0	0	0	0	2120.62	1	1	46.1809	23.5
DATA	2169	26	44	0	0	A_04_P001853	NM_001082137	7782.76	463.306	9.392655e+001	1.003715e+001	139	22	5.915318e+000	0	0	0	0	0	0	90.6916	1	1	47.2035	22.1892
DATA	2170	26	45	0	0	A_04_P066462	ENSOCUT00000015159	7808.09	462.614	3.554540e+000	3.541353e+000	47	23	1.030850e+001	0	0	0	0	0	0	-2.02428	0	0	57.259	25.8438
DATA	2171	26	46	0	0	A_04_P096153	ENSOCUT00000000616	7833.5	463	1.997331e+003	1.997646e+002	1915	22	6.769098e+000	0	0	0	0	0	0	1925.95	1	1	65	22.8
DATA	2172	26	47	0	0	A_04_P007725	DN888702	7858.91	462.935	5.233678e+000	3.584240e+000	55	22	7.646882e+000	0	0	0	0	0	0	5.04326	1	0	54.4085	24.0938
DATA	2173	26	48	0	0	A_04_P093492	ENSOCUT00000004352	7884.13	463.329	9.607608e+002	9.614157e+001	978	20	6.182528e+000	0	0	0	0	0	0	925.248	1	1	46.8651	20.9032
DATA	2174	26	49	0	0	A_04_P011321	ENSOCUT00000024134	7909.69	463.338	2.594322e+003	2.594565e+002	2583.5	24	7.837324e+000	0	0	0	0	0	0	2496.73	1	1	48.5334	26.069
DATA	2175	26	50	0	0	A_04_P095512	XM_002712400	7935.09	463.386	6.402184e+000	3.610020e+000	55	22	6.863614e+000	0	0	0	0	0	0	6.15714	1	0	57.259	22.8333
DATA	2176	26	51	0	0	A_04_P067066	ENSOCUT00000005981	7960.43	463.243	7.751927e+001	8.528363e+000	124	23.5	8.045987e+000	0	0	0	0	0	0	74.4984	1	1	47.2035	24.8125
DATA	2177	26	52	0	0	A_04_P092279	XM_002710028	7985.55	463.333	3.571085e+000	3.562100e+000	50	21.5	8.243238e+000	0	0	0	0	0	0	1.67334	0	0	45.835	22.5588
DATA	2178	26	53	0	1	ETG09_48764	ETG09_48764	8011.42	463.427	3.573710e+000	3.560451e+000	47	23	8.270937e+000	0	0	0	0	0	0	-1.66176	0	0	57.5363	23.9429
DATA	2179	26	54	0	0	A_04_P076202	ENSOCUT00000007081	8036.58	463.427	3.210837e+001	4.796384e+000	80	23	8.048641e+000	0	0	0	0	0	0	30.79	1	1	57.5363	23.3704
DATA	2180	26	55	0	0	A_04_P044358	ENSOCUT00000013928	8062	463.455	5.499232e+001	6.554167e+000	103	25	1.075397e+001	0	0	0	0	0	0	52.6933	1	1	55.8519	25.8276
DATA	2181	26	56	0	0	A_04_P008724	DN887614	8087.56	463.213	1.211010e+002	1.262504e+001	150.5	23	8.143598e+000	0	0	0	0	0	0	115.94	1	1	42.9674	23.5455
DATA	2182	26	57	0	0	A_04_P101676	ENSOCUT00000000831	8112.59	463.443	2.246136e+002	2.274357e+001	266	24	5.661129e+000	0	0	0	0	0	0	214.87	1	1	47.8731	23.875
DATA	2183	26	58	0	0	A_04_P101547	ENSOCUT00000004268	8138.17	463.564	6.754211e+001	7.641923e+000	113	21	6.559692e+000	0	0	0	0	0	0	64.5561	1	1	50.1463	23.3793
DATA	2184	26	59	0	0	A_04_P031745	NM_001171122	8163.45	463.815	8.331267e+000	3.673723e+000	53	21	5.215509e+000	0	0	0	0	0	0	7.95594	1	0	45.4864	21.8077
DATA	2185	26	60	0	0	A_04_P102587	ENSOCUT00000001540	8188.74	463.959	1.925488e+001	4.066184e+000	65	26.5	7.741440e+000	0	0	0	0	0	0	18.3701	1	1	48.2044	24.3214
DATA	2186	26	61	0	0	A_04_P038917	ENSOCUT00000012078	8214.5	463.5	3.421431e+001	4.955888e+000	80	25	7.594560e+000	0	0	0	0	0	0	32.6062	1	1	57.5363	25.9655
DATA	2187	26	62	0	0	A_04_P003271	NM_001082110	8239.67	463.5	4.728586e+004	4.728587e+003	43679	28	1.192645e+001	0	0	0	0	1	0	45015	1	1	57.5363	31.0333
DATA	2188	26	63	0	0	A_04_P081993	ENSOCUT00000002157	8265.12	463.568	4.644939e+002	4.658817e+001	497	25	7.374469e+000	0	0	0	0	0	0	441.683	1	1	48.5334	25.129
DATA	2189	26	64	0	0	A_04_P026511	ENSOCUT00000007072	8290.5	463.5	2.167049e+001	4.199949e+000	67	24	7.491336e+000	0	0	0	0	0	0	20.5809	1	1	65	23.8649
DATA	2190	26	65	0	0	A_04_P030177	DN885330	8316.11	463.5	2.111843e+002	2.142348e+001	245	25	5.669187e+000	0	0	0	0	0	0	200.303	1	1	56.9804	23.4444
DATA	2191	26	66	0	0	A_04_P102742	NM_001082748	8341.39	464.129	1.105433e+004	1.105439e+003	10347	24	5.590980e+000	0	0	0	0	0	0	10471.1	1	1	47.2035	24.2917
DATA	2192	26	67	0	0	A_04_P031526	A_04_P031526	8366.67	463.5	3.626226e+000	3.612772e+000	42	23	7.020061e+000	0	0	0	0	0	0	-5.19585	0	0	57.5363	23.5938
DATA	2193	26	68	0	0	A_04_P006701	ENSOCUT00000030597	8391.86	463.878	1.648611e+002	1.687851e+001	199	21.5	6.162176e+000	0	0	0	0	0	0	155.68	1	1	38.6789	21.6
DATA	2194	26	69	0	0	A_04_P053235	A_04_P053235	8417.58	463.573	1.410232e+002	1.456070e+001	182	22	4.130219e+000	0	0	0	0	0	0	132.935	1	1	57.5363	22.0606
DATA	2195	26	70	0	0	A_04_P018688	EB384510	8443	463.545	3.644904e+000	3.631381e+000	45.5	22	5.369133e+000	0	0	0	0	0	0	-0.133635	0	0	55.8519	22.4483
DATA	2196	26	71	0	0	A_04_P075792	ENSOCUT00000002831	8468.14	464.188	2.715888e+003	2.716132e+002	2507	24	6.731406e+000	0	0	0	0	0	0	2550.65	1	1	45.4864	25.3871
DATA	2197	26	72	0	0	A_04_P002090	NM_001082682	8493.4	464.347	1.288755e+004	1.288760e+003	11529	24	5.898470e+000	0	0	0	0	0	0	12078.3	1	1	47.5395	23.3667
DATA	2198	26	73	0	0	A_04_P076448	ENSOCUT00000005462	8519.42	463.573	8.565310e+003	8.565388e+002	7917.5	22	6.490919e+000	0	0	0	0	0	0	8008.14	1	1	57.5363	23.6818
DATA	2199	26	74	0	0	A_04_P026911	EB372849	8544.5	463.648	7.958370e+000	3.748744e+000	51	27.5	3.088599e+001	0	0	1	0	1	0	7.4229	1	0	57.5363	40.7692
DATA	2200	26	75	0	0	A_04_P011421	DN882944	8569.63	463.974	1.233715e+004	1.233720e+003	10782	20	7.391575e+000	0	0	0	0	0	0	11477.9	1	1	49.1849	21.3462
DATA	2201	26	76	0	0	A_04_P021043	XM_002712697	8595.42	463.573	4.407660e+002	4.423023e+001	437	23	6.810778e+000	0	0	0	0	0	0	408.886	1	1	57.5363	22.6207
DATA	2202	26	77	0	0	A_04_P016111	ENSOCUT00000006239	8620.58	463.573	3.707921e+000	3.694164e+000	46	23	4.835470e+000	0	0	0	0	0	0	-0.195732	0	0	57.5363	22.1034
DATA	2203	26	78	0	0	A_04_P043035	ENSOCUT00000016922	8646.27	464.357	5.851450e+002	5.863174e+001	584.5	23	6.048895e+000	0	0	0	0	0	0	539.503	1	1	46.8651	22.3235
DATA	2204	26	79	0	0	A_04_P014595	AY171759	8671.66	464.369	8.297006e+000	3.810073e+000	53	21.5	6.712980e+000	0	0	0	0	0	0	7.62359	1	0	45.1352	21.25
DATA	2205	26	80	0	0	A_04_P081752	ENSOCUT00000008975	8697	463.681	3.746455e+000	3.735114e+000	45	23.5	6.962010e+000	0	0	0	0	0	0	1.26536	0	0	58.0869	22.6071
DATA	2206	26	81	0	0	A_04_P032023	ENSOCUT00000009769	8722.43	464.338	1.395202e+002	1.444643e+001	167.5	24	5.983182e+000	0	0	0	0	0	0	127.224	1	1	47.8731	24.0385
DATA	2207	26	82	0	0	A_04_P008426	DN887893	8747.49	464.316	9.780698e+001	1.047947e+001	132	21	1.027541e+001	0	0	0	0	0	0	88.8185	1	1	48.5334	23.2593
DATA	2208	26	83	0	0	A_04_P033569	ENSOCUT00000023804	8773.07	464.203	1.240911e+002	1.297196e+001	147.5	22.5	7.489533e+000	0	0	0	0	0	0	112.179	1	1	47.5395	22.9
DATA	2209	26	84	66	1	DarkCorner	DarkCorner	8798.37	465.136	3.811521e+000	3.797380e+000	38	24	5.358899e+000	0	0	0	0	0	0	-5.27194	0	0	49.5074	23.9697
DATA	2210	26	85	66	1	DarkCorner	DarkCorner	8824.24	465.229	3.831323e+000	3.817109e+000	41.5	20	6.133801e+000	0	0	0	0	0	0	-2.65714	0	0	46.8651	20.1421
DATA	2211	27	1	66	1	DarkCorner	DarkCorner	6678.08	469.079	3.701779e+000	3.688045e+000	42.5	20	7.010858e+000	0	0	0	0	0	0	-2.60638	0	0	47.5395	20.2037
DATA	2212	27	2	66	1	DarkCorner	DarkCorner	6703.2	469.42	3.682626e+000	3.668963e+000	39	23	8.442318e+000	0	0	0	0	0	0	-6.91005	0	0	50.7771	22.9091
DATA	2213	27	3	0	0	A_04_P086018	A_04_P086018	6728.68	469.6	7.632462e+003	7.632550e+002	7323	22	5.859150e+000	0	0	0	0	0	0	7142.56	1	1	50.7771	21.1563
DATA	2214	27	4	0	0	A_04_P097915	ENSOCUT00000001623	6753.86	469.605	7.183803e+003	7.183895e+002	6568	26	5.706497e+000	0	0	0	0	0	0	6752.52	1	1	50.7771	24.8889
DATA	2215	27	5	0	0	A_04_P074302	ENSOCUT00000011349	6779.55	469.4	1.024379e+002	1.086462e+001	145	23	7.525981e+000	0	0	0	0	0	0	96.6867	1	1	50.4627	22.975
DATA	2216	27	6	0	0	A_04_P023491	XM_002716736	6805	469.455	6.357069e+004	6.357070e+003	59656	22	7.241113e+000	0	0	0	0	0	0	60230.2	1	1	55.8519	22.9394
DATA	2217	27	7	0	0	A_04_P036567	ENSOCUT00000014514	6830.42	469.427	3.607197e+000	3.603208e+000	50	24	6.809228e+000	0	0	0	0	0	0	2.47218	0	0	57.5363	25.0323
DATA	2218	27	8	0	0	A_04_P056680	ENSOCUT00000017444	6855.58	469.427	8.158302e+004	8.158302e+003	78250	23	8.381454e+000	0	0	0	0	0	0	77809.7	1	1	57.5363	24.0345
DATA	2219	27	9	0	0	A_04_P023125	EB376956	6881.42	469.427	3.786748e+001	5.205616e+000	83	23	7.444619e+000	0	0	0	0	0	0	36.2226	1	1	65	22.8788
DATA	2220	27	10	0	1	RC10	RC10	6906.58	469.427	3.575949e+000	3.562682e+000	40.5	25	8.502614e+000	0	0	0	0	0	0	-8.54333	0	0	65	25.3611
DATA	2221	27	11	0	0	A_04_P024668	EB375364	6931.89	469.5	2.793200e+002	2.815722e+001	298	26	9.691354e+000	0	0	0	0	0	0	268.522	1	1	56.9804	26.7879
DATA	2222	27	12	0	0	A_04_P040262	ENSOCUT00000010940	6957.42	469.427	3.559833e+000	3.546625e+000	43	23	6.140033e+000	0	0	0	0	0	0	-5.44489	0	0	57.5363	23
DATA	2223	27	13	0	0	A_04_P041752	ENSOCUT00000007814	6982.65	469.768	1.097981e+002	1.153628e+001	154	26	7.347438e+000	0	0	0	0	0	0	105.986	1	1	51.0895	25.7879
DATA	2224	27	14	0	0	A_04_P092864	NM_001171324	7008.33	469.5	2.174973e+005	2.174973e+004	205230	27.5	9.192013e+000	0	0	0	0	0	0	210298	1	1	57.5363	27.3
DATA	2225	27	15	0	0	A_04_P083929	ENSOCUT00000005333	7033.5	469.5	3.243511e+002	3.262648e+001	365	24.5	7.045814e+000	0	0	0	0	0	0	314.081	1	1	57.5363	23.4118
DATA	2226	27	16	0	0	A_04_P085724	ENSOCUT00000000897	7058.7	469.987	1.245232e+003	1.245730e+002	1215	21.5	6.041396e+000	0	0	0	0	0	0	1207.46	1	1	49.5074	21.5385
DATA	2227	27	17	0	0	A_04_P091492	ENSOCUT00000015990	7083.79	469.803	4.461665e+002	4.475528e+001	481	22	6.046658e+000	0	0	0	0	0	0	433.108	1	1	48.8603	23.3
DATA	2228	27	18	0	0	A_04_P026032	EB373838	7109.58	469.573	4.076944e+000	3.540048e+000	53.5	23	6.057408e+000	0	0	0	0	0	0	3.96138	1	0	57.5363	23.4054
DATA	2229	27	19	0	0	A_04_P054253	ENSOCUT00000007134	7135.11	469.5	4.108846e+002	4.123842e+001	451	25	5.567934e+000	0	0	0	0	0	0	399.56	1	1	56.9804	23.7576
DATA	2230	27	20	0	0	A_04_P014486	AY171682	7160.5	470.429	2.042948e+003	2.043250e+002	2035	26	6.851732e+000	0	0	0	0	0	0	1988.26	1	1	46.5243	25.7097
DATA	2231	27	21	0	0	A_04_P052888	ENSOCUT00000005011	7185.7	469.987	2.191702e+003	2.191983e+002	2166.5	22	6.832082e+000	0	0	0	0	0	0	2134.03	1	1	49.5074	23.9655
DATA	2232	27	22	0	1	RC5	RC5	7211.42	469.573	3.520981e+000	3.507918e+000	42	23	5.823229e+000	0	0	0	0	0	0	-6.72951	0	0	65	23.92
DATA	2233	27	23	0	0	A_04_P056669	ENSOCUT00000007903	7236.49	470.348	3.423801e+004	3.423803e+003	33683	26.5	6.992413e+000	0	0	0	0	0	0	33362.8	1	1	45.835	26.4231
DATA	2234	27	24	0	0	A_04_P051262	ENSOCUT00000005854	7261.79	470.315	1.229794e+003	1.230294e+002	1226	28	6.147245e+000	0	0	0	0	0	0	1198.58	1	1	47.5395	28.3333
DATA	2235	27	25	0	0	A_04_P018818	EB384101	7287.34	470.38	2.202103e+003	2.202382e+002	2153.5	25	7.286701e+000	0	0	0	0	0	0	2146.45	1	1	47.5395	24.6579
DATA	2236	27	26	0	0	A_04_P050449	A_04_P050449	7312.5	470.273	5.926011e+002	5.936370e+001	629	24	6.325650e+000	0	0	0	0	0	0	577.62	1	1	46.5243	23.5769
DATA	2237	27	27	0	0	A_04_P024035	A_04_P024035	7338.42	469.573	3.519138e+000	3.518987e+000	54	24	5.256129e+000	0	0	0	0	0	0	2.93434	0	0	57.5363	22.4242
DATA	2238	27	28	0	0	A_04_P064159	ENSOCUT00000000770	7363.63	470.395	1.287800e+004	1.287805e+003	12754	24	6.204989e+000	0	0	0	0	0	0	12549.9	1	1	48.2044	24.2424
DATA	2239	27	29	0	0	A_04_P067308	ENSOCUT00000004376	7389.32	470.306	1.740142e+001	3.914930e+000	66	25.5	5.718011e+000	0	0	0	0	0	0	16.9543	1	0	47.5395	26
DATA	2240	27	30	66	-1	(-)3xSLv1	NegativeControl	7414.5	469.648	3.521312e+000	3.508247e+000	41	26	7.985564e+000	0	0	0	0	0	0	-7.96063	0	0	57.5363	26
DATA	2241	27	31	0	0	A_04_P085343	ENSOCUT00000014160	7439.57	470.413	1.324931e+003	1.325396e+002	1344.5	24	5.469613e+000	0	0	0	0	0	0	1290.14	1	1	48.2044	23.4
DATA	2242	27	32	0	0	A_04_P013151	AJ000651	7465.15	470.068	6.183159e+000	3.564495e+000	55	25	8.607890e+000	0	0	0	0	0	0	6.01822	1	0	44.0646	26.0313
DATA	2243	27	33	0	0	A_04_P080937	ENSOCUT00000013076	7490.6	470.292	1.383494e+002	1.427369e+001	180	23	5.663599e+000	0	0	0	0	0	0	134.608	1	1	47.8731	23.1724
DATA	2244	27	34	0	0	A_04_P009911	DN885863	7516	470	1.623382e+001	3.870450e+000	66	23	6.876246e+000	0	0	0	0	0	0	15.7869	1	0	54.9904	22.6
DATA	2245	27	35	0	0	A_04_P040250	ENSOCUT00000014232	7541.3	470.1	2.301189e+003	2.301458e+002	2281	24	5.545439e+000	0	0	0	0	0	0	2236.79	1	1	47.2035	23.7576
DATA	2246	27	36	0	0	A_04_P097508	ENSOCUT00000014667	7566.49	470.136	2.476822e+004	2.476824e+003	24717.5	24	5.162149e+000	0	0	0	0	0	0	24062.9	1	1	45.4864	23.1724
DATA	2247	27	37	0	0	A_04_P026554	EB373281	7592.24	470.889	1.672983e+001	3.895951e+000	67	24	6.741376e+000	0	0	0	0	0	0	16.2465	1	0	47.8731	24.7
DATA	2248	27	38	0	0	A_04_P078182	ENSOCUT00000001034	7617.5	470.352	3.997817e+001	5.327101e+000	87	24	6.162521e+000	0	0	0	0	0	0	38.7983	1	1	57.5363	23.32
DATA	2249	27	39	0	0	A_04_P095038	ENSOCUT00000014551	7642.6	470.156	1.135896e+004	1.135901e+003	10823.5	24	8.603757e+000	0	0	0	0	0	0	11017.1	1	1	49.8279	25.1034
DATA	2250	27	40	0	0	A_04_P029974	ENSOCUT00000013388	7668.32	470.608	1.690313e+004	1.690316e+003	16404	25	9.422347e+000	0	0	0	0	0	0	16385.7	1	1	48.5334	24.3704
DATA	2251	27	41	0	0	A_04_P033174	ENSOCUT00000009766	7693.56	470.4	4.239129e+003	4.239276e+002	4136.5	25	1.060962e+001	0	0	0	0	0	0	4106.76	1	1	50.7771	26.1111
DATA	2252	27	42	0	0	A_04_P014158	D17418	7719.42	470.427	3.962677e+001	5.306384e+000	86	28	1.530261e+001	0	0	0	0	1	0	38.3654	1	1	57.5363	31.5217
DATA	2253	27	43	0	0	A_04_P045842	ENSOCUT00000013618	7744.58	470.427	1.880457e+003	1.880789e+002	1853	27	1.115534e+001	0	0	0	0	0	0	1819.47	1	1	65	27.8182
DATA	2254	27	44	0	0	A_04_P057133	ENSOCUT00000012437	7769.46	470.372	4.608085e+001	5.806946e+000	94	22	5.658579e+000	0	0	0	0	0	0	44.5582	1	1	49.8279	21.9268
DATA	2255	27	45	0	0	A_04_P012563	CU465273	7795.46	470.556	7.774672e+000	3.620277e+000	56	22.5	7.420594e+000	0	0	0	0	0	0	7.51302	1	0	48.5334	23.25
DATA	2256	27	46	0	0	A_04_P019990	EB380063	7820.58	470.427	3.551339e+000	3.538164e+000	46	23	7.720874e+000	0	0	0	0	0	0	-4.0989	0	0	57.5363	23.5313
DATA	2257	27	47	0	0	A_04_P097257	ENSOCUT00000004473	7845.88	470.649	2.334373e+003	2.334641e+002	2272	23	6.476502e+000	0	0	0	0	0	0	2252.91	1	1	49.8279	23.5152
DATA	2258	27	48	0	0	A_04_P039467	ENSOCUT00000011179	7871.58	471.099	2.933822e+002	2.955132e+001	336	21	6.545638e+000	0	0	0	0	0	0	282.972	1	1	47.8731	22.4857
DATA	2259	27	49	0	0	A_04_P028378	XM_002708010	7896.89	470.5	1.612703e+005	1.612703e+004	156819	23	9.094264e+000	0	0	0	0	0	0	155428	1	1	56.9804	24.4375
DATA	2260	27	50	0	0	A_04_P014708	AY171825	7922.36	471.18	6.703440e+003	6.703534e+002	6539	28	8.868620e+000	0	0	0	0	0	0	6456.81	1	1	44.0646	26.963
DATA	2261	27	51	0	0	A_04_P091427	ENSOCUT00000009958	7947.67	470.5	3.563397e+000	3.550176e+000	49	22	8.206017e+000	0	0	0	0	0	0	-0.47089	0	0	57.5363	24.875
DATA	2262	27	52	0	0	A_04_P095048	XM_002714238	7973.33	470.5	5.895309e+000	3.601326e+000	54	24	8.666212e+000	0	0	0	0	0	0	5.66975	1	0	65	25.3548
DATA	2263	27	53	0	0	A_04_P014358	ENSOCUT00000009352	7998.84	470.951	3.568361e+000	3.555122e+000	45	24	9.459799e+000	0	0	0	0	0	0	-4.25194	0	0	50.7771	24.3659
DATA	2264	27	54	0	0	A_04_P052853	XM_002711704	8023.65	470.802	7.492640e+002	7.501082e+001	768	23	9.322491e+000	0	0	0	0	0	0	719.57	1	1	50.7771	25.7037
DATA	2265	27	55	0	0	A_04_P089332	ENSOCUT00000007656	8049.75	470.975	2.112054e+001	4.139855e+000	67	24	6.919320e+000	0	0	0	0	0	0	20.2678	1	1	49.8279	23.6071
DATA	2266	27	56	0	0	A_04_P042349	A_04_P042349	8074.96	470.819	9.617845e+000	3.690998e+000	56	25	7.008088e+000	0	0	0	0	0	0	9.22198	1	0	46.8651	24.5517
DATA	2267	27	57	0	0	A_04_P083712	ENSOCUT00000007450	8100.11	471.273	1.643604e+003	1.643991e+002	1611	25	6.630169e+000	0	0	0	0	0	0	1574.76	1	1	45.835	24.3226
DATA	2268	27	58	0	0	A_04_P034972	A_04_P034972	8125.5	470.648	2.538319e+001	4.380096e+000	72.5	22	6.342074e+000	0	0	0	0	0	0	24.2966	1	1	57.5363	23.6842
DATA	2269	27	59	0	0	A_04_P099524	ENSOCUT00000006475	8151	470.545	2.315844e+002	2.343244e+001	257	21.5	5.740262e+000	0	0	0	0	0	0	221.466	1	1	55.8519	22.2188
DATA	2270	27	60	0	0	A_04_P028958	ENSOCUT00000003417	8176.3	470.948	7.946528e+002	7.954571e+001	799	21	6.234689e+000	0	0	0	0	0	0	759.253	1	1	49.1849	23.2632
DATA	2271	27	61	0	0	A_04_P015576	AY171780	8201.58	470.573	4.105705e+002	4.121283e+001	437	27.5	7.273239e+000	0	0	0	0	0	0	391.867	1	1	57.5363	27.5
DATA	2272	27	62	0	0	A_04_P037070	XM_002718029	8227.09	470.614	3.597041e+000	3.594857e+000	50	24.5	5.530376e+000	0	0	0	0	0	0	2.69871	0	0	57.259	23.3667
DATA	2273	27	63	0	0	A_04_P031575	AF090363	8252.5	470.648	3.601079e+000	3.591408e+000	48	25	8.776113e+000	0	0	0	0	0	0	1.54992	0	0	57.5363	25.4571
DATA	2274	27	64	0	0	A_04_P084053	ENSOCUT00000002367	8277.99	471.487	2.222092e+003	2.222382e+002	2161.5	24.5	7.838043e+000	0	0	0	0	0	0	2113.94	1	1	48.2044	25.7778
DATA	2275	27	65	0	0	A_04_P083352	ENSOCUT00000003634	8303.5	470.648	4.258779e+000	3.621758e+000	51.5	26	7.188883e+000	0	0	0	0	0	0	4.04586	1	0	57.5363	24.6765
DATA	2276	27	66	0	0	A_04_P010082	EB377764	8328.37	471.265	7.211724e+003	7.211814e+002	6678	25	6.611955e+000	0	0	0	0	0	0	6842.61	1	1	46.5243	24.1111
DATA	2277	27	67	0	0	A_04_P011151	ENSOCUT00000026127	8354.15	471.203	1.726459e+004	1.726463e+003	16327	23	6.551788e+000	0	0	0	0	0	0	16356.7	1	1	46.1809	25.1852
DATA	2278	27	68	0	0	A_04_P052393	ENSOCUT00000015394	8379.44	471.027	6.305076e+003	6.305180e+002	5875	22.5	7.761140e+000	0	0	0	0	0	0	5964.12	1	1	48.5334	22.6471
DATA	2279	27	69	0	0	A_04_P007851	DN888600	8404.73	471.219	2.054853e+004	2.054856e+003	18798	22	5.892510e+000	0	0	0	0	0	0	19405.6	1	1	48.2044	21.6897
DATA	2280	27	70	0	0	A_04_P007229	DN889207	8430.71	471.385	3.638094e+000	3.624597e+000	47	24	6.162816e+000	0	0	0	0	0	0	-1.29163	0	0	50.4627	24.1379
DATA	2281	27	71	0	0	A_04_P089361	ENSOCUT00000003339	8455.63	471.271	2.418399e+002	2.445512e+001	273	24	6.508811e+000	0	0	0	0	0	0	227.545	1	1	47.5395	24.2692
DATA	2282	27	72	0	0	A_04_P027126	A_04_P027126	8481.09	471.386	1.872905e+001	4.092604e+000	64	23	7.158480e+000	0	0	0	0	0	0	17.586	1	1	57.259	23.3793
DATA	2283	27	73	0	0	A_04_P040487	ENSOCUT00000008989	8506.5	471.352	3.660537e+000	3.665005e+000	49	23	5.185951e+000	0	0	0	0	0	0	3.40357	0	0	57.5363	23.5862
DATA	2284	27	74	0	0	A_04_P008317	DN888049	8531.58	471.427	6.221569e+005	6.221569e+004	582123	30	3.050026e+001	0	0	1	0	1	0	581542	1	1	57.5363	42.8846
DATA	2285	27	75	0	0	A_04_P005672	DN890718	8557.42	471.427	2.652035e+001	4.523796e+000	72	19.5	5.862556e+000	0	0	0	0	0	0	24.7252	1	1	57.5363	21.25
DATA	2286	27	76	0	0	A_04_P090318	ENSOCUT00000001516	8582.52	471.384	3.864494e+002	3.881927e+001	414	23	6.244654e+000	0	0	0	0	0	0	359.321	1	1	48.5334	22.9355
DATA	2287	27	77	0	0	A_04_P035977	A_04_P035977	8608	471.524	1.534239e+002	1.577883e+001	186	22.5	4.690416e+000	0	0	0	0	0	0	142.239	1	1	51.0895	22
DATA	2288	27	78	0	0	A_04_P003511	NM_001082335	8633.42	471.427	3.710825e+000	3.712735e+000	46	21	5.032328e+000	0	0	0	0	0	0	3.15001	0	0	57.5363	21.1892
DATA	2289	27	79	0	0	A_04_P025977	A_04_P025977	8658.58	471.427	4.972952e+001	6.203975e+000	91.5	24	6.300994e+000	0	0	0	0	0	0	45.808	1	1	57.5363	22.9429
DATA	2290	27	80	0	0	A_04_P008452	DN887873	8684.42	471.427	1.175115e+001	3.903901e+000	54	23	6.305660e+000	0	0	0	0	0	0	10.7852	1	0	57.5363	21.3429
DATA	2291	27	81	0	0	A_04_P041637	ENSOCUT00000010411	8709.73	471.592	3.725869e+003	3.726056e+002	3381	23	7.471951e+000	0	0	0	0	0	0	3406.63	1	1	47.8731	22.4828
DATA	2292	27	82	0	0	A_04_P024661	EB375369	8735.18	471.662	3.457258e+004	3.457260e+003	31424	23	7.145780e+000	0	0	0	0	0	0	31481.4	1	1	49.1849	24.3929
DATA	2293	27	83	0	0	A_04_P090287	A_04_P090287	8760.5	471.5	1.212167e+001	3.958869e+000	54	25	7.796193e+000	0	0	0	0	0	0	10.9898	1	0	65	23.3704
DATA	2294	27	84	66	1	DarkCorner	DarkCorner	8785.67	471.5	3.800232e+000	3.786133e+000	40	24	4.765434e+000	0	0	0	0	0	0	-4.29266	0	0	57.5363	24.931
DATA	2295	27	85	66	1	DarkCorner	DarkCorner	8811.16	471.941	3.819045e+000	3.804876e+000	44	22	6.005181e+000	0	0	0	0	0	0	-0.209962	0	0	46.8651	22.7073
DATA	2296	28	1	66	1	DarkCorner	DarkCorner	6690.88	476.824	3.687827e+000	3.674145e+000	42	22.5	8.906176e+000	0	0	0	0	0	0	-4.60889	0	0	47.8731	22.4048
DATA	2297	28	2	0	0	A_04_P018051	A_04_P018051	6716.11	476.5	8.466991e+001	9.222627e+000	119.5	20.5	6.511699e+000	0	0	0	0	0	0	79.1289	1	1	65	20.2813
DATA	2298	28	3	0	0	A_04_P051852	ENSOCUT00000011306	6741.29	476.918	1.303867e+004	1.303872e+003	11890	23.5	7.006041e+000	0	0	0	0	0	0	12242.3	1	1	48.2044	21.7308
DATA	2299	28	4	0	0	A_04_P080645	ENSOCUT00000015249	6766.67	476.5	1.566525e+001	3.947823e+000	63	24	8.309456e+000	0	0	0	0	0	0	14.7708	1	0	65	22.8
DATA	2300	28	5	0	0	A_04_P029271	ENSOCUT00000001757	6792.33	476.5	4.149279e+001	5.499388e+000	83.5	23	8.129591e+000	0	0	0	0	0	0	39.2804	1	1	57.5363	21.9024
DATA	2301	28	6	0	0	A_04_P075549	ENSOCUT00000012095	6817.27	477.261	1.074069e+004	1.074075e+003	10291	21	6.588646e+000	0	0	0	0	0	0	10205.5	1	1	46.8651	22.1111
DATA	2302	28	7	0	0	A_04_P067573	ENSOCUT00000011971	6843.11	476.5	2.499451e+001	4.369661e+000	71.5	22	7.329003e+000	0	0	0	0	0	0	23.8271	1	1	56.9804	23.8571
DATA	2303	28	8	0	0	A_04_P012517	A_04_P012517	6868.5	476.5	4.895386e+001	6.060826e+000	92	24	8.732492e+000	0	0	0	0	0	0	46.8094	1	1	65	24.1795
DATA	2304	28	9	0	0	A_04_P014801	AY171873	6893.8	477.362	4.952600e+004	4.952601e+003	48433	25	7.762209e+000	0	0	0	0	0	0	47493.3	1	1	46.5243	25.4242
DATA	2305	28	10	0	0	A_04_P062282	ENSOCUT00000024162	6919.42	476.573	7.037484e+000	3.623476e+000	55	23.5	7.450371e+000	0	0	0	0	0	0	6.76493	1	0	57.5363	23.3529
DATA	2306	28	11	0	0	A_04_P069393	ENSOCUT00000013323	6944.58	476.573	2.467466e+005	2.467466e+004	237744	34	1.614074e+001	0	0	0	0	1	0	237722	1	1	57.5363	34.76
DATA	2307	28	12	0	0	A_04_P041940	A_04_P041940	6969.71	476.837	4.787601e+003	4.787732e+002	4598	22.5	6.290041e+000	0	0	0	0	0	0	4621.95	1	1	50.1463	23.2692
DATA	2308	28	13	0	0	A_04_P057537	ENSOCUT00000013622	6995.42	476.573	6.747270e+001	7.616252e+000	110	26	7.622609e+000	0	0	0	0	0	0	65.255	1	1	57.5363	25.6667
DATA	2309	28	14	0	0	A_04_P024532	ENSOCUT00000002892	7020.58	476.573	3.646455e+003	3.646625e+002	3510.5	25	7.091458e+000	0	0	0	0	0	0	3532.21	1	1	57.5363	24.1176
DATA	2310	28	15	0	0	A_04_P054771	A_04_P054771	7046.42	476.573	3.535403e+000	3.528480e+000	51.5	22	5.798707e+000	0	0	0	0	0	0	2.02723	0	0	65	23
DATA	2311	28	16	0	0	A_04_P043922	ENSOCUT00000011508	7071.61	477.079	1.294633e+002	1.341573e+001	174.5	23	6.887912e+000	0	0	0	0	0	0	125.749	1	1	49.1849	23.12
DATA	2312	28	17	0	0	A_04_P006277	ENSOCUT00000000472	7097.07	477.437	4.839575e+003	4.839703e+002	4690	22.5	5.443929e+000	0	0	0	0	0	0	4705.95	1	1	47.2035	23
DATA	2313	28	18	0	0	A_04_P094583	ENSOCUT00000007762	7122.7	477.274	2.538504e+002	2.562666e+001	291	25	7.776254e+000	0	0	0	0	0	0	247.058	1	1	47.5395	25.5526
DATA	2314	28	19	0	0	A_04_P057252	ENSOCUT00000004355	7147.58	476.573	3.767363e+005	3.767363e+004	368866	27	1.161651e+001	0	0	0	0	0	0	366883	1	1	57.5363	28.12
DATA	2315	28	20	0	0	A_04_P055532	ENSOCUT00000013602	7173.42	476.573	4.108519e+004	4.108521e+003	41156.5	25	6.949554e+000	0	0	0	0	0	0	40035.4	1	1	57.5363	25
DATA	2316	28	21	0	0	A_04_P075412	ENSOCUT00000014526	7198.5	476.648	3.517774e+000	3.504798e+000	51	23.5	6.900691e+000	0	0	0	0	0	0	0.223294	0	0	57.5363	24.3667
DATA	2317	28	22	0	0	A_04_P077552	ENSOCUT00000015167	7224	476.681	1.437416e+005	1.437416e+004	140344	24	7.882990e+000	0	0	0	0	0	0	140187	1	1	58.0869	24.6923
DATA	2318	28	23	0	0	A_04_P069709	ENSOCUT00000001176	7249.1	477.269	1.685985e+003	1.686349e+002	1627.5	28	7.810185e+000	0	1	0	0	0	0	1644.85	1	1	40.2912	28.0313
DATA	2319	28	24	0	0	A_04_P028831	ENSOCUT00000031877	7274.8	477.216	1.973532e+003	1.973842e+002	1988.5	28	6.122407e+000	0	0	0	0	0	0	1925.65	1	1	47.8731	26.75
DATA	2320	28	25	0	0	A_04_P019979	EB380073	7300.44	477.411	7.968847e+002	7.976536e+001	809	25	7.180389e+000	0	0	0	0	0	0	777.618	1	1	47.5395	25.0286
DATA	2321	28	26	0	0	A_04_P053214	ENSOCUT00000002947	7325.5	477.352	1.449239e+005	1.449239e+004	142545	24	5.732115e+000	0	0	0	0	0	0	141414	1	1	57.5363	22.2857
DATA	2322	28	27	0	0	A_04_P071342	ENSOCUT00000017265	7350.79	477.493	1.071402e+003	1.071974e+002	1085.5	25	4.679858e+000	0	0	0	0	0	0	1045.37	1	1	47.5395	24.0882
DATA	2323	28	28	0	0	A_04_P084512	ENSOCUT00000002245	7376.5	477.352	1.335819e+002	1.380977e+001	181	23	6.807841e+000	0	0	0	0	0	0	130.31	1	1	57.5363	23.3235
DATA	2324	28	29	0	0	A_04_P013651	ENSOCUT00000023108	7401.62	477.633	7.974650e+002	7.982341e+001	833	29.5	4.466286e+000	0	0	0	0	0	0	777.778	1	1	50.7771	29.2222
DATA	2325	28	30	0	0	A_04_P102596	ENSOCUT00000012928	7427.37	477.404	8.580962e+000	3.608014e+000	57.5	24	7.545494e+000	0	0	0	0	0	0	8.36629	1	0	57.8122	25.6296
DATA	2326	28	31	0	0	A_04_P031466	A_04_P031466	7452.5	477.352	3.518784e+000	3.516299e+000	53	24	7.304092e+000	0	0	0	0	0	0	2.65533	0	0	57.5363	24.2759
DATA	2327	28	32	0	0	A_04_P091597	A_04_P091597	7478.2	477.387	2.430423e+001	4.266940e+000	75.5	23	5.289439e+000	0	0	0	0	0	0	23.6785	1	1	49.1849	23.4333
DATA	2328	28	33	0	0	A_04_P017316	DN884555	7503.44	477.671	6.225047e+001	7.145667e+000	115	22	5.590280e+000	0	0	0	0	0	0	60.6243	1	1	50.1463	21.5862
DATA	2329	28	34	0	0	A_04_P000772	NM_001082098	7528.55	477.256	3.523401e+000	3.510676e+000	49	24	6.250079e+000	0	0	0	0	0	0	0.480202	0	0	51.4001	24.7857
DATA	2330	28	35	0	0	A_04_P034548	ENSOCUT00000002597	7554.33	477.5	1.178193e+002	1.229422e+001	166	25	6.203077e+000	0	0	0	0	0	0	114.627	1	1	57.5363	24.0667
DATA	2331	28	36	0	0	A_04_P080627	ENSOCUT00000000988	7579.24	478.061	1.028461e+003	1.029061e+002	1004	25	6.847770e+000	0	0	0	0	0	0	1000.16	1	1	45.835	26.7333
DATA	2332	28	37	0	0	A_04_P056351	A_04_P056351	7604.95	477.651	2.221352e+001	4.158648e+000	69	24	6.528844e+000	0	0	0	0	0	0	21.5889	1	1	45.1352	24.3226
DATA	2333	28	38	0	0	A_04_P063452	ENSOCUT00000008855	7630.42	477.427	7.113018e+001	7.935364e+000	116.5	25	5.331354e+000	0	0	0	0	0	0	69.0881	1	1	57.5363	25.44
DATA	2334	28	39	0	0	A_04_P077958	ENSOCUT00000004517	7655.58	477.427	2.053050e+001	4.074851e+000	72	24	7.964844e+000	0	0	0	0	0	0	19.9295	1	1	65	23.1481
DATA	2335	28	40	0	0	A_04_P021461	ENSOCUT00000000480	7681.11	477.5	1.887916e+002	1.920487e+001	232	27	9.618230e+000	0	0	0	0	0	0	183.156	1	1	65	26.8
DATA	2336	28	41	0	0	A_04_P023078	EB377014	7706.5	477.5	3.359116e+005	3.359116e+004	324918	25	1.197400e+001	0	0	0	0	0	0	325684	1	1	57.5363	26.72
DATA	2337	28	42	0	0	A_04_P004423	ENSOCUT00000003581	7731.89	477.5	5.206656e+005	5.206656e+004	507109	31	2.208925e+001	0	0	1	0	1	0	504497	1	1	56.9804	36.75
DATA	2338	28	43	0	0	A_04_P087988	ENSOCUT00000016266	7756.9	477.744	4.134472e+001	5.435385e+000	90.5	23	6.852953e+000	0	0	0	0	0	0	40.0373	1	1	49.8279	23
DATA	2339	28	44	0	0	A_04_P042584	A_04_P042584	7782.97	477.959	7.372358e+000	3.606761e+000	57	23	5.510875e+000	0	0	0	0	0	0	7.13474	1	0	46.8651	23.5714
DATA	2340	28	45	0	0	A_04_P011907	A_04_P011907	7808.11	478.127	1.052485e+002	1.110194e+001	153	25	6.666146e+000	0	0	0	0	0	0	101.793	1	1	46.8651	25
DATA	2341	28	46	0	0	A_04_P039184	ENSOCUT00000005678	7833.44	478.232	6.324703e+002	6.334575e+001	663	25	5.928557e+000	0	0	0	0	0	0	611.313	1	1	46.8651	25.1724
DATA	2342	28	47	0	0	A_04_P057858	A_04_P057858	7858.67	477.5	6.902767e+001	7.756571e+000	117	21.5	4.931252e+000	0	0	0	0	0	0	66.6667	1	1	57.5363	22.6
DATA	2343	28	48	0	0	A_04_P019318	A_04_P019318	7884.42	477.573	1.363386e+001	3.793675e+000	62	21	8.171922e+000	0	0	0	0	0	0	13.1586	1	0	57.5363	23.0303
DATA	2344	28	49	0	0	A_04_P011661	DN882483	7909.58	477.573	1.865053e+001	4.003586e+000	67	28	9.502280e+000	0	0	0	0	0	0	17.9881	1	1	57.5363	27.28
DATA	2345	28	50	0	0	A_04_P004206	NM_001171013	7935.06	478.373	3.029163e+003	3.029370e+002	2940.5	23.5	7.837891e+000	0	0	0	0	0	0	2919.88	1	1	45.835	25.1071
DATA	2346	28	51	0	0	A_04_P006602	ENSOCUT00000000681	7960.3	478.254	8.643675e+003	8.643748e+002	8167	25	8.325185e+000	0	0	0	0	0	0	8325.76	1	1	45.835	25.6061
DATA	2347	28	52	0	0	A_04_P056458	A_04_P056458	7985.38	478	3.396556e+003	3.396742e+002	3274	24	7.123125e+000	0	0	0	0	0	0	3269.15	1	1	48.5334	24.1034
DATA	2348	28	53	0	0	A_04_P040622	ENSOCUT00000012977	8011.42	477.573	1.715786e+001	3.945538e+000	63	25	8.820140e+000	0	0	0	0	0	0	16.5005	1	0	57.5363	26.2222
DATA	2349	28	54	0	0	A_04_P085780	ENSOCUT00000012886	8036.5	477.648	5.181104e+000	3.593154e+000	52.5	25	6.214544e+000	0	0	0	0	0	0	4.97887	1	0	65	24.5652
DATA	2350	28	55	0	0	A_04_P003596	NM_001082092	8062.03	478.264	5.131345e+000	3.594942e+000	53	25	8.672998e+000	0	0	0	0	0	0	4.92755	1	0	47.2035	25.5357
DATA	2351	28	56	0	0	A_04_P036392	A_04_P036392	8087.5	477.648	2.111169e+001	4.140122e+000	70	23	6.202852e+000	0	0	0	0	0	0	20.2546	1	1	57.5363	22.7586
DATA	2352	28	57	0	0	A_04_P066122	ENSOCUT00000017742	8112.63	477.596	3.542058e+001	5.025090e+000	81	23	7.100752e+000	0	0	0	0	0	0	33.9534	1	1	65	24.0588
DATA	2353	28	58	0	0	A_04_P028994	EC623924	8138.5	478	5.864610e+004	5.864611e+003	56983.5	23	5.857799e+000	0	0	0	0	0	0	56168.8	1	1	54.1152	23.7297
DATA	2354	28	59	0	0	A_04_P019562	ENSOCUT00000001097	8163.46	478.08	2.143493e+003	2.143790e+002	1998	25	6.934476e+000	0	0	0	0	0	0	2051.07	1	1	50.1463	25.2174
DATA	2355	28	60	0	0	A_04_P045727	ENSOCUT00000007589	8188.67	478.377	3.030471e+004	3.030474e+003	30412	26.5	9.502765e+000	0	0	0	0	0	0	28970.8	1	1	46.8651	26.0417
DATA	2356	28	61	0	0	A_04_P042404	A_04_P042404	8214.5	478.352	1.075130e+002	1.133103e+001	142.5	26	6.984383e+000	0	0	0	0	0	0	102.671	1	1	57.5363	26.3333
DATA	2357	28	62	0	0	A_04_P071312	ENSOCUT00000001788	8239.58	478.427	3.928080e+001	5.315942e+000	87.5	24	6.475917e+000	0	0	0	0	0	0	37.4713	1	1	57.5363	23
DATA	2358	28	63	0	0	A_04_P034257	A_04_P034257	8265.42	478.427	3.009042e+001	4.681284e+000	76.5	23	6.768759e+000	0	0	0	0	0	0	28.67	1	1	57.5363	23.6667
DATA	2359	28	64	0	0	A_04_P085183	ENSOCUT00000012369	8290.64	478.582	1.146089e+004	1.146094e+003	10695.5	26	7.721284e+000	0	0	0	0	0	0	10906.6	1	1	53.2255	24.8148
DATA	2360	28	65	0	0	A_04_P079282	ENSOCUT00000010058	8316	478.455	9.247212e+000	3.712319e+000	55.5	24	5.166411e+000	0	0	0	0	0	0	8.78814	1	0	65	23.8929
DATA	2361	28	66	0	0	A_04_P087377	ENSOCUT00000001389	8341.41	478.28	8.580656e+002	8.588207e+001	826	22.5	6.487977e+000	0	0	0	0	0	0	814.291	1	1	48.8603	23.5769
DATA	2362	28	67	0	0	A_04_P057528	A_04_P057528	8366.58	478.427	3.333627e+001	4.910721e+000	78	24	7.415474e+000	0	0	0	0	0	0	31.5887	1	1	57.5363	24.5484
DATA	2363	28	68	0	0	A_04_P027812	A_04_P027812	8392.42	478.427	2.460561e+002	2.486929e+001	268	23.5	6.738109e+000	0	0	0	0	0	0	232.772	1	1	65	23.0714
DATA	2364	28	69	0	0	A_04_P043757	ENSOCUT00000024541	8417.58	478.427	2.992316e+002	3.014110e+001	325	24	7.016755e+000	0	0	0	0	0	0	282.589	1	1	57.5363	23.1212
DATA	2365	28	70	0	0	A_04_P015656	AY171824	8443	478.455	3.638285e+000	3.631978e+000	48	24	7.886662e+000	0	0	0	0	0	0	2.15336	0	0	55.8519	26.7407
DATA	2366	28	71	0	0	A_04_P010031	DN885637	8468.42	478.427	2.763630e+001	4.563937e+000	71.5	23	5.171668e+000	0	0	0	0	0	0	25.9985	1	1	57.5363	23.1154
DATA	2367	28	72	0	0	A_04_P083092	ENSOCUT00000016462	8493.62	478.571	1.302115e+003	1.302623e+002	1215	24	6.112257e+000	0	0	0	0	0	0	1222.36	1	1	49.8279	24.2174
DATA	2368	28	73	0	0	A_04_P037333	ENSOCUT00000009752	8519.33	478.5	1.841642e+003	1.842004e+002	1793	25	6.174834e+000	0	0	0	0	0	0	1724.81	1	1	57.5363	25.1429
DATA	2369	28	74	130	1	(+)eQC-42	EQC	8544.5	478.5	3.670806e+000	3.660036e+000	48	24	2.976228e+001	0	0	1	0	1	0	1.34892	0	0	57.5363	37.6897
DATA	2370	28	75	66	-1	(-)3xSLv1	NegativeControl	8569.89	478.5	3.680525e+000	3.666870e+000	42	22	7.278313e+000	0	0	0	0	0	0	-4.8607	0	0	56.9804	22.4231
DATA	2371	28	76	0	0	A_04_P075767	ENSOCUT00000010248	8595.44	478.833	1.408323e+003	1.408803e+002	1320	23	6.200358e+000	0	0	0	0	0	0	1308.59	1	1	47.8731	23
DATA	2372	28	77	0	0	A_04_P082937	ENSOCUT00000011250	8620.67	478.5	3.377664e+001	5.001330e+000	75	21	6.116516e+000	0	0	0	0	0	0	31.2892	1	1	57.5363	21
DATA	2373	28	78	0	0	A_04_P040750	ENSOCUT00000007476	8645.93	479.16	1.123304e+004	1.123310e+003	10245	24	5.956644e+000	0	0	0	0	0	0	10372.9	1	1	47.5395	23.6333
DATA	2374	28	79	0	0	A_04_P064439	ENSOCUT00000012999	8671.6	479.544	5.615026e+000	3.755264e+000	50	21	6.497018e+000	0	0	0	0	0	0	5.16705	1	0	48.8603	21.7105
DATA	2375	28	80	0	0	A_04_P008361	DN887999	8696.89	478.5	5.324000e+002	5.337031e+001	528	23.5	7.667945e+000	0	0	0	0	0	0	488.063	1	1	56.9804	22.0938
DATA	2376	28	81	0	0	A_04_P082529	ENSOCUT00000000945	8722.42	478.573	2.035091e+002	2.069210e+001	227	25	6.812978e+000	0	0	0	0	0	0	185.819	1	1	57.5363	25.75
DATA	2377	28	82	0	0	A_04_P023076	EB377014	8747.58	478.573	3.662993e+005	3.662993e+004	336528	26	8.935650e+000	0	0	0	0	0	0	333055	1	1	57.5363	27.8696
DATA	2378	28	83	0	0	A_04_P057357	ENSOCUT00000017772	8773.27	479.15	3.352136e+001	5.048463e+000	72	25	6.058249e+000	0	0	0	0	0	0	30.3412	1	1	49.1849	23.9643
DATA	2379	28	84	66	1	DarkCorner	DarkCorner	8798.4	479.262	3.807099e+000	3.792975e+000	38.5	25	4.723916e+000	0	0	0	0	0	0	-5.04531	0	0	49.5074	25.3462
DATA	2380	28	85	66	1	DarkCorner	DarkCorner	8823.86	478.593	3.826969e+000	3.812770e+000	40	20	5.835634e+000	0	0	0	0	0	0	-4.08631	0	0	56.9804	20.2837
DATA	2381	29	1	66	1	DarkCorner	DarkCorner	6678.21	482.903	3.694400e+000	3.680694e+000	42.5	20	7.284502e+000	0	0	0	0	0	0	-3.37718	0	0	47.2035	20.3933
DATA	2382	29	2	66	1	DarkCorner	DarkCorner	6703.42	483.636	3.674986e+000	3.661352e+000	40	20	6.638100e+000	0	0	0	0	0	0	-7.02137	0	0	49.8279	20.0667
DATA	2383	29	3	0	0	A_04_P085007	ENSOCUT00000012840	6728.38	483.756	3.213848e+003	3.214054e+002	3009	22	6.466957e+000	0	0	0	0	0	0	3013.53	1	1	50.1463	20.6923
DATA	2384	29	4	0	0	A_04_P037962	ENSOCUT00000000550	6753.52	484.056	1.114597e+003	1.115187e+002	1087	24.5	8.337861e+000	0	0	0	0	0	0	1049.81	1	1	48.2044	22.9583
DATA	2385	29	5	0	0	A_04_P008556	DN887776	6779.34	484.38	1.665907e+003	1.666298e+002	1588	20.5	8.228970e+000	0	0	0	0	0	0	1575.75	1	1	47.5395	20.8696
DATA	2386	29	6	0	0	A_04_P047397	A_04_P047397	6804.91	483.614	3.612306e+000	3.598904e+000	42	20.5	6.763211e+000	0	0	0	0	0	0	-3.47413	0	0	57.259	20.95
DATA	2387	29	7	0	0	A_04_P021816	A_04_P021816	6830.5	483.648	5.852998e+000	3.633720e+000	55	21	5.662392e+000	0	0	0	0	0	0	5.57644	1	0	65	21.2963
DATA	2388	29	8	0	0	A_04_P085441	ENSOCUT00000013870	6855.5	484	4.794974e+003	4.795107e+002	4648.5	23.5	8.814891e+000	0	0	0	0	0	0	4583.01	1	1	48.5334	24.4333
DATA	2389	29	9	0	0	A_04_P040398	ENSOCUT00000024377	6881.39	483.931	4.855003e+001	6.022898e+000	95	20.5	7.812637e+000	0	0	0	0	0	0	46.5411	1	1	65	21.8611
DATA	2390	29	10	0	0	A_04_P055327	ENSOCUT00000005396	6906.5	484	3.568216e+000	3.554978e+000	46	25	8.035197e+000	0	0	0	0	0	0	-3.12411	0	0	54.1152	24.4242
DATA	2391	29	11	66	-1	(-)3xSLv1	NegativeControl	6932	484.319	3.559507e+000	3.546301e+000	43	25	9.613946e+000	0	0	0	0	0	0	-6.70408	0	0	58.0869	25.8065
DATA	2392	29	12	0	0	A_04_P096556	A_04_P096556	6957.5	484.352	3.551826e+000	3.538649e+000	48	32	1.566716e+001	0	0	0	0	1	0	-1.05709	0	0	57.5363	35.28
DATA	2393	29	13	0	0	A_04_P023441	EB376618	6982.71	484.525	4.827573e+001	5.981571e+000	93	21	6.956724e+000	0	0	0	0	0	0	46.7038	1	1	50.7771	23.3704
DATA	2394	29	14	0	0	A_04_P034819	A_04_P034819	7008.01	484.449	7.441705e+002	7.450053e+001	775	20	8.538280e+000	0	0	0	0	0	0	721.158	1	1	49.8279	21.4688
DATA	2395	29	15	0	0	A_04_P100348	ENSOCUT00000007449	7033.52	484.593	1.218175e+003	1.218683e+002	1220	23	6.378292e+000	0	0	0	0	0	0	1182.32	1	1	52.9257	22.3696
DATA	2396	29	16	0	0	A_04_P056459	A_04_P056459	7058.82	484.632	7.345303e+002	7.353712e+001	776	21	7.481010e+000	0	0	0	0	0	0	713.852	1	1	49.5074	20.4138
DATA	2397	29	17	0	0	A_04_P078760	A_04_P078760	7084.42	484.427	4.875345e+000	3.545537e+000	54	20	5.650768e+000	0	0	0	0	0	0	4.7434	1	0	57.5363	20.7419
DATA	2398	29	18	0	0	A_04_P027274	EB376678	7109.58	484.427	5.337218e+001	6.387112e+000	100	25	6.219111e+000	0	0	0	0	0	0	51.978	1	1	57.5363	24.9655
DATA	2399	29	19	0	0	A_04_P079673	ENSOCUT00000016666	7135	484.455	4.820480e+002	4.833210e+001	527.5	26.5	8.384510e+000	0	0	0	0	0	0	469.845	1	1	65	26.1
DATA	2400	29	20	0	0	A_04_P074402	ENSOCUT00000000778	7160.42	484.427	1.100027e+002	1.154462e+001	156	23.5	7.899464e+000	0	0	0	0	0	0	107.29	1	1	65	24.8077
DATA	2401	29	21	0	0	A_04_P069246	ENSOCUT00000010936	7185.67	484.5	4.042556e+002	4.057690e+001	442.5	22	6.190096e+000	0	0	0	0	0	0	394.506	1	1	57.5363	22.5294
DATA	2402	29	22	0	0	A_04_P025286	ENSOCUT00000027627	7211.42	484.427	1.172168e+003	1.172690e+002	1196	22.5	5.735552e+000	0	0	0	0	0	0	1144.37	1	1	57.5363	22
DATA	2403	29	23	0	0	A_04_P065796	ENSOCUT00000010937	7236.58	484.427	3.511780e+000	3.498751e+000	48	24	1.053296e+001	0	0	0	0	0	0	-2.44996	0	0	57.5363	26.12
DATA	2404	29	24	0	0	A_04_P091178	ENSOCUT00000013421	7261.84	484.882	2.999102e+004	2.999104e+003	30338	28.5	6.690044e+000	0	0	0	0	0	0	29296.6	1	1	46.5243	27.9706
DATA	2405	29	25	0	0	A_04_P032902	CU465472	7287.07	484.838	5.017700e+001	6.116342e+000	96.5	26	6.358298e+000	0	0	0	0	0	0	49.0198	1	1	47.8731	24.1935
DATA	2406	29	26	0	0	A_04_P007138	A_04_P007138	7312.67	484.5	2.412177e+001	4.248749e+000	73	24	6.407452e+000	0	0	0	0	0	0	23.5646	1	1	57.5363	22.9063
DATA	2407	29	27	0	0	A_04_P088609	XM_002714462	7337.85	484.722	8.810629e+002	8.817569e+001	880.5	24.5	5.266679e+000	0	0	0	0	0	0	860.683	1	1	50.1463	22.9375
DATA	2408	29	28	0	0	A_04_P031220	A_04_P031220	7363.5	484.5	3.511371e+000	3.498344e+000	48.5	24	5.814245e+000	0	0	0	0	0	0	-1.60834	0	0	57.5363	24.4688
DATA	2409	29	29	0	0	A_04_P092593	ENSOCUT00000004512	7389.11	484.5	8.714106e+000	3.605957e+000	59.5	23.5	7.723650e+000	0	0	0	0	0	0	8.50923	1	0	56.9804	22.6071
DATA	2410	29	30	0	0	A_04_P050592	ENSOCUT00000003209	7414.42	485.176	1.346328e+001	3.749688e+000	64	29	6.456562e+000	0	0	0	0	0	0	13.1446	1	0	48.5334	28.5172
DATA	2411	29	31	0	0	A_04_P052281	ENSOCUT00000004683	7439.69	484.889	6.078147e+000	3.553307e+000	54	24	7.537241e+000	0	0	0	0	0	0	5.9321	1	0	47.8731	24.32
DATA	2412	29	32	0	0	A_04_P044234	A_04_P044234	7465.12	484.974	4.122528e+001	5.409306e+000	92	23	4.932883e+000	0	0	0	0	0	0	40.2203	1	1	48.2044	22.4444
DATA	2413	29	33	0	0	A_04_P076055	ENSOCUT00000015347	7490.44	484.973	7.299776e+001	8.097051e+000	120	22	5.991212e+000	0	0	0	0	0	0	71.1888	1	1	48.5334	21.8065
DATA	2414	29	34	0	0	A_04_P078442	A_04_P078442	7516.09	484.822	7.675102e+002	7.683102e+001	790	23	6.092824e+000	0	0	0	0	0	0	748.13	1	1	53.2255	24.2593
DATA	2415	29	35	0	0	A_04_P001906	NM_001101707	7541.36	485.258	1.628479e+004	1.628483e+003	15998.5	24	6.213366e+000	0	0	0	0	0	0	15867	1	1	46.1809	25.0345
DATA	2416	29	36	0	0	A_04_P019656	ENSOCUT00000008190	7566.73	484.753	4.765735e+001	5.918139e+000	98	25	8.432168e+000	0	0	0	0	0	0	46.4071	1	1	48.5334	25.6667
DATA	2417	29	37	0	0	A_04_P046852	ENSOCUT00000016451	7592.35	485.415	1.037204e+002	1.094999e+001	151	25	5.344006e+000	0	0	0	0	0	0	100.955	1	1	45.1352	25.5926
DATA	2418	29	38	0	0	A_04_P032552	EB383317	7617.27	485.183	3.525561e+000	3.516066e+000	54	23	6.070400e+000	0	0	0	0	0	0	1.54414	0	0	49.8279	23.7241
DATA	2419	29	39	0	0	A_04_P087129	ENSOCUT00000011862	7642.73	485.357	1.836998e+003	1.837334e+002	1850.5	25	7.620008e+000	0	0	0	0	0	0	1785.97	1	1	46.8651	23.75
DATA	2420	29	40	0	0	A_04_P016694	A_04_P016694	7668.5	484.648	4.142130e+001	5.433801e+000	92	23	7.351653e+000	0	0	0	0	0	0	40.2419	1	1	57.5363	23.2414
DATA	2421	29	41	0	0	A_04_P083512	ENSOCUT00000015281	7693.58	484.573	4.228272e+001	5.501133e+000	92	26	8.240080e+000	0	0	0	0	0	0	41.0536	1	1	57.5363	23.9677
DATA	2422	29	42	0	0	A_04_P010918	DN883886	7719.37	484.596	8.243115e+001	8.963745e+000	122	29	1.587864e+001	0	0	0	0	1	0	79.9846	1	1	57.8122	31.8519
DATA	2423	29	43	0	0	A_04_P014408	AY171717	7744.43	485.286	2.372683e+004	2.372686e+003	23762.5	28	1.197038e+001	0	0	0	0	0	0	23010.7	1	1	44.0646	28.04
DATA	2424	29	44	0	0	A_04_P101270	A_04_P101270	7770.2	484.987	3.538750e+000	3.535630e+000	52.5	23	6.179497e+000	0	0	0	0	0	0	2.57654	0	0	49.1849	23.3784
DATA	2425	29	45	0	0	A_04_P095152	A_04_P095152	7795.53	485.153	3.312986e+001	4.839569e+000	84	23	5.660554e+000	0	0	0	0	0	0	32.0874	1	1	47.8731	23.4483
DATA	2426	29	46	0	0	A_04_P038182	ENSOCUT00000003874	7820.68	485.6	8.604400e+001	9.300314e+000	135	27	7.481471e+000	0	0	0	0	0	0	83.2877	1	1	50.7771	27.4
DATA	2427	29	47	0	0	A_04_P093567	ENSOCUT00000007259	7846.37	485.404	6.106892e+002	6.117100e+001	615	22.5	4.732389e+000	0	0	0	0	0	0	590.708	1	1	57.8122	22.6071
DATA	2428	29	48	0	0	A_04_P018976	ENSOCUT00000005184	7871.14	485.39	2.269812e+003	2.270087e+002	2138	21	8.682646e+000	0	0	0	0	0	0	2194.09	1	1	49.8279	24.2632
DATA	2429	29	49	0	0	A_04_P034092	A_04_P034092	7896.91	485.386	3.550388e+000	3.537216e+000	50	28	1.220914e+001	0	0	0	0	0	0	-0.372213	0	0	57.259	28.2162
DATA	2430	29	50	0	0	A_04_P052177	ENSOCUT00000017837	7922.3	485.342	1.469830e+003	1.470257e+002	1463	23	8.606957e+000	0	0	0	0	0	0	1418.8	1	1	49.5074	25.0833
DATA	2431	29	51	0	0	A_04_P003289	NM_001082702	7947.44	485.521	1.883803e+003	1.884136e+002	1892	23.5	7.704007e+000	0	0	0	0	0	0	1817.16	1	1	48.2044	24.6
DATA	2432	29	52	0	0	A_04_P020357	EB379739	7973.16	485.537	1.016701e+003	1.017319e+002	1020	24	6.415606e+000	0	0	0	0	0	0	980.012	1	1	51.0895	23.92
DATA	2433	29	53	0	0	A_04_P018866	EB384024	7998.32	485.605	1.578336e+002	1.617708e+001	200	25	8.967074e+000	0	0	0	0	0	0	152.027	1	1	49.5074	25.6216
DATA	2434	29	54	0	0	A_04_P060965	ENSOCUT00000010212	8024	485.455	5.072697e+005	5.072697e+004	487335	28.5	1.349054e+001	0	0	0	0	1	0	488217	1	1	55.8519	30.9286
DATA	2435	29	55	0	0	A_04_P054487	A_04_P054487	8049.42	485.427	3.566220e+000	3.553583e+000	49	25	7.371115e+000	0	0	0	0	0	0	0.624831	0	0	57.5363	25.2222
DATA	2436	29	56	0	0	A_04_P057966	ENSOCUT00000004418	8074.58	485.427	9.617224e+001	1.025355e+001	137	25	6.397115e+000	0	0	0	0	0	0	92.4112	1	1	65	25.3333
DATA	2437	29	57	0	0	A_04_P024416	EB375663	8100.11	485.5	1.018695e+001	3.701809e+000	59	23	6.486372e+000	0	0	0	0	0	0	9.7803	1	0	56.9804	23.3889
DATA	2438	29	58	0	0	A_04_P019406	EB381606	8125.5	485.5	8.285803e+001	9.019018e+000	127	24	6.947752e+000	0	0	0	0	0	0	79.4798	1	1	57.5363	25.3077
DATA	2439	29	59	0	0	A_04_P069662	ENSOCUT00000009603	8150.82	485.667	1.827006e+003	1.827354e+002	1751	23	6.629740e+000	0	0	0	0	0	0	1750.94	1	1	47.5395	24.1351
DATA	2440	29	60	0	0	A_04_P017120	A_04_P017120	8176.42	485.427	6.202425e+001	7.155908e+000	108.5	21.5	9.538825e+000	0	0	0	0	0	0	59.3814	1	1	65	22.6818
DATA	2441	29	61	0	0	A_04_P002736	NM_001081989	8201.58	485.427	3.066451e+005	3.066451e+004	292494	27	1.066685e+001	0	0	0	0	0	0	293280	1	1	57.5363	26.8214
DATA	2442	29	62	0	0	A_04_P067842	ENSOCUT00000013251	8227.11	485.815	2.088115e+003	2.088421e+002	1955.5	22.5	5.351270e+000	0	0	0	0	0	0	1995.03	1	1	50.4627	21.4063
DATA	2443	29	63	0	0	A_04_P049422	ENSOCUT00000000044	8252.36	485.712	3.593706e+000	3.580856e+000	46.5	24.5	6.370848e+000	0	0	0	0	0	0	0.560754	0	0	48.5334	23.1563
DATA	2444	29	64	0	0	A_04_P094129	ENSOCUT00000002855	8277.66	485.816	1.234622e+004	1.234628e+003	11558	23	7.632572e+000	0	0	0	0	0	0	11768.1	1	1	49.5074	24.5517
DATA	2445	29	65	0	0	A_04_P032670	NM_001256300	8303.42	485.573	2.468901e+001	4.356627e+000	72	22	8.661744e+000	0	0	0	0	0	0	23.5011	1	1	57.5363	23.6774
DATA	2446	29	66	0	0	A_04_P066187	ENSOCUT00000031650	8328.43	485.605	6.895585e+002	6.904947e+001	683.5	22.5	6.084533e+000	0	0	0	0	0	0	655.487	1	1	49.5074	22.6923
DATA	2447	29	67	0	0	A_04_P027565	ENSOCUT00000024942	8354.11	485.5	5.554969e+001	6.619412e+000	99.5	23	8.267604e+000	0	0	0	0	0	0	52.7252	1	1	56.9804	23.7407
DATA	2448	29	68	0	0	A_04_P036477	ENSOCUT00000017580	8379.32	486.048	1.388355e+002	1.434402e+001	165	24	6.969909e+000	0	0	0	0	0	0	131.578	1	1	45.1352	23.5313
DATA	2449	29	69	0	0	A_04_P005331	DN891005	8404.58	485.573	8.294811e+000	3.705595e+000	53	23.5	7.018940e+000	0	0	0	0	0	0	7.84753	1	0	57.5363	21.9
DATA	2450	29	70	0	0	A_04_P099721	ENSOCUT00000008701	8430.42	485.573	1.238870e+005	1.238870e+004	118085	23.5	5.405269e+000	0	0	0	0	0	0	116990	1	1	57.5363	22.4286
DATA	2451	29	71	0	0	A_04_P085896	ENSOCUT00000014446	8455.7	486.135	4.770606e+001	5.991615e+000	92	24	8.094854e+000	0	0	0	0	0	0	44.9661	1	1	48.8603	24.88
DATA	2452	29	72	0	0	A_04_P047270	ENSOCUT00000002653	8481	485.545	4.943151e+000	3.666295e+000	49	23	7.554474e+000	0	0	0	0	0	0	4.64924	1	0	65	24.4848
DATA	2453	29	73	0	0	A_04_P047949	A_04_P047949	8506.5	485.648	5.848275e+001	6.889036e+000	83	23.5	5.354555e+000	0	0	0	0	0	0	54.8826	1	1	57.5363	23.5333
DATA	2454	29	74	0	0	A_04_P015346	AY171677	8531.52	486.188	7.885601e+002	7.894040e+001	773	28	1.970907e+001	0	0	0	0	1	0	738.315	1	1	47.2035	32.381
DATA	2455	29	75	0	0	A_04_P021602	A_04_P021602	8557.33	486.192	1.250837e+002	1.303253e+001	160.5	22	6.409350e+000	0	0	0	0	0	0	116.808	1	1	47.8731	22.1852
DATA	2456	29	76	0	0	A_04_P097139	ENSOCUT00000009287	8582.44	486.29	3.520159e+004	3.520161e+003	32164	23.5	6.788958e+000	0	0	0	0	0	0	32783.4	1	1	46.8651	23.6429
DATA	2457	29	77	0	0	A_04_P060578	ENSOCUT00000002562	8608	485.681	3.693709e+000	3.680005e+000	45	21.5	6.086871e+000	0	0	0	0	0	0	-1.00904	0	0	65	21.4167
DATA	2458	29	78	0	0	A_04_P046226	A_04_P046226	8633.5	486	3.705337e+000	3.691590e+000	39	22.5	6.280972e+000	0	0	0	0	0	0	-4.25908	0	0	65	22.0313
DATA	2459	29	79	0	0	A_04_P037162	ENSOCUT00000001626	8658.5	486	3.717699e+000	3.716647e+000	49	21	7.239475e+000	0	0	0	0	0	0	2.83648	0	0	54.1152	22.92
DATA	2460	29	80	0	0	A_04_P046937	ENSOCUT00000005548	8684.5	486	3.731501e+000	3.718903e+000	46	24	6.790859e+000	0	0	0	0	0	0	0.8849	0	0	54.1152	21.4828
DATA	2461	29	81	0	0	A_04_P051474	ENSOCUT00000007620	8709.29	485.833	2.391180e+004	2.391183e+003	22132	24	7.317758e+000	0	0	0	0	0	0	21893.7	1	1	45.835	23.5429
DATA	2462	29	82	0	0	A_04_P064129	ENSOCUT00000005021	8735	486.319	1.568379e+004	1.568384e+003	14291	25	8.999936e+000	0	0	0	0	0	0	14300.8	1	1	58.0869	26.9667
DATA	2463	29	83	0	0	A_04_P041352	ENSOCUT00000008900	8760.5	486.352	1.641375e+002	1.683976e+001	194	25	5.909033e+000	0	0	0	0	0	0	149.004	1	1	57.5363	26
DATA	2464	29	84	0	0	A_04_P095645	ENSOCUT00000006989	8785.69	486.532	3.279895e+002	3.301621e+001	351	25.5	6.826588e+000	0	0	0	0	0	0	296.368	1	1	49.8279	24.1333
DATA	2465	29	85	66	1	DarkCorner	DarkCorner	8811.42	486.427	3.814799e+000	3.800645e+000	39	19.5	6.546872e+000	0	0	0	0	0	0	-6.02769	0	0	57.5363	21.1
DATA	2466	30	1	66	1	DarkCorner	DarkCorner	6690.5	491	3.680748e+000	3.667092e+000	42.5	20	7.934836e+000	0	0	0	0	0	0	-3.0032	0	0	54.1152	21.2364
DATA	2467	30	2	0	0	A_04_P087024	ENSOCUT00000015300	6716	491.319	3.662064e+000	3.648478e+000	46	20	5.824937e+000	0	0	0	0	0	0	-1.51484	0	0	58.0869	20.3214
DATA	2468	30	3	0	0	A_04_P018041	DN888453	6741.35	491.795	1.643254e+002	1.682899e+001	196	23	2.921634e+000	0	0	0	0	0	0	154.618	1	1	50.1463	22.2222
DATA	2469	30	4	0	0	A_04_P061519	ENSOCUT00000012143	6766.46	491.269	2.818094e+001	4.584573e+000	71	22	8.450997e+000	0	0	0	0	0	0	26.6274	1	1	50.4627	20.75
DATA	2470	30	5	0	0	A_04_P084262	ENSOCUT00000012768	6791.9	491.612	3.615052e+000	3.601640e+000	47	20	7.381864e+000	0	0	0	0	0	0	-0.073072	0	0	46.1809	19.9111
DATA	2471	30	6	0	0	A_04_P082527	ENSOCUT00000000945	6817.6	491.487	2.740521e+002	2.763915e+001	300	19.5	6.489552e+000	0	0	0	0	0	0	260.946	1	1	49.8279	20.6667
DATA	2472	30	7	0	0	A_04_P008363	DN887999	6842.85	491.556	5.991388e+002	6.002053e+001	607	21	1.272501e+001	0	0	0	0	0	0	572.391	1	1	50.7771	26.1852
DATA	2473	30	8	0	0	A_04_P002848	NM_001082285	6867.91	491.519	2.577023e+001	4.399491e+000	71	21	7.604992e+000	0	0	0	0	0	0	24.694	1	1	50.1463	22.6
DATA	2474	30	9	0	0	A_04_P029778	EB379869	6893.75	491.627	1.207380e+003	1.207903e+002	1217	25	7.599342e+000	0	0	0	0	0	0	1160.25	1	1	49.1849	24
DATA	2475	30	10	0	0	A_04_P079903	ENSOCUT00000003395	6919.14	491.592	3.559890e+000	3.546682e+000	46	24.5	7.909710e+000	0	0	0	0	0	0	-2.82897	0	0	49.8279	23.2188
DATA	2476	30	11	0	0	A_04_P060964	ENSOCUT00000010212	6944.58	491.427	4.857246e+005	4.857246e+004	478157	31	1.151267e+001	0	0	0	0	0	0	468994	1	1	57.5363	30.2174
DATA	2477	30	12	0	0	A_04_P097017	ENSOCUT00000014287	6970.27	491.259	3.930350e+000	3.553317e+000	53	21	6.669648e+000	0	0	0	0	0	0	3.8027	1	0	51.4001	22.2
DATA	2478	30	13	0	0	A_04_P070651	ENSOCUT00000012938	6995.34	491.878	2.867931e+003	2.868148e+002	2807	24	5.918487e+000	0	0	0	0	0	0	2780.02	1	1	48.8603	23.5185
DATA	2479	30	14	0	0	A_04_P012679	M77049	7020.67	491.5	3.532503e+000	3.532124e+000	51	23.5	6.830081e+000	0	0	0	0	0	0	2.90835	0	0	57.5363	22.4167
DATA	2480	30	15	0	0	A_04_P017696	A_04_P017696	7046.19	491.728	8.705071e+002	8.712162e+001	887	22.5	5.565042e+000	0	0	0	0	0	0	846.367	1	1	50.7771	22
DATA	2481	30	16	0	0	A_04_P056868	ENSOCUT00000011188	7071.38	492	9.638766e+002	9.645154e+001	986.5	21	7.399084e+000	0	0	0	0	0	0	938.333	1	1	48.5334	20.8519
DATA	2482	30	17	0	0	A_04_P014441	AY171652	7096.89	491.5	8.328773e+000	3.603907e+000	58	23	5.441515e+000	0	0	0	0	0	0	8.11611	1	0	56.9804	23.4857
DATA	2483	30	18	0	0	A_04_P016967	DN882417	7122.12	492.145	1.162689e+003	1.163216e+002	1164	24	6.136774e+000	0	0	0	0	0	0	1134.13	1	1	47.8731	24.08
DATA	2484	30	19	0	0	A_04_P029483	AY171818	7147.67	491.5	3.513585e+000	3.500549e+000	48	29	1.714248e+001	0	0	0	0	1	0	-0.681404	0	0	57.5363	31.6897
DATA	2485	30	20	0	0	A_04_P017972	ENSOCUT00000017895	7172.66	491.816	1.203070e+003	1.203579e+002	1223	22	5.858975e+000	0	0	0	0	0	0	1175.06	1	1	49.5074	22.5
DATA	2486	30	21	0	0	A_04_P054402	ENSOCUT00000016749	7198.51	491.93	2.897457e+002	2.918478e+001	334.5	23	5.878827e+000	0	0	0	0	0	0	283.144	1	1	47.8731	23.5
DATA	2487	30	22	0	0	A_04_P054079	ENSOCUT00000009137	7223.87	492.143	7.029580e+002	7.038263e+001	743	23	7.289498e+000	0	0	0	0	0	0	687.215	1	1	45.4864	22.6333
DATA	2488	30	23	0	0	A_04_P084056	ENSOCUT00000002367	7249.57	492.111	2.677306e+003	2.677534e+002	2676	23	8.493197e+000	0	0	0	0	0	0	2618.01	1	1	48.2044	25.0435
DATA	2489	30	24	0	0	A_04_P019544	EB380809	7274.46	492.214	3.487892e+003	3.488067e+002	3428	28	7.113470e+000	0	0	0	0	0	0	3411.2	1	1	47.2035	26.5833
DATA	2490	30	25	0	0	A_04_P025856	ENSOCUT00000010567	7299.93	492.315	2.460149e+002	2.484828e+001	287	22	7.108680e+000	0	0	0	0	0	0	240.624	1	1	47.8731	23.1333
DATA	2491	30	26	0	0	A_04_P044572	ENSOCUT00000013726	7325.19	492.219	8.887593e+003	8.887662e+002	8438	24	7.468612e+000	0	0	0	0	0	0	8692.49	1	1	47.8731	24.1389
DATA	2492	30	27	0	0	A_04_P099583	ENSOCUT00000009501	7350.5	492.257	1.093492e+004	1.093497e+003	10516	24	5.256485e+000	0	0	0	0	0	0	10693.8	1	1	47.2035	23.6216
DATA	2493	30	28	0	0	A_04_P076993	ENSOCUT00000012331	7376.05	492.342	1.145189e+003	1.145722e+002	1141	23	7.015000e+000	0	0	0	0	0	0	1119.76	1	1	47.8731	22.9091
DATA	2494	30	29	0	0	A_04_P079709	ENSOCUT00000006106	7401.42	491.69	3.508612e+000	3.495594e+000	47.5	25	7.340094e+000	0	0	0	0	0	0	-2.88638	0	0	47.8731	24.1071
DATA	2495	30	30	0	0	A_04_P015831	AY171911	7427.33	492.061	3.509470e+000	3.496450e+000	48	29	7.988754e+000	0	0	0	0	0	0	-1.94766	0	0	45.835	27.9655
DATA	2496	30	31	0	0	A_04_P097368	ENSOCUT00000009946	7452.3	492.269	5.435395e+003	5.435508e+002	5370.5	22	8.321058e+000	0	0	0	0	0	0	5309.96	1	1	46.1809	23.64
DATA	2497	30	32	0	0	A_04_P061698	ENSOCUT00000014330	7477.78	492.449	7.085044e+002	7.093678e+001	755	23	5.468897e+000	0	0	0	0	0	0	691.9	1	1	46.1809	23.7037
DATA	2498	30	33	0	0	A_04_P099730	ENSOCUT00000008718	7503.64	492.209	1.663891e+001	3.875821e+000	68	22	7.638078e+000	0	0	0	0	0	0	16.2412	1	0	45.835	22.7333
DATA	2499	30	34	0	0	A_04_P102373	ENSOCUT00000017957	7528.5	492.179	5.769995e+002	5.780613e+001	616	23.5	6.241425e+000	0	0	0	0	0	0	562.945	1	1	49.1849	25.3462
DATA	2500	30	35	0	0	A_04_P061044	ENSOCUT00000016993	7554	492	5.398925e+001	6.436325e+000	101.5	27	9.335317e+000	0	0	0	0	0	0	52.6462	1	1	54.9904	27.0741
DATA	2501	30	36	0	0	A_04_P064719	ENSOCUT00000015459	7579.5	492.188	2.108960e+004	2.108963e+003	21144.5	27.5	1.033054e+001	0	0	0	0	0	0	20554.6	1	1	49.8279	30
DATA	2502	30	37	0	0	A_04_P058542	ENSOCUT00000011146	7604.74	492.434	4.990215e+003	4.990339e+002	4819	25	4.992456e+000	0	0	0	0	0	0	4861.15	1	1	55.2791	25.7308
DATA	2503	30	38	0	0	A_04_P071119	ENSOCUT00000000259	7630.12	492.387	6.195529e+002	6.205461e+001	663.5	25	6.074974e+000	0	0	0	0	0	0	603.179	1	1	49.1849	25.697
DATA	2504	30	39	0	0	A_04_P045327	ENSOCUT00000014441	7655.63	492.63	2.377155e+004	2.377157e+003	23124	24	7.053099e+000	0	0	0	0	0	0	23130.4	1	1	48.2044	23.6061
DATA	2505	30	40	0	0	A_04_P083484	ENSOCUT00000013472	7680.94	492.495	1.854609e+003	1.854942e+002	1863.5	25	6.490199e+000	0	0	0	0	0	0	1803.46	1	1	54.7002	23.7714
DATA	2506	30	41	0	0	A_04_P070345	ENSOCUT00000006379	7706.5	492.352	3.529081e+000	3.516447e+000	50	25	8.747917e+000	0	0	0	0	0	0	0.55179	0	0	57.5363	25.3429
DATA	2507	30	42	0	0	A_04_P027597	EB374505	7731.6	492.442	1.147993e+002	1.200692e+001	160	26.5	1.150932e+001	0	0	0	0	0	0	111.493	1	1	49.8279	27.5333
DATA	2508	30	43	0	0	A_04_P023356	EB376702	7757.42	492.427	2.736063e+001	4.458646e+000	80	23	7.061400e+000	0	0	0	0	0	0	26.5553	1	1	57.5363	24.4324
DATA	2509	30	44	0	0	A_04_P074709	ENSOCUT00000007969	7782.5	492.5	1.136882e+002	1.190206e+001	163	23	5.264569e+000	0	0	0	0	0	0	110.272	1	1	50.4627	22.2647
DATA	2510	30	45	0	0	A_04_P068234	A_04_P068234	7808	492.455	3.468245e+001	4.945152e+000	81	26	8.183096e+000	0	0	0	0	0	0	33.6178	1	1	55.8519	27.9655
DATA	2511	30	46	0	0	A_04_P072505	ENSOCUT00000014206	7833.42	492.427	3.540540e+000	3.527559e+000	48	26	5.659901e+000	0	0	0	0	0	0	0.320792	0	0	57.5363	26.0345
DATA	2512	30	47	0	0	A_04_P053582	A_04_P053582	7858.69	492.662	1.121112e+004	1.121117e+003	10732	21	6.374627e+000	0	0	0	0	0	0	10852.7	1	1	48.5334	23.125
DATA	2513	30	48	0	0	A_04_P030827	DN888861	7884.22	492.824	5.940956e+003	5.941061e+002	5844	24	1.299745e+001	0	0	0	0	0	0	5747.18	1	1	48.2044	27.9394
DATA	2514	30	49	0	0	A_04_P021512	EB378610	7909.62	492.562	6.424879e+000	3.592554e+000	55	24	8.306624e+000	0	0	0	0	0	0	6.21072	1	0	48.2044	24.6667
DATA	2515	30	50	0	0	A_04_P025668	ENSOCUT00000000761	7934.79	492.662	6.265807e+003	6.265907e+002	5986	22	9.557196e+000	0	0	0	0	0	0	6052.76	1	1	49.5074	24.44
DATA	2516	30	51	0	0	A_04_P006411	DN890019	7960.5	492.5	5.965490e+000	3.589688e+000	55	25	7.152430e+000	0	0	0	0	0	0	5.75827	1	0	57.5363	24.4375
DATA	2517	30	52	0	0	A_04_P004868	NM_001163177	7985.5	492.705	1.094537e+003	1.095110e+002	1049	22	5.065758e+000	0	0	0	0	0	0	1055.78	1	1	50.4627	21.8095
DATA	2518	30	53	0	0	A_04_P045582	ENSOCUT00000008790	8011.33	492.5	3.588172e+001	5.044093e+000	85	25	6.782033e+000	0	0	0	0	0	0	34.5831	1	1	57.5363	25.0625
DATA	2519	30	54	0	0	A_04_P050144	ENSOCUT00000012020	8036.5	492.5	6.672594e+003	6.672689e+002	6122.5	24.5	7.699722e+000	0	0	0	0	0	0	6426.08	1	1	57.5363	25.2143
DATA	2520	30	55	0	0	A_04_P013197	NM_001160290	8062	492.545	7.676827e+004	7.676828e+003	72125.5	24.5	8.966690e+000	0	0	0	0	0	0	73872.3	1	1	55.8519	26.8077
DATA	2521	30	56	0	0	A_04_P087932	ENSOCUT00000005204	8086.95	492.625	1.571308e+002	1.610992e+001	202.5	22	5.882502e+000	0	0	0	0	0	0	151.08	1	1	50.1463	21.9063
DATA	2522	30	57	0	0	A_04_P005821	DN890579	8113.34	493.375	5.867443e+000	3.604604e+000	55.5	23	6.757131e+000	0	0	0	0	0	0	5.63695	1	0	45.1352	23.6
DATA	2523	30	58	0	0	A_04_P030817	A_04_P030817	8137.93	492.765	2.117880e+002	2.147592e+001	239	26	7.102136e+000	0	0	0	0	0	0	203.27	1	1	49.8279	26.1714
DATA	2524	30	59	0	0	A_04_P005141	ENSOCUT00000006667	8163.58	492.573	4.386093e+001	5.651257e+000	88.5	21	6.912782e+000	0	0	0	0	0	0	42.0549	1	1	57.5363	21.9143
DATA	2525	30	60	0	0	A_04_P068588	ENSOCUT00000011301	8189	492.545	7.874434e+003	7.874515e+002	7741.5	24.5	1.122236e+001	0	0	0	0	0	0	7542.53	1	1	55.8519	24.7
DATA	2526	30	61	0	0	A_04_P102027	A_04_P102027	8214.42	492.573	1.866174e+002	1.900033e+001	227	24	7.651427e+000	0	0	0	0	0	0	178.562	1	1	57.5363	23.4828
DATA	2527	30	62	0	0	A_04_P062657	ENSOCUT00000015540	8239.59	493.092	1.419807e+003	1.420257e+002	1369	22.5	6.644706e+000	0	0	0	0	0	0	1357.09	1	1	49.1849	22.1786
DATA	2528	30	63	0	0	A_04_P023866	EB376213	8265.26	492.974	8.280292e+003	8.280370e+002	7547	23	5.044173e+000	0	0	0	0	0	0	7904.86	1	1	49.1849	22.7333
DATA	2529	30	64	0	0	A_04_P000506	NM_001082722	8290.5	492.648	3.597122e+000	3.583776e+000	46	21	6.482719e+000	0	0	0	0	0	0	-0.766854	0	0	57.5363	22.8889
DATA	2530	30	65	0	0	A_04_P025682	A_04_P025682	8315.91	492.614	1.202913e+002	1.255302e+001	160	21	6.497834e+000	0	0	0	0	0	0	114.531	1	1	57.259	21.3143
DATA	2531	30	66	0	0	A_04_P059008	A_04_P059008	8341.54	493.359	9.549947e+000	3.718282e+000	57	22	4.660252e+000	0	0	0	0	0	0	9.08027	1	0	48.5334	21.2222
DATA	2532	30	67	0	0	A_04_P028431	EB375560	8366.58	492.573	1.368212e+001	3.850664e+000	59	21	5.866572e+000	0	0	0	0	0	0	12.9881	1	0	57.5363	20.75
DATA	2533	30	68	0	0	A_04_P040302	A_04_P040302	8392.24	493.244	3.618529e+000	3.605104e+000	38	24	7.427540e+000	0	0	0	0	0	0	-6.25645	0	0	50.1463	22.1563
DATA	2534	30	69	0	0	A_04_P013035	NM_001195719	8417.5	493	4.053322e+000	3.634239e+000	52.5	22	6.756772e+000	0	0	0	0	0	0	3.83475	1	0	65	22.0556
DATA	2535	30	70	0	0	A_04_P062002	XM_002717263	8443	493	2.370512e+002	2.397970e+001	260	22	4.265077e+000	0	0	0	0	0	0	223.842	1	1	65	22.037
DATA	2536	30	71	0	0	A_04_P026281	EB373598	8468.24	493.2	1.171387e+004	1.171393e+003	10583	21	8.427736e+000	0	0	0	0	0	0	11039.1	1	1	49.5074	23.9412
DATA	2537	30	72	0	0	A_04_P068028	ENSOCUT00000006704	8493.37	493.36	2.514641e+002	2.540755e+001	285	24	5.319881e+000	0	0	0	0	0	0	236.473	1	1	48.8603	23.6364
DATA	2538	30	73	0	0	A_04_P000594	NM_001081985	8519.37	493.404	3.788457e+001	5.255220e+000	82	24	6.518748e+000	0	0	0	0	0	0	35.5411	1	1	57.8122	24.3043
DATA	2539	30	74	0	0	A_04_P074271	ENSOCUT00000015973	8544.38	493.295	2.415160e+003	2.415436e+002	2304	22	7.079133e+000	0	0	0	0	0	0	2260.16	1	1	50.4627	23.125
DATA	2540	30	75	0	0	A_04_P046478	ENSOCUT00000000905	8569.91	493.386	3.674598e+000	3.660965e+000	44	23	7.031796e+000	0	0	0	0	0	0	-0.807149	0	0	57.259	23.6154
DATA	2541	30	76	0	0	A_04_P073307	ENSOCUT00000017870	8595.42	493.427	5.719449e+000	3.715813e+000	51	22	7.623251e+000	0	0	0	0	0	0	5.32266	1	0	57.5363	22.963
DATA	2542	30	77	0	0	A_04_P019801	EB380227	8620.56	493.541	3.696406e+000	3.685892e+000	49	21.5	6.514279e+000	0	0	0	0	0	0	1.42469	0	0	52.3208	21.5588
DATA	2543	30	78	0	0	A_04_P075382	A_04_P075382	8646	493.5	1.385989e+004	1.385994e+003	12968.5	21	6.371890e+000	0	0	0	0	0	0	12816.9	1	1	52.3208	21.3793
DATA	2544	30	79	0	0	A_04_P043061	ENSOCUT00000030832	8671.5	493.352	1.545745e+002	1.589598e+001	184	23.5	8.590626e+000	0	0	0	0	0	0	142.436	1	1	57.5363	24.1667
DATA	2545	30	80	0	0	A_04_P091897	ENSOCUT00000015891	8696.91	493.462	3.912066e+003	3.912243e+002	3552	24	7.525084e+000	0	0	0	0	0	0	3591.33	1	1	50.1463	23.2424
DATA	2546	30	81	0	0	A_04_P010447	DN884788	8722.42	493.662	4.251115e+003	4.251279e+002	3883.5	23	7.975770e+000	0	0	0	0	0	0	3886.93	1	1	49.8279	24.2903
DATA	2547	30	82	0	0	A_04_P006109	A_04_P006109	8747.58	493.427	1.041838e+001	3.894879e+000	53	25	1.045487e+001	0	0	0	0	0	0	9.48525	1	0	57.5363	28
DATA	2548	30	83	0	0	A_04_P096751	ENSOCUT00000013757	8773.16	493.575	8.243220e+002	8.251838e+001	792	23.5	5.827662e+000	0	0	0	0	0	0	747.05	1	1	50.4627	22.9643
DATA	2549	30	84	66	1	DarkCorner	DarkCorner	8798.5	493.5	3.802752e+000	3.788644e+000	42	24	6.598064e+000	0	0	0	0	0	0	-1.54015	0	0	65	23.2286
DATA	2550	30	85	66	1	DarkCorner	DarkCorner	8823.67	493.5	3.822353e+000	3.808172e+000	40	19	5.150841e+000	0	0	0	0	0	0	-4.09856	0	0	57.5363	19.0504
DATA	2551	31	1	66	1	DarkCorner	DarkCorner	6678.26	498.948	3.686127e+000	3.672451e+000	38	20	7.081079e+000	0	0	0	0	0	0	-6.62227	0	0	49.1849	20.4253
DATA	2552	31	2	0	0	A_04_P090852	ENSOCUT00000014283	6703.42	498.427	2.653469e+002	2.678507e+001	298	20	8.144559e+000	0	0	0	0	0	0	248.138	1	1	57.5363	22.4231
DATA	2553	31	3	0	0	A_04_P018822	ENSOCUT00000030085	6728.39	498.594	3.114916e+004	3.114918e+003	29142	23	4.748205e+000	0	0	0	0	0	0	29268.7	1	1	47.5395	23
DATA	2554	31	4	0	0	A_04_P060465	A_04_P060465	6754.33	498.5	3.633251e+000	3.624689e+000	49	22	7.085087e+000	0	0	0	0	0	0	1.78149	0	0	57.5363	21.0385
DATA	2555	31	5	0	0	A_04_P005480	DN890887	6779.96	499.316	3.617714e+000	3.615152e+000	48	20	6.854728e+000	0	0	0	0	0	0	2.65436	0	0	48.2044	19.3889
DATA	2556	31	6	0	0	A_04_P070177	ENSOCUT00000017070	6804.85	499.324	4.879550e+002	4.892745e+001	515	21.5	6.743049e+000	0	0	0	0	0	0	464.304	1	1	46.8651	21.1316
DATA	2557	31	7	0	0	A_04_P097672	ENSOCUT00000008952	6830.42	498.573	9.538339e+003	9.538406e+002	9318	20	6.100535e+000	0	0	0	0	0	0	9107.07	1	1	57.5363	21.2963
DATA	2558	31	8	0	0	A_04_P056362	A_04_P056362	6855.58	498.573	2.071307e+003	2.071614e+002	1991.5	19.5	1.177644e+001	0	0	0	0	0	0	1983.94	1	1	57.5363	24.2692
DATA	2559	31	9	0	0	A_04_P007267	DN889164	6881.11	498.5	2.626219e+001	4.421355e+000	69	21	6.955252e+000	0	0	0	0	0	0	25.2281	1	1	56.9804	21.9474
DATA	2560	31	10	0	0	A_04_P100272	ENSOCUT00000009913	6906.45	499.247	8.020699e+001	8.770033e+000	125.5	25	7.959256e+000	0	0	0	0	0	0	77.2612	1	1	48.2044	23.2759
DATA	2561	31	11	0	0	A_04_P029472	AY171856	6931.95	498.523	2.464890e+001	4.312743e+000	72	22.5	8.870318e+000	0	0	0	0	0	0	23.7983	1	1	55.8519	24.0556
DATA	2562	31	12	0	0	A_04_P084372	ENSOCUT00000010617	6957.42	498.573	2.527529e+002	2.552078e+001	288	24	1.195192e+001	0	0	0	0	0	0	244.561	1	1	57.5363	26.9091
DATA	2563	31	13	0	0	A_04_P027320	ENSOCUT00000011730	6982.58	498.573	3.537637e+000	3.527392e+000	52	20.5	6.484376e+000	0	0	0	0	0	0	1.3815	0	0	57.5363	22.4333
DATA	2564	31	14	0	0	A_04_P052713	A_04_P052713	7008.09	498.614	3.531517e+000	3.518846e+000	50	24	7.089200e+000	0	0	0	0	0	0	0.5351	0	0	65	22.4865
DATA	2565	31	15	0	0	A_04_P005226	DN891097	7033.66	499.392	6.877900e+001	7.722965e+000	116.5	24	7.537222e+000	0	0	0	0	0	0	66.9026	1	1	47.5395	22.9231
DATA	2566	31	16	0	0	A_04_P051297	ENSOCUT00000016860	7058.91	498.614	8.129186e+000	3.601364e+000	56	20.5	8.337459e+000	0	0	0	0	0	0	7.91694	1	0	65	20.5714
DATA	2567	31	17	0	0	A_04_P015982	AY175579	7083.79	499.152	3.517229e+000	3.504180e+000	44	22	5.564702e+000	0	0	0	0	0	0	-4.29988	0	0	45.835	21.8182
DATA	2568	31	18	0	0	A_04_P009614	CU465343	7109.67	499.195	1.575299e+005	1.575299e+004	153762	23	6.112283e+000	0	0	0	0	0	0	153758	1	1	51.0895	24.88
DATA	2569	31	19	0	0	A_04_P023987	EB376094	7135	498.681	2.921674e+002	2.942539e+001	338	24	7.505553e+000	0	0	0	0	0	0	285.386	1	1	58.0869	23.4
DATA	2570	31	20	0	0	A_04_P095725	ENSOCUT00000017680	7160.5	499	5.201394e+001	6.266783e+000	100.5	26	1.099237e+001	0	0	0	0	0	0	50.844	1	1	54.1152	26.9677
DATA	2571	31	21	0	0	A_04_P097097	ENSOCUT00000002719	7186.06	499.198	4.340625e+000	3.520260e+000	54	22.5	5.648919e+000	0	0	0	0	0	0	4.24547	1	0	49.5074	23.3438
DATA	2572	31	22	0	0	A_04_P000923	NM_001082765	7211.24	499.163	2.717104e+002	2.739451e+001	318.5	21	5.173702e+000	0	0	0	0	0	0	265.865	1	1	49.5074	20.2143
DATA	2573	31	23	0	0	A_04_P033312	DN882051	7236.44	499.329	5.475357e+001	6.493460e+000	100	22	8.245605e+000	0	0	0	0	0	0	53.5935	1	1	50.1463	22.36
DATA	2574	31	24	0	0	A_04_P061810	ENSOCUT00000013940	7261.82	499.398	2.884980e+004	2.884982e+003	28579.5	28	6.840356e+000	0	0	0	0	0	0	28244.7	1	1	52.6241	28.2381
DATA	2575	31	25	0	0	A_04_P015586	AY171786	7287.5	499.352	2.214164e+001	4.132829e+000	72	25	7.689446e+000	0	0	0	0	0	0	21.6794	1	1	57.5363	23.9
DATA	2576	31	26	0	0	A_04_P020891	DN889318	7312.38	499.556	2.442012e+002	2.466818e+001	284	24	8.031496e+000	0	0	0	0	0	0	239.115	1	1	48.2044	22.8276
DATA	2577	31	27	0	0	A_04_P070152	ENSOCUT00000006781	7338.42	499.427	3.502784e+000	3.489788e+000	46	24	5.578639e+000	0	0	0	0	0	0	-2.09323	0	0	57.5363	23.0606
DATA	2578	31	28	0	0	A_04_P047624	NM_001171386	7363.31	499.446	2.283638e+004	2.283640e+003	22103	23.5	7.741184e+000	0	0	0	0	0	0	22355.9	1	1	48.5334	24
DATA	2579	31	29	0	0	A_04_P020986	EB379114	7389	499.455	2.365621e+001	4.216996e+000	73.5	24	6.649415e+000	0	0	0	0	0	0	23.1537	1	1	55.8519	22.7027
DATA	2580	31	30	0	0	A_04_P093477	ENSOCUT00000002417	7414.19	499.506	3.147225e+003	3.147418e+002	3032	27	7.425607e+000	0	0	0	0	0	0	3079.58	1	1	50.4627	26.8378
DATA	2581	31	31	0	0	A_04_P051667	ENSOCUT00000014107	7439.88	499.39	1.006486e+002	1.065378e+001	144.5	24	6.156684e+000	0	0	0	0	0	0	98.4515	1	1	49.8279	25
DATA	2582	31	32	0	0	A_04_P022521	EB377555	7465.42	499.427	6.496432e+001	7.376592e+000	113	22	8.559125e+000	0	0	0	0	0	0	63.5229	1	1	57.5363	24.5172
DATA	2583	31	33	0	0	A_04_P019440	EB381410	7490.56	499.659	9.119876e+001	9.766870e+000	141	23	7.021538e+000	0	0	0	0	0	0	89.1418	1	1	51.4001	22.9259
DATA	2584	31	34	0	0	A_04_P048345	ENSOCUT00000008834	7515.93	499.732	8.208085e+003	8.208159e+002	7970.5	22.5	6.203911e+000	0	0	0	0	0	0	8019.42	1	1	47.5395	23.8333
DATA	2585	31	35	0	0	A_04_P044179	A_04_P044179	7541.36	499.381	3.512123e+000	3.512549e+000	52	24.5	4.768648e+000	0	0	0	0	0	0	2.99946	0	0	44.7812	25.5
DATA	2586	31	36	0	0	A_04_P000516	NM_001082330	7566.67	499.5	1.862596e+005	1.862596e+004	182482	29.5	1.184303e+001	0	0	0	0	0	0	181790	1	1	57.5363	30.5333
DATA	2587	31	37	0	0	A_04_P019606	EB380527	7592.33	499.5	3.515790e+000	3.502747e+000	47	24	6.706465e+000	0	0	0	0	0	0	-1.99141	0	0	57.5363	25.32
DATA	2588	31	38	0	0	A_04_P031450	A_04_P031450	7617.5	499.5	5.039359e+000	3.540752e+000	55	24	5.086934e+000	0	0	0	0	0	0	4.91298	1	0	65	24.7576
DATA	2589	31	39	0	0	A_04_P008862	DN887458	7642.89	499.5	1.791435e+002	1.825435e+001	219.5	26	8.450054e+000	0	0	0	0	0	0	174.549	1	1	56.9804	27.1818
DATA	2590	31	40	0	0	A_04_P065248	ENSOCUT00000006669	7668.5	499.5	6.515529e+000	3.568859e+000	58	22	6.592547e+000	0	0	0	0	0	0	6.34458	1	0	65	22.5882
DATA	2591	31	41	0	0	A_04_P074195	ENSOCUT00000008811	7693.47	499.547	1.461733e+002	1.503308e+001	190.5	24	5.903562e+000	0	0	0	0	0	0	142.253	1	1	49.1849	23.2353
DATA	2592	31	42	0	0	A_04_P073361	ENSOCUT00000017865	7719.33	499.5	3.526333e+000	3.513250e+000	47	25	8.681987e+000	0	0	0	0	0	0	-2.5315	0	0	57.5363	26.4242
DATA	2593	31	43	0	0	A_04_P053122	ENSOCUT00000003428	7744.38	499.556	1.251581e+002	1.300015e+001	170	27	7.254587e+000	0	0	0	0	0	0	121.647	1	1	48.2044	26.125
DATA	2594	31	44	0	0	A_04_P016346	AY596432	7770.01	499.753	3.530736e+000	3.518385e+000	51	23	7.076057e+000	0	0	0	0	0	0	0.704667	0	0	47.8731	23.4
DATA	2595	31	45	0	0	A_04_P021831	ENSOCUT00000008569	7795	500.424	7.955768e+003	7.955846e+002	7835	23	2.923631e+000	0	0	0	0	0	0	7723.52	1	1	45.4864	23.381
DATA	2596	31	46	0	0	A_04_P028759	EC621349	7820.63	500.265	8.795614e+003	8.795684e+002	8669.5	24	8.290959e+000	0	0	0	0	0	0	8532.87	1	1	46.5243	25.36
DATA	2597	31	47	0	0	A_04_P074727	ENSOCUT00000005007	7846.42	499.573	7.005902e+002	7.014763e+001	744.5	25	5.091320e+000	0	0	0	0	0	0	679.123	1	1	57.5363	24.8077
DATA	2598	31	48	0	0	A_04_P036054	ENSOCUT00000013360	7871.5	499.648	8.344625e+000	3.624543e+000	58	23	1.074059e+001	0	0	0	0	0	0	8.08353	1	0	57.5363	26.973
DATA	2599	31	49	0	0	A_04_P005869	EB385071	7896.91	499.614	8.084622e+001	8.821545e+000	128	26	1.235279e+001	0	0	0	0	0	0	78.2614	1	1	57.259	27.4839
DATA	2600	31	50	0	0	A_04_P014100	AF083250	7922.42	499.573	3.545365e+000	3.532211e+000	48.5	21.5	9.462558e+000	0	0	0	0	0	0	-1.63688	0	0	65	24.5
DATA	2601	31	51	0	0	A_04_P073194	ENSOCUT00000016732	7947.48	499.907	2.037504e+004	2.037507e+003	19848	22	7.244308e+000	0	0	0	0	0	0	19696.3	1	1	48.8603	23
DATA	2602	31	52	0	0	A_04_P012931	M99556	7973.37	499.596	2.944862e+001	4.602764e+000	79.5	26	8.805593e+000	0	0	0	0	0	0	28.4447	1	1	57.8122	25.5385
DATA	2603	31	53	0	0	A_04_P080615	ENSOCUT00000012792	7998.32	499.654	1.803205e+004	1.803209e+003	16617.5	20	5.809149e+000	0	0	0	0	0	0	17404.5	1	1	50.7771	21.6061
DATA	2604	31	54	0	0	A_04_P077482	ENSOCUT00000032982	8023.91	499.614	7.411331e+001	8.214589e+000	120	25	7.310614e+000	0	0	0	0	0	0	71.4772	1	1	65	24.8485
DATA	2605	31	55	0	0	A_04_P079990	A_04_P079990	8049.5	500	3.558719e+000	3.546667e+000	48	23	6.106432e+000	0	0	0	0	0	0	0.870774	0	0	54.1152	24.2333
[truncated: 6,571,565 more chars]
