# Supplementary material for: Identification of potential crucial genes and pathways associated with vein graft restenosis based on gene expression analysis in experimental rabbits
Source: PeerJ. 2018 May 16;6:e4704. doi: 10.7717/peerj.4704 (PMC5960261; doi:10.7717/peerj.4704)
Supplement: Supplemental Information 1 — Raw data and R code used in this manuscript. [file peerj-06-4704-s001.zip › Raw Data/C6.txt]

TYPE	text	text	text	integer	text	float	float	text	integer	text	text	integer	integer	integer	integer	float	float	float	float	float	float	text	text	text	text	text	text	text	text	text	text	text	integer	integer	integer	text	integer	boolean
FEPARAMS	Protocol_Name	Protocol_date	Scan_ScannerName	Scan_NumChannels	Scan_Date	Scan_MicronsPerPixelX	Scan_MicronsPerPixelY	Scan_OriginalGUID	Scan_NumScanPass	Grid_Name	Grid_Date	Grid_NumSubGridRows	Grid_NumSubGridCols	Grid_NumRows	Grid_NumCols	Grid_RowSpacing	Grid_ColSpacing	Grid_OffsetX	Grid_OffsetY	Grid_NomSpotWidth	Grid_NomSpotHeight	Grid_GenomicBuild	FeatureExtractor_Barcode	FeatureExtractor_Sample	FeatureExtractor_ScanFileName	FeatureExtractor_ArrayName	FeatureExtractor_ScanFileGUID	FeatureExtractor_DesignFileName	FeatureExtractor_ExtractionTime	FeatureExtractor_UserName	FeatureExtractor_ComputerName	FeatureExtractor_Version	FeatureExtractor_IsXDRExtraction	FeatureExtractor_ColorMode	FeatureExtractor_QCReportType	DyeNorm_NormFilename	DyeNorm_NormNumProbes	Grid_IsGridFile
DATA	GE1_1100_Jul11 (Read Only)	1-Jul-2011 22:30	Agilent Technologies Scanner G2505C US10450393	1	03-14-2014 12:15:00	5	5	78b90d7b-6c1d-4e2c-ad48-a1ec4307fce4	1	020908_D_F_20120509	09-May-2012 00:00	1	1	532	85	73.3235	63.5	0	36.6617	65	65	oryCun2:oryCun2:Apr2009	1_4		M:\2014.03.14 Rat,Mouse,Human,Rabbit GE 1-color 4x44k(liufeng,hankeqi,Yousef Amaar,wangqun)\\US10450393_S01.tif	US10450393_S01	011d44ae-e9fc-46d4-8b26-9f6c6aed8223	020908_D_F_20120509.xml	14-Mar-2014 17:05:10	admin	KCSY01	11.0.1.1	0	0	0		0	0
*
TYPE	float	float	float	integer	integer	float	float	float	integer	float	float	float	integer	float	float	integer	integer	integer	integer	integer	float	float	float	integer	float	float	float	float	float	integer	integer	float	float	float	float	float	integer	float	float	float	float	integer	float	float	float	float	float	integer	float	float	float	float	float	float	float	integer	float	integer	float	float	float	float	integer	float	float	float	float	text	float	float	float	float	float	float	float	float	float	float	float	float	float	float	float	float	float	float	float	float	float	integer	integer	integer	integer	float	integer	text	integer	text	float	float	float	integer	boolean	float	float	boolean	float	boolean	float	boolean	float	boolean	float	boolean	float	boolean	float	boolean	float	boolean	float	boolean	float	boolean	float	boolean
STATS	gDarkOffsetAverage	gDarkOffsetMedian	gDarkOffsetStdDev	gDarkOffsetNumPts	gSaturationValue	gAvgSig2BkgeQC	gAvgSig2BkgNegCtrl	gRatioSig2BkgeQC_NegCtrl	gNumSatFeat	gLocalBGInlierNetAve	gLocalBGInlierAve	gLocalBGInlierSDev	gLocalBGInlierNum	gGlobalBGInlierAve	gGlobalBGInlierSDev	gGlobalBGInlierNum	gNumFeatureNonUnifOL	gNumPopnOL	gNumNonUnifBGOL	gNumPopnBGOL	gOffsetUsed	gGlobalFeatInlierAve	gGlobalFeatInlierSDev	gGlobalFeatInlierNum	AnyColorPrcntFeatNonUnifOL	AnyColorPrcntBGNonUnifOL	AnyColorPrcntFeatPopnOL	AnyColorPrcntBGPopnOL	TotalPrcntFeatOL	gNumNegBGSubFeat	gNonCtrlNumNegFeatBGSubSig	gSpatialDetrendRMSFit	gSpatialDetrendRMSFilteredMinusFit	gSpatialDetrendSurfaceArea	gSpatialDetrendVolume	gSpatialDetrendAveFit	gNonCtrlNumSatFeat	gNonCtrl99PrcntNetSig	gNonCtrl50PrcntNetSig	gNonCtrl1PrcntNetSig	gNonCtrlMedPrcntCVBGSubSig	gCtrleQCNumSatFeat	gCtrleQC99PrcntNetSig	gCtrleQC50PrcntNetSig	gCtrleQC1PrcntNetSig	geQCMedPrcntCVBGSubSig	geQCSig2BkgLow2	gNegCtrlNumInliers	gNegCtrlAveNetSig	gNegCtrlSDevNetSig	gNegCtrlAveBGSubSig	gNegCtrlSDevBGSubSig	gAveNumPixOLLo	gAveNumPixOLHi	gPixCVofHighSignalFeat	gNumHighSignalFeat	AddErrorEstimateGreen	TotalNumFeatures	ROIHeight	ROIWidth	CentroidDiffX	CentroidDiffY	NumFoundFeat	MaxNonUnifEdges	MaxSpotNotFoundEdges	gMultDetrendRMSFit	gMultDetrendSurfaceAverage	eQCLowSigName2	eQCOneColorLogLowSignal	eQCOneColorLogLowSignalError	eQCOneColorLogHighSignal	eQCOneColorLinFitLogLowConc	eQCOneColorLinFitLogLowSignal	eQCOneColorLinFitLogHighConc	eQCOneColorLinFitLogHighSignal	eQCOneColorLinFitSlope	eQCOneColorLinFitIntercept	eQCOneColorLinFitRSQ	eQCOneColorSpikeDetectionLimit	gNonCtrl50PrcntBGSubSig	gCtrleQC50PrcntBGSubSig	gMedPrcntCVProcSignal	geQCMedPrcntCVProcSignal	gOutlierFlagger_Auto_FeatB_Term	gOutlierFlagger_Auto_FeatC_Term	gOutlierFlagger_Auto_BgndB_Term	gOutlierFlagger_Auto_BgndC_Term	OutlierFlagger_FeatChiSq	OutlierFlagger_BgndChiSq	GriddingStatus	IsGoodGrid	NumGeneNonUnifOL	TotalNumberOfReplicatedGenes	gPercentileIntensityProcessedSignal	ExtractionStatus	QCMetricResults	gNonCtrlNumWellAboveBG	ImageDepth	AFHold	gPMTVolts	GlassThickness	gDDN	GridHasBeenOptimized	gNegCtrlSpread	Metric_IsGoodGrid	Metric_IsGoodGrid_IsInRange	Metric_AnyColorPrcntFeatNonUnifOL	Metric_AnyColorPrcntFeatNonUnifOL_IsInRange	Metric_gNegCtrlAveNetSig	Metric_gNegCtrlAveNetSig_IsInRange	Metric_gNegCtrlAveBGSubSig	Metric_gNegCtrlAveBGSubSig_IsInRange	Metric_gNegCtrlSDevBGSubSig	Metric_gNegCtrlSDevBGSubSig_IsInRange	Metric_gSpatialDetrendRMSFilteredMinusFit	Metric_gSpatialDetrendRMSFilteredMinusFit_IsInRange	Metric_gNonCntrlMedCVProcSignal	Metric_gNonCntrlMedCVProcSignal_IsInRange	Metric_gE1aMedCVProcSignal	Metric_gE1aMedCVProcSignal_IsInRange	Metric_absGE1E1aSlope	Metric_absGE1E1aSlope_IsInRange	Metric_DetectionLimit	Metric_DetectionLimit_IsInRange	Metric_gDDN	Metric_gDDN_IsInRange
DATA	7.40088	7.40088	1.78057	0	778197	1.08903	2.31419	0.470588	0	15.255	22.6558	1.8868	43178	22.6558	1.8868	43178	264	64	359	2039	7.40088	16570.9	71190.8	44893	0.583812	0.793897	0.14153	4.50907	0.600415	3362	2262	0.732994	2.83686	1.00082	2.2112	46.4463	0	453848	195.986	34.8055	9.54069	0	71.9491	39.5335	30.0366	-1	1.10041	146	34.0408	2.47217	-5.00568	2.37725	0.507298	1.3879	0.111026	8464	2.83686	45220	4.45751	7.61863	0.646983	1.05565	41688	0.0117647	0.0676692	0.0585397	1.00239	(+)E1A_r60_3	0	0	0	0	0	0	0	0	0	0	-1	156.802	0.690434	5.85561	-1	792.308	79.4583	62.9143	36.0909	1.95458	2.49777	0	1	261	43603	2488.08	1	ExtractionEvaluate	34432	20 Bit	0	354	979.6	-7	0	9.44367	1	1	0.583812	1	34.0408	1	-5.00568	1	2.37725	1	2.83686	1	5.85561	1	-1	0	0	0	-1	0	-7	1
*
TYPE	integer	integer	integer	integer	integer	text	text	float	float	float	float	float	float	float	boolean	boolean	boolean	boolean	boolean	boolean	float	boolean	boolean	float	float
FEATURES	FeatureNum	Row	Col	SubTypeMask	ControlType	ProbeName	SystematicName	PositionX	PositionY	gProcessedSignal	gProcessedSigError	gMedianSignal	gBGMedianSignal	gBGPixSDev	gIsSaturated	gIsFeatNonUnifOL	gIsBGNonUnifOL	gIsFeatPopnOL	gIsBGPopnOL	IsManualFlag	gBGSubSignal	gIsPosAndSignif	gIsWellAboveBG	SpotExtentX	gBGMeanSignal
DATA	1	1	1	260	1	GE_BrightCorner	GE_BrightCorner	9827.38	282.178	4.264581e+005	4.264581e+004	364250	20	7.403005e+000	0	0	0	0	0	0	364339	1	1	53.5237	20.2125
DATA	2	1	2	66	1	DarkCorner	DarkCorner	9852.91	282.065	3.290373e+000	3.277567e+000	38.5	19	6.332891e+000	0	0	0	0	0	0	-5.23763	0	0	65	18.9299
DATA	3	1	3	66	1	DarkCorner	DarkCorner	9878.4	282.365	3.251172e+000	3.238518e+000	37	19	6.297354e+000	0	0	0	0	0	0	-6.60592	0	0	45.1352	19.0932
DATA	4	1	4	66	1	DarkCorner	DarkCorner	9903.68	282.859	3.215935e+000	3.203418e+000	39	18	5.901395e+000	0	0	0	0	0	0	-4.67047	0	0	47.5395	18.5886
DATA	5	1	5	66	1	DarkCorner	DarkCorner	9929.59	282.868	3.183669e+000	3.171278e+000	37	18	6.066235e+000	0	0	0	0	0	0	-7.38801	0	0	49.8279	18.1916
DATA	6	1	6	66	1	DarkCorner	DarkCorner	9954.35	283.05	3.155851e+000	3.143568e+000	40	18	6.425335e+000	0	0	0	0	0	0	-4.75326	0	0	43.7019	18.745
DATA	7	1	7	66	1	DarkCorner	DarkCorner	9979.91	282.802	3.130302e+000	3.118119e+000	37	19	6.142934e+000	0	0	0	0	0	0	-7.1372	0	0	50.4627	18.7886
DATA	8	1	8	66	1	DarkCorner	DarkCorner	10005.3	282.947	3.107444e+000	3.095349e+000	37.5	19	6.486372e+000	0	0	0	0	0	0	-7.93868	0	0	49.1849	19.0745
DATA	9	1	9	66	1	DarkCorner	DarkCorner	10030.6	282.427	3.087471e+000	3.075454e+000	38	19	6.229623e+000	0	0	0	0	0	0	-6.74581	0	0	57.5363	18.9579
DATA	10	1	10	66	1	DarkCorner	DarkCorner	10056	282.455	3.069395e+000	3.057449e+000	37	18	6.211615e+000	0	0	0	0	0	0	-5.66555	0	0	55.8519	18.5174
DATA	11	1	11	66	1	DarkCorner	DarkCorner	10081.5	282.352	3.053446e+000	3.041561e+000	39	19	6.060626e+000	0	0	0	0	0	0	-6.66627	0	0	57.5363	18.6074
DATA	12	1	12	0	0	A_04_P063001	XM_002720286	10106.5	282.63	4.115377e+004	4.115378e+003	39515	19	6.790442e+000	0	0	0	0	0	0	38560.3	1	1	48.5334	19.2495
DATA	13	1	13	0	0	A_04_P051597	ENSOCUT00000008133	10132.1	282.791	1.218143e+001	3.252030e+000	58	18	6.740225e+000	0	0	0	0	0	0	11.4607	1	0	52.3208	19.043
DATA	14	1	14	0	0	A_04_P027222	ENSOCUT00000005833	10157.3	282.618	1.742624e+004	1.742627e+003	16746	18	6.595798e+000	0	0	0	0	0	0	16452.2	1	1	46.5243	18.8614
DATA	15	1	15	0	0	A_04_P054052	A_04_P054052	10183	282.455	2.140027e+001	3.681539e+000	65.5	19	6.446777e+000	0	0	0	0	0	0	20.2658	1	1	65	19.2769
DATA	16	1	16	0	0	A_04_P043272	ENSOCUT00000004402	10208.5	282.849	9.201426e+000	3.126131e+000	54	19	6.687654e+000	0	0	0	0	0	0	8.73704	1	0	47.8731	19.2456
DATA	17	1	17	0	0	A_04_P037552	A_04_P037552	10233.7	282.91	2.992719e+000	2.991554e+000	45	19	6.412827e+000	0	0	0	0	0	0	2.38123	0	0	49.8279	19.3314
DATA	18	1	18	0	0	A_04_P082033	A_04_P082033	10258.9	282.759	3.052527e+000	2.991280e+000	48	18	5.908662e+000	0	0	0	0	0	0	2.91014	1	0	49.8279	18.9173
DATA	19	1	19	0	0	A_04_P059363	A_04_P059363	10284.6	283.169	2.982500e+000	2.970892e+000	43	19	6.752346e+000	0	0	0	0	0	0	-1.54424	0	0	49.5074	20.0466
DATA	20	1	20	0	0	A_04_P069242	XM_002710261	10309.6	282.74	3.889435e+002	3.900739e+001	415	20	6.412472e+000	0	0	0	0	0	0	371.821	1	1	49.5074	19.8359
DATA	21	1	21	0	0	A_04_P004862	ENSOCUT00000000478	10335.3	282.893	5.801177e+001	6.514749e+000	100	19	6.085354e+000	0	0	0	0	0	0	55.5139	1	1	48.8603	18.6431
DATA	22	1	22	0	0	A_04_P004771	ENSOCUT00000010240	10360.6	282.532	1.070629e+002	1.110860e+001	146	18	6.335530e+000	0	0	0	0	0	0	102.523	1	1	49.8279	18.6692
DATA	23	1	23	0	0	A_04_P102767	NM_001082106	10386.5	282.789	2.972317e+000	2.960748e+000	43	19	6.495252e+000	0	0	0	0	0	0	-0.715856	0	0	49.8279	19.2432
DATA	24	1	24	0	0	A_04_P000126	NM_001082711	10411.5	282.5	2.971397e+000	2.973612e+000	49	19	6.343529e+000	0	0	0	0	0	0	2.74064	0	0	57.5363	19.235
DATA	25	1	25	0	0	A_04_P032346	EB380111	10437	282.545	7.747625e+001	8.293520e+000	115	19	6.115753e+000	0	0	0	0	0	0	74.2736	1	1	55.8519	18.9583
DATA	26	1	26	0	0	A_04_P070267	ENSOCUT00000014985	10462.3	283.014	2.443946e+003	2.444125e+002	2325	19	5.851741e+000	0	0	0	0	0	0	2343.28	1	1	47.2035	18.99
DATA	27	1	27	0	0	A_04_P015526	AY171767	10487.6	283.343	7.961820e+001	8.493772e+000	121	20	6.029652e+000	0	0	0	0	0	0	76.341	1	1	46.5243	19.979
DATA	28	1	28	0	0	A_04_P078765	A_04_P078765	10513	283.171	7.656174e+003	7.656231e+002	7350	19	7.056156e+000	0	0	0	0	0	0	7340.05	1	1	48.2044	19.9941
DATA	29	1	29	0	0	A_04_P057486	A_04_P057486	10538.5	282.944	2.514444e+003	2.514618e+002	2462.5	19	6.784577e+000	0	0	0	0	0	0	2410.11	1	1	48.5334	19.1737
DATA	30	1	30	0	0	A_04_P017894	DN891163	10564.5	283.607	2.971623e+000	2.960057e+000	42.5	19	6.531638e+000	0	0	0	0	0	0	-2.85572	0	0	50.1463	19.812
DATA	31	1	31	0	0	A_04_P095828	ENSOCUT00000007697	10588.9	282.88	5.056103e+003	5.056190e+002	4748	19	6.250478e+000	0	0	0	0	0	0	4843.92	1	1	47.8731	18.9751
DATA	32	1	32	0	0	A_04_P028026	NM_001171047	10614.7	283.222	4.612284e+002	4.621784e+001	494	20	6.529445e+000	0	0	0	0	0	0	441.768	1	1	47.5395	19.9644
DATA	33	1	33	0	0	A_04_P088378	ENSOCUT00000006681	10640.4	282.573	3.572002e+005	3.572002e+004	349546	20	6.847328e+000	0	0	0	0	0	0	341993	1	1	57.5363	19.8198
DATA	34	1	34	0	0	A_04_P078937	ENSOCUT00000005757	10665.7	282.975	1.469561e+002	1.499148e+001	186	19	6.374696e+000	0	0	0	0	0	0	140.667	1	1	49.5074	19.4094
DATA	35	1	35	0	0	A_04_P010077	DN885580	10690.7	282.887	4.343404e+004	4.343405e+003	41824	19	6.592333e+000	0	0	0	0	0	0	41562.7	1	1	49.8279	19.7176
DATA	36	1	36	0	0	A_04_P066717	ENSOCUT00000004623	10716.4	282.933	2.153218e+005	2.153218e+004	214914	20	6.658994e+000	0	0	0	0	0	0	205989	1	1	48.8603	20.0417
DATA	37	1	37	0	0	A_04_P013199	NM_001160290	10742	282.852	6.355394e+004	6.355394e+003	60193	20	6.507989e+000	0	0	0	0	0	0	60782.7	1	1	41.4593	20.5129
DATA	38	1	38	0	0	A_04_P081316	A_04_P081316	10766.8	282.852	1.013832e+004	1.013837e+003	9764.5	20	6.310560e+000	0	0	0	0	0	0	9694.02	1	1	50.4627	19.7679
DATA	39	1	39	0	0	A_04_P037112	A_04_P037112	10792.4	283.216	2.978950e+000	2.967356e+000	43	19	6.339803e+000	0	0	0	0	0	0	-2.3198	0	0	48.2044	19.2772
DATA	40	1	40	0	0	A_04_P098887	ENSOCUT00000014702	10817.9	283.157	1.914199e+003	1.914429e+002	1846	19	6.114246e+000	0	0	0	0	0	0	1829.65	1	1	52.0157	19.2563
DATA	41	1	41	0	0	A_04_P064857	ENSOCUT00000004572	10843.5	283.174	3.576990e+001	4.648282e+000	79	19	5.971918e+000	0	0	0	0	0	0	34.1843	1	1	47.2035	19.3262
DATA	42	1	42	0	0	A_04_P011220	DN883346	10868.6	283.411	1.135091e+002	1.173272e+001	152.5	19	6.237965e+000	0	0	0	0	0	0	108.465	1	1	47.5395	19.6182
DATA	43	1	43	0	0	A_04_P079667	ENSOCUT00000011515	10893.8	283.427	4.909311e+001	5.737363e+000	93	19	6.720826e+000	0	0	0	0	0	0	46.9054	1	1	49.1849	19.4727
DATA	44	1	44	0	0	A_04_P031917	XM_002722718	10919.3	283.662	4.936150e+002	4.945074e+001	514	20	6.301971e+000	0	0	0	0	0	0	471.573	1	1	48.5334	19.8701
DATA	45	1	45	0	0	A_04_P042065	ENSOCUT00000001808	10944.8	283.427	5.684495e+003	5.684573e+002	5498	20	6.140855e+000	0	0	0	0	0	0	5429.72	1	1	52.6241	20.6047
DATA	46	1	46	0	0	A_04_P071767	ENSOCUT00000007587	10969.9	283.346	5.897183e+001	6.603057e+000	101	19	6.606485e+000	0	0	0	0	0	0	56.3196	1	1	49.5074	19.9672
DATA	47	1	47	0	0	A_04_P007154	DN889305	10994.9	283.657	1.768248e+005	1.768248e+004	169456	20	6.531453e+000	0	0	0	0	0	0	168852	1	1	46.8651	20.0295
DATA	48	1	48	0	0	A_04_P046489	ENSOCUT00000004739	11021.3	283.781	1.113192e+001	3.173081e+000	56	19	6.467846e+000	0	0	0	0	0	0	10.6279	1	0	48.2044	19.3867
DATA	49	1	49	0	0	A_04_P056577	ENSOCUT00000001503	11046.7	283.411	2.984001e+000	2.972387e+000	45	19	6.198474e+000	0	0	0	0	0	0	-0.206383	0	0	48.5334	19.4867
DATA	50	1	50	0	0	A_04_P071364	ENSOCUT00000013096	11071.5	283.633	5.684954e+002	5.692724e+001	592	20	6.463060e+000	0	0	0	0	0	0	542.416	1	1	49.8279	20.0336
DATA	51	1	51	0	0	A_04_P028631	XM_002717321	11097.3	283.6	9.308214e+001	9.771945e+000	134	19	5.962523e+000	0	0	0	0	0	0	88.7729	1	1	50.7771	19.7322
DATA	52	1	52	0	0	A_04_P052759	ENSOCUT00000002509	11122.6	283.911	2.987629e+000	2.981210e+000	50	19	6.101895e+000	0	0	0	0	0	0	1.67912	0	0	49.8279	19.5038
DATA	53	1	53	0	0	A_04_P014071	AF438159	11148.4	283.413	1.246199e+001	3.228510e+000	59	19	6.162633e+000	0	0	0	0	0	0	11.8702	1	0	49.5074	19.5488
DATA	54	1	54	0	0	A_04_P056109	A_04_P056109	11173.2	283.621	2.953213e+002	2.968216e+001	332.5	19	6.486809e+000	0	0	0	0	0	0	281.08	1	1	45.4864	18.7771
DATA	55	1	55	0	0	A_04_P006676	DN889758	11198.7	283.514	4.030033e+001	5.014329e+000	85	19	6.231212e+000	0	0	0	0	0	0	38.3173	1	1	48.2044	19.1479
DATA	56	1	56	0	0	A_04_P019703	EB380318	11224.2	283.61	1.788321e+002	1.813100e+001	219.5	18	5.726654e+000	0	0	0	0	0	0	169.828	1	1	49.8279	18.1673
DATA	57	1	57	0	0	A_04_P095310	ENSOCUT00000024973	11249.6	283.427	3.178905e+001	4.365297e+000	74	18	6.162917e+000	0	0	0	0	0	0	30.1436	1	1	57.5363	18.6012
DATA	58	1	58	0	0	A_04_P050157	A_04_P050157	11274.7	283.816	8.651763e+002	8.656950e+001	847.5	19	6.338270e+000	0	0	0	0	0	0	819.065	1	1	49.5074	19.1609
DATA	59	1	59	0	0	A_04_P023881	A_04_P023881	11300.3	283.635	5.487533e+001	6.255383e+000	98	19	6.878126e+000	0	0	0	0	0	0	51.8429	1	1	48.5334	19.501
DATA	60	1	60	0	0	A_04_P009401	DN886711	11325.4	283.973	3.897672e+001	4.924369e+000	83	19	6.188469e+000	0	0	0	0	0	0	36.7399	1	1	48.5334	19.0495
DATA	61	1	61	0	0	A_04_P013236	ENSOCUT00000013641	11351.3	283.5	4.792619e+001	5.663837e+000	93	20	6.535041e+000	0	0	0	0	0	0	45.0459	1	1	57.5363	20.2911
DATA	62	1	62	0	0	A_04_P083639	ENSOCUT00000011453	11376.5	283.5	3.039465e+000	3.027636e+000	46	19	6.716700e+000	0	0	0	0	0	0	-1.62425	0	0	57.5363	19.9962
DATA	63	1	63	0	0	A_04_P037608	ENSOCUT00000017970	11402	283.545	4.470786e+002	4.481100e+001	447.5	19	6.553264e+000	0	0	0	0	0	0	417.411	1	1	55.8519	19.1623
DATA	64	1	64	0	0	A_04_P074527	A_04_P074527	11427	283.557	4.835591e+001	5.717458e+000	92	19	6.583140e+000	0	0	0	0	0	0	44.9673	1	1	50.4627	18.7127
DATA	65	1	65	0	0	A_04_P046094	ENSOCUT00000001652	11452.6	283.802	2.994069e+003	2.994226e+002	2777	18	6.121828e+000	0	0	0	0	0	0	2771.57	1	1	52.3208	18.639
DATA	66	1	66	0	0	A_04_P079202	ENSOCUT00000001319	11477.6	283.932	2.392181e+003	2.392380e+002	2259.5	18	6.545954e+000	0	0	0	0	0	0	2203.28	1	1	49.1849	18.9903
DATA	67	1	67	0	0	A_04_P010693	DN884296	11503.2	283.838	5.992887e+000	3.155534e+000	52	18	6.053368e+000	0	0	0	0	0	0	5.48755	1	0	48.2044	18.75
DATA	68	1	68	0	0	A_04_P063507	ENSOCUT00000001054	11529	283.545	4.509406e+002	4.520178e+001	453.5	18	6.381462e+000	0	0	0	0	0	0	410.193	1	1	55.8519	18.808
DATA	69	1	69	0	0	A_04_P081768	ENSOCUT00000007532	11554	283.855	3.692735e+003	3.692869e+002	3278	18	6.054963e+000	0	0	0	0	0	0	3335.81	1	1	46.8651	18.5498
DATA	70	1	70	0	0	A_04_P008431	A_04_P008431	11579.4	284.183	5.911763e+001	6.705734e+000	101.5	19	6.055829e+000	0	0	0	0	0	0	52.9866	1	1	47.5395	19.1854
DATA	71	1	71	0	0	A_04_P042113	NM_001171452	11605.4	283.573	7.216483e+001	7.891756e+000	110	19	5.930301e+000	0	0	0	0	0	0	64.094	1	1	57.5363	18.8908
DATA	72	1	72	0	0	A_04_P095477	ENSOCUT00000015277	11630.3	284.167	2.308563e+003	2.308789e+002	2045	19	6.419674e+000	0	0	0	0	0	0	2031.53	1	1	45.835	18.9804
DATA	73	1	73	0	0	A_04_P032652	ENSOCUT00000011047	11656.3	284.078	8.266915e+001	8.886002e+000	117	18	6.010776e+000	0	0	0	0	0	0	71.9676	1	1	49.1849	18.53
DATA	74	1	74	0	0	A_04_P059423	ENSOCUT00000005718	11681.4	284.151	2.843241e+001	4.352935e+000	73	18	6.105823e+000	0	0	0	0	0	0	24.4713	1	1	48.5334	18.6826
DATA	75	1	75	66	1	DarkCorner	DarkCorner	11706.6	283.573	3.350944e+000	3.337902e+000	37	19	6.448873e+000	0	0	0	0	0	0	-7.92981	0	0	65	19.1904
DATA	76	1	76	66	1	DarkCorner	DarkCorner	11732.4	283.84	3.397518e+000	3.384295e+000	39	19	6.208622e+000	0	0	0	0	0	0	-7.76695	0	0	49.1849	19.3276
DATA	77	1	77	66	1	DarkCorner	DarkCorner	11757.6	283.958	3.447796e+000	3.434377e+000	36	20	6.509951e+000	0	0	0	0	0	0	-10.1155	0	0	48.2044	19.6394
DATA	78	1	78	66	1	DarkCorner	DarkCorner	11782.5	284.039	3.502275e+000	3.488644e+000	36	19	6.309900e+000	0	0	0	0	0	0	-9.62912	0	0	49.5074	19.504
DATA	79	1	79	66	1	DarkCorner	DarkCorner	11808.3	283.935	3.564677e+000	3.550803e+000	38	19	6.278947e+000	0	0	0	0	0	0	-7.79212	0	0	49.5074	19.2438
DATA	80	1	80	66	1	DarkCorner	DarkCorner	11833.5	284	3.631370e+000	3.617237e+000	36	20	6.229861e+000	0	0	0	0	0	0	-9.75832	0	0	54.1152	19.4519
DATA	81	1	81	66	1	DarkCorner	DarkCorner	11859.4	284.069	3.706620e+000	3.692194e+000	38	20	7.188111e+000	0	0	0	0	0	0	-9.3515	0	0	53.8203	20.1518
DATA	82	1	82	66	1	DarkCorner	DarkCorner	11884.5	284	3.786962e+000	3.772223e+000	38	19	6.309733e+000	0	0	0	0	0	0	-10.3538	0	0	49.8279	19.6055
DATA	83	1	83	66	1	DarkCorner	DarkCorner	11910.1	285.155	3.874859e+000	3.859778e+000	37	19	6.492708e+000	0	0	0	0	0	0	-10.9054	0	0	50.4627	19.4417
DATA	84	1	84	260	1	GE_BrightCorner	GE_BrightCorner	11935.5	284.352	4.845288e+005	4.845288e+004	349381	19	6.887527e+000	0	0	0	0	0	0	347261	1	1	57.5363	19.666
DATA	85	1	85	260	1	GE_BrightCorner	GE_BrightCorner	11960.5	284.352	4.963937e+005	4.963937e+004	347509	20	7.050664e+000	0	0	0	0	0	0	346574	1	1	57.5363	20.0358
DATA	86	2	1	260	1	GE_BrightCorner	GE_BrightCorner	9839.73	289.544	4.351402e+005	4.351403e+004	376402	19	7.115691e+000	0	0	0	0	0	0	374675	1	1	50.7771	19.7286
DATA	87	2	2	66	1	DarkCorner	DarkCorner	9865.1	288.986	3.267061e+000	3.254346e+000	39	19	6.781122e+000	0	0	0	0	0	0	-3.84048	0	0	46.8651	19.6837
DATA	88	2	3	66	1	DarkCorner	DarkCorner	9891.11	289.48	3.228968e+000	3.216401e+000	41	19	6.492091e+000	0	0	0	0	0	0	-3.91758	0	0	48.8603	19.243
DATA	89	2	4	66	1	DarkCorner	DarkCorner	9915.9	289.625	3.196376e+000	3.183936e+000	40.5	19	5.597196e+000	0	0	0	0	0	0	-4.48437	0	0	48.5334	18.7838
DATA	90	2	5	66	1	DarkCorner	DarkCorner	9941.68	289.5	3.166018e+000	3.153696e+000	37	18	6.460075e+000	0	0	0	0	0	0	-7.2685	0	0	49.1849	18.7559
DATA	91	2	6	66	1	DarkCorner	DarkCorner	9967.33	289.5	3.138854e+000	3.126638e+000	40	19	6.254501e+000	0	0	0	0	0	0	-4.12089	0	0	57.5363	19.0321
DATA	92	2	7	66	1	DarkCorner	DarkCorner	9992.37	289.288	3.115235e+000	3.103111e+000	36	20	5.917201e+000	0	0	0	0	0	0	-6.19902	0	0	48.5334	19.4866
DATA	93	2	8	66	1	DarkCorner	DarkCorner	10017.6	289.346	3.093807e+000	3.081766e+000	36.5	19	6.253953e+000	0	0	0	0	0	0	-5.13936	0	0	50.7771	18.8722
DATA	94	2	9	66	1	DarkCorner	DarkCorner	10043.4	289.427	3.074353e+000	3.062388e+000	44	19	6.160924e+000	0	0	0	1	0	0	0.00256951	0	0	57.5363	19.5917
DATA	95	2	10	66	1	DarkCorner	DarkCorner	10068.7	289.5	3.057500e+000	3.045600e+000	37	18	6.474518e+000	0	0	0	0	0	0	-7.58883	0	0	57.5363	18.3545
DATA	96	2	11	0	0	A_04_P098104	ENSOCUT00000017239	10094.1	289.974	5.931019e+003	5.931097e+002	5691	19	6.250457e+000	0	0	0	0	0	0	5552.1	1	1	47.8731	19.6495
DATA	97	2	12	0	0	A_04_P068654	A_04_P068654	10119.5	289.5	3.029500e+000	3.017709e+000	39	18.5	7.114956e+000	0	0	0	0	0	0	-5.99374	0	0	57.5363	19.3482
DATA	98	2	13	0	0	A_04_P056546	A_04_P056546	10144.9	289.5	1.403763e+001	3.317956e+000	58	19	6.458368e+000	0	0	0	0	0	0	13.2461	1	0	56.9804	19.554
DATA	99	2	14	0	0	A_04_P065787	ENSOCUT00000010925	10170.4	289.573	6.250508e+004	6.250509e+003	58749.5	19	6.726176e+000	0	0	0	0	0	0	59175.4	1	1	57.5363	19.512
DATA	100	2	15	0	0	A_04_P017626	DN886383	10195.5	290.125	7.103749e+001	7.706543e+000	112	20	6.614705e+000	0	0	0	0	0	0	67.4466	1	1	47.8731	19.804
DATA	101	2	16	0	0	A_04_P011243	A_04_P011243	10221.1	290.041	4.410034e+001	5.322894e+000	86	20	6.304853e+000	0	0	0	0	0	0	41.9717	1	1	46.8651	19.5073
DATA	102	2	17	0	0	A_04_P022353	EB377731	10246.4	290.129	7.109961e+003	7.110024e+002	6954.5	20	5.722079e+000	0	0	0	0	0	0	6780.46	1	1	47.2035	19.9803
DATA	103	2	18	0	0	A_04_P014205	ENSOCUT00000031781	10271.9	289.5	1.884537e+001	3.517461e+000	61	19	6.830672e+000	0	0	0	0	0	0	18.0004	1	1	56.9804	20.2624
DATA	104	2	19	0	0	A_04_P041252	A_04_P041252	10297.4	289.573	4.666943e+002	4.676358e+001	495	21	6.671727e+000	0	0	0	0	0	0	446.386	1	1	57.5363	20.9952
DATA	105	2	20	0	0	A_04_P005969	DN890449	10322.6	289.573	2.167487e+001	3.670934e+000	66	19	6.175408e+000	0	0	0	0	0	0	20.7541	1	1	57.5363	19.2364
DATA	106	2	21	0	0	A_04_P082213	ENSOCUT00000001875	10348.1	289.614	1.714600e+002	1.739965e+001	206	18	5.943516e+000	0	0	0	0	0	0	164.316	1	1	57.259	18.6528
DATA	107	2	22	0	0	A_04_P069365	ENSOCUT00000003035	10373.2	290.211	6.038299e+001	6.723937e+000	106	19.5	7.125220e+000	0	0	0	0	0	0	57.9085	1	1	46.8651	19.7642
DATA	108	2	23	0	0	A_04_P059255	A_04_P059255	10398.7	289.868	9.417145e+001	9.870466e+000	136	20	6.271782e+000	0	0	0	0	0	0	90.3473	1	1	49.8279	20.0667
DATA	109	2	24	0	0	A_04_P055517	ENSOCUT00000017545	10423.6	290.129	1.050688e+004	1.050693e+003	9902.5	19.5	6.122332e+000	0	0	0	0	0	0	10083.4	1	1	46.8651	19.598
DATA	110	2	25	0	0	A_04_P099339	ENSOCUT00000010655	10449.4	290.29	8.585614e+002	8.590700e+001	854	20	6.625146e+000	0	0	0	0	0	0	824.093	1	1	46.8651	20.13
DATA	111	2	26	0	0	A_04_P065480	ENSOCUT00000002449	10475.1	289.614	2.563368e+002	2.580352e+001	283.5	20	5.764493e+000	0	0	0	0	0	0	246.026	1	1	57.259	19.7793
DATA	112	2	27	0	0	A_04_P054940	A_04_P054940	10500.5	289.648	6.805345e+000	3.033275e+000	54	21	6.645853e+000	0	0	0	0	0	0	6.53118	1	0	57.5363	21.0093
DATA	113	2	28	0	0	A_04_P095174	ENSOCUT00000007358	10525.6	289.596	6.632278e+000	3.029882e+000	52	19	7.702114e+000	0	0	0	0	0	0	6.36411	1	0	57.8122	20.4097
DATA	114	2	29	0	0	A_04_P013701	AF245499	10551.5	289.648	9.286317e+000	3.099387e+000	54	21	6.693744e+000	0	0	0	0	0	0	8.90904	1	0	57.5363	20.7945
DATA	115	2	30	0	0	A_04_P067538	ENSOCUT00000014618	10576.6	290.171	2.686911e+003	2.687074e+002	2607	19	6.350805e+000	0	0	0	0	0	0	2577.32	1	1	49.8279	19.8088
DATA	116	2	31	0	0	A_04_P096973	ENSOCUT00000002871	10601.6	290.107	1.272508e+002	1.306443e+001	165.5	21	6.420972e+000	0	0	0	0	0	0	122.026	1	1	49.1849	20.3876
DATA	117	2	32	1028	1	(+)E1A_r60_3	E1A_r60_3	10627.5	290	3.618804e+000	2.981297e+000	46.5	20	6.249125e+000	0	0	0	0	0	0	3.46914	1	0	54.1152	20.3942
DATA	118	2	33	0	0	A_04_P026977	EB372788	10652.6	290.404	1.164374e+002	1.201407e+001	161	21	7.694521e+000	0	0	0	0	0	0	111.596	1	1	57.8122	21.3265
DATA	119	2	34	0	0	A_04_P049418	XM_002708151	10678.4	290.427	1.785927e+002	1.810304e+001	215	20	6.507519e+000	0	0	0	0	0	0	171.116	1	1	57.5363	20.0583
DATA	120	2	35	0	0	A_04_P009792	DN884792	10703.4	290.5	2.321953e+004	2.321955e+003	21579	22	7.821114e+000	0	0	0	0	0	0	22241.6	1	1	49.8279	22.145
DATA	121	2	36	0	0	A_04_P001422	NM_001082199	10729	290.494	5.894998e+005	5.894998e+004	567103	21	6.802389e+000	0	0	0	0	0	0	564521	1	1	51.7088	21.9255
DATA	122	2	37	0	0	A_04_P024911	EB375074	10754.3	290.447	7.339592e+002	7.345571e+001	734	21	6.417812e+000	0	0	0	0	0	0	702.684	1	1	49.5074	21.1333
DATA	123	2	38	0	0	A_04_P085717	ENSOCUT00000000896	10779.6	290.733	1.192152e+003	1.192520e+002	1176	20	6.329073e+000	0	0	0	0	0	0	1141.15	1	1	49.1849	19.6601
DATA	124	2	39	0	0	A_04_P062858	ENSOCUT00000011756	10805.2	290.654	4.857289e+002	4.866325e+001	494	19	5.988560e+000	0	0	0	0	0	0	464.853	1	1	49.8279	19.8241
DATA	125	2	40	0	0	A_04_P064714	ENSOCUT00000006846	10830.3	290.421	3.504621e+002	3.517140e+001	379	19	6.377904e+000	0	0	0	0	0	0	335.331	1	1	49.5074	19.6215
DATA	126	2	41	0	0	A_04_P033435	DN882827	10856	290.455	1.697860e+001	3.416980e+000	63	20	5.920109e+000	0	0	0	0	0	0	16.2432	1	1	55.8519	20.2718
DATA	127	2	42	0	0	A_04_P069632	ENSOCUT00000009277	10881.4	290.427	3.188814e+001	4.354766e+000	75.5	19	6.314837e+000	0	0	0	0	0	0	30.5027	1	1	57.5363	20.0861
DATA	128	2	43	0	0	A_04_P030476	DN885909	10906.4	290.59	4.666352e+001	5.529194e+000	89	21	6.759456e+000	0	0	0	0	0	0	44.6319	1	1	50.1463	20.601
DATA	129	2	44	0	0	A_04_P092658	ENSOCUT00000001986	10932.4	290.427	1.396859e+001	3.278871e+000	58.5	20	6.028985e+000	0	0	0	0	0	0	13.3584	1	0	65	20.2785
DATA	130	2	45	0	0	A_04_P043702	ENSOCUT00000011326	10957.3	290.77	1.054498e+003	1.054915e+002	1066.5	20	6.197348e+000	0	0	0	0	0	0	1008.36	1	1	48.8603	20.7411
DATA	131	2	46	0	0	A_04_P012043	A_04_P012043	10983	290.455	2.978832e+000	2.967238e+000	44	20	6.263911e+000	0	0	0	0	0	0	-0.796051	0	0	55.8519	20.4009
DATA	132	2	47	0	0	A_04_P049123	A_04_P049123	11007.8	290.916	4.677365e+002	4.686769e+001	488	21	6.835528e+000	0	0	0	0	0	0	447.142	1	1	46.8651	21.6114
DATA	133	2	48	0	0	A_04_P032182	EB376993	11033.8	290.829	2.586475e+002	2.603451e+001	294	18	6.266928e+000	0	0	0	0	0	0	247.2	1	1	50.7771	18.7678
DATA	134	2	49	0	0	A_04_P041611	A_04_P041611	11059.3	290.5	2.980842e+000	2.969241e+000	44.5	20	5.939322e+000	0	0	0	0	0	0	-1.83051	0	0	57.5363	20.0338
DATA	135	2	50	0	1	ETG02_36680	ETG02_36680	11084.4	290.905	2.981698e+000	2.970093e+000	42	20	5.863117e+000	0	0	0	0	0	0	-3.63498	0	0	51.0895	19.9571
DATA	136	2	51	0	0	A_04_P084847	ENSOCUT00000004701	11109.8	291.243	1.038582e+002	1.080249e+001	145	20	5.581373e+000	0	0	0	0	0	0	99.1598	1	1	46.5243	19.9541
DATA	137	2	52	0	0	A_04_P034582	A_04_P034582	11135.5	291	2.984755e+000	2.973138e+000	43	20	5.353696e+000	0	0	0	0	0	0	-2.59764	0	0	49.8279	19.8711
DATA	138	2	53	0	0	A_04_P004832	ENSOCUT00000005339	11160.5	290.705	1.367947e+002	1.399932e+001	165.5	20	6.401414e+000	0	0	0	0	0	0	130.425	1	1	50.4627	20.1058
DATA	139	2	54	0	0	A_04_P013646	AF200351	11186.3	290.5	9.822862e+000	3.136025e+000	55	19	6.587790e+000	0	0	0	0	0	0	9.35665	1	0	65	18.9907
DATA	140	2	55	0	0	A_04_P002721	NM_001082324	11211.3	290.959	9.014210e+002	9.019138e+001	896	19	5.943421e+000	0	0	0	0	0	0	857.799	1	1	48.8603	19.5294
DATA	141	2	56	1028	1	(+)E1A_r60_a97	E1A_r60_a97	11236.9	290.5	2.996965e+000	2.985301e+000	39	18	5.889027e+000	0	0	0	0	0	0	-7.1095	0	0	56.9804	18.5209
DATA	142	2	57	0	0	A_04_P076022	ENSOCUT00000000186	11261.9	290.936	2.681574e+003	2.681741e+002	2529	19	6.462242e+000	0	0	0	0	0	0	2544.57	1	1	49.1849	19.266
DATA	143	2	58	0	0	A_04_P047476	ENSOCUT00000002987	11287.4	291.114	7.595082e+001	8.164268e+000	114.5	19	6.164311e+000	0	0	0	0	0	0	71.9407	1	1	49.5074	19.1422
DATA	144	2	59	0	0	A_04_P023532	EB376541	11313.1	290.5	6.833209e+001	7.463518e+000	111	19	7.177127e+000	0	0	0	0	0	0	64.5755	1	1	56.9804	19.8733
DATA	145	2	60	0	0	A_04_P079412	ENSOCUT00000011420	11338.3	291.416	8.059341e+001	8.602647e+000	122	20	6.188641e+000	0	0	0	0	0	0	75.9892	1	1	48.5334	20.134
DATA	146	2	61	0	0	A_04_P083754	ENSOCUT00000016000	11363.7	291.357	1.935907e+004	1.935909e+003	18021.5	21	6.565588e+000	0	0	0	0	0	0	18200.3	1	1	46.8651	20.9641
DATA	147	2	62	0	0	A_04_P012656	M21267	11389.4	290.573	2.151751e+001	3.714768e+000	69	19.5	6.079361e+000	0	0	0	0	0	0	20.1585	1	1	57.5363	19.6343
DATA	148	2	63	0	0	A_04_P096342	ENSOCUT00000009409	11414.5	291	1.439180e+004	1.439184e+003	12999	19	7.397814e+000	0	0	0	0	0	0	13434	1	1	48.5334	19.5347
DATA	149	2	64	0	0	A_04_P058587	ENSOCUT00000006335	11439.8	291.282	1.676590e+003	1.676867e+002	1551	19	6.472415e+000	0	0	0	0	0	0	1558.46	1	1	47.2035	19.2453
DATA	150	2	65	0	0	A_04_P046453	A_04_P046453	11465.5	290.648	3.079239e+000	3.067254e+000	39	18	6.502614e+000	0	0	0	0	0	0	-7.59376	0	0	65	19.061
DATA	151	2	66	0	0	A_04_P089043	XM_002714991	11490.6	291.215	8.737798e+003	8.737852e+002	8310.5	19	6.490514e+000	0	0	0	0	0	0	8039.57	1	1	49.5074	19.4952
DATA	152	2	67	0	0	A_04_P001079	NM_001122939	11516.5	290.648	2.417953e+001	3.933692e+000	70.5	19	6.382742e+000	0	0	0	0	0	0	22.1071	1	1	57.5363	19.4155
DATA	153	2	68	0	0	A_04_P052767	ENSOCUT00000013514	11541.7	291.38	1.898133e+004	1.898135e+003	17492.5	18	6.269154e+000	0	0	0	0	0	0	17242.2	1	1	47.5395	18.5911
DATA	154	2	69	0	0	A_04_P057510	A_04_P057510	11567	291	3.324428e+001	4.577508e+000	74	19	6.185327e+000	0	0	0	0	0	0	29.9709	1	1	54.9904	19.2038
DATA	155	2	70	0	0	A_04_P027430	A_04_P027430	11592.4	291.219	1.020959e+002	1.069118e+001	137	19	6.255682e+000	0	0	0	0	0	0	91.2908	1	1	47.8731	19.6493
DATA	156	2	71	0	0	A_04_P090997	ENSOCUT00000005374	11617.6	291.338	1.262953e+004	1.262957e+003	11062	19	6.467410e+000	0	0	0	0	0	0	11192	1	1	47.8731	19.7824
DATA	157	2	72	0	0	A_04_P075357	ENSOCUT00000016329	11643.2	291.118	7.746025e+001	8.393982e+000	116	19	6.285506e+000	0	0	0	0	0	0	67.9504	1	1	46.1809	19.0419
DATA	158	2	73	0	0	A_04_P039807	ENSOCUT00000000866	11668.5	291.395	3.281885e+000	3.270538e+000	46	18	5.861195e+000	0	0	0	0	0	0	0.838104	0	0	51.0895	18.3155
DATA	159	2	74	0	0	A_04_P041729	ENSOCUT00000008241	11694	291.319	1.004524e+004	1.004529e+003	8503	19	7.157148e+000	0	0	0	0	0	0	8612.88	1	1	58.0869	20.2745
DATA	160	2	75	66	1	DarkCorner	DarkCorner	11719.5	291.352	3.365277e+000	3.352179e+000	38	19	6.331313e+000	0	0	0	0	0	0	-8.82845	0	0	57.5363	19.57
DATA	161	2	76	66	1	DarkCorner	DarkCorner	11744.6	291.404	3.412700e+000	3.399418e+000	38	20	6.452064e+000	0	0	0	0	0	0	-9.34722	0	0	57.8122	20.1154
DATA	162	2	77	66	1	DarkCorner	DarkCorner	11770.7	291.118	3.467214e+000	3.453719e+000	37	20	6.506724e+000	0	0	0	0	0	0	-9.68889	0	0	51.7088	19.6502
DATA	163	2	78	66	1	DarkCorner	DarkCorner	11795.5	290.923	3.524275e+000	3.510558e+000	38	19	6.165375e+000	0	0	0	0	0	0	-9.91406	0	0	49.8279	19.3955
DATA	164	2	79	66	1	DarkCorner	DarkCorner	11821	291.455	3.587641e+000	3.573678e+000	38	19	6.254652e+000	0	0	0	0	0	0	-8.75104	0	0	55.8519	19.1061
DATA	165	2	80	66	1	DarkCorner	DarkCorner	11845.9	290.938	3.657020e+000	3.642787e+000	42.5	20	7.085082e+000	0	0	0	0	0	0	-6.13167	0	0	45.835	19.7965
DATA	166	2	81	66	1	DarkCorner	DarkCorner	11872	291.225	3.735612e+000	3.721072e+000	39.5	21	7.595370e+000	0	0	0	0	0	0	-8.40756	0	0	50.1463	20.7915
DATA	167	2	82	66	1	DarkCorner	DarkCorner	11897	291.19	3.818753e+000	3.803890e+000	38	20	5.960314e+000	0	0	0	0	0	0	-9.05609	0	0	51.7088	19.7828
DATA	168	2	83	66	1	DarkCorner	DarkCorner	11922.6	291.427	3.911446e+000	3.896222e+000	37	19	7.144511e+000	0	0	0	0	0	0	-8.27954	0	0	57.5363	20.2419
DATA	169	2	84	66	1	DarkCorner	DarkCorner	11948	291.455	4.013016e+000	3.997397e+000	44.5	21	7.218557e+000	0	0	0	0	0	0	-3.21105	0	0	55.8519	20.8187
DATA	170	2	85	260	1	GE_BrightCorner	GE_BrightCorner	11973	291.593	5.111928e+005	5.111928e+004	360587	21	6.529857e+000	0	0	0	0	0	0	353145	1	1	52.3208	21.1621
DATA	171	3	1	66	1	DarkCorner	DarkCorner	9827.5	296.5	3.324464e+000	3.311525e+000	37	19	7.461282e+000	0	0	0	0	0	0	-6.06123	0	0	57.5363	19.3395
DATA	172	3	2	66	1	DarkCorner	DarkCorner	9852.67	296.5	3.282036e+000	3.269262e+000	41	20	9.181482e+000	0	0	0	0	0	0	-2.69249	0	0	57.5363	21.9804
DATA	173	3	3	66	1	DarkCorner	DarkCorner	9878.09	296.973	3.242961e+000	3.230339e+000	42	21	6.122304e+000	0	0	0	0	0	0	-2.78196	0	0	46.8651	21.6304
DATA	174	3	4	66	1	DarkCorner	DarkCorner	9903.58	296.573	3.208091e+000	3.195605e+000	42	21	5.839157e+000	0	0	0	0	0	0	-3.51558	0	0	65	21.0317
DATA	175	3	5	66	1	DarkCorner	DarkCorner	9929	296.545	3.176567e+000	3.164204e+000	39	20	7.194678e+000	0	0	0	0	0	0	-4.55033	0	0	55.8519	19.7377
DATA	176	3	6	66	1	DarkCorner	DarkCorner	9954.66	297.092	3.147661e+000	3.135410e+000	40	23	6.241925e+000	0	0	0	0	0	0	-5.14662	0	0	51.0895	21.24
DATA	177	3	7	66	1	DarkCorner	DarkCorner	9979.58	296.573	3.123027e+000	3.110872e+000	41	21	5.040910e+000	0	0	0	0	0	0	-3.85141	0	0	57.5363	20.8182
DATA	178	3	8	66	1	DarkCorner	DarkCorner	10005.2	297.169	3.099759e+000	3.087695e+000	39	21	6.621432e+000	0	0	0	0	0	0	-5.39767	0	0	45.835	20.8644
DATA	179	3	9	66	1	DarkCorner	DarkCorner	10030.9	297.343	3.079260e+000	3.067275e+000	40	20	6.736739e+000	0	0	0	0	0	0	-4.92699	0	0	45.835	20.4444
DATA	180	3	10	66	1	DarkCorner	DarkCorner	10056	297.303	3.061590e+000	3.049674e+000	37	23	5.996913e+000	0	0	0	0	0	0	-5.91461	0	0	52.3208	22
DATA	181	3	11	0	0	A_04_P022736	A_04_P022736	10081.3	297.312	4.245982e+003	4.246090e+002	3904	23	7.269598e+000	0	0	0	0	0	0	3970.19	1	1	48.8603	22.4118
DATA	182	3	12	0	0	A_04_P042564	ENSOCUT00000007078	10106.6	296.596	1.549056e+001	3.394532e+000	60	22	9.290515e+000	0	0	0	0	0	0	14.5489	1	1	65	23.3966
DATA	183	3	13	0	0	A_04_P068427	ENSOCUT00000001051	10132.2	297.081	1.353983e+003	1.354317e+002	1312.5	20	5.446729e+000	0	0	0	0	0	0	1276.93	1	1	51.0895	20.2373
DATA	184	3	14	0	0	A_04_P025890	ENSOCUT00000017416	10157.5	297	1.867564e+005	1.867564e+004	179826	23.5	8.042515e+000	0	0	0	0	0	0	176742	1	1	54.1152	24.8148
DATA	185	3	15	0	0	A_04_P034497	ENSOCUT00000008433	10183	297	1.160743e+002	1.198598e+001	153	22	9.452611e+000	0	0	0	0	0	0	110.184	1	1	65	23.3148
DATA	186	3	16	0	0	A_04_P034047	ENSOCUT00000003439	10208.5	297	2.992408e+000	2.980761e+000	45	21	5.040321e+000	0	0	0	0	0	0	-0.228876	0	0	54.1152	20.8696
DATA	187	3	17	0	0	A_04_P068944	ENSOCUT00000017670	10233.8	297.39	1.000116e+003	1.000558e+002	984.5	22	5.454462e+000	0	0	0	0	0	0	953.97	1	1	49.8279	21.3404
DATA	188	3	18	0	0	A_04_P001051	NM_001082040	10259.1	297.171	5.085467e+001	5.888590e+000	93	22	7.418948e+000	0	0	0	0	0	0	48.5953	1	1	48.5334	23.1961
DATA	189	3	19	0	0	A_04_P000041	NM_001082305	10284.3	297.395	4.653686e+002	4.663117e+001	482	23	8.540242e+000	0	0	0	0	0	0	445.374	1	1	49.5074	24.4792
DATA	190	3	20	0	0	A_04_P002472	NM_001082054	10309.9	297.386	6.756197e+004	6.756198e+003	66849.5	21.5	5.713954e+000	0	0	0	0	0	0	64738.3	1	1	57.259	21.1304
DATA	191	3	21	0	0	A_04_P007346	XM_002716298	10335.5	297.352	1.270448e+005	1.270448e+004	126186	22	5.752608e+000	0	0	0	0	0	0	121851	1	1	57.5363	21.5227
DATA	192	3	22	0	0	A_04_P062218	ENSOCUT00000000148	10360.6	297.63	4.514586e+003	4.514683e+002	4203.5	21	6.734904e+000	0	0	0	0	0	0	4333.32	1	1	50.7771	20.413
DATA	193	3	23	0	0	A_04_P080047	ENSOCUT00000012778	10386	297.653	6.197260e+003	6.197330e+002	5957	21	8.035536e+000	0	0	0	0	0	0	5951.57	1	1	48.5334	21.3191
DATA	194	3	24	0	0	A_04_P090489	ENSOCUT00000003026	10411.4	297.712	7.505577e+002	7.511384e+001	766	20	5.874838e+000	0	0	0	0	0	0	721.059	1	1	48.5334	20.2549
DATA	195	3	25	0	0	A_04_P096569	ENSOCUT00000006789	10436.7	297.5	3.019146e+004	3.019147e+003	29518	21	4.406338e+000	0	0	0	0	0	0	29009.7	1	1	50.4627	20.7959
DATA	196	3	26	0	0	A_04_P056797	ENSOCUT00000012981	10462.4	297.427	1.855205e+001	3.486763e+000	61	24	7.954252e+000	0	0	0	0	0	0	17.827	1	1	57.5363	24.766
DATA	197	3	27	0	0	A_04_P077716	ENSOCUT00000010867	10487.6	297.427	4.925049e+001	5.742159e+000	93	23	6.504854e+000	0	0	0	0	0	0	47.3242	1	1	65	23.7778
DATA	198	3	28	0	0	A_04_P099004	ENSOCUT00000002951	10512.7	297.863	1.293391e+004	1.293395e+003	12338	24	7.540798e+000	0	0	0	0	0	0	12427.4	1	1	48.2044	24
DATA	199	3	29	0	0	A_04_P042357	ENSOCUT00000008209	10538.5	297.5	2.964724e+000	2.956382e+000	47.5	24	9.036422e+000	0	0	0	0	0	0	1.32043	0	0	57.5363	24.7119
DATA	200	3	30	0	0	A_04_P007429	NM_001142262	10563.8	297.452	8.747706e+003	8.747756e+002	8266	21	6.611228e+000	0	0	0	0	0	0	8401.15	1	1	48.2044	21.2857
DATA	201	3	31	0	0	A_04_P015136	AY175592	10589.3	297.494	1.798925e+002	1.823028e+001	216	22	6.902562e+000	0	0	0	0	0	0	172.721	1	1	49.8279	22.5439
DATA	202	3	32	0	0	A_04_P039055	A_04_P039055	10614.7	297.766	3.979363e+001	4.956775e+000	82	23.5	6.770404e+000	0	0	0	0	0	0	38.1978	1	1	49.8279	22.28
DATA	203	3	33	0	0	A_04_P019254	EB382200	10639.9	297.528	6.212340e+001	6.879912e+000	104.5	25	1.072972e+001	0	0	0	0	0	0	59.6125	1	1	47.8731	26.7679
DATA	204	3	34	0	0	A_04_P001126	NM_001082790	10665.5	297.487	2.968809e+000	2.957254e+000	43	23	7.414577e+000	0	0	0	0	0	0	-1.89218	0	0	49.1849	24.6066
DATA	205	3	35	0	0	A_04_P062752	ENSOCUT00000012714	10690.9	297.5	1.583992e+003	1.584268e+002	1529	23	5.893759e+000	0	0	0	0	0	0	1519.08	1	1	56.9804	22.8163
DATA	206	3	36	0	0	A_04_P016601	CU466064	10716.4	297.573	3.370678e+000	2.978003e+000	50	27.5	8.997165e+000	0	0	0	0	1	0	3.23169	1	0	57.5363	28.3
DATA	207	3	37	0	0	A_04_P082256	ENSOCUT00000016961	10741.6	297.573	4.298118e+002	4.308296e+001	445	24	1.029178e+001	0	0	0	0	0	0	411.987	1	1	65	26.6522
DATA	208	3	38	0	0	A_04_P009063	ENSOCUT00000001832	10766.7	298.333	8.580642e+003	8.580693e+002	8498	23	5.375966e+000	0	0	0	0	0	0	8223.9	1	1	44.4243	22.0889
DATA	209	3	39	0	0	A_04_P052782	ENSOCUT00000013535	10792.5	297.5	2.082707e+001	3.620027e+000	65	20	5.886567e+000	0	0	0	0	0	0	19.9546	1	1	57.5363	20.6604
DATA	210	3	40	0	0	A_04_P012403	ENSOCUT00000015097	10817.7	297.816	6.005758e+003	6.005831e+002	5914	21	6.077345e+000	0	0	0	0	0	0	5753.44	1	1	49.5074	21.4706
DATA	211	3	41	0	0	A_04_P061737	ENSOCUT00000005572	10843.4	298.028	1.633776e+002	1.660403e+001	202	21	6.304620e+000	0	0	0	0	0	0	156.495	1	1	47.5395	20.8235
DATA	212	3	42	0	0	A_04_P101317	ENSOCUT00000003127	10868.4	297.973	1.854983e+002	1.878483e+001	225	20	6.923996e+000	0	0	0	0	0	0	177.659	1	1	48.5334	21.4043
DATA	213	3	43	0	0	A_04_P075932	ENSOCUT00000016579	10893.8	297.823	6.456487e+003	6.456555e+002	6102	22	5.558163e+000	0	0	0	0	0	0	6182.75	1	1	54.1152	23.5208
DATA	214	3	44	0	0	A_04_P009207	DN887037	10919.2	297.953	2.974299e+000	2.976675e+000	49	22	5.835645e+000	0	0	0	0	0	0	2.75639	0	0	45.835	22.2586
DATA	215	3	45	0	1	RC5	RC5	10945.1	297.761	2.974725e+000	2.963147e+000	41	23	6.871745e+000	0	0	0	0	0	0	-4.95207	0	0	47.2035	23.7636
DATA	216	3	46	0	0	A_04_P080282	ENSOCUT00000007233	10969.8	297.711	9.885446e+002	9.889887e+001	959	21	6.485863e+000	0	0	0	0	0	0	946.295	1	1	49.5074	22.4035
DATA	217	3	47	0	0	A_04_P016281	ENSOCUT00000005253	10995.5	298.324	4.557653e+002	4.567279e+001	487	23.5	7.617141e+000	0	0	0	0	0	0	436.267	1	1	46.5243	24.6458
DATA	218	3	48	0	0	A_04_P059892	A_04_P059892	11021.1	297.614	9.020885e+000	3.098746e+000	55	21	5.718102e+000	0	0	0	0	0	0	8.63239	1	0	57.259	21.3571
DATA	219	3	49	0	0	A_04_P008236	DN888159	11045.8	298.235	1.902980e+001	3.523055e+000	63	20	6.781933e+000	0	0	0	0	0	0	18.2081	1	1	46.1809	20.0727
DATA	220	3	50	0	0	A_04_P027353	EB377242	11071.5	298.092	3.373416e+002	3.386429e+001	367	21	5.725046e+000	0	0	0	0	0	0	322.67	1	1	48.8603	21.1042
DATA	221	3	51	0	0	A_04_P095457	ENSOCUT00000013146	11097.6	297.658	2.978848e+000	2.967254e+000	41	21	6.187173e+000	0	0	0	0	0	0	-4.8229	0	0	50.7771	21.4286
DATA	222	3	52	0	0	A_04_P023007	EB377085	11122.5	297.648	2.980301e+000	2.968701e+000	45	22	7.188880e+000	0	0	0	0	0	0	-2.20172	0	0	57.5363	23
DATA	223	3	53	0	0	A_04_P008308	DN888081	11148	298	8.289588e+000	3.083874e+000	56	21	7.700051e+000	0	0	0	0	0	0	7.917	1	0	54.9904	22.1667
DATA	224	3	54	0	0	A_04_P056733	ENSOCUT00000004937	11173.4	298.029	1.971494e+001	3.566999e+000	65	19	5.617613e+000	0	0	0	0	0	0	18.8143	1	1	46.8651	20.1273
DATA	225	3	55	0	0	A_04_P024061	ENSOCUT00000016579	11198.4	298	2.139772e+004	2.139775e+003	19846	21	6.201311e+000	0	0	0	0	0	0	20401	1	1	48.5334	20.8605
DATA	226	3	56	0	1	ETG10_13482	ETG10_13482	11224.4	298.658	2.990253e+000	2.978614e+000	43	21	6.690704e+000	0	0	0	0	0	0	-4.60744	0	0	50.7771	21.8542
DATA	227	3	57	0	0	A_04_P062855	ENSOCUT00000007594	11249.4	298.392	3.354857e+002	3.368092e+001	360	20	6.651146e+000	0	0	0	0	0	0	319.066	1	1	49.1849	20.7447
DATA	228	3	58	0	0	A_04_P027030	EB372750	11274.8	298.493	1.541739e+002	1.570422e+001	191	22	6.738285e+000	0	0	0	0	0	0	146.389	1	1	49.1849	21.94
DATA	229	3	59	0	0	A_04_P021828	EB378225	11300.2	298.397	1.688725e+002	1.715053e+001	199.5	23	6.781683e+000	0	0	0	0	0	0	160.03	1	1	50.1463	22.2807
DATA	230	3	60	0	0	A_04_P026824	EB372964	11325.5	298.5	5.965494e+003	5.965570e+002	5549	21	6.641909e+000	0	0	0	0	0	0	5640.43	1	1	50.4627	21.1296
DATA	231	3	61	0	0	A_04_P021346	EB378782	11350.9	298.5	1.260578e+004	1.260581e+003	11141	22	6.351731e+000	0	0	0	0	0	0	11887.5	1	1	49.8279	22.32
DATA	232	3	62	0	0	A_04_P014197	D38120	11376.5	298.352	3.029430e+000	3.017639e+000	45	22	6.540485e+000	0	0	0	0	0	0	-2.78412	0	0	65	21.6226
DATA	233	3	63	0	0	A_04_P036502	A_04_P036502	11402	298.455	3.039995e+000	3.038945e+000	49	23	6.908353e+000	0	0	0	0	0	0	2.39615	0	0	55.8519	21.0612
DATA	234	3	64	0	0	A_04_P026353	EB373494	11427.4	298.427	3.052125e+000	3.040816e+000	48	23	9.014048e+000	0	0	0	0	0	0	0.549287	0	0	57.5363	23.7627
DATA	235	3	65	0	1	ETG04_27747	ETG04_27747	11453.2	298.709	3.065869e+000	3.053936e+000	41	21.5	7.221214e+000	0	0	0	0	0	0	-6.81516	0	0	52.3208	22.3269
DATA	236	3	66	0	0	A_04_P019697	EB380239	11477.9	298.589	1.075620e+004	1.075624e+003	10000	24	6.765875e+000	0	0	0	0	0	0	9942.11	1	1	53.5237	23.4894
DATA	237	3	67	0	0	A_04_P048123	ENSOCUT00000009868	11503.4	298.74	2.460127e+003	2.460321e+002	2296	23	7.148285e+000	0	0	0	0	0	0	2261.1	1	1	49.5074	22.6444
DATA	238	3	68	0	0	A_04_P075267	ENSOCUT00000014560	11528.6	298.579	7.072349e+003	7.072417e+002	6369.5	19.5	7.119853e+000	0	0	0	0	0	0	6459.27	1	1	49.5074	20.1154
DATA	239	3	69	0	0	A_04_P098337	ENSOCUT00000005251	11554.1	298.481	2.928922e+003	2.929089e+002	2528.5	21.5	7.240761e+000	0	0	0	0	0	0	2656.16	1	1	49.5074	21.5345
DATA	240	3	70	0	0	A_04_P001781	NM_001101699	11579.6	298.427	2.298670e+002	2.320192e+001	246	22	5.288101e+000	0	0	0	0	0	0	206.83	1	1	57.5363	21.8704
DATA	241	3	71	0	0	A_04_P041737	ENSOCUT00000012414	11605.3	298.5	2.290281e+002	2.312258e+001	250	21	4.766486e+000	0	0	0	0	0	0	204.287	1	1	65	20.7755
DATA	242	3	72	0	0	A_04_P059843	ENSOCUT00000013005	11630.1	298.61	2.661168e+002	2.680457e+001	276	22	5.824963e+000	0	0	0	0	0	0	235.188	1	1	49.8279	21.902
DATA	243	3	73	0	0	A_04_P070582	ENSOCUT00000010954	11655.7	298.878	2.357324e+003	2.357547e+002	2118.5	22	7.640745e+000	0	0	0	0	0	0	2061.88	1	1	48.8603	23.2453
DATA	244	3	74	0	0	A_04_P086705	ENSOCUT00000030932	11681.5	298.5	2.227166e+001	3.965916e+000	68	21	7.613300e+000	0	0	0	0	0	0	19.2539	1	1	65	22.5357
DATA	245	3	75	0	0	A_04_P033262	EB374922	11706.6	298.446	5.108530e+005	5.108530e+004	438151	23.5	6.817175e+000	0	0	0	0	0	0	436248	1	1	51.7088	23.66
DATA	246	3	76	0	0	A_04_P046532	ENSOCUT00000005647	11731.9	298.84	9.793804e+003	9.793862e+002	8043	21	6.563094e+000	0	0	0	0	0	0	8252.67	1	1	48.2044	21.7907
DATA	247	3	77	66	1	DarkCorner	DarkCorner	11757.5	298.5	3.430565e+000	3.417213e+000	39	22	7.196734e+000	0	0	0	0	0	0	-7.19916	0	0	57.5363	22.3269
DATA	248	3	78	66	1	DarkCorner	DarkCorner	11782.6	298.903	3.484350e+000	3.470789e+000	37	21	5.466492e+000	0	0	0	0	0	0	-10.3021	0	0	53.2255	21.1042
DATA	249	3	79	66	1	DarkCorner	DarkCorner	11808.7	299.147	3.546242e+000	3.532440e+000	38	23	7.575583e+000	0	0	0	0	0	0	-9.39649	0	0	45.835	22.8367
DATA	250	3	80	66	1	DarkCorner	DarkCorner	11833.3	298.93	3.610724e+000	3.596671e+000	40	21	4.643135e+000	0	0	0	0	0	0	-8.18228	0	0	51.7088	20.6154
DATA	251	3	81	66	1	DarkCorner	DarkCorner	11859.2	298.667	3.685391e+000	3.671048e+000	39	22	6.823549e+000	0	0	0	0	0	0	-6.9811	0	0	51.7088	22.1129
DATA	252	3	82	66	1	DarkCorner	DarkCorner	11884.6	299.092	3.764798e+000	3.750145e+000	36	21	6.087779e+000	0	0	0	0	0	0	-10.7277	0	0	49.1849	21.0638
DATA	253	3	83	66	1	DarkCorner	DarkCorner	11909.8	298.57	3.852665e+000	3.837670e+000	41	20.5	7.026262e+000	0	0	0	0	0	0	-7.30364	0	0	58.0869	21.2333
DATA	254	3	84	66	1	DarkCorner	DarkCorner	11935.2	299.237	3.947919e+000	3.932553e+000	37.5	25	9.477335e+000	0	0	0	0	0	0	-9.74375	0	0	48.2044	25.225
DATA	255	3	85	66	1	DarkCorner	DarkCorner	11960.6	298.573	4.054491e+000	4.038710e+000	37	24	1.077839e+001	0	0	0	0	0	0	-8.61658	0	0	57.5363	25.5893
DATA	256	4	1	66	1	DarkCorner	DarkCorner	9840.43	303.547	3.297885e+000	3.285049e+000	44	20	7.809469e+000	0	0	0	0	0	0	-0.510396	0	0	49.5074	20.6341
DATA	257	4	2	66	1	DarkCorner	DarkCorner	9865.5	303.648	3.257725e+000	3.245046e+000	42	19	6.788151e+000	0	0	0	0	0	0	-2.11659	0	0	57.5363	20.2571
DATA	258	4	3	66	1	DarkCorner	DarkCorner	9890.58	304.25	3.221083e+000	3.208546e+000	40	20	5.683732e+000	0	0	0	0	0	0	-5.12599	0	0	48.8603	19.973
DATA	259	4	4	66	1	DarkCorner	DarkCorner	9915.95	303.879	3.188153e+000	3.175745e+000	40.5	22	8.307961e+000	0	0	0	0	0	0	-4.07767	0	0	46.5243	20.9778
DATA	260	4	5	66	1	DarkCorner	DarkCorner	9941.5	304	3.158064e+000	3.145772e+000	40	22	9.068967e+000	0	0	0	0	0	0	-5.5667	0	0	65	20.6
DATA	261	4	6	66	1	DarkCorner	DarkCorner	9967.15	304.08	3.130986e+000	3.118800e+000	37	20.5	6.032098e+000	0	0	0	0	0	0	-7.97023	0	0	47.8731	20.6
DATA	262	4	7	66	1	DarkCorner	DarkCorner	9992.45	304.964	3.106644e+000	3.094552e+000	39	21	5.243163e+000	0	0	0	0	0	0	-5.12117	0	0	50.4627	22.4571
DATA	263	4	8	66	1	DarkCorner	DarkCorner	10017.8	305.091	3.085278e+000	3.073269e+000	37.5	20	7.024899e+000	0	0	0	0	0	0	-6.12947	0	0	49.1849	20.7222
DATA	264	4	9	66	1	DarkCorner	DarkCorner	10043.5	304.352	3.066433e+000	3.054498e+000	42.5	23	7.110321e+000	0	0	0	0	0	0	-5.38939	0	0	57.5363	21.84
DATA	265	4	10	0	0	A_04_P007297	XM_002718934	10068.6	304.427	4.857726e+002	4.867216e+001	487.5	24	5.544264e+000	0	0	0	0	0	0	453.621	1	1	57.5363	23.4412
DATA	266	4	11	0	0	A_04_P056782	ENSOCUT00000004056	10094.1	304.386	3.779551e+002	3.791622e+001	408	22	9.322769e+000	0	0	0	0	0	0	354.667	1	1	57.259	22.6071
DATA	267	4	12	0	0	A_04_P032210	XM_002719787	10119.2	304.603	9.353612e+003	9.353661e+002	8960	23	1.127164e+001	0	0	0	0	0	0	8814.87	1	1	50.1463	24.6316
DATA	268	4	13	0	0	A_04_P008233	DN888184	10144.9	304.386	1.974342e+001	3.590516e+000	62	22	6.242713e+000	0	0	0	0	0	0	18.6762	1	1	57.259	22.027
DATA	269	4	14	0	0	A_04_P062091	NM_001171267	10170.4	304.427	1.593453e+004	1.593455e+003	15087	25	9.406642e+000	0	1	0	0	0	0	15122.5	1	1	57.5363	26.0278
DATA	270	4	15	0	0	A_04_P018659	ENSOCUT00000002389	10195.6	304.608	7.164828e+003	7.164890e+002	6883	19	1.029505e+001	0	0	0	0	0	0	6818.74	1	1	49.1849	21.5217
DATA	271	4	16	0	0	A_04_P085964	ENSOCUT00000002332	10220.9	304.521	5.375212e+003	5.375294e+002	5202	22	9.163636e+000	0	0	0	0	0	0	5127.63	1	1	54.4085	22.75
DATA	272	4	17	0	0	A_04_P009372	EB373933	10246.5	304.711	1.064522e+004	1.064526e+003	10154	20	7.089283e+000	0	0	0	0	0	0	10175.7	1	1	49.1849	21.0357
DATA	273	4	18	0	0	A_04_P014445	AY171652	10271.9	304.5	9.724877e+000	3.118470e+000	55	27	8.197911e+000	0	0	0	0	0	0	9.31101	1	0	56.9804	26.0333
DATA	274	4	19	0	0	A_04_P081570	A_04_P081570	10297.4	304.427	1.355990e+002	1.387900e+001	180	25	7.525645e+000	0	0	0	0	0	0	130.002	1	1	57.5363	25.5926
DATA	275	4	20	0	0	A_04_P027156	EB372624	10322.6	304.427	2.243504e+003	2.243699e+002	2160	23	8.371795e+000	0	0	0	0	0	0	2153.19	1	1	57.5363	25.2174
DATA	276	4	21	0	0	A_04_P065687	NM_001171023	10348.1	304.5	1.635144e+003	1.635411e+002	1665	22	6.714412e+000	0	0	0	0	0	0	1570.64	1	1	56.9804	22.6
DATA	277	4	22	0	0	A_04_P054219	ENSOCUT00000011614	10373.5	304.5	1.123176e+002	1.161310e+001	156	24.5	7.354723e+000	0	0	0	0	0	0	107.953	1	1	57.5363	24.3333
DATA	278	4	23	0	0	A_04_P060687	ENSOCUT00000005027	10398.6	305	2.354841e+002	2.373248e+001	267	22	7.595695e+000	0	0	0	0	0	0	226.446	1	1	49.1849	22.1379
DATA	279	4	24	0	0	A_04_P079497	ENSOCUT00000007934	10424.3	304.5	9.136528e+000	3.087790e+000	55	21	6.256695e+000	0	0	0	0	0	0	8.78755	1	0	57.5363	21.2903
DATA	280	4	25	0	0	A_04_P083457	A_04_P083457	10449.9	304.761	3.762793e+005	3.762793e+004	365369	28	7.835390e+000	0	0	0	0	1	0	361967	1	1	52.9257	28.32
DATA	281	4	26	0	0	A_04_P004873	ENSOCUT00000012021	10475.1	304.85	1.376838e+005	1.376838e+004	133869	27	9.403733e+000	0	0	0	0	0	0	132450	1	1	50.1463	26.2593
DATA	282	4	27	0	0	A_04_P087028	ENSOCUT00000017528	10500.5	304.5	6.769017e+000	3.026034e+000	51	23	6.125701e+000	0	0	0	0	0	0	6.51084	1	0	57.5363	23.2963
DATA	283	4	28	0	0	A_04_P013360	AF014728	10525.7	304.5	2.961333e+000	2.951250e+000	47	30	9.526650e+000	0	0	0	0	1	0	0.887553	0	0	57.5363	29.2188
DATA	284	4	29	0	0	A_04_P081724	ENSOCUT00000000404	10551.3	304.865	4.606486e+003	4.606581e+002	4404	22	7.642662e+000	0	0	0	0	0	0	4429.4	1	1	48.5334	22.9063
DATA	285	4	30	0	0	A_04_P013024	NM_001170958	10576.1	305.328	1.393684e+004	1.393687e+003	13275	24	6.279533e+000	0	0	0	0	0	0	13398.7	1	1	45.1352	22.8929
DATA	286	4	31	0	0	A_04_P026626	EB373196	10602	304.545	7.642165e+000	3.049301e+000	51.5	24	6.767748e+000	0	0	0	0	0	0	7.34413	1	0	55.8519	21.9375
DATA	287	4	32	0	0	A_04_P067342	ENSOCUT00000004134	10627.3	305.308	7.208740e+003	7.208801e+002	6844.5	26	6.605513e+000	0	0	0	0	0	0	6926.37	1	1	45.1352	25.0588
DATA	288	4	33	0	0	A_04_P081432	ENSOCUT00000011917	10652.9	305.482	8.858536e+000	3.083316e+000	53	27	7.375636e+000	0	0	0	0	0	0	8.50922	1	0	50.1463	26.3333
DATA	289	4	34	0	0	A_04_P073018	ENSOCUT00000015682	10678.4	304.573	2.802736e+002	2.818266e+001	313	28	7.407792e+000	0	0	0	0	0	0	269.107	1	1	57.5363	26.3462
DATA	290	4	35	0	0	A_04_P051502	A_04_P051502	10703.5	305.263	4.651749e+001	5.511015e+000	90.5	25.5	6.371993e+000	0	0	0	0	0	0	44.6565	1	1	48.5334	24.8667
DATA	291	4	36	0	0	A_04_P045397	ENSOCUT00000014770	10729	304.545	5.726209e+001	6.444252e+000	102	25	6.429987e+000	0	0	0	0	0	0	54.9512	1	1	55.8519	24.963
DATA	292	4	37	0	0	A_04_P011826	ENSOCUT00000026185	10754.1	305.328	8.508604e+003	8.508655e+002	8298.5	23	3.200713e+000	0	0	0	0	0	0	8164.28	1	1	45.1352	22.625
DATA	293	4	38	0	0	A_04_P051517	A_04_P051517	10779.7	305.145	3.959862e+002	3.970889e+001	424	22	9.357597e+000	0	0	0	0	0	0	379.871	1	1	48.8603	23.2692
DATA	294	4	39	0	0	A_04_P056177	ENSOCUT00000004884	10804.7	304.932	1.307075e+005	1.307075e+004	128973	25	8.055194e+000	0	0	0	0	0	0	125362	1	1	48.8603	25.6154
DATA	295	4	40	0	0	A_04_P086777	NM_001168707	10830.4	305.324	4.480261e+002	4.490016e+001	473	24	8.801026e+000	0	0	0	0	0	0	429.66	1	1	47.5395	23.4839
DATA	296	4	41	0	0	A_04_P097417	ENSOCUT00000011808	10855.9	305.203	1.553834e+002	1.581750e+001	194	23.5	6.931544e+000	0	0	0	0	0	0	148.991	1	1	47.5395	22.75
DATA	297	4	42	0	0	A_04_P079707	ENSOCUT00000006106	10881.5	304.648	2.970732e+000	2.959374e+000	46	23	5.900408e+000	0	0	0	0	0	0	0.333441	0	0	57.5363	22.7407
DATA	298	4	43	0	0	A_04_P027186	EB372580	10906.5	305	2.414520e+002	2.432588e+001	278	22	5.198759e+000	0	0	0	0	0	0	231.462	1	1	54.1152	22.2069
DATA	299	4	44	0	0	A_04_P019083	EB383298	10932.2	305.362	3.017212e+000	2.974767e+000	50.5	24.5	6.568710e+000	0	0	0	0	0	0	2.89226	1	0	46.5243	24.0588
DATA	300	4	45	0	0	A_04_P070823	ENSOCUT00000000063	10957.5	305.12	4.219836e+003	4.219940e+002	3919	21	7.094599e+000	0	0	0	0	0	0	4044.51	1	1	48.8603	22.2222
DATA	301	4	46	0	0	A_04_P012381	C84316	10983	305.319	2.971651e+000	2.960085e+000	45	20	6.854135e+000	0	0	0	0	0	0	-3.08679	0	0	58.0869	21.6667
DATA	302	4	47	0	0	A_04_P074599	ENSOCUT00000011314	11008.2	305.609	2.203933e+003	2.204132e+002	2161.5	23	7.182929e+000	0	0	0	0	0	0	2111.99	1	1	53.8203	23.7353
DATA	303	4	48	0	0	A_04_P059358	NM_001082636	11033.6	305.6	3.993843e+002	4.004803e+001	425	22	8.113901e+000	0	0	0	0	0	0	382.651	1	1	50.7771	22.3462
DATA	304	4	49	0	0	A_04_P007461	DN888937	11059.2	305.402	4.309300e+001	5.228955e+000	87.5	23	7.030896e+000	0	0	0	0	0	0	41.276	1	1	52.6241	23.1724
DATA	305	4	50	0	0	A_04_P074704	ENSOCUT00000003430	11084.3	305.449	9.525980e+002	9.530586e+001	977	21.5	7.509148e+000	0	0	0	0	0	0	912.152	1	1	50.1463	22.8889
DATA	306	4	51	0	0	A_04_P006990	DN889456	11109.9	305.386	2.096130e+002	2.116981e+001	249	24	7.452807e+000	0	0	0	0	0	0	200.627	1	1	57.259	24.5172
DATA	307	4	52	0	0	A_04_P001711	NM_001101682	11135	305.849	4.354032e+005	4.354032e+004	417589	28	1.701004e+001	0	0	0	0	1	0	416554	1	1	52.3208	32.6923
DATA	308	4	53	0	0	A_04_P018921	EB383832	11160.6	305.468	4.145058e+002	4.155667e+001	437.5	22	8.079317e+000	0	0	0	0	0	0	396.268	1	1	49.8279	22.1667
DATA	309	4	54	0	0	A_04_P023322	EB376729	11186.4	305.427	1.211415e+001	3.207534e+000	58	20.5	5.329165e+000	0	0	0	0	0	0	11.5712	1	0	57.5363	21
DATA	310	4	55	0	1	RC1	RC1	11211.5	305.352	2.984642e+000	2.975415e+000	47	26	5.919141e+000	0	0	0	0	0	0	1.13766	0	0	57.5363	25.4167
DATA	311	4	56	0	0	A_04_P093863	ENSOCUT00000012055	11236.9	305.5	6.030167e+000	3.037101e+000	54	21	6.773138e+000	0	0	0	0	0	0	5.74701	1	0	56.9804	22.3056
DATA	312	4	57	0	0	A_04_P009856	CU464323	11262.6	305.831	2.040429e+001	3.612378e+000	65.5	22	6.994368e+000	0	0	0	0	0	0	19.4182	1	1	47.5395	22.7241
DATA	313	4	58	0	0	A_04_P099427	ENSOCUT00000009041	11287.9	305.792	2.997879e+000	2.986211e+000	45	22.5	7.125318e+000	0	0	0	0	0	0	-1.36533	0	0	49.1849	22.4375
DATA	314	4	59	0	0	A_04_P102339	ENSOCUT00000031821	11313.1	305.5	1.976485e+001	3.586348e+000	62	21	7.058080e+000	0	0	0	0	0	0	18.7365	1	1	56.9804	21.5238
DATA	315	4	60	0	0	A_04_P082917	ENSOCUT00000016400	11338.2	305.72	1.175769e+003	1.176152e+002	1162	22	7.182729e+000	0	0	0	0	0	0	1111.98	1	1	51.4001	22.7297
DATA	316	4	61	0	0	A_04_P001312	NM_001082075	11363.7	305.563	2.711623e+004	2.711625e+003	25539	23	5.745881e+000	0	0	0	0	0	0	25572.2	1	1	47.8731	23.5909
DATA	317	4	62	0	0	A_04_P090792	ENSOCUT00000011871	11388.7	305.57	3.029457e+000	3.017666e+000	47	21	7.028891e+000	0	0	0	0	0	0	-1.13547	0	0	52.0157	20.9697
DATA	318	4	63	0	0	A_04_P004992	NM_001253734	11414.3	306.11	6.005223e+005	6.005223e+004	562865	26	9.580884e+000	0	0	0	0	1	0	562518	1	1	49.5074	28.72
DATA	319	4	64	0	0	A_04_P059995	ENSOCUT00000001601	11440.1	305.5	3.053709e+000	3.051820e+000	49	24	8.480679e+000	0	0	0	0	0	0	2.30171	0	0	56.9804	24.4595
DATA	320	4	65	0	0	A_04_P074411	ENSOCUT00000017566	11465.6	305.789	8.991948e+002	8.997140e+001	889	26	8.218286e+000	0	0	0	0	0	0	834.695	1	1	49.5074	26.3333
DATA	321	4	66	0	0	A_04_P005853	DN890551	11490.7	305.5	1.800012e+001	3.560839e+000	62	25	9.591422e+000	0	0	0	0	0	0	16.6203	1	1	57.5363	27.6538
DATA	322	4	67	0	0	A_04_P029091	A_04_P029091	11516.4	305.573	4.560718e+002	4.571180e+001	461	23	8.180827e+000	0	0	0	0	0	0	418.585	1	1	57.5363	22.8148
DATA	323	4	68	0	0	A_04_P013158	ENSOCUT00000013068	11541.2	306.282	2.683053e+002	2.701022e+001	282.5	19	5.209459e+000	0	0	0	0	0	0	244.711	1	1	47.2035	19.4615
DATA	324	4	69	0	0	A_04_P084544	ENSOCUT00000007226	11566.6	305.853	1.218349e+003	1.218752e+002	1148	21.5	5.395391e+000	0	0	0	0	0	0	1102.95	1	1	49.1849	21.3947
DATA	325	4	70	0	0	A_04_P019111	CU464948	11592.4	305.573	6.934455e+001	7.620510e+000	112	22	6.848745e+000	0	0	0	0	0	0	62.2537	1	1	57.5363	22.697
DATA	326	4	71	0	0	A_04_P063587	ENSOCUT00000014925	11617.6	305.573	3.200688e+000	3.203995e+000	51	22	4.345316e+000	0	0	0	0	0	0	2.82462	0	0	57.5363	21.8966
DATA	327	4	72	0	0	A_04_P070492	A_04_P070492	11643.4	305.573	1.371369e+001	3.500252e+000	60	21	5.235160e+000	0	0	0	0	0	0	12.0804	1	0	57.5363	20.8
DATA	328	4	73	0	0	A_04_P071864	ENSOCUT00000010188	11668.3	306.067	5.634350e+003	5.634444e+002	4826	23	7.248747e+000	0	0	0	0	0	0	4911.57	1	1	49.1849	22.4828
DATA	329	4	74	0	0	A_04_P037297	ENSOCUT00000014712	11694	305.545	2.569765e+002	2.590790e+001	265.5	24.5	6.845116e+000	0	0	0	0	0	0	221.317	1	1	55.8519	24.4118
DATA	330	4	75	0	0	A_04_P055493	ENSOCUT00000009565	11719.5	305.648	3.349804e+000	3.336766e+000	44	26	2.227864e+001	0	0	1	0	1	0	-1.99154	0	0	57.5363	36.2813
DATA	331	4	76	0	0	A_04_P090039	ENSOCUT00000003621	11744.4	306.216	1.563951e+004	1.563955e+003	12721	21.5	7.198908e+000	0	0	0	0	0	0	13117.3	1	1	48.2044	21.4583
DATA	332	4	77	66	1	DarkCorner	DarkCorner	11770.1	305.914	3.448499e+000	3.435077e+000	42	21	3.202677e+000	0	0	0	0	0	0	-5.78383	0	0	46.8651	21.4286
DATA	333	4	78	66	1	DarkCorner	DarkCorner	11795.7	305.662	3.506420e+000	3.492773e+000	43	21	4.419563e+000	0	0	0	0	0	0	-5.11708	0	0	49.8279	21.1944
DATA	334	4	79	66	1	DarkCorner	DarkCorner	11821.4	305.987	3.569685e+000	3.555791e+000	40	21	5.457344e+000	0	0	0	0	0	0	-6.65274	0	0	49.1849	19.3478
DATA	335	4	80	66	1	DarkCorner	DarkCorner	11846.4	305.797	3.638115e+000	3.623955e+000	40	21	6.110179e+000	0	0	0	0	0	0	-5.78418	0	0	49.1849	21.2632
DATA	336	4	81	66	1	DarkCorner	DarkCorner	11872.3	306.025	3.715302e+000	3.700841e+000	37	21	6.554118e+000	0	0	0	0	0	0	-9.50769	0	0	50.1463	21.3514
DATA	337	4	82	66	1	DarkCorner	DarkCorner	11897.4	306.032	3.797546e+000	3.782766e+000	41	21	5.103762e+000	0	0	0	0	0	0	-6.47057	0	0	44.0646	20.625
DATA	338	4	83	66	1	DarkCorner	DarkCorner	11922.4	306.039	3.887490e+000	3.872360e+000	35.5	21.5	6.842316e+000	0	0	0	0	0	0	-9.69134	0	0	49.1849	22.0294
DATA	339	4	84	66	1	DarkCorner	DarkCorner	11947.8	306.076	3.987376e+000	3.971857e+000	42	20	7.051653e+000	0	0	0	0	0	0	-6.75864	0	0	45.835	21.375
DATA	340	4	85	66	1	DarkCorner	DarkCorner	11973.4	305.632	4.098998e+000	4.083044e+000	38	21	6.297755e+000	0	0	0	0	0	0	-8.34372	0	0	48.2044	20.8365
DATA	341	5	1	66	1	DarkCorner	DarkCorner	9827.21	311.171	3.316021e+000	3.303115e+000	35.5	19	6.945524e+000	0	0	0	0	0	0	-6.76246	0	0	46.1809	19.0102
DATA	342	5	2	66	1	DarkCorner	DarkCorner	9853.04	311.3	3.272604e+000	3.259867e+000	38	18	5.808137e+000	0	0	0	0	0	0	-6.76951	0	0	49.8279	17.8286
DATA	343	5	3	66	1	DarkCorner	DarkCorner	9878.2	311.291	3.234425e+000	3.221836e+000	39	19	5.734287e+000	0	0	0	0	0	0	-4.47684	0	0	50.1463	20.3
DATA	344	5	4	66	1	DarkCorner	DarkCorner	9902.82	311.614	3.200448e+000	3.187992e+000	40	21	6.872364e+000	0	0	0	0	0	0	-4.51489	0	0	51.4001	20.5476
DATA	345	5	5	66	1	DarkCorner	DarkCorner	9928.69	311.622	3.168432e+000	3.156101e+000	36	22	8.239928e+000	0	0	0	0	0	0	-5.24441	0	0	48.5334	20.3182
DATA	346	5	6	66	1	DarkCorner	DarkCorner	9954.57	310.953	3.140074e+000	3.127853e+000	39	22	8.520921e+000	0	0	0	0	0	0	-6.45909	0	0	56.419	21.5122
DATA	347	5	7	66	1	DarkCorner	DarkCorner	9979.74	311.189	3.114913e+000	3.102789e+000	42	22	5.018032e+000	0	0	0	0	0	0	-3.76026	0	0	48.5334	21.7742
DATA	348	5	8	66	1	DarkCorner	DarkCorner	10005.5	311.27	3.092006e+000	3.079972e+000	37	21.5	7.439117e+000	0	0	0	0	0	0	-7.55095	0	0	52.3208	21.5882
DATA	349	5	9	66	1	DarkCorner	DarkCorner	10031	311.307	3.071858e+000	3.059902e+000	40	24	1.110178e+001	0	0	0	0	0	0	-5.55647	0	0	49.1849	24.129
DATA	350	5	10	0	0	A_04_P030857	DN889303	10055.9	312.262	3.480788e+004	3.480790e+003	32773	24	6.546936e+000	0	0	0	0	0	0	32461	1	1	44.7812	23.9355
DATA	351	5	11	0	0	A_04_P001991	NM_001082715	10081.4	312.265	2.307881e+003	2.308079e+002	2199	24	6.121514e+000	0	0	0	0	0	0	2163.43	1	1	46.5243	24.3704
DATA	352	5	12	0	0	A_04_P047999	ENSOCUT00000014419	10106.7	311.5	2.059855e+005	2.059855e+004	201112	23	1.187959e+001	0	0	0	0	0	0	193947	1	1	57.5363	25.4839
DATA	353	5	13	0	0	A_04_P028791	ENSOCUT00000003796	10132.1	311.831	4.311790e+002	4.322219e+001	452.5	21.5	5.738593e+000	0	0	0	0	0	0	407.633	1	1	48.8603	20.8125
DATA	354	5	14	0	0	A_04_P014198	D38120	10157.6	311.573	3.002099e+000	2.990418e+000	45.5	23	8.628301e+000	0	0	0	0	0	0	0.0412504	0	0	65	24.5625
DATA	355	5	15	0	0	A_04_P039539	A_04_P039539	10183	311.545	2.993104e+000	2.984416e+000	46	24	1.033054e+001	0	0	0	0	0	0	1.26468	0	0	55.8519	25.3529
DATA	356	5	16	0	0	A_04_P084133	ENSOCUT00000007699	10208.4	311.573	5.815313e+000	3.030116e+000	50.5	20.5	9.008553e+000	0	0	0	0	0	0	5.54755	1	0	65	21.5333
DATA	357	5	17	0	0	A_04_P023707	EB376354	10233.5	312.265	7.099075e+003	7.099137e+002	6870.5	22	8.374167e+000	0	0	0	0	0	0	6787.5	1	1	46.5243	22.28
DATA	358	5	18	0	0	A_04_P049882	ENSOCUT00000015321	10259.4	311.573	8.269671e+000	3.075210e+000	52	23	8.250061e+000	0	0	0	0	0	0	7.92048	1	0	57.5363	24.5313
DATA	359	5	19	0	0	A_04_P042444	ENSOCUT00000014191	10284.5	311.648	2.746560e+005	2.746560e+004	271705	26.5	7.281215e+000	0	0	0	0	0	0	263448	1	1	57.5363	27.1333
DATA	360	5	20	0	0	A_04_P067377	ENSOCUT00000011140	10309.9	311.614	8.336569e+001	8.844472e+000	125	25	8.803592e+000	0	0	0	0	0	0	80.0591	1	1	57.259	26.3548
DATA	361	5	21	0	0	A_04_P065742	ENSOCUT00000003173	10335.5	311.648	3.945825e+001	4.927401e+000	84	23	1.181990e+001	0	0	0	0	1	0	37.9292	1	1	57.5363	28.72
DATA	362	5	22	0	0	A_04_P035757	A_04_P035757	10360.6	311.573	2.960720e+000	2.949197e+000	42	22	6.631207e+000	0	0	0	0	0	0	-3.06187	0	0	65	22.4828
DATA	363	5	23	0	0	A_04_P015607	AY171798	10386.4	311.596	1.090073e+001	3.142768e+000	53.5	23.5	8.138945e+000	0	0	0	0	0	0	10.491	1	0	57.8122	24.3636
DATA	364	5	24	0	0	A_04_P094717	ENSOCUT00000004082	10411.3	312.357	3.068107e+002	3.082222e+001	331.5	21	6.914795e+000	0	0	0	0	0	0	295.409	1	1	46.8651	21.5758
DATA	365	5	25	0	0	A_04_P014091	ENSOCUT00000031602	10437	311.681	4.270253e+002	4.280403e+001	452	23	7.422430e+000	0	0	0	0	0	0	411.191	1	1	58.0869	24.3226
DATA	366	5	26	0	0	A_04_P091137	ENSOCUT00000015453	10462.5	312	2.679072e+002	2.695218e+001	306.5	27	9.033272e+000	0	0	0	0	0	0	258.001	1	1	54.1152	27
DATA	367	5	27	0	0	A_04_P031177	ENSOCUT00000016899	10487.5	312	2.957414e+000	2.947507e+000	46.5	23	6.685984e+000	0	0	0	0	0	0	0.936362	0	0	65	22.5357
DATA	368	5	28	0	0	A_04_P085002	ENSOCUT00000010307	10513.4	312.069	2.589539e+002	2.606246e+001	285.5	24	7.534865e+000	0	0	0	0	0	0	249.34	1	1	53.8203	25.25
DATA	369	5	29	0	0	A_04_P096633	ENSOCUT00000005416	10538.2	312.012	3.285077e+003	3.285209e+002	3145.5	26.5	1.006250e+001	0	0	0	0	1	0	3162.5	1	1	49.1849	27.9444
DATA	370	5	30	0	0	A_04_P066036	A_04_P066036	10563.9	312.386	2.270801e+002	2.289849e+001	265	24	7.056097e+000	0	0	0	0	0	0	218.567	1	1	57.259	24.2667
DATA	371	5	31	0	0	A_04_P006176	ENSOCUT00000021550	10589.2	312.455	2.880711e+003	2.880862e+002	2818.5	23	7.004463e+000	0	0	0	0	0	0	2771.99	1	1	52.6241	21
DATA	372	5	32	0	0	A_04_P022811	EB377296	10614.7	312.484	4.092111e+003	4.092217e+002	3890.5	25	8.153967e+000	0	0	0	0	0	0	3936.55	1	1	53.5237	23.5556
DATA	373	5	33	0	0	A_04_P025096	EB374845	10639.8	312.557	1.380013e+003	1.380328e+002	1300.5	27	6.965846e+000	0	0	0	0	0	0	1327.18	1	1	50.1463	25.6389
DATA	374	5	34	0	0	A_04_P048023	ENSOCUT00000008981	10665.3	312.395	4.266207e+003	4.266309e+002	3975.5	30	1.017249e+001	0	0	0	0	0	0	4101.56	1	1	49.5074	27.2903
DATA	375	5	35	0	0	A_04_P010086	DN885552	10690.9	312.386	8.797501e+000	3.079906e+000	55	27	1.141928e+001	0	0	0	0	1	0	8.45556	1	0	57.259	30
DATA	376	5	36	0	0	A_04_P014196	D38120	10716.4	312.427	8.125535e+000	3.062130e+000	52.5	25	6.706735e+000	0	0	0	0	0	0	7.80767	1	0	65	25.8621
DATA	377	5	37	0	0	A_04_P056565	ENSOCUT00000004139	10741.6	312.427	7.986529e+000	3.059157e+000	52	23	5.593245e+000	0	0	0	0	0	0	7.67226	1	0	57.5363	23.3929
DATA	378	5	38	0	0	A_04_P018017	DN888386	10767	312.455	3.049467e+002	3.063738e+001	340.5	22	4.830323e+000	0	0	0	0	0	0	292.885	1	1	55.8519	21.8261
DATA	379	5	39	0	0	A_04_P093983	ENSOCUT00000009340	10792.5	312.352	3.390928e+003	3.391056e+002	3264	24	6.940701e+000	0	0	0	0	0	0	3256.13	1	1	57.5363	24.56
DATA	380	5	40	0	0	A_04_P089029	ENSOCUT00000010286	10817.6	312.64	7.035196e+003	7.035258e+002	6680	28	8.626771e+000	0	0	0	0	0	0	6754.74	1	1	48.8603	25.2759
DATA	381	5	41	0	0	A_04_P001791	NM_001101690	10842.9	312.5	1.980837e+003	1.981057e+002	1929	23	7.274930e+000	0	0	0	0	0	0	1901.57	1	1	49.8279	21.5357
DATA	382	5	42	0	0	A_04_P001161	NM_001082337	10868.6	312.427	5.820663e+001	6.528019e+000	101	23.5	8.536390e+000	0	0	0	0	0	0	55.8704	1	1	57.5363	23.9688
DATA	383	5	43	0	0	A_04_P071052	ENSOCUT00000006415	10894.1	312.5	2.967293e+000	2.962542e+000	49	21.5	5.197701e+000	0	0	0	0	0	0	1.92511	0	0	56.9804	21.1333
DATA	384	5	44	0	0	A_04_P024826	XM_002716628	10919.3	312.84	3.359003e+002	3.371983e+001	369	21.5	5.991197e+000	0	0	0	0	0	0	322.38	1	1	49.1849	22.3611
DATA	385	5	45	0	0	A_04_P078132	ENSOCUT00000008341	10944.6	312.605	1.963183e+003	1.963405e+002	1901	24.5	6.338715e+000	0	0	0	0	0	0	1883.93	1	1	49.5074	24.4
DATA	386	5	46	0	0	A_04_P087562	A_04_P087562	10970.6	312.815	4.106759e+000	2.984767e+000	50	20	6.295416e+000	0	0	0	0	0	0	3.94074	1	0	51.0895	20.9677
DATA	387	5	47	0	0	A_04_P021063	EB379055	10995.5	312.5	5.468398e+001	6.216620e+000	99.5	20	7.093326e+000	0	0	0	0	0	0	52.4649	1	1	57.5363	21.6207
DATA	388	5	48	0	0	A_04_P067382	ENSOCUT00000017859	11021.1	312.5	2.968844e+000	2.957289e+000	45.5	22	8.086923e+000	0	0	0	0	0	0	-1.02653	0	0	56.9804	22.8857
DATA	389	5	49	0	0	A_04_P049587	ENSOCUT00000003929	11046.5	312.5	1.618686e+001	3.371811e+000	59	23	9.420518e+000	0	0	0	0	0	0	15.5247	1	1	57.5363	24.8846
DATA	390	5	50	0	0	A_04_P041387	A_04_P041387	11071.7	312.824	1.296924e+001	3.230255e+000	59	21.5	5.918762e+000	0	0	0	0	0	0	12.4361	1	0	48.5334	20.9286
DATA	391	5	51	0	0	A_04_P019937	EB380123	11096.8	313.07	2.970906e+000	2.967962e+000	47	23	6.569049e+000	0	0	0	0	0	0	2.16673	0	0	42.9674	22.6176
DATA	392	5	52	0	0	A_04_P021058	EB379058	11122.6	312.573	6.885898e+004	6.885898e+003	68256	26	1.070879e+001	0	0	0	0	0	0	65973.5	1	1	57.5363	26.4412
DATA	393	5	53	0	0	A_04_P077063	ENSOCUT00000012523	11148	312.545	2.974233e+000	2.963143e+000	47	22	1.002741e+001	0	0	0	0	0	0	0.514027	0	0	55.8519	24.875
DATA	394	5	54	0	0	A_04_P043281	ENSOCUT00000002500	11173.2	312.662	2.976302e+000	2.964718e+000	43.5	21	5.463958e+000	0	0	0	0	0	0	-0.715219	0	0	46.1809	20.875
DATA	395	5	55	0	0	A_04_P072567	A_04_P072567	11198.6	312.784	7.854385e+004	7.854385e+003	81374	23.5	5.792716e+000	0	1	0	0	0	0	75090.9	1	1	48.8603	23
DATA	396	5	56	0	0	A_04_P072102	A_04_P072102	11223.9	313.068	2.982007e+000	2.984159e+000	48	22	7.521153e+000	0	0	0	0	0	0	2.73358	0	0	46.8651	22.9118
DATA	397	5	57	0	0	A_04_P011966	DN881966	11249.4	313.025	3.572194e+002	3.584556e+001	385.5	22	6.792152e+000	0	0	0	0	0	0	340.703	1	1	50.4627	24.0667
DATA	398	5	58	0	0	A_04_P043297	ENSOCUT00000009446	11274.8	313.236	6.880292e+001	7.497524e+000	112	21	6.893261e+000	0	0	0	0	0	0	65.52	1	1	47.5395	21.2727
DATA	399	5	59	0	0	A_04_P072376	A_04_P072376	11300	313.296	1.567494e+002	1.595654e+001	185	22	6.553249e+000	0	0	0	0	0	0	148.994	1	1	47.2035	21.8485
DATA	400	5	60	0	0	A_04_P072592	NM_001082271	11325.6	313.406	6.674390e+003	6.674457e+002	6391	21.5	7.767339e+000	0	0	0	0	0	0	6330.28	1	1	46.8651	21.8235
DATA	401	5	61	0	0	A_04_P044455	A_04_P044455	11351.4	312.573	6.377010e+002	6.384060e+001	642.5	23	7.227649e+000	0	0	0	0	0	0	603.136	1	1	57.5363	23.1034
DATA	402	5	62	0	0	A_04_P009790	DN886048	11376.2	312.824	2.368397e+004	2.368399e+003	22085.5	22	6.735398e+000	0	0	0	0	0	0	22336.6	1	1	48.2044	22.0323
DATA	403	5	63	0	0	A_04_P050871	ENSOCUT00000009205	11402	312.681	8.830357e+001	9.332018e+000	131	22.5	7.260143e+000	0	0	0	0	0	0	82.9899	1	1	58.0869	22.5
DATA	404	5	64	0	0	A_04_P075023	ENSOCUT00000013859	11427.1	313.242	1.117800e+004	1.117804e+003	10441	26	9.273311e+000	0	0	0	0	0	0	10466.5	1	1	45.835	27.0741
DATA	405	5	65	0	0	A_04_P081573	A_04_P081573	11452.8	313.289	8.770485e+003	8.770538e+002	8102.5	23	7.170946e+000	0	0	0	0	0	0	8175.78	1	1	50.1463	23.1765
DATA	406	5	66	0	0	A_04_P048007	A_04_P048007	11477.9	313.197	3.390300e+002	3.404065e+001	360	25	9.271167e+000	0	0	0	0	0	0	314.491	1	1	46.8651	24.7273
DATA	407	5	67	0	0	A_04_P013026	NM_001171270	11503.5	313	6.243248e+005	6.243248e+004	576951	23.5	7.862227e+000	0	0	0	0	0	0	575858	1	1	54.1152	24.0588
DATA	408	5	68	0	0	A_04_P066960	ENSOCUT00000010693	11529	313	3.107026e+000	3.100565e+000	49	21	6.046826e+000	0	0	0	0	0	0	1.71226	0	0	54.9904	20.7778
DATA	409	5	69	0	0	A_04_P057732	ENSOCUT00000002007	11554.2	313.169	9.598896e+001	1.009205e+001	133	20.5	7.828351e+000	0	0	0	0	0	0	87.3847	1	1	49.5074	21.4737
DATA	410	5	70	0	0	A_04_P073290	ENSOCUT00000001955	11579.5	313.5	1.166561e+003	1.166984e+002	1065.5	21	5.786609e+000	0	0	0	0	0	0	1053.99	1	1	49.1849	21.2121
DATA	411	5	71	0	0	A_04_P071922	ENSOCUT00000010869	11604.7	313.338	1.123834e+004	1.123838e+003	10097	21.5	5.265818e+000	0	0	0	0	0	0	10068.3	1	1	48.5334	21.3929
DATA	412	5	72	0	0	A_04_P007066	A_04_P007066	11630.5	313.352	1.399074e+001	3.489501e+000	58	21	6.535556e+000	0	0	0	0	0	0	12.4157	1	0	65	21.5278
DATA	413	5	73	0	0	A_04_P000044	NM_001082305	11655.9	313.386	4.887363e+002	4.898024e+001	470	23	6.392884e+000	0	0	0	0	0	0	429.282	1	1	57.259	23.4
DATA	414	5	74	0	0	A_04_P019218	EB382470	11681.4	313.427	3.279181e+000	3.266418e+000	45.5	23.5	6.662062e+000	0	0	0	0	0	0	-0.607927	0	0	57.5363	22.4375
DATA	415	5	75	0	0	A_04_P017732	DN886565	11706.7	313.63	9.271490e+000	3.433948e+000	55	25	1.711207e+001	0	0	0	0	1	0	7.95482	1	0	48.5334	30.7333
DATA	416	5	76	0	0	A_04_P041043	ENSOCUT00000006865	11732.1	313.407	1.588714e+001	3.708743e+000	62	22	6.363178e+000	0	0	0	0	0	0	13.4487	1	0	56.9804	23.5185
DATA	417	5	77	0	0	A_04_P061043	ENSOCUT00000016993	11757.5	313.352	2.511377e+001	4.227161e+000	67	21	8.811518e+000	0	0	0	0	0	0	20.9525	1	1	65	23
DATA	418	5	78	66	1	DarkCorner	DarkCorner	11782.9	313.446	3.467711e+000	3.454214e+000	41	22	3.831570e+000	0	0	0	0	0	0	-7.13857	0	0	51.4001	22.5294
DATA	419	5	79	66	1	DarkCorner	DarkCorner	11808.2	313.269	3.527122e+000	3.513394e+000	41	21	6.313624e+000	0	0	0	0	0	0	-5.87097	0	0	45.835	21.3235
DATA	420	5	80	66	1	DarkCorner	DarkCorner	11833.3	313.568	3.591520e+000	3.577542e+000	44.5	21.5	6.275319e+000	0	0	0	1	0	0	-2.70681	0	0	51.0895	21.75
DATA	421	5	81	66	1	DarkCorner	DarkCorner	11859.1	313.5	3.664536e+000	3.650273e+000	40	22	6.453085e+000	0	0	0	0	0	0	-7.35183	0	0	56.9804	22.0233
DATA	422	5	82	66	1	DarkCorner	DarkCorner	11884.3	313.6	3.742515e+000	3.727948e+000	36	21	5.848818e+000	0	0	0	0	0	0	-10.5551	0	0	48.8603	21.2813
DATA	423	5	83	66	1	DarkCorner	DarkCorner	11909.7	313.896	3.828698e+000	3.813796e+000	39.5	23	6.232127e+000	0	0	0	0	0	0	-8.53315	0	0	49.8279	21.2821
DATA	424	5	84	66	1	DarkCorner	DarkCorner	11935.4	313.671	3.925081e+000	3.909805e+000	40	19	6.947886e+000	0	0	0	0	0	0	-8.72214	0	0	48.5334	20.8387
DATA	425	5	85	66	1	DarkCorner	DarkCorner	11961	313.416	4.030888e+000	4.015199e+000	37.5	19	6.315205e+000	0	0	0	0	0	0	-8.80588	0	0	53.2255	20.0667
DATA	426	6	1	66	1	DarkCorner	DarkCorner	9840.29	318.821	3.288945e+000	3.276145e+000	40	20	6.648968e+000	0	0	0	0	0	0	-4.43679	0	0	49.8279	19.4375
DATA	427	6	2	66	1	DarkCorner	DarkCorner	9865.72	319.063	3.248331e+000	3.235688e+000	40.5	20	6.320874e+000	0	0	0	0	0	0	-5.00394	0	0	49.1849	20.1351
DATA	428	6	3	66	1	DarkCorner	DarkCorner	9891.23	319.386	3.211475e+000	3.198975e+000	41	21	6.645014e+000	0	0	0	0	0	0	-4.26767	0	0	46.5243	20.881
DATA	429	6	4	66	1	DarkCorner	DarkCorner	9916.64	319.403	3.178535e+000	3.166164e+000	40	21	7.459525e+000	0	0	0	0	0	0	-4.77953	0	0	48.5334	20.6977
DATA	430	6	5	66	1	DarkCorner	DarkCorner	9941.8	319.265	3.149260e+000	3.137003e+000	39	21	7.880986e+000	0	0	0	0	0	0	-2.447	0	0	50.1463	20.7273
DATA	431	6	6	66	1	DarkCorner	DarkCorner	9967.27	319.113	3.122656e+000	3.110502e+000	41.5	20	6.899211e+000	0	0	0	0	0	0	-3.09052	0	0	49.1849	20.8605
DATA	432	6	7	66	1	DarkCorner	DarkCorner	9992.52	319.329	3.098877e+000	3.086816e+000	34	23	6.204837e+000	0	0	0	0	0	0	-9.46143	0	0	49.1849	23.375
DATA	433	6	8	66	1	DarkCorner	DarkCorner	10017.9	318.614	3.078018e+000	3.066038e+000	38.5	23.5	1.043872e+001	0	0	0	0	0	0	-3.72907	0	0	57.259	23.8214
DATA	434	6	9	0	0	A_04_P040280	A_04_P040280	10043.4	318.573	3.614483e+001	4.727559e+000	81	27	1.645517e+001	0	0	0	0	1	0	33.6501	1	1	57.5363	29.4286
DATA	435	6	10	0	0	A_04_P088994	ENSOCUT00000012941	10068.5	319.303	1.294170e+004	1.294174e+003	11869.5	25	6.893470e+000	0	0	0	0	0	0	12115.2	1	1	48.5334	23.9583
DATA	436	6	11	0	0	A_04_P000481	NM_001082013	10094.1	318.614	3.748227e+002	3.760341e+001	396.5	27	9.527338e+000	0	0	0	0	0	0	352.563	1	1	57.259	26.9375
DATA	437	6	12	0	0	A_04_P048092	A_04_P048092	10119.5	318.648	5.195021e+000	3.047725e+000	49	23	1.108349e+001	0	0	0	0	0	0	4.90741	1	0	57.5363	27.2571
DATA	438	6	13	0	0	A_04_P069258	ENSOCUT00000012637	10144.9	318.614	6.230318e+000	3.056157e+000	49.5	20	5.270531e+000	0	0	0	0	0	0	5.90732	1	0	57.259	20.3871
DATA	439	6	14	0	0	A_04_P052428	ENSOCUT00000000363	10169.9	319.357	5.674619e+003	5.674697e+002	5333.5	24	9.102283e+000	0	0	0	0	0	0	5398.18	1	1	46.5243	24.7949
DATA	440	6	15	0	0	A_04_P076484	ENSOCUT00000000392	10195.5	318.648	6.656187e+000	3.047712e+000	51	20	1.039861e+001	0	0	0	0	0	0	6.34896	1	0	57.5363	23.2581
DATA	441	6	16	0	0	A_04_P091882	ENSOCUT00000012708	10221	319	1.410955e+002	1.441812e+001	182	23	9.152111e+000	0	0	0	0	0	0	134.909	1	1	54.9904	23.2353
DATA	442	6	17	0	0	A_04_P015151	AY175598	10246.5	319	9.570308e+000	3.111876e+000	53	23	7.171730e+000	0	0	0	0	0	0	9.1689	1	0	54.1152	22.6061
DATA	443	6	18	0	0	A_04_P069157	ENSOCUT00000017728	10271.8	319.04	5.209497e+001	5.989831e+000	95	27	8.962309e+000	0	0	0	0	0	0	49.9917	1	1	48.2044	27.2333
DATA	444	6	19	0	0	A_04_P061788	ENSOCUT00000001818	10297.2	319.218	5.220512e+003	5.220596e+002	4932	26	1.070267e+001	0	0	0	0	0	0	5016.55	1	1	49.1849	27.2667
DATA	445	6	20	0	0	A_04_P036370	ENSOCUT00000016488	10322.5	319.352	3.095409e+005	3.095409e+004	294160	28	1.486350e+001	0	0	0	0	1	0	297766	1	1	57.5363	30.931
DATA	446	6	21	0	0	A_04_P013965	ENSOCUT00000007455	10347.7	319.2	2.166329e+001	3.657357e+000	67	22	6.357552e+000	0	0	0	0	0	0	20.8555	1	1	49.5074	21.5385
DATA	447	6	22	0	0	A_04_P046068	ENSOCUT00000008715	10373.5	319.352	6.294807e+000	3.011406e+000	53	27	9.600840e+000	0	0	0	0	0	0	6.06391	1	0	57.5363	26.3636
DATA	448	6	23	0	0	A_04_P026469	EB373378	10398.6	319.404	3.125937e+002	3.139767e+001	343	23.5	7.531895e+000	0	0	0	0	0	0	301.253	1	1	57.8122	24.5909
DATA	449	6	24	0	0	A_04_P004494	NM_001082360	10424.4	319.427	6.540953e+002	6.547570e+001	665	22	6.901499e+000	0	0	0	0	0	0	630.527	1	1	57.5363	23.4545
DATA	450	6	25	0	0	A_04_P101388	ENSOCUT00000010314	10449.3	319.662	2.723519e+004	2.723521e+003	25987.5	27	8.664093e+000	0	0	0	0	0	0	26257.7	1	1	48.5334	26.931
DATA	451	6	26	0	0	A_04_P096560	A_04_P096560	10475	319.455	4.662644e+000	2.979263e+000	50	29	1.037524e+001	0	0	0	0	0	0	4.49518	1	0	55.8519	27.6429
DATA	452	6	27	0	0	A_04_P033413	ENSOCUT00000009147	10500.4	319.658	1.773348e+002	1.797598e+001	221	23	6.583529e+000	0	0	0	0	0	0	170.955	1	1	48.8603	22.8333
DATA	453	6	28	0	0	A_04_P017600	DN884264	10525.6	319.427	1.708556e+005	1.708556e+004	165785	23.5	9.960438e+000	0	0	0	0	0	0	164677	1	1	57.5363	25.8929
DATA	454	6	29	0	0	A_04_P008243	DN888156	10551.4	319.61	3.080451e+001	4.260940e+000	73	25	9.310714e+000	0	0	0	0	0	0	29.6847	1	1	51.4001	26.7576
DATA	455	6	30	0	0	A_04_P066693	ENSOCUT00000000232	10576.5	319.769	2.231710e+002	2.251052e+001	262	23	6.918653e+000	0	0	0	0	0	0	215.008	1	1	49.8279	21.2917
DATA	456	6	31	0	0	A_04_P101792	ENSOCUT00000007965	10602	319.455	1.341283e+001	3.236541e+000	58	24	7.569605e+000	0	0	0	0	0	0	12.918	1	0	55.8519	21.9677
DATA	457	6	32	0	0	A_04_P008602	ENSOCUT00000005774	10627.1	319.688	3.611762e+003	3.611882e+002	3516	27	5.217408e+000	0	0	0	0	0	0	3477.62	1	1	49.5074	26.3043
DATA	458	6	33	0	0	A_04_P067007	ENSOCUT00000017676	10652.5	319.882	8.646803e+003	8.646854e+002	8423	27	8.309292e+000	0	0	0	0	0	0	8323.42	1	1	49.8279	25.5172
DATA	459	6	34	0	0	A_04_P013120	D17403	10678.3	319.5	6.045741e+005	6.045741e+004	582968	30	1.216472e+001	0	0	0	0	1	0	581760	1	1	57.5363	29.8621
DATA	460	6	35	0	0	A_04_P037293	XM_002723336	10703.4	319.797	5.272238e+001	6.040843e+000	94.5	25	5.872882e+000	0	0	0	0	0	0	50.7214	1	1	49.1849	24.75
DATA	461	6	36	0	0	A_04_P026842	ENSOCUT00000010510	10728.9	319.733	7.169402e+003	7.169463e+002	6845.5	24	7.185186e+000	0	0	0	0	0	0	6895.49	1	1	52.3208	25.7576
DATA	462	6	37	0	0	A_04_P039282	A_04_P039282	10754.5	319.5	4.361279e+001	5.265471e+000	88	22.5	5.887144e+000	0	0	0	0	0	0	41.9355	1	1	57.5363	22.5385
DATA	463	6	38	0	0	A_04_P098805	ENSOCUT00000010658	10779.4	319.973	5.185217e+003	5.185301e+002	4867	22	7.560423e+000	0	0	0	0	0	0	4985.18	1	1	48.5334	23.08
DATA	464	6	39	0	0	A_04_P089519	ENSOCUT00000015960	10804.7	319.849	7.155406e+003	7.155467e+002	6805	28.5	7.543209e+000	0	0	0	0	0	0	6878.07	1	1	48.2044	27.5
DATA	465	6	40	0	0	A_04_P076916	ENSOCUT00000010857	10830.5	319.5	1.404576e+001	3.268966e+000	57	24.5	6.903689e+000	0	0	0	0	0	0	13.4987	1	0	65	23.8333
DATA	466	6	41	0	0	A_04_P099663	ENSOCUT00000011170	10856	320	1.795076e+003	1.795318e+002	1759	25	8.245396e+000	0	0	0	0	0	0	1725.09	1	1	52.9257	24.8857
DATA	467	6	42	0	0	A_04_P040522	ENSOCUT00000010493	10881.7	319.974	8.610881e+001	9.102915e+000	131.5	22	5.235587e+000	0	0	0	0	0	0	82.7432	1	1	49.1849	21.8214
DATA	468	6	43	0	0	A_04_P057280	ENSOCUT00000012295	10906.4	320.347	7.795656e+002	7.801244e+001	790.5	21	5.913790e+000	0	0	0	0	0	0	749.081	1	1	47.5395	21.5172
DATA	469	6	44	0	0	A_04_P003882	NM_001082638	10932.3	319.5	2.964453e+000	2.952915e+000	46	22.5	6.175219e+000	0	0	0	0	0	0	-0.737823	0	0	65	24.0667
DATA	470	6	45	0	0	A_04_P076797	ENSOCUT00000008225	10957.4	319.786	2.140660e+003	2.140864e+002	2070	22	6.569430e+000	0	0	0	0	0	0	2056.47	1	1	51.4001	22.75
DATA	471	6	46	0	0	A_04_P074992	NM_001171040	10982.9	320.356	4.105635e+001	5.057311e+000	85	19	8.735513e+000	0	0	0	0	0	0	39.4418	1	1	47.5395	22.0333
DATA	472	6	47	0	0	A_04_P066862	A_04_P066862	11008.4	320.414	6.031189e+001	6.715443e+000	106	22	6.946730e+000	0	0	0	0	0	0	57.9342	1	1	47.2035	22.5313
DATA	473	6	48	0	0	A_04_P057626	ENSOCUT00000002996	11033.6	319.573	4.245286e+005	4.245286e+004	409927	25.5	9.707519e+000	0	0	0	0	0	0	407676	1	1	57.5363	27.0455
DATA	474	6	49	0	0	A_04_P056200	NM_001082077	11059.4	319.596	2.069341e+001	3.607311e+000	66.5	23	7.059197e+000	0	0	0	0	0	0	19.8678	1	1	57.8122	24.0323
DATA	475	6	50	0	0	A_04_P006601	ENSOCUT00000000681	11084.2	320.352	1.093208e+004	1.093212e+003	10433.5	24	5.413752e+000	0	0	0	0	0	0	10494.4	1	1	46.8651	23.9394
DATA	476	6	51	0	0	A_04_P007731	ENSOCUT00000020927	11109.9	319.614	1.101094e+001	3.155035e+000	57.5	24	7.298817e+000	0	0	0	0	0	0	10.5648	1	0	57.259	25
DATA	477	6	52	0	0	A_04_P025521	ENSOCUT00000016741	11135.5	319.648	4.819728e+000	2.997099e+000	51	24.5	1.027123e+001	0	0	0	0	0	0	4.6222	1	0	57.5363	26.3235
DATA	478	6	53	0	0	A_04_P005101	ENSOCUT00000012748	11160.5	320.257	2.932321e+002	2.947219e+001	331	21	4.819059e+000	0	0	0	0	0	0	281.073	1	1	47.2035	21.84
DATA	479	6	54	0	0	A_04_P082477	ENSOCUT00000006732	11186.1	319.614	4.981802e+000	3.003854e+000	50	22.5	4.780223e+000	0	0	0	0	0	0	4.77092	1	0	57.259	21.9643
DATA	480	6	55	0	0	A_04_P093962	NM_001082183	11211.5	319.648	3.495201e+001	4.583483e+000	78	23	6.492893e+000	0	0	0	0	0	0	33.4402	1	1	65	22.8108
DATA	481	6	56	0	0	A_04_P008430	DN887893	11236.9	320.286	8.263381e+001	8.780324e+000	129.5	23	6.228136e+000	0	0	0	0	0	0	78.9756	1	1	46.5243	23.8056
DATA	482	6	57	0	0	A_04_P003313	NM_001082118	11262.5	319.385	2.984678e+000	2.973061e+000	42	21	7.450214e+000	0	0	0	0	0	0	-3.58614	0	0	40.6843	22.4545
DATA	483	6	58	0	0	A_04_P027556	EB373900	11288.2	320.318	2.989273e+000	2.977639e+000	48	21	5.433204e+000	0	0	0	0	0	0	-0.199138	0	0	36.9964	20.6552
DATA	484	6	59	0	0	A_04_P062323	ENSOCUT00000016241	11313	320.319	2.995154e+000	2.983496e+000	46	22	7.106868e+000	0	0	0	0	0	0	-1.08006	0	0	65	21.5152
DATA	485	6	60	0	0	A_04_P007290	DN889133	11338	320.425	5.907032e+001	6.620803e+000	100.5	23	7.084128e+000	0	0	0	0	0	0	56.039	1	1	50.7771	23.1429
DATA	486	6	61	0	0	A_04_P101582	XM_002710586	11363.5	320.289	2.537046e+003	2.537223e+002	2403	20	7.183674e+000	0	0	0	0	0	0	2400.21	1	1	49.1849	22.0294
DATA	487	6	62	0	0	A_04_P066044	A_04_P066044	11389.4	320.427	3.442191e+001	4.571379e+000	79	21	6.699522e+000	0	0	0	0	0	0	32.4621	1	1	57.5363	21.9286
DATA	488	6	63	0	0	A_04_P099407	ENSOCUT00000016289	11414.5	320.164	1.357822e+002	1.390979e+001	171	25	6.970175e+000	0	0	0	0	0	0	127.591	1	1	48.2044	24.2
DATA	489	6	64	0	0	A_04_P000976	NM_001099954	11439.7	320.295	8.407005e+003	8.407060e+002	7498.5	24	8.023076e+000	0	0	0	0	0	0	7867.99	1	1	50.1463	24.4286
DATA	490	6	65	0	0	A_04_P077553	ENSOCUT00000015167	11465.3	320.6	3.244624e+004	3.244625e+003	29787	21	5.385165e+000	0	0	0	0	0	0	30226.7	1	1	50.7771	23
DATA	491	6	66	0	0	A_04_P014328	AF029955	11490.6	320.427	9.461447e+000	3.204011e+000	55	22	1.017601e+001	0	0	0	0	0	0	8.76828	1	0	57.5363	24.6364
DATA	492	6	67	0	0	A_04_P091809	ENSOCUT00000004666	11515.7	320.676	1.830432e+003	1.830690e+002	1706.5	23	8.204881e+000	0	0	0	0	0	0	1686.67	1	1	48.5334	23.8485
DATA	493	6	68	0	0	A_04_P099244	ENSOCUT00000016549	11541.3	320.579	1.153671e+002	1.194570e+001	151	22	7.760553e+000	0	0	0	0	0	0	105.608	1	1	49.5074	22.8214
DATA	494	6	69	0	0	A_04_P018016	DN888386	11567	320.455	3.234692e+002	3.249722e+001	339	20.5	7.899769e+000	0	0	0	0	0	0	293.933	1	1	55.8519	22.7778
DATA	495	6	70	0	0	A_04_P076621	XM_002717518	11592.4	320.427	3.791474e+001	4.927456e+000	83	23	6.401201e+000	0	0	0	0	0	0	34.1766	1	1	65	23.7586
DATA	496	6	71	0	0	A_04_P093604	ENSOCUT00000014968	11617.6	320.74	1.261226e+003	1.261625e+002	1171	18	5.519454e+000	0	0	0	0	0	0	1127.05	1	1	49.5074	18.5333
DATA	497	6	72	0	0	A_04_P043735	ENSOCUT00000013047	11642.9	320.757	2.392462e+004	2.392464e+003	21428.5	23	7.227858e+000	0	0	0	0	0	0	21173	1	1	46.5243	23.625
DATA	498	6	73	0	0	A_04_P055390	ENSOCUT00000004373	11668.4	320.896	4.400249e+000	3.269700e+000	50	22.5	5.875241e+000	0	0	0	0	0	0	3.8528	1	0	49.8279	21.9615
DATA	499	6	74	0	0	A_04_P074032	ENSOCUT00000010694	11694	321.041	1.173024e+002	1.217970e+001	149	25	1.311311e+001	0	0	0	0	1	0	101.51	1	1	46.8651	28.5294
DATA	500	6	75	0	0	A_04_P033740	A_04_P033740	11719.1	320.792	1.819615e+001	3.786000e+000	63	22	6.247167e+000	0	0	0	0	0	0	15.5479	1	1	47.2035	22.7931
DATA	501	6	76	0	0	A_04_P001606	NM_001082379	11744.7	320.5	3.663365e+005	3.663365e+004	310125	28	9.012399e+000	0	0	0	0	0	0	308652	1	1	57.5363	25.16
DATA	502	6	77	0	0	A_04_P018689	EB384510	11769.7	320.551	3.619839e+001	4.978076e+000	78	22	6.897876e+000	0	0	0	0	0	0	30.0499	1	1	50.1463	22.1071
DATA	503	6	78	66	1	DarkCorner	DarkCorner	11795.4	321.041	3.487088e+000	3.473516e+000	39	22	5.445239e+000	0	0	0	0	0	0	-7.33066	0	0	48.8603	22.4706
DATA	504	6	79	66	1	DarkCorner	DarkCorner	11821	320.795	3.549784e+000	3.535968e+000	39	19	6.398437e+000	0	0	0	0	0	0	-8.06131	0	0	49.5074	19.76
DATA	505	6	80	66	1	DarkCorner	DarkCorner	11846.4	320.573	3.618361e+000	3.604278e+000	39	21	6.100626e+000	0	0	0	0	0	0	-7.83595	0	0	57.5363	21.1579
DATA	506	6	81	66	1	DarkCorner	DarkCorner	11871.9	320.705	3.693287e+000	3.678913e+000	38	21	6.723854e+000	0	0	0	0	0	0	-9.1965	0	0	53.2255	20.1081
DATA	507	6	82	66	1	DarkCorner	DarkCorner	11897.6	320.838	3.776114e+000	3.761417e+000	38	23	5.261436e+000	0	0	0	0	0	0	-9.98056	0	0	48.5334	22.1176
DATA	508	6	83	66	1	DarkCorner	DarkCorner	11923.1	321	3.866476e+000	3.851428e+000	40	19	6.686340e+000	0	0	0	0	0	0	-6.59287	0	0	36.9964	20.5833
DATA	509	6	84	66	1	DarkCorner	DarkCorner	11948	320.545	3.964343e+000	3.948913e+000	40	20.5	6.617426e+000	0	0	0	0	0	0	-7.66735	0	0	55.8519	20.375
DATA	510	6	85	66	1	DarkCorner	DarkCorner	11973.7	320.782	4.073640e+000	4.057785e+000	39	19	6.086850e+000	0	0	0	0	0	0	-8.51301	0	0	52.0157	19.1877
DATA	511	7	1	66	1	DarkCorner	DarkCorner	9827.63	325.987	3.306359e+000	3.293490e+000	40.5	19	6.695412e+000	0	0	0	0	0	0	-6.2115	0	0	49.1849	19.2507
DATA	512	7	2	66	1	DarkCorner	DarkCorner	9853.19	326.357	3.263486e+000	3.250784e+000	38.5	18	6.086964e+000	0	0	0	0	0	0	-5.47895	0	0	46.8651	18.3636
DATA	513	7	3	66	1	DarkCorner	DarkCorner	9877.76	326.878	3.226055e+000	3.213499e+000	40	19	6.215891e+000	0	0	0	0	0	0	-3.26121	0	0	52.9257	19.8611
DATA	514	7	4	66	1	DarkCorner	DarkCorner	9903.73	326.636	3.190747e+000	3.178328e+000	41	21	7.563641e+000	0	0	0	0	0	0	-3.04726	0	0	46.1809	20.7813
DATA	515	7	5	66	1	DarkCorner	DarkCorner	9929.27	326.438	3.159498e+000	3.147201e+000	43	21	7.261184e+000	0	0	0	0	0	0	-3.90772	0	0	50.7771	19.7188
DATA	516	7	6	66	1	DarkCorner	DarkCorner	9954.64	326.815	3.131321e+000	3.119134e+000	38	21	6.846487e+000	0	0	0	0	0	0	-5.1208	0	0	50.4627	20.9756
DATA	517	7	7	66	1	DarkCorner	DarkCorner	9979.68	326.488	3.106742e+000	3.094650e+000	39	21	5.908526e+000	0	0	0	0	0	0	-5.05152	0	0	51.7088	20.7955
DATA	518	7	8	66	1	DarkCorner	DarkCorner	10005.4	326.427	3.084038e+000	3.072035e+000	38.5	22	7.889803e+000	0	0	0	0	0	0	-5.93999	0	0	65	22.5938
DATA	519	7	9	0	0	A_04_P013029	NM_001171270	10030.4	326.633	5.993732e+005	5.993732e+004	559009	22	9.880972e+000	0	0	0	0	0	0	557057	1	1	52.9257	22.8857
DATA	520	7	10	0	0	A_04_P044984	A_04_P044984	10056	326.455	3.046526e+000	3.039639e+000	47	24	7.414746e+000	0	0	0	0	0	0	1.62426	0	0	55.8519	22.5385
DATA	521	7	11	0	0	A_04_P020071	EB379986	10081.3	326.679	2.327476e+002	2.346975e+001	261.5	26.5	5.932330e+000	0	0	0	0	0	0	218.702	1	1	51.4001	24.9688
DATA	522	7	12	0	0	A_04_P050644	ENSOCUT00000012339	10106.6	326.427	6.253925e+001	6.938662e+000	103.5	24.5	1.037819e+001	0	0	0	0	0	0	59.0288	1	1	65	26.5
DATA	523	7	13	0	0	A_04_P042347	A_04_P042347	10132.4	326.427	1.053437e+001	3.173395e+000	56	21	7.172908e+000	0	0	0	0	0	0	9.98334	1	0	65	22.0313
DATA	524	7	14	0	0	A_04_P099047	XM_002717077	10157.5	326.573	2.596321e+003	2.596492e+002	2488	19	7.203497e+000	0	0	0	0	0	0	2468.98	1	1	49.1849	20.4412
DATA	525	7	15	0	0	A_04_P027043	EB372740	10183	326.455	2.131933e+001	3.659463e+000	64	22.5	9.156300e+000	0	0	0	0	0	0	20.3341	1	1	55.8519	24
DATA	526	7	16	0	0	A_04_P070838	A_04_P070838	10208.1	326.614	8.413805e+001	8.921530e+000	127	22.5	8.315890e+000	0	0	0	0	0	0	80.4546	1	1	51.4001	23.5333
DATA	527	7	17	0	0	A_04_P071410	ENSOCUT00000007212	10233.7	326.662	3.624852e+002	3.636920e+001	384	22	7.561244e+000	0	0	0	0	0	0	347.37	1	1	48.5334	21.6207
DATA	528	7	18	0	0	A_04_P038562	ENSOCUT00000006662	10259.3	326.5	4.013360e+002	4.024224e+001	437.5	24	7.274347e+000	0	0	0	0	0	0	385.288	1	1	57.5363	24.129
DATA	529	7	19	0	0	A_04_P002076	NM_001101717	10284.2	326.643	4.334358e+003	4.334458e+002	4065.5	25	7.776771e+000	0	0	0	0	0	0	4167.12	1	1	51.4001	25.9333
DATA	530	7	20	0	0	A_04_P082797	ENSOCUT00000011430	10309.9	326.5	4.128413e+001	5.072486e+000	83	24	8.196638e+000	0	0	0	0	0	0	39.7378	1	1	56.9804	24.8571
DATA	531	7	21	0	0	A_04_P020081	EB379981	10335.5	326.5	3.434616e+001	4.524025e+000	77	27	1.128092e+001	0	0	0	0	0	0	33.0904	1	1	65	26.9583
DATA	532	7	22	0	0	A_04_P031460	A_04_P031460	10360.5	326.61	2.953962e+000	2.943098e+000	46	22	7.962412e+000	0	0	0	0	0	0	0.588329	0	0	51.4001	22.8
DATA	533	7	23	0	0	A_04_P032876	ENSOCUT00000001571	10386.3	326.5	1.703136e+005	1.703136e+004	173815	23	9.678197e+000	0	0	0	0	0	0	164281	1	1	57.5363	24.8966
DATA	534	7	24	0	0	A_04_P037047	A_04_P037047	10411.7	327.014	1.191143e+002	1.226887e+001	162.5	22.5	6.729809e+000	0	0	0	0	0	0	114.941	1	1	49.1849	22.75
DATA	535	7	25	0	0	A_04_P033093	XR_085150	10436.8	327.09	2.275707e+004	2.275709e+003	22150.5	24.5	6.926876e+000	0	0	0	0	0	0	21963.6	1	1	46.1809	24.4667
DATA	536	7	26	0	0	A_04_P085142	ENSOCUT00000010262	10462.4	326.573	6.733060e+000	3.015548e+000	51	32	1.021323e+001	0	0	0	0	1	0	6.49814	1	0	57.5363	30.32
DATA	537	7	27	0	0	A_04_P040353	ENSOCUT00000001081	10487.6	326.573	1.545531e+001	3.321106e+000	57	22	6.508390e+000	0	0	0	0	0	0	14.9153	1	1	57.5363	21.6774
DATA	538	7	28	0	0	A_04_P098947	ENSOCUT00000007659	10513.1	326.5	2.951484e+000	2.939997e+000	45	21	7.027734e+000	0	0	0	0	0	0	-2.47869	0	0	56.9804	21.5526
DATA	539	7	29	0	0	A_04_P055689	A_04_P055689	10538.5	327	1.026306e+004	1.026310e+003	9723.5	23	8.563627e+000	0	0	0	0	0	0	9901.81	1	1	48.5334	24.4167
DATA	540	7	30	0	0	A_04_P005456	DN890902	10563.9	326.593	8.921376e+000	3.073573e+000	51	24	6.221124e+000	0	0	0	0	0	0	8.60475	1	0	56.9804	23.5357
DATA	541	7	31	0	0	A_04_P017734	DN886565	10589.4	326.84	1.538675e+001	3.320032e+000	60	22	7.120013e+000	0	0	0	0	0	0	14.8371	1	1	50.4627	21.1379
DATA	542	7	32	0	0	A_04_P008316	DN888049	10614.6	326.573	6.059273e+005	6.059273e+004	585700	27	6.482798e+000	0	0	0	0	0	0	584091	1	1	57.5363	25.88
DATA	543	7	33	0	0	A_04_P022293	EB377796	10639.8	327.282	6.303939e+003	6.304007e+002	5962	26	6.313214e+000	0	0	0	0	0	0	6075.58	1	1	47.2035	25.76
DATA	544	7	34	0	0	A_04_P050322	ENSOCUT00000011011	10665.5	326.648	5.112729e+003	5.112814e+002	5048	30	1.035229e+001	0	0	0	0	1	0	4925.61	1	1	57.5363	28.7931
DATA	545	7	35	0	0	A_04_P065562	ENSOCUT00000017936	10690.6	326.596	9.417008e+002	9.421614e+001	966	25	1.511362e+001	0	0	0	0	1	0	906.977	1	1	65	30.037
DATA	546	7	36	0	0	A_04_P097122	ENSOCUT00000008283	10716.4	326.573	1.499786e+003	1.500076e+002	1481	24	7.447981e+000	0	0	0	0	0	0	1444.1	1	1	57.5363	25.1
DATA	547	7	37	0	0	A_04_P005596	DN890778	10741.5	326.648	5.777089e+004	5.777089e+003	55382.5	23	7.307688e+000	0	0	0	0	0	0	55613.3	1	1	57.5363	23.6667
DATA	548	7	38	0	0	A_04_P034207	ENSOCUT00000006125	10767	326.681	2.959041e+000	2.947816e+000	46	23	6.353929e+000	0	0	0	0	0	0	0.399293	0	0	58.0869	22.2
DATA	549	7	39	0	0	A_04_P031362	AY171637	10792.5	327	5.944223e+000	3.007250e+000	51.5	22	7.431430e+000	0	0	0	0	0	0	5.72029	1	0	54.1152	21.8846
DATA	550	7	40	0	0	A_04_P088502	ENSOCUT00000010786	10817.6	327.092	4.844786e+003	4.844876e+002	4399	24	6.158218e+000	0	0	0	0	0	0	4661.65	1	1	49.1849	24.069
DATA	551	7	41	0	0	A_04_P033276	DN889430	10843.5	327	7.455948e+000	3.041522e+000	52	24	8.026950e+000	0	0	0	0	0	0	7.17311	1	0	54.1152	23.7429
DATA	552	7	42	0	0	A_04_P049257	ENSOCUT00000002197	10868.3	327.219	2.208176e+002	2.227780e+001	257	23	4.625592e+000	0	0	0	0	0	0	212.428	1	1	47.8731	23.4091
DATA	553	7	43	0	0	A_04_P094117	ENSOCUT00000010101	10894.1	327.5	4.465081e+001	5.351037e+000	87.5	21	5.345403e+000	0	0	0	0	0	0	42.9528	1	1	48.5334	21.64
DATA	554	7	44	0	0	A_04_P052228	ENSOCUT00000001495	10918.8	327.438	7.787848e+000	3.050311e+000	52	22	6.129325e+000	0	0	0	0	0	0	7.49115	1	0	50.7771	22.6471
DATA	555	7	45	0	0	A_04_P097293	ENSOCUT00000009195	10944.7	327.306	2.551551e+002	2.568541e+001	292.5	23	5.538108e+000	0	0	0	0	0	0	245.415	1	1	51.4001	23.8214
DATA	556	7	46	66	-1	(-)3xSLv1	NegativeControl	10970.4	327.427	2.961120e+000	2.949595e+000	45	20	7.493587e+000	0	0	0	0	0	0	-3.06668	0	0	57.5363	21.6667
DATA	557	7	47	0	0	A_04_P004003	ENSOCUT00000008066	10995.5	327.352	2.961395e+000	2.950064e+000	46	20	7.741000e+000	0	0	0	0	0	0	0.325772	0	0	57.5363	21.3333
DATA	558	7	48	0	0	A_04_P004724	NM_001082712	11021	327.455	1.838165e+001	3.475955e+000	64	19	8.562861e+000	0	0	0	0	0	0	17.6758	1	1	55.8519	21.4516
DATA	559	7	49	0	0	A_04_P013450	ENSOCUT00000003533	11046.5	327.352	8.219596e+002	8.224891e+001	825	23	9.757307e+000	0	0	0	0	0	0	790.256	1	1	57.5363	23.8286
DATA	560	7	50	0	0	A_04_P024298	ENSOCUT00000024597	11071.9	327.787	4.014465e+003	4.014573e+002	3785	23	4.130208e+000	0	0	0	0	0	0	3859.05	1	1	53.2255	22.9
DATA	561	7	51	0	0	A_04_P030477	A_04_P030477	11097.4	327.427	9.371701e+001	9.825690e+000	135	23	6.483401e+000	0	0	0	0	0	0	90.0561	1	1	57.5363	22.9655
DATA	562	7	52	0	0	A_04_P050374	ENSOCUT00000015082	11122.3	327.7	2.172736e+001	3.666366e+000	67.5	26	8.278951e+000	0	0	0	0	0	0	20.8714	1	1	47.2035	25.35
DATA	563	7	53	0	0	A_04_P002016	NM_001082323	11148	327.455	3.087926e+003	3.088068e+002	3010	23	7.908343e+000	0	0	0	0	0	0	2964.57	1	1	55.8519	23.9412
DATA	564	7	54	0	0	A_04_P021916	EB373562	11173.4	327.427	1.200928e+001	3.191481e+000	59	21	5.326840e+000	0	0	0	0	0	0	11.5217	1	0	57.5363	21.5588
DATA	565	7	55	0	0	A_04_P036675	A_04_P036675	11198.3	326.969	2.971162e+000	2.959598e+000	43	22	6.993635e+000	0	0	0	0	0	0	-4.42388	0	0	45.4864	21.9714
DATA	566	7	56	0	0	A_04_P060934	NM_001171293	11224	327.711	1.031739e+002	1.073424e+001	148	22	5.945204e+000	0	0	0	0	0	0	98.8047	1	1	49.1849	21.8667
DATA	567	7	57	0	0	A_04_P061862	ENSOCUT00000012636	11249.5	327.5	2.977792e+000	2.966202e+000	45.5	22	7.131609e+000	0	0	0	0	0	0	-0.590766	0	0	57.5363	22.8788
DATA	568	7	58	0	0	A_04_P088587	A_04_P088587	11275	327.455	4.856348e+000	3.010209e+000	50	21.5	6.811331e+000	0	0	0	0	0	0	4.63744	1	0	55.8519	22.375
DATA	569	7	59	0	0	A_04_P087176	ENSOCUT00000008875	11300.2	327.543	3.722098e+000	2.999271e+000	50	21	5.625382e+000	0	0	0	0	0	0	3.54798	1	0	51.0895	21.0833
DATA	570	7	60	0	0	A_04_P026688	EB373112	11325.7	327.5	2.994143e+000	2.982490e+000	44	22	6.787998e+000	0	0	0	0	0	0	-2.747	0	0	57.5363	22
DATA	571	7	61	0	0	A_04_P020601	EB379504	11351.3	327.5	3.001709e+000	2.990026e+000	43	23	6.513661e+000	0	0	0	0	0	0	-5.11712	0	0	57.5363	22.5278
DATA	572	7	62	0	0	A_04_P003122	NM_001082408	11376.4	327.878	1.405372e+004	1.405375e+003	13333	20	6.149220e+000	0	0	0	0	0	0	13296.9	1	1	48.5334	21.2903
DATA	573	7	63	0	0	A_04_P041289	A_04_P041289	11401.6	327.844	1.986525e+002	2.009173e+001	229	23	7.062703e+000	0	0	0	0	0	0	187.335	1	1	49.8279	22.1034
DATA	574	7	64	0	0	A_04_P059028	ENSOCUT00000008956	11427.4	327.573	1.809002e+002	1.834038e+001	218	23	5.607789e+000	0	0	0	0	0	0	169.927	1	1	57.5363	22.7037
DATA	575	7	65	0	0	A_04_P073871	A_04_P073871	11452.6	327.573	3.044838e+000	3.032987e+000	49	21	7.513715e+000	0	0	0	0	0	0	-0.528911	0	0	57.5363	21.4516
DATA	576	7	66	0	0	A_04_P043259	A_04_P043259	11478.3	327.5	4.898162e+001	5.769116e+000	93	20.5	7.328299e+000	0	0	0	0	0	0	45.5876	1	1	65	21.6944
DATA	577	7	67	0	0	A_04_P077732	ENSOCUT00000001128	11503.1	328.118	5.653264e+003	5.653347e+002	5283.5	22	7.289530e+000	0	0	0	0	0	0	5234.25	1	1	46.5243	23.1176
DATA	578	7	68	0	0	A_04_P022520	EB377560	11529	327.545	1.086007e+002	1.128935e+001	149	23	7.104222e+000	0	0	0	0	0	0	99.9122	1	1	55.8519	22.4054
DATA	579	7	69	0	0	A_04_P044513	ENSOCUT00000013374	11554	328	3.718310e+003	3.718439e+002	3399	21	8.150071e+000	0	0	0	0	0	0	3398.31	1	1	46.8651	22.0968
DATA	580	7	70	0	0	A_04_P075022	ENSOCUT00000013859	11579.4	328.232	1.037869e+004	1.037874e+003	9435	22	7.290668e+000	0	0	0	0	0	0	9414.44	1	1	46.8651	22.3333
DATA	581	7	71	0	0	A_04_P065542	ENSOCUT00000016410	11604.7	327.986	2.508600e+003	2.508798e+002	2277	18	6.053741e+000	0	0	0	0	0	0	2256.52	1	1	47.2035	18.8276
DATA	582	7	72	0	0	A_04_P066357	ENSOCUT00000009701	11630.5	327.648	3.638851e+001	4.835061e+000	76	21	7.075604e+000	0	0	0	0	0	0	32.4233	1	1	65	21.2353
DATA	583	7	73	0	0	A_04_P040093	ENSOCUT00000009282	11655.9	327.614	3.459528e+001	4.723685e+000	75.5	23	7.789312e+000	0	0	0	0	0	0	30.5135	1	1	57.259	23.3125
DATA	584	7	74	0	0	A_04_P100787	ENSOCUT00000014051	11681.4	327.573	3.685857e+002	3.700180e+001	363	21	5.659211e+000	0	0	0	0	0	0	321.482	1	1	57.5363	21.88
DATA	585	7	75	0	0	A_04_P077227	ENSOCUT00000029590	11706.6	327.573	1.294196e+001	3.537190e+000	59.5	23	7.738515e+000	0	0	0	0	0	0	11.1529	1	0	65	23.7308
DATA	586	7	76	0	0	A_04_P036326	ENSOCUT00000011050	11732.1	327.614	2.377320e+001	4.096357e+000	66	23	6.507655e+000	0	0	0	0	0	0	20.2166	1	1	57.259	23.9429
DATA	587	7	77	0	0	A_04_P068928	ENSOCUT00000014087	11757.3	328.188	2.939735e+004	2.939737e+003	25486	26	8.593826e+000	0	0	0	0	0	0	24650	1	1	46.5243	25.5769
DATA	588	7	78	0	0	A_04_P063003	ENSOCUT00000009564	11782.3	328.324	4.650413e+002	4.663086e+001	410	24	4.628570e+000	0	0	0	0	0	0	384.006	1	1	47.5395	24.9032
DATA	589	7	79	66	1	DarkCorner	DarkCorner	11808.5	328.064	3.509807e+000	3.496147e+000	39	21	5.916080e+000	0	0	0	0	0	0	-7.91232	0	0	49.5074	22
DATA	590	7	80	66	1	DarkCorner	DarkCorner	11833.3	327.918	3.572960e+000	3.559053e+000	39	21	5.209881e+000	0	0	0	0	0	0	-9.13067	0	0	48.8603	20.5714
DATA	591	7	81	66	1	DarkCorner	DarkCorner	11859	328.25	3.644248e+000	3.630064e+000	38	20	6.306367e+000	0	0	0	0	0	0	-9.32937	0	0	48.2044	20.2973
DATA	592	7	82	66	1	DarkCorner	DarkCorner	11884.6	328.655	3.722152e+000	3.707665e+000	38	21	6.344886e+000	0	0	0	0	0	0	-7.75772	0	0	51.7088	20.4848
DATA	593	7	83	66	1	DarkCorner	DarkCorner	11910	328.813	3.807121e+000	3.792304e+000	40	23	6.903050e+000	0	0	0	0	0	0	-7.59012	0	0	50.1463	21.2286
DATA	594	7	84	66	1	DarkCorner	DarkCorner	11935.5	328.524	3.901894e+000	3.886707e+000	38	21	6.641995e+000	0	0	0	0	0	0	-9.18139	0	0	52.6241	21.2333
DATA	595	7	85	66	1	DarkCorner	DarkCorner	11960.5	328.352	4.003401e+000	3.987819e+000	40	19	6.743991e+000	0	0	0	0	0	0	-7.9743	0	0	57.5363	19.825
DATA	596	8	1	66	1	DarkCorner	DarkCorner	9839.92	332.866	3.281237e+000	3.268466e+000	40	18.5	6.005767e+000	0	0	0	0	0	0	-4.27872	0	0	46.5243	18.9773
DATA	597	8	2	66	1	DarkCorner	DarkCorner	9865.68	333.119	3.240236e+000	3.227624e+000	40	18	7.070719e+000	0	0	0	0	0	0	-5.84537	0	0	51.4001	19.069
DATA	598	8	3	66	1	DarkCorner	DarkCorner	9890.42	333.137	3.204742e+000	3.192269e+000	38	21	7.313112e+000	0	0	0	0	0	0	-6.03041	0	0	50.1463	19.9667
DATA	599	8	4	66	1	DarkCorner	DarkCorner	9916.48	333.137	3.171051e+000	3.158709e+000	38	22	7.969482e+000	0	0	0	0	0	0	-6.97204	0	0	54.4085	22.0667
DATA	600	8	5	66	1	DarkCorner	DarkCorner	9942.06	333.247	3.141300e+000	3.129074e+000	37.5	19	6.220546e+000	0	0	0	0	0	0	-7.14891	0	0	52.3208	18.8378
DATA	601	8	6	66	1	DarkCorner	DarkCorner	9966.72	333.182	3.115622e+000	3.103496e+000	36	21	6.300866e+000	0	0	0	0	0	0	-6.38808	0	0	52.0157	21.1852
DATA	602	8	7	66	1	DarkCorner	DarkCorner	9992.44	333.427	3.091472e+000	3.079440e+000	38	22	7.908856e+000	0	0	0	0	0	0	-7.47247	0	0	51.0895	22
DATA	603	8	8	0	0	A_04_P002918	NM_001082026	10017.9	333.5	2.196049e+003	2.196262e+002	2061	21	8.853406e+000	0	0	0	0	0	0	2037.03	1	1	56.9804	22.129
DATA	604	8	9	0	0	A_04_P071127	ENSOCUT00000011336	10043.4	333.427	3.853845e+001	4.908273e+000	79	24	9.686577e+000	0	0	0	0	0	0	35.9683	1	1	57.5363	23.5588
DATA	605	8	10	0	0	A_04_P049112	A_04_P049112	10068.4	334.027	1.724033e+004	1.724035e+003	16049	22	7.384246e+000	0	0	0	0	0	0	16178.8	1	1	48.5334	23.2069
DATA	606	8	11	0	0	A_04_P051645	ENSOCUT00000012580	10093.8	333.935	7.247252e+003	7.247314e+002	6753	24.5	8.330516e+000	0	0	0	0	0	0	6833.79	1	1	49.5074	24.2353
DATA	607	8	12	0	0	A_04_P017540	ENSOCUT00000028773	10119.1	333.528	1.943704e+005	1.943704e+004	199785	23	1.052454e+001	0	0	0	0	0	0	184047	1	1	52.6241	26.8621
DATA	608	8	13	0	0	A_04_P010667	ENSOCUT00000021827	10144.5	333.611	2.104364e+003	2.104576e+002	2059	20	5.993276e+000	0	0	0	0	0	0	2000.03	1	1	52.9257	20.625
DATA	609	8	14	0	0	A_04_P040249	ENSOCUT00000014232	10169.9	333.62	2.205276e+003	2.205477e+002	2150.5	21.5	7.612406e+000	0	0	0	0	0	0	2102.66	1	1	50.1463	21.5
DATA	610	8	15	0	0	A_04_P063652	ENSOCUT00000001806	10195.4	333.763	1.632967e+002	1.659703e+001	200.5	23	1.030282e+001	0	0	0	0	0	0	156.133	1	1	49.1849	25.9259
DATA	611	8	16	0	0	A_04_P074044	NM_001171332	10221	333.882	8.909347e+001	9.388184e+000	130	22	8.797986e+000	0	0	0	0	0	0	85.3874	1	1	47.8731	22.5926
DATA	612	8	17	0	0	A_04_P092878	A_04_P092878	10246.3	333.958	6.495358e+001	7.135602e+000	109.5	22.5	7.374692e+000	0	0	0	0	0	0	62.3743	1	1	47.2035	22.5313
DATA	613	8	18	0	0	A_04_P064009	ENSOCUT00000002660	10271.5	334.324	1.860354e+004	1.860357e+003	18157.5	25	7.844549e+000	0	0	0	0	0	0	17894.5	1	1	46.5243	25.4138
DATA	614	8	19	0	1	RC2	RC2	10297.4	333.573	2.957171e+000	2.945661e+000	41.5	24	7.519263e+000	0	0	0	0	0	0	-3.82399	0	0	57.5363	23.9063
DATA	615	8	20	0	0	A_04_P017208	ENSOCUT00000010258	10322.4	334.265	1.385644e+004	1.385647e+003	13436	27.5	1.154380e+001	0	0	0	0	1	0	13359.7	1	1	46.5243	28
DATA	616	8	21	0	0	A_04_P084582	ENSOCUT00000002908	10347.6	334.31	1.106687e+003	1.107077e+002	1083	22	9.040762e+000	0	0	0	0	0	0	1067.86	1	1	47.5395	21.8462
DATA	617	8	22	0	0	A_04_P093248	NM_001082209	10373.5	333.648	1.872662e+003	1.872893e+002	1845.5	24	7.058340e+000	0	0	0	0	0	0	1807.86	1	1	57.5363	23.9429
DATA	618	8	23	0	0	A_04_P099295	ENSOCUT00000009841	10398.6	333.573	6.266518e+003	6.266587e+002	6133	22.5	8.114483e+000	0	0	0	0	0	0	6051.97	1	1	57.5363	23.5
DATA	619	8	24	0	0	A_04_P025516	EB374358	10424.4	333.573	3.755454e+002	3.766919e+001	391	24.5	7.144299e+000	0	0	0	0	0	0	362.776	1	1	57.5363	24.3214
DATA	620	8	25	0	0	A_04_P098582	ENSOCUT00000010022	10449.5	333.648	2.374599e+002	2.392685e+001	276	28.5	8.284264e+000	0	0	0	0	0	0	229.411	1	1	57.5363	27.875
DATA	621	8	26	0	0	A_04_P060803	ENSOCUT00000011819	10475	333.681	1.937063e+002	1.959193e+001	233	26.5	9.246372e+000	0	0	0	0	0	0	187.14	1	1	58.0869	26.2333
DATA	622	8	27	0	0	A_04_P041262	A_04_P041262	10500.2	333.816	2.948109e+000	2.936634e+000	42.5	21	7.135013e+000	0	0	0	0	0	0	-3.48401	0	0	48.8603	21.6216
DATA	623	8	28	0	0	A_04_P012815	NM_001195718	10525.6	333.596	6.122757e+000	3.000369e+000	51.5	22	8.369312e+000	0	0	0	0	0	0	5.91353	1	0	57.8122	23.1143
DATA	624	8	29	0	0	A_04_P037695	A_04_P037695	10550.8	334.134	1.638365e+002	1.664494e+001	202.5	24.5	7.595059e+000	0	0	0	0	0	0	158.215	1	1	46.1809	24.8684
DATA	625	8	30	0	0	A_04_P030024	DN881532	10576.4	334.138	1.233590e+001	3.186869e+000	56.5	23	6.516252e+000	0	0	0	0	0	0	11.9095	1	0	45.4864	21.6667
DATA	626	8	31	0	0	A_04_P017277	A_04_P017277	10602	334	6.519762e+001	7.151715e+000	109	23	6.800244e+000	0	0	0	0	0	0	62.9245	1	1	54.9904	23.3824
DATA	627	8	32	0	0	A_04_P021784	EB378290	10627.5	334	1.472977e+001	3.288548e+000	59	25	6.053334e+000	0	0	0	0	0	0	14.212	1	1	54.1152	26
DATA	628	8	33	0	0	A_04_P053644	ENSOCUT00000007359	10652.6	334.427	6.154986e+002	6.162008e+001	631	27	6.242466e+000	0	0	0	0	0	0	593.724	1	1	57.5363	26.8261
DATA	629	8	34	0	0	A_04_P100363	ENSOCUT00000016102	10678.4	334.404	7.979269e+000	3.048064e+000	55	21.5	1.893686e+001	0	0	1	0	1	0	7.69472	1	0	57.8122	29.7308
DATA	630	8	35	0	0	A_04_P024240	A_04_P024240	10703.3	334.6	1.009083e+003	1.009512e+002	1011	22	6.094894e+000	0	0	0	0	0	0	972.868	1	1	50.7771	22.9091
DATA	631	8	36	0	0	A_04_P048377	ENSOCUT00000003957	10728.9	334.386	1.208161e+005	1.208161e+004	120060	27	1.131014e+001	0	0	0	0	1	0	116447	1	1	57.259	29.625
DATA	632	8	37	0	0	A_04_P070814	ENSOCUT00000017016	10754.4	334.427	8.121410e+003	8.121464e+002	7851	23	5.873670e+000	0	0	0	0	0	0	7826.07	1	1	52.9257	22
DATA	633	8	38	0	0	A_04_P047024	A_04_P047024	10779.6	334.793	2.955824e+000	2.946134e+000	48	21	6.383888e+000	0	0	0	0	0	0	0.996025	0	0	51.0895	20.0667
DATA	634	8	39	0	0	A_04_P002182	NM_001082213	10804.9	334.462	1.073512e+003	1.073916e+002	1048	22.5	6.821612e+000	0	0	0	0	0	0	1034.12	1	1	50.1463	22.3571
DATA	635	8	40	0	0	A_04_P009465	A_04_P009465	10830.5	334.352	4.749331e+000	2.983401e+000	50	22.5	6.318735e+000	0	0	0	0	0	0	4.57439	1	0	57.5363	23.5938
DATA	636	8	41	0	0	A_04_P090617	ENSOCUT00000008263	10856	334.455	6.075544e+000	3.007612e+000	51	24	5.558984e+000	0	0	0	0	0	0	5.85125	1	0	55.8519	23.8333
DATA	637	8	42	0	0	A_04_P067658	A_04_P067658	10881	334.533	2.957309e+000	2.951128e+000	46	23	5.935551e+000	0	0	0	0	0	0	1.70716	0	0	48.8603	22.3333
DATA	638	8	43	0	0	A_04_P084373	ENSOCUT00000010617	10906.2	334.788	2.237026e+002	2.256339e+001	253.5	21.5	7.660245e+000	0	0	0	0	0	0	215.425	1	1	50.4627	22.625
DATA	639	8	44	0	0	A_04_P051972	ENSOCUT00000025290	10931.6	334.339	2.538201e+001	3.888778e+000	70	22.5	5.620896e+000	0	0	0	0	0	0	24.44	1	1	43.7019	23.2647
DATA	640	8	45	0	0	A_04_P088447	ENSOCUT00000007792	10957.4	334.853	2.684417e+002	2.700536e+001	304	23	6.994707e+000	0	0	0	0	0	0	258.487	1	1	48.8603	22.8148
DATA	641	8	46	0	0	A_04_P060237	ENSOCUT00000006608	10982.8	334.861	4.729601e+001	5.572228e+000	91	19	8.491868e+000	0	0	0	0	0	0	45.5395	1	1	50.1463	21.3871
DATA	642	8	47	0	0	A_04_P062312	ENSOCUT00000005156	11008.1	334.732	6.188354e+003	6.188424e+002	6009	22.5	7.323086e+000	0	0	0	0	0	0	5957.93	1	1	47.5395	22.4
DATA	643	8	48	0	0	A_04_P022098	EB377966	11033.6	334.427	9.239136e+000	3.088497e+000	57	24	1.102636e+001	0	0	0	0	0	0	8.89365	1	0	57.5363	25.1071
DATA	644	8	49	0	0	A_04_P022195	EB377883	11059.1	334.822	1.242859e+003	1.243209e+002	1224.5	23	7.030785e+000	0	0	0	0	0	0	1196.26	1	1	47.2035	22.5429
DATA	645	8	50	0	0	A_04_P091426	ENSOCUT00000009951	11084.5	334.5	4.518402e+001	5.395190e+000	89	25	4.780399e+000	0	0	0	0	0	0	43.4771	1	1	57.5363	23.931
DATA	646	8	51	0	0	A_04_P096274	ENSOCUT00000004301	11109.7	334.887	1.650474e+003	1.650737e+002	1572	23	6.645862e+000	0	0	0	0	0	0	1587.71	1	1	49.8279	22.8966
DATA	647	8	52	0	0	A_04_P080417	ENSOCUT00000001821	11135.3	335.058	6.441720e+002	6.448473e+001	655	27	7.631439e+000	0	0	0	0	0	0	619.419	1	1	46.5243	26.1538
DATA	648	8	53	0	0	A_04_P039777	ENSOCUT00000017876	11160.6	334.573	6.610579e+004	6.610580e+003	64386	23	5.321935e+000	0	1	0	0	0	0	63524.1	1	1	57.5363	22.7667
DATA	649	8	54	0	0	A_04_P051148	ENSOCUT00000009056	11186.2	334.872	3.029288e+002	3.043658e+001	340	20	6.424748e+000	0	0	0	0	0	0	290.9	1	1	49.5074	22.4211
DATA	650	8	55	0	0	A_04_P015376	AY171692	11211.7	335.382	5.314186e+000	3.003981e+000	51	22	6.541095e+000	0	0	0	0	0	0	5.09897	1	0	46.1809	21.6053
DATA	651	8	56	0	0	A_04_P049937	ENSOCUT00000003317	11237.3	335	2.971737e+000	2.960171e+000	43.5	22	5.026825e+000	0	0	0	0	0	0	-3.3116	0	0	49.1849	21.8
DATA	652	8	57	0	0	A_04_P010416	DN884882	11261.7	335.222	4.719237e+003	4.719330e+002	4353.5	23	7.114149e+000	0	0	0	0	0	0	4516.93	1	1	47.2035	24
DATA	653	8	58	0	0	A_04_P008165	DN888254	11287.5	335.342	1.092611e+001	3.163437e+000	57	22	6.662150e+000	0	0	0	0	0	0	10.4407	1	0	47.8731	22.7931
DATA	654	8	59	0	0	A_04_P086968	ENSOCUT00000008559	11312.7	335.213	6.182976e+001	6.861268e+000	106	20	6.282749e+000	0	0	0	0	0	0	58.9682	1	1	48.8603	20.6296
DATA	655	8	60	0	0	A_04_P040390	ENSOCUT00000015533	11338.5	334.648	8.803762e+004	8.803763e+003	84653	23	6.406647e+000	0	0	0	0	0	0	83759.8	1	1	57.5363	22.8293
DATA	656	8	61	0	0	A_04_P066852	ENSOCUT00000016479	11363.8	335.282	7.401026e+002	7.407060e+001	747	22	6.483401e+000	0	0	0	0	0	0	702.373	1	1	47.2035	20.9655
DATA	657	8	62	0	0	A_04_P080898	A_04_P080898	11389.4	334.573	3.010661e+000	2.999638e+000	48	19.5	7.113852e+000	0	0	0	0	0	0	0.610605	0	0	57.5363	20.4583
DATA	658	8	63	0	0	A_04_P078812	A_04_P078812	11414.5	335.4	3.092492e+001	4.314682e+000	74	24	6.357766e+000	0	0	0	0	0	0	29.1576	1	1	46.8651	24.2759
DATA	659	8	64	0	0	A_04_P096743	ENSOCUT00000013750	11439.6	334.907	6.355083e+002	6.362259e+001	638	23	5.571667e+000	0	0	0	0	0	0	596.757	1	1	49.1849	22
DATA	660	8	65	0	0	A_04_P102528	ENSOCUT00000007655	11465.3	335.275	1.136305e+004	1.136309e+003	10540	20	6.271345e+000	0	0	0	0	0	0	10622.2	1	1	46.8651	21.0588
DATA	661	8	66	0	0	A_04_P051242	A_04_P051242	11490.9	335.357	8.710052e+002	8.715392e+001	861	19.5	6.641679e+000	0	0	0	0	0	0	810.047	1	1	46.5243	20.7813
DATA	662	8	67	0	0	A_04_P071285	ENSOCUT00000013216	11516.3	335.348	1.220273e+002	1.258248e+001	159	22	6.950002e+000	0	0	0	0	0	0	112.837	1	1	46.8651	23.1429
DATA	663	8	68	0	0	A_04_P002331	NM_001082065	11541.5	334.648	5.046825e+001	5.916656e+000	91	21	8.265981e+000	0	0	0	0	0	0	46.3623	1	1	57.5363	21.8667
DATA	664	8	69	0	0	A_04_P013938	ENSOCUT00000009795	11567	335	3.122207e+000	3.110056e+000	40	23	7.596725e+000	0	0	0	0	0	0	-7.2611	0	0	54.9904	23.0909
DATA	665	8	70	0	0	A_04_P001871	NM_001082736	11592.5	335	3.147139e+000	3.135058e+000	46	19.5	7.959899e+000	0	0	0	0	0	0	0.293621	0	0	54.1152	22
DATA	666	8	71	0	0	A_04_P035167	ENSOCUT00000009236	11617.9	335.2	6.136225e+002	6.144368e+001	599.5	18	6.959329e+000	0	0	0	0	0	0	550.482	1	1	50.4627	18.9677
DATA	667	8	72	0	0	A_04_P009436	A_04_P009436	11642.9	335.176	2.027884e+002	2.052859e+001	226	22	7.936024e+000	0	0	0	0	0	0	180.205	1	1	47.8731	22.7297
DATA	668	8	73	0	0	A_04_P065862	ENSOCUT00000002305	11668.6	335.429	8.486679e+001	9.079316e+000	119.5	23	7.106468e+000	0	0	0	0	0	0	74.6183	1	1	49.8279	22.5758
DATA	669	8	74	0	0	A_04_P017234	EL341961	11694	335.319	4.070166e+005	4.070166e+004	349327	24	1.220858e+001	0	0	0	0	0	0	353744	1	1	58.0869	26.871
DATA	670	8	75	0	0	A_04_P032848	ENSOCUT00000000097	11719.1	335.613	1.418436e+003	1.418821e+002	1211.5	23	7.464785e+000	0	0	0	0	0	0	1217.61	1	1	49.1849	24.6389
DATA	671	8	76	0	0	A_04_P092092	ENSOCUT00000005689	11744.6	335.427	3.363825e+000	3.351575e+000	46.5	23	8.175889e+000	0	0	0	0	0	0	0.636164	0	0	57.5363	24.6129
DATA	672	8	77	0	0	A_04_P082602	ENSOCUT00000012052	11769.9	335.392	3.071657e+002	3.090428e+001	303.5	23	8.908263e+000	0	0	0	0	0	0	256.214	1	1	49.1849	23.4286
DATA	673	8	78	0	0	A_04_P081942	ENSOCUT00000001344	11795.6	335.733	3.470008e+000	3.456503e+000	45	22	5.732896e+000	0	0	0	0	0	0	-2.04001	0	0	48.8603	22.4074
DATA	674	8	79	66	1	DarkCorner	DarkCorner	11820.7	335.235	3.530967e+000	3.517224e+000	38	20	5.460336e+000	0	0	0	0	0	0	-9.21266	0	0	51.0895	19.6207
DATA	675	8	80	66	1	DarkCorner	DarkCorner	11846.2	335.214	3.598411e+000	3.584406e+000	38	20	6.007503e+000	0	0	0	0	0	0	-7.93241	0	0	46.5243	20.4865
DATA	676	8	81	66	1	DarkCorner	DarkCorner	11871.6	335.158	3.672342e+000	3.658049e+000	39	19	6.193925e+000	0	0	0	0	0	0	-9.66129	0	0	54.4085	19.4
DATA	677	8	82	66	1	DarkCorner	DarkCorner	11897.2	335.759	3.753081e+000	3.738473e+000	39	22	6.250926e+000	0	0	0	0	0	0	-8.13548	0	0	50.4627	20.5
DATA	678	8	83	66	1	DarkCorner	DarkCorner	11922.6	335.446	3.842615e+000	3.827659e+000	38	19	5.531423e+000	0	0	0	0	0	0	-7.93277	0	0	49.1849	19.8571
DATA	679	8	84	66	1	DarkCorner	DarkCorner	11948	335.455	3.940121e+000	3.924785e+000	38	18	6.972501e+000	0	0	0	0	0	0	-9.21748	0	0	55.8519	19.4828
DATA	680	8	85	66	1	DarkCorner	DarkCorner	11973.4	335.612	4.047068e+000	4.031317e+000	38	19	6.518964e+000	0	0	0	0	0	0	-8.11223	0	0	45.835	19.2145
DATA	681	9	1	66	1	DarkCorner	DarkCorner	9827.7	341.162	3.297201e+000	3.284368e+000	35	20	6.893043e+000	0	0	0	0	0	0	-7.55411	0	0	48.5334	19.7392
DATA	682	9	2	66	1	DarkCorner	DarkCorner	9852.78	341.241	3.255449e+000	3.242779e+000	37	18	6.477281e+000	0	0	0	0	0	0	-6.11136	0	0	50.1463	19.1
DATA	683	9	3	66	1	DarkCorner	DarkCorner	9878	341.221	3.217509e+000	3.204986e+000	40	19	7.560268e+000	0	0	0	0	0	0	-5.85965	0	0	48.2044	20.8108
DATA	684	9	4	66	1	DarkCorner	DarkCorner	9903.58	340.573	3.183124e+000	3.170735e+000	39	19	8.199804e+000	0	0	0	0	0	0	-5.67027	0	0	57.5363	18.9333
DATA	685	9	5	66	1	DarkCorner	DarkCorner	9929.09	341.221	3.151581e+000	3.139315e+000	39	19.5	7.940746e+000	0	0	0	0	0	0	-7.0266	0	0	48.5334	20.0938
DATA	686	9	6	66	1	DarkCorner	DarkCorner	9954.5	341.423	3.123578e+000	3.111420e+000	35	19	6.399409e+000	0	0	0	0	0	0	-9.38917	0	0	48.5334	19.439
DATA	687	9	7	66	1	DarkCorner	DarkCorner	9980.22	341.195	3.098426e+000	3.086366e+000	37	21.5	7.391556e+000	0	0	0	0	0	0	-7.27608	0	0	51.4001	20.76
DATA	688	9	8	0	0	A_04_P046517	ENSOCUT00000002482	10005.4	340.573	2.166792e+002	2.188358e+001	250	21	7.370385e+000	0	0	0	0	0	0	200.573	1	1	57.5363	20.5
DATA	689	9	9	0	0	A_04_P064510	ENSOCUT00000012578	10030.1	341.122	6.457941e+002	6.465117e+001	628.5	22	7.276207e+000	0	0	0	0	0	0	601.618	1	1	46.8651	22.5455
DATA	690	9	10	1028	1	(+)E1A_r60_3	E1A_r60_3	10056	340.681	3.039314e+000	3.042634e+000	44	22	7.478334e+000	0	0	0	0	0	0	2.84159	0	0	58.0869	22.5682
DATA	691	9	11	0	0	A_04_P043422	ENSOCUT00000007254	10081.5	340.648	3.023752e+000	3.016928e+000	47	23	8.092081e+000	0	0	0	0	0	0	1.62608	0	0	57.5363	23.3077
DATA	692	9	12	0	0	A_04_P096398	ENSOCUT00000009408	10106.5	340.648	2.047675e+002	2.069515e+001	235.5	23	7.445533e+000	0	0	0	0	0	0	193.721	1	1	57.5363	22.6897
DATA	693	9	13	0	0	A_04_P078542	ENSOCUT00000014627	10131.9	341	3.766585e+002	3.778407e+001	406	21	7.782666e+000	0	0	0	0	0	0	357.772	1	1	48.5334	22.6452
DATA	694	9	14	0	0	A_04_P098562	ENSOCUT00000003600	10157.2	341	4.753237e+003	4.753330e+002	4525	18	4.662392e+000	0	0	0	0	0	0	4530.45	1	1	46.8651	18.5625
DATA	695	9	15	0	0	A_04_P080284	ENSOCUT00000007233	10183	341	8.753642e+002	8.758670e+001	886	22	7.427427e+000	0	0	0	0	0	0	836.846	1	1	54.9904	22
DATA	696	9	16	0	0	A_04_P067212	ENSOCUT00000001532	10208.5	341.352	2.199803e+003	2.200002e+002	2294	23	1.584066e+001	0	0	0	0	1	0	2108.46	1	1	57.5363	28.48
DATA	697	9	17	0	0	A_04_P097010	ENSOCUT00000014247	10233.5	341.352	4.439242e+002	4.449056e+001	475	23	7.980956e+000	0	0	0	0	0	0	426.385	1	1	57.5363	23.1739
DATA	698	9	18	0	0	A_04_P020836	EB379256	10259.4	341.404	7.050050e+001	7.641669e+000	111	23	7.770028e+000	0	0	0	0	0	0	67.838	1	1	57.8122	23.96
DATA	699	9	19	0	0	A_04_P084774	XM_002716958	10284.5	341.352	2.955507e+000	2.952643e+000	49	25	7.436783e+000	0	0	0	0	0	0	2.17493	0	0	65	25.2667
DATA	700	9	20	0	0	A_04_P006683	EB375941	10309.9	341.386	1.201497e+001	3.176564e+000	56.5	26	7.230810e+000	0	0	0	0	0	0	11.5912	1	0	57.259	25.2692
DATA	701	9	21	0	0	A_04_P042053	ENSOCUT00000010418	10335.4	341.427	1.520036e+003	1.520320e+002	1506	24	6.899847e+000	0	0	0	0	0	0	1467.77	1	1	65	22.65
DATA	702	9	22	0	0	A_04_P004233	ENSOCUT00000015403	10360.2	341.72	8.126440e+003	8.126493e+002	7762.5	22	7.964670e+000	0	0	0	0	0	0	7852.53	1	1	49.1849	23.3103
DATA	703	9	23	0	0	A_04_P077729	ENSOCUT00000001127	10385.9	341.527	5.037229e+003	5.037315e+002	4948.5	23	8.124392e+000	0	0	0	0	0	0	4869.67	1	1	53.8203	21.8333
DATA	704	9	24	0	0	A_04_P007537	DN888880	10411.3	341.662	1.520475e+003	1.520758e+002	1510	21	7.758427e+000	0	0	0	0	0	0	1470.38	1	1	48.5334	22.5455
DATA	705	9	25	0	0	A_04_P071827	NM_001195656	10436.3	341.092	2.944756e+000	2.933295e+000	43	24.5	7.533795e+000	0	0	0	0	0	0	-2.11294	0	0	45.835	23.875
DATA	706	9	26	0	0	A_04_P055899	XM_002722185	10462.4	341.427	3.527938e+005	3.527938e+004	338106	29	9.234120e+000	0	0	0	0	1	0	341226	1	1	57.5363	28.8
DATA	707	9	27	0	0	A_04_P054309	A_04_P054309	10487.5	341.805	2.944516e+000	2.947105e+000	47	22	7.048584e+000	0	0	0	0	0	0	2.77996	0	0	51.7088	22.8571
DATA	708	9	28	0	0	A_04_P048692	ENSOCUT00000009584	10513	341.636	5.022716e+002	5.031276e+001	525	21	7.755978e+000	0	0	0	0	0	0	485.718	1	1	52.9257	21.2821
DATA	709	9	29	0	0	A_04_P033474	NM_001082667	10538.5	341.5	9.290975e+000	3.077791e+000	53	24	8.221319e+000	0	0	0	0	0	0	8.98274	1	0	65	24.5135
DATA	710	9	30	0	0	A_04_P068796	ENSOCUT00000009960	10563.8	341.612	9.280282e+002	9.284921e+001	923	26	6.703838e+000	0	0	0	0	0	0	897.032	1	1	51.7088	25.0541
DATA	711	9	31	0	0	A_04_P030542	A_04_P030542	10589.3	341.696	2.947147e+000	2.935676e+000	44	23	5.252751e+000	0	0	0	0	0	0	-2.09967	0	0	46.8651	21.5161
DATA	712	9	32	0	0	A_04_P003030	NM_001082387	10614.5	341.701	7.856737e+000	3.039824e+000	53	24	6.004891e+000	0	0	0	0	0	0	7.59006	1	0	49.8279	24.6061
DATA	713	9	33	0	0	A_04_P072432	ENSOCUT00000006006	10640.1	341.589	1.233837e+004	1.233840e+003	12032.5	25	7.367550e+000	0	0	0	0	0	0	11915.8	1	1	53.5237	26.069
DATA	714	9	34	0	0	A_04_P072417	ENSOCUT00000014743	10665.2	341.577	1.152273e+002	1.189147e+001	159	29.5	1.372495e+001	0	0	0	0	1	0	111.248	1	1	50.1463	30.8214
DATA	715	9	35	0	0	A_04_P009071	A_04_P009071	10690.8	341.8	3.538957e+001	4.600247e+000	77	21	6.111033e+000	0	0	0	0	0	0	34.159	1	1	50.4627	21.963
DATA	716	9	36	0	0	A_04_P058792	A_04_P058792	10716.3	341.5	2.951430e+000	2.952400e+000	50	23	8.184427e+000	0	0	0	0	0	0	2.61421	0	0	57.5363	25.8788
DATA	717	9	37	0	0	A_04_P017727	A_04_P017727	10741.6	341.573	1.091809e+002	1.130716e+001	147	25.5	9.382608e+000	0	0	0	0	0	0	105.33	1	1	57.5363	25.9667
DATA	718	9	38	0	0	A_04_P100764	NM_001082396	10767.1	341.5	2.235638e+002	2.254902e+001	263.5	20	5.001693e+000	0	0	0	0	0	0	215.632	1	1	56.9804	19.7941
DATA	719	9	39	0	0	A_04_P031942	A_04_P031942	10792.5	341.5	9.525551e+000	3.092090e+000	56	22	6.713159e+000	0	0	0	0	0	0	9.18604	1	0	57.5363	20.931
DATA	720	9	40	0	0	A_04_P029680	AF264456	10817.7	341.941	1.465147e+001	3.286575e+000	60	22	6.324190e+000	0	0	0	0	0	0	14.1282	1	0	45.835	22.6538
DATA	721	9	41	0	0	A_04_P076755	ENSOCUT00000021998	10843	342.424	9.248804e+003	9.248850e+002	8982	22	6.326786e+000	0	0	0	0	0	0	8918.19	1	1	45.4864	24.1875
DATA	722	9	42	0	0	A_04_P018644	EB384661	10868.6	341.961	1.421822e+001	3.267980e+000	62	23.5	5.595029e+000	0	0	0	0	0	0	13.7079	1	0	49.1849	23
DATA	723	9	43	0	0	A_04_P072777	ENSOCUT00000002115	10893.8	342.024	1.445141e+003	1.445441e+002	1440.5	27	9.207198e+000	0	0	0	0	0	0	1393.21	1	1	51.0895	26.5714
DATA	724	9	44	0	0	A_04_P004031	NM_001082095	10919.3	341.972	3.044407e+000	2.958463e+000	48	22.5	8.189494e+000	0	0	0	0	0	0	2.93485	1	0	47.5395	23.6333
DATA	725	9	45	0	0	A_04_P000282	NM_001082391	10944.6	341.573	5.632332e+000	2.996450e+000	52	24	5.604698e+000	0	0	0	0	0	0	5.42913	1	0	57.5363	24.0333
DATA	726	9	46	0	0	A_04_P090827	ENSOCUT00000003962	10969.6	342	3.306587e+000	2.961477e+000	49.5	21	6.903326e+000	0	0	0	0	0	0	3.18738	1	0	48.5334	21.5484
DATA	727	9	47	0	0	A_04_P032957	A_04_P032957	10995.5	341.648	2.954778e+000	2.943278e+000	45	20	8.492881e+000	0	0	0	0	0	0	-1.96671	0	0	57.5363	22.0645
DATA	728	9	48	0	0	A_04_P067692	ENSOCUT00000003257	11021	341.681	5.003750e+002	5.012400e+001	507	23	7.893283e+000	0	0	0	0	0	0	482.247	1	1	58.0869	21.6176
DATA	729	9	49	0	0	A_04_P029261	ENSOCUT00000023789	11046.1	342.095	3.414726e+003	3.414853e+002	3211.5	23	1.389470e+001	0	0	0	0	0	0	3290.83	1	1	47.8731	25.7037
DATA	730	9	50	0	0	A_04_P012618	ENSOCUT00000010116	11071.6	342.44	3.180293e+003	3.180430e+002	3069.5	22	6.504039e+000	0	0	0	0	0	0	3064.51	1	1	48.2044	22.1429
DATA	731	9	51	0	0	A_04_P101607	XM_002718573	11097.4	341.596	1.079233e+001	3.136739e+000	58	25	7.082372e+000	0	0	0	0	0	0	10.3952	1	0	65	24.08
DATA	732	9	52	0	0	A_04_P070303	ENSOCUT00000002461	11122.2	342	1.409151e+004	1.409154e+003	13179	27.5	8.835847e+000	0	0	0	0	0	0	13569.2	1	1	49.1849	25.4412
DATA	733	9	53	0	0	A_04_P016693	NM_001195671	11148	342	5.814751e+001	6.519133e+000	99	26	7.180835e+000	0	0	0	0	0	0	55.9649	1	1	54.9904	26.2424
DATA	734	9	54	0	0	A_04_P076817	ENSOCUT00000001997	11173.3	342.095	1.079818e+002	1.119370e+001	145	23	6.103863e+000	0	0	0	0	0	0	103.866	1	1	48.8603	22.9143
DATA	735	9	55	0	0	A_04_P009316	DN886892	11198.7	342.292	3.133430e+001	4.304623e+000	78	18.5	6.880505e+000	0	0	0	0	0	0	30.1172	1	1	47.5395	21.1471
DATA	736	9	56	0	0	A_04_P088889	A_04_P088889	11224	342.494	2.965842e+000	2.954299e+000	43	22	5.880531e+000	0	0	0	0	0	0	-4.09583	0	0	50.4627	21.7742
DATA	737	9	57	0	0	A_04_P025937	EB373916	11249.5	342.352	1.576992e+001	3.352075e+000	60.5	24	5.777412e+000	0	0	0	0	0	0	15.1243	1	1	57.5363	23.6129
DATA	738	9	58	0	0	A_04_P087419	XM_002717252	11274.9	342.386	3.349939e+002	3.363010e+001	358	23	6.878660e+000	0	0	0	0	0	0	320.812	1	1	57.259	24.0857
DATA	739	9	59	0	0	A_04_P000561	NM_001089317	11300.5	342.352	2.979103e+000	2.967521e+000	46.5	22.5	7.272748e+000	0	0	0	0	0	0	0.0821936	0	0	57.5363	23.1786
DATA	740	9	60	0	0	A_04_P008719	DN887620	11325.6	342.427	4.422464e+002	4.432449e+001	463	21.5	5.838335e+000	0	0	0	0	0	0	421.921	1	1	57.5363	21.6154
DATA	741	9	61	0	0	A_04_P095597	ENSOCUT00000004363	11351.4	342.427	2.992509e+000	2.980862e+000	46	22	6.818536e+000	0	0	0	0	0	0	-3.24676	0	0	57.5363	22.5143
DATA	742	9	62	0	0	A_04_P041308	ENSOCUT00000002746	11376.5	342.352	4.689916e+001	5.561534e+000	91	21	8.495564e+000	0	0	0	0	0	0	44.509	1	1	57.5363	22.7857
DATA	743	9	63	0	0	A_04_P001325	NM_001082162	11401.6	342.4	3.517306e+003	3.517434e+002	3206	21	6.900597e+000	0	0	0	0	0	0	3327.43	1	1	50.7771	22.8148
DATA	744	9	64	0	0	A_04_P053224	ENSOCUT00000021390	11427.4	342.427	3.643077e+000	3.032035e+000	50.5	23	6.436630e+000	0	0	0	0	0	0	3.43345	1	0	57.5363	23.2593
DATA	745	9	65	0	0	A_04_P102112	A_04_P102112	11452.6	342.427	8.320344e+000	3.135114e+000	54	21.5	5.811865e+000	0	0	0	0	0	0	7.80883	1	0	57.5363	22
DATA	746	9	66	0	0	A_04_P000923	NM_001082765	11478	342.438	2.937662e+002	2.953321e+001	317	20	7.920827e+000	0	0	0	0	0	0	274.39	1	1	50.4627	22.2857
DATA	747	9	67	0	0	A_04_P002976	NM_001115096	11503.4	342.506	4.293988e+000	3.083557e+000	52	21	6.762608e+000	0	0	0	0	0	0	3.98932	1	0	50.4627	21.4063
DATA	748	9	68	0	0	A_04_P055277	A_04_P055277	11528.9	342.5	7.996472e+000	3.174389e+000	54.5	22	6.380313e+000	0	0	0	0	0	0	7.38435	1	0	65	22.6842
DATA	749	9	69	0	0	A_04_P007721	DN888702	11554.4	342.427	1.542619e+001	3.456265e+000	61	22.5	8.424404e+000	0	0	0	0	0	0	14.1491	1	0	57.5363	22.6176
DATA	750	9	70	0	0	A_04_P083637	ENSOCUT00000011453	11579.6	342.427	8.826787e+004	8.826788e+003	80060	20	6.098676e+000	0	1	0	0	0	0	80363.5	1	1	57.5363	21.0769
DATA	751	9	71	0	0	A_04_P081796	ENSOCUT00000008757	11604.7	342.605	5.879685e+003	5.879769e+002	5339	21	6.424421e+000	0	0	0	0	0	0	5309.89	1	1	49.5074	21.7813
DATA	752	9	72	0	0	A_04_P072202	ENSOCUT00000008746	11630	342.729	1.374152e+002	1.410238e+001	167.5	21	7.265817e+000	0	0	0	0	0	0	122.981	1	1	46.8651	20.4762
DATA	753	9	73	0	0	A_04_P054735	ENSOCUT00000007940	11656.1	342.102	1.077556e+001	3.379634e+000	55	21	8.348919e+000	0	0	0	0	0	0	9.54306	1	0	44.4243	23.0769
DATA	754	9	74	0	0	A_04_P072742	A_04_P072742	11681.3	342.5	3.250679e+000	3.238027e+000	40	23	6.563658e+000	0	0	0	0	0	0	-6.03154	0	0	57.5363	23.4333
DATA	755	9	75	0	0	A_04_P041652	ENSOCUT00000010154	11706.6	342.573	3.289670e+000	3.279248e+000	49.5	23.5	7.736825e+000	0	0	0	0	0	0	1.08185	0	0	57.5363	24.4615
DATA	756	9	76	0	0	A_04_P029802	ENSOCUT00000001260	11732.1	342.5	1.409599e+001	3.607187e+000	59.5	25	6.262224e+000	0	0	0	0	0	0	12.0434	1	0	65	24.8333
DATA	757	9	77	0	0	A_04_P080327	ENSOCUT00000000612	11757.4	342.734	1.492975e+003	1.493354e+002	1288	23	1.217005e+001	0	0	0	0	0	0	1257.67	1	1	50.7771	27.12
DATA	758	9	78	130	1	(+)eQC-40	EQC	11782.7	342.5	3.433334e+000	3.419971e+000	45	23	6.580604e+000	0	0	0	0	0	0	-4.22371	0	0	57.5363	22
DATA	759	9	79	0	0	A_04_P097437	ENSOCUT00000015821	11807.7	342.705	1.526941e+002	1.566020e+001	166.5	22	6.619580e+000	0	0	0	0	0	0	124.595	1	1	49.8279	21.5833
DATA	760	9	80	66	1	DarkCorner	DarkCorner	11833.6	342.573	3.555089e+000	3.541252e+000	37	21.5	6.482185e+000	0	0	0	0	0	0	-9.15679	0	0	57.5363	21.2647
DATA	761	9	81	66	1	DarkCorner	DarkCorner	11859.5	343.164	3.625604e+000	3.611493e+000	37.5	20	5.277457e+000	0	0	0	0	0	0	-9.46622	0	0	48.2044	21.2051
DATA	762	9	82	66	1	DarkCorner	DarkCorner	11884.6	342.936	3.701978e+000	3.687569e+000	38.5	22	7.239690e+000	0	0	0	0	0	0	-8.84763	0	0	50.1463	22.4815
DATA	763	9	83	66	1	DarkCorner	DarkCorner	11910.1	342.946	3.786747e+000	3.772009e+000	35	21.5	5.137655e+000	0	0	0	0	0	0	-11.1159	0	0	53.5237	19.8929
DATA	764	9	84	66	1	DarkCorner	DarkCorner	11935.7	343.132	3.879808e+000	3.864707e+000	39	18.5	6.047631e+000	0	0	0	0	0	0	-7.67621	0	0	48.8603	19.5769
DATA	765	9	85	66	1	DarkCorner	DarkCorner	11960.4	342.964	3.978811e+000	3.963325e+000	34	20	8.357353e+000	0	0	0	0	0	0	-11.1426	0	0	50.4627	21.3514
DATA	766	10	1	66	1	DarkCorner	DarkCorner	9840.09	347.614	4.933860e+000	3.296717e+000	47	20	6.884237e+000	0	0	0	1	0	0	4.294	1	0	57.259	20.2308
DATA	767	10	2	66	1	DarkCorner	DarkCorner	9865.59	347.849	3.231918e+000	3.219339e+000	41	21	7.594275e+000	0	0	0	0	0	0	-3.54588	0	0	48.5334	21.3889
DATA	768	10	3	66	1	DarkCorner	DarkCorner	9891	348	3.195597e+000	3.183160e+000	41	22.5	9.048337e+000	0	0	0	0	0	0	-3.10649	0	0	54.9904	22.0179
DATA	769	10	4	66	1	DarkCorner	DarkCorner	9916.29	347.966	3.163098e+000	3.150787e+000	42	24.5	9.163438e+000	0	0	0	0	0	0	-2.56866	0	0	43.3362	24.325
DATA	770	10	5	66	1	DarkCorner	DarkCorner	9942.18	348.042	3.133148e+000	3.120953e+000	42	19	8.418001e+000	0	0	0	0	0	0	-2.25175	0	0	46.8651	20.5294
DATA	771	10	6	66	1	DarkCorner	DarkCorner	9966.96	349.311	3.106791e+000	3.094700e+000	40	21.5	6.582989e+000	0	0	0	0	0	0	-2.85777	0	0	47.8731	21.6739
DATA	772	10	7	0	0	A_04_P086577	ENSOCUT00000002401	9992.38	348.524	7.555245e+002	7.561486e+001	729	22	8.745386e+000	0	0	0	0	0	0	697.783	1	1	51.7088	21.6923
DATA	773	10	8	0	0	A_04_P079357	ENSOCUT00000012607	10017.6	348.471	1.978646e+004	1.978649e+003	18209	26	1.320984e+001	0	0	0	0	1	0	18398.4	1	1	52.6241	28.4
DATA	774	10	9	0	0	A_04_P008627	ENSOCUT00000010086	10043.1	348.527	1.213862e+004	1.213865e+003	11379	23	8.446491e+000	0	0	0	0	0	0	11356.7	1	1	53.8203	23.7857
DATA	775	10	10	66	-1	(-)3xSLv1	NegativeControl	10068.2	349.217	3.027330e+000	3.015547e+000	43	24.5	7.442638e+000	0	0	0	0	0	0	-2.09259	0	0	50.1463	23.75
DATA	776	10	11	0	0	A_04_P012050	DN881846	10094.6	349.333	6.658496e+000	3.073512e+000	50.5	23	8.346549e+000	0	0	0	0	0	0	6.29532	1	0	45.4864	23.1765
DATA	777	10	12	0	0	A_04_P047625	NM_001171386	10119.3	348.338	1.298386e+004	1.298389e+003	12230	25.5	8.630339e+000	0	0	0	0	0	0	12324.1	1	1	48.5334	26
DATA	778	10	13	0	0	A_04_P009181	DN887061	10144.7	348.658	8.324311e+001	8.840834e+000	125	19.5	7.340195e+000	0	0	0	0	0	0	79.3082	1	1	50.7771	20.9615
DATA	779	10	14	0	0	A_04_P050915	ENSOCUT00000004052	10170.1	348.875	7.625561e+003	7.625619e+002	7597	21.5	1.022968e+001	0	0	0	0	0	0	7288.57	1	1	46.8651	23.5
DATA	780	10	15	0	0	A_04_P017003	ENSOCUT00000021102	10195.6	348.427	2.169307e+005	2.169307e+004	205481	32	1.940850e+001	0	0	0	0	1	0	207898	1	1	57.5363	37.24
DATA	781	10	16	0	0	A_04_P010359	DN885006	10221	348.455	5.356157e+005	5.356157e+004	514954	30	1.156330e+001	0	0	0	0	1	0	514507	1	1	55.8519	29.28
DATA	782	10	17	0	0	A_04_P002113	NM_001089318	10246.2	348.728	9.534485e+001	9.979672e+000	133.5	27	1.873770e+001	0	0	0	0	1	0	91.7676	1	1	50.7771	32.3077
DATA	783	10	18	0	0	A_04_P052274	ENSOCUT00000013211	10271.9	348.682	4.034909e+003	4.035016e+002	3857	24	1.826782e+001	0	0	0	0	1	0	3889.78	1	1	52.9257	31.15
DATA	784	10	19	0	0	A_04_P027989	EB378697	10297.4	348.427	3.921455e+001	4.900570e+000	82	26.5	9.463533e+000	0	0	0	0	0	0	37.8516	1	1	57.5363	27.0385
DATA	785	10	20	0	0	A_04_P083628	ENSOCUT00000000749	10322.6	348.772	2.650230e+003	2.650393e+002	2621.5	24	7.487275e+000	0	0	0	0	0	0	2560.83	1	1	50.4627	23.8261
DATA	786	10	21	0	0	A_04_P030252	NM_001195679	10348	348.455	5.040767e+005	5.040767e+004	487489	24	9.517029e+000	0	0	0	0	0	0	487430	1	1	55.8519	24.4231
DATA	787	10	22	0	0	A_04_P028110	A_04_P028110	10373.5	348.5	5.131205e+001	5.909845e+000	93	25	7.755500e+000	0	0	0	0	0	0	49.646	1	1	57.5363	26.1724
DATA	788	10	23	0	0	A_04_P065094	ENSOCUT00000017605	10398.6	349	1.389593e+003	1.389902e+002	1338	21.5	8.951722e+000	0	0	0	0	0	0	1345.08	1	1	48.5334	23.0667
DATA	789	10	24	0	0	A_04_P088961	ENSOCUT00000006034	10424	348.605	2.415269e+003	2.415447e+002	2404	23.5	5.843981e+000	0	0	0	0	0	0	2338.29	1	1	51.0895	22.6786
DATA	790	10	25	0	0	A_04_P043840	A_04_P043840	10449.5	348.5	8.933600e+000	3.063200e+000	54	25	7.923717e+000	0	0	0	0	0	0	8.64952	1	0	57.5363	25.7838
DATA	791	10	26	0	0	A_04_P090931	ENSOCUT00000007921	10475	348.545	2.668882e+003	2.669043e+002	2612.5	29	8.571635e+000	0	0	0	0	1	0	2583.98	1	1	55.8519	28.6296
DATA	792	10	27	0	0	A_04_P097107	ENSOCUT00000002758	10500.4	349.155	2.425431e+003	2.425608e+002	2383	21	7.155096e+000	0	0	0	0	0	0	2348.22	1	1	47.5395	22.3333
DATA	793	10	28	0	0	A_04_P086312	A_04_P086312	10525.7	349.357	1.308736e+003	1.309064e+002	1311	23	8.706545e+000	0	0	0	0	0	0	1266.88	1	1	46.8651	23.8824
DATA	794	10	29	0	0	A_04_P080728	ENSOCUT00000014485	10551	349.226	4.061417e+004	4.061418e+003	37940	28	7.151188e+000	0	0	0	0	0	0	39305.4	1	1	45.4864	27.4857
DATA	795	10	30	0	0	A_04_P052715	A_04_P052715	10576.4	349	6.559764e+000	3.004683e+000	52	24	5.514789e+000	0	0	0	0	0	0	6.34647	1	0	49.1849	25.2903
DATA	796	10	31	0	0	A_04_P072714	ENSOCUT00000005024	10602.1	349.329	2.944392e+000	2.932932e+000	44	23	6.252927e+000	0	0	0	0	0	0	-1.52147	0	0	49.5074	23.1081
DATA	797	10	32	0	0	A_04_P038427	ENSOCUT00000008986	10627.4	348.573	9.542462e+000	3.085394e+000	54	24.5	6.236341e+000	0	0	0	0	0	0	9.22615	1	0	57.5363	24.7333
DATA	798	10	33	0	0	A_04_P069562	ENSOCUT00000015728	10652.6	348.829	2.162734e+003	2.162934e+002	2054	25	7.518865e+000	0	0	0	0	0	0	2090.5	1	1	51.0895	25.3333
DATA	799	10	34	0	0	A_04_P071550	ENSOCUT00000006145	10678.4	348.573	9.092050e+002	9.096788e+001	934	27	1.742479e+001	0	0	0	0	1	0	878.551	1	1	57.5363	31.8621
DATA	800	10	35	0	0	A_04_P027062	EB372720	10703.5	349.186	5.636574e+001	6.355565e+000	99	20	5.214331e+000	0	0	0	0	0	0	54.4557	1	1	47.2035	21.4516
DATA	801	10	36	0	0	A_04_P026486	EB373366	10728.9	348.614	2.633821e+005	2.633821e+004	256904	25	1.027878e+001	0	0	0	0	1	0	254375	1	1	57.259	28.8182
DATA	802	10	37	0	0	A_04_P014407	AY171717	10754.4	349.473	1.957237e+004	1.957239e+003	19160	22.5	6.493941e+000	0	0	0	0	0	0	18901.3	1	1	47.5395	22.0333
DATA	803	10	38	0	0	A_04_P092610	XM_002708148	10779.6	349.324	2.949654e+000	2.938174e+000	45	21	6.307872e+000	0	0	0	0	0	0	-0.359999	0	0	48.2044	21.4516
DATA	804	10	39	0	0	A_04_P095427	ENSOCUT00000017245	10804.9	349.042	2.950210e+000	2.938728e+000	45	22	4.593753e+000	0	0	0	0	0	0	-0.663204	0	0	46.8651	21.2222
DATA	805	10	40	0	0	A_04_P043342	ENSOCUT00000002925	10830.5	349.176	8.992688e+002	8.997489e+001	892	23.5	4.343911e+000	0	0	0	0	0	0	868.013	1	1	46.8651	24
DATA	806	10	41	0	0	A_04_P044032	A_04_P044032	10855.9	348.614	2.592943e+001	3.919699e+000	68	22	4.729682e+000	0	0	0	0	0	0	25.024	1	1	65	22.6452
DATA	807	10	42	0	0	A_04_P008726	ENSOCUT00000015437	10881.2	349.111	6.722587e+002	6.729010e+001	698.5	23	6.559898e+000	0	0	0	0	0	0	648.793	1	1	46.8651	23
DATA	808	10	43	0	0	A_04_P069243	XM_002710261	10906.3	349.324	3.451971e+002	3.464464e+001	366	24.5	9.702012e+000	0	0	0	0	0	0	333.145	1	1	47.5395	25.25
DATA	809	10	44	0	0	A_04_P000106	NM_001082655	10932	349.161	3.316232e+003	3.316362e+002	3199	23	6.459552e+000	0	0	0	0	0	0	3200.28	1	1	51.4001	23.375
DATA	810	10	45	0	0	A_04_P087672	ENSOCUT00000013133	10957.5	349	1.434750e+002	1.464558e+001	181.5	23	5.645438e+000	0	0	0	0	0	0	138.452	1	1	54.1152	22.25
DATA	811	10	46	0	0	A_04_P024557	EB375513	10982.8	349.396	2.951182e+000	2.939696e+000	46	20	8.383357e+000	0	0	0	0	0	0	-0.247429	0	0	53.2255	21.3143
DATA	812	10	47	0	0	A_04_P069180	A_04_P069180	11008.4	349.684	6.476786e+002	6.483454e+001	655.5	23	7.725878e+000	0	0	0	0	0	0	625.019	1	1	49.1849	23.2432
DATA	813	10	48	0	0	A_04_P019301	EB381950	11033.5	349.352	6.463758e+000	3.010320e+000	52	24	9.742926e+000	0	0	0	0	0	0	6.23678	1	0	57.5363	24.2692
DATA	814	10	49	0	0	A_04_P015295	AY171649	11059.1	349.386	2.951974e+000	2.940555e+000	46	25	1.081574e+001	0	0	0	0	0	0	0.196802	0	0	57.259	25.8621
DATA	815	10	50	0	0	A_04_P054977	ENSOCUT00000008660	11084.5	349.352	2.649470e+001	3.958498e+000	72	25	7.397076e+000	0	0	0	0	0	0	25.5558	1	1	57.5363	23.8438
DATA	816	10	51	0	0	A_04_P043509	A_04_P043509	11109.4	349.972	5.080038e+004	5.080038e+003	49853	24	7.452740e+000	0	0	0	0	0	0	48991.3	1	1	48.2044	22.72
DATA	817	10	52	0	0	A_04_P048972	ENSOCUT00000002464	11134.9	349.766	2.044566e+004	2.044568e+003	19543	28	7.462533e+000	0	0	0	0	0	0	19709.2	1	1	49.1849	26.4242
DATA	818	10	53	0	0	A_04_P083617	A_04_P083617	11160.3	349.727	1.219811e+003	1.220167e+002	1188.5	25	5.760531e+000	0	0	0	0	0	0	1175.25	1	1	49.8279	23.9394
DATA	819	10	54	0	0	A_04_P024441	A_04_P024441	11186	349.455	2.008389e+001	3.565940e+000	65	25	7.248577e+000	0	0	0	0	0	0	19.3361	1	1	55.8519	22.4483
DATA	820	10	55	0	0	A_04_P053652	ENSOCUT00000013091	11211.7	349.789	2.263773e+002	2.282900e+001	266.5	20	6.827393e+000	0	0	0	0	0	0	217.772	1	1	52.6241	21.4483
DATA	821	10	56	0	0	A_04_P026759	EB373030	11236.5	349.525	2.963703e+000	2.955697e+000	49	24	5.047442e+000	0	0	0	0	0	0	1.38753	0	0	50.4627	23.32
DATA	822	10	57	0	0	A_04_P009657	ENSOCUT00000010722	11262.1	349.644	3.901592e+003	3.901704e+002	3784	26	6.297696e+000	0	0	0	0	0	0	3744.38	1	1	48.5334	26.2593
DATA	823	10	58	0	0	A_04_P101482	ENSOCUT00000000412	11287.4	349.785	3.392050e+003	3.392179e+002	3380	22	7.079725e+000	0	0	0	0	0	0	3250.39	1	1	50.4627	24.2593
DATA	824	10	59	66	-1	(-)3xSLv1	NegativeControl	11313	349.455	2.977863e+000	2.966273e+000	38	22	6.481325e+000	0	0	0	0	0	0	-8.43259	0	0	55.8519	22.5152
DATA	825	10	60	0	0	A_04_P094487	ENSOCUT00000007884	11338.1	349.731	1.301493e+003	1.301832e+002	1278.5	22	7.350214e+000	0	0	0	0	0	0	1242.07	1	1	49.8279	22.0256
DATA	826	10	61	0	0	A_04_P002481	NM_001082628	11363.7	350	6.989578e+001	7.598371e+000	111	19	8.563153e+000	0	0	0	0	0	0	66.5361	1	1	49.1849	21.5517
DATA	827	10	62	0	0	A_04_P095198	A_04_P095198	11389.3	349.5	3.001095e+000	2.989414e+000	45	21	7.799917e+000	0	0	0	0	0	0	-2.92598	0	0	57.5363	22.75
DATA	828	10	63	0	0	A_04_P028876	DN888378	11414.5	349.5	6.477603e+004	6.477604e+003	68784	24	7.110844e+000	0	1	0	0	0	0	61261.8	1	1	57.5363	24.2222
DATA	829	10	64	0	0	A_04_P009791	DN884792	11440	349.611	1.602316e+004	1.602318e+003	14688	23.5	6.254721e+000	0	0	0	0	0	0	15094.8	1	1	54.4085	23.1923
DATA	830	10	65	0	0	A_04_P070847	ENSOCUT00000010089	11465.5	349.5	1.374940e+002	1.407821e+001	175	21	5.934720e+000	0	0	0	0	0	0	128.946	1	1	57.5363	22.9643
DATA	831	10	66	0	0	A_04_P094283	ENSOCUT00000001567	11490.7	349.5	3.051901e+000	3.040116e+000	46	24	8.205165e+000	0	0	0	0	0	0	0.222542	0	0	57.5363	23.4839
DATA	832	10	67	0	0	A_04_P088874	A_04_P088874	11515.6	350.027	2.816045e+003	2.816211e+002	2661	21	6.331328e+000	0	0	0	0	0	0	2613.66	1	1	48.8603	21.8333
DATA	833	10	68	0	0	A_04_P052049	ENSOCUT00000010934	11541.3	350.095	9.203332e+003	9.203383e+002	8487.5	23	7.925195e+000	0	0	0	0	0	0	8487.81	1	1	48.8603	22.9394
DATA	834	10	69	0	0	A_04_P032132	EB376504	11567	349.545	4.838436e+001	5.745491e+000	91.5	22	7.546824e+000	0	0	0	0	0	0	44.2999	1	1	55.8519	22.7273
DATA	835	10	70	0	0	A_04_P092047	ENSOCUT00000012959	11592.4	349.573	5.605217e+002	5.613909e+001	547	21.5	5.482840e+000	0	0	0	0	0	0	509.213	1	1	57.5363	21.6923
DATA	836	10	71	1028	1	(+)E1A_r60_a20	E1A_r60_a20	11617.6	349.573	4.700441e+000	3.184402e+000	53.5	22.5	8.277336e+000	0	0	0	0	0	0	4.23382	1	0	65	22.6667
DATA	837	10	72	0	0	A_04_P072019	ENSOCUT00000016435	11643.4	349.573	5.188663e+001	6.085680e+000	94	21.5	9.152311e+000	0	0	0	0	0	0	46.2858	1	1	57.5363	22.1591
DATA	838	10	73	0	0	A_04_P007088	DN889370	11669	350.183	5.535135e+001	6.400188e+000	94	25.5	8.175845e+000	0	0	0	0	0	0	48.8684	1	1	46.8651	24.8889
DATA	839	10	74	0	0	A_04_P067022	ENSOCUT00000011772	11694	349.545	3.262942e+000	3.250243e+000	44	24.5	8.421865e+000	0	0	0	0	0	0	-2.63902	0	0	55.8519	24.7353
DATA	840	10	75	0	0	A_04_P020801	ENSOCUT00000010361	11719	350.261	1.841007e+004	1.841010e+003	16096	22.5	5.630446e+000	0	0	0	0	0	0	15876.1	1	1	46.1809	22.875
DATA	841	10	76	0	0	A_04_P018326	NM_001171377	11744.5	350.257	1.459288e+004	1.459292e+003	12734	24	7.503350e+000	0	0	0	0	0	0	12413.7	1	1	47.2035	25.6786
DATA	842	10	77	0	0	A_04_P013126	D17405	11770.4	349.573	1.833202e+005	1.833202e+004	156600	19	1.075546e+001	0	0	0	0	0	0	153579	1	1	57.5363	22.9565
DATA	843	10	78	0	0	A_04_P056629	ENSOCUT00000007597	11795.3	350.357	1.155712e+003	1.156224e+002	991	22	8.644265e+000	0	0	0	0	0	0	953.408	1	1	46.8651	23.7826
DATA	844	10	79	0	0	A_04_P031143	A_04_P031143	11820.8	350.141	3.482774e+001	4.937154e+000	76	20	7.195359e+000	0	0	0	0	0	0	28.2339	1	1	45.4864	20.0313
DATA	845	10	80	66	1	DarkCorner	DarkCorner	11846.3	350.122	3.579540e+000	3.565608e+000	37.5	21	5.061813e+000	0	0	0	0	0	0	-8.25773	0	0	48.2044	21.6829
DATA	846	10	81	66	1	DarkCorner	DarkCorner	11871.9	349.713	3.653655e+000	3.639435e+000	36.5	21	6.453435e+000	0	0	0	0	0	0	-10.0977	0	0	52.9257	22.1944
DATA	847	10	82	66	1	DarkCorner	DarkCorner	11897.4	349.931	3.733566e+000	3.719035e+000	37	22	4.943357e+000	0	0	0	0	0	0	-8.04953	0	0	53.8203	21.6667
DATA	848	10	83	66	1	DarkCorner	DarkCorner	11922.8	350.244	3.821091e+000	3.806219e+000	43	21.5	5.490958e+000	0	0	0	0	0	0	-3.3806	0	0	48.5334	20.0294
DATA	849	10	84	66	1	DarkCorner	DarkCorner	11948.1	350.123	3.917034e+000	3.901789e+000	36	20	7.921412e+000	0	0	0	0	0	0	-9.69634	0	0	46.8651	20.9655
DATA	850	10	85	66	1	DarkCorner	DarkCorner	11973.6	350.089	4.023591e+000	4.007931e+000	40	19	6.217500e+000	0	0	0	0	0	0	-8.04636	0	0	49.5074	19.3848
DATA	851	11	1	66	1	DarkCorner	DarkCorner	9827.76	355.297	3.288791e+000	3.275991e+000	39.5	20	7.457611e+000	0	0	0	0	0	0	-4.02919	0	0	48.8603	20.5374
DATA	852	11	2	66	1	DarkCorner	DarkCorner	9852.58	355.427	3.247593e+000	3.234953e+000	44.5	20	8.643243e+000	0	0	0	0	0	0	-0.408908	0	0	57.5363	22.0625
DATA	853	11	3	66	1	DarkCorner	DarkCorner	9878.15	354.831	3.209602e+000	3.197110e+000	40	23	8.001718e+000	0	0	0	0	0	0	-3.77609	0	0	46.8651	22.8065
DATA	854	11	4	66	1	DarkCorner	DarkCorner	9903.98	355.099	3.174572e+000	3.162217e+000	40	23	8.779033e+000	0	0	0	0	0	0	-4.73236	0	0	50.7771	22.3
DATA	855	11	5	66	1	DarkCorner	DarkCorner	9929.45	355.526	3.143393e+000	3.131159e+000	40	22	8.666958e+000	0	0	0	0	0	0	-4.65279	0	0	50.1463	22.4444
DATA	856	11	6	66	1	DarkCorner	DarkCorner	9954.23	355.256	3.116470e+000	3.104340e+000	37	22	6.202653e+000	0	0	0	0	0	0	-6.33994	0	0	50.1463	22.4828
DATA	857	11	7	0	0	A_04_P010361	A_04_P010361	9979.86	355.543	1.018558e+001	3.243283e+000	53	23	8.491410e+000	0	0	0	0	0	0	9.38398	1	0	50.7771	22.1778
DATA	858	11	8	0	0	A_04_P088317	ENSOCUT00000004813	10005.3	355.5	3.870780e+003	3.870901e+002	3471	23	7.693834e+000	0	0	0	0	0	0	3591.97	1	1	57.5363	22.8485
DATA	859	11	9	0	0	A_04_P083072	ENSOCUT00000002717	10030.5	355.5	6.354998e+001	7.043642e+000	98	27	9.147946e+000	0	0	0	0	0	0	59.3507	1	1	57.5363	26.5278
DATA	860	11	10	0	0	A_04_P059247	ENSOCUT00000013082	10055.9	355.5	3.246716e+001	4.434246e+000	75	22	7.348195e+000	0	0	0	0	0	0	30.4967	1	1	56.9804	23.0625
DATA	861	11	11	0	0	A_04_P083942	A_04_P083942	10081.3	355.667	6.514897e+001	7.174401e+000	105	23	8.236045e+000	0	0	0	0	0	0	61.5101	1	1	50.7771	23.5294
DATA	862	11	12	0	0	A_04_P008901	DN887400	10106.6	355.573	2.421040e+001	3.848324e+000	69.5	26	7.617305e+000	0	0	0	0	0	0	22.9601	1	1	57.5363	23.76
DATA	863	11	13	0	0	A_04_P009512	A_04_P009512	10132	355.5	6.859147e+002	6.865616e+001	702.5	23	7.118210e+000	0	0	0	0	0	0	653.051	1	1	51.0895	23.5143
DATA	864	11	14	0	0	A_04_P074609	ENSOCUT00000003730	10157.4	355.658	2.083098e+004	2.083101e+003	19640	21	1.084821e+001	0	0	0	0	0	0	19901.2	1	1	50.7771	22.9394
DATA	865	11	15	0	0	A_04_P043306	ENSOCUT00000015963	10183	355.545	4.393150e+000	2.993066e+000	49	23	1.129728e+001	0	0	0	0	0	0	4.20947	1	0	55.8519	26.1667
DATA	866	11	16	0	0	A_04_P092858	NM_001171323	10208.4	355.573	6.108081e+001	6.784555e+000	104	33.5	1.472920e+001	0	0	0	0	1	0	58.6742	1	1	57.5363	35.5833
DATA	867	11	17	0	0	A_04_P045777	ENSOCUT00000012172	10233.6	355.573	1.772599e+002	1.796930e+001	218	38	2.399326e+001	0	0	0	0	1	0	170.632	1	1	57.5363	42.48
DATA	868	11	18	0	0	A_04_P050023	ENSOCUT00000016226	10259.4	355.573	1.268745e+003	1.269086e+002	1257	32	2.063992e+001	0	0	0	0	1	0	1223.49	1	1	65	36.3846
DATA	869	11	19	0	0	A_04_P075593	ENSOCUT00000004591	10284.5	355.648	1.388985e+003	1.389295e+002	1374	29.5	2.267594e+001	0	0	1	0	1	0	1341.35	1	1	57.5363	38.9615
DATA	870	11	20	0	0	A_04_P081288	ENSOCUT00000002032	10309.5	356.143	7.360096e+003	7.360155e+002	7280.5	27.5	8.064808e+000	0	0	0	0	0	0	7116.2	1	1	49.1849	25.7727
DATA	871	11	21	0	0	A_04_P000562	NM_001089317	10335.4	355.573	2.943139e+000	2.933084e+000	46	25	8.611620e+000	0	0	0	0	0	0	0.876747	0	0	57.5363	26.08
DATA	872	11	22	0	0	A_04_P088664	A_04_P088664	10360.6	355.573	7.703505e+001	8.241816e+000	117	25	8.180668e+000	0	0	0	0	0	0	74.5922	1	1	57.5363	26.56
DATA	873	11	23	0	0	A_04_P002488	NM_001082720	10385.7	356.013	1.717956e+003	1.718205e+002	1678	23	9.369552e+000	0	0	0	0	0	0	1664.35	1	1	49.1849	24.0667
DATA	874	11	24	0	0	A_04_P096406	ENSOCUT00000009412	10411.5	355.648	4.248497e+000	2.958185e+000	48.5	23	8.099139e+000	0	0	0	0	0	0	4.11693	1	0	65	23.1034
DATA	875	11	25	0	0	A_04_P087342	ENSOCUT00000004891	10436.5	356.125	5.681227e+003	5.681302e+002	5477.5	24	6.866972e+000	0	0	0	0	0	0	5506.48	1	1	47.8731	23.0303
DATA	876	11	26	0	0	A_04_P025181	EB374775	10462.3	356.137	6.847283e+002	6.853535e+001	699	25	9.286884e+000	0	0	0	0	0	0	663.686	1	1	48.2044	26.0606
DATA	877	11	27	0	0	A_04_P047508	ENSOCUT00000009725	10487.5	356	2.938515e+000	2.927078e+000	45	23	6.185355e+000	0	0	0	0	0	0	-0.809356	0	0	54.1152	22.5172
DATA	878	11	28	0	0	A_04_P023790	XM_002723860	10513	356	6.465958e+004	6.465959e+003	66700	22	7.739457e+000	0	1	0	0	0	0	62657.1	1	1	54.9904	22.6875
DATA	879	11	29	0	0	A_04_P097442	ENSOCUT00000002693	10538.5	356.352	2.939447e+000	2.928535e+000	44.5	27	7.556193e+000	0	0	0	0	0	0	0.539196	0	0	65	27.1034
DATA	880	11	30	0	0	A_04_P038237	ENSOCUT00000003481	10563.6	356.404	2.940171e+000	2.928728e+000	44	27.5	7.198340e+000	0	0	0	0	0	0	-3.60312	0	0	57.8122	27.3333
DATA	881	11	31	0	0	A_04_P015750	AY171864	10589.4	356.427	2.941011e+000	2.941578e+000	50	23	3.526745e+000	0	0	0	0	0	0	2.57179	0	0	57.5363	23.9
DATA	882	11	32	0	0	A_04_P002571	NM_001082144	10614.6	356.608	5.584772e+003	5.584849e+002	5477.5	24	6.721592e+000	0	0	0	0	0	0	5406.59	1	1	49.1849	23.5862
DATA	883	11	33	0	0	A_04_P008104	ENSOCUT00000002780	10640	356.5	1.348835e+004	1.348838e+003	13491	24	5.489384e+000	0	0	0	0	0	0	13053.9	1	1	47.2035	23.7333
DATA	884	11	34	0	0	A_04_P016883	ENSOCUT00000017253	10665.2	356.404	5.150191e+005	5.150191e+004	500461	26.5	9.166416e+000	0	0	0	0	0	0	498277	1	1	52.6241	26.9063
DATA	885	11	35	0	0	A_04_P047967	ENSOCUT00000013308	10690.9	356.521	1.033976e+003	1.034392e+002	1040	25.5	6.737307e+000	0	0	0	0	0	0	1000.1	1	1	54.4085	27
DATA	886	11	36	0	0	A_04_P070237	ENSOCUT00000024215	10716.4	356.427	3.817273e+000	2.958473e+000	51	21.5	5.399447e+000	0	0	0	0	0	0	3.69122	1	0	57.5363	22.1333
DATA	887	11	37	0	0	A_04_P025251	CU466026	10741.6	356.427	2.945864e+000	2.934398e+000	44	23.5	7.303529e+000	0	0	0	0	0	0	-1.76973	0	0	65	23.6923
DATA	888	11	38	0	0	A_04_P013852	ENSOCUT00000030678	10767	356.455	9.539106e+000	3.086083e+000	58	22.5	5.778364e+000	0	0	0	0	0	0	9.22029	1	0	65	22.7917
DATA	889	11	39	0	0	A_04_P020768	A_04_P020768	10792.5	356.5	2.073747e+003	2.073955e+002	2048.5	21	5.808521e+000	0	0	0	0	0	0	2004.13	1	1	52.9257	22.1034
DATA	890	11	40	0	0	A_04_P051922	A_04_P051922	10817.6	356.427	1.185000e+001	3.165939e+000	59	22	5.578816e+000	0	0	0	0	0	0	11.4506	1	0	57.5363	22.4167
DATA	891	11	41	0	0	A_04_P075882	ENSOCUT00000013407	10842.8	356.608	1.630814e+002	1.657032e+001	199	23	5.808223e+000	0	0	0	0	0	0	157.575	1	1	49.1849	24.5714
DATA	892	11	42	0	0	A_04_P078540	ENSOCUT00000010060	10868.3	356.688	5.704995e+003	5.705071e+002	5480	23	5.264668e+000	0	0	0	0	0	0	5512.06	1	1	49.8279	23.3438
DATA	893	11	43	0	0	A_04_P061053	ENSOCUT00000015110	10894	356.455	2.947848e+000	2.936374e+000	43	25	8.080677e+000	0	0	0	0	0	0	-2.51554	0	0	55.8519	24.8788
DATA	894	11	44	0	0	A_04_P014821	AY171889	10919.5	356.5	2.947893e+000	2.936420e+000	43.5	26	7.618738e+000	0	0	0	0	0	0	-2.68205	0	0	65	25.3871
DATA	895	11	45	0	0	A_04_P064282	ENSOCUT00000009720	10944.7	356.567	1.416906e+004	1.416909e+003	13558.5	23	6.914221e+000	0	0	0	0	0	0	13688.6	1	1	53.2255	23.5
DATA	896	11	46	0	0	A_04_P005266	DN891060	10969.8	356.825	7.988581e+001	8.511144e+000	127	23	6.783586e+000	0	0	0	0	0	0	77.1792	1	1	50.7771	22.7273
DATA	897	11	47	0	0	A_04_P064987	A_04_P064987	10995.5	356.5	2.948038e+000	2.942153e+000	50	24.5	9.245626e+000	0	0	0	0	0	0	1.751	0	0	57.5363	24.3667
DATA	898	11	48	0	0	A_04_P058483	ENSOCUT00000016676	11020.8	356.61	2.333428e+003	2.333613e+002	2235	23.5	6.877615e+000	0	0	0	0	0	0	2254.13	1	1	49.8279	22.8889
DATA	899	11	49	0	0	A_04_P005108	NM_001195668	11046.5	356.5	6.218884e+005	6.218884e+004	602217	25	1.098092e+001	0	0	0	0	0	0	600690	1	1	57.5363	27.2258
DATA	900	11	50	0	0	A_04_P061087	ENSOCUT00000014964	11071.8	357.093	4.226875e+002	4.237067e+001	449.5	24	7.529276e+000	0	0	0	0	0	0	408.258	1	1	48.2044	23.24
DATA	901	11	51	0	0	A_04_P073807	ENSOCUT00000012171	11097.3	356.5	1.089203e+003	1.089599e+002	1108.5	24	6.816651e+000	0	0	0	0	0	0	1051.69	1	1	57.5363	23.2813
DATA	902	11	52	0	0	A_04_P088217	ENSOCUT00000013343	11122.6	356.573	1.934318e+003	1.934541e+002	1893	26	7.671168e+000	0	0	0	0	0	0	1867.12	1	1	57.5363	25.1944
DATA	903	11	53	0	0	A_04_P028290	XM_002711671	11148	356.545	1.247097e+005	1.247097e+004	121393	24	6.857864e+000	0	0	0	0	0	0	120325	1	1	55.8519	23.697
DATA	904	11	54	0	0	A_04_P004805	ENSOCUT00000008200	11173.2	357.197	1.658979e+004	1.658982e+003	16300	26	8.235295e+000	0	0	0	0	0	0	15999.1	1	1	44.7812	23.5152
DATA	905	11	55	0	0	A_04_P015672	AY171832	11198.6	357.014	7.576404e+000	3.039783e+000	55	23	5.469678e+000	0	0	0	0	0	0	7.30105	1	0	47.8731	22.9259
DATA	906	11	56	0	0	A_04_P047547	A_04_P047547	11224.5	356.778	1.127143e+002	1.165026e+001	150	22	5.692446e+000	0	0	0	0	0	0	108.511	1	1	41.8414	21.7586
DATA	907	11	57	0	0	A_04_P029035	EC625051	11249.5	356.648	8.868328e+001	9.346165e+000	131	24	5.426171e+000	0	0	0	0	0	0	85.2769	1	1	57.5363	23.88
DATA	908	11	58	0	0	A_04_P094636	ENSOCUT00000017381	11274.6	356.986	4.026268e+003	4.026376e+002	3889	27	6.951362e+000	0	0	0	0	0	0	3866.5	1	1	49.1849	27.3929
DATA	909	11	59	0	0	A_04_P029183	NM_001171097	11300.1	357.379	1.325731e+002	1.358348e+001	174	22	4.451447e+000	0	0	0	0	0	0	127.108	1	1	45.4864	21.8462
DATA	910	11	60	0	0	A_04_P015734	AY171852	11325.6	356.573	4.512349e+000	2.999364e+000	52.5	22	7.831681e+000	0	0	0	0	0	0	4.31701	1	0	57.5363	22.9091
DATA	911	11	61	0	0	A_04_P098842	ENSOCUT00000006100	11350.9	356.921	8.206769e+003	8.206823e+002	7837	24	7.785233e+000	0	0	0	0	0	0	7833.72	1	1	47.8731	23.7879
DATA	912	11	62	0	0	A_04_P088915	ENSOCUT00000004070	11376.3	356.863	1.111836e+004	1.111840e+003	10898	21	8.495476e+000	0	0	0	0	0	0	10583.9	1	1	48.2044	22.6571
DATA	913	11	63	0	0	A_04_P031574	AF090363	11401.9	356.614	3.001488e+000	2.989806e+000	45	21	8.880646e+000	0	0	0	0	0	0	-1.85753	0	0	57.259	22.8611
DATA	914	11	64	0	0	A_04_P077437	ENSOCUT00000017613	11427.5	356.648	3.287408e+002	3.301075e+001	365.5	25.5	5.270463e+000	0	0	0	0	0	0	310.787	1	1	57.5363	25
DATA	915	11	65	0	1	ETG05_66023	ETG05_66023	11452.5	356.648	3.137770e+001	4.350138e+000	76	24	5.658617e+000	0	0	0	0	0	0	29.5435	1	1	65	23.5926
DATA	916	11	66	0	0	A_04_P002711	NM_001082212	11478	357	5.919991e+004	5.919992e+003	55326	27	8.088622e+000	0	0	0	0	0	0	55482.2	1	1	54.9904	26.3226
DATA	917	11	67	0	0	A_04_P065522	A_04_P065522	11503.6	357.297	8.434500e+000	3.157633e+000	54	23	7.743028e+000	0	0	0	0	0	0	7.86339	1	0	47.8731	23.7895
DATA	918	11	68	0	0	A_04_P083842	A_04_P083842	11528.9	357.065	9.503221e+001	9.984064e+000	138	24.5	7.213864e+000	0	0	0	0	0	0	88.0708	1	1	54.4085	23.5263
DATA	919	11	69	0	0	A_04_P008551	ENSOCUT00000009909	11554.3	357.418	2.139099e+003	2.139320e+002	2016	22	8.576638e+000	0	0	0	0	0	0	1969.52	1	1	50.7771	24.0606
DATA	920	11	70	0	0	A_04_P002877	NM_001082723	11579.6	357.36	3.115994e+000	3.103866e+000	43.5	22	6.933259e+000	0	0	0	0	0	0	-1.55615	0	0	49.1849	22.8485
DATA	921	11	71	0	0	A_04_P015471	AY171746	11605.1	357.386	3.141569e+000	3.129342e+000	44	23.5	6.469735e+000	0	0	0	0	0	0	-3.96164	0	0	57.259	24.0667
DATA	922	11	72	0	0	A_04_P099724	XM_002718701	11630.1	357.76	1.374066e+002	1.409863e+001	171.5	22.5	9.221402e+000	0	0	0	0	0	0	123.478	1	1	48.8603	23.5476
DATA	923	11	73	0	0	A_04_P067125	ENSOCUT00000009484	11655.6	357.36	8.915380e+003	8.915437e+002	7888.5	26	9.635607e+000	0	0	0	0	0	0	7931.52	1	1	48.8603	24.9412
DATA	924	11	74	0	0	A_04_P032072	ENSOCUT00000008420	11681.1	357.5	1.432335e+002	1.468162e+001	179	24	5.368573e+000	0	0	0	0	0	0	126.051	1	1	50.4627	24.7813
DATA	925	11	75	0	0	A_04_P096971	ENSOCUT00000002865	11706.6	357.395	1.001796e+004	1.001801e+003	8509	24	7.930884e+000	0	0	0	0	0	0	8711.63	1	1	49.5074	23.9677
DATA	926	11	76	0	0	A_04_P096134	ENSOCUT00000005262	11732	357.455	1.585263e+001	3.665353e+000	61	23	6.722179e+000	0	0	0	0	0	0	13.608	1	0	55.8519	23.9189
DATA	927	11	77	0	0	A_04_P011461	CU464793	11757.5	357.352	6.206254e+005	6.206254e+004	525831	23	9.167249e+000	0	0	0	0	0	0	525240	1	1	57.5363	25.0385
DATA	928	11	78	0	0	A_04_P090947	ENSOCUT00000005500	11782.6	357.427	1.849976e+003	1.850289e+002	1603.5	23	1.065559e+001	0	0	0	0	0	0	1542.2	1	1	57.5363	26.2174
DATA	929	11	79	0	0	A_04_P025936	EB373916	11808.4	357.427	2.820783e+001	4.464799e+000	71	22	1.338590e+001	0	0	0	0	0	0	23.1219	1	1	57.5363	26.4815
DATA	930	11	80	66	1	DarkCorner	DarkCorner	11833.6	357.427	3.536624e+000	3.522859e+000	39	22	7.157070e+000	0	0	0	0	0	0	-6.94571	0	0	57.5363	21.9032
DATA	931	11	81	66	1	DarkCorner	DarkCorner	11859	357.846	3.605158e+000	3.591127e+000	42.5	25	5.260768e+000	0	0	0	0	0	0	-4.77309	0	0	49.1849	24.1351
DATA	932	11	82	66	1	DarkCorner	DarkCorner	11884.5	357.524	3.681732e+000	3.667402e+000	36	22	5.853965e+000	0	0	0	0	0	0	-8.31349	0	0	51.0895	23.2857
DATA	933	11	83	66	1	DarkCorner	DarkCorner	11909.7	357.333	3.764393e+000	3.749742e+000	40	22.5	5.158672e+000	0	0	0	0	0	0	-6.77933	0	0	50.7771	20.9688
DATA	934	11	84	66	1	DarkCorner	DarkCorner	11935.4	357.571	3.856593e+000	3.841583e+000	42	22	6.489206e+000	0	0	0	0	0	0	-5.08004	0	0	45.1352	20.9643
DATA	935	11	85	66	1	DarkCorner	DarkCorner	11960.5	357.5	3.955669e+000	3.940273e+000	42	21	7.787478e+000	0	0	0	0	0	0	-5.40489	0	0	57.5363	21.2273
DATA	936	12	1	66	1	DarkCorner	DarkCorner	9840.31	363.532	3.262741e+000	3.250043e+000	42	22	9.089761e+000	0	0	0	0	0	0	-2.35199	0	0	48.5334	22.6053
DATA	937	12	2	66	1	DarkCorner	DarkCorner	9865.05	363.106	3.224080e+000	3.211531e+000	40	23	8.340121e+000	0	0	0	0	0	0	-4.12168	0	0	52.0157	22.9773
DATA	938	12	3	66	1	DarkCorner	DarkCorner	9891.36	363.6	3.186444e+000	3.174043e+000	43	24	8.848077e+000	0	0	0	0	0	0	-2.79547	0	0	40.6843	23.8462
DATA	939	12	4	66	1	DarkCorner	DarkCorner	9916.2	363.173	3.154921e+000	3.142641e+000	43	26	9.163767e+000	0	0	0	0	0	0	-1.07288	0	0	49.8279	24.4545
DATA	940	12	5	66	1	DarkCorner	DarkCorner	9941.67	363	3.125699e+000	3.113534e+000	41	23	7.556374e+000	0	0	0	0	0	0	-3.5634	0	0	50.4627	23.5854
DATA	941	12	6	0	0	A_04_P005999	DN890429	9966.93	363.324	5.845813e+001	6.611013e+000	99.5	24	8.138175e+000	0	0	0	0	0	0	53.7146	1	1	46.8651	23.6667
DATA	942	12	7	0	0	A_04_P061073	ENSOCUT00000003686	9992.18	363.122	2.506250e+003	2.506437e+002	2317	22	7.809299e+000	0	0	0	0	0	0	2320.26	1	1	47.8731	22.7436
DATA	943	12	8	0	0	A_04_P016823	ENSOCUT00000028669	10017.6	362.573	2.843092e+005	2.843092e+004	262656	31	1.238654e+001	0	0	0	0	1	0	264987	1	1	57.5363	30.7667
DATA	944	12	9	0	0	A_04_P064440	ENSOCUT00000012999	10043.4	363.397	1.118748e+001	3.224777e+000	57	27	8.600013e+000	0	0	0	0	0	0	10.4934	1	0	48.5334	26.0909
DATA	945	12	10	0	0	A_04_P042175	ENSOCUT00000000144	10068.7	363.342	8.665064e+003	8.665116e+002	8327.5	24	8.228350e+000	0	0	0	0	0	0	8171.15	1	1	47.5395	24.5333
DATA	946	12	11	0	0	A_04_P085719	ENSOCUT00000000896	10093.7	363.118	1.383640e+003	1.383964e+002	1361	25.5	7.762343e+000	0	0	0	0	0	0	1310.89	1	1	48.8603	24.4286
DATA	947	12	12	0	0	A_04_P087552	ENSOCUT00000015759	10119.3	362.925	8.967909e+002	8.972865e+001	892	26	8.231115e+000	0	0	0	0	0	0	853.207	1	1	49.8279	24.3143
DATA	948	12	13	0	0	A_04_P026286	ENSOCUT00000030166	10144.7	362.932	4.802588e+003	4.802680e+002	4689	24	1.058891e+001	0	0	0	0	0	0	4585.99	1	1	48.2044	25.4375
DATA	949	12	14	0	0	A_04_P004036	NM_001160278	10169.9	363.114	5.364498e+001	6.127651e+000	96.5	24.5	1.223400e+001	0	0	0	0	0	0	51.3879	1	1	46.8651	26.7105
DATA	950	12	15	0	0	A_04_P080314	ENSOCUT00000000602	10195.5	362.648	4.240525e+005	4.240525e+004	408796	34	1.171304e+001	0	0	0	0	1	0	407294	1	1	57.5363	34.3333
DATA	951	12	16	0	0	A_04_P034197	ENSOCUT00000001658	10220.9	363.194	1.887638e+004	1.887640e+003	18490	32.5	1.939025e+001	0	0	0	0	1	0	18173.7	1	1	46.8651	34.8667
DATA	952	12	17	0	0	A_04_P068847	NM_001082330	10246.5	363	3.660555e+005	3.660555e+004	351929	41	2.087541e+001	0	0	0	0	1	0	353099	1	1	54.1152	43.871
DATA	953	12	18	0	0	A_04_P002298	NM_001082129	10271.5	363	5.931089e+005	5.931089e+004	574611	31	1.913165e+001	0	0	0	0	1	0	573006	1	1	54.1152	34.5926
DATA	954	12	19	0	0	A_04_P054396	ENSOCUT00000009573	10297.4	363.404	3.177625e+005	3.177625e+004	311974	26	1.242591e+001	0	0	0	0	1	0	307409	1	1	57.8122	29.3043
DATA	955	12	20	0	0	A_04_P095888	ENSOCUT00000028248	10322.5	363.352	1.089676e+001	3.125621e+000	56	24	9.146948e+000	0	0	0	0	0	0	10.5521	1	0	65	24.4
DATA	956	12	21	0	0	A_04_P030149	DN882847	10348	363.319	2.433243e+001	3.806543e+000	68	25	9.360823e+000	0	0	0	0	0	0	23.5807	1	1	58.0869	27
DATA	957	12	22	0	0	A_04_P034559	NM_001082038	10373.1	363.203	1.604974e+004	1.604976e+003	15960.5	25	1.001569e+001	0	0	0	0	0	0	15562.1	1	1	46.8651	26.2258
DATA	958	12	23	0	0	A_04_P022202	ENSOCUT00000021236	10398.6	363.529	3.448803e+004	3.448805e+003	34226.5	27	8.317884e+000	0	0	0	0	0	0	33454.1	1	1	46.5243	26.5172
DATA	959	12	24	0	0	A_04_P086657	ENSOCUT00000008793	10424	363.5	1.423174e+004	1.423177e+003	13941	23	7.066538e+000	0	0	0	0	0	0	13807.9	1	1	51.0895	23.6897
DATA	960	12	25	0	0	A_04_P098886	ENSOCUT00000001461	10449.4	363.551	3.240829e+001	4.364739e+000	77	22.5	6.371564e+000	0	0	0	0	0	0	31.4458	1	1	49.8279	22.5556
DATA	961	12	26	0	0	A_04_P050169	ENSOCUT00000013579	10474.4	362.372	3.945972e+001	4.911422e+000	80	24	9.578721e+000	0	0	0	0	0	0	38.2802	1	1	37.847	25.4242
DATA	962	12	27	0	0	A_04_P100402	ENSOCUT00000004946	10500.4	363.427	2.437771e+001	3.807052e+000	69	23	5.172924e+000	0	0	0	0	0	0	23.6497	1	1	57.5363	23.3226
DATA	963	12	28	0	0	A_04_P022741	ENSOCUT00000005276	10525.3	363.746	1.777034e+004	1.777036e+003	17185	23.5	8.088306e+000	0	0	0	0	0	0	17237.2	1	1	47.5395	24.4
DATA	964	12	29	0	0	A_04_P013538	ENSOCUT00000011838	10551.1	363.648	1.636005e+004	1.636008e+003	15814	29	7.843450e+000	0	0	0	0	0	0	15865.1	1	1	47.8731	26.6552
DATA	965	12	30	0	0	A_04_P101175	A_04_P101175	10576.6	363.427	2.937694e+000	2.926261e+000	43.5	24	6.497126e+000	0	0	0	0	0	0	-3.8526	0	0	57.5363	25.1667
DATA	966	12	31	0	0	A_04_P070972	ENSOCUT00000017304	10602	363.455	4.255843e+001	5.165289e+000	87.5	23	5.064640e+000	0	0	0	0	0	0	41.2462	1	1	55.8519	22.0667
DATA	967	12	32	0	0	A_04_P073413	ENSOCUT00000016689	10627.2	363.639	1.165382e+003	1.165750e+002	1174.5	23	6.722142e+000	0	0	0	0	0	0	1129.14	1	1	47.8731	22.5172
DATA	968	12	33	0	0	A_04_P030860	DN889303	10652.6	363.427	4.648634e+004	4.648635e+003	43207.5	24	8.656280e+000	0	1	0	0	0	0	45025.8	1	1	57.5363	25.2581
DATA	969	12	34	0	0	A_04_P070297	ENSOCUT00000017520	10678.3	363.5	1.194053e+001	3.163690e+000	56	25	1.678332e+001	0	0	0	0	1	0	11.5621	1	0	57.5363	31.5862
DATA	970	12	35	0	0	A_04_P071893	NM_001081999	10703.4	363.897	5.971024e+001	6.651304e+000	104	22	4.825769e+000	0	0	0	0	0	0	57.8061	1	1	49.8279	23.625
DATA	971	12	36	0	0	A_04_P001351	NM_001099955	10728.9	363.5	2.942628e+000	2.940565e+000	47	22	7.727719e+000	0	0	0	0	0	0	2.27252	0	0	56.9804	23.4
DATA	972	12	37	0	0	A_04_P019977	EB380073	10754.3	363.727	2.698140e+003	2.698299e+002	2637	23.5	4.739531e+000	0	0	0	0	0	0	2610.87	1	1	49.8279	22.4
DATA	973	12	38	0	0	A_04_P024686	A_04_P024686	10779.7	363.5	2.943748e+000	2.946097e+000	48	22	5.040155e+000	0	0	0	0	0	0	2.75618	0	0	65	22.6957
DATA	974	12	39	0	0	A_04_P003112	NM_001082633	10804.7	363.84	2.108939e+003	2.109143e+002	2011	22	5.073596e+000	0	0	0	0	0	0	2040.13	1	1	49.1849	21.7931
DATA	975	12	40	0	0	A_04_P080421	ENSOCUT00000001821	10830.3	363.795	6.929029e+002	6.935233e+001	703	24.5	4.539481e+000	0	0	0	0	0	0	670.219	1	1	51.0895	23.7917
DATA	976	12	41	0	0	A_04_P084332	ENSOCUT00000012431	10855.9	363.5	7.053160e+002	7.059257e+001	735	23	4.493261e+000	0	0	0	0	0	0	682.149	1	1	56.9804	22.4242
DATA	977	12	42	0	0	A_04_P063437	ENSOCUT00000006602	10881	363.819	1.162913e+004	1.162917e+003	10968	23	6.166703e+000	0	0	0	0	0	0	11247.2	1	1	51.7088	22.8125
DATA	978	12	43	0	0	A_04_P070014	ENSOCUT00000006047	10906.5	364.303	3.470154e+002	3.482527e+001	380	23.5	7.122007e+000	0	0	0	0	0	0	335.635	1	1	48.5334	23.6333
DATA	979	12	44	0	0	A_04_P027313	ENSOCUT00000003474	10932.1	363.5	1.774257e+001	3.428250e+000	64.5	24.5	7.093870e+000	0	0	0	0	0	0	17.1586	1	1	56.9804	24.5667
DATA	980	12	45	0	0	A_04_P080527	ENSOCUT00000012224	10957.3	363.932	5.780751e+002	5.788188e+001	599	23	6.326692e+000	0	0	0	0	0	0	559.084	1	1	48.2044	22.027
DATA	981	12	46	0	0	A_04_P026012	EB373855	10983.1	363.691	2.944802e+000	2.933341e+000	41	22.5	9.187946e+000	0	0	0	0	0	0	-4.0497	0	0	50.4627	23.9688
DATA	982	12	47	0	0	A_04_P075814	A_04_P075814	11008	364.226	5.451503e+002	5.459389e+001	569.5	26	7.334115e+000	0	0	0	0	0	0	527.252	1	1	45.4864	23.5484
DATA	983	12	48	0	0	A_04_P045588	A_04_P045588	11033.6	363.573	2.945071e+000	2.947892e+000	50	25	6.290974e+000	0	0	0	0	0	0	2.80283	0	0	57.5363	24.8276
DATA	984	12	49	0	0	A_04_P074906	XR_084831	11059.1	363.614	2.475763e+002	2.493086e+001	284	24	1.128363e+001	0	0	0	0	0	0	239.389	1	1	57.259	25.9655
DATA	985	12	50	0	0	A_04_P052076	ENSOCUT00000008674	11084.5	363.648	3.892868e+000	2.960056e+000	51.5	24	6.833309e+000	0	0	0	0	0	0	3.76354	1	0	57.5363	23.8
DATA	986	12	51	0	0	A_04_P067247	XM_002723239	11109.6	363.596	2.946555e+000	2.943379e+000	49	20	6.492712e+000	0	0	0	0	0	0	2.13404	0	0	57.8122	22.0303
DATA	987	12	52	0	0	A_04_P101572	ENSOCUT00000001082	11135.4	363.573	3.878995e+000	2.961657e+000	52	24	6.395311e+000	0	0	0	0	0	0	3.74783	1	0	57.5363	23.65
DATA	988	12	53	0	0	A_04_P020122	EB379936	11160.5	363.648	2.191968e+001	3.665188e+000	67	22	7.859601e+000	0	0	0	0	0	0	21.1688	1	1	57.5363	21.24
DATA	989	12	54	0	0	A_04_P016193	ENSOCUT00000016052	11186	363.681	4.788620e+002	4.797632e+001	501	25.5	6.816588e+000	0	0	0	0	0	0	462.168	1	1	58.0869	23.6389
DATA	990	12	55	0	0	A_04_P062292	ENSOCUT00000023385	11211.2	364.304	2.835973e+001	4.085873e+000	73	22	6.550110e+000	0	0	0	0	0	0	27.3522	1	1	46.8651	21.2414
DATA	991	12	56	0	0	A_04_P026931	A_04_P026931	11236.7	364.182	3.378745e+001	4.481670e+000	80	23	5.767627e+000	0	0	0	0	0	0	32.5535	1	1	48.8603	23.1
DATA	992	12	57	0	0	A_04_P063157	ENSOCUT00000008329	11262.5	364	5.626079e+004	5.626080e+003	53079.5	24	6.968288e+000	0	0	0	0	0	0	54135.9	1	1	54.1152	23.5588
DATA	993	12	58	0	0	A_04_P014709	AY171825	11287.4	364.353	1.516283e+004	1.516286e+003	14672	23	7.298982e+000	0	0	0	0	0	0	14569.6	1	1	46.8651	23.3571
DATA	994	12	59	0	0	A_04_P025532	A_04_P025532	11313.1	364.462	2.042227e+001	3.594252e+000	64	22	7.864849e+000	0	0	0	0	0	0	19.5879	1	1	50.1463	22.7568
DATA	995	12	60	0	0	A_04_P026251	EB373617	11337.9	364.519	5.083184e+003	5.083271e+002	4859.5	23	8.117731e+000	0	0	0	0	0	0	4865.43	1	1	49.5074	23.0488
DATA	996	12	61	0	0	A_04_P088042	ENSOCUT00000016112	11363.6	364.427	1.971406e+002	1.993673e+001	241	21	7.051096e+000	0	0	0	0	0	0	188.217	1	1	57.5363	20.4444
DATA	997	12	62	0	0	A_04_P020236	EB379823	11389.2	364.405	1.607404e+001	3.385939e+000	61	21	8.213458e+000	0	0	0	0	0	0	15.3016	1	1	51.4001	23.025
DATA	998	12	63	0	0	A_04_P101285	ENSOCUT00000009118	11414.3	364.314	5.077787e+002	5.086583e+001	522.5	22	7.673464e+000	0	0	0	0	0	0	481.768	1	1	52.0157	23.2
DATA	999	12	64	0	0	A_04_P056131	A_04_P056131	11439.7	364.4	1.165618e+003	1.166004e+002	1139	24	5.784462e+000	0	0	0	0	0	0	1101.72	1	1	50.7771	23.72
DATA	1000	12	65	0	0	A_04_P075249	ENSOCUT00000008997	11465.5	364.352	3.026547e+000	3.025266e+000	49.5	24	6.542680e+000	0	0	0	0	0	0	2.36957	0	0	57.5363	24.84
DATA	1001	12	66	0	0	A_04_P071253	A_04_P071253	11490.6	364.427	7.472476e+001	8.063211e+000	110.5	24	7.744513e+000	0	0	0	0	0	0	69.9748	1	1	57.5363	24.5405
DATA	1002	12	67	0	0	A_04_P070969	ENSOCUT00000017284	11515.8	364.802	1.070674e+002	1.113156e+001	147.5	21.5	8.195382e+000	0	0	0	0	0	0	99.7209	1	1	50.4627	23.0833
DATA	1003	12	68	0	0	A_04_P013368	AF014733	11541.6	364.427	2.747742e+001	4.116656e+000	72	22.5	8.341272e+000	0	0	0	0	0	0	25.4288	1	1	57.5363	23.8684
DATA	1004	12	69	0	0	A_04_P066699	ENSOCUT00000028463	11566.9	364.423	3.935550e+001	5.001619e+000	83	23	7.580714e+000	0	0	0	0	0	0	36.1702	1	1	50.1463	23.3429
DATA	1005	12	70	0	0	A_04_P077705	A_04_P077705	11592.4	364.427	8.870883e+000	3.234640e+000	57	24.5	7.778544e+000	0	0	0	0	0	0	8.09017	1	0	57.5363	24.6667
DATA	1006	12	71	0	0	A_04_P079187	ENSOCUT00000011645	11617.7	364.76	2.943193e+004	2.943195e+003	26581.5	22	9.420191e+000	0	0	0	0	0	0	26617.7	1	1	49.1849	22.36
DATA	1007	12	72	0	0	A_04_P075760	ENSOCUT00000002369	11643.3	364.5	8.922118e+002	8.927737e+001	821	24	9.466356e+000	0	0	0	0	0	0	799.228	1	1	57.5363	25.5313
DATA	1008	12	73	0	0	A_04_P031291	AY171901	11668.5	364.5	3.785296e+000	3.221770e+000	49	26	7.966061e+000	0	0	0	0	0	0	3.35631	1	0	57.5363	25.3793
DATA	1009	12	74	0	0	A_04_P043632	A_04_P043632	11693.9	364.5	7.832066e+001	8.474180e+000	114	24.5	6.756243e+000	0	0	0	0	0	0	68.6644	1	1	65	25.1944
DATA	1010	12	75	0	0	A_04_P065097	ENSOCUT00000000152	11719.1	364.847	3.288218e+000	3.279796e+000	47	23	7.956873e+000	0	0	0	0	0	0	1.46691	0	0	46.8651	24.3871
DATA	1011	12	76	0	0	A_04_P035227	ENSOCUT00000008153	11744.7	364.5	2.701546e+001	4.280547e+000	71	22	7.198623e+000	0	0	0	0	0	0	23.0816	1	1	57.5363	22.6571
DATA	1012	12	77	0	0	A_04_P013174	ENSOCUT00000028121	11769.8	364.608	1.883964e+003	1.884266e+002	1599.5	23.5	1.015925e+001	0	0	0	0	0	0	1586.56	1	1	49.1849	24.8929
DATA	1013	12	78	0	0	A_04_P014111	XM_002724221	11795.5	364.5	5.612537e+005	5.612537e+004	463410	22	1.565502e+001	0	0	0	0	1	0	465119	1	1	57.5363	28.2727
DATA	1014	12	79	0	0	A_04_P063992	ENSOCUT00000009899	11820.8	364.861	2.687140e+004	2.687142e+003	21815.5	22	9.502575e+000	0	0	0	0	0	0	21894.4	1	1	50.1463	23.9677
DATA	1015	12	80	66	1	DarkCorner	DarkCorner	11846.1	364.895	3.560494e+000	3.546637e+000	40	25	7.518664e+000	0	0	0	0	0	0	-5.94054	0	0	48.2044	24.303
DATA	1016	12	81	66	1	DarkCorner	DarkCorner	11872	364.659	3.633870e+000	3.619727e+000	42	25	6.419673e+000	0	0	0	0	0	0	-4.47714	0	0	53.5237	24.2927
DATA	1017	12	82	66	1	DarkCorner	DarkCorner	11897.1	364.5	3.712237e+000	3.697789e+000	42	23	3.854067e+000	0	0	0	0	0	0	-6.30786	0	0	56.9804	22.7188
DATA	1018	12	83	66	1	DarkCorner	DarkCorner	11922.9	365.012	3.799393e+000	3.784605e+000	41	22	3.666753e+000	0	0	0	0	0	0	-5.70166	0	0	51.7088	22.1515
DATA	1019	12	84	66	1	DarkCorner	DarkCorner	11948.1	364.734	3.894145e+000	3.878988e+000	43	20.5	6.788120e+000	0	0	0	0	0	0	-3.22631	0	0	49.8279	20.4167
DATA	1020	12	85	66	1	DarkCorner	DarkCorner	11973.5	364.958	3.998510e+000	3.982948e+000	38	20	5.615862e+000	0	0	0	0	0	0	-8.45933	0	0	48.2044	19.9415
DATA	1021	13	1	66	1	DarkCorner	DarkCorner	9827.5	370	3.280689e+000	3.267920e+000	38	20	7.367362e+000	0	0	0	0	0	0	-3.63197	0	0	54.1152	20.6444
DATA	1022	13	2	66	1	DarkCorner	DarkCorner	9852.9	370.08	3.238755e+000	3.226149e+000	40	20	5.850071e+000	0	0	0	0	0	0	-3.86835	0	0	51.7088	21.16
DATA	1023	13	3	66	1	DarkCorner	DarkCorner	9877.74	370.824	3.201261e+000	3.188802e+000	41	24	7.538965e+000	0	0	0	0	0	0	-2.79049	0	0	48.5334	24.1698
DATA	1024	13	4	66	1	DarkCorner	DarkCorner	9903.23	370.825	3.166927e+000	3.154601e+000	38.5	20	9.630883e+000	0	0	0	0	0	0	-6.64243	0	0	50.4627	21.9474
DATA	1025	13	5	66	1	DarkCorner	DarkCorner	9928.09	370.84	3.136736e+000	3.124528e+000	39	20.5	7.263987e+000	0	0	0	0	0	0	-4.9749	0	0	50.4627	21.8542
DATA	1026	13	6	1028	1	(+)E1A_r60_a97	E1A_r60_a97	9954.5	370.352	3.108227e+000	3.096129e+000	41	22	6.944408e+000	0	0	0	0	0	0	-2.87638	0	0	57.5363	22.9688
DATA	1027	13	7	0	0	A_04_P059072	A_04_P059072	9978.86	370.318	6.225154e+001	6.942094e+000	94	22	7.383649e+000	0	0	0	0	0	0	57.4777	1	1	36.9964	22.4194
DATA	1028	13	8	0	0	A_04_P068952	A_04_P068952	10005.4	370.427	9.857902e+000	3.204787e+000	55	24	9.981748e+000	0	0	0	0	0	0	9.17081	1	0	57.5363	25.2
DATA	1029	13	9	0	0	A_04_P098052	ENSOCUT00000004537	10030.4	370.579	4.221500e+003	4.221609e+002	3971.5	29	8.147828e+000	0	0	0	0	1	0	3952.28	1	1	49.5074	28.75
DATA	1030	13	10	0	0	A_04_P068590	ENSOCUT00000011301	10055.7	370.579	5.575029e+003	5.575110e+002	5357.5	23.5	7.765529e+000	0	0	0	0	0	0	5249.41	1	1	49.5074	23.2
DATA	1031	13	11	0	0	A_04_P064443	ENSOCUT00000011273	10081.4	370.5	4.661383e+003	4.661479e+002	4445	22	7.599595e+000	0	0	0	0	0	0	4411.62	1	1	48.5334	22.0769
DATA	1032	13	12	0	0	A_04_P038692	A_04_P038692	10106.6	370.43	1.016846e+002	1.059732e+001	141	26	8.499638e+000	0	0	0	0	0	0	96.6637	1	1	50.4627	25.3793
DATA	1033	13	13	0	0	A_04_P086739	ENSOCUT00000000272	10131.8	370.639	5.076001e+003	5.076088e+002	4949	25.5	8.408754e+000	0	0	0	0	0	0	4844.29	1	1	47.8731	24.25
DATA	1034	13	14	0	0	A_04_P086230	ENSOCUT00000016945	10157.5	370.5	1.276452e+002	1.310378e+001	166	21	1.083118e+001	0	0	0	0	0	0	122.235	1	1	57.5363	24.4242
DATA	1035	13	15	0	0	A_04_P020547	EB379543	10182.9	370.5	4.478416e+002	4.488147e+001	473.5	25	1.170683e+001	0	0	0	0	0	0	430.113	1	1	65	27.0513
DATA	1036	13	16	0	0	A_04_P063449	ENSOCUT00000008844	10208.4	370.427	1.996341e+002	2.017968e+001	236.5	30	1.028275e+001	0	0	0	0	1	0	192.208	1	1	57.5363	30.2121
DATA	1037	13	17	0	0	A_04_P063037	ENSOCUT00000008365	10233.6	370.427	3.124784e+005	3.124784e+004	300021	37	2.202657e+001	0	0	0	0	1	0	301479	1	1	57.5363	41.3548
DATA	1038	13	18	0	0	A_04_P051692	A_04_P051692	10259.1	370.5	1.155737e+001	3.154551e+000	54.5	37.5	2.331957e+001	0	0	0	0	1	0	11.1701	1	0	56.9804	42.4375
DATA	1039	13	19	0	0	A_04_P027441	XM_002712842	10284.5	370.5	8.579298e+001	9.066175e+000	129	24.5	9.456181e+000	0	0	0	0	0	0	83.0355	1	1	57.5363	26.5
DATA	1040	13	20	0	0	A_04_P020828	XM_002715095	10309.9	370.5	1.665444e+001	3.368322e+000	63.5	22	6.839252e+000	0	0	0	0	0	0	16.1373	1	1	56.9804	22.9167
DATA	1041	13	21	0	0	A_04_P005783	ENSOCUT00000001886	10335	370.5	7.207863e+002	7.213796e+001	717	22	7.720987e+000	0	0	0	0	0	0	699.004	1	1	48.5334	23.6364
DATA	1042	13	22	0	0	A_04_P000056	NM_001082132	10360.6	370.573	6.941960e+004	6.941960e+003	68339	25	9.234339e+000	0	0	0	0	0	0	67366.2	1	1	57.5363	25.6111
DATA	1043	13	23	0	0	A_04_P074737	ENSOCUT00000004153	10385.8	370.712	1.472028e+004	1.472031e+003	14283	22	8.262387e+000	0	0	0	0	0	0	14291.5	1	1	48.2044	23.7273
DATA	1044	13	24	0	0	A_04_P032987	A_04_P032987	10411.5	370.5	9.895806e+001	1.031798e+001	145	22	7.241505e+000	0	0	0	0	0	0	96.0996	1	1	57.5363	23.5758
DATA	1045	13	25	0	0	A_04_P082822	A_04_P082822	10436.7	370.5	1.125427e+002	1.162713e+001	145.5	22	5.788573e+000	0	0	0	0	0	0	109.306	1	1	57.5363	20.8485
DATA	1046	13	26	0	0	A_04_P026165	ENSOCUT00000030750	10462.4	370.958	1.050209e+002	1.090064e+001	145	21	6.613233e+000	0	0	0	0	0	0	102.009	1	1	48.2044	20.7879
DATA	1047	13	27	0	0	A_04_P036511	A_04_P036511	10487.3	370.532	2.932462e+000	2.921049e+000	44	23	5.735765e+000	0	0	0	0	0	0	-2.43302	0	0	50.4627	22.4211
DATA	1048	13	28	0	0	A_04_P041048	ENSOCUT00000005506	10513	370.545	4.284209e+001	5.185532e+000	87	23	6.692441e+000	0	0	0	0	0	0	41.6006	1	1	65	23.3824
DATA	1049	13	29	0	0	A_04_P087642	ENSOCUT00000006982	10538.4	370.573	1.345703e+001	3.217132e+000	60	23	8.703230e+000	0	0	0	0	0	0	13.0642	1	0	65	23.3939
DATA	1050	13	30	0	0	A_04_P070412	ENSOCUT00000016783	10563.6	370.952	2.129643e+004	2.129645e+003	20461	24	6.669871e+000	0	0	0	0	0	0	20670.5	1	1	50.4627	25.5556
DATA	1051	13	31	0	0	A_04_P099337	ENSOCUT00000010655	10589.1	371.222	1.062386e+003	1.062788e+002	1071	23	5.954126e+000	0	0	0	0	0	0	1030.9	1	1	45.4864	21.5806
DATA	1052	13	32	0	0	A_04_P039509	ENSOCUT00000017458	10614.4	370.907	1.600040e+003	1.600307e+002	1591	23.5	6.395792e+000	0	0	0	0	0	0	1552.08	1	1	49.1849	22.8846
DATA	1053	13	33	0	0	A_04_P076998	ENSOCUT00000012336	10640.1	370.614	9.102180e+002	9.106880e+001	890	22	7.504753e+000	0	0	0	0	0	0	882.628	1	1	65	22.8919
DATA	1054	13	34	0	0	A_04_P054850	ENSOCUT00000012138	10665.5	370.648	4.411304e+001	5.293709e+000	90	25	1.011780e+001	0	0	0	0	0	0	42.7635	1	1	65	26.2188
DATA	1055	13	35	0	0	A_04_P074608	ENSOCUT00000003730	10690.7	371.12	1.920203e+004	1.920205e+003	18632	24	5.522681e+000	0	0	0	0	0	0	18610.7	1	1	48.8603	24.2
DATA	1056	13	36	0	0	A_04_P017713	EB373964	10716.1	371.167	1.205166e+004	1.205169e+003	11572.5	21.5	7.668997e+000	0	0	0	0	0	0	11677.7	1	1	48.5334	22.6563
DATA	1057	13	37	0	0	A_04_P037209	ENSOCUT00000001671	10741.5	370.648	5.836296e+004	5.836297e+003	58247.5	23	7.841534e+000	0	0	0	0	0	0	56535.2	1	1	57.5363	24.6
DATA	1058	13	38	0	0	A_04_P035641	ENSOCUT00000029385	10767	370.681	1.791507e+005	1.791507e+004	181030	23.5	8.449761e+000	0	0	0	0	0	0	173508	1	1	58.0869	24.0385
DATA	1059	13	39	0	0	A_04_P073977	ENSOCUT00000016089	10792.2	371.116	1.182802e+003	1.183165e+002	1196	21	5.255034e+000	0	0	0	0	0	0	1145.45	1	1	46.5243	20.6667
DATA	1060	13	40	0	0	A_04_P032727	ENSOCUT00000012534	10817.7	371.137	4.174847e+001	5.100248e+000	86	24	5.496512e+000	0	0	0	0	0	0	40.4254	1	1	48.2044	23.2857
DATA	1061	13	41	0	0	A_04_P091152	ENSOCUT00000015520	10843.2	371.084	8.687912e+002	8.692851e+001	882.5	23	5.903890e+000	0	0	0	0	0	0	841.184	1	1	49.8279	22.4516
DATA	1062	13	42	0	0	A_04_P014306	AF029933	10869.1	371.47	1.960663e+001	3.525452e+000	65	24	5.032155e+000	0	0	0	0	0	0	18.9837	1	1	51.7088	22.5484
DATA	1063	13	43	0	0	A_04_P048658	ENSOCUT00000012711	10893.8	371.529	2.809864e+004	2.809866e+003	27665.5	25	5.576384e+000	0	0	0	0	0	0	27205.6	1	1	51.7088	23.8966
DATA	1064	13	44	0	0	A_04_P013183	AF013272	10919.5	371.352	7.067083e+004	7.067084e+003	71583	25	8.091559e+000	0	0	0	0	0	0	68422.8	1	1	57.5363	25.84
DATA	1065	13	45	0	0	A_04_P045527	ENSOCUT00000007653	10944.6	371.36	1.769440e+003	1.769683e+002	1737	24	7.007932e+000	0	0	0	0	0	0	1713.18	1	1	48.8603	24
DATA	1066	13	46	0	0	A_04_P080567	ENSOCUT00000010842	10970.4	371.427	3.169270e+002	3.182785e+001	355	24	7.842385e+000	0	0	0	0	0	0	306.856	1	1	65	24.3243
DATA	1067	13	47	0	0	A_04_P069698	A_04_P069698	10995.5	371.352	9.655373e+000	3.084977e+000	57	29	8.154753e+000	0	0	0	0	0	0	9.3485	1	0	65	25
DATA	1068	13	48	0	0	A_04_P023527	EB376545	11020.8	371.637	3.810582e+001	4.806759e+000	82	24	6.755890e+000	0	0	0	0	0	0	36.8956	1	1	50.4627	23.2727
DATA	1069	13	49	0	0	A_04_P073147	ENSOCUT00000012734	11045.9	371.38	1.048943e+004	1.048947e+003	9405	23	6.136441e+000	0	0	0	0	0	0	10155.3	1	1	50.1463	23.5484
DATA	1070	13	50	0	0	A_04_P044831	ENSOCUT00000008194	11071.6	371.427	1.179056e+001	3.158790e+000	59	23	6.955465e+000	0	0	0	0	0	0	11.4139	1	0	57.5363	23.3871
DATA	1071	13	51	0	0	A_04_P091357	ENSOCUT00000002427	11097.2	371.877	2.942272e+000	2.930931e+000	46	22	6.588270e+000	0	0	0	0	0	0	0.247319	0	0	50.4627	22.9697
DATA	1072	13	52	0	0	A_04_P023401	ENSOCUT00000014717	11122.3	371.778	1.189197e+004	1.189201e+003	11471	23	6.382013e+000	0	0	0	0	0	0	11507.4	1	1	47.5395	22.8205
DATA	1073	13	53	0	0	A_04_P028011	ENSOCUT00000015561	11148	371.455	1.462716e+002	1.491831e+001	179	22	7.353813e+000	0	0	0	0	0	0	141.479	1	1	55.8519	22.0833
DATA	1074	13	54	0	0	A_04_P053078	XM_002722270	11173.2	371.658	2.945849e+000	2.934383e+000	46.5	22.5	7.329599e+000	0	0	0	0	0	0	-1.43913	0	0	48.2044	22.6389
DATA	1075	13	55	0	0	A_04_P030422	DN885621	11198.7	371.507	4.172831e+000	2.965978e+000	51	23	5.856394e+000	0	0	0	0	0	0	4.03127	1	0	46.5243	22.7879
DATA	1076	13	56	0	0	A_04_P091812	ENSOCUT00000011089	11223.9	371.519	3.331380e+001	4.442517e+000	77	23	6.940923e+000	0	0	0	0	0	0	32.1558	1	1	50.4627	22.7813
DATA	1077	13	57	0	0	A_04_P034477	A_04_P034477	11249.5	371.5	1.295079e+001	3.214678e+000	59	23	6.742566e+000	0	0	0	0	0	0	12.4868	1	0	65	22.2927
DATA	1078	13	58	0	0	A_04_P006493	DN889926	11274.9	371.5	2.957717e+000	2.946206e+000	46.5	21	7.419390e+000	0	0	0	0	0	0	-0.280935	0	0	56.9804	22.8788
DATA	1079	13	59	0	0	A_04_P063786	A_04_P063786	11300.4	371.427	6.341907e+000	3.018417e+000	54	21	6.297977e+000	0	0	0	0	0	0	6.09653	1	0	65	21.2581
DATA	1080	13	60	0	0	A_04_P020927	EB379169	11325.7	371.5	5.631501e+001	6.360478e+000	100	23	8.551316e+000	0	0	0	0	0	0	54.0331	1	1	57.5363	23.3125
DATA	1081	13	61	0	0	A_04_P014423	AY171642	11351.1	372.197	1.928781e+004	1.928784e+003	19254.5	22	6.841843e+000	0	0	0	0	0	0	18466.7	1	1	44.7812	22.4595
DATA	1082	13	62	0	0	A_04_P037397	ENSOCUT00000032990	11376.3	371.699	1.623320e+002	1.650286e+001	200	22	9.659805e+000	0	0	0	0	0	0	154.997	1	1	48.2044	22.6129
DATA	1083	13	63	0	0	A_04_P089125	ENSOCUT00000005938	11401.9	371.545	1.278367e+001	3.243038e+000	57.5	21	7.582839e+000	0	0	0	0	0	0	12.1678	1	0	45.4864	22.0233
DATA	1084	13	64	0	0	A_04_P020681	EB379415	11427.9	371.688	3.002892e+000	2.991204e+000	46	23.5	7.116491e+000	0	0	0	0	0	0	-1.51931	0	0	49.8279	22.6111
DATA	1085	13	65	0	0	A_04_P053942	ENSOCUT00000001923	11452.4	371.785	2.986130e+002	3.001191e+001	330	22.5	5.616491e+000	0	0	0	0	0	0	282.103	1	1	50.4627	23.2857
DATA	1086	13	66	0	0	A_04_P013036	X13699	11478.1	371.5	6.016734e+000	3.076458e+000	52	27	8.046692e+000	0	0	0	0	0	0	5.6574	1	0	65	27.027
DATA	1087	13	67	0	0	A_04_P094326	ENSOCUT00000016701	11503.2	372.352	3.199237e+002	3.213572e+001	355.5	23.5	8.824453e+000	0	0	0	0	0	0	299.339	1	1	46.8651	23.75
DATA	1088	13	68	0	0	A_04_P044887	NM_001167193	11528.4	372.029	7.212661e+001	7.830931e+000	115	25	8.579782e+000	0	0	0	0	0	0	67.0917	1	1	47.8731	24.7381
DATA	1089	13	69	0	0	A_04_P015234	ENSOCUT00000028961	11554.4	371.573	4.032194e+001	5.068171e+000	80.5	23	8.618721e+000	0	0	0	0	0	0	37.2542	1	1	57.5363	24.2
DATA	1090	13	70	0	0	A_04_P030467	DN885845	11579.6	371.573	3.104702e+000	3.092618e+000	44.5	25	8.475011e+000	0	0	0	0	0	0	-3.14394	0	0	57.5363	25.3226
DATA	1091	13	71	0	0	A_04_P059056	ENSOCUT00000014033	11605.1	371.614	2.360972e+003	2.361178e+002	2134	24	8.438279e+000	0	0	0	0	0	0	2148.32	1	1	57.259	24.2727
DATA	1092	13	72	0	0	A_04_P003508	ENSOCUT00000010139	11630.5	371.648	7.377705e+002	7.384407e+001	733	22	7.640535e+000	0	0	0	0	0	0	665.382	1	1	57.5363	22.7222
DATA	1093	13	73	0	0	A_04_P029985	NM_001195806	11655.6	371.573	5.140986e+005	5.140986e+004	459710	26.5	1.137933e+001	0	0	0	0	1	0	459190	1	1	57.5363	28.1818
DATA	1094	13	74	0	0	A_04_P022327	EB377757	11681.3	372.261	4.189358e+002	4.201639e+001	412	23.5	7.432945e+000	0	0	0	0	0	0	370.218	1	1	46.8651	23.7143
DATA	1095	13	75	0	0	A_04_P024671	EB375362	11706.4	372.265	9.580971e+003	9.581026e+002	8128	25	6.822133e+000	0	0	0	0	0	0	8369.2	1	1	46.5243	25.7826
DATA	1096	13	76	0	0	A_04_P019811	EB380221	11731.6	372.338	7.780666e+003	7.780735e+002	6488.5	21.5	6.267596e+000	0	0	0	0	0	0	6710.73	1	1	46.5243	21.4
DATA	1097	13	77	0	0	A_04_P017246	A_04_P017246	11757.5	371.648	4.425518e+001	5.542621e+000	87	20	7.037936e+000	0	0	0	0	0	0	37.6226	1	1	57.5363	21.3056
DATA	1098	13	78	0	0	A_04_P028264	EB380254	11782.6	371.596	5.688824e+001	6.621011e+000	91	24	9.932156e+000	0	0	0	0	0	0	47.6412	1	1	57.8122	26.0909
DATA	1099	13	79	0	0	A_04_P093933	A_04_P093933	11808.5	372	6.158083e+000	3.498822e+000	53	25	1.110430e+001	0	0	0	0	0	0	5.07218	1	0	54.1152	27.3448
DATA	1100	13	80	0	0	A_04_P020881	ENSOCUT00000017341	11833.5	372	4.321045e+002	4.335237e+001	385	26	9.492060e+000	0	0	0	0	0	0	349.739	1	1	54.1152	26.3929
DATA	1101	13	81	66	1	DarkCorner	DarkCorner	11859	372	3.586991e+000	3.581487e+000	50	25	6.409421e+000	0	0	0	1	0	0	1.95294	0	0	54.9904	23.4857
DATA	1102	13	82	66	1	DarkCorner	DarkCorner	11884.7	372.707	3.661626e+000	3.647375e+000	41	23	6.949124e+000	0	0	0	0	0	0	-6.21611	0	0	51.0895	23.9032
DATA	1103	13	83	66	1	DarkCorner	DarkCorner	11909.6	372.438	3.742681e+000	3.728114e+000	40	23	4.120341e+000	0	0	0	0	0	0	-6.45243	0	0	50.7771	23.1481
DATA	1104	13	84	66	1	DarkCorner	DarkCorner	11935.6	372.375	3.834813e+000	3.819887e+000	41	22	6.147383e+000	0	0	0	0	0	0	-5.06196	0	0	52.9257	21.625
DATA	1105	13	85	66	1	DarkCorner	DarkCorner	11960.7	372.651	3.932496e+000	3.917190e+000	40	22	6.997066e+000	0	0	0	0	0	0	-7.75802	0	0	51.4001	22.413
DATA	1106	14	1	66	1	DarkCorner	DarkCorner	9839.92	377.198	3.255576e+000	3.242905e+000	39	21	6.661044e+000	0	0	0	0	0	0	-4.36285	0	0	52.6241	21.0732
DATA	1107	14	2	66	1	DarkCorner	DarkCorner	9865.42	377.427	3.215502e+000	3.202987e+000	41.5	21.5	5.962483e+000	0	0	0	0	0	0	-2.89619	0	0	57.5363	21.5526
DATA	1108	14	3	66	1	DarkCorner	DarkCorner	9890.67	377.5	3.179746e+000	3.167370e+000	40	23	9.111761e+000	0	0	0	0	0	0	-4.82305	0	0	57.5363	23.9474
DATA	1109	14	4	66	1	DarkCorner	DarkCorner	9916.48	377.286	3.146974e+000	3.134726e+000	44	19	8.883562e+000	0	0	0	1	0	0	-0.141153	0	0	49.5074	21.6809
DATA	1110	14	5	66	1	DarkCorner	DarkCorner	9942.13	377.105	3.117732e+000	3.105597e+000	41	21.5	7.543871e+000	0	0	0	0	0	0	-3.78053	0	0	48.2044	22.3824
DATA	1111	14	6	0	0	A_04_P002721	NM_001082324	9966.75	377.589	1.035568e+003	1.036026e+002	1003	21.5	5.875040e+000	0	0	0	0	0	0	953.765	1	1	54.7002	21.6333
DATA	1112	14	7	0	0	A_04_P010196	A_04_P010196	9992.05	377.86	1.104676e+002	1.146191e+001	137	21	7.265611e+000	0	0	0	0	0	0	102.517	1	1	36.9964	22.075
DATA	1113	14	8	0	0	A_04_P009254	A_04_P009254	10017.6	377.753	9.599001e+001	1.006771e+001	134	29	1.230155e+001	0	0	0	0	1	0	89.6901	1	1	49.5074	28.9286
DATA	1114	14	9	0	0	A_04_P039592	A_04_P039592	10043.3	377.5	3.029413e+000	3.017622e+000	41	26	8.102966e+000	0	0	0	0	0	0	-4.08089	0	0	57.5363	25.4839
DATA	1115	14	10	0	0	A_04_P053166	ENSOCUT00000014965	10068.5	377.5	3.013292e+000	3.003717e+000	46	22	7.916051e+000	0	0	0	0	0	0	1.07472	0	0	65	21.5714
DATA	1116	14	11	0	0	A_04_P025174	EB374778	10094.1	377.5	6.109711e+001	6.800880e+000	102	24	8.706487e+000	0	0	0	0	0	0	58.0222	1	1	56.9804	24.6071
DATA	1117	14	12	0	0	A_04_P023072	ENSOCUT00000006154	10119.2	377.639	2.512645e+003	2.512821e+002	2457	21	8.358447e+000	0	0	0	0	0	0	2396.09	1	1	47.8731	22.6364
DATA	1118	14	13	0	0	A_04_P061074	ENSOCUT00000003686	10144.6	377.973	1.628551e+003	1.628821e+002	1602	23	1.008947e+001	0	0	0	0	0	0	1558.75	1	1	48.5334	25.2121
DATA	1119	14	14	0	0	A_04_P036856	ENSOCUT00000004588	10170.1	377.708	2.397261e+004	2.397263e+003	22959	23	1.043455e+001	0	0	0	0	0	0	23016.7	1	1	53.2255	25.2564
DATA	1120	14	15	0	0	A_04_P095522	XM_002710705	10195.6	377.573	5.030201e+004	5.030202e+003	51085	27	1.161749e+001	0	0	0	0	1	0	48425.8	1	1	57.5363	28.9412
DATA	1121	14	16	0	0	A_04_P045104	ENSOCUT00000014259	10221	377.545	2.561845e+001	3.899637e+000	69	26	9.115047e+000	0	0	0	0	0	0	24.719	1	1	55.8519	27.1622
DATA	1122	14	17	0	0	A_04_P018988	XM_002716175	10246.4	377.573	4.881115e+005	4.881115e+004	472849	37	3.248130e+001	0	0	1	0	1	0	471871	1	1	57.5363	48.7778
DATA	1123	14	18	0	0	A_04_P004811	ENSOCUT00000007270	10271.8	378	2.216854e+001	3.673944e+000	65	25.5	1.419828e+001	0	0	0	0	1	0	21.4657	1	1	47.2035	29.9643
DATA	1124	14	19	0	0	A_04_P029527	AY171690	10297.4	377.573	4.384291e+001	5.271130e+000	87.5	23	6.745369e+000	0	0	0	0	0	0	42.504	1	1	57.5363	23
DATA	1125	14	20	0	0	A_04_P027709	A_04_P027709	10322.4	377.962	8.374458e+001	8.869995e+000	127.5	20	5.209459e+000	0	0	0	0	0	0	81.2704	1	1	49.8279	21.4615
DATA	1126	14	21	0	0	A_04_P085612	ENSOCUT00000010173	10348	377.545	1.246363e+002	1.280139e+001	166	22	6.929750e+000	0	0	0	0	0	0	121.037	1	1	55.8519	23.25
DATA	1127	14	22	0	0	A_04_P043693	A_04_P043693	10373.4	377.573	4.858882e+000	2.959805e+000	51	24.5	7.890836e+000	0	0	0	0	0	0	4.72111	1	0	57.5363	24.7105
DATA	1128	14	23	0	0	A_04_P003163	NM_001082182	10398.6	377.573	2.930038e+000	2.924573e+000	46	22	5.458698e+000	0	0	0	0	0	0	1.81069	0	0	65	22.5938
DATA	1129	14	24	0	0	A_04_P010487	DN884724	10424.3	378.029	4.272914e+000	2.948989e+000	49.5	22	5.080700e+000	0	0	0	0	0	0	4.15429	1	0	46.1809	21.1563
DATA	1130	14	25	0	0	A_04_P083848	ENSOCUT00000010330	10449.3	378.357	1.994439e+003	1.994652e+002	1968	21.5	6.402624e+000	0	0	0	0	0	0	1939.28	1	1	46.8651	20.9211
DATA	1131	14	26	0	0	A_04_P080027	ENSOCUT00000008924	10475	378.4	1.914219e+002	1.936327e+001	231.5	21.5	5.530985e+000	0	0	0	0	0	0	186.121	1	1	46.8651	21.8824
DATA	1132	14	27	0	0	A_04_P019972	EB378841	10500.2	378.493	1.870214e+001	3.465904e+000	63	23	5.176222e+000	0	0	0	0	0	0	18.182	1	1	47.8731	23.8286
DATA	1133	14	28	0	0	A_04_P053019	ENSOCUT00000008426	10525.5	378.446	7.001686e+001	7.585637e+000	112	22	7.178442e+000	0	0	0	0	0	0	68.0558	1	1	47.8731	21.4324
DATA	1134	14	29	0	0	A_04_P006496	DN889918	10551.4	377.931	6.365889e+001	7.003454e+000	104.5	23	8.092428e+000	0	0	0	0	0	0	61.8558	1	1	65	23.5714
DATA	1135	14	30	0	0	A_04_P013306	AF014700	10576.5	378	2.931757e+000	2.921217e+000	43	22	5.493623e+000	0	0	0	0	0	0	0.692883	0	0	54.1152	21.5714
DATA	1136	14	31	0	0	A_04_P072922	ENSOCUT00000005465	10601.9	378.366	2.211365e+002	2.230575e+001	266	23	5.647267e+000	0	0	0	0	0	0	214.761	1	1	46.8651	21.9655
DATA	1137	14	32	0	0	A_04_P018232	DN889778	10627.5	378.352	3.178039e+001	4.317169e+000	76	22	6.985510e+000	0	0	0	0	0	0	30.8545	1	1	57.5363	21.8788
DATA	1138	14	33	0	0	A_04_P073567	ENSOCUT00000000251	10652.9	378.545	2.934212e+000	2.927246e+000	46	22.5	7.564341e+000	0	0	0	0	0	0	1.56673	0	0	50.1463	23.4118
DATA	1139	14	34	0	0	A_04_P046367	ENSOCUT00000006117	10678.1	378.386	2.013104e+003	2.013316e+002	2033	22.5	5.164534e+000	0	0	0	0	0	0	1953.32	1	1	57.259	22.5
DATA	1140	14	35	0	0	A_04_P064967	ENSOCUT00000014225	10703.5	378.352	2.259324e+001	3.695550e+000	67	21	6.043527e+000	0	0	0	0	0	0	21.9164	1	1	65	20.2963
DATA	1141	14	36	0	0	A_04_P036127	ENSOCUT00000000043	10728.9	378.386	4.579208e+000	2.960774e+000	51	21	5.702372e+000	0	0	0	0	0	0	4.441	1	0	57.259	21.7273
DATA	1142	14	37	0	0	A_04_P061122	A_04_P061122	10754.4	378.427	1.179989e+002	1.215719e+001	161	23.5	7.156231e+000	0	0	0	0	0	0	114.415	1	1	57.5363	23.7857
DATA	1143	14	38	0	0	A_04_P069879	ENSOCUT00000008395	10779.6	378.427	2.939493e+002	2.954022e+001	323	21.5	5.592990e+000	0	0	0	0	0	0	284.975	1	1	57.5363	21.8077
DATA	1144	14	39	0	0	A_04_P076972	ENSOCUT00000003372	10805.1	378.386	8.945814e+000	3.060270e+000	52	20.5	5.397800e+000	0	0	0	0	0	0	8.67152	1	0	57.259	20.8929
DATA	1145	14	40	0	0	A_04_P002842	NM_001082010	10830.1	378.352	4.962225e+003	4.962312e+002	4766	22.5	6.142940e+000	0	0	0	0	0	0	4809.61	1	1	47.8731	22.0833
DATA	1146	14	41	0	0	A_04_P012256	CB367801	10855.5	378.265	1.878303e+003	1.878531e+002	1880	21	5.864005e+000	0	0	0	0	0	0	1820.41	1	1	46.5243	21.2857
DATA	1147	14	42	0	0	A_04_P085472	ENSOCUT00000002730	10881.4	378.427	3.586311e+002	3.598236e+001	385	23	5.859465e+000	0	0	0	0	0	0	347.576	1	1	57.5363	22.7778
DATA	1148	14	43	0	0	A_04_P020911	XM_002711697	10906.5	378.646	7.671941e+003	7.671997e+002	7244	23	5.786235e+000	0	0	0	0	0	0	7435.66	1	1	50.1463	23.3636
DATA	1149	14	44	0	0	A_04_P033790	ENSOCUT00000013709	10931.6	378.506	8.067842e+003	8.067895e+002	7800	24	7.060006e+000	0	0	0	0	0	0	7819.33	1	1	52.3208	24.4667
DATA	1150	14	45	0	0	A_04_P012221	DN881550	10957.2	378.608	4.618725e+003	4.618818e+002	4305	24.5	6.523961e+000	0	0	0	0	0	0	4476.63	1	1	49.1849	24.7
DATA	1151	14	46	0	0	A_04_P021972	ENSOCUT00000016532	10982.6	378.64	2.744577e+004	2.744579e+003	26252.5	21	7.729077e+000	0	0	0	0	0	0	26602.1	1	1	48.8603	22.3636
DATA	1152	14	47	0	0	A_04_P011358	DN883139	11007.8	378.492	1.125838e+004	1.125841e+003	11100	22	7.215542e+000	0	0	0	0	0	0	10912.2	1	1	45.4864	22.2759
DATA	1153	14	48	0	0	A_04_P042077	ENSOCUT00000007439	11033.6	378.427	2.842554e+002	2.857583e+001	321	24	6.085912e+000	0	0	0	0	0	0	275.506	1	1	57.5363	23.8529
DATA	1154	14	49	0	0	A_04_P024474	EB375607	11058.9	378.936	7.357222e+003	7.357281e+002	6812	22	6.830986e+000	0	0	0	0	0	0	7130.87	1	1	49.1849	21.9355
DATA	1155	14	50	0	0	A_04_P052533	ENSOCUT00000012427	11084.3	379.222	4.091569e+003	4.091674e+002	3876	22	6.880611e+000	0	0	0	0	0	0	3965.37	1	1	47.2035	22.303
DATA	1156	14	51	0	0	A_04_P012464	R86530	11109.7	378.5	5.759734e+001	6.461283e+000	100.5	22.5	7.288344e+000	0	0	0	0	0	0	55.8031	1	1	57.5363	22.9063
DATA	1157	14	52	0	0	A_04_P085192	A_04_P085192	11135	378.918	2.940217e+000	2.928774e+000	44	23	6.106891e+000	0	0	0	0	0	0	-1.39318	0	0	46.8651	23
DATA	1158	14	53	0	0	A_04_P067599	ENSOCUT00000004816	11160.6	379.029	2.589210e+003	2.589376e+002	2455	21	5.615911e+000	0	0	0	0	0	0	2506.92	1	1	46.1809	20
DATA	1159	14	54	0	0	A_04_P063215	ENSOCUT00000012891	11185.9	379.127	4.225047e+002	4.235205e+001	428	23	6.867212e+000	0	0	0	0	0	0	408.848	1	1	46.8651	22.7632
DATA	1160	14	55	0	0	A_04_P073072	ENSOCUT00000015290	11211.4	379.265	9.151793e+001	9.610528e+000	132	22	6.321244e+000	0	0	0	0	0	0	88.4953	1	1	46.5243	21.3793
DATA	1161	14	56	0	0	A_04_P021944	EB378103	11236.7	379.429	2.322748e+001	3.744052e+000	68	22	4.580425e+000	0	0	0	0	0	0	22.4397	1	1	46.1809	20.8621
DATA	1162	14	57	0	0	A_04_P089838	ENSOCUT00000007396	11262.1	379.167	7.774990e+001	8.312306e+000	120	21	7.165986e+000	0	0	0	0	0	0	75.0209	1	1	48.5334	22
DATA	1163	14	58	0	0	A_04_P003914	ENSOCUT00000008573	11287.3	379.284	8.106619e+002	8.111963e+001	840	20.5	6.466536e+000	0	0	0	0	0	0	781.109	1	1	46.1809	21.3333
DATA	1164	14	59	0	0	A_04_P098099	ENSOCUT00000017225	11312.8	379.093	1.728151e+004	1.728153e+003	15924.5	22	7.353107e+000	0	0	0	0	0	0	16622	1	1	48.2044	21.5455
DATA	1165	14	60	0	0	A_04_P065999	ENSOCUT00000014337	11338.1	378.848	1.759724e+003	1.759973e+002	1705	22	7.852313e+000	0	0	0	0	0	0	1689.02	1	1	50.1463	21.6
DATA	1166	14	61	0	0	A_04_P074162	ENSOCUT00000016234	11363.6	378.573	4.350550e+001	5.263695e+000	92	22	6.305314e+000	0	0	0	0	0	0	41.6538	1	1	65	20.9032
DATA	1167	14	62	0	0	A_04_P016723	NM_001195724	11388.8	379.214	1.397066e+003	1.397382e+002	1347	23.5	8.219417e+000	0	0	0	0	0	0	1334.04	1	1	46.8651	23.6765
DATA	1168	14	63	0	0	A_04_P099569	ENSOCUT00000009479	11414.4	379.324	7.380023e+000	3.070622e+000	55	22	7.173178e+000	0	0	0	0	0	0	7.02409	1	0	47.5395	22.2895
DATA	1169	14	64	0	0	A_04_P063625	A_04_P063625	11439.9	378.614	3.003996e+000	2.992304e+000	44	22	7.181686e+000	0	0	0	0	0	0	-4.36191	0	0	65	22.3125
DATA	1170	14	65	0	0	A_04_P017761	ENSOCUT00000025625	11465.5	378.648	7.649748e+004	7.649748e+003	73449	22	5.339200e+000	0	0	0	0	0	0	72212.5	1	1	57.5363	22.4063
DATA	1171	14	66	0	0	A_04_P058847	ENSOCUT00000004237	11490.9	379.275	2.143861e+001	3.703050e+000	65	27	9.553753e+000	0	0	0	0	0	0	20.1429	1	1	46.1809	27.125
DATA	1172	14	67	0	0	A_04_P045037	ENSOCUT00000006653	11515.8	379.387	3.136819e+000	3.051636e+000	49.5	21	8.949640e+000	0	0	0	0	0	0	2.93158	1	0	44.0646	23.8966
DATA	1173	14	68	0	0	A_04_P025311	ENSOCUT00000024482	11541.3	379.464	7.005922e+002	7.012576e+001	698	23.5	7.901801e+000	0	0	0	0	0	0	650.76	1	1	46.8651	24.35
DATA	1174	14	69	0	0	A_04_P026084	EB373796	11566.9	379.11	3.553961e+002	3.567243e+001	371	23	8.115696e+000	0	0	0	0	0	0	327.831	1	1	50.1463	22.7419
DATA	1175	14	70	0	0	A_04_P006198	DN888165	11592.3	379.246	3.664740e+004	3.664742e+003	33105.5	25	7.269942e+000	0	0	0	0	0	0	33550.9	1	1	45.1352	24.7647
DATA	1176	14	71	0	0	A_04_P078946	ENSOCUT00000005765	11617.5	379	4.444291e+000	3.156261e+000	51.5	17.5	4.659415e+000	0	0	0	0	0	0	4.03475	1	0	54.1152	18.6667
DATA	1177	14	72	0	0	A_04_P069013	ENSOCUT00000010522	11643.4	379.404	6.112948e+001	6.878703e+000	103.5	21	7.870751e+000	0	0	0	0	0	0	54.9809	1	1	57.8122	23.8889
DATA	1178	14	73	0	0	A_04_P040397	XM_002723034	11668.5	379.352	2.806504e+001	4.245933e+000	73	24	2.357633e+001	0	0	1	0	1	0	24.9884	1	1	57.5363	34.48
DATA	1179	14	74	0	0	A_04_P058722	ENSOCUT00000011117	11693.9	379.386	4.436174e+001	5.482741e+000	85	23	6.878887e+000	0	0	0	0	0	0	39.0599	1	1	65	24.6296
DATA	1180	14	75	0	0	A_04_P083102	ENSOCUT00000003682	11719.5	379.352	4.803334e+001	5.806185e+000	88	21	5.476356e+000	0	0	0	0	0	0	41.7748	1	1	57.5363	20.7619
DATA	1181	14	76	0	0	A_04_P087322	ENSOCUT00000009627	11744.3	379.547	8.862168e+002	8.868326e+001	795	20.5	7.246523e+000	0	0	0	0	0	0	760.824	1	1	49.1849	20.9375
DATA	1182	14	77	0	0	A_04_P041038	ENSOCUT00000013711	11769.9	379.163	3.366320e+000	3.361363e+000	49	20	5.473069e+000	0	0	0	0	0	0	1.97845	0	0	50.4627	20.7895
DATA	1183	14	78	0	0	A_04_P030355	DN885106	11795.1	379.373	1.014463e+002	1.070103e+001	130	25	9.892364e+000	0	0	0	0	0	0	84.5039	1	1	49.1849	26.5946
DATA	1184	14	79	0	0	A_04_P031978	ENSOCUT00000002841	11820.9	379.386	1.488597e+002	1.528393e+001	169	26	9.726759e+000	0	0	0	0	0	0	121.873	1	1	57.259	25.2121
DATA	1185	14	80	0	0	A_04_P009736	DN881607	11846.4	379.427	7.171090e+004	7.171091e+003	56864	26	9.313133e+000	0	0	0	0	0	0	57637.7	1	1	57.5363	25.1714
DATA	1186	14	81	66	1	DarkCorner	DarkCorner	11871.6	379.427	3.613541e+000	3.599477e+000	45	25.5	7.838566e+000	0	0	0	0	0	0	-3.38766	0	0	57.5363	24.0357
DATA	1187	14	82	66	1	DarkCorner	DarkCorner	11897.1	379.195	3.691979e+000	3.677610e+000	40.5	22	5.508742e+000	0	0	0	0	0	0	-7.76437	0	0	49.5074	21.7097
DATA	1188	14	83	66	1	DarkCorner	DarkCorner	11922.8	379.383	3.778214e+000	3.763509e+000	37.5	22	5.707849e+000	0	0	0	0	0	0	-9.1398	0	0	51.0895	21.2727
DATA	1189	14	84	66	1	DarkCorner	DarkCorner	11948.3	379.368	3.872698e+000	3.857625e+000	38	21	6.276308e+000	0	0	0	0	0	0	-8.59099	0	0	52.0157	21.2727
DATA	1190	14	85	66	1	DarkCorner	DarkCorner	11973.8	379.631	3.976098e+000	3.960622e+000	39	20	5.973666e+000	0	0	0	0	0	0	-8.69827	0	0	51.7088	20.041
DATA	1191	15	1	66	1	DarkCorner	DarkCorner	9827.48	384.648	3.272309e+000	3.259573e+000	38	20	6.525696e+000	0	0	0	0	0	0	-5.78344	0	0	47.8731	19.5132
DATA	1192	15	2	66	1	DarkCorner	DarkCorner	9852.58	384.573	3.231093e+000	3.218518e+000	37	22	6.733711e+000	0	0	0	0	0	0	-7.36349	0	0	57.5363	21.8333
DATA	1193	15	3	66	1	DarkCorner	DarkCorner	9878.35	385.3	3.192426e+000	3.180000e+000	38	23	5.871967e+000	0	0	0	0	0	0	-7.0544	0	0	49.5074	23
DATA	1194	15	4	66	1	DarkCorner	DarkCorner	9903.5	384.648	3.159103e+000	3.146807e+000	39	19	6.657036e+000	0	0	0	0	0	0	-5.95555	0	0	57.5363	20.129
DATA	1195	15	5	66	1	DarkCorner	DarkCorner	9929.98	385.181	3.126967e+000	3.114797e+000	37	19	7.835306e+000	0	0	0	0	0	0	-7.51944	0	0	50.7771	20.5814
DATA	1196	15	6	0	0	A_04_P075297	ENSOCUT00000011074	9954.26	385.304	1.186723e+002	1.226257e+001	153	20.5	5.671721e+000	0	0	0	0	0	0	108.999	1	1	46.8651	20.2
DATA	1197	15	7	0	0	A_04_P056008	ENSOCUT00000014900	9979.38	385.092	3.188813e+001	4.422608e+000	76	22.5	6.318177e+000	0	0	0	0	0	0	29.5198	1	1	49.1849	21.875
DATA	1198	15	8	0	0	A_04_P054439	ENSOCUT00000010444	10005.4	384.596	8.686241e+000	3.163909e+000	51.5	21.5	8.117032e+000	0	0	0	0	0	0	8.09959	1	0	57.8122	23.9
DATA	1199	15	9	0	0	A_04_P050160	A_04_P050160	10030.3	385.284	7.477460e+002	7.483568e+001	747	26.5	8.125465e+000	0	0	0	0	0	0	701.723	1	1	46.1809	25.9063
DATA	1200	15	10	0	0	A_04_P023191	ENSOCUT00000011194	10055.7	385.127	3.330206e+002	3.343743e+001	352.5	21.5	6.150494e+000	0	0	0	0	0	0	314.308	1	1	47.5395	21.3333
DATA	1201	15	11	0	0	A_04_P033382	ENSOCUT00000000998	10081.5	385.257	1.204883e+002	1.241437e+001	155.5	22	9.034353e+000	0	0	0	0	0	0	114.305	1	1	47.2035	22.6333
DATA	1202	15	12	0	0	A_04_P002857	NM_001082721	10106.3	385.225	4.178878e+002	4.189471e+001	428	24	8.771174e+000	0	0	0	0	0	0	398.168	1	1	49.8279	24.1724
DATA	1203	15	13	0	0	A_04_P050378	ENSOCUT00000014325	10131.8	385.026	8.513118e+002	8.518282e+001	853	21	9.510896e+000	0	0	0	0	0	0	814.287	1	1	49.1849	23.3143
DATA	1204	15	14	0	0	A_04_P059266	ENSOCUT00000010620	10157.5	385	5.504441e+000	3.006575e+000	50	22	7.546824e+000	0	0	0	0	0	0	5.28302	1	0	54.1152	22.7273
DATA	1205	15	15	0	0	A_04_P030097	DN882386	10182.9	385.065	1.081039e+001	3.139184e+000	52	22.5	9.692418e+000	0	0	0	0	0	0	10.4058	1	0	54.4085	25.2353
DATA	1206	15	16	0	0	A_04_P098837	ENSOCUT00000006091	10207.9	385.232	1.328518e+003	1.328843e+002	1318.5	24.5	9.006682e+000	0	0	0	0	0	0	1281.94	1	1	46.5243	24.9706
DATA	1207	15	17	0	0	A_04_P085417	ENSOCUT00000013797	10233.5	385.352	9.905211e+002	9.909554e+001	1021	26	1.766717e+001	0	0	0	0	1	0	957.806	1	1	57.5363	32.25
DATA	1208	15	18	0	0	A_04_P002788	NM_001082384	10259.1	385.386	6.851000e+002	6.857257e+001	705	25	1.130783e+001	0	0	0	0	0	0	663.621	1	1	57.259	26.0625
DATA	1209	15	19	0	0	A_04_P029118	ENSOCUT00000012373	10284.1	385.4	1.991107e+003	1.991321e+002	1933	23	7.538988e+000	0	0	0	0	0	0	1931.34	1	1	49.1849	23.3243
DATA	1210	15	20	0	0	A_04_P041719	A_04_P041719	10309.9	385.481	4.177576e+003	4.177678e+002	4041	22	5.543902e+000	0	0	0	0	0	0	4056.79	1	1	49.5074	22.1212
DATA	1211	15	21	0	0	A_04_P025258	ENSOCUT00000011398	10335.1	385.527	7.065931e+003	7.065991e+002	6847	22	4.786115e+000	0	0	0	0	0	0	6867.45	1	1	54.4085	22.3
DATA	1212	15	22	0	0	A_04_P060653	ENSOCUT00000013225	10360.6	385.427	1.612728e+001	3.333184e+000	60	23	7.529123e+000	0	0	0	0	0	0	15.6839	1	1	57.5363	23.9189
DATA	1213	15	23	0	0	A_04_P070047	ENSOCUT00000008032	10386	385.455	3.694151e+001	4.706227e+000	81	21	5.141200e+000	0	0	0	0	0	0	35.9415	1	1	65	21.7429
DATA	1214	15	24	0	0	A_04_P094903	ENSOCUT00000000575	10411.3	385.567	8.954831e+003	8.954878e+002	8519	22	4.966780e+000	0	0	0	0	0	0	8714.85	1	1	53.2255	21.5143
DATA	1215	15	25	0	1	ETG05_36762	ETG05_36762	10436.9	385.7	2.563238e+001	3.881360e+000	69	22	7.317354e+000	0	0	0	0	0	0	24.9489	1	1	47.2035	21.8235
DATA	1216	15	26	0	0	A_04_P031523	A_04_P031523	10462.4	385.427	2.926080e+000	2.914692e+000	40.5	19	6.389676e+000	0	0	0	0	0	0	-2.32619	0	0	65	19.1935
DATA	1217	15	27	0	0	A_04_P054099	ENSOCUT00000017481	10487.3	385.605	4.648113e+003	4.648204e+002	4429	23.5	5.975420e+000	0	0	0	0	0	0	4523.68	1	1	49.5074	23.1875
DATA	1218	15	28	0	0	A_04_P084061	ENSOCUT00000002372	10513	385.727	2.770222e+003	2.770375e+002	2705	23	6.404446e+000	0	0	0	0	0	0	2695.63	1	1	49.1849	23.2059
DATA	1219	15	29	0	0	A_04_P016229	ENSOCUT00000001747	10538.5	385.5	1.364845e+001	3.219719e+000	60	22	7.939524e+000	0	0	0	0	0	0	13.2775	1	0	57.5363	22.2703
DATA	1220	15	30	0	0	A_04_P095047	XM_002714238	10563.8	385.537	2.928298e+000	2.916901e+000	41	21	5.841337e+000	0	0	0	0	0	0	-4.28385	0	0	46.8651	21.3939
DATA	1221	15	31	0	0	A_04_P014856	AY171906	10589.3	386.029	2.982162e+003	2.982305e+002	3011.5	22	5.437630e+000	0	0	0	0	0	0	2899.67	1	1	46.1809	20.8667
DATA	1222	15	32	0	0	A_04_P050697	ENSOCUT00000003512	10614.5	385.67	3.876853e+003	3.876963e+002	3674.5	21	6.370634e+000	0	0	0	0	0	0	3768.27	1	1	52.9257	21.3043
DATA	1223	15	33	0	0	A_04_P008422	A_04_P008422	10640.1	385.5	1.259828e+001	3.179798e+000	57	22	6.640162e+000	0	0	0	0	0	0	12.2413	1	0	56.9804	22.5526
DATA	1224	15	34	0	0	A_04_P015865	AY175475	10665.5	385.408	1.596606e+001	3.328417e+000	61	23.5	5.056834e+000	0	0	0	0	0	0	15.5089	1	1	49.8279	23.0938
DATA	1225	15	35	0	0	A_04_P032667	NM_001256300	10690.7	385.5	1.799139e+001	3.430826e+000	63	22	7.000000e+000	0	0	0	0	0	0	17.4717	1	1	57.5363	21
DATA	1226	15	36	0	0	A_04_P089253	ENSOCUT00000011066	10716	385.827	5.628104e+002	5.635684e+001	604.5	21	7.403291e+000	0	0	0	0	0	0	546.442	1	1	47.8731	21.6061
DATA	1227	15	37	0	0	A_04_P051279	ENSOCUT00000006067	10741.6	385.662	4.000375e+001	4.954217e+000	83	20.5	5.948634e+000	0	0	0	0	0	0	38.8309	1	1	48.5334	20.8571
DATA	1228	15	38	0	0	A_04_P050772	ENSOCUT00000016989	10767	385.545	3.119826e+001	4.275272e+000	73	22	9.240630e+000	0	0	0	0	0	0	30.2776	1	1	55.8519	22.5484
DATA	1229	15	39	0	0	A_04_P035927	A_04_P035927	10792.2	385.176	2.935109e+000	2.923685e+000	45	20	6.797257e+000	0	0	0	0	0	0	-0.681147	0	0	48.2044	21.2703
DATA	1230	15	40	0	0	A_04_P016879	EB385080	10817.2	385.639	7.836036e+002	7.841489e+001	805	23	7.021336e+000	0	0	0	0	0	0	760.303	1	1	47.8731	22.6286
DATA	1231	15	41	0	0	A_04_P076947	A_04_P076947	10843.4	385.573	3.624762e+000	2.946418e+000	49.5	22	6.321943e+000	0	0	0	0	0	0	3.5167	1	0	57.5363	22.2432
DATA	1232	15	42	0	0	A_04_P084827	ENSOCUT00000000098	10868.6	385.573	2.752458e+001	4.015793e+000	72	22	5.962162e+000	0	0	0	0	0	0	26.7031	1	1	57.5363	21.4688
DATA	1233	15	43	0	0	A_04_P069919	ENSOCUT00000009612	10894	385.545	4.338817e+001	5.232214e+000	87	23.5	6.829011e+000	0	0	0	0	0	0	42.0928	1	1	55.8519	23.6538
DATA	1234	15	44	0	0	A_04_P067352	ENSOCUT00000002684	10919.3	386.236	4.567472e+003	4.567566e+002	4439	24	4.536886e+000	0	0	0	0	0	0	4431.62	1	1	47.5395	23.6
DATA	1235	15	45	0	0	A_04_P063563	ENSOCUT00000007941	10944.6	385.573	6.567008e+001	7.188561e+000	109	25	6.994451e+000	0	0	0	0	0	0	63.7129	1	1	57.5363	25.7879
DATA	1236	15	46	0	0	A_04_P057482	A_04_P057482	10970.2	386.279	2.374917e+003	2.375097e+002	2321.5	24	5.732074e+000	0	0	0	0	0	0	2304.46	1	1	46.8651	24.24
DATA	1237	15	47	0	0	A_04_P058094	ENSOCUT00000012575	10995.5	385.648	7.810823e+002	7.816293e+001	774	21	6.369919e+000	0	0	0	0	0	0	757.862	1	1	57.5363	21.1
DATA	1238	15	48	0	0	A_04_P035192	A_04_P035192	11020.9	385.614	9.819859e+001	1.024588e+001	141	21.5	7.380480e+000	0	0	0	0	0	0	95.2798	1	1	57.259	22.2059
DATA	1239	15	49	0	0	A_04_P074472	ENSOCUT00000012593	11046.5	385.648	8.139797e+001	8.648991e+000	126	24	6.495820e+000	0	0	0	0	0	0	78.977	1	1	65	23.5897
DATA	1240	15	50	0	0	A_04_P081858	XM_002713636	11071.5	385.648	7.236007e+001	7.804474e+000	116	23	6.805185e+000	0	0	0	0	0	0	70.2027	1	1	65	22.8148
DATA	1241	15	51	0	0	A_04_P085894	ENSOCUT00000014446	11097.4	385.596	2.935922e+000	2.937145e+000	49.5	20	6.466290e+000	0	0	0	0	0	0	2.64143	0	0	57.8122	21.2903
DATA	1242	15	52	0	0	A_04_P010552	DN884561	11122.5	386	6.060714e+001	6.729621e+000	100	24	6.920283e+000	0	0	0	0	0	0	58.7812	1	1	54.1152	23.0968
DATA	1243	15	53	0	0	A_04_P006546	A_04_P006546	11147.9	386.041	5.444793e+002	5.452649e+001	563.5	21	5.245377e+000	0	0	0	0	0	0	527.898	1	1	47.2035	20.7742
DATA	1244	15	54	0	0	A_04_P069014	XM_002713859	11172.9	385.931	5.777795e+001	6.477082e+000	101	23	8.405480e+000	0	0	0	0	0	0	55.991	1	1	46.8651	23.6286
DATA	1245	15	55	0	0	A_04_P058743	ENSOCUT00000016912	11198.4	386.122	9.121998e+002	9.126700e+001	899.5	22	4.755810e+000	0	0	0	0	0	0	883.453	1	1	48.5334	21.1071
DATA	1246	15	56	0	0	A_04_P089735	ENSOCUT00000001072	11224.1	386.386	2.942919e+000	2.931465e+000	46	23	7.223047e+000	0	0	0	0	0	0	-0.893768	0	0	57.259	23.3793
DATA	1247	15	57	0	0	A_04_P075732	ENSOCUT00000001321	11249	386.356	3.113598e+003	3.113736e+002	2903	22	6.025791e+000	0	0	0	0	0	0	3010.06	1	1	49.1849	20.4118
DATA	1248	15	58	0	0	A_04_P038087	A_04_P038087	11274.9	386.386	5.562845e+000	2.990448e+000	54.5	21	7.395228e+000	0	0	0	0	0	0	5.37089	1	0	57.259	22.4242
DATA	1249	15	59	0	0	A_04_P032154	EB376634	11300.4	386.427	2.874091e+001	4.113462e+000	75.5	20.5	5.738936e+000	0	0	0	0	0	0	27.7061	1	1	65	20.1538
DATA	1250	15	60	0	0	A_04_P091863	ENSOCUT00000007037	11325.6	386.427	2.959766e+000	2.950771e+000	50	21	6.458148e+000	0	0	0	0	0	0	1.17419	0	0	57.5363	20.8214
DATA	1251	15	61	0	0	A_04_P066421	ENSOCUT00000000723	11351.1	386.386	9.346185e+001	9.802144e+000	135	25	7.469827e+000	0	0	0	0	0	0	89.7314	1	1	57.259	22.7143
DATA	1252	15	62	0	0	A_04_P054206	ENSOCUT00000012412	11376.5	386.352	4.880852e+000	3.002410e+000	52	21	6.480741e+000	0	0	0	0	0	0	4.6739	1	0	57.5363	20.75
DATA	1253	15	63	0	0	A_04_P024251	A_04_P024251	11401.6	386.734	2.982649e+000	2.972262e+000	49	24	8.896845e+000	0	0	0	0	0	0	0.813449	0	0	50.7771	23
DATA	1254	15	64	0	0	A_04_P087074	ENSOCUT00000009644	11427.2	386.392	3.201207e+002	3.215063e+001	341	24	6.771353e+000	0	0	0	0	0	0	304.579	1	1	49.1849	23.2683
DATA	1255	15	65	0	0	A_04_P060381	ENSOCUT00000001776	11452.6	386.427	2.834595e+002	2.850357e+001	294	22	6.730620e+000	0	0	0	0	0	0	268.635	1	1	57.5363	22.8235
DATA	1256	15	66	0	0	A_04_P061359	ENSOCUT00000001624	11478	386.455	3.018667e+000	3.017246e+000	48	23	8.585028e+000	0	0	0	0	0	0	2.35325	0	0	55.8519	25.2703
DATA	1257	15	67	0	0	A_04_P008856	DN887460	11503.4	386.427	6.649707e+000	3.094588e+000	54	27.5	1.060573e+001	0	0	0	0	0	0	6.24171	1	0	65	26.8077
DATA	1258	15	68	0	0	A_04_P032473	EB381758	11528.7	386.5	3.774534e+002	3.786752e+001	394.5	26.5	8.313356e+000	0	0	0	0	0	0	352.29	1	1	57.5363	25.2813
DATA	1259	15	69	0	0	A_04_P004643	NM_001082728	11554.4	386.761	1.152322e+002	1.192236e+001	153	22.5	8.671189e+000	0	0	0	0	0	0	106.861	1	1	47.5395	23.6875
DATA	1260	15	70	0	0	A_04_P065272	ENSOCUT00000007543	11579.6	386.427	2.645122e+002	2.663006e+001	286	23	7.273945e+000	0	0	0	0	0	0	243.543	1	1	57.5363	23.1563
DATA	1261	15	71	0	0	A_04_P087438	ENSOCUT00000016398	11605.1	386.5	3.117850e+000	3.105715e+000	43	22	6.823394e+000	0	0	0	0	0	0	-5.05163	0	0	56.9804	22.9394
DATA	1262	15	72	0	0	A_04_P091259	ENSOCUT00000006671	11630.1	386.603	7.931564e+003	7.931626e+002	6994.5	20	5.335345e+000	0	0	0	0	0	0	7182.99	1	1	49.8279	20.8182
DATA	1263	15	73	0	0	A_04_P098588	ENSOCUT00000003637	11655.7	386.5	4.711974e+002	4.722580e+001	468	36.5	3.129963e+001	0	0	1	0	1	0	422.584	1	1	57.5363	44.5
DATA	1264	15	74	0	0	A_04_P056647	XM_002711475	11681	386.595	2.613910e+003	2.614105e+002	2309.5	22	3.513690e+000	0	0	0	0	0	0	2319.63	1	1	49.8279	21.5417
DATA	1265	15	75	0	0	A_04_P062497	ENSOCUT00000016049	11706.5	386.882	4.846790e+001	5.826713e+000	89	22	5.683309e+000	0	0	0	0	0	0	42.5151	1	1	49.8279	23
DATA	1266	15	76	0	0	A_04_P010478	XR_085086	11731.7	386.62	1.107853e+004	1.107858e+003	9403	22	5.966971e+000	0	0	0	0	0	0	9595.62	1	1	50.7771	21.1739
DATA	1267	15	77	0	0	A_04_P026871	EB372887	11757.1	386.759	7.920217e+002	7.927175e+001	722.5	21	6.261086e+000	0	0	0	0	0	0	676.654	1	1	53.2255	21.5135
DATA	1268	15	78	0	0	A_04_P099057	A_04_P099057	11782.6	386.974	3.897262e+001	5.152797e+000	80	21.5	4.563066e+000	0	0	0	0	0	0	32.7988	1	1	49.1849	21.7813
DATA	1269	15	79	0	0	A_04_P095277	ENSOCUT00000016223	11808.4	386.573	3.440878e+000	3.427486e+000	42	25	7.537917e+000	0	0	0	0	0	0	-5.80272	0	0	57.5363	25.0345
DATA	1270	15	80	0	0	A_04_P088989	ENSOCUT00000010543	11833.6	386.573	3.968417e+003	3.968570e+002	3151	24	8.976552e+000	0	0	0	0	0	0	3227.76	1	1	57.5363	23.6129
DATA	1271	15	81	0	0	A_04_P006682	EB375941	11859	386.545	1.235856e+001	3.763526e+000	56	24.5	7.739981e+000	0	0	0	0	0	0	9.86252	1	0	55.8519	23.8235
DATA	1272	15	82	66	1	DarkCorner	DarkCorner	11884.4	386.573	3.642547e+000	3.628370e+000	39	20	5.846139e+000	0	0	0	0	0	0	-7.21343	0	0	65	21.0345
DATA	1273	15	83	66	1	DarkCorner	DarkCorner	11909.8	386.943	3.722946e+000	3.708456e+000	38	21	7.237696e+000	0	0	0	0	0	0	-7.28951	0	0	46.8651	21.7931
DATA	1274	15	84	66	1	DarkCorner	DarkCorner	11935.1	386.926	3.811719e+000	3.796884e+000	39	22	6.347142e+000	0	0	0	0	0	0	-8.17575	0	0	50.7771	21.3
DATA	1275	15	85	66	1	DarkCorner	DarkCorner	11960.4	387.25	3.908523e+000	3.893311e+000	37	21	6.056489e+000	0	0	0	0	0	0	-9.52416	0	0	48.8603	20.4419
DATA	1276	16	1	66	1	DarkCorner	DarkCorner	9840.21	391.957	3.246749e+000	3.234112e+000	40	22	6.335368e+000	0	0	0	0	0	0	-3.58886	0	0	46.8651	20.6591
DATA	1277	16	2	66	1	DarkCorner	DarkCorner	9865.1	392.179	3.207800e+000	3.195315e+000	38.5	22	5.817245e+000	0	0	0	0	0	0	-4.41598	0	0	46.1809	21.4286
DATA	1278	16	3	66	1	DarkCorner	DarkCorner	9890.69	392.135	3.171769e+000	3.159424e+000	38	23	7.304688e+000	0	0	0	0	0	0	-5.84773	0	0	40.2912	22.6071
DATA	1279	16	4	66	1	DarkCorner	DarkCorner	9915.81	391.972	3.139967e+000	3.127746e+000	38	18	7.116652e+000	0	0	0	0	0	0	-6.27347	0	0	46.8651	19.8605
DATA	1280	16	5	0	0	A_04_P093622	A_04_P093622	9941.67	392.147	1.537591e+001	3.458820e+000	60	21	9.136715e+000	0	0	0	0	0	0	14.0786	1	0	48.8603	22.2903
DATA	1281	16	6	0	0	A_04_P034017	ENSOCUT00000013871	9967	392.319	1.314140e+001	3.341644e+000	55	22	6.617111e+000	0	0	0	0	0	0	12.134	1	0	58.0869	22.8846
DATA	1282	16	7	0	0	A_04_P048126	ENSOCUT00000009868	9992.31	392.479	2.685501e+003	2.685674e+002	2523	21	5.997247e+000	0	0	0	0	0	0	2498.42	1	1	48.5334	21.7568
DATA	1283	16	8	0	0	A_04_P010185	DN885348	10017.4	392.395	1.248220e+003	1.248587e+002	1208	23	6.728771e+000	0	0	0	0	0	0	1169.05	1	1	49.5074	22.7407
DATA	1284	16	9	0	0	A_04_P035707	ENSOCUT00000025740	10043	392.634	3.022239e+000	3.010476e+000	42	23	6.871561e+000	0	0	0	0	0	0	-2.30933	0	0	47.8731	22.3947
DATA	1285	16	10	0	0	A_04_P075608	ENSOCUT00000014333	10068.8	392.933	3.005703e+000	2.994635e+000	44.5	20.5	6.911524e+000	0	0	0	0	0	0	0.581746	0	0	48.8603	21.5588
DATA	1286	16	11	0	0	A_04_P022714	XR_085537	10093.8	392.667	8.809253e+002	8.814293e+001	875	27.5	1.256281e+001	0	0	0	0	1	0	838.552	1	1	49.1849	29.75
DATA	1287	16	12	0	0	A_04_P035655	ENSOCUT00000013603	10119.3	392.593	8.436881e+003	8.436933e+002	7832	20.5	8.117289e+000	0	0	0	0	0	0	8064.53	1	1	51.0895	22.4412
DATA	1288	16	13	0	0	A_04_P073649	ENSOCUT00000014881	10144.8	392.619	3.977642e+004	3.977643e+003	39194	21	9.633813e+000	0	0	0	0	0	0	38159.3	1	1	44.7812	22.8966
DATA	1289	16	14	0	0	A_04_P047959	ENSOCUT00000010555	10170.3	392.538	2.591774e+002	2.608485e+001	295	23	7.614644e+000	0	0	0	0	0	0	249.418	1	1	50.1463	23.871
DATA	1290	16	15	0	0	A_04_P025263	EB374694	10195.6	392.427	8.750804e+001	9.231511e+000	127	22	8.092308e+000	0	0	0	0	0	0	84.4351	1	1	57.5363	23.8214
DATA	1291	16	16	0	0	A_04_P003236	NM_001082022	10221	392.455	2.944937e+000	2.938258e+000	48	25.5	7.401771e+000	0	0	0	0	0	0	1.6206	0	0	55.8519	25.2
DATA	1292	16	17	0	0	A_04_P026924	EB372846	10246.4	392.427	2.939423e+000	2.928970e+000	47.5	24.5	1.382429e+001	0	0	0	0	0	0	0.736915	0	0	57.5363	27
DATA	1293	16	18	0	0	A_04_P071794	ENSOCUT00000002338	10271.6	392.427	4.215328e+000	2.953753e+000	50	22	5.662209e+000	0	0	0	0	0	0	4.09038	1	0	57.5363	21.1818
DATA	1294	16	19	0	0	A_04_P014919	AY175490	10297.3	392.5	2.931237e+000	2.924192e+000	47	21	6.325230e+000	0	0	0	0	0	0	1.55154	0	0	65	21.7895
DATA	1295	16	20	0	0	A_04_P081647	ENSOCUT00000016721	10322.5	392.5	6.729368e+001	7.334406e+000	109	22	4.846651e+000	0	0	0	0	0	0	65.444	1	1	57.5363	21.5185
DATA	1296	16	21	0	0	A_04_P011945	DN881991	10347.9	392.5	2.171328e+001	3.634755e+000	65.5	24	7.680927e+000	0	0	0	0	0	0	21.1318	1	1	56.9804	24.6571
DATA	1297	16	22	0	0	A_04_P062697	NM_001171338	10373.3	393.182	5.339193e+000	2.961662e+000	48.5	23	7.284470e+000	0	0	0	0	0	0	5.1994	1	0	45.835	23.0313
DATA	1298	16	23	0	0	A_04_P049619	ENSOCUT00000000519	10398.5	392.636	1.276529e+004	1.276533e+003	12450	22	4.546061e+000	0	0	0	0	0	0	12434.2	1	1	49.8279	23
DATA	1299	16	24	0	0	A_04_P048437	ENSOCUT00000014974	10424.3	392.5	3.885288e+001	4.855379e+000	83	22	6.141469e+000	0	0	0	0	0	0	37.8515	1	1	57.5363	21.6
DATA	1300	16	25	0	0	A_04_P086973	ENSOCUT00000007643	10449.8	392.845	4.702437e+002	4.711443e+001	487	21	7.058200e+000	0	0	0	0	0	0	458.168	1	1	51.0895	21.5455
DATA	1301	16	26	0	0	A_04_P020157	EB372747	10474.9	392.986	4.214597e+003	4.214697e+002	4263	22	6.451601e+000	0	0	0	0	0	0	4106.21	1	1	47.2035	22.1379
DATA	1302	16	27	0	1	RC7	RC7	10500.4	392.573	2.923709e+000	2.912329e+000	37	23	5.469613e+000	0	0	0	0	0	0	-7.4707	0	0	65	23.6667
DATA	1303	16	28	0	0	A_04_P025129	EB374822	10525.5	393	1.295606e+004	1.295610e+003	12574	22.5	4.958558e+000	0	0	0	0	0	0	12618.5	1	1	47.2035	23.0714
DATA	1304	16	29	0	0	A_04_P041389	A_04_P041389	10550.9	392.949	6.725385e+000	2.990146e+000	50	21.5	4.851539e+000	0	0	0	0	0	0	6.54841	1	0	49.5074	21.0882
DATA	1305	16	30	0	0	A_04_P006606	DN889819	10576.5	392.5	2.925948e+000	2.914560e+000	44	20	3.799920e+000	0	0	0	0	0	0	-1.47054	0	0	57.5363	20.2424
DATA	1306	16	31	0	0	A_04_P030208	DN883515	10601.9	392.5	5.915836e+001	6.595224e+000	99.5	21.5	5.636154e+000	0	0	0	0	0	0	57.5636	1	1	65	21.6364
DATA	1307	16	32	0	0	A_04_P088277	ENSOCUT00000017633	10626.8	393.093	9.074562e+002	9.079246e+001	914	21	6.747839e+000	0	0	0	0	0	0	882.796	1	1	48.2044	22
DATA	1308	16	33	0	0	A_04_P046064	XR_085100	10652.6	393.347	3.099605e+003	3.099742e+002	3066.5	24	3.311422e+000	0	0	0	0	0	0	3014.54	1	1	47.5395	24
DATA	1309	16	34	0	0	A_04_P096022	ENSOCUT00000017808	10678.1	393.4	4.572419e+001	5.424038e+000	90	23.5	4.751858e+000	0	0	0	0	0	0	44.4568	1	1	46.5243	22.1389
DATA	1310	16	35	0	0	A_04_P069218	ENSOCUT00000000426	10703.5	392.648	2.930201e+000	2.918797e+000	44	19.5	5.673581e+000	0	0	0	0	0	0	-1.55724	0	0	57.5363	20.4375
DATA	1311	16	36	0	0	A_04_P009356	A_04_P009356	10728.9	392.614	1.734032e+001	3.395627e+000	63	20	6.022832e+000	0	0	0	0	0	0	16.8496	1	1	57.259	20.7059
DATA	1312	16	37	0	0	A_04_P033866	A_04_P033866	10754.5	393.344	3.208553e+001	4.338194e+000	77	23	5.315786e+000	0	0	0	0	0	0	31.1743	1	1	44.7812	22.8485
DATA	1313	16	38	0	0	A_04_P056363	A_04_P056363	10779.6	392.976	1.916437e+003	1.916659e+002	1909	20	7.920293e+000	0	0	0	0	0	0	1861.63	1	1	50.7771	20.6
DATA	1314	16	39	0	0	A_04_P100811	ENSOCUT00000002076	10805.3	393.273	8.585735e+002	8.590701e+001	878	20	7.979249e+000	0	0	0	0	0	0	833.952	1	1	45.1352	22.5476
DATA	1315	16	40	1028	1	(+)E1A_r60_a135	E1A_r60_a135	10830.5	392.648	2.932516e+000	2.921102e+000	41	22	5.914018e+000	0	0	0	0	0	0	-6.34116	0	0	57.5363	21.7805
DATA	1316	16	41	0	0	A_04_P011933	DN882011	10855.7	393.382	3.652848e+001	4.677089e+000	82	20	6.814715e+000	0	0	0	0	0	0	35.4771	1	1	46.1809	20.9714
DATA	1317	16	42	0	0	A_04_P027677	ENSOCUT00000030944	10881.5	393	1.251374e+005	1.251374e+004	122816	22	7.401250e+000	0	0	0	0	0	0	121528	1	1	54.1152	22.6129
DATA	1318	16	43	0	0	A_04_P089628	A_04_P089628	10906.6	393.307	2.029744e+002	2.050654e+001	238	23	7.313318e+000	0	0	0	0	0	0	197.131	1	1	47.8731	23.7308
DATA	1319	16	44	0	0	A_04_P013262	AF014682	10932	393	1.062594e+002	1.102010e+001	151	25	7.324934e+000	0	0	0	0	0	0	103.2	1	1	54.9904	24.8919
DATA	1320	16	45	0	0	A_04_P011133	ENSOCUT00000004208	10957.3	393.449	8.599732e+003	8.599782e+002	8413	25	5.825590e+000	0	0	0	0	0	0	8353.03	1	1	50.1463	25
DATA	1321	16	46	0	0	A_04_P012486	ENSOCUT00000007872	10982.6	393.404	2.387748e+001	3.772375e+000	71	21	2.838889e+000	0	0	0	0	0	0	23.1935	1	1	57.8122	20.8261
DATA	1322	16	47	0	0	A_04_P069340	A_04_P069340	11008.4	393.387	5.890749e+000	2.979243e+000	53	21	7.318332e+000	0	0	0	0	0	0	5.7222	1	0	48.8603	20.8286
DATA	1323	16	48	0	0	A_04_P044387	ENSOCUT00000007106	11033.2	393.28	4.834688e+003	4.834776e+002	4829	22	6.750229e+000	0	0	0	0	0	0	4696.33	1	1	49.1849	22.0323
DATA	1324	16	49	0	0	A_04_P042727	ENSOCUT00000004386	11059.1	393.386	3.101876e+000	2.936909e+000	51	24	6.604290e+000	0	0	0	0	0	0	3.01306	1	0	57.259	23.2895
DATA	1325	16	50	0	0	A_04_P099734	ENSOCUT00000012562	11084.1	393.577	9.713064e+001	1.014267e+001	137	22	7.228860e+000	0	0	0	0	0	0	94.3441	1	1	50.1463	21.7778
DATA	1326	16	51	0	0	A_04_P008455	DN887873	11109.6	393.427	1.114372e+001	3.126539e+000	56.5	19.5	7.740326e+000	0	0	0	0	0	0	10.822	1	0	57.5363	21.1333
DATA	1327	16	52	0	0	A_04_P055922	ENSOCUT00000013342	11134.7	393.338	1.363140e+004	1.363143e+003	13205.5	23	6.332339e+000	0	0	0	0	0	0	13234.2	1	1	48.5334	22.7931
DATA	1328	16	53	0	0	A_04_P012372	DN886994	11160.3	393.727	7.476711e+003	7.476768e+002	6958	22	6.222604e+000	0	0	0	0	0	0	7256.51	1	1	49.8279	22.5185
DATA	1329	16	54	0	0	A_04_P000006	NM_001082390	11186	393.455	1.591581e+002	1.618229e+001	195	21	6.473287e+000	0	0	0	0	0	0	154.381	1	1	55.8519	21.4
DATA	1330	16	55	0	0	A_04_P020531	EB379566	11211.4	393.733	2.007713e+002	2.028930e+001	242	21.5	5.316095e+000	0	0	0	0	0	0	194.618	1	1	49.1849	21.5
DATA	1331	16	56	0	0	A_04_P057287	ENSOCUT00000011750	11236.5	393.59	2.287353e+002	2.306033e+001	260	23	5.716283e+000	0	0	0	0	0	0	221.524	1	1	49.8279	22.3043
DATA	1332	16	57	0	0	A_04_P091652	ENSOCUT00000015718	11262	393.541	2.577366e+003	2.577533e+002	2518.5	20	5.763396e+000	0	0	0	0	0	0	2493.29	1	1	48.5334	20.5938
DATA	1333	16	58	0	0	A_04_P051898	ENSOCUT00000006128	11287.8	393.565	2.948106e+000	2.936631e+000	44	20	7.626707e+000	0	0	0	0	0	0	-2.73175	0	0	51.7088	20.4
DATA	1334	16	59	0	0	A_04_P090542	ENSOCUT00000016530	11312.6	393.731	8.716838e+001	9.199715e+000	133	19.5	5.565183e+000	0	0	0	0	0	0	84.0721	1	1	50.1463	19.8333
DATA	1335	16	60	0	0	A_04_P089818	ENSOCUT00000015420	11338.4	393.427	2.958982e+000	2.947466e+000	45	24	7.764771e+000	0	0	0	0	0	0	-2.94372	0	0	65	22.6667
DATA	1336	16	61	0	0	A_04_P077080	ENSOCUT00000006593	11363.9	393.607	6.535307e+003	6.535374e+002	6268	24	6.600333e+000	0	0	0	0	0	0	6275.44	1	1	52.9257	21.7576
DATA	1337	16	62	0	0	A_04_P078692	A_04_P078692	11389.3	393.5	4.351893e+001	5.264573e+000	89	23	7.040173e+000	0	0	0	0	0	0	41.6725	1	1	57.5363	23.2759
DATA	1338	16	63	0	0	A_04_P070362	ENSOCUT00000008176	11414.5	393.28	1.090755e+001	3.165914e+000	58	25	8.180746e+000	0	0	0	0	0	0	10.4113	1	0	49.1849	24.0357
DATA	1339	16	64	0	0	A_04_P102412	ENSOCUT00000004438	11439.9	393.7	5.118030e+001	5.923746e+000	97	23.5	7.039768e+000	0	0	0	0	0	0	48.6778	1	1	50.1463	23.325
DATA	1340	16	65	0	0	A_04_P043957	ENSOCUT00000007515	11465.3	394.261	1.251691e+001	3.245892e+000	59	23	5.970948e+000	0	0	0	0	0	0	11.8566	1	0	46.8651	21.6563
DATA	1341	16	66	0	0	A_04_P059773	ENSOCUT00000003994	11490.5	394	1.215288e+002	1.251989e+001	158	26	7.097665e+000	0	0	0	0	0	0	114.571	1	1	48.5334	26.3448
DATA	1342	16	67	0	0	A_04_P077077	ENSOCUT00000006593	11515.7	393.861	4.804845e+004	4.804846e+003	46565	24	9.689407e+000	0	0	0	0	0	0	45056.7	1	1	47.8731	24.2692
DATA	1343	16	68	0	0	A_04_P015781	AY171886	11541.5	393.5	3.055921e+000	3.044397e+000	46	23	7.534768e+000	0	0	0	0	0	0	0.442427	0	0	57.5363	24.0909
DATA	1344	16	69	0	0	A_04_P040891	A_04_P040891	11566.6	393.787	7.264656e+003	7.264721e+002	6658.5	22.5	6.943119e+000	0	0	0	0	0	0	6725.93	1	1	49.1849	23
DATA	1345	16	70	0	0	A_04_P060090	ENSOCUT00000002672	11592.4	394.111	3.099211e+000	3.101801e+000	50	23	6.483021e+000	0	0	0	0	0	0	2.76729	0	0	48.2044	23.6207
DATA	1346	16	71	0	0	A_04_P072937	ENSOCUT00000008229	11617.6	394.113	4.180452e+002	4.192024e+001	428	20.5	4.486311e+000	0	0	0	0	0	0	381.003	1	1	47.5395	21.1429
DATA	1347	16	72	0	0	A_04_P039492	ENSOCUT00000017167	11643.4	393.573	4.442001e+000	3.173450e+000	50.5	21	7.215542e+000	0	0	0	0	0	0	4.01035	1	0	57.5363	23.7241
DATA	1348	16	73	0	0	A_04_P095916	A_04_P095916	11668.5	393.648	3.185974e+000	3.173574e+000	41	22	1.098341e+001	0	0	0	0	0	0	-5.12264	0	0	57.5363	26.3462
DATA	1349	16	74	0	0	A_04_P033609	A_04_P033609	11693.9	393.614	8.364673e+000	3.316119e+000	56	22	4.417219e+000	0	0	0	0	0	0	7.3949	1	0	65	22.6129
DATA	1350	16	75	0	0	A_04_P029292	EB379851	11719.4	393.573	1.574871e+002	1.608018e+001	177	22	4.940356e+000	0	0	0	0	0	0	137.547	1	1	65	22.0435
DATA	1351	16	76	0	0	A_04_P066603	ENSOCUT00000003834	11744.6	393.573	3.303700e+000	3.298446e+000	46	22	5.949968e+000	0	0	0	0	0	0	1.92964	0	0	57.5363	21.9286
DATA	1352	16	77	0	0	A_04_P073549	ENSOCUT00000017681	11769.9	394.437	2.896092e+002	2.915257e+001	297	21	5.107878e+000	0	0	0	0	0	0	246.181	1	1	46.8651	20.7436
DATA	1353	16	78	0	0	A_04_P008857	DN887460	11795.3	394.159	3.403267e+000	3.390021e+000	47	21.5	6.509851e+000	0	0	0	0	0	0	-0.548716	0	0	46.8651	22.9667
DATA	1354	16	79	0	0	A_04_P090502	A_04_P090502	11820.4	394.232	5.007569e+003	5.007688e+002	4231	25.5	7.242039e+000	0	0	0	0	0	0	4121.4	1	1	46.8651	24.3667
DATA	1355	16	80	0	0	A_04_P077868	ENSOCUT00000005174	11845.8	393.919	2.650293e+003	2.650526e+002	2216	23	8.768802e+000	0	0	0	0	0	0	2141.72	1	1	52.0157	23.3243
DATA	1356	16	81	0	0	A_04_P033021	ENSOCUT00000026718	11871.5	393.648	1.283823e+005	1.283823e+004	103809	23	7.453772e+000	0	0	0	0	0	0	101700	1	1	57.5363	22.9394
DATA	1357	16	82	66	1	DarkCorner	DarkCorner	11897.5	393.912	3.673658e+000	3.659360e+000	40	20.5	6.683609e+000	0	0	0	0	0	0	-7.88201	0	0	46.8651	21.1786
DATA	1358	16	83	66	1	DarkCorner	DarkCorner	11922.5	394	3.756524e+000	3.741904e+000	40.5	22	6.795634e+000	0	0	0	0	0	0	-7.90827	0	0	54.1152	21.7742
DATA	1359	16	84	66	1	DarkCorner	DarkCorner	11947.6	394.069	3.847971e+000	3.832995e+000	36.5	21	6.587695e+000	0	0	0	0	0	0	-8.71301	0	0	53.8203	20.9091
DATA	1360	16	85	66	1	DarkCorner	DarkCorner	11973.2	394.298	3.950165e+000	3.934791e+000	37	20	5.598378e+000	0	0	0	0	0	0	-8.48632	0	0	51.4001	19.8904
DATA	1361	17	1	66	1	DarkCorner	DarkCorner	9827.69	399.346	3.263598e+000	3.250896e+000	40	20	6.585848e+000	0	0	0	0	0	0	-2.86718	0	0	50.4627	19.6243
DATA	1362	17	2	66	1	DarkCorner	DarkCorner	9852.82	399.954	3.222179e+000	3.209638e+000	39.5	23	6.099594e+000	0	0	0	0	0	0	-3.7	0	0	45.835	21.8286
DATA	1363	17	3	66	1	DarkCorner	DarkCorner	9878.19	399.125	3.185124e+000	3.172727e+000	40	21.5	5.918465e+000	0	0	0	0	0	0	-4.78087	0	0	50.4627	21.9375
DATA	1364	17	4	66	1	DarkCorner	DarkCorner	9903.39	399.347	3.151389e+000	3.139124e+000	41	22	7.062856e+000	0	0	0	0	0	0	-4.80143	0	0	48.2044	22.4359
DATA	1365	17	5	0	0	A_04_P076792	ENSOCUT00000008206	9928.93	399.583	4.985151e+002	4.994833e+001	495	20	8.408730e+000	0	0	0	0	0	0	454.958	1	1	48.2044	21.0238
DATA	1366	17	6	0	0	A_04_P000596	NM_001082038	9954.42	399.427	7.942281e+004	7.942282e+003	73127.5	23	7.681595e+000	0	0	0	0	0	0	73124.4	1	1	57.5363	25.4
DATA	1367	17	7	0	0	A_04_P000622	NM_001105687	9979.5	400	1.326172e+004	1.326175e+003	11929	24.5	7.831003e+000	0	0	0	0	0	0	12307.4	1	1	48.5334	23.2692
DATA	1368	17	8	0	0	A_04_P067292	ENSOCUT00000009611	10005.1	399.5	3.310771e+002	3.324654e+001	358	21	6.936446e+000	0	0	0	0	0	0	309.447	1	1	56.9804	23.3429
DATA	1369	17	9	0	0	A_04_P031183	AY596431	10030.5	399.5	3.027625e+000	3.021258e+000	47	23	7.500368e+000	0	0	0	0	0	0	1.70107	0	0	57.5363	22.4762
DATA	1370	17	10	0	0	A_04_P050988	A_04_P050988	10055.9	399.385	3.010541e+000	2.999116e+000	45	21	6.175412e+000	0	0	0	0	0	0	0.396244	0	0	53.5237	21.5833
DATA	1371	17	11	0	0	A_04_P009136	ENSOCUT00000015726	10081.4	399.573	2.124130e+001	3.662485e+000	65	22.5	9.405399e+000	0	0	0	0	0	0	20.1966	1	1	65	25.6923
DATA	1372	17	12	0	0	A_04_P001241	NM_001082081	10106.6	399.573	8.114666e+000	3.079390e+000	52	29	9.798769e+000	0	0	0	0	1	0	7.74947	1	0	65	28.3571
DATA	1373	17	13	0	0	A_04_P054952	ENSOCUT00000016682	10132.1	399.5	2.474139e+002	2.491771e+001	278	20	8.605575e+000	0	0	0	0	0	0	237.196	1	1	56.9804	21.4516
DATA	1374	17	14	0	0	A_04_P073152	ENSOCUT00000012737	10157.4	400	1.025425e+004	1.025429e+003	9764.5	22	1.081549e+001	0	0	0	0	0	0	9864.36	1	1	48.5334	25.1563
DATA	1375	17	15	0	0	A_04_P085552	ENSOCUT00000002776	10182.8	399.696	1.476958e+003	1.477251e+002	1494	21.5	4.974007e+000	0	0	0	0	0	0	1424.83	1	1	53.8203	22
DATA	1376	17	16	0	0	A_04_P092692	ENSOCUT00000008954	10208.4	399.573	8.490650e+001	8.983114e+000	126	26	1.773958e+001	0	0	0	0	1	0	82.1105	1	1	57.5363	34.2188
DATA	1377	17	17	0	0	A_04_P032147	ENSOCUT00000001602	10233.5	400.05	4.996489e+003	4.996574e+002	4992.5	24.5	9.777079e+000	0	0	0	0	0	0	4842.1	1	1	49.8279	24.0357
DATA	1378	17	18	0	0	A_04_P024128	EB375926	10259	400.459	1.267643e+004	1.267646e+003	12559	21	9.923717e+000	0	0	0	0	0	0	12306.4	1	1	47.5395	22.4643
DATA	1379	17	19	0	0	A_04_P050059	ENSOCUT00000000906	10283.7	399.682	1.638857e+002	1.664643e+001	178	20	6.625898e+000	0	0	0	0	0	0	159.296	1	1	38.6789	21.2571
DATA	1380	17	20	0	0	A_04_P054564	ENSOCUT00000009295	10309.5	400	3.110691e+002	3.124321e+001	347	22	5.407530e+000	0	0	0	0	0	0	302.708	1	1	48.5334	21.7931
DATA	1381	17	21	0	0	A_04_P021817	A_04_P021817	10335.5	399.806	8.159905e+000	3.024952e+000	53	22	4.698890e+000	0	0	0	0	0	0	7.94713	1	0	47.8731	21.7097
DATA	1382	17	22	0	0	A_04_P039847	ENSOCUT00000000869	10360.3	400.095	2.159956e+003	2.160153e+002	2150	25	7.107063e+000	0	0	0	0	0	0	2104.97	1	1	48.8603	24.2
DATA	1383	17	23	0	0	A_04_P077922	A_04_P077922	10386	399.681	6.069716e+002	6.076687e+001	625.5	22	5.871381e+000	0	0	0	0	0	0	591.734	1	1	58.0869	21.8387
DATA	1384	17	24	0	0	A_04_P058859	ENSOCUT00000000579	10411.5	399.648	1.459970e+002	1.488673e+001	187	22	7.620277e+000	0	0	0	0	0	0	142.366	1	1	57.5363	23.8529
DATA	1385	17	25	0	0	A_04_P094549	ENSOCUT00000006896	10436.5	400.179	6.842804e+003	6.842866e+002	6647	23.5	7.296354e+000	0	0	0	0	0	0	6673.83	1	1	49.1849	23.0667
DATA	1386	17	26	0	0	A_04_P062457	ENSOCUT00000014749	10462.3	400.137	7.499111e+002	7.504750e+001	767	22	7.362026e+000	0	0	0	0	0	0	731.379	1	1	48.2044	21.7407
DATA	1387	17	27	0	0	A_04_P016914	XM_002718039	10487.5	400	7.762728e+004	7.762728e+003	76296	23	5.857802e+000	0	0	0	0	0	0	75699.3	1	1	54.1152	23.0769
DATA	1388	17	28	0	0	A_04_P006681	EB375941	10513	400	8.032797e+001	8.543531e+000	119.5	21	5.817598e+000	0	0	0	0	0	0	78.3184	1	1	54.9904	22.3889
DATA	1389	17	29	0	0	A_04_P019536	EB380823	10538.2	399.953	3.633553e+001	4.655421e+000	80	24	7.463928e+000	0	0	0	0	0	0	35.4178	1	1	45.4864	25.0909
DATA	1390	17	30	0	0	A_04_P093167	ENSOCUT00000011811	10563.6	400.404	1.030290e+002	1.070625e+001	148	21	4.138917e+000	0	0	0	0	0	0	100.405	1	1	57.8122	20.3784
DATA	1391	17	31	0	1	RC4	RC4	10589.4	400.427	2.923270e+000	2.911892e+000	39	19	5.168172e+000	0	0	0	0	0	0	-6.54338	0	0	65	19.72
DATA	1392	17	32	0	0	A_04_P002392	NM_001082114	10614.4	400.254	8.074615e+003	8.074667e+002	7884.5	24	7.203845e+000	0	0	0	0	0	0	7863.95	1	1	47.5395	23.8462
DATA	1393	17	33	0	0	A_04_P031403	AF029946	10640	400.455	2.925077e+000	2.913692e+000	44.5	22	5.473075e+000	0	0	0	0	0	0	-0.497907	0	0	65	22.7273
DATA	1394	17	34	0	0	A_04_P030433	DN885668	10665.1	400.434	2.925946e+000	2.922071e+000	48	24	4.102845e+000	0	0	0	0	0	0	2.03825	0	0	49.1849	23.5
DATA	1395	17	35	0	0	A_04_P015486	AY171754	10690.8	400.554	1.083881e+001	3.110294e+000	58	21	6.068066e+000	0	0	0	0	0	0	10.5471	1	0	48.8603	21.0833
DATA	1396	17	36	0	0	A_04_P042137	A_04_P042137	10716	400.628	2.627219e+001	3.924975e+000	72	19	6.677035e+000	0	0	0	0	0	0	25.5591	1	1	49.1849	20.129
DATA	1397	17	37	0	0	A_04_P034447	ENSOCUT00000025728	10741.5	400.421	1.032555e+002	1.072959e+001	144	22	6.311930e+000	0	0	0	0	0	0	100.428	1	1	49.8279	21.9118
DATA	1398	17	38	0	0	A_04_P030322	DN884733	10767	400.455	7.790535e+000	3.019456e+000	54	21	5.537749e+000	0	0	0	0	0	0	7.57593	1	0	65	21.3333
DATA	1399	17	39	0	0	A_04_P031743	NM_001171122	10792.2	400.507	3.942075e+002	3.952857e+001	431	20	8.088103e+000	0	0	0	0	0	0	383.299	1	1	47.8731	21.8378
DATA	1400	17	40	0	0	A_04_P083414	ENSOCUT00000011088	10817.4	401.167	2.929012e+000	2.930215e+000	48.5	23	7.461047e+000	0	0	0	0	0	0	2.63972	0	0	45.835	23.2571
DATA	1401	17	41	1028	1	(+)E1A_r60_a22	E1A_r60_a22	10843.2	400.904	2.115229e+001	3.603918e+000	65.5	22	5.746324e+000	0	0	0	0	0	0	20.565	1	1	47.8731	22.0769
DATA	1402	17	42	0	0	A_04_P010528	DN884639	10868.5	400.5	6.750149e+001	7.353898e+000	109	21.5	6.771790e+000	0	0	0	0	0	0	65.6223	1	1	65	21.8333
DATA	1403	17	43	0	0	A_04_P000888	NM_001082343	10893.9	400.5	5.750308e+004	5.750308e+003	56899	22	6.838227e+000	0	0	0	0	0	0	55902.9	1	1	56.9804	22.9429
DATA	1404	17	44	0	0	A_04_P095412	ENSOCUT00000012083	10919.1	400.595	2.765068e+003	2.765222e+002	2760.5	25	7.261060e+000	0	0	0	0	0	0	2688.25	1	1	48.8603	24.3667
DATA	1405	17	45	0	0	A_04_P009572	DN886440	10944.7	400.5	8.776058e+001	9.248393e+000	134.5	24	6.476338e+000	0	0	0	0	0	0	85.326	1	1	57.5363	24.575
DATA	1406	17	46	0	0	A_04_P054149	ENSOCUT00000013252	10969.6	400.63	1.525321e+004	1.525324e+003	14488	21	6.754144e+000	0	0	0	0	0	0	14831.2	1	1	48.2044	22.4615
DATA	1407	17	47	0	0	A_04_P076657	ENSOCUT00000016366	10995.7	401.027	2.813722e+001	4.053063e+000	75.5	22	6.248586e+000	0	0	0	0	0	0	27.362	1	1	49.1849	22.7
DATA	1408	17	48	66	-1	(-)3xSLv1	NegativeControl	11020.9	400.5	2.928746e+000	2.917347e+000	37	19	8.313214e+000	0	0	0	0	0	0	-9.14451	0	0	56.9804	20.8421
DATA	1409	17	49	0	0	A_04_P018631	NM_001204216	11045.9	400.823	1.177283e+003	1.177645e+002	1177.5	24	6.646958e+000	0	0	0	0	0	0	1144.87	1	1	49.8279	23.15
DATA	1410	17	50	0	0	A_04_P092865	NM_001171324	11071.6	401.265	2.309729e+004	2.309731e+003	22597.5	24	6.934574e+000	0	0	0	0	0	0	22461.9	1	1	46.5243	23.3704
DATA	1411	17	51	0	0	A_04_P085670	A_04_P085670	11097.1	400.5	2.929155e+000	2.917754e+000	44.5	20	6.989260e+000	0	0	0	0	0	0	-2.35258	0	0	56.9804	20.2759
DATA	1412	17	52	0	0	A_04_P067063	ENSOCUT00000005981	11122.5	400.5	6.834198e+001	7.431207e+000	116	23	7.323929e+000	0	0	0	0	0	0	66.4344	1	1	65	22.2353
DATA	1413	17	53	0	0	A_04_P029934	ENSOCUT00000013969	11147.9	400.5	2.876493e+001	4.098281e+000	76.5	23	5.356736e+000	0	0	0	0	0	0	27.9536	1	1	56.9804	21.8065
DATA	1414	17	54	1028	1	(+)E1A_r60_a104	E1A_r60_a104	11173.4	400.573	2.931839e+000	2.920428e+000	41	21.5	6.524071e+000	0	0	0	0	0	0	-5.03191	0	0	57.5363	22.2188
DATA	1415	17	55	0	0	A_04_P058272	ENSOCUT00000010955	11198.7	400.887	2.988817e+003	2.988960e+002	2947.5	21	6.696268e+000	0	0	0	0	0	0	2901.75	1	1	49.8279	21.56
DATA	1416	17	56	0	0	A_04_P073761	ENSOCUT00000012189	11224.1	400.851	6.188051e+002	6.194956e+001	638	23	5.993637e+000	0	0	0	0	0	0	600.314	1	1	47.8731	22.65
DATA	1417	17	57	0	0	A_04_P026556	EB373280	11249.3	400.84	5.872618e+003	5.872691e+002	5508	23	6.210481e+000	0	0	0	0	0	0	5691.6	1	1	49.1849	21.8485
DATA	1418	17	58	0	0	A_04_P001847	NM_001082289	11274.9	400.593	2.942258e+000	2.936289e+000	49	22.5	7.947617e+000	0	0	0	0	0	0	1.73606	0	0	56.9804	23.2692
DATA	1419	17	59	0	0	A_04_P037621	A_04_P037621	11300.4	400.573	1.408942e+001	3.255862e+000	59	21	6.573178e+000	0	0	0	0	0	0	13.6173	1	0	57.5363	20.96
DATA	1420	17	60	0	0	A_04_P049852	XM_002723929	11325.6	400.573	4.904195e+001	5.718162e+000	93	24	8.668924e+000	0	0	0	0	0	0	47.3143	1	1	57.5363	23.6897
DATA	1421	17	61	0	0	A_04_P004351	ENSOCUT00000010398	11350.8	400.878	2.132559e+004	2.132561e+003	19946.5	24	6.034912e+000	0	0	0	0	0	0	20531.9	1	1	47.8731	23.1429
DATA	1422	17	62	0	0	A_04_P073130	A_04_P073130	11376.1	400.84	8.497298e+001	8.996091e+000	128	23	6.962577e+000	0	0	0	0	0	0	81.606	1	1	48.2044	22.5405
DATA	1423	17	63	0	0	A_04_P085097	ENSOCUT00000012463	11401.6	401.092	6.758671e+003	6.758736e+002	6451	23	9.196920e+000	0	0	0	0	0	0	6472.21	1	1	49.1849	23.4
DATA	1424	17	64	0	0	A_04_P004156	NM_001195839	11427.1	401.093	9.262492e+000	3.113445e+000	56.5	25	6.623097e+000	0	0	0	0	0	0	8.83991	1	0	47.5395	24.2059
DATA	1425	17	65	0	0	A_04_P004026	NM_001195678	11452.5	401	1.280782e+002	1.315085e+001	164	23	6.143447e+000	0	0	0	0	0	0	121.76	1	1	48.5334	22.5
DATA	1426	17	66	0	0	A_04_P098130	ENSOCUT00000016151	11478	401	7.226365e+001	7.823320e+000	107	27	7.853241e+000	0	0	0	0	0	0	68.3949	1	1	54.9904	26.4375
DATA	1427	17	67	0	0	A_04_P012048	DN881846	11503.5	401	5.613128e+000	3.064263e+000	54.5	24	8.378942e+000	0	0	0	0	0	0	5.28602	1	0	65	23.96
DATA	1428	17	68	0	0	A_04_P061172	ENSOCUT00000006855	11528.5	401	2.764908e+002	2.781452e+001	309	24	8.016082e+000	0	0	0	0	0	0	258.94	1	1	54.1152	23.4848
DATA	1429	17	69	1028	1	(+)E1A_r60_a104	E1A_r60_a104	11554.5	401.352	3.060433e+000	3.048522e+000	45	21	7.204496e+000	0	0	0	0	0	0	-4.80496	0	0	57.5363	23.1429
DATA	1430	17	70	0	0	A_04_P002080	NM_001101717	11579.3	401.289	3.668746e+003	3.668875e+002	3224	21	7.860971e+000	0	0	0	0	0	0	3390.63	1	1	49.5074	22.7778
DATA	1431	17	71	0	0	A_04_P093532	ENSOCUT00000015462	11604.9	401.419	3.793332e+003	3.793458e+002	3455	23	5.415102e+000	0	0	0	0	0	0	3478.39	1	1	48.5334	22.36
DATA	1432	17	72	0	0	A_04_P026760	EB373030	11629.8	400.905	3.899956e+000	3.144792e+000	51	22	5.735168e+000	0	0	0	0	0	0	3.54545	1	0	47.8731	22.6765
DATA	1433	17	73	0	0	A_04_P099607	A_04_P099607	11655.6	401.427	5.292855e+005	5.292855e+004	476899	24	1.262666e+001	0	0	0	0	1	0	476611	1	1	57.5363	29.1071
DATA	1434	17	74	0	0	A_04_P026462	EB373380	11681.1	401.149	9.512496e+000	3.323007e+000	55	23	6.134624e+000	0	0	0	0	0	0	8.47554	1	0	47.5395	23.6857
DATA	1435	17	75	0	0	A_04_P094702	ENSOCUT00000017000	11706.4	401.427	4.329918e+001	5.396234e+000	82	23	5.105886e+000	0	0	0	0	0	0	38.1421	1	1	49.5074	23.4848
DATA	1436	17	76	0	0	A_04_P085177	ENSOCUT00000000925	11731.7	401.222	4.008181e+004	4.008182e+003	34816	22	6.569376e+000	0	0	0	0	0	0	34868.5	1	1	47.5395	21.8148
DATA	1437	17	77	0	0	A_04_P030196	ENSOCUT00000014787	11756.9	400.969	3.713468e+004	3.713469e+003	32534	22	4.899975e+000	0	0	0	0	0	0	31865.6	1	1	46.8651	22.122
DATA	1438	17	78	0	0	A_04_P036345	ENSOCUT00000005856	11782.5	401.311	6.982553e+001	7.746935e+000	105	23	4.867237e+000	0	0	0	0	0	0	59.0342	1	1	49.1849	23.24
DATA	1439	17	79	0	0	A_04_P001392	NM_001082198	11808.4	401.427	2.376275e+001	4.157092e+000	66.5	22	5.822395e+000	0	0	0	0	0	0	19.7632	1	1	57.5363	24.1481
DATA	1440	17	80	0	0	A_04_P066035	A_04_P066035	11833.5	401.579	2.913544e+002	2.934135e+001	284	22.5	6.592931e+000	0	0	0	0	0	0	238.19	1	1	49.8279	22.7813
DATA	1441	17	81	0	0	A_04_P028603	ENSOCUT00000002670	11859	401.455	1.775416e+003	1.775768e+002	1455	21	5.855831e+000	0	0	0	0	0	0	1424.17	1	1	55.8519	21.0571
DATA	1442	17	82	66	1	DarkCorner	DarkCorner	11884.4	401.427	3.623278e+000	3.609176e+000	38	21	6.260143e+000	0	0	0	0	0	0	-5.68609	0	0	65	21.4242
DATA	1443	17	83	66	1	DarkCorner	DarkCorner	11909.7	401.5	3.702693e+000	3.688281e+000	39	20	7.047077e+000	0	0	0	0	0	0	-8.40926	0	0	57.5363	20.625
DATA	1444	17	84	66	1	DarkCorner	DarkCorner	11934.9	401.587	3.789754e+000	3.775004e+000	41	23	6.841952e+000	0	0	0	0	0	0	-6.34615	0	0	48.8603	22.4865
DATA	1445	17	85	66	1	DarkCorner	DarkCorner	11960.7	401.455	3.887781e+000	3.872650e+000	41	21	6.366897e+000	0	0	0	0	0	0	-6.87909	0	0	49.8279	22.0889
DATA	1446	18	1	66	1	DarkCorner	DarkCorner	9839.61	407.019	3.239326e+000	3.226718e+000	41	21	7.076168e+000	0	0	0	0	0	0	-4.28776	0	0	42.2201	20.5957
DATA	1447	18	2	66	1	DarkCorner	DarkCorner	9865.49	407.25	3.198992e+000	3.186541e+000	41	21	6.436803e+000	0	0	0	0	0	0	-3.79081	0	0	49.8279	20.8919
DATA	1448	18	3	66	1	DarkCorner	DarkCorner	9890.58	406.573	3.164172e+000	3.151857e+000	38	21.5	7.140534e+000	0	0	0	0	0	0	-4.22146	0	0	57.5363	22.4762
DATA	1449	18	4	0	0	A_04_P052097	ENSOCUT00000004684	9916	407.2	3.262639e+002	3.277518e+001	336	19	7.311832e+000	0	0	0	0	0	0	296.7	1	1	46.8651	20.4359
DATA	1450	18	5	0	0	A_04_P026493	EB373360	9941.58	406.573	4.592145e+001	5.535492e+000	86	22	8.883825e+000	0	0	0	0	0	0	42.1467	1	1	57.5363	24.7879
DATA	1451	18	6	0	0	A_04_P100279	ENSOCUT00000009939	9967	406.545	1.220671e+001	3.299323e+000	55.5	24.5	6.940793e+000	0	0	0	0	0	0	11.2974	1	0	55.8519	24.7857
DATA	1452	18	7	0	0	A_04_P002776	NM_001082747	9992.16	407.179	4.123908e+003	4.124020e+002	3924.5	23	6.669547e+000	0	0	0	0	0	0	3845.66	1	1	46.1809	24.0313
DATA	1453	18	8	0	0	A_04_P011136	DN883543	10017.6	406.573	4.061655e+000	3.049104e+000	49	23	7.347459e+000	0	0	0	0	0	0	3.81291	1	0	65	22.7436
DATA	1454	18	9	0	0	A_04_P036202	ENSOCUT00000000154	10043.5	407.408	1.286658e+001	3.267056e+000	56	23	6.752324e+000	0	0	0	0	0	0	12.1546	1	0	48.5334	21.9737
DATA	1455	18	10	0	0	A_04_P032493	EB382071	10068.6	407.216	2.107644e+001	3.656009e+000	66	21.5	6.784787e+000	0	0	0	0	0	0	20.0147	1	1	48.2044	22.9667
DATA	1456	18	11	0	0	A_04_P081899	ENSOCUT00000002620	10094.3	407.084	2.384908e+005	2.384908e+004	227785	29	9.382881e+000	0	0	0	0	1	0	227553	1	1	50.4627	28.0385
DATA	1457	18	12	0	0	A_04_P086127	ENSOCUT00000013314	10119.3	407.222	6.773860e+002	6.780329e+001	696.5	23	8.242479e+000	0	0	0	0	0	0	648.963	1	1	47.2035	23.5385
DATA	1458	18	13	0	0	A_04_P099917	ENSOCUT00000013752	10144.7	407.067	7.885794e+003	7.885849e+002	7680.5	20	9.186110e+000	0	0	0	0	0	0	7581.91	1	1	49.1849	22.6667
DATA	1459	18	14	0	0	A_04_P019546	EB380794	10170.4	406.596	6.673757e+001	7.293263e+000	108	22	9.025650e+000	0	0	0	0	0	0	64.3627	1	1	57.8122	25.0645
DATA	1460	18	15	0	0	A_04_P065022	ENSOCUT00000008106	10195.5	407	6.774772e+004	6.774772e+003	65488	24	1.078749e+001	0	0	0	0	0	0	65512	1	1	54.1152	25.6452
DATA	1461	18	16	0	0	A_04_P081010	ENSOCUT00000001140	10221	407	8.765652e+002	8.770538e+001	888	26	1.404335e+001	0	0	0	0	1	0	849.539	1	1	54.9904	30.7917
DATA	1462	18	17	0	0	A_04_P014488	AY171682	10246.2	407.441	5.246004e+003	5.246086e+002	5341	23.5	9.006171e+000	0	0	0	0	0	0	5093.98	1	1	46.1809	23
DATA	1463	18	18	0	0	A_04_P059394	A_04_P059394	10271.4	407.286	1.581276e+002	1.607960e+001	199	20	5.786983e+000	0	0	0	0	0	0	153.774	1	1	46.8651	19.8182
DATA	1464	18	19	0	0	A_04_P000861	NM_001082729	10297.4	407.404	6.437606e+000	2.983789e+000	51	20	6.523609e+000	0	0	0	0	0	0	6.26824	1	0	57.8122	21.1667
DATA	1465	18	20	1028	1	(+)E1A_r60_a107	E1A_r60_a107	10322.3	407.171	2.922278e+000	2.911253e+000	45	22	5.622756e+000	0	0	0	0	0	0	0.43919	0	0	49.5074	23
DATA	1466	18	21	0	0	A_04_P031268	AY175541	10347.9	407.386	8.714981e+000	3.036491e+000	55	22	7.234301e+000	0	0	0	0	0	0	8.49963	1	0	57.259	22.7059
DATA	1467	18	22	0	0	A_04_P046994	ENSOCUT00000003950	10373.2	407.216	2.918721e+000	2.907361e+000	43	25	6.592273e+000	0	0	0	0	0	0	-3.16977	0	0	48.8603	23.5161
DATA	1468	18	23	0	0	A_04_P018111	ENSOCUT00000010122	10398.6	407.427	2.403134e+005	2.403134e+004	235675	24.5	4.635642e+000	0	0	0	0	0	0	234568	1	1	57.5363	24.8182
DATA	1469	18	24	0	0	A_04_P061992	ENSOCUT00000010466	10424.4	407.404	4.937450e+001	5.729094e+000	94.5	22	8.645310e+000	0	0	0	0	0	0	48.2019	1	1	65	24.2069
DATA	1470	18	25	0	0	A_04_P051802	ENSOCUT00000006829	10449.5	407.352	6.365042e+000	2.974690e+000	52	25	7.366299e+000	0	0	0	0	0	0	6.21405	1	0	57.5363	24.0645
DATA	1471	18	26	0	0	A_04_P051962	ENSOCUT00000000673	10474.9	407.386	2.522365e+003	2.522532e+002	2510.5	21.5	6.784280e+000	0	0	0	0	0	0	2462.37	1	1	57.259	21.7857
DATA	1472	18	27	0	0	A_04_P058912	ENSOCUT00000013800	10500	407.564	3.344731e+003	3.344857e+002	3185	21	6.219373e+000	0	0	0	0	0	0	3264.75	1	1	49.5074	21.381
DATA	1473	18	28	0	0	A_04_P043197	A_04_P043197	10526.1	407.325	2.918471e+000	2.907112e+000	44	21.5	4.621130e+000	0	0	0	0	0	0	-1.53378	0	0	49.8279	23
DATA	1474	18	29	0	0	A_04_P099921	ENSOCUT00000013752	10551	407.627	6.163289e+003	6.163358e+002	5974	21	5.590801e+000	0	0	0	0	0	0	6013.02	1	1	49.1849	22.0313
DATA	1475	18	30	1028	1	(+)E1A_r60_1	E1A_r60_1	10576.5	407.5	2.920039e+000	2.908674e+000	44	20.5	4.108966e+000	0	0	0	0	0	0	-1.99431	0	0	57.5363	20.9286
DATA	1476	18	31	0	0	A_04_P086988	ENSOCUT00000012635	10601.7	407.6	1.331637e+004	1.331641e+003	13254	26	6.610867e+000	0	0	0	0	0	0	12983.8	1	1	50.7771	25.3913
DATA	1477	18	32	0	0	A_04_P100831	ENSOCUT00000002105	10626.8	407.474	2.230470e+002	2.249379e+001	261.5	24	7.214457e+000	0	0	0	0	0	0	217.404	1	1	49.8279	24.125
DATA	1478	18	33	0	0	A_04_P018571	A_04_P018571	10652.8	407.725	5.413040e+002	5.420863e+001	566	25	6.973411e+000	0	0	0	0	0	0	527.461	1	1	53.8203	25.913
DATA	1479	18	34	0	0	A_04_P004783	ENSOCUT00000012256	10678.1	407.808	2.923497e+000	2.913167e+000	48	23	4.998485e+000	0	0	0	0	0	0	0.761026	0	0	49.5074	21.7879
DATA	1480	18	35	0	0	A_04_P016732	DQ221768	10703.4	407.795	2.924269e+000	2.912888e+000	42	21	4.449143e+000	0	0	0	0	0	0	-2.71128	0	0	50.1463	21.1111
DATA	1481	18	36	0	0	A_04_P005983	A_04_P005983	10728.5	408.027	2.571219e+001	3.885797e+000	71	20	5.519078e+000	0	0	0	0	0	0	25.0362	1	1	48.5334	21.0909
DATA	1482	18	37	0	0	A_04_P055629	ENSOCUT00000002756	10754.1	407.768	1.565831e+004	1.565834e+003	15373	22.5	5.195764e+000	0	0	0	0	0	0	15243.1	1	1	46.5243	22.6875
DATA	1483	18	38	0	0	A_04_P095001	ENSOCUT00000015205	10779.4	407.873	8.540749e+001	9.024350e+000	126	22	6.765027e+000	0	0	0	0	0	0	83.1315	1	1	47.5395	22.0323
DATA	1484	18	39	0	0	A_04_P064417	ENSOCUT00000010394	10804.9	408.261	2.246732e+002	2.265560e+001	266	25	8.486217e+000	0	0	0	0	0	0	218.673	1	1	46.1809	23.6429
DATA	1485	18	40	0	0	A_04_P101167	ENSOCUT00000010214	10830.1	407.507	2.926597e+000	2.915207e+000	44	21	6.202601e+000	0	0	0	0	0	0	-0.08933	0	0	48.5334	21.4737
DATA	1486	18	41	0	0	A_04_P024033	A_04_P024033	10855.9	407.5	3.883130e+000	2.941052e+000	48	22	5.697847e+000	0	0	0	0	0	0	3.77865	1	0	51.0895	21.9189
DATA	1487	18	42	0	0	A_04_P100775	ENSOCUT00000014873	10881.4	407.573	3.486778e+002	3.498944e+001	384	20	7.466719e+000	0	0	0	0	0	0	339.301	1	1	57.5363	21.7576
DATA	1488	18	43	0	0	A_04_P061518	XM_002711105	10906.6	407.573	2.703870e+001	3.976069e+000	71.5	23	8.779613e+000	0	0	0	0	0	0	26.3124	1	1	65	23.7667
DATA	1489	18	44	0	0	A_04_P005965	DN890450	10931.8	408.111	3.294995e+002	3.307862e+001	361	23	6.755624e+000	0	0	0	0	0	0	320.69	1	1	46.8651	22.45
DATA	1490	18	45	0	0	A_04_P035263	A_04_P035263	10957.4	407.573	2.309225e+001	3.718685e+000	66.5	25	6.469710e+000	0	0	0	0	0	0	22.4747	1	1	57.5363	25.1667
DATA	1491	18	46	0	0	A_04_P023082	EB377001	10982.6	407.573	1.175983e+001	3.142900e+000	55	21	6.005229e+000	0	0	0	0	0	0	11.4462	1	0	65	22.4091
DATA	1492	18	47	0	0	A_04_P081363	ENSOCUT00000004455	11007.9	407.933	5.208104e+003	5.208186e+002	5148	20	7.066801e+000	0	0	0	0	0	0	5069.78	1	1	46.8651	21.0556
DATA	1493	18	48	0	0	A_04_P017401	DN884969	11033.4	407.878	1.414600e+003	1.414900e+002	1418	24	8.278757e+000	0	0	0	0	0	0	1377.08	1	1	48.5334	23.1429
DATA	1494	18	49	0	0	A_04_P057394	ENSOCUT00000003687	11059	408.343	6.418634e+003	6.418700e+002	6087	22.5	7.219462e+000	0	0	0	0	0	0	6248.81	1	1	46.5243	22.7778
DATA	1495	18	50	0	0	A_04_P074204	ENSOCUT00000008170	11084.5	407.648	3.603178e+001	4.634299e+000	80	23	6.737331e+000	0	0	0	0	0	0	35.0729	1	1	65	20.9655
DATA	1496	18	51	0	0	A_04_P051439	A_04_P051439	11109.4	408.29	5.291971e+003	5.292051e+002	5096	22	7.723378e+000	0	0	0	0	0	0	5151	1	1	46.8651	21.9333
DATA	1497	18	52	0	0	A_04_P048758	ENSOCUT00000004961	11135.4	407.573	2.926878e+000	2.916709e+000	47	23.5	6.923333e+000	0	0	0	0	0	0	0.821595	0	0	57.5363	23.1944
DATA	1498	18	53	0	0	A_04_P090074	ENSOCUT00000008581	11160.4	408.347	1.128544e+003	1.128921e+002	1136	20.5	6.766806e+000	0	0	0	0	0	0	1097.88	1	1	47.5395	22.2941
DATA	1499	18	54	0	0	A_04_P050818	ENSOCUT00000033014	11186	407.681	3.081747e+002	3.095529e+001	335	20	6.478795e+000	0	0	0	0	0	0	299.623	1	1	58.0869	21.2857
DATA	1500	18	55	0	0	A_04_P033356	A_04_P033356	11211.4	408.212	3.685541e+000	2.942649e+000	51	22	5.794511e+000	0	0	0	0	0	0	3.58125	1	0	46.1809	20.8276
DATA	1501	18	56	0	0	A_04_P094143	XM_002713671	11236.6	408.127	1.587343e+003	1.587612e+002	1562	22	5.439889e+000	0	0	0	0	0	0	1541.11	1	1	47.5395	21.875
DATA	1502	18	57	0	0	A_04_P031627	AF014672	11262.5	408	1.291507e+001	3.197624e+000	60	23	4.966954e+000	0	0	0	0	0	0	12.525	1	0	54.1152	22.1786
DATA	1503	18	58	0	0	A_04_P023793	EB376277	11287.5	408.352	1.409928e+001	3.250529e+000	61	22	7.033101e+000	0	0	0	0	0	0	13.6566	1	0	57.5363	21.2581
DATA	1504	18	59	0	0	A_04_P098402	ENSOCUT00000008907	11313	408.319	2.758389e+002	2.773945e+001	305.5	21	9.155020e+000	0	0	0	0	0	0	266.746	1	1	65	22.5758
DATA	1505	18	60	0	0	A_04_P055570	ENSOCUT00000001976	11338.5	408.352	1.132253e+003	1.132634e+002	1145	24	7.396599e+000	0	0	0	0	0	0	1092.82	1	1	57.5363	24.25
DATA	1506	18	61	0	0	A_04_P079599	ENSOCUT00000014765	11363.5	408.442	4.249320e+002	4.259519e+001	452.5	25	5.268007e+000	0	0	0	0	0	0	409.218	1	1	49.8279	24.4242
DATA	1507	18	62	0	0	A_04_P063476	A_04_P063476	11389.4	408.404	5.140925e+000	2.998250e+000	53	23	7.703071e+000	0	0	0	0	0	0	4.93732	1	0	65	23.6786
DATA	1508	18	63	0	0	A_04_P031772	ENSOCUT00000014606	11414.3	408.353	1.265821e+004	1.265825e+003	12122.5	25.5	8.638232e+000	0	0	0	0	0	0	12119.8	1	1	46.1809	24.2143
DATA	1509	18	64	0	0	A_04_P006717	A_04_P006717	11439.9	408.386	1.888879e+002	1.912141e+001	222	23	6.346706e+000	0	0	0	0	0	0	180.203	1	1	57.259	22.8857
DATA	1510	18	65	0	0	A_04_P004376	ENSOCUT00000017129	11465.2	408.5	2.531972e+002	2.549514e+001	292	24.5	4.808326e+000	0	0	0	0	0	0	240.578	1	1	51.0895	25
DATA	1511	18	66	0	0	A_04_P071647	ENSOCUT00000000360	11490.6	408.427	2.765195e+001	4.079716e+000	71.5	24	7.121979e+000	0	0	0	0	0	0	26.1515	1	1	57.5363	24.4516
DATA	1512	18	67	0	0	A_04_P006688	A_04_P006688	11515.9	408.494	7.670641e+001	8.242018e+000	117	21.5	6.816225e+000	0	0	0	0	0	0	72.1667	1	1	49.8279	21.4333
DATA	1513	18	68	0	0	A_04_P082550	ENSOCUT00000006779	11541.6	408.427	6.189439e+000	3.095973e+000	51.5	23.5	7.349439e+000	0	0	0	0	0	0	5.78828	1	0	65	23.4706
DATA	1514	18	69	0	0	A_04_P049192	ENSOCUT00000028744	11566.9	408.5	6.292873e+002	6.300277e+001	619	22	8.245096e+000	0	0	0	0	0	0	584.643	1	1	56.9804	22.1333
DATA	1515	18	70	0	0	A_04_P064016	ENSOCUT00000014113	11592.4	408.427	2.860903e+001	4.200961e+000	73.5	24	6.570947e+000	0	0	0	0	0	0	26.3827	1	1	57.5363	23.0345
DATA	1516	18	71	0	0	A_04_P031974	A_04_P031974	11617.4	408.705	2.875234e+003	2.875401e+002	2583.5	21	5.379591e+000	0	0	0	0	0	0	2630.46	1	1	50.4627	21.24
DATA	1517	18	72	0	0	A_04_P081862	ENSOCUT00000003707	11643.1	408.5	1.371269e+002	1.406526e+001	173	21	8.636716e+000	0	0	0	0	0	0	124.305	1	1	56.9804	23.9167
DATA	1518	18	73	0	0	A_04_P020739	EB379359	11668.5	408.5	6.108128e+000	3.219259e+000	52	23	6.780794e+000	0	0	0	0	0	0	5.48216	1	0	57.5363	24.3333
DATA	1519	18	74	0	0	A_04_P018596	EB384856	11693.9	408.5	3.207976e+000	3.195491e+000	44	22	4.016928e+000	0	0	0	0	0	0	-2.01078	0	0	56.9804	22.5833
DATA	1520	18	75	0	0	A_04_P023116	EB376960	11719.4	408.427	1.428324e+001	3.535552e+000	60	23	6.006013e+000	0	0	0	0	0	0	12.5285	1	0	57.5363	23.4412
DATA	1521	18	76	0	0	A_04_P092429	A_04_P092429	11744.6	408.427	5.357993e+000	3.319810e+000	52	21	4.896947e+000	0	0	0	0	0	0	4.63936	1	0	57.5363	20.4211
DATA	1522	18	77	0	0	A_04_P034777	A_04_P034777	11770	408.936	3.058964e+002	3.076957e+001	303	20	4.437323e+000	0	0	0	0	0	0	261.171	1	1	48.5334	20.6471
DATA	1523	18	78	0	0	A_04_P036429	ENSOCUT00000021111	11795.5	408.5	2.076342e+001	3.962531e+000	64	20	4.752815e+000	0	0	0	0	0	0	17.4529	1	1	65	21.4516
DATA	1524	18	79	0	0	A_04_P001817	NM_001082710	11820.7	409.043	3.444214e+000	3.436438e+000	47	24	6.039592e+000	0	0	0	0	0	0	1.62582	0	0	46.1809	24.32
DATA	1525	18	80	0	0	A_04_P094573	ENSOCUT00000002189	11846.4	408.573	3.508309e+000	3.494654e+000	42.5	22	7.908288e+000	0	0	0	0	0	0	-3.88937	0	0	57.5363	22.85
DATA	1526	18	81	0	0	A_04_P048257	A_04_P048257	11871.7	409.192	4.081952e+002	4.097466e+001	361	23	5.845226e+000	0	0	0	0	0	0	325.071	1	1	47.8731	22.8
DATA	1527	18	82	66	1	DarkCorner	DarkCorner	11897.4	408.936	3.653491e+000	3.639272e+000	40	22.5	6.820860e+000	0	0	0	0	0	0	-6.7396	0	0	50.1463	21.4
DATA	1528	18	83	66	1	DarkCorner	DarkCorner	11922.7	409.391	3.735682e+000	3.721142e+000	41	22	7.747434e+000	0	0	0	0	0	0	-6.4837	0	0	46.5243	22.0909
DATA	1529	18	84	66	1	DarkCorner	DarkCorner	11948	409.137	3.827248e+000	3.812352e+000	39	23	6.409687e+000	0	0	0	0	0	0	-7.36473	0	0	48.8603	22.8378
DATA	1530	18	85	66	1	DarkCorner	DarkCorner	11973.3	408.844	3.927948e+000	3.912660e+000	38	20	5.658018e+000	0	0	0	0	0	0	-8.79551	0	0	52.6241	19.8979
DATA	1531	19	1	66	1	DarkCorner	DarkCorner	9827.23	414.167	3.256082e+000	3.243409e+000	37	19	6.715311e+000	0	0	0	0	0	0	-7.9184	0	0	45.835	19.6484
DATA	1532	19	2	66	1	DarkCorner	DarkCorner	9852.68	414.844	3.214218e+000	3.201708e+000	40	20	7.826238e+000	0	0	0	0	0	0	-2.79382	0	0	52.9257	20.4
DATA	1533	19	3	66	1	DarkCorner	DarkCorner	9878.09	414.386	3.177050e+000	3.164685e+000	38.5	21	6.900781e+000	0	0	0	0	0	0	-4.98234	0	0	57.259	22.5641
DATA	1534	19	4	66	1	DarkCorner	DarkCorner	9903.85	414.606	3.142754e+000	3.130522e+000	42	21.5	6.987902e+000	0	0	0	0	0	0	-3.39383	0	0	54.4085	22.7
DATA	1535	19	5	0	0	A_04_P022309	ENSOCUT00000013171	9928.63	414.64	6.635586e+004	6.635587e+003	59928	22	8.170573e+000	0	1	0	0	0	0	60703	1	1	48.8603	22.7297
DATA	1536	19	6	0	0	A_04_P056457	A_04_P056457	9954.07	414.583	4.699997e+003	4.700098e+002	4303	24	6.804109e+000	0	0	0	0	0	0	4337.59	1	1	48.2044	25.3529
DATA	1537	19	7	0	0	A_04_P032509	EB382302	9979.38	414.416	1.101201e+002	1.142652e+001	149	25	4.791659e+000	0	0	0	0	0	0	102.432	1	1	49.8279	24.72
DATA	1538	19	8	0	0	A_04_P003348	NM_001082270	10004.9	414.526	1.725160e+004	1.725163e+003	16083.5	22	7.638899e+000	0	0	0	0	0	0	16162.7	1	1	50.1463	23.1579
DATA	1539	19	9	0	0	A_04_P031272	AF029948	10030.5	414.964	1.882922e+001	3.549031e+000	62	22.5	8.088768e+000	0	0	0	0	0	0	17.7558	1	1	42.2201	22.6316
DATA	1540	19	10	0	0	A_04_P097963	A_04_P097963	10055.7	414.662	1.606043e+003	1.606321e+002	1539.5	22	5.606064e+000	0	0	0	0	0	0	1522.93	1	1	48.5334	23.1935
DATA	1541	19	11	0	0	A_04_P065328	ENSOCUT00000016390	10081.4	414.427	5.303939e+000	3.023543e+000	50	25	8.309961e+000	0	0	0	0	0	0	5.05484	1	0	57.5363	24.0938
DATA	1542	19	12	0	0	A_04_P004562	NM_001082767	10106.6	414.803	2.447657e+004	2.447659e+003	23733	28	7.964482e+000	0	0	0	0	0	0	23430.4	1	1	47.5395	25.7083
DATA	1543	19	13	0	0	A_04_P087877	ENSOCUT00000006433	10132.1	414.477	4.196683e+001	5.131092e+000	82	20	8.194025e+000	0	0	0	0	0	0	40.3262	1	1	65	21.7273
DATA	1544	19	14	0	0	A_04_P033095	XR_085150	10157.2	414.575	1.365360e+004	1.365363e+003	12853	23	9.120358e+000	0	0	0	0	0	0	13163.3	1	1	50.4627	24.9706
DATA	1545	19	15	0	0	A_04_P020372	A_04_P020372	10182.7	414.5	3.700312e+001	4.722441e+000	78	23	8.162941e+000	0	0	0	0	0	0	35.7764	1	1	57.5363	23.1143
DATA	1546	19	16	0	0	A_04_P010406	ENSOCUT00000006620	10208.4	414.427	3.959120e+005	3.959120e+004	391164	26	1.378912e+001	0	0	0	0	1	0	383724	1	1	57.5363	28.8387
DATA	1547	19	17	0	0	A_04_P022503	EB377592	10233.6	414.427	9.643377e+000	3.076155e+000	55	23.5	9.011190e+000	0	0	0	0	0	0	9.36531	1	0	57.5363	24.1923
DATA	1548	19	18	0	0	A_04_P059887	ENSOCUT00000010508	10259.1	414.5	2.927548e+000	2.916154e+000	45	20	7.247048e+000	0	0	0	0	0	0	-0.925148	0	0	56.9804	20.6552
DATA	1549	19	19	0	0	A_04_P087844	ENSOCUT00000002391	10284.4	414.844	2.876279e+002	2.890984e+001	317.5	20	5.884462e+000	0	0	0	0	0	0	280.198	1	1	49.8279	20.2424
DATA	1550	19	20	0	0	A_04_P042054	ENSOCUT00000010418	10309.6	414.763	1.203836e+003	1.204187e+002	1200	20	4.929543e+000	0	0	0	0	0	0	1173.97	1	1	49.1849	21.8696
DATA	1551	19	21	0	0	A_04_P018943	EB383794	10335.2	414.73	2.203727e+001	3.647613e+000	65	22	4.706405e+000	0	0	0	0	0	0	21.5081	1	1	48.5334	21.6897
DATA	1552	19	22	0	0	A_04_P094304	A_04_P094304	10360.5	414.795	8.161300e+001	8.662874e+000	122	22	6.802435e+000	0	0	0	0	0	0	79.7009	1	1	50.1463	22.1613
DATA	1553	19	23	0	0	A_04_P076212	ENSOCUT00000005353	10386	414.545	2.915209e+000	2.903863e+000	44.5	24	5.595166e+000	0	0	0	0	0	0	-0.738747	0	0	55.8519	23.4
DATA	1554	19	24	0	0	A_04_P077757	ENSOCUT00000003724	10411.1	415.088	1.927724e+004	1.927726e+003	18975	25	5.129102e+000	0	0	0	0	0	0	18838.2	1	1	46.8651	24.3333
DATA	1555	19	25	0	0	A_04_P086987	ENSOCUT00000012635	10436.6	415	7.665792e+003	7.665847e+002	7589	26	5.876186e+000	0	0	0	0	0	0	7491.79	1	1	48.5334	25.6207
DATA	1556	19	26	0	0	A_04_P040032	A_04_P040032	10462.1	415.094	8.370308e+002	8.375339e+001	849	21.5	7.726478e+000	0	0	0	0	0	0	818.019	1	1	45.835	21.4615
DATA	1557	19	27	0	0	A_04_P024887	EB375127	10487.6	414.573	8.846341e+000	3.035134e+000	54	21	6.762104e+000	0	0	0	0	0	0	8.64375	1	0	65	21.2571
DATA	1558	19	28	0	0	A_04_P048363	ENSOCUT00000001070	10513	414.545	3.068431e+001	4.224700e+000	74.5	21	6.114086e+000	0	0	0	0	0	0	29.9756	1	1	55.8519	21.95
DATA	1559	19	29	0	0	A_04_P067618	ENSOCUT00000003068	10538.2	415.339	4.352282e+003	4.352378e+002	4350	22	6.007304e+000	0	0	0	0	0	0	4251.15	1	1	44.7812	22.9063
DATA	1560	19	30	0	0	A_04_P010291	DN885061	10563.7	415.095	6.467691e+003	6.467756e+002	6431.5	22	7.152411e+000	0	0	0	0	0	0	6315.38	1	1	48.8603	22.9032
DATA	1561	19	31	0	0	A_04_P082958	ENSOCUT00000016083	10589.4	414.573	3.881192e+005	3.881192e+004	379464	24	1.118436e+001	0	0	0	0	0	0	378833	1	1	57.5363	26.56
DATA	1562	19	32	0	0	A_04_P091808	ENSOCUT00000004666	10614.4	415.298	3.205774e+003	3.205905e+002	3151	23.5	8.084234e+000	0	0	0	0	0	0	3128.39	1	1	46.1809	24.25
DATA	1563	19	33	0	0	A_04_P025558	EB374325	10639.9	414.614	5.781096e+001	6.471382e+000	103	24	7.776446e+000	0	0	0	0	0	0	56.3926	1	1	57.259	24.8387
DATA	1564	19	34	0	0	A_04_P058067	ENSOCUT00000007390	10665.5	414.648	6.521569e+000	2.981284e+000	52.5	24	7.667781e+000	0	0	0	0	0	0	6.35967	1	0	57.5363	24.1111
DATA	1565	19	35	0	0	A_04_P037722	ENSOCUT00000016714	10691	415.164	9.743101e+000	3.068482e+000	54	22	7.571010e+000	0	0	0	0	0	0	9.49923	1	0	46.5243	23.0345
DATA	1566	19	36	0	0	A_04_P025041	EB374900	10716.1	415.189	2.921761e+000	2.922658e+000	48	21	5.329709e+000	0	0	0	0	0	0	2.6075	0	0	47.5395	22.3333
DATA	1567	19	37	0	0	A_04_P095996	ENSOCUT00000010803	10741.6	415.055	2.041752e+003	2.041959e+002	1966	21.5	5.876507e+000	0	0	0	0	0	0	1989.71	1	1	48.5334	21.5333
DATA	1568	19	38	0	0	A_04_P083147	ENSOCUT00000008934	10766.9	415.357	4.067989e+003	4.068093e+002	4004	23	6.584901e+000	0	0	0	0	0	0	3963.79	1	1	46.5243	22.5333
DATA	1569	19	39	0	0	A_04_P038812	ENSOCUT00000012876	10792.3	415.135	2.078900e+002	2.099194e+001	244.5	24.5	7.716516e+000	0	0	0	0	0	0	202.533	1	1	48.8603	23.7692
DATA	1570	19	40	0	0	A_04_P003713	ENSOCUT00000016658	10817.5	415.333	2.794658e+003	2.794810e+002	2815	22	6.310837e+000	0	0	0	0	0	0	2722.48	1	1	46.8651	22.92
DATA	1571	19	41	0	0	A_04_P082214	ENSOCUT00000001875	10842.9	415.211	1.310404e+002	1.342375e+001	168	23	5.557664e+000	0	0	0	0	0	0	127.648	1	1	47.2035	23.6316
DATA	1572	19	42	0	0	A_04_P057677	ENSOCUT00000002945	10868.5	415.352	1.560969e+002	1.587902e+001	199	20.5	5.586210e+000	0	0	0	0	0	0	152.058	1	1	57.5363	20.6333
DATA	1573	19	43	0	0	A_04_P071032	ENSOCUT00000015314	10893.7	415.738	6.636914e+001	7.247639e+000	113	22	8.594702e+000	0	0	0	0	0	0	64.657	1	1	50.7771	23.8857
DATA	1574	19	44	0	0	A_04_P068237	ENSOCUT00000012773	10919.3	415.605	1.058600e+004	1.058604e+003	10399	24	7.568375e+000	0	0	0	0	0	0	10313.3	1	1	51.0895	22.9697
DATA	1575	19	45	0	0	A_04_P102362	A_04_P102362	10944.7	415.468	1.014596e+002	1.055550e+001	141.5	23.5	7.049095e+000	0	0	0	0	0	0	98.8514	1	1	49.8279	23.45
DATA	1576	19	46	0	0	A_04_P081327	ENSOCUT00000003150	10970.4	415.404	1.042606e+001	3.092540e+000	56	27	8.337848e+000	0	0	0	0	0	0	10.1588	1	0	57.8122	26.3448
DATA	1577	19	47	0	0	A_04_P039543	ENSOCUT00000012309	10995.2	415.573	4.417312e+003	4.417408e+002	4254	22.5	8.763411e+000	0	0	0	0	0	0	4304.54	1	1	52.6241	24.0938
DATA	1578	19	48	0	0	A_04_P036052	ENSOCUT00000013360	11020.9	415.386	1.314549e+001	3.194106e+000	60	23	8.773119e+000	0	0	0	0	0	0	12.8104	1	0	65	23.0769
DATA	1579	19	49	0	0	A_04_P021569	EB378548	11046.1	415.649	2.107813e+003	2.108014e+002	2008	24	7.204853e+000	0	0	0	0	0	0	2054.25	1	1	49.5074	24.0811
DATA	1580	19	50	0	0	A_04_P028018	EB376088	11071.6	415.427	5.619652e+001	6.328831e+000	102.5	20	7.694587e+000	0	0	0	0	0	0	54.7663	1	1	57.5363	22.04
DATA	1581	19	51	0	0	A_04_P025854	EB374055	11097	415.674	3.951237e+003	3.951344e+002	3855	21	6.387488e+000	0	0	0	0	0	0	3850.55	1	1	53.5237	20.4
DATA	1582	19	52	0	0	A_04_P000101	NM_001082665	11122.4	415.427	1.470068e+001	3.261667e+000	61.5	24	8.719391e+000	0	0	0	0	0	0	14.3234	1	1	57.5363	23.9722
DATA	1583	19	53	0	0	A_04_P037417	ENSOCUT00000001338	11147.9	415.589	3.513185e+003	3.513306e+002	3466.5	23	5.493474e+000	0	0	0	0	0	0	3422.22	1	1	54.7002	21.9412
DATA	1584	19	54	0	0	A_04_P004876	ENSOCUT00000011739	11173	415.467	1.089083e+002	1.127379e+001	152	23.5	7.217367e+000	0	0	0	0	0	0	106.046	1	1	48.8603	23.6591
DATA	1585	19	55	0	0	A_04_P019662	A_04_P019662	11198.3	415.658	4.285540e+001	5.182901e+000	87	22	6.821258e+000	0	0	0	0	0	0	41.7082	1	1	48.2044	22.3793
DATA	1586	19	56	0	0	A_04_P026014	EB373855	11224.1	415.5	2.928486e+000	2.917088e+000	46	22	7.191991e+000	0	0	0	0	0	0	-2.45402	0	0	56.9804	21.4839
DATA	1587	19	57	0	0	A_04_P075188	ENSOCUT00000012015	11249.1	415.632	1.236012e+003	1.236357e+002	1243	22.5	5.376800e+000	0	0	0	0	0	0	1200.96	1	1	49.1849	22.3824
DATA	1588	19	58	0	0	A_04_P039447	CU464350	11274.4	415.591	3.696286e+004	3.696287e+003	36671	21	6.106136e+000	0	0	0	0	0	0	35872.9	1	1	52.9257	21.1481
DATA	1589	19	59	0	0	A_04_P094687	ENSOCUT00000013799	11299.8	415.696	1.045323e+003	1.045733e+002	1048	23.5	8.590921e+000	0	0	0	0	0	0	1013.08	1	1	50.1463	24.1176
DATA	1590	19	60	0	0	A_04_P031997	A_04_P031997	11325.4	416	2.844265e+004	2.844267e+003	28037.5	24	6.388911e+000	0	0	0	0	0	0	27519	1	1	48.5334	23.5455
DATA	1591	19	61	0	0	A_04_P028867	EC619001	11351.1	415.5	1.517298e+001	3.307098e+000	61	27	6.800874e+000	0	0	0	0	0	0	14.6482	1	1	56.9804	25.2424
DATA	1592	19	62	0	0	A_04_P063707	ENSOCUT00000014306	11376.5	415.5	7.963569e+000	3.051411e+000	54	23	5.905185e+000	0	0	0	0	0	0	7.66943	1	0	57.5363	23.3939
DATA	1593	19	63	0	0	A_04_P008151	DN888261	11401.7	415.5	2.965529e+000	2.953987e+000	45	27	8.201016e+000	0	0	0	0	0	0	-2.12926	0	0	65	24.56
DATA	1594	19	64	0	0	A_04_P072392	ENSOCUT00000003467	11427	415.6	7.823856e+003	7.823912e+002	7310	24	6.154285e+000	0	0	0	0	0	0	7489.14	1	1	49.1849	23.9412
DATA	1595	19	65	0	0	A_04_P095637	ENSOCUT00000006964	11452.4	416.232	6.001914e+002	6.009281e+001	606	24	6.185964e+000	0	0	0	0	0	0	572.414	1	1	46.8651	23.8846
DATA	1596	19	66	0	0	A_04_P033092	XR_085150	11477.4	416.298	2.728572e+004	2.728573e+003	25837	25	7.143386e+000	0	0	0	0	0	0	25913	1	1	46.1809	24.8065
DATA	1597	19	67	0	0	A_04_P041137	ENSOCUT00000022978	11503.5	415.938	2.036927e+001	3.628161e+000	66.5	21	4.801472e+000	0	0	0	0	0	0	19.2461	1	1	44.7812	21.1481
DATA	1598	19	68	0	0	A_04_P044577	XM_002708875	11528.6	415.573	3.030927e+000	3.023767e+000	50	22	7.382894e+000	0	0	0	0	0	0	1.57274	0	0	65	22.0882
DATA	1599	19	69	0	0	A_04_P087837	ENSOCUT00000002385	11554	415.631	3.049783e+000	3.038466e+000	48	22	7.125299e+000	0	0	0	0	0	0	0.541307	0	0	51.4001	22.3548
DATA	1600	19	70	0	0	A_04_P011337	DN883166	11579.6	415.573	3.071177e+000	3.059224e+000	41	24	8.398710e+000	0	0	0	0	0	0	-6.79578	0	0	57.5363	22.6471
DATA	1601	19	71	0	0	A_04_P037582	ENSOCUT00000010650	11605	415.545	1.303872e+001	3.347337e+000	58	23	5.499440e+000	0	0	0	0	0	0	11.9979	1	0	65	22.6207
DATA	1602	19	72	0	0	A_04_P005674	DN890718	11630.5	415.648	3.121583e+000	3.109481e+000	48.5	21	6.679037e+000	0	0	0	0	0	0	0.157653	0	0	57.5363	21.3421
DATA	1603	19	73	0	0	A_04_P093936	A_04_P093936	11655.6	415.573	4.854285e+000	3.175894e+000	52	23.5	8.904174e+000	0	0	0	0	0	0	4.38764	1	0	57.5363	24.4412
DATA	1604	19	74	0	0	A_04_P096002	ENSOCUT00000010829	11680.9	416.406	4.483573e+001	5.491301e+000	88	21	6.146087e+000	0	0	0	0	0	0	40.1178	1	1	46.1809	22.0244
DATA	1605	19	75	0	0	A_04_P080013	ENSOCUT00000012623	11706.3	416.357	7.672111e+002	7.678809e+001	710	23	6.750421e+000	0	0	0	0	0	0	678.738	1	1	46.8651	23.4545
DATA	1606	19	76	0	0	A_04_P004171	ENSOCUT00000003483	11732	415.681	3.260566e+000	3.247876e+000	47	22.5	6.400791e+000	0	0	0	0	0	0	-0.330825	0	0	58.0869	21.9474
DATA	1607	19	77	0	0	A_04_P004723	NM_001082712	11757.2	416.186	3.116648e+001	4.532853e+000	73	21	5.308677e+000	0	0	0	0	0	0	26.8625	1	1	46.8651	21.15
DATA	1608	19	78	0	0	A_04_P077253	ENSOCUT00000010206	11782.4	415.973	1.087950e+004	1.087955e+003	9049	20	4.125973e+000	0	0	0	0	0	0	9240.44	1	1	48.5334	20.9032
DATA	1609	19	79	0	0	A_04_P048169	ENSOCUT00000014054	11808	416.274	3.407128e+000	3.393868e+000	44.5	22	5.887910e+000	0	0	0	0	0	0	-2.48619	0	0	47.5395	23.1034
DATA	1610	19	80	0	0	A_04_P003647	NM_001082142	11833.1	415.954	3.149806e+004	3.149808e+003	27301	23.5	6.005362e+000	0	0	0	0	0	0	25879.3	1	1	45.835	23.9333
DATA	1611	19	81	0	0	A_04_P075038	A_04_P075038	11859.3	416.239	1.737829e+001	3.925143e+000	61	22	6.884766e+000	0	0	0	0	0	0	14.0077	1	0	47.2035	22
DATA	1612	19	82	0	0	A_04_P007807	DN888633	11884.4	416.243	7.209451e+001	8.053986e+000	102	23	6.955242e+000	0	0	0	0	0	0	56.9647	1	1	48.8603	23.8462
DATA	1613	19	83	66	1	DarkCorner	DarkCorner	11910.3	416.55	3.684477e+000	3.670137e+000	41	21	6.892600e+000	0	0	0	0	0	0	-5.63865	0	0	42.9674	20.7857
DATA	1614	19	84	66	1	DarkCorner	DarkCorner	11935.4	416.479	3.770571e+000	3.755896e+000	42	22	7.075343e+000	0	0	0	0	0	0	-6.72864	0	0	48.2044	22.4375
DATA	1615	19	85	66	1	DarkCorner	DarkCorner	11960.6	416.62	3.864885e+000	3.849843e+000	42	24	5.647914e+000	0	0	0	0	0	0	-5.34423	0	0	50.7771	24.125
DATA	1616	20	1	66	1	DarkCorner	DarkCorner	9839.86	420.521	3.231467e+000	3.218890e+000	38	21	6.377247e+000	0	0	0	0	0	0	-4.07126	0	0	46.8651	20.0789
DATA	1617	20	2	66	1	DarkCorner	DarkCorner	9865.15	421.419	3.191835e+000	3.179412e+000	39	20	7.452609e+000	0	0	0	0	0	0	-6.46781	0	0	48.5334	21.1
DATA	1618	20	3	66	1	DarkCorner	DarkCorner	9890.83	421.573	3.155900e+000	3.143617e+000	40	22	6.297696e+000	0	0	0	0	0	0	-4.53825	0	0	49.1849	22.8049
DATA	1619	20	4	0	0	A_04_P000537	NM_001101698	9916.42	421.427	5.969762e+001	6.732055e+000	102	20	7.640560e+000	0	0	0	0	0	0	54.4254	1	1	65	21.6333
DATA	1620	20	5	0	0	A_04_P082522	ENSOCUT00000007988	9941.58	421.427	3.462281e+001	4.636232e+000	77	23	7.605317e+000	0	0	0	0	0	0	31.8547	1	1	65	23.7838
DATA	1621	20	6	0	0	A_04_P092292	ENSOCUT00000013254	9966.54	421.932	1.128843e+004	1.128847e+003	10520	24	6.551387e+000	0	0	0	0	0	0	10472.2	1	1	48.5334	25.4412
DATA	1622	20	7	0	0	A_04_P007249	DN889176	9992.5	421.5	6.790766e+001	7.438047e+000	106	24.5	6.909372e+000	0	0	0	0	0	0	63.4785	1	1	57.5363	24.9643
DATA	1623	20	8	0	0	A_04_P001601	NM_001082092	10017.7	421.5	4.134382e+000	3.042876e+000	47	22	7.225144e+000	0	0	0	0	0	0	3.89055	1	0	57.5363	22.7297
DATA	1624	20	9	0	0	A_04_P040805	NM_001082038	10043.1	422.175	8.024770e+003	8.024826e+002	7598	21	8.600969e+000	0	0	0	0	0	0	7597.72	1	1	45.4864	21.68
DATA	1625	20	10	0	0	A_04_P055314	ENSOCUT00000015399	10068.5	421.5	2.900294e+001	4.158887e+000	74	22	6.772862e+000	0	0	0	0	0	0	27.6033	1	1	57.5363	22.6471
DATA	1626	20	11	0	0	A_04_P061782	ENSOCUT00000007904	10093.9	421.5	5.071262e+000	3.009798e+000	50.5	22.5	8.147537e+000	0	0	0	0	0	0	4.84921	1	0	56.9804	22.2647
DATA	1627	20	12	0	0	A_04_P090144	ENSOCUT00000023450	10119.5	421.5	6.503389e+002	6.510097e+001	685	24	7.512237e+000	0	0	0	0	0	0	624.442	1	1	57.5363	23.3939
DATA	1628	20	13	0	0	A_04_P052842	ENSOCUT00000001026	10144.6	421.573	6.608770e+001	7.234879e+000	104	22	6.362402e+000	0	0	0	0	0	0	63.6808	1	1	57.5363	22.4643
DATA	1629	20	14	0	0	A_04_P029677	AF264456	10170.3	421.5	2.946421e+000	2.937796e+000	44	22	1.039440e+001	0	0	0	0	0	0	1.24887	0	0	57.5363	24.1081
DATA	1630	20	15	0	0	A_04_P038107	ENSOCUT00000022816	10195.5	421.5	5.802797e+001	6.499367e+000	99.5	24.5	7.906596e+000	0	0	0	0	0	0	56.2345	1	1	57.5363	24.0294
DATA	1631	20	16	0	0	A_04_P054583	ENSOCUT00000017352	10220.4	421.646	2.057790e+003	2.057997e+002	2020	24.5	6.573456e+000	0	0	0	0	0	0	1998.56	1	1	50.7771	24.3929
DATA	1632	20	17	0	0	A_04_P052430	ENSOCUT00000000363	10246.3	422.269	9.494554e+003	9.494599e+002	9227	24	9.483682e+000	0	0	0	0	0	0	9239.45	1	1	46.1809	23.875
DATA	1633	20	18	0	0	A_04_P073943	ENSOCUT00000007357	10271.5	422.257	4.869951e+002	4.878643e+001	525	21	6.192562e+000	0	0	0	0	0	0	474.615	1	1	47.2035	20.4348
DATA	1634	20	19	0	0	A_04_P050098	ENSOCUT00000009803	10297.4	421.573	1.581785e+002	1.608286e+001	192.5	20	4.849296e+000	0	0	0	0	0	0	154.331	1	1	57.5363	20.1481
DATA	1635	20	20	0	0	A_04_P057202	ENSOCUT00000005029	10322.5	421.648	2.916255e+000	2.912073e+000	49	21.5	4.588842e+000	0	0	0	0	0	0	1.99413	0	0	57.5363	22.3333
DATA	1636	20	21	0	0	A_04_P012361	ENSOCUT00000031801	10348	422.385	6.334726e+002	6.341372e+001	662	22	5.704980e+000	0	0	0	0	0	0	619.127	1	1	45.4864	22.7586
DATA	1637	20	22	0	0	A_04_P001781	NM_001101699	10373.3	422.357	2.355633e+002	2.373432e+001	257	23	6.545510e+000	0	0	0	0	0	0	230.338	1	1	46.8651	22.7429
DATA	1638	20	23	1028	1	(+)E1A_r60_n9	E1A_r60_n9	10398.6	421.573	2.911992e+000	2.900658e+000	43	25	4.253341e+000	0	0	0	0	0	0	-3.35661	0	0	65	25
DATA	1639	20	24	0	0	A_04_P017209	ENSOCUT00000010258	10423.7	422.357	2.226418e+004	2.226420e+003	21882	24.5	5.974433e+000	0	0	0	0	0	0	21780.1	1	1	46.8651	25.5769
DATA	1640	20	25	0	0	A_04_P046602	A_04_P046602	10449.3	422.188	3.369992e+002	3.382446e+001	378	25	8.697975e+000	0	0	0	0	0	0	329.672	1	1	46.5243	24.3929
DATA	1641	20	26	0	0	A_04_P014501	AY171689	10474.4	421.843	1.859914e+001	3.445424e+000	63	22	7.730302e+000	0	0	0	0	0	0	18.1924	1	1	40.2912	21.1515
DATA	1642	20	27	0	0	A_04_P014548	AY171723	10500.2	422.352	1.246958e+003	1.247295e+002	1268.5	20.5	7.456131e+000	0	0	0	0	0	0	1219.57	1	1	46.8651	21.0263
DATA	1643	20	28	0	0	A_04_P021857	A_04_P021857	10525.4	422.162	3.868275e+001	4.835411e+000	82	21	5.437313e+000	0	0	0	0	0	0	37.8234	1	1	48.5334	22.5667
DATA	1644	20	29	0	0	A_04_P025091	EB374850	10551	422	1.214242e+002	1.248443e+001	161	24	6.742316e+000	0	0	0	0	0	0	118.691	1	1	54.9904	23.2
DATA	1645	20	30	0	0	A_04_P020136	EB379923	10576.5	422	1.870107e+001	3.453283e+000	61	23	9.917198e+000	0	0	0	0	0	0	18.2745	1	1	54.1152	25.8125
DATA	1646	20	31	0	0	A_04_P021509	EB378634	10601.6	422.069	1.291217e+003	1.291544e+002	1311	26.5	8.112855e+000	0	0	0	0	0	0	1261.38	1	1	53.8203	27.85
DATA	1647	20	32	0	0	A_04_P005951	DN890456	10627.6	422.351	2.916166e+000	2.904822e+000	45	25.5	8.553447e+000	0	0	0	0	0	0	0.0593803	0	0	48.5334	24.9737
DATA	1648	20	33	0	0	A_04_P002746	NM_001082639	10652.5	422.352	4.175815e+005	4.175815e+004	406149	24	7.170293e+000	0	0	0	0	0	0	407689	1	1	57.5363	24.5185
DATA	1649	20	34	0	0	A_04_P087935	ENSOCUT00000005204	10678.1	422.634	2.883139e+001	4.093888e+000	72	24	8.714372e+000	0	0	0	0	0	0	28.1411	1	1	50.7771	24.3824
DATA	1650	20	35	0	0	A_04_P016397	EB378230	10703.5	422.352	6.691865e+001	7.296133e+000	114	24	7.237328e+000	0	0	0	0	0	0	65.297	1	1	57.5363	24.9259
DATA	1651	20	36	0	0	A_04_P048634	A_04_P048634	10728.6	422.404	2.919317e+000	2.909393e+000	47	23	4.199567e+000	0	0	0	0	0	0	0.892291	0	0	57.8122	23.7273
DATA	1652	20	37	0	0	A_04_P014147	ENSOCUT00000028956	10754.4	422.427	2.919869e+000	2.910472e+000	47	24	5.579532e+000	0	0	0	0	0	0	1.04375	0	0	65	23.7419
DATA	1653	20	38	0	0	A_04_P074602	ENSOCUT00000011318	10779.6	422.427	3.015734e+002	3.029731e+001	338	22.5	7.018480e+000	0	0	0	0	0	0	294.102	1	1	57.5363	22.9583
DATA	1654	20	39	0	0	A_04_P006771	DN889669	10805	422.455	1.915526e+001	3.483216e+000	65	26	7.704359e+000	0	0	0	0	0	0	18.6788	1	1	65	24.4286
DATA	1655	20	40	0	0	A_04_P095497	A_04_P095497	10830.5	422.573	2.107803e+001	3.592653e+000	68	23	5.685908e+000	0	0	0	0	0	0	20.5529	1	1	51.4001	22.2727
DATA	1656	20	41	0	0	A_04_P080467	ENSOCUT00000012802	10855.5	422.724	5.544502e+001	6.261454e+000	100.5	21	6.613464e+000	0	0	0	0	0	0	54.0636	1	1	49.1849	21.5625
DATA	1657	20	42	0	0	A_04_P059368	ENSOCUT00000009879	10880.8	422.667	4.656771e+003	4.656862e+002	4442.5	24	8.095793e+000	0	0	0	0	0	0	4540.79	1	1	49.1849	24.5517
DATA	1658	20	43	0	0	A_04_P067157	ENSOCUT00000000161	10906.6	422.427	5.341051e+001	6.081995e+000	102	25	8.107145e+000	0	0	0	0	0	0	52.0813	1	1	57.5363	25.125
DATA	1659	20	44	0	0	A_04_P021041	XM_002712697	10931.8	422.795	5.268069e+002	5.276094e+001	557	23	7.833080e+000	0	0	0	0	0	0	513.76	1	1	50.1463	22
DATA	1660	20	45	0	0	A_04_P036683	ENSOCUT00000016635	10957.5	422.681	5.896691e+001	6.575059e+000	101	24.5	6.592615e+000	0	0	0	0	0	0	57.5109	1	1	48.2044	24.1471
DATA	1661	20	46	0	0	A_04_P069834	ENSOCUT00000017760	10982.7	422.5	2.376546e+005	2.376546e+004	231717	23	6.488907e+000	0	0	0	0	0	0	231803	1	1	57.5363	23.9655
DATA	1662	20	47	0	0	A_04_P069287	A_04_P069287	11007.9	422.974	2.144682e+002	2.164308e+001	257	23	9.570620e+000	0	0	0	0	0	0	209.22	1	1	47.8731	24.625
DATA	1663	20	48	0	0	A_04_P058493	ENSOCUT00000000464	11033.4	422.628	8.893147e+002	8.897900e+001	927.5	26	7.936299e+000	0	0	0	0	0	0	867.572	1	1	49.8279	25.5
DATA	1664	20	49	0	0	A_04_P074382	ENSOCUT00000010505	11058.9	422.842	1.593922e+003	1.594187e+002	1566	23	6.569172e+000	0	0	0	0	0	0	1555.05	1	1	48.2044	23.4667
DATA	1665	20	50	0	0	A_04_P078864	ENSOCUT00000001459	11084.2	422.836	5.490398e+003	5.490475e+002	5331	22	7.562926e+000	0	0	0	0	0	0	5356.42	1	1	47.5395	21.7419
DATA	1666	20	51	0	0	A_04_P045737	ENSOCUT00000000922	11109.7	422.5	1.483753e+002	1.511986e+001	191	23	9.194014e+000	0	0	0	0	0	0	144.734	1	1	57.5363	23.2333
DATA	1667	20	52	0	0	A_04_P083372	NM_001171310	11134.8	422.974	3.792741e+003	3.792853e+002	3625	23.5	8.907958e+000	0	0	0	0	0	0	3699.27	1	1	49.1849	24.4
DATA	1668	20	53	0	0	A_04_P056949	ENSOCUT00000014407	11160.1	422.912	7.841969e+001	8.364281e+000	123	24	6.473615e+000	0	0	0	0	0	0	76.464	1	1	46.8651	24.8
DATA	1669	20	54	0	0	A_04_P044703	A_04_P044703	11186	422.545	1.685055e+001	3.363422e+000	63	23	7.149952e+000	0	0	0	0	0	0	16.4221	1	1	55.8519	23.7907
DATA	1670	20	55	0	0	A_04_P100159	XR_085168	11211.1	422.957	1.690830e+002	1.715730e+001	206.5	22	6.604078e+000	0	0	0	0	0	0	164.697	1	1	46.8651	22.5769
DATA	1671	20	56	0	0	A_04_P016308	AY596418	11236.6	422.573	4.113178e+000	2.943766e+000	50	21.5	4.957405e+000	0	0	0	0	0	0	4.00307	1	0	57.5363	20.9
DATA	1672	20	57	0	0	A_04_P048262	ENSOCUT00000007054	11262.4	422.573	3.192951e+001	4.325391e+000	76	20	5.263625e+000	0	0	0	0	0	0	31.0429	1	1	57.5363	21.1333
DATA	1673	20	58	0	0	A_04_P058686	ENSOCUT00000010166	11287.2	423.029	4.868018e+002	4.876775e+001	514	22	9.532195e+000	0	0	0	0	0	0	472.741	1	1	46.8651	23.4706
DATA	1674	20	59	0	0	A_04_P036020	A_04_P036020	11313	422.545	1.049929e+002	1.089940e+001	148.5	24	6.618747e+000	0	0	0	0	0	0	101.792	1	1	55.8519	24.5676
DATA	1675	20	60	0	0	A_04_P027882	XM_002708050	11338.4	422.573	2.942970e+000	2.931515e+000	45	26	6.270572e+000	0	0	0	0	0	0	-0.449185	0	0	57.5363	24.4848
DATA	1676	20	61	0	0	A_04_P102312	ENSOCUT00000009309	11363.6	423.029	2.949186e+000	2.937707e+000	42	22.5	5.856226e+000	0	0	0	0	0	0	-4.3922	0	0	47.5395	23.1538
DATA	1677	20	62	0	0	A_04_P027983	EB377464	11389.4	422.596	6.448201e+004	6.448202e+003	63942	27	6.713624e+000	0	0	0	0	0	0	62099.3	1	1	57.8122	25.9643
DATA	1678	20	63	0	0	A_04_P081408	ENSOCUT00000002453	11414.5	422.648	1.161141e+001	3.174516e+000	57	23	6.716669e+000	0	0	0	0	0	0	11.1489	1	0	57.5363	23.3636
DATA	1679	20	64	0	0	A_04_P026526	EB373321	11439.9	422.614	1.789236e+001	3.462969e+000	65	24	6.930065e+000	0	0	0	0	0	0	17.1195	1	1	65	25.3226
DATA	1680	20	65	0	0	A_04_P079332	ENSOCUT00000015914	11465.2	423.292	1.102282e+004	1.102286e+003	10298	23	6.177802e+000	0	0	0	0	0	0	10506.2	1	1	47.2035	22.3704
DATA	1681	20	66	0	0	A_04_P091927	ENSOCUT00000004407	11490.5	422.648	2.633471e+002	2.650395e+001	299.5	23	5.354433e+000	0	0	0	0	0	0	249.831	1	1	57.5363	22.7931
DATA	1682	20	67	0	0	A_04_P003506	ENSOCUT00000010139	11515.8	423.471	1.633661e+002	1.661072e+001	202	21	6.869316e+000	0	0	0	0	0	0	154.214	1	1	46.5243	21
DATA	1683	20	68	0	0	A_04_P060542	ENSOCUT00000014731	11541.6	423.241	3.034947e+000	3.023135e+000	42	24	6.985218e+000	0	0	0	0	0	0	-4.41951	0	0	50.1463	23.1714
DATA	1684	20	69	0	0	A_04_P092842	ENSOCUT00000003841	11566.8	423.209	5.958060e+002	5.965825e+001	601	24	8.596577e+000	0	0	0	0	0	0	555.481	1	1	50.4627	22.8684
DATA	1685	20	70	0	0	A_04_P071964	ENSOCUT00000006194	11591.9	423.211	1.522846e+003	1.523154e+002	1385.5	24	7.432624e+000	0	0	0	0	0	0	1409.66	1	1	47.2035	23.3902
DATA	1686	20	71	0	0	A_04_P005392	EB373069	11617	422.89	3.101523e+000	3.089451e+000	43	22	6.218388e+000	0	0	0	0	0	0	-3.78028	0	0	50.4627	22.0938
DATA	1687	20	72	0	0	A_04_P053513	ENSOCUT00000017332	11643	423.247	1.878654e+003	1.878912e+002	1763.5	22	6.499754e+000	0	0	0	0	0	0	1709.6	1	1	47.5395	21.7381
DATA	1688	20	73	0	0	A_04_P006279	ENSOCUT00000000472	11668.6	423.36	3.534592e+003	3.534732e+002	3248	22.5	6.025533e+000	0	0	0	0	0	0	3184.84	1	1	48.8603	22.525
DATA	1689	20	74	0	0	A_04_P032490	EB381887	11694.3	423.429	3.195330e+000	3.182893e+000	45	20.5	6.879654e+000	0	0	0	0	0	0	-3.95772	0	0	49.8279	22.3438
DATA	1690	20	75	0	0	A_04_P036457	ENSOCUT00000014309	11718.8	423.392	1.669765e+004	1.669768e+003	14415	26	6.316205e+000	0	0	0	0	0	0	14713.2	1	1	49.1849	24.1389
DATA	1691	20	76	0	0	A_04_P073747	ENSOCUT00000005265	11744.2	423.679	3.273788e+000	3.261046e+000	42.5	21	5.760094e+000	0	0	0	0	0	0	-4.64128	0	0	51.0895	20.3514
DATA	1692	20	77	0	0	A_04_P059607	ENSOCUT00000015324	11770.1	423.386	3.321249e+000	3.311869e+000	49	19	4.322659e+000	0	0	0	0	0	0	1.31396	0	0	65	19.7353
DATA	1693	20	78	0	0	A_04_P075922	ENSOCUT00000009670	11794.8	423.328	3.371034e+000	3.357914e+000	43	22	5.241843e+000	0	0	0	0	0	0	-3.3809	0	0	45.4864	21.4
DATA	1694	20	79	0	0	A_04_P004091	ENSOCUT00000014544	11820.7	423.395	6.556073e+002	6.564961e+001	579	23	6.428117e+000	0	0	0	0	0	0	544.633	1	1	49.5074	23.3
DATA	1695	20	80	0	0	A_04_P050383	ENSOCUT00000017573	11845.9	423.479	2.590876e+003	2.591109e+002	2123	24	7.870158e+000	0	0	0	0	0	0	2114.43	1	1	48.5334	23
DATA	1696	20	81	0	0	A_04_P071284	ENSOCUT00000024037	11871.7	423.933	1.382220e+002	1.426942e+001	156	22	8.567226e+000	0	0	0	0	0	0	110.628	1	1	48.8603	22.35
DATA	1697	20	82	0	0	A_04_P010641	DN884423	11896.7	423.675	1.185234e+002	1.239225e+001	139	24	8.214039e+000	0	0	0	0	0	0	92.9342	1	1	49.8279	24.5517
DATA	1698	20	83	66	1	DarkCorner	DarkCorner	11922.6	423.536	3.716102e+000	3.701639e+000	40	22.5	6.499898e+000	0	0	0	0	0	0	-7.38012	0	0	52.0157	22.2143
DATA	1699	20	84	66	1	DarkCorner	DarkCorner	11947.9	422.973	3.807073e+000	3.792256e+000	40	26	5.888936e+000	0	0	0	0	0	0	-7.57134	0	0	46.8651	25.2903
DATA	1700	20	85	66	1	DarkCorner	DarkCorner	11973.5	423.545	3.906089e+000	3.890886e+000	39	20	6.179177e+000	0	0	0	0	0	0	-7.02445	0	0	49.8279	20.7305
DATA	1701	21	1	66	1	DarkCorner	DarkCorner	9827.43	429.08	3.247476e+000	3.234837e+000	37	19	6.475773e+000	0	0	0	0	0	0	-7.04724	0	0	48.8603	19.545
DATA	1702	21	2	66	1	DarkCorner	DarkCorner	9852.4	429.309	3.206808e+000	3.194327e+000	42	21	7.407275e+000	0	0	0	0	0	0	-3.48832	0	0	49.8279	22.1429
DATA	1703	21	3	66	1	DarkCorner	DarkCorner	9878.36	429.147	3.168823e+000	3.156490e+000	36	21	6.821900e+000	0	0	0	0	0	0	-7.66609	0	0	48.8603	22.6471
DATA	1704	21	4	0	0	A_04_P072408	ENSOCUT00000016741	9903.89	429.387	3.135005e+000	3.122815e+000	45.5	21	5.424612e+000	0	0	0	0	0	0	0.0778041	0	0	48.8603	20.8438
DATA	1705	21	5	0	0	A_04_P059878	ENSOCUT00000016355	9928.5	429.257	1.686962e+003	1.687246e+002	1586	23	6.927383e+000	0	0	0	0	0	0	1546.9	1	1	47.2035	22.6364
DATA	1706	21	6	0	0	A_04_P025012	EB374935	9954.42	428.573	7.052457e+001	7.690302e+000	109.5	24	6.007819e+000	0	0	0	0	0	0	65.2427	1	1	65	24.4737
DATA	1707	21	7	0	0	A_04_P073167	A_04_P073167	9979.58	428.573	5.788754e+000	3.097201e+000	49	26	7.909927e+000	0	0	0	0	0	0	5.39728	1	0	57.5363	27.5185
DATA	1708	21	8	0	0	A_04_P063542	ENSOCUT00000006482	10005	429.038	4.418599e+001	5.352532e+000	88	22.5	6.652905e+000	0	0	0	0	0	0	41.4947	1	1	50.4627	23.7353
DATA	1709	21	9	0	0	A_04_P069109	A_04_P069109	10030.5	428.648	5.819430e+002	5.827167e+001	593	22	6.671834e+000	0	0	0	0	0	0	549.953	1	1	57.5363	21.8235
DATA	1710	21	10	0	0	A_04_P018032	DN885729	10055.6	428.596	1.970525e+002	1.993009e+001	233	24	8.841945e+000	0	0	0	0	0	0	187.261	1	1	57.8122	24.5
DATA	1711	21	11	0	0	A_04_P100325	ENSOCUT00000010495	10080.7	429.357	1.151463e+003	1.151846e+002	1136	21	6.522747e+000	0	0	0	0	0	0	1099.79	1	1	46.8651	20.6842
DATA	1712	21	12	0	0	A_04_P096272	ENSOCUT00000004301	10106.4	428.977	2.557039e+003	2.557210e+002	2445.5	24	7.088534e+000	0	0	0	0	0	0	2453.02	1	1	50.1463	22.2258
DATA	1713	21	13	0	0	A_04_P057392	ENSOCUT00000003687	10131.9	429	8.951419e+003	8.951468e+002	8398	22	6.584516e+000	0	0	0	0	0	0	8620.26	1	1	48.5334	22.7568
DATA	1714	21	14	0	0	A_04_P050952	ENSOCUT00000009621	10157.4	429.04	3.046542e+001	4.231045e+000	76	23	1.010616e+001	0	0	0	0	0	0	29.4363	1	1	49.1849	24.9737
DATA	1715	21	15	0	0	A_04_P075742	ENSOCUT00000010099	10182.8	429.427	1.401684e+003	1.401990e+002	1398	23	7.755072e+000	0	0	0	0	0	0	1358.25	1	1	52.6241	22.4324
DATA	1716	21	16	0	0	A_04_P013670	NM_001170956	10207.9	429.368	2.770711e+002	2.786062e+001	315	25.5	8.322088e+000	0	0	0	0	0	0	269.123	1	1	49.1849	24.3333
DATA	1717	21	17	0	0	A_04_P072337	A_04_P072337	10233.5	429.352	4.646741e+000	2.951555e+000	48	22.5	7.272685e+000	0	0	0	0	0	0	4.52257	1	0	57.5363	21.9333
DATA	1718	21	18	0	0	A_04_P048388	ENSOCUT00000016618	10259.1	429.611	1.777164e+004	1.777167e+003	17896.5	23	7.384808e+000	0	0	0	0	0	0	17326.2	1	1	48.2044	22.1538
DATA	1719	21	19	0	0	A_04_P099417	ENSOCUT00000009016	10284.3	429.487	2.248118e+002	2.266822e+001	261.5	22	5.854980e+000	0	0	0	0	0	0	219.463	1	1	49.1849	20.931
DATA	1720	21	20	0	0	A_04_P055293	ENSOCUT00000007096	10309.5	429.57	5.207518e+003	5.207599e+002	5116.5	21	4.890467e+000	0	0	0	0	0	0	5088.99	1	1	50.4627	20.6
DATA	1721	21	21	0	0	A_04_P026241	EB373621	10335.3	429.25	1.756481e+001	3.391077e+000	62	22	4.592135e+000	0	0	0	0	0	0	17.1781	1	1	49.1849	22.4063
DATA	1722	21	22	0	0	A_04_P058728	ENSOCUT00000016493	10360.4	429.521	9.997036e+003	9.997078e+002	9838	20	7.592000e+000	0	0	0	0	0	0	9782.87	1	1	48.2044	22.0385
DATA	1723	21	23	0	0	A_04_P092846	ENSOCUT00000003841	10385.9	429.438	5.681476e+002	5.688862e+001	610	23	7.012751e+000	0	0	0	0	0	0	556.182	1	1	52.9257	22.6486
DATA	1724	21	24	0	0	A_04_P102542	ENSOCUT00000013174	10411.4	429.427	1.433695e+002	1.462676e+001	186	25	5.254156e+000	0	0	0	0	0	0	140.38	1	1	57.5363	23.6154
DATA	1725	21	25	0	0	A_04_P052477	ENSOCUT00000001312	10436.6	429.543	1.417470e+003	1.417766e+002	1435	26	8.393758e+000	0	0	0	0	0	0	1388.04	1	1	51.0895	26.4
DATA	1726	21	26	0	0	A_04_P023781	ENSOCUT00000021841	10462.4	429.427	5.751555e+001	6.440035e+000	102	22	7.376048e+000	0	0	0	0	0	0	56.3181	1	1	57.5363	21.4643
DATA	1727	21	27	0	0	A_04_P055057	ENSOCUT00000005148	10487.3	429.605	1.148893e+002	1.184867e+001	158	22	7.314852e+000	0	0	0	0	0	0	112.485	1	1	49.5074	21.0938
DATA	1728	21	28	0	0	A_04_P036487	ENSOCUT00000011172	10513	429.455	4.965886e+001	5.749727e+000	93	22	8.707368e+000	0	0	0	0	0	0	48.6085	1	1	55.8519	24.1944
DATA	1729	21	29	0	0	A_04_P066252	ENSOCUT00000031452	10538.2	429.545	1.118881e+002	1.155824e+001	158.5	25	6.247963e+000	0	0	0	0	0	0	109.494	1	1	49.8279	23.037
DATA	1730	21	30	0	0	A_04_P033755	A_04_P033755	10563.8	429.56	1.587493e+001	3.305849e+000	61	23	7.311873e+000	0	0	0	0	0	0	15.5307	1	1	49.1849	22.7222
DATA	1731	21	31	0	0	A_04_P073209	ENSOCUT00000015631	10589.3	429.5	3.145346e+005	3.145346e+004	308927	26	9.659738e+000	0	0	0	0	0	0	307613	1	1	57.5363	26.8148
DATA	1732	21	32	0	0	A_04_P011713	DN882406	10614	429.853	2.524559e+001	3.846030e+000	68	27	8.969258e+000	0	0	0	0	0	0	24.6834	1	1	47.8731	26.5625
DATA	1733	21	33	0	0	A_04_P070500	ENSOCUT00000004564	10639.9	429.5	1.943763e+001	3.493284e+000	65	23	7.414081e+000	0	0	0	0	0	0	18.9977	1	1	56.9804	23.575
DATA	1734	21	34	0	0	A_04_P063577	ENSOCUT00000014914	10665.5	429.5	3.810716e+001	4.790776e+000	83	25.5	9.625602e+000	0	0	0	0	0	0	37.2333	1	1	57.5363	25.8438
DATA	1735	21	35	0	0	A_04_P018381	DN885423	10690.5	429.882	1.138014e+002	1.174485e+001	155.5	24	8.043832e+000	0	0	0	0	0	0	111.167	1	1	49.8279	24.6452
DATA	1736	21	36	0	0	A_04_P088562	XM_002719679	10716.3	429.5	4.890349e+004	4.890350e+003	49139.5	24	7.246180e+000	0	0	0	0	0	0	47757	1	1	57.5363	24.2593
DATA	1737	21	37	0	0	A_04_P062577	ENSOCUT00000010494	10741.4	429.667	8.689541e+003	8.689589e+002	8636.5	23.5	6.578312e+000	0	0	0	0	0	0	8484.27	1	1	52.9257	23.375
DATA	1738	21	38	0	0	A_04_P029178	ENSOCUT00000026813	10766.9	429.5	4.532485e+004	4.532486e+003	43680.5	23	6.566072e+000	0	1	0	0	0	0	44245.8	1	1	56.9804	24.5517
DATA	1739	21	39	0	0	A_04_P059232	ENSOCUT00000010102	10792.4	429.573	7.276169e+001	7.835156e+000	117.5	21	7.290895e+000	0	0	0	0	0	0	71.0214	1	1	57.5363	23.5714
DATA	1740	21	40	0	0	A_04_P059148	A_04_P059148	10817.5	429.882	6.853173e+002	6.859333e+001	724	25	7.188648e+000	0	0	0	0	0	0	668.901	1	1	49.8279	24.52
DATA	1741	21	41	0	0	A_04_P091424	ENSOCUT00000009951	10842.7	429.959	6.395529e+001	7.025016e+000	110	23	5.734098e+000	0	0	0	0	0	0	62.4218	1	1	48.2044	22.8108
DATA	1742	21	42	1028	1	(+)E1A_r60_a107	E1A_r60_a107	10868.5	429.648	2.918014e+000	2.911587e+000	47	22.5	9.465266e+000	0	0	0	0	0	0	1.65301	0	0	65	24.0357
DATA	1743	21	43	0	0	A_04_P048629	ENSOCUT00000009151	10893.9	429.614	3.610056e+002	3.621738e+001	397.5	26	7.093028e+000	0	0	0	0	0	0	352.35	1	1	57.259	25.8529
DATA	1744	21	44	0	0	A_04_P070552	ENSOCUT00000000668	10919.4	429.573	3.993761e+002	4.004322e+001	428	27.5	7.974484e+000	0	0	0	0	0	0	389.827	1	1	65	25.875
DATA	1745	21	45	0	0	A_04_P092911	ENSOCUT00000006319	10944.3	430.368	5.392774e+002	5.400596e+001	565	23	6.257795e+000	0	0	0	0	0	0	526.488	1	1	46.1809	22.08
DATA	1746	21	46	0	0	A_04_P037963	ENSOCUT00000000550	10970.1	429.614	9.479739e+002	9.484191e+001	972	23	6.855793e+000	0	0	0	0	0	0	925.496	1	1	57.259	22.4242
DATA	1747	21	47	0	0	A_04_P081576	ENSOCUT00000003170	10995.5	429.648	2.378577e+003	2.378755e+002	2375	27	7.357681e+000	0	0	0	0	0	0	2322.44	1	1	57.5363	25.7241
DATA	1748	21	48	0	0	A_04_P081038	ENSOCUT00000005461	11020.8	429.863	4.954001e+002	4.962512e+001	525	24	8.532228e+000	0	0	0	0	0	0	483.768	1	1	50.4627	25.1282
DATA	1749	21	49	0	0	A_04_P091567	A_04_P091567	11046.4	430.392	2.201686e+002	2.220763e+001	263	25	6.353054e+000	0	0	0	0	0	0	215.03	1	1	49.5074	24.8065
DATA	1750	21	50	0	0	A_04_P096832	XM_002715078	11071.5	429.648	2.916237e+000	2.907482e+000	48	23	8.360858e+000	0	0	0	0	0	0	1.19949	0	0	65	23.7586
DATA	1751	21	51	0	0	A_04_P048258	A_04_P048258	11097	429.681	2.870890e+001	4.084223e+000	74	20	4.825548e+000	0	0	0	0	0	0	28.0358	1	1	65	19.8947
DATA	1752	21	52	0	0	A_04_P005060	NM_001082187	11122.5	430	4.402528e+005	4.402528e+004	428516	24	1.537419e+001	0	0	0	0	1	0	429901	1	1	54.1152	28.9677
DATA	1753	21	53	0	0	A_04_P066673	ENSOCUT00000001778	11147.1	430.184	6.857436e+002	6.863589e+001	700	24	5.225472e+000	0	0	0	0	0	0	669.5	1	1	48.2044	24.25
DATA	1754	21	54	0	0	A_04_P043872	ENSOCUT00000011193	11172.8	430.678	7.988923e+000	3.014255e+000	55	24	6.806471e+000	0	0	0	0	0	0	7.79763	1	0	42.9674	25.1463
DATA	1755	21	55	0	0	A_04_P062761	ENSOCUT00000011362	11198.4	430.203	3.485224e+003	3.485345e+002	3377	24	6.512316e+000	0	0	0	0	0	0	3399.85	1	1	49.1849	25.2222
DATA	1756	21	56	0	0	A_04_P015101	AY175572	11224	430.319	3.797245e+001	4.784047e+000	83	21	5.766281e+000	0	0	0	0	0	0	37.0182	1	1	58.0869	20.4
DATA	1757	21	57	0	0	A_04_P009562	A_04_P009562	11249.6	430.346	6.625161e+001	7.237094e+000	109.5	20	5.220944e+000	0	0	0	0	0	0	64.5306	1	1	50.1463	20.7297
DATA	1758	21	58	0	0	A_04_P090033	A_04_P090033	11274.3	429.971	3.044158e+003	3.044297e+002	2940	23	9.214454e+000	0	0	0	0	0	0	2961.72	1	1	46.1809	24.1154
DATA	1759	21	59	0	0	A_04_P081697	ENSOCUT00000001270	11300.4	430.427	4.459967e+004	4.459968e+003	44839.5	23	6.116484e+000	0	0	0	0	0	0	43334.4	1	1	57.5363	23.1786
DATA	1760	21	60	0	0	A_04_P074499	ENSOCUT00000013933	11325.4	430.5	1.650189e+004	1.650192e+003	15774	25	6.306845e+000	0	0	0	0	0	0	16007.8	1	1	48.5334	24.7353
DATA	1761	21	61	0	0	A_04_P025262	EB374694	11351	430.455	1.115233e+002	1.153089e+001	155	21	5.917443e+000	0	0	0	0	0	0	107.966	1	1	55.8519	22.375
DATA	1762	21	62	0	0	A_04_P064715	ENSOCUT00000006846	11376.5	430.352	3.162705e+002	3.176316e+001	347	23.5	5.487289e+000	0	0	0	0	0	0	305.449	1	1	57.5363	23.4
DATA	1763	21	63	0	0	A_04_P066722	ENSOCUT00000016068	11401.6	430.427	1.876266e+002	1.899244e+001	227	23	6.652715e+000	0	0	0	0	0	0	180.714	1	1	57.5363	23.5172
DATA	1764	21	64	0	0	A_04_P094062	ENSOCUT00000015684	11427.4	430.427	2.503869e+001	3.873185e+000	70.5	23	5.239044e+000	0	0	0	0	0	0	24.0374	1	1	57.5363	23.6875
DATA	1765	21	65	0	0	A_04_P035202	A_04_P035202	11452.6	430.427	1.373215e+001	3.268386e+000	60	25	7.508764e+000	0	0	0	0	0	0	13.1347	1	0	65	25.3077
DATA	1766	21	66	0	0	A_04_P017874	DN887493	11478	430.455	1.291487e+001	3.246446e+000	58	23	6.855991e+000	0	0	0	0	0	0	12.3007	1	0	65	23.2692
DATA	1767	21	67	0	0	A_04_P030114	ENSOCUT00000002129	11503.2	430.684	1.204464e+004	1.204468e+003	11340	22	2.760262e+000	0	0	0	0	0	0	11417.8	1	1	50.1463	22
DATA	1768	21	68	0	0	A_04_P025247	EB374717	11528.4	430.692	2.241983e+002	2.262082e+001	254	23	7.121526e+000	0	0	0	0	0	0	211.388	1	1	50.4627	23.871
DATA	1769	21	69	0	0	A_04_P094077	ENSOCUT00000009227	11553.9	430.347	6.284469e+002	6.291757e+001	658	23	7.662059e+000	0	0	0	0	0	0	588.872	1	1	48.5334	23.25
DATA	1770	21	70	0	0	A_04_P034827	ENSOCUT00000003791	11579.6	430.579	2.755063e+002	2.771876e+001	301	22	8.273116e+000	0	0	0	0	0	0	256.395	1	1	49.5074	22
DATA	1771	21	71	0	1	RC9	RC9	11605	430.455	3.083674e+000	3.071672e+000	41	24	6.892857e+000	0	0	0	0	0	0	-6.55564	0	0	65	23.5897
DATA	1772	21	72	0	0	A_04_P026127	EB373746	11630.1	430.688	5.204773e+001	6.056559e+000	93	22	7.203098e+000	0	0	0	0	0	0	47.6738	1	1	49.5074	21.25
DATA	1773	21	73	0	0	A_04_P020940	EB379163	11655.5	431.079	3.138055e+000	3.126722e+000	46.5	22.5	6.658079e+000	0	0	0	0	0	0	0.673635	0	0	48.8603	21.6842
DATA	1774	21	74	0	0	A_04_P032763	ENSOCUT00000005003	11681.3	430.5	3.171355e+000	3.165379e+000	50.5	20	7.213828e+000	0	0	0	0	0	0	1.80209	0	0	57.5363	22.3438
DATA	1775	21	75	0	0	A_04_P001817	NM_001082710	11706.5	430.5	3.206890e+000	3.194408e+000	43.5	24	6.366341e+000	0	0	0	0	0	0	-3.20182	0	0	57.5363	24.0303
DATA	1776	21	76	0	0	A_04_P010123	ENSOCUT00000002636	11731.9	430.682	6.140642e+003	6.140727e+002	5235	24	7.307530e+000	0	0	0	0	0	0	5386.99	1	1	52.9257	22.2
DATA	1777	21	77	0	0	A_04_P102393	ENSOCUT00000002314	11757.2	431.121	3.289683e+000	3.276879e+000	44	19	4.131963e+000	0	0	0	0	0	0	-1.31447	0	0	45.835	19.8387
DATA	1778	21	78	66	-1	(-)3xSLv1	NegativeControl	11782.6	431.263	3.337910e+000	3.324918e+000	40	21.5	5.481840e+000	0	0	0	0	0	0	-5.99339	0	0	48.8603	21.1333
DATA	1779	21	79	0	0	A_04_P023452	ENSOCUT00000022379	11808.3	430.5	3.392620e+000	3.380090e+000	50	23	5.479833e+000	0	0	0	0	0	0	0.566715	0	0	57.5363	21.8333
DATA	1780	21	80	0	0	A_04_P025301	EB374631	11833.6	430.573	3.450914e+000	3.437483e+000	45	26	8.038025e+000	0	0	0	0	0	0	-2.90357	0	0	57.5363	24.1212
DATA	1781	21	81	0	0	A_04_P033987	A_04_P033987	11859	430.545	3.515568e+000	3.503407e+000	48	20	7.462088e+000	0	0	0	0	0	0	0.836227	0	0	55.8519	20.8
DATA	1782	21	82	0	0	A_04_P032757	ENSOCUT00000025316	11884.4	430.573	6.973885e+002	6.983030e+001	577	24	8.860580e+000	0	0	0	0	0	0	553.766	1	1	57.5363	24.6522
DATA	1783	21	83	66	1	DarkCorner	DarkCorner	11909.6	430.573	3.663822e+000	3.649562e+000	39	23	7.530042e+000	0	0	0	0	0	0	-7.19139	0	0	57.5363	24.6923
DATA	1784	21	84	66	1	DarkCorner	DarkCorner	11935.4	431.288	3.750009e+000	3.735414e+000	39.5	22	6.926070e+000	0	0	0	0	0	0	-7.58114	0	0	45.835	22.4483
DATA	1785	21	85	66	1	DarkCorner	DarkCorner	11960.6	431.241	3.843313e+000	3.828355e+000	41	24	6.691092e+000	0	0	0	0	0	0	-5.87063	0	0	49.5074	24.1556
DATA	1786	22	1	66	1	DarkCorner	DarkCorner	9840.65	435.59	3.221961e+000	3.209421e+000	39	20	6.047038e+000	0	0	0	0	0	0	-4.25705	0	0	50.1463	20.5
DATA	1787	22	2	66	1	DarkCorner	DarkCorner	9865.23	436.1	3.183876e+000	3.171485e+000	37	21	6.901691e+000	0	0	0	0	0	0	-7.17371	0	0	46.5243	22.4333
DATA	1788	22	3	66	1	DarkCorner	DarkCorner	9890.73	436.03	3.148465e+000	3.136210e+000	39	21	4.476127e+000	0	0	0	0	0	0	-6.06795	0	0	45.835	20.4643
DATA	1789	22	4	0	0	A_04_P069741	ENSOCUT00000001568	9915.93	436.2	1.210436e+003	1.210834e+002	1159.5	19.5	4.989119e+000	0	0	0	0	0	0	1106.01	1	1	46.8651	19.25
DATA	1790	22	5	0	0	A_04_P017700	A_04_P017700	9941.48	436.598	2.288647e+001	3.833921e+000	65.5	24	5.270763e+000	0	0	0	0	0	0	21.108	1	1	51.4001	23.9474
DATA	1791	22	6	0	0	A_04_P087456	ENSOCUT00000009360	9967	436.319	2.742976e+001	4.102323e+000	70	25.5	7.406217e+000	0	0	0	0	0	0	25.5093	1	1	58.0869	26.7647
DATA	1792	22	7	0	0	A_04_P084067	ENSOCUT00000008498	9992.5	436.352	3.450426e+000	3.047204e+000	48	27	1.140126e+001	0	0	0	0	1	0	3.23304	1	0	57.5363	30.6364
DATA	1793	22	8	0	0	A_04_P080652	ENSOCUT00000002900	10017.6	436.506	6.486626e+003	6.486696e+002	6179.5	23	6.853168e+000	0	0	0	0	0	0	6118.43	1	1	52.3208	23.8182
DATA	1794	22	9	0	0	A_04_P006047	DN890370	10043.4	436.427	4.080430e+000	3.017114e+000	48.5	20.5	7.140028e+000	0	0	0	0	0	0	3.87223	1	0	57.5363	21.5
DATA	1795	22	10	0	0	A_04_P065036	ENSOCUT00000010917	10068.5	436.5	1.933852e+003	1.934081e+002	1852	21.5	8.108460e+000	0	0	0	0	0	0	1844.81	1	1	50.4627	21.6667
DATA	1796	22	11	0	0	A_04_P019398	EB381642	10093.9	436.386	4.372091e+001	5.279836e+000	88	21	7.474180e+000	0	0	0	0	0	0	41.9024	1	1	57.259	21.5676
DATA	1797	22	12	0	0	A_04_P006486	DN889945	10119	436.735	3.735700e+003	3.735817e+002	3649	22	8.195199e+000	0	0	0	0	0	0	3594.99	1	1	46.1809	23.25
DATA	1798	22	13	0	0	A_04_P095393	NM_001082334	10144.6	436.591	3.846465e+003	3.846577e+002	3640	23	7.729761e+000	0	0	0	0	0	0	3714.76	1	1	52.9257	24.2778
DATA	1799	22	14	0	0	A_04_P022861	EB377256	10170.4	436.427	1.870823e+001	3.474989e+000	63	23	9.059474e+000	0	0	0	0	0	0	18.1234	1	1	57.5363	24
DATA	1800	22	15	0	0	A_04_P005076	NM_001082727	10195.5	436.432	1.387820e+003	1.388128e+002	1370	23	6.816999e+000	0	0	0	0	0	0	1347.89	1	1	50.4627	22.973
DATA	1801	22	16	0	0	A_04_P055757	ENSOCUT00000009455	10220.9	436.477	9.947564e+001	1.036572e+001	141	24	7.557858e+000	0	0	0	0	0	0	96.8263	1	1	55.8519	22.9394
DATA	1802	22	17	0	0	A_04_P061167	ENSOCUT00000023213	10246.4	436.427	1.126854e+002	1.163802e+001	152	23	6.741534e+000	0	0	0	0	0	0	109.883	1	1	57.5363	22.6552
DATA	1803	22	18	0	0	A_04_P075525	A_04_P075525	10271.6	436.763	1.095652e+004	1.095656e+003	10651.5	22	8.000000e+000	0	0	0	0	0	0	10700.3	1	1	49.1849	22.4
DATA	1804	22	19	0	0	A_04_P071618	ENSOCUT00000005332	10297.1	436.5	1.161675e+002	1.197362e+001	161	22	6.301903e+000	0	0	0	0	0	0	113.58	1	1	56.9804	21.2258
DATA	1805	22	20	0	0	A_04_P090872	A_04_P090872	10322.4	436.646	7.846944e+001	8.365260e+000	123	23	4.728620e+000	0	0	0	0	0	0	76.7928	1	1	50.7771	22.1212
DATA	1806	22	21	0	0	A_04_P044089	ENSOCUT00000006659	10347.9	436.5	2.908227e+000	2.896908e+000	42	21	5.661424e+000	0	0	0	0	0	0	-3.15125	0	0	56.9804	21.8621
DATA	1807	22	22	0	0	A_04_P032911	ENSOCUT00000007217	10373.2	436.836	7.371084e+002	7.376769e+001	762.5	21	7.632103e+000	0	0	0	0	0	0	722.197	1	1	47.5395	22.5938
DATA	1808	22	23	0	0	A_04_P044837	A_04_P044837	10398.7	436.5	7.318633e+000	2.985822e+000	51	24	7.269468e+000	0	0	0	0	0	0	7.17231	1	0	65	23.3871
DATA	1809	22	24	0	0	A_04_P038593	A_04_P038593	10424.1	436.5	2.905660e+000	2.898119e+000	47	26	1.036953e+001	0	0	0	0	0	0	1.44805	0	0	56.9804	27.2069
DATA	1810	22	25	0	0	A_04_P063997	ENSOCUT00000002656	10449.5	437.107	1.319658e+002	1.351020e+001	173	24	8.621061e+000	0	0	0	0	0	0	129.356	1	1	48.8603	24.1714
DATA	1811	22	26	0	0	A_04_P097797	ENSOCUT00000012329	10474.9	437.375	4.340433e+003	4.340530e+002	4258.5	23	7.644566e+000	0	0	0	0	0	0	4254.33	1	1	47.5395	22.7576
DATA	1812	22	27	0	0	A_04_P094342	NM_001082191	10500.4	436.573	5.514071e+001	6.227893e+000	98	22.5	7.086484e+000	0	0	0	0	0	0	54.0313	1	1	57.5363	22.3056
DATA	1813	22	28	0	0	A_04_P079232	ENSOCUT00000008546	10525.3	436.948	1.794341e+003	1.794575e+002	1750	27.5	1.050752e+001	0	0	0	0	1	0	1757.91	1	1	49.1849	29.25
DATA	1814	22	29	0	0	A_04_P012736	M77080	10551.1	436.5	4.924409e+000	2.938226e+000	51	23	7.457487e+000	0	0	0	0	0	0	4.82274	1	0	56.9804	22.6757
DATA	1815	22	30	0	0	A_04_P062873	ENSOCUT00000004465	10576.4	436.573	2.908866e+000	2.897614e+000	45	23	7.156501e+000	0	0	0	0	0	0	0.196147	0	0	57.5363	23.9737
DATA	1816	22	31	0	0	A_04_P056318	ENSOCUT00000008441	10601.6	436.573	3.129132e+000	2.915325e+000	51	30	1.252428e+001	0	0	0	0	1	0	3.06261	1	0	57.5363	32.6957
DATA	1817	22	32	0	0	A_04_P071977	ENSOCUT00000009219	10627.2	437.145	1.814097e+002	1.837118e+001	223	25	7.629553e+000	0	0	0	0	0	0	177.508	1	1	46.5243	23.7143
DATA	1818	22	33	0	0	A_04_P025086	EB374854	10652.5	437.125	1.712820e+002	1.737199e+001	215	26	9.550170e+000	0	0	0	0	0	0	167.545	1	1	47.8731	26.3667
DATA	1819	22	34	0	0	A_04_P079042	ENSOCUT00000012453	10678.1	437.418	6.718513e+002	6.724773e+001	700	26.5	7.683872e+000	0	0	0	0	0	0	657.023	1	1	45.835	26.4412
DATA	1820	22	35	0	0	A_04_P086868	ENSOCUT00000014519	10703.5	436.648	2.913279e+000	2.914283e+000	48	24.5	7.068548e+000	0	0	0	0	0	0	2.61926	0	0	57.5363	25.3667
DATA	1821	22	36	0	0	A_04_P076562	ENSOCUT00000017310	10728.6	436.573	2.913961e+000	2.904202e+000	47	24	6.459570e+000	0	0	0	0	0	0	0.936802	0	0	57.5363	23.5429
DATA	1822	22	37	0	0	A_04_P013291	AF014695	10754.4	436.573	1.342031e+001	3.198349e+000	56.5	24	5.283074e+000	0	0	0	0	0	0	13.1138	1	0	57.5363	23.7059
DATA	1823	22	38	0	0	A_04_P028127	A_04_P028127	10779.5	436.648	2.814390e+001	4.043685e+000	73	24	6.727500e+000	0	0	0	0	0	0	27.4975	1	1	57.5363	24
DATA	1824	22	39	0	0	A_04_P050828	ENSOCUT00000012324	10804.7	437.12	7.953518e+003	7.953571e+002	7942	29	7.170768e+000	0	0	0	0	0	0	7770.57	1	1	48.8603	26.9091
DATA	1825	22	40	0	0	A_04_P020586	EB379510	10830	437.316	8.709812e+000	3.031542e+000	55	22	5.935416e+000	0	0	0	0	0	0	8.50925	1	0	48.5334	22.3333
DATA	1826	22	41	0	0	A_04_P094580	A_04_P094580	10855.9	437.443	8.143298e+000	3.015731e+000	52	21.5	7.302723e+000	0	0	0	0	0	0	7.95584	1	0	46.5243	21.9412
DATA	1827	22	42	0	0	A_04_P032239	EB378228	10880.9	437.137	6.410325e+001	7.037323e+000	106.5	26.5	8.350922e+000	0	0	0	0	0	0	62.627	1	1	46.8651	26.4375
DATA	1828	22	43	0	0	A_04_P075248	ENSOCUT00000008997	10906.7	437.219	3.372673e+000	2.923029e+000	51	26	7.858839e+000	0	0	0	0	0	0	3.29526	1	0	47.8731	26.3429
DATA	1829	22	44	0	0	A_04_P012986	NM_001170929	10932	437	4.777802e+005	4.777802e+004	468066	24	1.093130e+001	0	0	0	0	0	0	466843	1	1	54.9904	26.92
DATA	1830	22	45	0	0	A_04_P061052	ENSOCUT00000015110	10957.5	437.352	4.257867e+000	2.933921e+000	52	23	4.462889e+000	0	0	0	0	0	0	4.16106	1	0	57.5363	22.9259
DATA	1831	22	46	0	0	A_04_P054880	ENSOCUT00000004764	10982.6	437.6	5.711032e+001	6.406240e+000	101	22	6.618630e+000	0	0	0	0	0	0	55.8204	1	1	49.5074	23.037
DATA	1832	22	47	0	0	A_04_P020654	A_04_P020654	11007.7	437.395	1.980301e+003	1.980514e+002	1883	24	8.309473e+000	0	0	0	0	0	0	1935.74	1	1	49.5074	26.2121
DATA	1833	22	48	0	0	A_04_P020271	ENSOCUT00000003690	11033.6	437.593	4.259164e+003	4.259263e+002	4258	27	8.019417e+000	0	0	0	0	0	0	4163.86	1	1	50.7771	26.8529
DATA	1834	22	49	0	0	A_04_P022584	EB377515	11058.6	437.493	1.759347e+002	1.783114e+001	219	25	6.928048e+000	0	0	0	0	0	0	172.007	1	1	47.8731	24.7419
DATA	1835	22	50	0	0	A_04_P025625	EB374279	11084.3	437.346	1.786136e+001	3.407329e+000	64	23	5.776801e+000	0	0	0	0	0	0	17.4625	1	1	50.1463	22.6667
DATA	1836	22	51	130	1	(+)eQC-39	EQC	11109.6	437.427	2.913112e+000	2.901774e+000	47	21	8.829316e+000	0	0	0	0	0	0	-0.953234	0	0	57.5363	22.7949
DATA	1837	22	52	0	0	A_04_P033322	ENSOCUT00000004899	11135.4	437.427	4.241373e+005	4.241373e+004	416041	27	1.562022e+001	0	0	0	0	1	0	414589	1	1	57.5363	31.0909
DATA	1838	22	53	0	0	A_04_P017268	XR_085368	11160.4	437.605	1.200420e+004	1.200423e+003	11488.5	24	6.571423e+000	0	0	0	0	0	0	11731.4	1	1	49.5074	24.2941
DATA	1839	22	54	0	0	A_04_P089782	ENSOCUT00000009940	11186	437.455	6.388726e+000	2.973486e+000	52.5	27	7.270651e+000	0	0	0	0	0	0	6.24093	1	0	55.8519	26.9355
DATA	1840	22	55	0	0	A_04_P027678	ENSOCUT00000030944	11211.4	437.427	4.356786e+005	4.356786e+004	426159	23	6.953774e+000	0	0	0	0	0	0	425364	1	1	57.5363	24.4545
DATA	1841	22	56	0	0	A_04_P029432	AY175473	11236.7	437.413	1.374807e+001	3.216416e+000	60	20	3.430335e+000	0	0	0	0	0	0	13.4127	1	0	49.1849	20.7143
DATA	1842	22	57	0	0	A_04_P032669	NM_001256300	11262.3	437.5	2.198359e+001	3.647480e+000	72.5	21	3.991097e+000	0	0	0	0	0	0	21.427	1	1	57.5363	21.2609
DATA	1843	22	58	0	0	A_04_P091946	ENSOCUT00000003126	11287.5	437.5	9.355222e+000	3.060511e+000	55.5	22.5	6.743579e+000	0	0	0	0	0	0	9.10751	1	0	57.5363	23.2
DATA	1844	22	59	0	0	A_04_P083836	ENSOCUT00000000022	11312.6	437.933	1.326491e+004	1.326494e+003	12802.5	24.5	7.097029e+000	0	0	0	0	0	0	12895.8	1	1	49.1849	25.6667
DATA	1845	22	60	0	0	A_04_P005550	ENSOCUT00000017891	11338	437.662	3.374537e+002	3.387177e+001	368	23	6.654983e+000	0	0	0	0	0	0	327.463	1	1	49.1849	22.9744
DATA	1846	22	61	0	0	A_04_P050118	ENSOCUT00000002962	11363.5	437.853	9.569127e+003	9.569172e+002	9277.5	21	4.225381e+000	0	0	0	0	0	0	9266.22	1	1	49.8279	21.4231
DATA	1847	22	62	0	0	A_04_P009497	ENSOCUT00000013512	11388.9	437.732	6.322701e+003	6.322769e+002	6016	24	8.237718e+000	0	0	0	0	0	0	6106.96	1	1	47.5395	25.88
DATA	1848	22	63	0	0	A_04_P085112	ENSOCUT00000013844	11414.2	437.884	1.079413e+003	1.079815e+002	1064	23	6.938382e+000	0	0	0	0	0	0	1039.55	1	1	46.5243	24.4324
DATA	1849	22	64	0	0	A_04_P014861	AY171908	11439.8	438.254	1.686688e+004	1.686690e+003	16503	23	5.943289e+000	0	0	0	0	0	0	16189.5	1	1	45.1352	23.8286
DATA	1850	22	65	0	0	A_04_P020386	EB379722	11465.4	437.573	2.979284e+000	2.974205e+000	49	25	7.108761e+000	0	0	0	0	0	0	1.88094	0	0	57.5363	24.5
DATA	1851	22	66	0	0	A_04_P065302	XM_002714723	11490.6	437.907	1.420453e+002	1.451390e+001	182	23	5.556750e+000	0	0	0	0	0	0	135.19	1	1	49.1849	22.8261
DATA	1852	22	67	0	0	A_04_P075733	ENSOCUT00000001321	11515.8	437.818	2.278049e+003	2.278246e+002	2155	22	6.105735e+000	0	0	0	0	0	0	2157.21	1	1	52.9257	24
DATA	1853	22	68	0	0	A_04_P024110	EB375955	11541.2	437.8	3.024750e+000	3.012978e+000	43	24	6.757286e+000	0	0	0	0	0	0	-4.94375	0	0	48.8603	24.8333
DATA	1854	22	69	0	0	A_04_P082297	A_04_P082297	11566.9	437.5	3.044609e+000	3.037125e+000	49	23	8.058717e+000	0	0	0	0	0	0	1.52276	0	0	56.9804	22.8182
DATA	1855	22	70	0	0	A_04_P092682	ENSOCUT00000004142	11592.2	438.352	4.544762e+003	4.544864e+002	4364	25	6.305828e+000	0	0	0	0	0	0	4221.84	1	1	46.8651	24.675
DATA	1856	22	71	0	0	A_04_P001666	NM_001082355	11617.4	438	1.643529e+003	1.643817e+002	1508	21.5	6.991816e+000	0	0	0	0	0	0	1514.64	1	1	46.5243	22.0789
DATA	1857	22	72	0	0	A_04_P097182	ENSOCUT00000008517	11643	437.545	3.118203e+000	3.109943e+000	48	23	7.765225e+000	0	0	0	0	0	0	1.41766	0	0	55.8519	22.1579
DATA	1858	22	73	0	0	A_04_P026717	EB373088	11668.3	438.236	8.280775e+000	3.243196e+000	54	24	5.275910e+000	0	0	0	0	0	0	7.4916	1	0	47.5395	22.9091
DATA	1859	22	74	0	0	A_04_P028356	ENSOCUT00000008946	11693.8	438.359	1.732352e+004	1.732355e+003	15705	24	5.773968e+000	0	0	0	0	0	0	15506.4	1	1	44.7812	23.875
DATA	1860	22	75	0	0	A_04_P063473	A_04_P063473	11719.4	437.573	5.941427e+000	3.262236e+000	52	27	5.781429e+000	0	0	0	0	0	0	5.25459	1	0	57.5363	25.2703
DATA	1861	22	76	0	0	A_04_P076289	ENSOCUT00000008370	11744.5	437.648	1.410881e+002	1.447793e+001	174	23	6.030301e+000	0	0	0	0	0	0	123.215	1	1	57.5363	21.6897
DATA	1862	22	77	0	0	A_04_P068579	ENSOCUT00000002512	11769.7	438.12	4.789391e+003	4.789504e+002	3949.5	21.5	6.871458e+000	0	0	0	0	0	0	4125.86	1	1	48.8603	22.4286
DATA	1863	22	78	0	0	A_04_P057239	ENSOCUT00000010256	11795.3	438.357	2.321713e+003	2.321953e+002	1962	23	6.908997e+000	0	0	0	0	0	0	1969.98	1	1	46.8651	22.3514
DATA	1864	22	79	0	0	A_04_P019636	EB380453	11820.8	437.753	2.660126e+001	4.316689e+000	69	24	7.245627e+000	0	0	0	0	0	0	22.1977	1	1	48.2044	22.4706
DATA	1865	22	80	0	0	A_04_P083042	ENSOCUT00000012265	11846.5	437.648	1.398440e+001	3.733232e+000	58	22	7.573300e+000	0	0	0	0	0	0	11.4612	1	0	57.5363	21.4634
DATA	1866	22	81	0	0	A_04_P017004	ENSOCUT00000021102	11871.5	438	2.211938e+005	2.211938e+004	176598	22	7.155819e+000	0	0	0	0	0	0	177914	1	1	54.1152	22.3667
DATA	1867	22	82	0	0	A_04_P062252	A_04_P062252	11896.9	438.104	4.186005e+004	4.186006e+003	33164	25	7.304881e+000	0	0	0	0	0	0	32982.2	1	1	46.8651	25.1935
DATA	1868	22	83	66	1	DarkCorner	DarkCorner	11922.5	438.267	3.696227e+000	3.681841e+000	40	23	7.476271e+000	0	0	0	0	0	0	-5.883	0	0	48.5334	24.1935
DATA	1869	22	84	66	1	DarkCorner	DarkCorner	11947.5	438	3.784222e+000	3.769494e+000	43.5	22.5	7.501634e+000	0	0	0	0	0	0	-4.14243	0	0	54.1152	22.7059
DATA	1870	22	85	66	1	DarkCorner	DarkCorner	11973.2	438.831	3.882197e+000	3.867087e+000	43	20	5.961817e+000	0	0	0	0	0	0	-4.78499	0	0	49.5074	20.1432
DATA	1871	23	1	66	1	DarkCorner	DarkCorner	9827.33	443.063	3.239986e+000	3.227376e+000	41	19	6.598291e+000	0	0	0	0	0	0	-4.18657	0	0	45.1352	19.4948
DATA	1872	23	2	66	1	DarkCorner	DarkCorner	9853.01	443.134	3.198442e+000	3.185993e+000	40	21.5	5.864096e+000	0	0	0	0	0	0	-3.64538	0	0	46.8651	21.8684
DATA	1873	23	3	66	1	DarkCorner	DarkCorner	9878.38	443.323	3.161344e+000	3.149039e+000	38	20.5	4.924254e+000	0	0	0	0	0	0	-5.55427	0	0	45.4864	20.4
DATA	1874	23	4	0	0	A_04_P093142	ENSOCUT00000002963	9903.34	443.878	6.113686e+002	6.121622e+001	601	19	5.247710e+000	0	0	0	0	0	0	556.591	1	1	48.8603	19.3333
DATA	1875	23	5	0	0	A_04_P006482	A_04_P006482	9928.64	443.957	3.019842e+001	4.317861e+000	71.5	23	6.016743e+000	0	0	0	0	0	0	27.7589	1	1	46.5243	21.4865
DATA	1876	23	6	0	0	A_04_P012243	A_04_P012243	9953.9	443.892	1.734376e+002	1.761154e+001	204	25.5	5.961926e+000	0	0	0	0	0	0	160.818	1	1	51.0895	24.9706
DATA	1877	23	7	0	0	A_04_P000179	NM_001082108	9979.5	443.5	2.352710e+005	2.352710e+004	219564	25	8.194718e+000	0	0	0	0	0	0	219880	1	1	57.5363	27.8182
DATA	1878	23	8	0	0	A_04_P093579	ENSOCUT00000004405	10005.1	443.5	1.315125e+001	3.288310e+000	57	23	5.350798e+000	0	0	0	0	0	0	12.3789	1	0	56.9804	23.3
DATA	1879	23	9	0	0	A_04_P090494	XM_002715382	10030.5	443.5	7.082085e+000	3.077496e+000	50	24	6.328007e+000	0	0	0	0	0	0	6.70837	1	0	57.5363	24.3235
DATA	1880	23	10	0	0	A_04_P064592	ENSOCUT00000010687	10055.5	443.882	3.594174e+003	3.594297e+002	3435.5	23.5	9.508862e+000	0	0	0	0	0	0	3423.63	1	1	49.8279	24.5385
DATA	1881	23	11	0	0	A_04_P085424	ENSOCUT00000013816	10080.8	444.323	3.460314e+003	3.460441e+002	3362	24	7.130306e+000	0	0	0	0	0	0	3312.7	1	1	45.4864	23.2143
DATA	1882	23	12	0	0	A_04_P043112	A_04_P043112	10106.6	443.573	3.104570e+001	4.282990e+000	73.5	22	7.007369e+000	0	0	0	0	0	0	29.8497	1	1	57.5363	22.3548
DATA	1883	23	13	0	0	A_04_P005972	DN890446	10132	443.545	4.090617e+001	5.037154e+000	77.5	23.5	6.973898e+000	0	0	0	0	0	0	39.4799	1	1	55.8519	23.925
DATA	1884	23	14	0	0	A_04_P013141	ENSOCUT00000009785	10157.4	444.265	2.332683e+004	2.332685e+003	22872.5	26	8.444691e+000	0	0	0	0	0	0	22589.9	1	1	46.5243	26.7931
DATA	1885	23	15	0	0	A_04_P081460	ENSOCUT00000011940	10182.4	444.027	5.118871e+002	5.127201e+001	532.5	23	7.869227e+000	0	0	0	0	0	0	497.076	1	1	48.5334	22.4839
DATA	1886	23	16	0	0	A_04_P073057	ENSOCUT00000000244	10207.9	444.122	2.931041e+003	2.931186e+002	2883.5	24	7.701989e+000	0	0	0	0	0	0	2853.08	1	1	47.5395	23.2222
DATA	1887	23	17	0	0	A_04_P013086	ENSOCUT00000012304	10233.6	443.573	5.269108e+000	2.956090e+000	50	22.5	7.696794e+000	0	0	0	0	0	0	5.13888	1	0	57.5363	22.1765
DATA	1888	23	18	0	0	A_04_P070140	A_04_P070140	10259	443.545	3.073806e+000	2.920237e+000	49	22.5	6.687312e+000	0	0	0	0	0	0	3.00273	1	0	55.8519	22.6471
DATA	1889	23	19	0	0	A_04_P070372	ENSOCUT00000010041	10284.5	443.648	4.507599e+002	4.516919e+001	472	22	7.025733e+000	0	0	0	0	0	0	440.924	1	1	57.5363	21.1333
DATA	1890	23	20	0	0	A_04_P089951	A_04_P089951	10309.6	443.573	5.831638e+000	2.955341e+000	52.5	22.5	5.330130e+000	0	0	0	0	0	0	5.71012	1	0	57.5363	20.9063
DATA	1891	23	21	0	0	A_04_P096682	ENSOCUT00000013003	10335.1	444	7.838259e+002	7.843602e+001	797	23	6.262029e+000	0	0	0	0	0	0	768.139	1	1	48.5334	22.3824
DATA	1892	23	22	0	0	A_04_P074189	ENSOCUT00000008807	10360.4	444.265	6.093272e+002	6.100136e+001	635.5	21	8.041805e+000	0	0	0	0	0	0	597.484	1	1	46.5243	22.1786
DATA	1893	23	23	0	0	A_04_P062947	ENSOCUT00000007103	10386	443.681	9.141211e+000	3.033283e+000	56	22	6.888102e+000	0	0	0	0	0	0	8.96611	1	0	58.0869	22.5
DATA	1894	23	24	0	0	A_04_P030592	A_04_P030592	10411.5	443.648	6.405751e+005	6.405751e+004	632676	25	1.024321e+001	0	0	0	0	0	0	628427	1	1	57.5363	25.5294
DATA	1895	23	25	0	0	A_04_P026510	EB373350	10436.9	444.135	3.752868e+003	3.752980e+002	3748.5	22.5	7.848011e+000	0	0	0	0	0	0	3682.15	1	1	47.8731	24.0357
DATA	1896	23	26	0	0	A_04_P079715	ENSOCUT00000006114	10462.5	444	1.187191e+001	3.125788e+000	56	20	7.890866e+000	0	0	0	0	0	0	11.6473	1	0	65	23.1081
DATA	1897	23	27	0	0	A_04_P024706	A_04_P024706	10487.3	444.221	3.096358e+001	4.236802e+000	74	22.5	4.719139e+000	0	0	0	0	0	0	30.3743	1	1	48.8603	22
DATA	1898	23	28	0	0	A_04_P053869	ENSOCUT00000010079	10513	444.319	1.279386e+004	1.279390e+003	12775	27	1.011671e+001	0	0	0	0	1	0	12547.8	1	1	58.0869	28.5652
DATA	1899	23	29	0	0	A_04_P005841	DN890556	10538.5	444.352	3.235389e+003	3.235518e+002	3211	27	1.097528e+001	0	0	0	0	1	0	3172.3	1	1	57.5363	27.96
DATA	1900	23	30	0	0	A_04_P052738	ENSOCUT00000017189	10563.4	444.557	2.266988e+002	2.285387e+001	269	22.5	6.668593e+000	0	0	0	0	0	0	222.217	1	1	50.1463	22.5526
DATA	1901	23	31	0	0	A_04_P040821	ENSOCUT00000007510	10589.4	444.404	7.105052e+001	7.672245e+000	111	26	9.333717e+000	0	0	0	0	0	0	69.6213	1	1	57.8122	26.5806
DATA	1902	23	32	0	0	A_04_P032605	DN887020	10614.5	444.352	8.204955e+001	8.701063e+000	129	24.5	8.939706e+000	0	0	0	0	0	0	80.3722	1	1	57.5363	25.7813
DATA	1903	23	33	0	0	A_04_P056203	A_04_P056203	10639.9	444.386	2.908315e+000	2.896995e+000	45	26	6.644262e+000	0	0	0	0	0	0	-0.00967781	0	0	57.259	24.9714
DATA	1904	23	34	0	0	A_04_P005681	ENSOCUT00000028097	10665.3	444.711	1.059396e+004	1.059400e+003	10305.5	25	8.092742e+000	0	0	0	0	0	0	10371.3	1	1	49.5074	25.3226
DATA	1905	23	35	0	0	A_04_P026133	A_04_P026133	10690.5	444.662	2.412669e+002	2.430019e+001	284	27	6.300183e+000	0	0	0	0	0	0	236.129	1	1	49.8279	26.3333
DATA	1906	23	36	0	0	A_04_P010022	DN885665	10715.9	444.62	3.650536e+003	3.650651e+002	3477.5	24	7.240990e+000	0	0	0	0	0	0	3571.9	1	1	50.1463	23.5429
DATA	1907	23	37	0	0	A_04_P042147	ENSOCUT00000014718	10741.4	444.6	1.872910e+002	1.895227e+001	230.5	23	6.060602e+000	0	0	0	0	0	0	183.218	1	1	50.7771	22.4651
DATA	1908	23	38	0	0	A_04_P004680	A_04_P004680	10766.7	444.554	4.359008e+001	5.235776e+000	93	21	6.872549e+000	0	0	0	0	0	0	42.635	1	1	48.5334	22.9429
DATA	1909	23	39	0	0	A_04_P029683	ENSOCUT00000010492	10792.4	444.427	2.912138e+000	2.900804e+000	46.5	25	9.086479e+000	0	0	0	0	0	0	-1.52416	0	0	57.5363	24.8889
DATA	1910	23	40	0	0	A_04_P006126	DN890288	10817.4	444.697	8.178850e+003	8.178901e+002	7853	25.5	9.198299e+000	0	0	0	0	0	0	7998.29	1	1	49.5074	25.5
DATA	1911	23	41	0	0	A_04_P001781	NM_001101699	10843	444.675	2.127847e+002	2.147531e+001	257	24.5	6.628163e+000	0	0	0	0	0	0	208.081	1	1	50.1463	24.1944
DATA	1912	23	42	0	0	A_04_P070837	A_04_P070837	10868.5	444.5	4.413090e+000	2.934372e+000	49	21.5	7.782012e+000	0	0	0	0	0	0	4.31553	1	0	57.5363	21.5294
DATA	1913	23	43	0	0	A_04_P102743	NM_001082748	10893.6	444.765	7.414851e+003	7.414908e+002	7178	26	8.453706e+000	0	0	0	0	0	0	7251.58	1	1	51.7088	25.6842
DATA	1914	23	44	0	0	A_04_P034537	ENSOCUT00000027884	10919.4	444.427	1.787500e+001	3.407147e+000	66	25	7.477853e+000	0	0	0	0	0	0	17.4822	1	1	57.5363	25.5806
DATA	1915	23	45	0	0	A_04_P002996	NM_001082319	10944.6	444.427	1.121375e+002	1.158274e+001	157	21	6.886144e+000	0	0	0	0	0	0	109.686	1	1	57.5363	22.6522
DATA	1916	23	46	0	0	A_04_P076028	ENSOCUT00000016480	10970.1	444.822	1.772973e+003	1.773210e+002	1756	23	4.537367e+000	0	0	0	0	0	0	1734.52	1	1	53.2255	22.1563
DATA	1917	23	47	0	0	A_04_P077687	ENSOCUT00000005737	10995.5	444.816	3.477696e+003	3.477817e+002	3648.5	22	7.711184e+000	0	0	0	0	0	0	3402.72	1	1	49.8279	24.0645
DATA	1918	23	48	0	0	A_04_P008046	DN888369	11020.7	444.5	1.093660e+001	3.098571e+000	58	24.5	8.271917e+000	0	0	0	0	0	0	10.7016	1	0	65	26.1842
DATA	1919	23	49	0	0	A_04_P101952	NM_001082053	11046.1	444.931	8.282227e+001	8.774831e+000	125	24	6.257318e+000	0	0	0	0	0	0	81.0559	1	1	46.8651	24.4667
DATA	1920	23	50	0	0	A_04_P077808	ENSOCUT00000015763	11071.5	445.026	1.492720e+001	3.260269e+000	59	23	7.392136e+000	0	0	0	0	0	0	14.6099	1	1	49.1849	23.3333
DATA	1921	23	51	0	0	A_04_P063232	ENSOCUT00000011158	11096.9	445.241	2.909700e+000	2.906582e+000	47.5	21	6.847405e+000	0	0	0	0	0	0	2.13628	0	0	48.8603	21.9565
DATA	1922	23	52	0	0	A_04_P054742	ENSOCUT00000003880	11122.4	444.573	2.664044e+001	3.937082e+000	71	20	1.017634e+001	0	0	0	0	0	0	26.0705	1	1	57.5363	23.0286
DATA	1923	23	53	0	0	A_04_P052939	ENSOCUT00000011278	11147.6	444.573	2.910707e+000	2.899378e+000	46	24	4.679395e+000	0	0	0	0	0	0	-1.15811	0	0	57.5363	23.375
DATA	1924	23	54	0	0	A_04_P012159	A_04_P012159	11173.4	444.573	5.159124e+004	5.159125e+003	53560	22	6.834244e+000	0	0	0	0	0	0	50463.6	1	1	57.5363	24.2759
DATA	1925	23	55	0	0	A_04_P082031	A_04_P082031	11198.6	444.573	1.930834e+003	1.931052e+002	1926	33	1.702997e+001	0	0	0	0	1	0	1887.8	1	1	57.5363	36.7391
DATA	1926	23	56	0	0	A_04_P002316	NM_001082300	11224	444.545	4.622200e+003	4.622291e+002	4289	22	6.283883e+000	0	0	0	0	0	0	4516.39	1	1	55.8519	22.5556
DATA	1927	23	57	0	0	A_04_P019431	EB381428	11249.3	445.12	8.097540e+001	8.602998e+000	128	20.5	4.727639e+000	0	0	0	0	0	0	79.0649	1	1	48.8603	21.1667
DATA	1928	23	58	0	0	A_04_P090038	ENSOCUT00000003621	11274.7	445.095	2.000875e+004	2.000877e+003	19358	23	6.776657e+000	0	0	0	0	0	0	19516.2	1	1	48.8603	23.6667
DATA	1929	23	59	0	0	A_04_P098213	ENSOCUT00000013292	11300.4	444.573	9.070207e+004	9.070208e+003	95572.5	24	8.066381e+000	0	1	0	0	0	0	88344.6	1	1	57.5363	24.069
DATA	1930	23	60	0	0	A_04_P100343	ENSOCUT00000007437	11325.3	444.988	1.930603e+003	1.930824e+002	1877	21	5.135681e+000	0	0	0	0	0	0	1877.62	1	1	49.8279	21.4412
DATA	1931	23	61	0	0	A_04_P039328	XM_002714511	11351	444.681	5.743410e+002	5.750842e+001	624	20	5.617373e+000	0	0	0	0	0	0	557.458	1	1	58.0869	20.5366
DATA	1932	23	62	0	0	A_04_P084797	A_04_P084797	11376.5	444.648	1.421005e+001	3.255991e+000	60.5	24	4.519173e+000	0	0	0	0	0	0	13.7605	1	0	65	23.1739
DATA	1933	23	63	0	0	A_04_P098339	ENSOCUT00000005251	11401.6	445.092	3.985614e+003	3.985722e+002	3766.5	20.5	7.276625e+000	0	0	0	0	0	0	3849.57	1	1	49.1849	21.9167
DATA	1934	23	64	0	0	A_04_P095257	ENSOCUT00000011414	11427.4	444.596	1.000420e+002	1.042917e+001	136	23	5.559004e+000	0	0	0	0	0	0	96.3104	1	1	65	23.2571
DATA	1935	23	65	0	0	A_04_P012783	EB379820	11452.4	445.173	4.849154e+004	4.849155e+003	45122.5	24	6.825896e+000	0	0	0	0	0	0	46521.3	1	1	49.8279	23.25
DATA	1936	23	66	0	0	A_04_P045752	ENSOCUT00000006814	11478	445	1.861567e+001	3.504758e+000	63.5	24	6.127946e+000	0	0	0	0	0	0	17.7842	1	1	54.9904	23.8621
DATA	1937	23	67	0	0	A_04_P060619	ENSOCUT00000008217	11503.4	445.156	2.149551e+002	2.170157e+001	255	23	5.636154e+000	0	0	0	0	0	0	204.395	1	1	49.1849	23.6364
DATA	1938	23	68	0	0	A_04_P060443	ENSOCUT00000015877	11528.5	445.364	6.519141e+002	6.526036e+001	659	23	6.414270e+000	0	0	0	0	0	0	616.644	1	1	49.8279	25
DATA	1939	23	69	0	0	A_04_P013666	NM_001170956	11553.7	445.338	3.239028e+002	3.253049e+001	356	23	5.820871e+000	0	0	0	0	0	0	304.56	1	1	48.5334	23.0556
DATA	1940	23	70	0	0	A_04_P091519	ENSOCUT00000015708	11579.6	445.466	2.039450e+004	2.039453e+003	18921	25	6.550566e+000	0	0	0	0	0	0	19046.3	1	1	49.1849	23.0811
DATA	1941	23	71	0	0	A_04_P088922	ENSOCUT00000004080	11604.9	445.386	2.441468e+001	3.915049e+000	67	21.5	7.997103e+000	0	0	0	0	0	0	22.6304	1	1	57.259	22.5294
DATA	1942	23	72	0	0	A_04_P003736	ENSOCUT00000004637	11630.2	445.395	1.684607e+002	1.712639e+001	201	22	8.501793e+000	0	0	0	0	0	0	154.863	1	1	49.5074	21.3415
DATA	1943	23	73	0	0	A_04_P013601	ENSOCUT00000001812	11655.7	445.646	2.198828e+002	2.220774e+001	251.5	23	7.213664e+000	0	0	0	0	0	0	200.292	1	1	51.0895	21.5862
DATA	1944	23	74	0	0	A_04_P011961	DN881980	11681.4	445.427	1.361980e+002	1.397857e+001	169	21	5.599774e+000	0	0	0	0	0	0	122.789	1	1	57.5363	21.7667
DATA	1945	23	75	0	0	A_04_P099089	ENSOCUT00000007703	11706.3	445.4	1.152916e+004	1.152920e+003	10232	27	5.342477e+000	0	0	0	0	0	0	10281.3	1	1	50.7771	25.5278
DATA	1946	23	76	0	0	A_04_P065532	ENSOCUT00000017909	11731.5	445.5	9.784204e+002	9.789500e+001	908	23	6.580360e+000	0	0	0	0	0	0	862.101	1	1	52.9257	23.3636
DATA	1947	23	77	0	0	A_04_P001777	NM_001101725	11757	445.373	1.766223e+003	1.766525e+002	1572.5	23	5.705028e+000	0	0	0	0	0	0	1535.59	1	1	49.1849	22.8788
DATA	1948	23	78	0	0	A_04_P005279	DN891052	11782.6	445.627	1.263445e+002	1.306097e+001	153	22	6.660307e+000	0	0	0	0	0	0	108.267	1	1	45.835	21.7826
DATA	1949	23	79	0	0	A_04_P061908	ENSOCUT00000004261	11808.3	445.5	3.212092e+002	3.229657e+001	316	23	7.825835e+000	0	0	0	0	0	0	270.899	1	1	57.5363	21.8571
DATA	1950	23	80	0	0	A_04_P089112	ENSOCUT00000007247	11833.3	445.627	1.216755e+002	1.263910e+001	148	24	8.175286e+000	0	0	0	0	0	0	100.924	1	1	49.1849	22.6
DATA	1951	23	81	0	0	A_04_P059307	ENSOCUT00000005564	11858.9	445.5	3.497932e+000	3.484318e+000	42	21.5	6.881645e+000	0	0	0	0	0	0	-3.506	0	0	56.9804	21.3158
DATA	1952	23	82	0	0	A_04_P048220	A_04_P048220	11884.4	445.427	3.568420e+000	3.554532e+000	46	25	7.891307e+000	0	0	0	0	0	0	-0.443365	0	0	57.5363	24.9091
DATA	1953	23	83	0	0	A_04_P101997	A_04_P101997	11909.6	445.427	5.116176e+002	5.129041e+001	443.5	24	6.228635e+000	0	0	0	0	0	0	399.777	1	1	57.5363	23.8529
DATA	1954	23	84	66	1	DarkCorner	DarkCorner	11935.1	445.865	3.728870e+000	3.714357e+000	42	22.5	7.937182e+000	0	0	0	0	0	0	-5.59245	0	0	46.8651	22.3667
DATA	1955	23	85	66	1	DarkCorner	DarkCorner	11960.8	445.506	3.823370e+000	3.808489e+000	40.5	23	5.239606e+000	0	0	0	0	0	0	-5.6712	0	0	51.0895	22.66
DATA	1956	24	1	66	1	DarkCorner	DarkCorner	9840.07	451.376	3.214403e+000	3.201892e+000	41	22	7.125283e+000	0	0	0	0	0	0	-4.05684	0	0	50.4627	22.2766
DATA	1957	24	2	66	1	DarkCorner	DarkCorner	9865.65	451.159	3.175319e+000	3.162960e+000	39	19	4.543983e+000	0	0	0	0	0	0	-5.2356	0	0	44.7812	19.8276
DATA	1958	24	3	0	0	A_04_P021948	EB378098	9890.44	451.466	2.518756e+002	2.538112e+001	269	21	5.350400e+000	0	0	0	0	0	0	228.386	1	1	47.8731	20.6296
DATA	1959	24	4	0	0	A_04_P085575	A_04_P085575	9915.89	451.296	3.870875e+001	4.957399e+000	80	19.5	5.844833e+000	0	0	0	0	0	0	35.456	1	1	47.2035	19.9
DATA	1960	24	5	0	0	A_04_P042579	A_04_P042579	9941.58	450.573	1.216820e+001	3.301276e+000	55	23	6.187138e+000	0	0	0	0	0	0	11.2484	1	0	57.5363	22.6857
DATA	1961	24	6	0	0	A_04_P100882	ENSOCUT00000016132	9967	450.545	1.778919e+003	1.779179e+002	1711	25	6.740321e+000	0	0	0	0	0	0	1658.14	1	1	55.8519	26.2571
DATA	1962	24	7	0	0	A_04_P000176	NM_001082108	9992.11	450.658	1.295666e+005	1.295666e+004	131881	25	1.188406e+001	0	0	0	0	1	0	121666	1	1	49.5074	29.2647
DATA	1963	24	8	0	0	A_04_P032917	EL341986	10017.4	451.369	2.512478e+004	2.512480e+003	24661.5	23	4.412836e+000	0	0	0	0	0	0	23753.2	1	1	45.1352	23.1613
DATA	1964	24	9	0	0	A_04_P046769	ENSOCUT00000012200	10043	451.426	9.573715e+003	9.573762e+002	8992	24	8.103086e+000	0	0	0	0	0	0	9105.55	1	1	45.4864	22.92
DATA	1965	24	10	0	0	A_04_P007242	DN889179	10068.5	450.648	1.971673e+002	1.993877e+001	228.5	26	1.089707e+001	0	0	0	0	0	0	188.499	1	1	57.5363	26.8846
DATA	1966	24	11	0	0	A_04_P016399	EB378230	10093.9	450.614	2.047610e+001	3.593935e+000	64	22	8.807761e+000	0	0	0	0	0	0	19.6669	1	1	65	23.6176
DATA	1967	24	12	0	0	A_04_P007677	DN888748	10119.5	450.648	1.310139e+005	1.310139e+004	129830	25	6.910416e+000	0	0	0	0	0	0	126353	1	1	57.5363	25.3
DATA	1968	24	13	0	0	A_04_P063336	ENSOCUT00000007002	10144.8	451.485	2.098656e+003	2.098861e+002	2108	22	7.467334e+000	0	0	0	0	0	0	2031.36	1	1	45.835	23.2414
DATA	1969	24	14	0	0	A_04_P074167	A_04_P074167	10170.1	450.614	3.615293e+000	2.944676e+000	47.5	26.5	9.822229e+000	0	0	0	0	0	0	3.50948	1	0	57.259	27.5714
DATA	1970	24	15	0	0	A_04_P080712	ENSOCUT00000002870	10195.7	451.123	2.278272e+001	3.699375e+000	65.5	23	7.269911e+000	0	0	0	0	0	0	22.1751	1	1	48.2044	22.4194
DATA	1971	24	16	0	0	A_04_P097578	A_04_P097578	10221	451	4.745025e+000	2.946823e+000	50	23.5	7.334794e+000	0	0	0	0	0	0	4.62836	1	0	65	22.4722
DATA	1972	24	17	0	0	A_04_P005855	DN890551	10246.4	451.579	8.310649e+000	3.019542e+000	52	23	5.767634e+000	0	0	0	0	0	0	8.12152	1	0	41.8414	22.6471
DATA	1973	24	18	0	0	A_04_P088742	ENSOCUT00000009075	10271.4	451.487	6.484311e+002	6.490787e+001	677	23	5.954671e+000	0	0	0	0	0	0	634.578	1	1	49.8279	23.2353
DATA	1974	24	19	0	0	A_04_P032248	EB378585	10297.1	451.386	2.906758e+000	2.895445e+000	45	22	6.570406e+000	0	0	0	0	0	0	-1.39553	0	0	57.259	21.2647
DATA	1975	24	20	0	0	A_04_P025963	ENSOCUT00000007826	10322.3	451.5	2.829998e+002	2.844745e+001	322	23	6.189880e+000	0	0	0	0	0	0	277.523	1	1	51.7088	22.5588
DATA	1976	24	21	0	0	A_04_P004686	ENSOCUT00000016250	10347.9	451.386	1.100663e+002	1.137997e+001	154	23	7.236272e+000	0	0	0	0	0	0	108.006	1	1	65	22.6364
DATA	1977	24	22	0	0	A_04_P061662	ENSOCUT00000004989	10372.8	451.481	1.273885e+004	1.273889e+003	12491.5	21	7.876889e+000	0	0	0	0	0	0	12506	1	1	49.8279	21.8857
DATA	1978	24	23	0	0	A_04_P069413	ENSOCUT00000002247	10398.6	451.427	1.171074e+003	1.171431e+002	1172.5	23	8.737437e+000	0	0	0	0	0	0	1149.98	1	1	57.5363	23.697
DATA	1979	24	24	0	0	A_04_P005031	NM_001195762	10424.1	451.386	5.219468e+002	5.227455e+001	558.5	22.5	1.039848e+001	0	0	0	0	0	0	512.601	1	1	65	25.4118
DATA	1980	24	25	0	0	A_04_P007428	A_04_P007428	10449.4	451.618	2.525671e+003	2.525837e+002	2551	21	7.612330e+000	0	0	0	0	0	0	2480.5	1	1	46.8651	22.9512
DATA	1981	24	26	0	0	A_04_P083137	ENSOCUT00000004762	10474.6	451.427	4.956108e+001	5.736622e+000	96	23.5	6.703707e+000	0	0	0	0	0	0	48.6681	1	1	57.5363	23.4444
DATA	1982	24	27	0	0	A_04_P049002	XM_002720692	10500.4	451.427	8.925839e+000	3.024203e+000	53	23.5	6.214359e+000	0	0	0	0	0	0	8.7633	1	0	57.5363	24.3056
DATA	1983	24	28	0	0	A_04_P018989	XM_002716175	10525.6	451.427	4.789768e+005	4.789768e+004	469255	24.5	1.234716e+001	0	0	0	0	0	0	470136	1	1	57.5363	27.5
DATA	1984	24	29	0	0	A_04_P048446	ENSOCUT00000002685	10550.9	451.727	7.068924e+002	7.074833e+001	740.5	23	6.967200e+000	0	0	0	0	0	0	693.667	1	1	52.9257	22.5517
DATA	1985	24	30	0	0	A_04_P087125	ENSOCUT00000011858	10576.2	451.493	1.261689e+001	3.155208e+000	59	21.5	7.956828e+000	0	0	0	0	0	0	12.3765	1	0	47.8731	22.9444
DATA	1986	24	31	0	0	A_04_P075813	A_04_P075813	10601.7	451.5	7.021391e+004	7.021391e+003	70733	29	8.900216e+000	0	0	0	0	1	0	68852.9	1	1	57.5363	28.5769
DATA	1987	24	32	0	0	A_04_P019209	ENSOCUT00000011299	10626.7	451.863	4.015283e+003	4.015388e+002	3921	25.5	9.150358e+000	0	0	0	0	0	0	3936.34	1	1	48.2044	25.2941
DATA	1988	24	33	0	0	A_04_P043559	ENSOCUT00000011671	10652.6	451.427	9.029251e+001	9.481959e+000	133	23	7.965399e+000	0	0	0	0	0	0	88.4837	1	1	57.5363	24.3125
DATA	1989	24	34	0	0	A_04_P005775	DN890628	10677.9	452.328	1.410341e+004	1.410344e+003	14030	26	7.958643e+000	0	0	0	0	0	0	13818.4	1	1	45.1352	25.56
DATA	1990	24	35	0	0	A_04_P083254	ENSOCUT00000012906	10703.5	451.5	2.907771e+000	2.896454e+000	46	26.5	7.108033e+000	0	0	0	0	0	0	-0.0804408	0	0	57.5363	24.6
DATA	1991	24	36	0	0	A_04_P074453	ENSOCUT00000017331	10728.7	451.5	2.908424e+000	2.897104e+000	44	24	6.117440e+000	0	0	0	0	0	0	-1.95581	0	0	65	23.25
DATA	1992	24	37	0	0	A_04_P077721	ENSOCUT00000006560	10754.3	451.952	1.578857e+001	3.299721e+000	61	21	5.039841e+000	0	0	0	0	0	0	15.4583	1	1	44.4243	21.8333
DATA	1993	24	38	0	0	A_04_P035552	A_04_P035552	10779.5	451.5	8.245360e+000	3.013052e+000	57	20	7.141304e+000	0	0	0	0	0	0	8.07131	1	0	57.5363	21.8235
DATA	1994	24	39	0	0	A_04_P093087	ENSOCUT00000002856	10804.7	451.906	2.339435e+005	2.339435e+004	229457	30	9.875390e+000	0	0	0	0	0	0	228996	1	1	51.4001	27.76
DATA	1995	24	40	0	0	A_04_P037848	ENSOCUT00000031117	10829.9	451.754	8.287265e+001	8.779469e+000	124.5	24	6.816687e+000	0	0	0	0	0	0	81.1151	1	1	44.7812	23.3429
DATA	1996	24	41	0	0	A_04_P010136	ENSOCUT00000029883	10855.4	452.29	4.556993e+003	4.557085e+002	4523	22	5.881206e+000	0	0	0	0	0	0	4460.66	1	1	46.8651	22.4595
DATA	1997	24	42	0	0	A_04_P023470	EB376600	10881.4	451.573	4.669553e+001	5.495876e+000	94	22	6.697378e+000	0	0	0	0	0	0	45.7063	1	1	65	22.4634
DATA	1998	24	43	0	0	A_04_P029241	XM_002715765	10906.4	452.347	7.669717e+003	7.669771e+002	7551	25	7.750625e+000	0	0	0	0	0	0	7508.59	1	1	47.5395	25.5588
DATA	1999	24	44	0	0	A_04_P011356	DN883139	10932	451.545	4.350416e+004	4.350417e+003	43811	21	8.373162e+000	0	0	0	0	0	0	42590.5	1	1	55.8519	24.1212
DATA	2000	24	45	0	0	A_04_P021196	EB378915	10957.4	451.573	6.187357e+000	2.962660e+000	49	23	5.813551e+000	0	0	0	0	0	0	6.05823	1	0	57.5363	23.5938
DATA	2001	24	46	0	0	A_04_P013693	ENSOCUT00000010492	10982.6	451.573	4.416634e+000	2.930397e+000	52	22	4.437923e+000	0	0	0	0	0	0	4.32507	1	0	57.5363	21.8148
DATA	2002	24	47	0	0	A_04_P011057	DN883665	11008	452.122	1.297631e+004	1.297634e+003	12545	23.5	9.083773e+000	0	0	0	0	0	0	12710	1	1	46.8651	25.1579
DATA	2003	24	48	0	0	A_04_P083397	ENSOCUT00000011528	11033.3	452.38	3.712509e+002	3.723786e+001	400	25	7.229375e+000	0	0	0	0	0	0	363.691	1	1	47.5395	26.8286
DATA	2004	24	49	0	0	A_04_P056787	ENSOCUT00000004062	11058.9	451.614	2.063858e+001	3.556051e+000	66.5	24	6.064755e+000	0	0	0	0	0	0	20.2181	1	1	57.259	23.1563
DATA	2005	24	50	0	0	A_04_P005081	ENSOCUT00000004024	11083.9	452.463	7.641515e+002	7.646998e+001	795	22	6.523920e+000	0	0	0	0	0	0	748.71	1	1	45.4864	22.95
DATA	2006	24	51	0	0	A_04_P056943	ENSOCUT00000002763	11109.6	452.514	1.967107e+002	1.988301e+001	244	21	8.814269e+000	0	0	0	0	0	0	192.734	1	1	46.8651	22.7273
DATA	2007	24	52	0	0	A_04_P062213	A_04_P062213	11135.4	451.596	2.907399e+000	2.896084e+000	38	20	7.219148e+000	0	0	0	0	0	0	-6.7893	0	0	65	20.7667
DATA	2008	24	53	0	0	A_04_P048772	ENSOCUT00000005062	11160.5	451.648	9.504197e+000	3.048608e+000	56	21	5.732008e+000	0	0	0	0	0	0	9.30796	1	0	65	21.4516
DATA	2009	24	54	0	0	A_04_P048507	ENSOCUT00000002969	11186	451.681	6.060800e+002	6.067723e+001	634	26.5	1.211388e+001	0	0	0	0	1	0	593.363	1	1	65	28.7353
DATA	2010	24	55	0	0	A_04_P031112	DN890973	11211.5	452	2.289158e+001	3.693824e+000	68	27	1.635927e+001	0	0	0	0	1	0	22.4011	1	1	65	33.3226
DATA	2011	24	56	0	0	A_04_P098537	A_04_P098537	11236.5	451.702	2.912412e+000	2.901077e+000	48	21	5.951668e+000	0	0	0	0	0	0	-1.39291	0	0	42.2201	21.8788
DATA	2012	24	57	0	0	A_04_P095316	ENSOCUT00000004660	11262.4	452.069	6.815150e+001	7.407900e+000	108	23	6.579662e+000	0	0	0	0	0	0	66.5858	1	1	53.8203	24.4667
DATA	2013	24	58	0	0	A_04_P079227	A_04_P079227	11287.5	452.352	2.538037e+002	2.554628e+001	296.5	24	6.892162e+000	0	0	0	0	0	0	247.704	1	1	65	24.4242
DATA	2014	24	59	0	0	A_04_P013806	ENSOCUT00000030059	11312.9	452.386	5.014362e+002	5.022804e+001	534.5	22	6.164414e+000	0	0	0	0	0	0	488.695	1	1	57.259	23
DATA	2015	24	60	0	0	A_04_P007331	DN889061	11338.2	452.643	1.324078e+002	1.355800e+001	178	20	4.094671e+000	0	0	0	0	0	0	128.828	1	1	51.4001	20.7442
DATA	2016	24	61	0	0	A_04_P045728	ENSOCUT00000007589	11363.6	452.608	2.303166e+004	2.303168e+003	22416	20.5	4.328261e+000	0	0	0	0	0	0	22362.5	1	1	49.1849	21.5769
DATA	2017	24	62	0	0	A_04_P001606	NM_001082379	11389.1	452.386	3.396762e+005	3.396762e+004	330710	24	8.447232e+000	0	0	0	0	0	0	328981	1	1	57.259	26.087
DATA	2018	24	63	0	0	A_04_P072677	A_04_P072677	11414.3	452.534	2.948862e+000	2.937384e+000	45	21.5	7.522418e+000	0	0	0	0	0	0	-1.19489	0	0	48.5334	22.8158
DATA	2019	24	64	0	0	A_04_P053692	ENSOCUT00000016858	11439.9	452.386	2.958874e+000	2.947358e+000	46	24.5	8.038011e+000	0	0	0	0	0	0	-1.1086	0	0	57.259	26.2353
DATA	2020	24	65	0	0	A_04_P068677	ENSOCUT00000001421	11465.4	452.427	1.699989e+001	3.412339e+000	63	23	6.123515e+000	0	0	0	0	0	0	16.2997	1	1	57.5363	22.8
DATA	2021	24	66	0	0	A_04_P025563	EB374322	11490.5	452.769	1.362958e+004	1.362961e+003	12772	23	8.188008e+000	0	0	0	0	0	0	13012.6	1	1	49.8279	24.5
DATA	2022	24	67	0	0	A_04_P089074	ENSOCUT00000000054	11515.7	452.662	1.181713e+003	1.182090e+002	1143.5	22	6.920747e+000	0	0	0	0	0	0	1122.64	1	1	48.5334	23.625
DATA	2023	24	68	0	0	A_04_P096677	XM_002713152	11541.4	452.427	3.015070e+000	3.003335e+000	45	23	5.128463e+000	0	0	0	0	0	0	-1.39664	0	0	57.5363	23.3636
DATA	2024	24	69	1028	1	(+)E1A_r60_1	E1A_r60_1	11566.7	452.5	3.033994e+000	3.022185e+000	44.5	25	6.965499e+000	0	0	0	0	0	0	-3.39325	0	0	65	23.9333
DATA	2025	24	70	0	0	A_04_P059268	ENSOCUT00000002284	11592.4	452.427	8.965851e+000	3.173226e+000	55	24.5	6.788120e+000	0	0	0	0	0	0	8.35594	1	0	57.5363	23.0833
DATA	2026	24	71	0	0	A_04_P097513	A_04_P097513	11617.9	452.675	3.079781e+000	3.076072e+000	49	20	6.861262e+000	0	0	0	0	0	0	2.08547	0	0	49.8279	20.3333
DATA	2027	24	72	0	0	A_04_P033476	NM_001082667	11643.1	452.5	9.447784e+000	3.235563e+000	54.5	23	7.435450e+000	0	0	0	0	0	0	8.66105	1	0	56.9804	22.1053
DATA	2028	24	73	0	0	A_04_P009052	DN887226	11668.4	452.785	4.426971e+001	5.418295e+000	86	22.5	4.621522e+000	0	0	0	0	0	0	40.1998	1	1	50.4627	22.1071
DATA	2029	24	74	0	0	A_04_P089932	ENSOCUT00000000176	11693.7	452.5	7.355516e+000	3.241781e+000	52	25	5.082569e+000	0	0	0	0	0	0	6.60914	1	0	57.5363	24.7586
DATA	2030	24	75	0	0	A_04_P100206	ENSOCUT00000000655	11719.3	452.5	5.435906e+001	6.305004e+000	95	26	5.003491e+000	0	0	0	0	0	0	48.2753	1	1	57.5363	25.2222
DATA	2031	24	76	0	0	A_04_P024571	EB375491	11744.5	452.5	3.247309e+000	3.234670e+000	46	25	6.425564e+000	0	0	0	0	0	0	-2.27967	0	0	57.5363	23.5
DATA	2032	24	77	0	0	A_04_P042789	A_04_P042789	11770.1	452.5	3.292785e+000	3.279969e+000	42	22	5.911707e+000	0	0	0	0	0	0	-2.91876	0	0	65	22.6552
DATA	2033	24	78	0	0	A_04_P032862	ENSOCUT00000033044	11795.2	452.933	1.665365e+005	1.665365e+004	151795	23.5	9.104606e+000	0	0	0	0	0	0	141939	1	1	47.8731	23.5769
DATA	2034	24	79	0	0	A_04_P050625	ENSOCUT00000005930	11820.5	452.853	4.483479e+003	4.483606e+002	3877.5	22	7.893739e+000	0	0	0	0	0	0	3759.73	1	1	49.8279	22.5556
DATA	2035	24	80	0	0	A_04_P017809	DN887044	11845.7	453.132	4.808257e+001	5.913379e+000	88	23	7.627214e+000	0	0	0	0	0	0	39.6269	1	1	45.835	22.0244
DATA	2036	24	81	0	0	A_04_P092035	ENSOCUT00000012918	11871.6	453.247	2.181619e+002	2.209666e+001	223.5	21.5	5.866764e+000	0	0	0	0	0	0	176.35	1	1	47.8731	21.5
DATA	2037	24	82	0	0	A_04_P031227	A_04_P031227	11897	452.545	3.596863e+000	3.582864e+000	41.5	24	5.804452e+000	0	0	0	0	0	0	-5.15761	0	0	55.8519	24.525
DATA	2038	24	83	66	1	DarkCorner	DarkCorner	11922.4	452.573	3.677080e+000	3.662769e+000	43	23	6.744651e+000	0	0	0	0	0	0	-3.53128	0	0	57.5363	23.0968
DATA	2039	24	84	66	1	DarkCorner	DarkCorner	11947.6	452.573	3.764326e+000	3.749675e+000	40	21	7.291826e+000	0	0	0	0	0	0	-5.78666	0	0	57.5363	21
DATA	2040	24	85	66	1	DarkCorner	DarkCorner	11973.4	452.573	3.862762e+000	3.847728e+000	39.5	19	5.877516e+000	0	0	0	0	0	0	-6.65496	0	0	57.5363	19.5911
DATA	2041	25	1	66	1	DarkCorner	DarkCorner	9827.39	457.909	3.231840e+000	3.219261e+000	38	19	6.360799e+000	0	0	0	0	0	0	-6.16394	0	0	45.1352	19.4256
DATA	2042	25	2	66	1	DarkCorner	DarkCorner	9853.13	458.595	3.190083e+000	3.177667e+000	40	22	6.419962e+000	0	0	0	0	0	0	-4.54294	0	0	50.1463	22.8182
DATA	2043	25	3	0	0	A_04_P087453	ENSOCUT00000009360	9878.09	458.386	3.153937e+000	3.150622e+000	47	21	4.883424e+000	0	0	0	0	0	0	2.14411	0	0	57.259	20.75
DATA	2044	25	4	0	0	A_04_P006051	DN890368	9903.27	458.5	3.682740e+001	4.819415e+000	80	22	6.828152e+000	0	0	0	0	0	0	33.6068	1	1	49.1849	21.0968
DATA	2045	25	5	0	0	A_04_P029121	EC625785	9928.39	458.806	4.589134e+000	3.113079e+000	49	23	6.755733e+000	0	0	0	0	0	0	4.22814	1	0	46.5243	21.2353
DATA	2046	25	6	0	0	A_04_P057378	XM_002714241	9954.42	458.427	1.210560e+001	3.283183e+000	56.5	25	7.021784e+000	0	0	0	0	0	0	11.2528	1	0	57.5363	25.2813
DATA	2047	25	7	0	0	A_04_P001244	NM_001082081	9979.58	458.427	1.867090e+001	3.557534e+000	62	25	8.706169e+000	0	0	0	0	0	0	17.4911	1	1	57.5363	26.4063
DATA	2048	25	8	0	0	A_04_P047372	ENSOCUT00000013405	10005	458.455	6.438379e+000	3.075058e+000	51	24	7.971102e+000	0	0	0	0	0	0	6.07429	1	0	55.8519	25.6667
DATA	2049	25	9	0	0	A_04_P074658	XM_002710279	10030.5	458.352	2.999681e+000	2.988721e+000	45	23	4.709959e+000	0	0	0	0	0	0	0.620669	0	0	65	22.3939
DATA	2050	25	10	0	0	A_04_P000211	NM_001082746	10055.6	458.427	1.425535e+005	1.425535e+004	137364	29	1.431147e+001	0	0	0	0	1	0	136094	1	1	57.5363	32
DATA	2051	25	11	0	0	A_04_P002902	NM_001082123	10081.4	458.427	6.746033e+004	6.746034e+003	63905	22.5	9.836568e+000	0	0	0	0	0	0	64728	1	1	57.5363	25.625
DATA	2052	25	12	0	0	A_04_P020645	EB379459	10106.6	458.427	3.448210e+001	4.533980e+000	78	24.5	8.506580e+000	0	0	0	0	0	0	33.2278	1	1	57.5363	25.6563
DATA	2053	25	13	0	0	A_04_P036208	A_04_P036208	10132	458.455	2.944292e+000	2.932832e+000	42	23	7.126200e+000	0	0	0	0	0	0	-1.05593	0	0	55.8519	23.8205
DATA	2054	25	14	0	0	A_04_P001491	NM_001101687	10157.4	458.427	2.934713e+000	2.926662e+000	45	26.5	1.031593e+001	0	0	0	0	0	0	1.36278	0	0	57.5363	26.375
DATA	2055	25	15	0	0	A_04_P082807	ENSOCUT00000002123	10182.7	458.5	2.880834e+001	4.098462e+000	69	23	8.074235e+000	0	0	0	0	0	0	28.0345	1	1	65	23.4286
DATA	2056	25	16	0	0	A_04_P026566	ENSOCUT00000013299	10208	458.831	1.712241e+004	1.712243e+003	16219	21.5	7.079593e+000	0	0	0	0	0	0	16702.6	1	1	49.1849	22.2222
DATA	2057	25	17	0	0	A_04_P096942	A_04_P096942	10233.5	458.882	5.705813e+001	6.401585e+000	98	21	5.864460e+000	0	0	0	0	0	0	55.7695	1	1	49.8279	21.6757
DATA	2058	25	18	0	0	A_04_P055630	ENSOCUT00000002756	10258.9	459.156	1.391725e+004	1.391728e+003	13687	23	5.949190e+000	0	0	0	0	0	0	13625.3	1	1	45.4864	23.5833
DATA	2059	25	19	0	0	A_04_P098585	ENSOCUT00000010022	10284.5	458.5	4.067327e+000	2.922569e+000	50	22	6.075359e+000	0	0	0	0	0	0	3.98685	1	0	57.5363	22.6176
DATA	2060	25	20	1028	1	(+)E1A_r60_a135	E1A_r60_a135	10310.3	458.814	2.902342e+000	2.891046e+000	43	21.5	6.401471e+000	0	0	0	0	0	0	-3.7456	0	0	47.2035	20.6429
DATA	2061	25	21	0	0	A_04_P078632	ENSOCUT00000016824	10335.1	459	7.724347e+002	7.729748e+001	793	23	6.597817e+000	0	0	0	0	0	0	758.534	1	1	46.8651	23.2581
DATA	2062	25	22	0	0	A_04_P022051	EB378003	10360.4	458.973	1.180046e+004	1.180049e+003	11362	21	7.241441e+000	0	0	0	0	0	0	11594.3	1	1	48.5334	20.9615
DATA	2063	25	23	0	0	A_04_P094492	ENSOCUT00000001723	10386	458.545	1.366577e+002	1.396728e+001	175	22	7.640453e+000	0	0	0	0	0	0	134.309	1	1	55.8519	22.3077
DATA	2064	25	24	0	0	A_04_P079323	ENSOCUT00000015886	10411	459.277	7.677542e+003	7.677596e+002	6945	23	1.048457e+001	0	0	0	0	0	0	7547.66	1	1	45.4864	24.3636
DATA	2065	25	25	0	0	A_04_P063153	ENSOCUT00000006505	10436.6	459.134	8.784857e+001	9.246645e+000	130	23	7.465536e+000	0	0	0	0	0	0	86.3647	1	1	45.835	24.3514
DATA	2066	25	26	0	0	A_04_P087112	ENSOCUT00000016142	10462.9	459.484	2.896964e+000	2.886446e+000	45.5	20.5	6.582535e+000	0	0	0	0	0	0	0.649975	0	0	43.7019	22.9412
DATA	2067	25	27	0	0	A_04_P005706	DN890692	10487.3	459.702	3.159108e+001	4.278938e+000	75	22	4.521389e+000	0	0	0	0	0	0	31.0526	1	1	41.4593	22.7353
DATA	2068	25	28	0	0	A_04_P005548	ENSOCUT00000017891	10513	458.545	3.560262e+002	3.571949e+001	404	24	9.290866e+000	0	0	0	0	0	0	349.823	1	1	55.8519	26.0345
DATA	2069	25	29	0	0	A_04_P073892	A_04_P073892	10538.4	458.573	3.451003e+001	4.499982e+000	80.5	23	1.122269e+001	0	0	0	0	0	0	33.8992	1	1	57.5363	24.8889
DATA	2070	25	30	0	0	A_04_P090663	ENSOCUT00000015498	10563.3	459.125	8.963188e+001	9.417174e+000	134	23	7.005086e+000	0	0	0	0	0	0	88.0244	1	1	47.5395	23.0741
DATA	2071	25	31	0	0	A_04_P087687	ENSOCUT00000013759	10589.4	458.573	3.197625e+001	4.310005e+000	76	23	7.661171e+000	0	0	0	0	0	0	31.3897	1	1	57.5363	23.375
DATA	2072	25	32	0	0	A_04_P049332	ENSOCUT00000016669	10614.5	458.648	6.492830e+000	2.962825e+000	51.5	28	9.967558e+000	0	0	0	0	0	0	6.37167	1	0	57.5363	27.069
DATA	2073	25	33	0	0	A_04_P015412	AY171710	10639.9	458.614	2.903073e+000	2.894750e+000	47	23	7.163934e+000	0	0	0	0	0	0	1.28735	0	0	57.259	23.3171
DATA	2074	25	34	0	0	A_04_P084583	ENSOCUT00000002908	10665.5	458.648	5.720201e+002	5.727511e+001	607	22	7.967195e+000	0	0	0	0	0	0	560.985	1	1	57.5363	23.9286
DATA	2075	25	35	0	0	A_04_P102572	ENSOCUT00000001354	10690.5	458.648	5.665531e+001	6.361636e+000	98.5	24	6.566147e+000	0	0	0	0	0	0	55.5469	1	1	57.5363	22.7143
DATA	2076	25	36	0	0	A_04_P024578	EB374087	10715.7	459.357	9.288357e+003	9.288402e+002	8862.5	26.5	6.712852e+000	0	0	0	0	0	0	9105.21	1	1	46.8651	25.2941
DATA	2077	25	37	0	0	A_04_P043817	ENSOCUT00000012150	10741.2	459.339	8.447849e+003	8.447899e+002	8399	20	5.692012e+000	0	0	0	0	0	0	8279.55	1	1	44.7812	20.9211
DATA	2078	25	38	0	0	A_04_P007146	ENSOCUT00000027975	10766.9	459.247	4.616322e+002	4.625391e+001	487	20	6.552111e+000	0	0	0	0	0	0	452.357	1	1	47.5395	20.6111
DATA	2079	25	39	0	0	A_04_P075445	ENSOCUT00000002310	10792.5	459	1.572863e+002	1.599292e+001	200	23	1.018063e+001	0	0	0	0	0	0	154.104	1	1	54.1152	24.6129
DATA	2080	25	40	0	0	A_04_P047918	ENSOCUT00000013671	10817.5	459.296	5.122705e+003	5.122787e+002	4988	24.5	9.604246e+000	0	0	0	0	0	0	5018.94	1	1	47.2035	25.8077
DATA	2081	25	41	0	0	A_04_P081192	ENSOCUT00000015826	10843.1	459.519	2.407822e+003	2.407996e+002	2377.5	24	4.976546e+000	0	0	0	0	0	0	2359.08	1	1	49.5074	23.1379
DATA	2082	25	42	0	0	A_04_P076640	ENSOCUT00000009672	10868.4	459.532	1.724600e+002	1.748736e+001	222	24	6.848204e+000	0	0	0	0	0	0	168.974	1	1	49.8279	22.8649
DATA	2083	25	43	0	0	A_04_P098787	ENSOCUT00000006640	10894.1	459.468	3.382446e+001	4.452317e+000	81	24	5.964798e+000	0	0	0	0	0	0	33.1429	1	1	50.4627	22.6897
DATA	2084	25	44	0	0	A_04_P049684	A_04_P049684	10919.4	459.427	1.220264e+001	3.141586e+000	59	25	7.153773e+000	0	0	0	0	0	0	11.9579	1	0	57.5363	23
DATA	2085	25	45	0	0	A_04_P049687	ENSOCUT00000001541	10944.6	459.395	8.462849e+002	8.467797e+001	885.5	22	5.880027e+000	0	0	0	0	0	0	829.419	1	1	49.5074	22.3333
DATA	2086	25	46	0	0	A_04_P085701	A_04_P085701	10970.1	459.386	2.042963e+001	3.542544e+000	67	22	8.045797e+000	0	0	0	0	0	0	20.0255	1	1	57.259	22.2121
DATA	2087	25	47	0	0	A_04_P088819	ENSOCUT00000005537	10995.2	459.608	1.769180e+004	1.769182e+003	17185	21.5	7.851398e+000	0	0	0	0	0	0	17345	1	1	49.1849	23.1111
DATA	2088	25	48	0	0	A_04_P066108	ENSOCUT00000011386	11020.7	459.6	7.171360e+003	7.171418e+002	7174	23	6.718604e+000	0	0	0	0	0	0	7031.82	1	1	50.7771	23.8378
DATA	2089	25	49	0	0	A_04_P077730	ENSOCUT00000001127	11046.2	459.706	5.007813e+003	5.007896e+002	4917	22.5	5.778999e+000	0	0	0	0	0	0	4911.07	1	1	52.0157	23.7143
DATA	2090	25	50	0	0	A_04_P078889	ENSOCUT00000015957	11071.5	459.568	1.974565e+003	1.974777e+002	1943	20	4.994365e+000	0	0	0	0	0	0	1936.56	1	1	50.4627	20.7667
DATA	2091	25	51	0	0	A_04_P084627	ENSOCUT00000008028	11097	459.736	9.720662e+001	1.014185e+001	142	20	6.588802e+000	0	0	0	0	0	0	95.3414	1	1	47.5395	21.381
DATA	2092	25	52	0	0	A_04_P092282	ENSOCUT00000013218	11122.3	459.974	2.861443e+002	2.876024e+001	332	20	8.668898e+000	0	0	0	0	0	0	280.653	1	1	49.1849	21.4615
DATA	2093	25	53	0	0	A_04_P027621	EB374889	11147.5	459.6	9.749068e+003	9.749111e+002	9034	20	5.977377e+000	0	0	0	0	0	0	9560.19	1	1	50.4627	20.0645
DATA	2094	25	54	0	0	A_04_P044527	ENSOCUT00000025220	11173.1	459.3	2.905079e+000	2.893824e+000	47.5	21.5	7.369543e+000	0	0	0	0	0	0	0.170143	0	0	46.8651	21.5882
DATA	2095	25	55	0	0	A_04_P011481	XR_085412	11198.6	459.427	6.108619e+005	6.108619e+004	598127	29	1.497993e+001	0	0	0	0	1	0	598622	1	1	57.5363	31.6857
DATA	2096	25	56	0	0	A_04_P022472	EB377618	11223.5	459.534	2.907733e+000	2.896416e+000	46	21	6.202251e+000	0	0	0	0	0	0	-0.0677113	0	0	49.1849	21.6765
DATA	2097	25	57	0	0	A_04_P047382	ENSOCUT00000010045	11249.5	460	3.793560e+001	4.774113e+000	82.5	22	4.950549e+000	0	0	0	0	0	0	37.1294	1	1	48.5334	22.2857
DATA	2098	25	58	0	0	A_04_P047367	ENSOCUT00000015879	11274.6	459.588	2.912818e+000	2.901481e+000	46	24	7.470577e+000	0	0	0	0	0	0	-0.631571	0	0	47.2035	24.5714
DATA	2099	25	59	0	0	A_04_P027744	EB376090	11300.4	459.74	2.459825e+001	3.806605e+000	71	24	6.626401e+000	0	0	0	0	0	0	24.0206	1	1	48.5334	23.7667
DATA	2100	25	60	0	0	A_04_P052446	ENSOCUT00000008596	11325.2	459.797	6.076374e+001	6.736988e+000	102	20	4.015830e+000	0	0	0	0	0	0	59.2485	1	1	50.1463	20.4242
DATA	2101	25	61	0	0	A_04_P068202	A_04_P068202	11351	459.545	2.943086e+001	4.142371e+000	74	21	5.043338e+000	0	0	0	0	0	0	28.6415	1	1	55.8519	21.725
DATA	2102	25	62	0	0	A_04_P028757	EC621349	11376.5	459.712	9.216246e+003	9.216293e+002	8882	20	5.361903e+000	0	0	0	0	0	0	8949.36	1	1	48.5334	21
DATA	2103	25	63	0	0	A_04_P052277	ENSOCUT00000004683	11401.7	459.5	1.543952e+001	3.311193e+000	60.5	23	8.209141e+000	0	0	0	0	0	0	14.9528	1	1	57.5363	23.16
DATA	2104	25	64	0	0	A_04_P077731	ENSOCUT00000001127	11427	460.203	5.077633e+003	5.077718e+002	4960	24	8.110258e+000	0	0	0	0	0	0	4903.24	1	1	46.8651	22.7353
DATA	2105	25	65	0	0	A_04_P083890	NM_001082078	11452.1	460.296	1.429996e+002	1.460067e+001	188	24	6.329644e+000	0	0	0	0	0	0	137.608	1	1	47.2035	23.2424
DATA	2106	25	66	0	0	A_04_P006821	A_04_P006821	11478	459.545	3.327829e+002	3.340973e+001	366	21	6.793769e+000	0	0	0	0	0	0	318.866	1	1	55.8519	21.9697
DATA	2107	25	67	0	0	A_04_P079047	A_04_P079047	11503.4	459.573	3.131600e+002	3.145694e+001	345	25	7.284652e+000	0	0	0	0	0	0	298.676	1	1	57.5363	25.1154
DATA	2108	25	68	0	0	A_04_P014691	AY171819	11528.6	459.573	3.001631e+000	2.989948e+000	48	21.5	6.157044e+000	0	0	0	0	0	0	-0.213133	0	0	57.5363	22.4333
DATA	2109	25	69	0	0	A_04_P024556	EB375513	11554	460.271	3.519621e+000	3.027750e+000	50.5	23	6.673918e+000	0	0	0	0	0	0	3.32023	1	0	46.8651	23.4
DATA	2110	25	70	0	0	A_04_P040161	ENSOCUT00000001962	11579.3	460.357	1.042870e+002	1.085913e+001	145	25	6.947422e+000	0	0	0	0	0	0	97.7354	1	1	46.8651	22.8
DATA	2111	25	71	0	0	A_04_P059364	A_04_P059364	11604.9	459.614	3.062126e+000	3.050208e+000	46	22	9.802418e+000	0	0	0	0	0	0	-1.87332	0	0	57.259	22.1714
DATA	2112	25	72	0	0	A_04_P029034	EC625051	11629.9	459.842	7.012572e+001	7.657048e+000	110	20	7.181097e+000	0	0	0	0	0	0	64.6998	1	1	47.8731	21.1026
DATA	2113	25	73	0	0	A_04_P065942	A_04_P065942	11655.6	460.239	5.154761e+001	6.016520e+000	96	22.5	7.902349e+000	0	0	0	0	0	0	47.1305	1	1	46.8651	22.9667
DATA	2114	25	74	0	0	A_04_P072137	A_04_P072137	11681.4	460.379	1.307746e+001	3.396301e+000	60	24.5	6.152449e+000	0	0	0	0	0	0	11.8359	1	0	45.4864	23.8
DATA	2115	25	75	0	0	A_04_P086994	ENSOCUT00000014140	11706.3	460.375	1.462360e+003	1.462703e+002	1337.5	26	6.026614e+000	0	0	0	0	0	0	1309.39	1	1	47.5395	24.8485
DATA	2116	25	76	0	0	A_04_P094537	ENSOCUT00000006873	11731.6	460.211	6.622169e+003	6.622246e+002	5608	22.5	5.015701e+000	0	0	0	0	0	0	5858.58	1	1	47.5395	22.5625
DATA	2117	25	77	0	0	A_04_P059612	ENSOCUT00000011211	11757	460.258	5.954130e+003	5.954219e+002	5100.5	23	5.927394e+000	0	0	0	0	0	0	5198.69	1	1	45.835	23.093
DATA	2118	25	78	0	0	A_04_P099119	ENSOCUT00000004235	11782.6	459.849	3.694652e+002	3.709330e+001	359	21.5	5.723501e+000	0	0	0	0	0	0	317.937	1	1	48.5334	21.0385
DATA	2119	25	79	0	0	A_04_P017221	DN884152	11808	460	1.872095e+001	3.835970e+000	62	21.5	8.462804e+000	0	0	0	0	0	0	15.8622	1	1	54.9904	22.2857
DATA	2120	25	80	0	0	A_04_P044843	A_04_P044843	11833.5	460	3.848531e+001	5.138776e+000	74	22	8.187525e+000	0	0	0	0	0	0	32.0614	1	1	54.1152	22.7895
DATA	2121	25	81	0	0	A_04_P035637	ENSOCUT00000029385	11858.9	460.5	3.801061e+001	5.144893e+000	77	22.5	6.067895e+000	0	0	0	0	0	0	31.0998	1	1	50.4627	21.7895
DATA	2122	25	82	0	0	A_04_P081712	ENSOCUT00000000397	11884.6	460.462	4.240622e+002	4.255348e+001	383	24	5.220102e+000	0	0	0	0	0	0	340.12	1	1	50.4627	23.871
DATA	2123	25	83	0	0	A_04_P080212	A_04_P080212	11909.7	460.667	2.165253e+001	4.210929e+000	66	23.5	6.622222e+000	0	0	0	0	0	0	17.0078	1	1	50.7771	22.7813
DATA	2124	25	84	66	1	DarkCorner	DarkCorner	11935.1	460.386	3.709615e+000	3.695177e+000	39	21	5.947913e+000	0	0	0	0	0	0	-5.93697	0	0	57.259	20.9737
DATA	2125	25	85	66	1	DarkCorner	DarkCorner	11961.1	460.887	3.803006e+000	3.788205e+000	42	21	6.635424e+000	0	0	0	0	0	0	-5.64679	0	0	46.8651	21.3077
DATA	2126	26	1	66	1	DarkCorner	DarkCorner	9839.6	465.058	3.207872e+000	3.195387e+000	37.5	19	6.991479e+000	0	0	0	0	0	0	-6.61772	0	0	51.4001	20.1961
DATA	2127	26	2	66	1	DarkCorner	DarkCorner	9865.42	465.427	3.168222e+000	3.155891e+000	42	21	6.699713e+000	0	0	0	0	0	0	-0.995765	0	0	57.5363	21.6154
DATA	2128	26	3	0	0	A_04_P023546	A_04_P023546	9890.56	465.725	7.969556e+001	8.558963e+000	118	22	7.521525e+000	0	0	0	0	0	0	72.4348	1	1	50.7771	22.36
DATA	2129	26	4	0	0	A_04_P072375	A_04_P072375	9915.94	465.706	1.475912e+002	1.507909e+001	180	21	6.642969e+000	0	0	0	0	0	0	135.506	1	1	51.7088	21.9355
DATA	2130	26	5	0	0	A_04_P050812	ENSOCUT00000005992	9941.5	465.5	8.683278e+001	9.207214e+000	122.5	23	6.980556e+000	0	0	0	0	0	0	80.4585	1	1	65	22.3824
DATA	2131	26	6	0	0	A_04_P073658	ENSOCUT00000016606	9966.5	466	2.138702e+003	2.138918e+002	1994	25	7.446018e+000	0	0	0	0	0	0	1998.07	1	1	48.5334	25.5455
DATA	2132	26	7	0	0	A_04_P026015	EB373855	9992.42	465.427	3.025616e+000	3.013840e+000	42	25	1.064911e+001	0	0	0	0	0	0	-3.6204	0	0	57.5363	27.1
DATA	2133	26	8	0	0	A_04_P061368	ENSOCUT00000003405	10017.3	466.014	8.057670e+001	8.595930e+000	120.5	22	6.992263e+000	0	0	0	0	0	0	76.348	1	1	47.8731	22.7407
DATA	2134	26	9	0	0	A_04_P064092	ENSOCUT00000001851	10043.3	465.5	2.899502e+001	4.155006e+000	70	21.5	7.862613e+000	0	0	0	0	0	0	27.6388	1	1	57.5363	23.2
DATA	2135	26	10	0	0	A_04_P055044	ENSOCUT00000010801	10068.5	465.5	1.846351e+001	3.489178e+000	63.5	24.5	8.357401e+000	0	0	0	0	0	0	17.6916	1	1	57.5363	25.6154
DATA	2136	26	11	0	0	A_04_P085462	ENSOCUT00000010021	10093.9	465.5	4.912408e+003	4.912497e+002	4706.5	25	1.027568e+001	0	0	0	0	0	0	4728.84	1	1	56.9804	26.3056
DATA	2137	26	12	0	0	A_04_P017742	DN886689	10119.3	466.357	6.372976e+002	6.379730e+001	670	24.5	7.554732e+000	0	0	0	0	0	0	616.041	1	1	46.8651	24.3235
DATA	2138	26	13	0	0	A_04_P066537	ENSOCUT00000007431	10144.6	465.573	7.547746e+001	8.094645e+000	119	24	9.404071e+000	0	0	0	0	0	0	73.2067	1	1	57.5363	24.6452
DATA	2139	26	14	0	0	A_04_P036114	ENSOCUT00000002150	10169.9	465.833	1.311580e+004	1.311583e+003	12968	26	9.856592e+000	0	0	0	0	0	0	12760	1	1	51.7088	25.6176
DATA	2140	26	15	0	0	A_04_P096449	A_04_P096449	10195.5	465.5	2.000441e+001	3.530127e+000	64.5	21	6.554805e+000	0	0	0	0	0	0	19.5109	1	1	65	23.0811
DATA	2141	26	16	0	0	A_04_P047771	ENSOCUT00000003056	10220.9	465.5	1.572117e+002	1.598684e+001	200	22	6.770549e+000	0	0	0	0	0	0	153.663	1	1	65	22.5714
DATA	2142	26	17	0	0	A_04_P005093	ENSOCUT00000010373	10246.4	465.573	1.576696e+001	3.298435e+000	61	22	3.813614e+000	0	0	0	0	0	0	15.4387	1	1	65	22.3929
DATA	2143	26	18	0	0	A_04_P001001	NM_001082080	10271.4	466.466	1.092275e+004	1.092279e+003	10530	22.5	5.161863e+000	0	0	0	0	0	0	10711.8	1	1	47.8731	23.1
DATA	2144	26	19	0	0	A_04_P073166	ENSOCUT00000007033	10297	465.545	2.901078e+000	2.895528e+000	46.5	22	6.342998e+000	0	0	0	0	0	0	1.78902	0	0	55.8519	21.8148
DATA	2145	26	20	0	0	A_04_P064477	ENSOCUT00000016397	10322.4	466.178	2.673638e+001	3.934875e+000	69.5	23	7.236942e+000	0	0	0	0	0	0	26.2718	1	1	48.2044	22.04
DATA	2146	26	21	0	0	A_04_P007306	EB376593	10347.5	466.233	5.087040e+002	5.095216e+001	543.5	23	7.075259e+000	0	0	0	0	0	0	500.183	1	1	48.2044	22.1739
DATA	2147	26	22	0	0	A_04_P046580	ENSOCUT00000001487	10372.9	466.232	7.768583e+002	7.773935e+001	814	22	8.651931e+000	0	0	0	0	0	0	764.173	1	1	46.1809	22.5484
DATA	2148	26	23	0	0	A_04_P007849	DN888602	10398.6	466	1.517076e+002	1.544233e+001	189	20	7.620248e+000	0	0	0	0	0	0	149.264	1	1	48.5334	21.4545
DATA	2149	26	24	0	0	A_04_P098000	ENSOCUT00000006728	10424.1	465.614	2.407137e+001	3.755918e+000	69	23	6.762725e+000	0	0	0	0	0	0	23.6848	1	1	65	23.0286
DATA	2150	26	25	0	0	A_04_P095607	ENSOCUT00000013283	10449.3	466.357	3.512807e+002	3.524617e+001	392	22	7.833381e+000	0	0	0	0	0	0	345.665	1	1	46.8651	24.1622
DATA	2151	26	26	0	0	A_04_P086294	ENSOCUT00000012746	10474.6	466.466	5.419844e+002	5.427508e+001	583.5	24	6.373644e+000	0	0	0	0	0	0	533.261	1	1	47.8731	23.96
DATA	2152	26	27	0	0	A_04_P078146	ENSOCUT00000014498	10500.5	465.648	1.853376e+001	3.428337e+000	65	23	4.418505e+000	0	0	0	0	0	0	18.2297	1	1	57.5363	22.3438
DATA	2153	26	28	0	0	A_04_P064268	A_04_P064268	10525.3	465.724	2.952656e+000	2.899971e+000	47.5	23	9.922634e+000	0	0	0	0	0	0	2.90349	1	0	42.2201	23.8438
DATA	2154	26	29	66	-1	(-)3xSLv1	NegativeControl	10551	466	2.896970e+000	2.885695e+000	38	23	7.192694e+000	0	0	0	0	0	0	-7.28659	0	0	54.9904	22.8788
DATA	2155	26	30	0	0	A_04_P100188	ENSOCUT00000008445	10576.3	466.118	8.276786e+002	8.281818e+001	857	23.5	7.470262e+000	0	0	0	0	0	0	813.415	1	1	48.8603	23.7941
DATA	2156	26	31	0	0	A_04_P099113	ENSOCUT00000004225	10601.8	466.36	2.374232e+004	2.374234e+003	23370.5	25	1.035992e+001	0	0	0	0	0	0	23325.9	1	1	52.9257	24.0714
DATA	2157	26	32	0	0	A_04_P026001	ENSOCUT00000012669	10627.1	466.762	1.959713e+001	3.490417e+000	64	22.5	8.529315e+000	0	0	0	0	0	0	19.2478	1	1	45.1352	22.7778
DATA	2158	26	33	0	0	A_04_P091298	ENSOCUT00000013204	10652.3	466.481	6.430680e+002	6.437168e+001	682	21	8.656825e+000	0	0	0	0	0	0	631.38	1	1	49.8279	23.8205
DATA	2159	26	34	0	0	A_04_P040197	ENSOCUT00000014030	10677.9	466.519	3.484397e+003	3.484517e+002	3458.5	25	7.887332e+000	0	0	0	0	0	0	3420.05	1	1	49.5074	24.72
DATA	2160	26	35	0	0	A_04_P072308	ENSOCUT00000000565	10703.5	466.352	9.531642e+001	9.960446e+000	141	26	7.626052e+000	0	0	0	0	0	0	93.5293	1	1	57.5363	24.64
DATA	2161	26	36	0	0	A_04_P007826	DN888624	10728.6	466.427	9.708171e+001	1.012968e+001	138	24.5	6.349916e+000	0	0	0	0	0	0	95.241	1	1	57.5363	24.8929
DATA	2162	26	37	0	0	A_04_P028898	EB376745	10753.9	466.467	2.859968e+002	2.874555e+001	320	20	5.151899e+000	0	0	0	0	0	0	280.525	1	1	48.8603	19.9722
DATA	2163	26	38	0	0	A_04_P099172	ENSOCUT00000001805	10779.4	466.57	4.034872e+003	4.034976e+002	3863.5	23	9.308259e+000	0	0	0	0	0	0	3957.19	1	1	50.4627	23.6667
DATA	2164	26	39	0	0	A_04_P037965	ENSOCUT00000000550	10804.7	466.662	9.594667e+002	9.599027e+001	984.5	23	7.215368e+000	0	0	0	0	0	0	940.926	1	1	49.8279	23.3077
DATA	2165	26	40	0	0	A_04_P016966	DN882417	10829.9	466.84	1.106440e+003	1.106818e+002	1085.5	23	5.192596e+000	0	0	0	0	0	0	1085.04	1	1	48.2044	21.9655
DATA	2166	26	41	0	0	A_04_P046344	ENSOCUT00000006528	10855.6	466.427	9.806774e+000	3.054617e+000	54	24	6.603030e+000	0	0	0	0	0	0	9.61676	1	0	57.5363	25
DATA	2167	26	42	0	0	A_04_P033227	A_04_P033227	10881.2	467.264	7.095593e+001	7.662484e+000	112	24	7.017796e+000	0	0	0	0	0	0	69.5924	1	1	47.5395	23.871
DATA	2168	26	43	0	0	A_04_P000108	NM_001082655	10906.3	466.84	1.798190e+003	1.798423e+002	1790	23	6.592753e+000	0	0	0	0	0	0	1763.71	1	1	49.1849	22.1852
DATA	2169	26	44	0	0	A_04_P001853	NM_001082137	10932	466.455	7.061432e+001	7.630730e+000	115	24.5	7.151788e+000	0	0	0	0	0	0	69.2657	1	1	55.8519	24.075
DATA	2170	26	45	0	0	A_04_P066462	ENSOCUT00000015159	10957.2	467.014	2.902751e+000	2.892277e+000	48	23	7.015823e+000	0	0	0	0	0	0	0.677294	0	0	46.8651	23.4375
DATA	2171	26	46	0	0	A_04_P096153	ENSOCUT00000000616	10982.5	466.769	1.667454e+003	1.667704e+002	1690.5	21	8.369429e+000	0	0	0	0	0	0	1636.19	1	1	49.8279	23.1212
DATA	2172	26	47	0	0	A_04_P007725	DN888702	11008.3	466.5	7.206089e+000	2.979153e+000	52	23	6.733003e+000	0	0	0	0	0	0	7.07191	1	0	65	23
DATA	2173	26	48	0	0	A_04_P093492	ENSOCUT00000004352	11033.7	467.056	8.960703e+002	8.965362e+001	922	22.5	6.374589e+000	0	0	0	0	0	0	879.586	1	1	47.5395	23.3462
DATA	2174	26	49	0	0	A_04_P011321	ENSOCUT00000024134	11058.9	466.5	2.270781e+003	2.270965e+002	2278	23	6.552838e+000	0	0	0	0	0	0	2229.12	1	1	56.9804	23.5556
DATA	2175	26	50	0	0	A_04_P095512	XM_002712400	11084	466.975	4.273741e+000	2.920897e+000	51	20	5.441360e+000	0	0	0	0	0	0	4.19594	1	0	49.8279	21.2571
DATA	2176	26	51	0	0	A_04_P067066	ENSOCUT00000005981	11109.9	467.194	6.869817e+001	7.452687e+000	110.5	20	7.073076e+000	0	0	0	0	0	0	67.451	1	1	47.5395	20.8182
DATA	2177	26	52	0	0	A_04_P092279	XM_002710028	11135.3	466.5	4.209215e+000	2.920287e+000	51.5	19	5.103762e+000	0	0	0	0	0	0	4.13212	1	0	57.5363	18.875
DATA	2178	26	53	0	1	ETG09_48764	ETG09_48764	11160.5	466.5	2.901577e+000	2.890284e+000	42	21	6.063464e+000	0	0	0	0	0	0	-4.73878	0	0	57.5363	21.0323
DATA	2179	26	54	0	0	A_04_P076202	ENSOCUT00000007081	11185.9	466.5	3.254141e+001	4.352951e+000	80	25	9.779466e+000	0	0	0	0	0	0	31.9304	1	1	56.9804	25.6136
DATA	2180	26	55	0	0	A_04_P044358	ENSOCUT00000013928	11211.4	466.573	5.337681e+001	6.071000e+000	99.5	27	1.450828e+001	0	0	0	0	1	0	52.3512	1	1	57.5363	29.0968
DATA	2181	26	56	0	0	A_04_P008724	DN887614	11236.6	466.573	8.198819e+001	8.694676e+000	122	21	5.668059e+000	0	0	0	0	0	0	80.3622	1	1	57.5363	21.2424
DATA	2182	26	57	0	0	A_04_P101676	ENSOCUT00000000831	11261.7	467.25	2.003554e+002	2.024381e+001	246	23	6.710327e+000	0	0	0	0	0	0	196.239	1	1	47.2035	24.4815
DATA	2183	26	58	0	0	A_04_P101547	ENSOCUT00000004268	11287.5	467.26	5.922090e+001	6.593820e+000	103	26	7.851580e+000	0	0	0	0	0	0	57.9408	1	1	48.8603	25.7742
DATA	2184	26	59	0	0	A_04_P031745	NM_001171122	11312.8	467.164	1.178518e+001	3.133567e+000	58	20.5	6.497456e+000	0	0	0	0	0	0	11.5147	1	0	46.1809	22.9286
DATA	2185	26	60	0	0	A_04_P102587	ENSOCUT00000001540	11338	467.538	1.888777e+001	3.467647e+000	68	22	5.992170e+000	0	0	0	0	0	0	18.425	1	1	48.2044	22.5122
DATA	2186	26	61	0	0	A_04_P038917	ENSOCUT00000012078	11363.6	466.573	3.849688e+001	4.828483e+000	86	22	6.361058e+000	0	0	0	0	0	0	37.4718	1	1	57.5363	21.9655
DATA	2187	26	62	0	0	A_04_P003271	NM_001082110	11389.1	466.614	9.558704e+004	9.558705e+003	95785.5	23	7.567398e+000	0	0	0	0	0	0	92819.8	1	1	57.259	23.1
DATA	2188	26	63	0	0	A_04_P081993	ENSOCUT00000002157	11414.4	467.277	6.522214e+002	6.528789e+001	684	24	8.859167e+000	0	0	0	0	0	0	631.654	1	1	45.1352	24.1212
DATA	2189	26	64	0	0	A_04_P026511	ENSOCUT00000007072	11439.6	466.596	2.630779e+001	3.944546e+000	73	21.5	6.718957e+000	0	0	0	0	0	0	25.3925	1	1	65	22.3529
DATA	2190	26	65	0	0	A_04_P030177	DN885330	11465.2	467.431	2.068259e+002	2.089187e+001	238	23	6.560020e+000	0	0	0	0	0	0	198.91	1	1	46.8651	22.7647
DATA	2191	26	66	0	0	A_04_P102742	NM_001082748	11490.6	467.466	8.885082e+003	8.885131e+002	8323	23	7.280500e+000	0	0	0	0	0	0	8508.42	1	1	47.8731	23.4545
DATA	2192	26	67	0	0	A_04_P031526	A_04_P031526	11516	466.681	2.989115e+000	2.977481e+000	45	21	6.834964e+000	0	0	0	0	0	0	-2.80691	0	0	58.0869	21.8438
DATA	2193	26	68	0	0	A_04_P006701	ENSOCUT00000030597	11541.3	467.324	1.717921e+002	1.743807e+001	204	20	4.844715e+000	0	0	0	0	0	0	162.802	1	1	47.5395	21.3333
DATA	2194	26	69	0	0	A_04_P053235	A_04_P053235	11566.7	467.247	1.381825e+002	1.414275e+001	176	22	7.014961e+000	0	0	0	0	0	0	130.139	1	1	47.5395	22.125
DATA	2195	26	70	0	0	A_04_P018688	EB384510	11592.3	467.457	3.045076e+000	3.033224e+000	46	24	6.780075e+000	0	0	0	0	0	0	-1.00449	0	0	46.1809	22.7632
DATA	2196	26	71	0	0	A_04_P075792	ENSOCUT00000002831	11617.3	467.468	2.189679e+003	2.189893e+002	2050	20.5	7.340771e+000	0	0	0	0	0	0	2032.39	1	1	49.8279	20.7105
DATA	2197	26	72	0	0	A_04_P002090	NM_001082682	11643	467.618	1.235918e+004	1.235922e+003	11059	20	5.673904e+000	0	0	0	0	0	0	11372.7	1	1	53.5237	20.5455
DATA	2198	26	73	0	0	A_04_P076448	ENSOCUT00000005462	11668.5	467.352	7.190922e+003	7.190989e+002	6410	24	8.164353e+000	0	0	0	0	0	0	6553.89	1	1	57.5363	24.64
DATA	2199	26	74	0	0	A_04_P026911	EB372849	11693.6	467.427	1.617924e+001	3.536556e+000	62	26	1.026449e+001	0	0	0	0	1	0	14.5951	1	1	57.5363	29.2174
DATA	2200	26	75	0	0	A_04_P011421	DN882944	11718.9	467.474	1.213360e+004	1.213364e+003	10465	23	5.182863e+000	0	0	0	0	0	0	10821.8	1	1	50.1463	22.8276
DATA	2201	26	76	0	0	A_04_P021043	XM_002712697	11744.5	467.543	4.597741e+002	4.609010e+001	440.5	23	5.030776e+000	0	0	0	0	0	0	404.938	1	1	50.4627	23.0606
DATA	2202	26	77	0	0	A_04_P016111	ENSOCUT00000006239	11770	467.455	3.278386e+000	3.265626e+000	43.5	22	6.946657e+000	0	0	0	0	0	0	-2.11137	0	0	55.8519	22.4737
DATA	2203	26	78	0	0	A_04_P043035	ENSOCUT00000016922	11795.4	467.74	5.357622e+002	5.367864e+001	506	23.5	1.078309e+001	0	0	0	0	0	0	458.581	1	1	49.5074	25.8571
DATA	2204	26	79	0	0	A_04_P014595	AY171759	11820.9	467.5	4.674317e+000	3.400754e+000	50	21	7.261600e+000	0	0	0	0	0	0	3.93661	1	0	49.8279	21.7647
DATA	2205	26	80	0	0	A_04_P081752	ENSOCUT00000008975	11846.4	467.427	3.441690e+000	3.428295e+000	47	21	6.955642e+000	0	0	0	0	0	0	-0.46665	0	0	57.5363	21.7619
DATA	2206	26	81	0	0	A_04_P032023	ENSOCUT00000009769	11871.8	467.727	1.454170e+002	1.495538e+001	167	23	5.802854e+000	0	0	0	0	0	0	118.095	1	1	49.8279	22.8387
DATA	2207	26	82	0	0	A_04_P008426	DN887893	11897	467.455	1.086677e+002	1.143654e+001	133	25	6.993856e+000	0	0	0	0	0	0	86.4782	1	1	55.8519	24.1071
DATA	2208	26	83	0	0	A_04_P033569	ENSOCUT00000023804	11922.4	467.61	1.309592e+002	1.359327e+001	150.5	22	5.993867e+000	0	0	0	0	0	0	101.971	1	1	49.8279	21.2667
DATA	2209	26	84	66	1	DarkCorner	DarkCorner	11947.4	467.513	3.743411e+000	3.728841e+000	41	20	4.621869e+000	0	0	0	0	0	0	-6.99482	0	0	49.8279	19.8205
DATA	2210	26	85	66	1	DarkCorner	DarkCorner	11973.3	467.5	3.840928e+000	3.825979e+000	37	19	5.822880e+000	0	0	0	0	0	0	-9.87061	0	0	57.5363	19.7162
DATA	2211	27	1	66	1	DarkCorner	DarkCorner	9827.74	473.354	3.222996e+000	3.210452e+000	40	20	7.216794e+000	0	0	0	0	0	0	-3.3109	0	0	49.8279	20.1471
DATA	2212	27	2	66	1	DarkCorner	DarkCorner	9852.58	472.573	3.183601e+000	3.171210e+000	37	20.5	6.881192e+000	0	0	0	0	0	0	-6.58658	0	0	57.5363	20.9375
DATA	2213	27	3	0	0	A_04_P086018	A_04_P086018	9878.06	472.903	7.407388e+003	7.407454e+002	6692	22	6.635298e+000	0	0	0	0	0	0	6704.49	1	1	53.8203	22.875
DATA	2214	27	4	0	0	A_04_P097915	ENSOCUT00000001623	9903.25	473.542	6.952590e+003	6.952659e+002	6202	24	6.534807e+000	0	0	0	0	0	0	6359.93	1	1	47.2035	23.5
DATA	2215	27	5	0	0	A_04_P074302	ENSOCUT00000011349	9928.56	473.411	9.280797e+001	9.775915e+000	127.5	25	6.258590e+000	0	0	0	0	0	0	85.7126	1	1	47.5395	23.2069
DATA	2216	27	6	0	0	A_04_P023491	XM_002716736	9954.42	472.573	6.592889e+004	6.592890e+003	62203.5	23	6.724054e+000	0	0	0	0	0	0	61421.7	1	1	57.5363	23.7097
DATA	2217	27	7	0	0	A_04_P036567	ENSOCUT00000014514	9979.5	472.648	4.407744e+000	3.053516e+000	47	24.5	8.357979e+000	0	0	0	0	0	0	4.13835	1	0	57.5363	24.3214
DATA	2218	27	8	0	0	A_04_P056680	ENSOCUT00000017444	10005	472.681	9.363015e+004	9.363015e+003	97158	26	1.133221e+001	0	0	0	0	0	0	88530.6	1	1	58.0869	27.6522
DATA	2219	27	9	0	0	A_04_P023125	EB376956	10030.3	473.459	4.624767e+001	5.502384e+000	87	21	6.666092e+000	0	0	0	0	0	0	44.0081	1	1	47.8731	20.6667
DATA	2220	27	10	0	1	RC10	RC10	10055.6	472.596	2.976668e+000	2.965083e+000	44	24	9.294918e+000	0	0	0	0	0	0	-2.44926	0	0	57.8122	25.1071
DATA	2221	27	11	0	0	A_04_P024668	EB375364	10081.2	473.338	2.815266e+002	2.830681e+001	308.5	22	9.627093e+000	0	0	0	0	0	0	270.719	1	1	48.5334	24.4706
DATA	2222	27	12	0	0	A_04_P040262	ENSOCUT00000010940	10106.5	473	2.949086e+000	2.937608e+000	38	26	8.446846e+000	0	0	0	0	0	0	-4.98365	0	0	54.1152	24.6429
DATA	2223	27	13	0	0	A_04_P041752	ENSOCUT00000007814	10131.9	473.28	1.069335e+002	1.108657e+001	144.5	23.5	7.922792e+000	0	0	0	0	0	0	103.659	1	1	47.8731	23.5278
DATA	2224	27	14	0	0	A_04_P092864	NM_001171324	10157.5	473	2.761247e+005	2.761247e+004	266898	27	1.032823e+001	0	0	0	0	0	0	268533	1	1	54.1152	27.3793
DATA	2225	27	15	0	0	A_04_P083929	ENSOCUT00000005333	10182.6	473.427	2.916936e+002	2.931405e+001	327	21	8.038288e+000	0	0	0	0	0	0	284.467	1	1	57.5363	23.1471
DATA	2226	27	16	0	0	A_04_P085724	ENSOCUT00000000897	10208.2	473.417	1.166656e+003	1.167017e+002	1168	21.5	6.145007e+000	0	0	0	0	0	0	1140.44	1	1	54.9904	23.1944
DATA	2227	27	17	0	0	A_04_P091492	ENSOCUT00000015990	10233.3	473.4	3.978680e+002	3.989210e+001	439	21	4.678894e+000	0	0	0	0	0	0	389.674	1	1	50.7771	21.7273
DATA	2228	27	18	0	0	A_04_P026032	EB373838	10258.9	473.386	2.903179e+000	2.900173e+000	47.5	21	6.242350e+000	0	0	0	0	0	0	2.15	0	0	57.259	21.8214
DATA	2229	27	19	0	0	A_04_P054253	ENSOCUT00000007134	10284.5	473.352	4.031400e+002	4.041733e+001	430.5	22	5.759523e+000	0	0	0	0	0	0	395.975	1	1	57.5363	22.2917
DATA	2230	27	20	0	0	A_04_P014486	AY171682	10309.6	473.427	1.845775e+003	1.846001e+002	1887	22	9.013385e+000	0	0	0	0	0	0	1814.76	1	1	57.5363	22.8261
DATA	2231	27	21	0	0	A_04_P052888	ENSOCUT00000005011	10335.1	473.483	2.070301e+003	2.070502e+002	2060	22.5	9.892813e+000	0	0	0	0	0	0	2037.04	1	1	52.9257	24.9583
DATA	2232	27	22	0	1	RC5	RC5	10360.5	473.352	2.893004e+000	2.881744e+000	37.5	23	8.780748e+000	0	0	0	0	0	0	-7.69227	0	0	65	22.6923
DATA	2233	27	23	0	0	A_04_P056669	ENSOCUT00000007903	10386	473.607	2.848999e+004	2.849000e+003	28324	22	6.785025e+000	0	0	0	0	0	0	28056.4	1	1	53.2255	21.6452
DATA	2234	27	24	0	0	A_04_P051262	ENSOCUT00000005854	10411.1	473.611	1.179539e+003	1.179891e+002	1223	23	7.065719e+000	0	0	0	0	0	0	1161.78	1	1	48.2044	22.9756
DATA	2235	27	25	0	0	A_04_P018818	EB384101	10436.7	473.816	2.106647e+003	2.106843e+002	2160	22	7.591803e+000	0	0	0	0	0	0	2075.04	1	1	49.5074	22.7241
DATA	2236	27	26	0	0	A_04_P050449	A_04_P050449	10462.3	473.5	5.742295e+002	5.749515e+001	618	25	7.134527e+000	0	0	0	0	0	0	565.541	1	1	57.5363	25.5172
DATA	2237	27	27	0	0	A_04_P024035	A_04_P024035	10487.5	473.5	5.684657e+000	2.936495e+000	52	23	6.085097e+000	0	0	0	0	0	0	5.59767	1	0	57.5363	23.8182
DATA	2238	27	28	0	0	A_04_P064159	ENSOCUT00000000770	10512.8	474.273	1.121570e+004	1.121574e+003	11205.5	22	6.512089e+000	0	0	0	0	0	0	11042.5	1	1	45.4864	21.6765
DATA	2239	27	29	0	0	A_04_P067308	ENSOCUT00000004376	10538.4	473.654	2.016904e+001	3.518014e+000	65.5	23	9.834171e+000	0	0	0	0	0	0	19.8501	1	1	49.8279	23.7714
DATA	2240	27	30	66	-1	(-)3xSLv1	NegativeControl	10563.4	473.455	2.894715e+000	2.883449e+000	45	24	7.260703e+000	0	0	0	0	0	0	-0.190975	0	0	45.4864	22.697
DATA	2241	27	31	0	0	A_04_P085343	ENSOCUT00000014160	10589	473.525	1.195446e+003	1.195793e+002	1237.5	22.5	8.009823e+000	0	0	0	0	0	0	1175.73	1	1	51.0895	22.1875
DATA	2242	27	32	0	0	A_04_P013151	AJ000651	10614.5	473.5	8.806197e+000	3.016824e+000	55	19.5	8.842164e+000	0	0	0	0	0	0	8.65795	1	0	57.5363	21.5357
DATA	2243	27	33	0	0	A_04_P080937	ENSOCUT00000013076	10640.2	473.813	1.233108e+002	1.266437e+001	171	21	7.416281e+000	0	0	0	0	0	0	121.198	1	1	50.4627	21.7317
DATA	2244	27	34	0	0	A_04_P009911	DN885863	10665.4	473.573	1.906007e+001	3.459671e+000	62	23	8.132776e+000	0	0	0	0	0	0	18.7272	1	1	65	24.2727
DATA	2245	27	35	0	0	A_04_P040250	ENSOCUT00000014232	10690.5	473.882	2.225789e+003	2.225976e+002	2227	24.5	8.135015e+000	0	0	0	0	0	0	2186.38	1	1	49.8279	24.4615
DATA	2246	27	36	0	0	A_04_P097508	ENSOCUT00000014667	10715.9	473.958	2.131442e+004	2.131444e+003	20903	22	6.673409e+000	0	0	0	0	0	0	20932	1	1	46.8651	23.3571
DATA	2247	27	37	0	0	A_04_P026554	EB373281	10741.4	473.695	1.311311e+001	3.173012e+000	60	20	5.948367e+000	0	0	0	0	0	0	12.8748	1	0	51.0895	21.6875
DATA	2248	27	38	0	0	A_04_P078182	ENSOCUT00000001034	10766.9	473.5	4.093977e+001	5.011202e+000	85.5	21	8.012088e+000	0	0	0	0	0	0	40.1885	1	1	56.9804	22.5
DATA	2249	27	39	0	0	A_04_P095038	ENSOCUT00000014551	10791.8	474.071	9.747015e+003	9.747058e+002	9524	22	8.486907e+000	0	0	0	0	0	0	9567.81	1	1	46.8651	22.2
DATA	2250	27	40	0	0	A_04_P029974	ENSOCUT00000013388	10817.3	474.222	1.337916e+004	1.337919e+003	12914.5	23	7.215262e+000	0	0	0	0	0	0	13132.7	1	1	47.2035	21.68
DATA	2251	27	41	0	0	A_04_P033174	ENSOCUT00000009766	10842.7	474.222	3.674041e+003	3.674155e+002	3561.5	26	7.004439e+000	0	0	0	0	0	0	3606.33	1	1	47.2035	25.6071
DATA	2252	27	42	0	0	A_04_P014158	D17418	10868.5	473.648	2.795165e+001	4.020734e+000	73	30	1.257519e+001	0	0	0	0	1	0	27.4357	1	1	65	31.8462
DATA	2253	27	43	0	0	A_04_P045842	ENSOCUT00000013618	10893.6	474.297	1.482230e+003	1.482511e+002	1497	22	7.448638e+000	0	0	0	0	0	0	1455.11	1	1	47.8731	22.1304
DATA	2254	27	44	0	0	A_04_P057133	ENSOCUT00000012437	10918.6	474.127	4.033662e+001	4.961798e+000	86.5	23	6.482603e+000	0	0	0	0	0	0	39.6023	1	1	49.5074	21.9
DATA	2255	27	45	0	0	A_04_P012563	CU465273	10944.6	473.573	6.806128e+000	2.968313e+000	54	25	8.763699e+000	0	0	0	0	0	0	6.68277	1	0	57.5363	24.1875
DATA	2256	27	46	0	0	A_04_P019990	EB380063	10970.1	473.614	2.900012e+000	2.888725e+000	44	22	7.551170e+000	0	0	0	0	0	0	-0.337273	0	0	65	22.5429
DATA	2257	27	47	0	0	A_04_P097257	ENSOCUT00000004473	10995.3	474.357	2.442086e+003	2.442257e+002	2406.5	22	8.286698e+000	0	0	0	0	0	0	2398.9	1	1	46.8651	23.5897
DATA	2258	27	48	0	0	A_04_P039467	ENSOCUT00000011179	11020.9	474.435	2.904661e+002	2.918977e+001	329	23	7.706141e+000	0	0	0	0	0	0	285.382	1	1	46.1809	22.7692
DATA	2259	27	49	0	0	A_04_P028378	XM_002708010	11046.4	473.573	1.839437e+005	1.839437e+004	184282	22	8.297358e+000	0	0	0	0	0	0	180732	1	1	57.5363	24
DATA	2260	27	50	0	0	A_04_P014708	AY171825	11071.5	474.519	6.133041e+003	6.133109e+002	6306.5	21	4.074876e+000	0	0	0	0	0	0	6027.44	1	1	48.5334	21.2692
DATA	2261	27	51	0	0	A_04_P091427	ENSOCUT00000009958	11097	474.5	2.897646e+000	2.888156e+000	49	21	7.573879e+000	0	0	0	0	0	0	0.998804	0	0	42.9674	22.6364
DATA	2262	27	52	0	0	A_04_P095048	XM_002714238	11122.4	474.69	6.427316e+000	2.956992e+000	52	20	6.281571e+000	0	0	0	0	0	0	6.31724	1	0	46.8651	20.6207
DATA	2263	27	53	0	0	A_04_P014358	ENSOCUT00000009352	11147.8	474.308	2.898003e+000	2.886723e+000	44	23	7.402412e+000	0	0	0	0	0	0	-1.73851	0	0	45.4864	22.9355
DATA	2264	27	54	0	0	A_04_P052853	XM_002711704	11172.8	474.11	7.216298e+002	7.222072e+001	738.5	22	7.696813e+000	0	0	0	0	0	0	708.999	1	1	47.8731	21.2813
DATA	2265	27	55	0	0	A_04_P089332	ENSOCUT00000007656	11198.7	474.761	2.289816e+001	3.685739e+000	69.5	27.5	1.424658e+001	0	0	0	0	1	0	22.4915	1	1	47.2035	29.1842
DATA	2266	27	56	0	0	A_04_P042349	A_04_P042349	11223.9	474.592	9.890576e+000	3.054272e+000	57	21	6.836289e+000	0	0	0	0	0	0	9.70974	1	0	47.5395	20.7879
DATA	2267	27	57	0	0	A_04_P083712	ENSOCUT00000007450	11249.3	474.688	1.454519e+003	1.454806e+002	1473.5	22	5.431390e+000	0	0	0	0	0	0	1426.93	1	1	49.8279	22.2
DATA	2268	27	58	0	0	A_04_P034972	A_04_P034972	11274.6	474.427	1.543565e+001	3.280357e+000	59	26	7.974575e+000	0	0	0	0	0	0	15.1283	1	1	57.5363	25.0769
DATA	2269	27	59	0	0	A_04_P099524	ENSOCUT00000006475	11299.8	474.539	2.421013e+002	2.438295e+001	277	24.5	8.127825e+000	0	0	0	0	0	0	237.006	1	1	49.8279	24.3077
DATA	2270	27	60	0	0	A_04_P028958	ENSOCUT00000003417	11325.3	474.6	7.561354e+002	7.566921e+001	771.5	20	6.368437e+000	0	0	0	0	0	0	739.135	1	1	50.7771	23.0968
DATA	2271	27	61	0	0	A_04_P015576	AY171780	11351	474.455	3.727389e+002	3.738711e+001	419	23	7.547200e+000	0	0	0	0	0	0	363.689	1	1	55.8519	23.9091
DATA	2272	27	62	0	0	A_04_P037070	XM_002718029	11376.4	474.427	2.925132e+000	2.923827e+000	49	23.5	6.670832e+000	0	0	0	0	0	0	2.36173	0	0	57.5363	22.125
DATA	2273	27	63	0	0	A_04_P031575	AF090363	11401.6	474.427	2.932532e+000	2.931949e+000	47	22	6.618243e+000	0	0	0	0	0	0	2.4452	0	0	65	21.3636
DATA	2274	27	64	0	0	A_04_P084053	ENSOCUT00000002367	11427.1	474.571	1.866613e+003	1.866843e+002	1802.5	24	7.007842e+000	0	0	0	0	0	0	1807.39	1	1	50.1463	22.7879
DATA	2275	27	65	0	0	A_04_P083352	ENSOCUT00000003634	11452.6	474.427	4.390221e+000	2.972688e+000	51	20	5.930246e+000	0	0	0	0	0	0	4.23608	1	0	57.5363	20.7333
DATA	2276	27	66	0	0	A_04_P010082	EB377764	11477.6	474.694	6.404200e+003	6.404268e+002	6090	22.5	7.748955e+000	0	0	0	0	0	0	6155.5	1	1	52.0157	23.25
DATA	2277	27	67	0	0	A_04_P011151	ENSOCUT00000026127	11503.3	474.849	1.583290e+004	1.583293e+003	15310	23	7.571628e+000	0	0	0	0	0	0	15148.8	1	1	48.2044	23.2727
DATA	2278	27	68	0	0	A_04_P052393	ENSOCUT00000015394	11528.6	474.765	6.199227e+003	6.199299e+002	6031	21.5	6.592074e+000	0	0	0	0	0	0	5900.8	1	1	51.7088	22.3824
DATA	2279	27	69	0	0	A_04_P007851	DN888600	11553.8	474.861	2.188140e+004	2.188142e+003	20380	21	7.491931e+000	0	0	0	0	0	0	20709	1	1	47.5395	23
DATA	2280	27	70	0	0	A_04_P007229	DN889207	11579.4	475.274	3.028718e+000	3.016930e+000	42.5	27	7.753436e+000	0	0	0	0	0	0	-5.56315	0	0	50.4627	23.4828
DATA	2281	27	71	0	0	A_04_P089361	ENSOCUT00000003339	11604.9	474.5	2.092870e+002	2.114827e+001	235.5	23	8.203509e+000	0	0	0	0	0	0	195.327	1	1	56.9804	22.9512
DATA	2282	27	72	0	0	A_04_P027126	A_04_P027126	11630.5	474.5	1.682419e+001	3.495989e+000	63	23	7.928049e+000	0	0	0	0	0	0	15.5742	1	1	57.5363	22.9444
DATA	2283	27	73	0	0	A_04_P040487	ENSOCUT00000008989	11655.7	474.5	5.198467e+000	3.135294e+000	53	20	6.608883e+000	0	0	0	0	0	0	4.76967	1	0	65	20.0345
DATA	2284	27	74	0	0	A_04_P008317	DN888049	11681.3	474.5	6.449212e+005	6.449212e+004	588247	26.5	9.324245e+000	0	0	0	0	0	0	585838	1	1	57.5363	27.3077
DATA	2285	27	75	0	0	A_04_P005672	DN890718	11706.5	474.5	3.106440e+001	4.428930e+000	72	24.5	7.314291e+000	0	0	0	0	0	0	27.916	1	1	65	24.1333
DATA	2286	27	76	0	0	A_04_P090318	ENSOCUT00000001516	11731.9	474.5	4.376398e+002	4.388043e+001	442.5	23	4.616334e+000	0	0	0	0	0	0	388.627	1	1	56.9804	23.8148
DATA	2287	27	77	0	0	A_04_P035977	A_04_P035977	11757.2	474.737	1.523443e+002	1.557433e+001	182	22	5.216609e+000	0	0	0	0	0	0	133.551	1	1	49.5074	22.6176
DATA	2288	27	78	0	0	A_04_P003511	NM_001082335	11782.6	474.573	8.316413e+000	3.386174e+000	55	23	6.864398e+000	0	0	0	0	0	0	7.18745	1	0	57.5363	21.9063
DATA	2289	27	79	0	0	A_04_P025977	A_04_P025977	11808.1	474.5	4.382848e+001	5.506669e+000	85	23	6.439946e+000	0	0	0	0	0	0	37.2957	1	1	56.9804	22.4828
DATA	2290	27	80	0	0	A_04_P008452	DN887873	11833.4	475.547	1.258558e+001	3.614812e+000	56	21	7.044699e+000	0	0	0	0	0	0	10.5362	1	0	44.4243	21.9722
DATA	2291	27	81	0	0	A_04_P041637	ENSOCUT00000010411	11858.8	475.219	3.764595e+003	3.764753e+002	3174	23	6.408160e+000	0	0	0	0	0	0	3094.84	1	1	47.8731	22.7419
DATA	2292	27	82	0	0	A_04_P024661	EB375369	11884.4	474.919	3.288659e+004	3.288660e+003	26321	25.5	6.416549e+000	0	0	0	0	0	0	26507.2	1	1	51.4001	25.2917
DATA	2293	27	83	0	0	A_04_P090287	A_04_P090287	11909.6	474.573	9.765188e+000	3.724478e+000	56	24	6.388253e+000	0	0	0	0	0	0	7.70759	1	0	57.5363	23.125
DATA	2294	27	84	66	1	DarkCorner	DarkCorner	11934.7	475.071	3.689098e+000	3.674740e+000	42	21	5.442701e+000	0	0	0	0	0	0	-6.07471	0	0	50.7771	21.7941
DATA	2295	27	85	66	1	DarkCorner	DarkCorner	11960.7	475.236	3.781510e+000	3.766792e+000	42	20	6.146373e+000	0	0	0	0	0	0	-5.39511	0	0	47.5395	19.7885
DATA	2296	28	1	66	1	DarkCorner	DarkCorner	9839.63	479.929	3.200018e+000	3.187563e+000	39.5	22	8.254755e+000	0	0	0	0	0	0	-4.90909	0	0	42.5954	21.5789
DATA	2297	28	2	0	0	A_04_P018051	A_04_P018051	9865.5	480	8.868603e+001	9.410840e+000	128	21	7.859382e+000	0	0	0	0	0	0	79.913	1	1	54.1152	21.6452
DATA	2298	28	3	0	0	A_04_P051852	ENSOCUT00000011306	9890.64	480.175	9.874958e+003	9.875007e+002	8958	24	5.986138e+000	0	0	0	0	0	0	8996.51	1	1	49.5074	23.9231
DATA	2299	28	4	0	0	A_04_P080645	ENSOCUT00000015249	9916.18	480.403	1.950846e+001	3.647823e+000	61	24	6.655738e+000	0	0	0	0	0	0	17.9548	1	1	46.8651	22.6667
DATA	2300	28	5	0	0	A_04_P029271	ENSOCUT00000001757	9941.5	480.352	4.694801e+001	5.600953e+000	86.5	23	6.139764e+000	0	0	0	0	0	0	43.604	1	1	65	22.4324
DATA	2301	28	6	0	0	A_04_P075549	ENSOCUT00000012095	9966.83	480.495	1.007709e+004	1.007714e+003	9285	21	8.440074e+000	0	0	0	0	0	0	9436.82	1	1	54.1152	22.1212
DATA	2302	28	7	0	0	A_04_P067573	ENSOCUT00000011971	9992.5	480.352	2.826844e+001	4.126973e+000	69	24	8.334359e+000	0	0	0	0	0	0	26.6708	1	1	57.5363	23.6667
DATA	2303	28	8	0	0	A_04_P012517	A_04_P012517	10017.6	480.427	5.559791e+001	6.311442e+000	95.5	22	1.231722e+001	0	0	0	0	0	0	52.8008	1	1	57.5363	25.2258
DATA	2304	28	9	0	0	A_04_P014801	AY171873	10043.1	480.386	4.677185e+004	4.677186e+003	47356.5	24	7.919235e+000	0	1	0	0	0	0	44682.7	1	1	57.259	23.1429
DATA	2305	28	10	0	0	A_04_P062282	ENSOCUT00000024162	10068.5	480.352	1.322817e+001	3.236684e+000	55.5	20	8.646513e+000	0	0	0	0	0	0	12.7035	1	0	57.5363	21.7073
DATA	2306	28	11	0	0	A_04_P069393	ENSOCUT00000013323	10093.9	480.386	2.786923e+005	2.786923e+004	269994	29.5	1.664421e+001	0	0	0	0	1	0	268874	1	1	57.259	32.2667
DATA	2307	28	12	0	0	A_04_P041940	A_04_P041940	10119	480.513	5.179889e+003	5.179972e+002	5020.5	25	5.614643e+000	0	0	0	0	0	0	5017.36	1	1	49.8279	23.7037
DATA	2308	28	13	0	0	A_04_P057537	ENSOCUT00000013622	10144.6	480.427	6.605416e+001	7.221453e+000	105	24	9.052038e+000	0	0	0	0	0	0	64.2056	1	1	57.5363	23.7576
DATA	2309	28	14	0	0	A_04_P024532	ENSOCUT00000002892	10170	480.455	3.707263e+003	3.707377e+002	3612.5	25	8.347738e+000	0	0	0	0	0	0	3614.32	1	1	55.8519	26.5517
DATA	2310	28	15	0	0	A_04_P054771	A_04_P054771	10195.4	480.427	7.119500e+000	2.988495e+000	51.5	21	8.217801e+000	0	0	0	0	0	0	6.95861	1	0	57.5363	22.875
DATA	2311	28	16	0	0	A_04_P043922	ENSOCUT00000011508	10220.5	480.532	1.255516e+002	1.288491e+001	167	25	6.109925e+000	0	0	0	0	0	0	122.974	1	1	50.4627	23.2581
DATA	2312	28	17	0	0	A_04_P006277	ENSOCUT00000000472	10246.3	480.878	4.271662e+003	4.271760e+002	4271	21	4.378789e+000	0	0	0	0	0	0	4191.64	1	1	48.8603	22.5926
DATA	2313	28	18	0	0	A_04_P094583	ENSOCUT00000007762	10271.6	480.863	2.567185e+002	2.583367e+001	290	21	1.014111e+001	0	0	0	0	0	0	252.263	1	1	50.1463	23
DATA	2314	28	19	0	0	A_04_P057252	ENSOCUT00000004355	10297.1	480.5	4.538519e+005	4.538519e+004	448791	22	8.033761e+000	0	0	0	0	0	0	446454	1	1	56.9804	23.1852
DATA	2315	28	20	0	0	A_04_P055532	ENSOCUT00000013602	10322.5	480.5	4.225563e+004	4.225564e+003	44171	21	9.919988e+000	0	0	0	0	0	0	41602.1	1	1	57.5363	23.3846
DATA	2316	28	21	0	0	A_04_P075412	ENSOCUT00000014526	10347.7	480.5	2.890924e+000	2.879673e+000	46	23	9.706471e+000	0	0	0	0	0	0	-0.0176117	0	0	57.5363	25.0417
DATA	2317	28	22	0	0	A_04_P077552	ENSOCUT00000015167	10373.3	480.5	9.919518e+004	9.919518e+003	104155	23	8.708300e+000	0	1	0	0	0	0	97761	1	1	57.5363	22.6
DATA	2318	28	23	0	0	A_04_P069709	ENSOCUT00000001176	10398.2	480.926	1.046665e+003	1.047061e+002	996	23	5.436764e+000	0	0	0	0	0	0	1031.83	1	1	41.0736	22.4074
DATA	2319	28	24	0	0	A_04_P028831	ENSOCUT00000031877	10423.9	480.829	1.739923e+003	1.740161e+002	1802.5	22	6.495683e+000	0	0	0	0	0	0	1715.38	1	1	46.8651	22.6098
DATA	2320	28	25	0	0	A_04_P019979	EB380073	10449.5	480.964	9.882217e+002	9.886405e+001	1035	24	8.020984e+000	0	0	0	0	0	0	974.261	1	1	50.4627	24.5185
DATA	2321	28	26	0	0	A_04_P053214	ENSOCUT00000002947	10474.7	480.5	1.764875e+005	1.764875e+004	175901	24	6.484747e+000	0	0	0	0	0	0	173960	1	1	57.5363	25.6364
DATA	2322	28	27	0	0	A_04_P071342	ENSOCUT00000017265	10500.4	480.573	9.976873e+002	9.981025e+001	1031	22.5	6.411052e+000	0	0	0	0	0	0	983.188	1	1	57.5363	22.6111
DATA	2323	28	28	0	0	A_04_P084512	ENSOCUT00000002245	10525.6	480.573	1.207845e+002	1.241694e+001	165.5	22.5	7.982670e+000	0	0	0	0	0	0	118.996	1	1	57.5363	23.6389
DATA	2324	28	29	0	0	A_04_P013651	ENSOCUT00000023108	10551	480.739	6.720857e+002	6.727026e+001	718	23	8.822205e+000	0	0	0	0	0	0	661.938	1	1	52.9257	22.8974
DATA	2325	28	30	0	0	A_04_P102596	ENSOCUT00000012928	10576.4	480.573	1.180846e+001	3.113977e+000	59	23	6.815542e+000	0	0	0	0	0	0	11.6259	1	0	57.5363	22.25
DATA	2326	28	31	0	0	A_04_P031466	A_04_P031466	10601.6	480.573	2.893662e+000	2.894937e+000	48	23	8.446519e+000	0	0	0	0	0	0	2.64884	0	0	57.5363	22.6333
DATA	2327	28	32	0	0	A_04_P091597	A_04_P091597	10627.2	481.093	2.108298e+001	3.571817e+000	67	22	8.447062e+000	0	0	0	0	0	0	20.744	1	1	47.8731	21.6216
DATA	2328	28	33	0	0	A_04_P017316	DN884555	10652.5	481.025	6.076774e+001	6.726495e+000	105	21.5	8.035020e+000	0	0	0	0	0	0	59.7705	1	1	50.4627	23.05
DATA	2329	28	34	0	0	A_04_P000772	NM_001082098	10678	480.545	2.896513e+000	2.885240e+000	45	23.5	8.249669e+000	0	0	0	0	0	0	-0.0545023	0	0	65	24.0588
DATA	2330	28	35	0	0	A_04_P034548	ENSOCUT00000002597	10703.5	480.648	1.258319e+002	1.290991e+001	174	23	8.207033e+000	0	0	0	0	0	0	123.69	1	1	65	24.3462
DATA	2331	28	36	0	0	A_04_P080627	ENSOCUT00000000988	10728.6	480.573	8.136023e+002	8.141142e+001	818	20	6.433973e+000	0	0	0	0	0	0	799.569	1	1	57.5363	22.3704
DATA	2332	28	37	0	0	A_04_P056351	A_04_P056351	10754	481.507	1.873664e+001	3.441582e+000	63.5	22	6.446638e+000	0	0	0	0	0	0	18.4122	1	1	46.8651	22.6774
DATA	2333	28	38	0	0	A_04_P063452	ENSOCUT00000008855	10779.5	480.648	5.535259e+001	6.243149e+000	99	22	7.397244e+000	0	0	0	0	0	0	54.3814	1	1	65	22.1724
DATA	2334	28	39	0	0	A_04_P077958	ENSOCUT00000004517	10805	480.681	2.272231e+001	3.674521e+000	70	22	7.973073e+000	0	0	0	0	0	0	22.3219	1	1	58.0869	22.3548
DATA	2335	28	40	0	0	A_04_P021461	ENSOCUT00000000480	10830.5	480.648	1.506206e+002	1.533640e+001	191	21.5	4.733514e+000	0	0	0	0	0	0	147.962	1	1	57.5363	21.3846
DATA	2336	28	41	0	0	A_04_P023078	EB377014	10855.5	481	3.525145e+005	3.525145e+004	348933	30	1.170470e+001	0	0	0	0	1	0	346315	1	1	54.1152	30.2
DATA	2337	28	42	0	0	A_04_P004423	ENSOCUT00000003581	10881.5	481	5.201501e+005	5.201501e+004	520166	28.5	1.416175e+001	0	0	0	0	1	0	511038	1	1	54.1152	31.15
DATA	2338	28	43	0	0	A_04_P087988	ENSOCUT00000016266	10906.5	481	5.296163e+001	6.031990e+000	97	23	8.073281e+000	0	0	0	0	0	0	52.0394	1	1	54.1152	21.2174
DATA	2339	28	44	0	0	A_04_P042584	A_04_P042584	10932	481.319	1.365269e+001	3.193187e+000	58.5	23	7.971925e+000	0	0	0	0	0	0	13.4174	1	0	58.0869	23.1389
DATA	2340	28	45	0	0	A_04_P011907	A_04_P011907	10957.3	481.2	1.048994e+002	1.087974e+001	150	23	8.908970e+000	0	0	0	0	0	0	103.108	1	1	49.1849	24.5714
DATA	2341	28	46	0	0	A_04_P039184	ENSOCUT00000005678	10982.6	481.5	6.005333e+002	6.012262e+001	633	21	6.362954e+000	0	0	0	0	0	0	590.408	1	1	48.5334	21.8889
DATA	2342	28	47	0	0	A_04_P057858	A_04_P057858	11008.4	481.404	7.365620e+001	7.910472e+000	121	22	8.181997e+000	0	0	0	0	0	0	72.4273	1	1	57.8122	23.5152
DATA	2343	28	48	0	0	A_04_P019318	A_04_P019318	11033.5	481.352	1.372776e+001	3.194508e+000	61	24.5	8.938422e+000	0	0	0	0	0	0	13.501	1	0	57.5363	24.8462
DATA	2344	28	49	0	0	A_04_P011661	DN882483	11058.9	481.386	1.782681e+001	3.390525e+000	64	22	7.156072e+000	0	0	0	0	0	0	17.5352	1	1	57.259	21.931
DATA	2345	28	50	0	0	A_04_P004206	NM_001171013	11084.2	481.859	2.800920e+003	2.801068e+002	2791	20	4.402964e+000	0	0	0	0	0	0	2755.59	1	1	47.5395	21.0313
DATA	2346	28	51	0	0	A_04_P006602	ENSOCUT00000000681	11109.4	481.753	9.062432e+003	9.062478e+002	9020	21	5.344287e+000	0	0	0	0	0	0	8916.11	1	1	48.5334	22.6842
DATA	2347	28	52	0	0	A_04_P056458	A_04_P056458	11134.7	481.468	3.218205e+003	3.218334e+002	3118.5	21	6.689917e+000	0	0	0	0	0	0	3166.04	1	1	49.8279	21.2963
DATA	2348	28	53	0	0	A_04_P040622	ENSOCUT00000012977	11160.5	481.352	1.541833e+001	3.270306e+000	60	25	8.461154e+000	0	0	0	0	0	0	15.1661	1	1	57.5363	24.6552
DATA	2349	28	54	0	0	A_04_P085780	ENSOCUT00000012886	11185.9	481.5	2.895981e+000	2.889223e+000	49	25.5	8.977889e+000	0	0	0	0	0	0	1.58748	0	0	56.9804	24.9412
DATA	2350	28	55	0	0	A_04_P003596	NM_001082092	11211.4	481.427	2.897198e+000	2.890738e+000	48.5	23	9.191277e+000	0	0	0	0	0	0	1.63962	0	0	57.5363	25.2903
DATA	2351	28	56	0	0	A_04_P036392	A_04_P036392	11237	481.268	2.497080e+001	3.817619e+000	74.5	21.5	6.446351e+000	0	0	0	0	0	0	24.5312	1	1	47.2035	21.8438
DATA	2352	28	57	0	0	A_04_P066122	ENSOCUT00000017742	11262.1	481.5	2.710046e+001	3.961774e+000	72	24.5	8.099383e+000	0	0	0	0	0	0	26.6034	1	1	56.9804	25
DATA	2353	28	58	0	0	A_04_P028994	EC623924	11287.5	481.5	6.175284e+004	6.175284e+003	64462	24	8.014503e+000	0	1	0	0	0	0	60557.9	1	1	57.5363	23.9677
DATA	2354	28	59	0	0	A_04_P019562	ENSOCUT00000001097	11312.5	481.769	1.966564e+003	1.966777e+002	1896	24	6.675697e+000	0	0	0	0	0	0	1926.14	1	1	49.8279	23.7727
DATA	2355	28	60	0	0	A_04_P045727	ENSOCUT00000007589	11337.9	482.132	2.687558e+004	2.687560e+003	26846	24.5	6.876846e+000	0	0	0	0	0	0	26282.8	1	1	46.8651	24.5714
DATA	2356	28	61	0	0	A_04_P042404	A_04_P042404	11363.6	481.427	1.260423e+002	1.293509e+001	167	24.5	8.443008e+000	0	0	0	0	0	0	123.006	1	1	57.5363	23.8929
DATA	2357	28	62	0	0	A_04_P071312	ENSOCUT00000001788	11389	481.943	4.413270e+001	5.288150e+000	89	21.5	6.065081e+000	0	0	0	0	0	0	42.9741	1	1	46.8651	22.1579
DATA	2358	28	63	0	0	A_04_P034257	A_04_P034257	11414.5	481.5	2.824368e+001	4.063577e+000	75	23	6.110541e+000	0	0	0	0	0	0	27.4247	1	1	57.5363	22.625
DATA	2359	28	64	0	0	A_04_P085183	ENSOCUT00000012369	11439.8	481.677	9.911003e+003	9.911047e+002	9500	21	5.795930e+000	0	0	0	0	0	0	9593.48	1	1	53.8203	21.303
DATA	2360	28	65	0	0	A_04_P079282	ENSOCUT00000010058	11465.4	481.573	7.471144e+000	3.035102e+000	55	21	5.415495e+000	0	0	0	0	0	0	7.20486	1	0	57.5363	21.4483
DATA	2361	28	66	0	0	A_04_P087377	ENSOCUT00000001389	11490.5	482.028	8.192140e+002	8.197463e+001	816	19.5	4.341720e+000	0	0	0	0	0	0	786.796	1	1	48.5334	19.5357
DATA	2362	28	67	0	0	A_04_P057528	A_04_P057528	11516	481.545	3.226651e+001	4.384292e+000	77	21	6.322421e+000	0	0	0	0	0	0	30.8378	1	1	55.8519	21.0256
DATA	2363	28	68	0	0	A_04_P027812	A_04_P027812	11541.4	481.573	2.165521e+002	2.185989e+001	255	20	4.466399e+000	0	0	0	0	0	0	205.842	1	1	57.5363	19.7778
DATA	2364	28	69	0	0	A_04_P043757	ENSOCUT00000024541	11566.6	481.573	3.426245e+002	3.439376e+001	380	20	8.512914e+000	0	0	0	0	0	0	323.712	1	1	57.5363	22.2273
DATA	2365	28	70	0	0	A_04_P015656	AY171824	11591.8	482.343	3.034332e+000	3.030627e+000	49	23	7.357848e+000	0	0	0	0	0	0	2.07895	0	0	46.1809	21.931
DATA	2366	28	71	0	0	A_04_P010031	DN885637	11617.2	482.167	2.177968e+001	3.744370e+000	68	21	7.006240e+000	0	0	0	0	0	0	20.2858	1	1	44.4243	22.0286
DATA	2367	28	72	0	0	A_04_P083092	ENSOCUT00000016462	11642.6	482.232	1.184084e+003	1.184482e+002	1104	21	6.503204e+000	0	0	0	0	0	0	1093.61	1	1	46.8651	21.3333
DATA	2368	28	73	0	0	A_04_P037333	ENSOCUT00000009752	11668.4	481.573	1.672988e+003	1.673276e+002	1583	22.5	1.001269e+001	0	0	0	0	0	0	1530.27	1	1	65	23.5588
DATA	2369	28	74	130	1	(+)eQC-42	EQC	11693.6	481.573	3.393348e+000	3.151620e+000	51	26	1.270710e+001	0	0	0	0	1	0	3.07231	1	0	57.5363	28.5517
DATA	2370	28	75	66	-1	(-)3xSLv1	NegativeControl	11719.4	481.573	3.181995e+000	3.169610e+000	41	25	5.445204e+000	0	0	0	0	0	0	-6.70767	0	0	57.5363	23.6897
DATA	2371	28	76	0	0	A_04_P075767	ENSOCUT00000010248	11744.4	482.266	1.063164e+003	1.063648e+002	992	22.5	6.164539e+000	0	0	0	0	0	0	940.182	1	1	49.5074	22.8077
DATA	2372	28	77	0	0	A_04_P082937	ENSOCUT00000011250	11769.7	482.315	3.605475e+001	4.854995e+000	82	22	7.003532e+000	0	0	0	0	0	0	31.4581	1	1	47.5395	22.871
DATA	2373	28	78	0	0	A_04_P040750	ENSOCUT00000007476	11795.2	482.352	9.627945e+003	9.628002e+002	8164	23	9.072605e+000	0	0	0	0	0	0	8277.61	1	1	46.8651	23.6429
DATA	2374	28	79	0	0	A_04_P064439	ENSOCUT00000012999	11820.7	481.905	4.827806e+000	3.388050e+000	51	22	6.705498e+000	0	0	0	0	0	0	4.08407	1	0	45.1352	22.0625
DATA	2375	28	80	0	0	A_04_P008361	DN887999	11846.1	482.319	4.985975e+002	4.997633e+001	457.5	20	6.674295e+000	0	0	0	0	0	0	414.598	1	1	47.2035	20.5714
DATA	2376	28	81	0	0	A_04_P082529	ENSOCUT00000000945	11871.4	482.013	2.108519e+002	2.136977e+001	221	23	7.077604e+000	0	0	0	0	0	0	172.086	1	1	49.1849	23.3226
DATA	2377	28	82	0	0	A_04_P023076	EB377014	11897	482	3.988655e+005	3.988655e+004	352971	27	1.334147e+001	0	0	0	0	1	0	318966	1	1	54.9904	28.0714
DATA	2378	28	83	0	0	A_04_P057357	ENSOCUT00000017772	11922.5	482.419	3.718559e+001	5.193266e+000	76	21.5	4.910172e+000	0	0	0	0	0	0	29.0989	1	1	47.8731	22.4643
DATA	2379	28	84	66	1	DarkCorner	DarkCorner	11948.1	482.521	3.726012e+000	3.711510e+000	39	21	5.964859e+000	0	0	0	0	0	0	-7.23261	0	0	47.8731	21.7273
DATA	2380	28	85	66	1	DarkCorner	DarkCorner	11973.4	482.404	3.820025e+000	3.805157e+000	39	20	5.704319e+000	0	0	0	0	0	0	-7.9636	0	0	57.8122	19.7709
DATA	2381	29	1	66	1	DarkCorner	DarkCorner	9826.9	487.099	3.217155e+000	3.204633e+000	38	20	6.875356e+000	0	0	0	0	0	0	-4.92882	0	0	50.7771	19.7225
DATA	2382	29	2	66	1	DarkCorner	DarkCorner	9852.47	487.416	3.176099e+000	3.163738e+000	41	21	8.119561e+000	0	0	0	0	0	0	-3.40367	0	0	49.8279	21.2667
DATA	2383	29	3	0	0	A_04_P085007	ENSOCUT00000012840	9877.5	487.769	3.317252e+003	3.317399e+002	2992	22	6.227818e+000	0	0	0	0	0	0	3008.93	1	1	49.8279	23
DATA	2384	29	4	0	0	A_04_P037962	ENSOCUT00000000550	9902.89	487.554	1.072676e+003	1.073123e+002	1039	23	6.818640e+000	0	0	0	0	0	0	983.296	1	1	48.8603	23.5769
DATA	2385	29	5	0	0	A_04_P008556	DN887776	9928.5	487.769	1.663444e+003	1.663726e+002	1545	25	4.840852e+000	0	0	0	0	0	0	1539.73	1	1	49.8279	24.0769
DATA	2386	29	6	0	0	A_04_P047397	A_04_P047397	9954.33	487.5	3.049872e+000	3.038001e+000	43.5	21	7.686096e+000	0	0	0	0	0	0	-3.01002	0	0	57.5363	21.5952
DATA	2387	29	7	0	0	A_04_P021816	A_04_P021816	9979.5	487.5	1.086255e+001	3.204317e+000	54	25	7.444350e+000	0	0	0	0	0	0	10.2222	1	0	57.5363	23.5313
DATA	2388	29	8	0	0	A_04_P085441	ENSOCUT00000013870	10004.6	487.853	4.855174e+003	4.855266e+002	4649	25.5	1.267643e+001	0	0	0	0	1	0	4600.97	1	1	48.8603	28.8929
DATA	2389	29	9	0	0	A_04_P040398	ENSOCUT00000024377	10030.5	487.5	4.641339e+001	5.512807e+000	89	19.5	7.854203e+000	0	0	0	0	0	0	44.2623	1	1	65	19.9667
DATA	2390	29	10	0	0	A_04_P055327	ENSOCUT00000005396	10055.7	487.5	2.969981e+000	2.958422e+000	40	22.5	8.899795e+000	0	0	0	0	0	0	-4.28457	0	0	57.5363	22.7778
DATA	2391	29	11	66	-1	(-)3xSLv1	NegativeControl	10081.3	487.5	2.955328e+000	2.943825e+000	40.5	24	1.330363e+001	0	0	0	0	0	0	-5.75969	0	0	57.5363	26.3143
DATA	2392	29	12	0	0	A_04_P096556	A_04_P096556	10106.6	487.573	2.942727e+000	2.931274e+000	45	29	1.622202e+001	0	0	0	0	1	0	-0.342183	0	0	57.5363	34
DATA	2393	29	13	0	0	A_04_P023441	EB376618	10132	487.545	4.496570e+001	5.361685e+000	91	22	6.875103e+000	0	0	0	0	0	0	43.68	1	1	55.8519	21.7273
DATA	2394	29	14	0	0	A_04_P034819	A_04_P034819	10157.4	488.265	7.136797e+002	7.142730e+001	769	24	8.193900e+000	0	0	0	0	0	0	695.575	1	1	46.5243	25.84
DATA	2395	29	15	0	0	A_04_P100348	ENSOCUT00000007449	10182.6	488.014	1.227372e+003	1.227715e+002	1252	23	7.775799e+000	0	0	0	0	0	0	1199.45	1	1	48.5334	23.9655
DATA	2396	29	16	0	0	A_04_P056459	A_04_P056459	10208.2	487.882	6.059713e+002	6.066630e+001	638	21	6.132567e+000	0	0	0	0	0	0	593.56	1	1	46.5243	22.5862
DATA	2397	29	17	0	0	A_04_P078760	A_04_P078760	10233.5	487.648	3.583591e+000	2.912855e+000	49	24	5.296073e+000	0	0	0	0	0	0	3.51682	1	0	57.5363	23.125
DATA	2398	29	18	0	0	A_04_P027274	EB376678	10258.9	487.614	5.895606e+001	6.564172e+000	100.5	22.5	1.106338e+001	0	0	0	0	0	0	57.9481	1	1	57.259	24.7273
DATA	2399	29	19	0	0	A_04_P079673	ENSOCUT00000016666	10284.5	487.648	4.798036e+002	4.806687e+001	531.5	21	9.435447e+000	0	0	0	0	0	0	472.197	1	1	65	22.1304
DATA	2400	29	20	0	0	A_04_P074402	ENSOCUT00000000778	10309.6	487.573	1.140843e+002	1.176629e+001	156	22	9.103551e+000	0	0	0	0	0	0	112.382	1	1	57.5363	25.5185
DATA	2401	29	21	0	0	A_04_P069246	ENSOCUT00000010936	10335.4	487.596	3.823003e+002	3.833819e+001	409	22	7.765803e+000	0	0	0	0	0	0	376.872	1	1	57.8122	22
DATA	2402	29	22	0	0	A_04_P025286	ENSOCUT00000027627	10360.7	488.159	1.098431e+003	1.098807e+002	1132	22	7.979544e+000	0	0	0	0	0	0	1083.45	1	1	46.8651	22.8387
DATA	2403	29	23	0	0	A_04_P065796	ENSOCUT00000010937	10386	487.681	2.886619e+000	2.875384e+000	40	21.5	6.590135e+000	0	0	0	0	0	0	-3.19704	0	0	58.0869	20.5333
DATA	2404	29	24	0	0	A_04_P091178	ENSOCUT00000013421	10410.9	488.262	2.258955e+004	2.258957e+003	22279.5	22	6.701663e+000	0	0	0	0	0	0	22291.8	1	1	44.7812	22.6667
DATA	2405	29	25	0	0	A_04_P032902	CU465472	10436.6	488.219	5.019612e+001	5.784513e+000	95.5	23	9.100483e+000	0	0	0	0	0	0	49.5349	1	1	47.8731	24.1786
DATA	2406	29	26	0	0	A_04_P007138	A_04_P007138	10462.4	488.069	2.517653e+001	3.821607e+000	71	23.5	8.282304e+000	0	0	0	0	0	0	24.8418	1	1	53.8203	24.6786
DATA	2407	29	27	0	0	A_04_P088609	XM_002714462	10487.1	488.197	9.606523e+002	9.610825e+001	994.5	22	5.992993e+000	0	0	0	0	0	0	947.722	1	1	46.8651	22.7143
DATA	2408	29	28	0	0	A_04_P031220	A_04_P031220	10512.9	488.386	3.977408e+000	2.903623e+000	49	23	6.993635e+000	0	0	0	0	0	0	3.92294	1	0	57.259	23.1714
DATA	2409	29	29	0	0	A_04_P092593	ENSOCUT00000004512	10538.4	488.038	1.200205e+001	3.117552e+000	57	21	8.267867e+000	0	0	0	0	0	0	11.8335	1	0	49.8279	22.5641
DATA	2410	29	30	0	0	A_04_P050592	ENSOCUT00000003209	10563.8	488.792	1.845720e+001	3.418974e+000	63	22	6.560898e+000	0	0	0	0	0	0	18.1936	1	1	49.1849	20.3143
DATA	2411	29	31	0	0	A_04_P052281	ENSOCUT00000004683	10589.1	488.386	6.369924e+000	2.948749e+000	52	21.5	6.965961e+000	0	0	0	0	0	0	6.27642	1	0	65	19.7308
DATA	2412	29	32	0	0	A_04_P044234	A_04_P044234	10614.5	488.352	5.813897e+001	6.488198e+000	101	20	8.455704e+000	0	0	0	0	0	0	57.265	1	1	57.5363	22.0323
DATA	2413	29	33	0	0	A_04_P076055	ENSOCUT00000015347	10639.8	488.64	6.870206e+001	7.449841e+000	110.5	20	5.010973e+000	0	0	0	0	0	0	67.6486	1	1	49.5074	20.1212
DATA	2414	29	34	0	0	A_04_P078442	A_04_P078442	10665.4	488.63	8.186773e+002	8.191844e+001	848	19.5	6.588016e+000	0	0	0	0	0	0	805.863	1	1	50.7771	21.1471
DATA	2415	29	35	0	0	A_04_P001906	NM_001101707	10690.7	488.662	1.675917e+004	1.675920e+003	16787.5	22	8.031942e+000	0	0	0	0	0	0	16492.2	1	1	48.5334	24.0625
DATA	2416	29	36	0	0	A_04_P019656	ENSOCUT00000008190	10716	488.455	4.484026e+001	5.331182e+000	87.5	21	8.170289e+000	0	0	0	0	0	0	44.1138	1	1	55.8519	23.3333
DATA	2417	29	37	0	0	A_04_P046852	ENSOCUT00000016451	10741.4	488.427	1.002782e+002	1.043435e+001	146	20.5	4.708637e+000	0	0	0	0	0	0	98.6331	1	1	57.5363	21.3667
DATA	2418	29	38	0	0	A_04_P032552	EB383317	10766.6	488.427	3.452094e+000	2.905201e+000	48	22	5.834524e+000	0	0	0	0	0	0	3.39494	1	0	57.5363	21.3333
DATA	2419	29	39	0	0	A_04_P087129	ENSOCUT00000011862	10792.1	488.582	1.357699e+003	1.358005e+002	1372	22.5	6.583077e+000	0	0	0	0	0	0	1335.11	1	1	50.1463	22.2353
DATA	2420	29	40	0	0	A_04_P016694	A_04_P016694	10817.6	488.427	7.390827e+001	7.933972e+000	119.5	18	7.686114e+000	0	0	0	0	0	0	72.6735	1	1	57.5363	20.8276
DATA	2421	29	41	0	0	A_04_P083512	ENSOCUT00000015281	10843.1	488.5	4.444992e+001	5.299186e+000	88.5	24.5	8.464108e+000	0	0	0	0	0	0	43.7077	1	1	56.9804	24.8125
DATA	2422	29	42	0	0	A_04_P010918	DN883886	10868.5	488.5	7.786207e+001	8.303468e+000	121	30	1.256655e+001	0	0	0	0	1	0	76.5659	1	1	57.5363	30.5806
DATA	2423	29	43	0	0	A_04_P014408	AY171717	10893.7	488.5	1.368755e+004	1.368758e+003	13750	26	9.963768e+000	0	0	0	0	0	0	13461	1	1	57.5363	23.88
DATA	2424	29	44	0	0	A_04_P101270	A_04_P101270	10919.1	488.603	3.324851e+000	2.903288e+000	51.5	21	6.910939e+000	0	0	0	0	0	0	3.2703	1	0	50.1463	20.7586
DATA	2425	29	45	0	0	A_04_P095152	A_04_P095152	10944.8	488.506	2.392061e+001	3.746718e+000	68	22	8.559726e+000	0	0	0	0	0	0	23.5318	1	1	49.8279	22.7143
DATA	2426	29	46	0	0	A_04_P038182	ENSOCUT00000003874	10970.2	488.895	9.656417e+001	1.007762e+001	143	21	6.560615e+000	0	0	0	0	0	0	95.0171	1	1	48.2044	21.6667
DATA	2427	29	47	0	0	A_04_P093567	ENSOCUT00000007259	10995.2	488.773	5.559986e+002	5.567453e+001	582	20.5	5.882372e+000	0	0	0	0	0	0	547.19	1	1	48.8603	21.1333
DATA	2428	29	48	0	0	A_04_P018976	ENSOCUT00000005184	11020.5	488.705	2.189123e+003	2.189313e+002	2154	21.5	6.907855e+000	0	0	0	0	0	0	2154.85	1	1	50.4627	21.9615
DATA	2429	29	49	0	0	A_04_P034092	A_04_P034092	11046.3	488.5	2.892785e+000	2.885155e+000	49	24	9.196674e+000	0	0	0	0	0	0	1.42418	0	0	57.5363	25.3103
DATA	2430	29	50	0	0	A_04_P052177	ENSOCUT00000017837	11071.5	488.84	1.365009e+003	1.365313e+002	1391	19.5	5.581413e+000	0	0	0	0	0	0	1344.11	1	1	49.8279	20.25
DATA	2431	29	51	0	0	A_04_P003289	NM_001082702	11097	488.545	1.747832e+003	1.748069e+002	1706	23	6.557338e+000	0	0	0	0	0	0	1721.18	1	1	55.8519	23.0357
DATA	2432	29	52	0	0	A_04_P020357	EB379739	11122.3	488.965	8.989147e+002	8.993761e+001	914	25	7.023769e+000	0	0	0	0	0	0	885.289	1	1	51.0895	23
DATA	2433	29	53	0	0	A_04_P018866	EB384024	11147.7	488.802	1.607016e+002	1.632632e+001	202.5	23	6.762642e+000	0	0	0	0	0	0	158.253	1	1	50.7771	23
DATA	2434	29	54	0	0	A_04_P060965	ENSOCUT00000010212	11173.4	488.573	5.353866e+005	5.353866e+004	526723	26.5	1.268581e+001	0	0	0	0	1	0	527122	1	1	57.5363	29.0333
DATA	2435	29	55	0	0	A_04_P054487	A_04_P054487	11198.6	488.573	2.893479e+000	2.882218e+000	47	22	7.854621e+000	0	0	0	0	0	0	-0.94201	0	0	57.5363	22.1515
DATA	2436	29	56	0	0	A_04_P057966	ENSOCUT00000004418	11224	488.545	8.972419e+001	9.424402e+000	135.5	24.5	9.105554e+000	0	0	0	0	0	0	88.2704	1	1	65	25.0556
DATA	2437	29	57	0	0	A_04_P024416	EB375663	11249.4	489.015	1.521994e+001	3.262100e+000	58	22	5.086432e+000	0	0	0	0	0	0	14.9645	1	1	45.4864	22.4444
DATA	2438	29	58	0	0	A_04_P019406	EB381606	11274.6	488.573	7.984773e+001	8.491002e+000	123	22	8.690497e+000	0	0	0	0	0	0	78.434	1	1	65	23.5161
DATA	2439	29	59	0	0	A_04_P069662	ENSOCUT00000009603	11300.3	489.206	1.828422e+003	1.828651e+002	1812	21	6.467759e+000	0	0	0	0	0	0	1794.18	1	1	46.1809	22.2963
DATA	2440	29	60	0	0	A_04_P017120	A_04_P017120	11325.5	488.648	6.056942e+001	6.713385e+000	108.5	25	7.748656e+000	0	0	0	0	0	0	59.3461	1	1	57.5363	24.7083
DATA	2441	29	61	0	0	A_04_P002736	NM_001081989	11350.9	488.614	3.499018e+005	3.499018e+004	340215	27	6.915927e+000	0	0	0	0	0	0	342239	1	1	57.259	27.5172
DATA	2442	29	62	0	0	A_04_P067842	ENSOCUT00000013251	11376.2	488.901	2.201523e+003	2.201715e+002	2120.5	20	7.219125e+000	0	0	0	0	0	0	2148.95	1	1	53.5237	20.4828
DATA	2443	29	63	0	0	A_04_P049422	ENSOCUT00000000044	11401.7	489.483	2.924587e+000	2.919291e+000	47	23	5.988901e+000	0	0	0	0	0	0	1.83471	0	0	42.9674	23.5625
DATA	2444	29	64	0	0	A_04_P094129	ENSOCUT00000002855	11427	489.095	1.153335e+004	1.153339e+003	10974	23	6.918081e+000	0	0	0	0	0	0	11197.8	1	1	46.8651	22.8788
DATA	2445	29	65	0	0	A_04_P032670	NM_001256300	11452.5	489	2.005524e+001	3.552175e+000	68	21	5.267277e+000	0	0	0	0	0	0	19.4054	1	1	54.1152	21.2059
DATA	2446	29	66	0	0	A_04_P066187	ENSOCUT00000031650	11477.5	489	6.168014e+002	6.175032e+001	620.5	19	4.268880e+000	0	0	0	0	0	0	594.531	1	1	48.5334	18.84
DATA	2447	29	67	0	0	A_04_P027565	ENSOCUT00000024942	11503.2	489.213	5.882945e+001	6.583974e+000	105	20	5.971206e+000	0	0	0	0	0	0	56.4528	1	1	48.2044	20.303
DATA	2448	29	68	0	0	A_04_P036477	ENSOCUT00000017580	11528.7	489.522	1.282731e+002	1.316693e+001	155	22	7.038931e+000	0	0	0	0	0	0	122.473	1	1	46.8651	22.8108
DATA	2449	29	69	0	0	A_04_P005331	DN891005	11554.4	489.404	1.187702e+001	3.215861e+000	60	22	7.293518e+000	0	0	0	0	0	0	11.2744	1	0	57.8122	23.3333
DATA	2450	29	70	0	0	A_04_P099721	ENSOCUT00000008701	11579.5	489.352	1.282110e+005	1.282110e+004	120665	23	7.774417e+000	0	0	0	0	0	0	120932	1	1	57.5363	22.8182
DATA	2451	29	71	0	0	A_04_P085896	ENSOCUT00000014446	11604.9	489.386	5.362037e+001	6.158565e+000	95	23.5	8.626432e+000	0	0	0	0	0	0	50.2146	1	1	65	23.3125
DATA	2452	29	72	0	0	A_04_P047270	ENSOCUT00000002653	11630.4	489.427	8.510214e+000	3.170020e+000	54	21	6.440735e+000	0	0	0	0	0	0	7.90604	1	0	57.5363	22.1765
DATA	2453	29	73	0	0	A_04_P047949	A_04_P047949	11655.6	489.427	3.620698e+001	4.753869e+000	79	19	6.979678e+000	0	0	0	0	0	0	33.3428	1	1	57.5363	20.1818
DATA	2454	29	74	0	0	A_04_P015346	AY171677	11680.9	489.726	7.628557e+002	7.634896e+001	756.5	19	8.386610e+000	0	0	0	0	0	0	695.746	1	1	48.2044	22.0909
DATA	2455	29	75	0	0	A_04_P021602	A_04_P021602	11706.4	489.402	1.212823e+002	1.252924e+001	152.5	25	7.441947e+000	0	0	0	0	0	0	109.417	1	1	51.4001	23.8485
DATA	2456	29	76	0	0	A_04_P097139	ENSOCUT00000009287	11731.7	489.622	3.106385e+004	3.106387e+003	27320	22	5.788963e+000	0	0	0	0	0	0	27700.1	1	1	51.0895	22.3125
DATA	2457	29	77	0	0	A_04_P060578	ENSOCUT00000002562	11757.4	489.427	3.235927e+000	3.223334e+000	46.5	24.5	5.673136e+000	0	0	0	0	0	0	0.0271278	0	0	57.5363	24.4063
DATA	2458	29	78	0	0	A_04_P046226	A_04_P046226	11782.6	489.427	3.281283e+000	3.268512e+000	44	22	6.632703e+000	0	0	0	0	0	0	-4.32874	0	0	57.5363	20.9167
DATA	2459	29	79	0	0	A_04_P037162	ENSOCUT00000001626	11808.1	489.5	3.331965e+000	3.319003e+000	45.5	21	9.223043e+000	0	0	0	0	0	0	0.0577102	0	0	56.9804	22.2581
DATA	2460	29	80	0	0	A_04_P046937	ENSOCUT00000005548	11833.5	489.5	3.387617e+000	3.374944e+000	47	20	6.643121e+000	0	0	0	0	0	0	0.494014	0	0	57.5363	20.8519
DATA	2461	29	81	0	0	A_04_P051474	ENSOCUT00000007620	11858.8	489.616	1.908120e+004	1.908124e+003	16071.5	22	6.622299e+000	0	0	0	0	0	0	15757.7	1	1	52.3208	21.375
DATA	2462	29	82	0	0	A_04_P064129	ENSOCUT00000005021	11884.5	489.553	1.268058e+004	1.268063e+003	10351	27	1.135337e+001	0	0	0	0	1	0	10268.7	1	1	49.5074	28.4483
DATA	2463	29	83	0	0	A_04_P041352	ENSOCUT00000008900	11909.6	489.427	1.343283e+002	1.390073e+001	146.5	21.5	5.713143e+000	0	0	0	0	0	0	106.557	1	1	57.5363	22
DATA	2464	29	84	0	0	A_04_P095645	ENSOCUT00000006989	11935.3	489.627	2.941855e+002	2.964511e+001	272	21	5.720103e+000	0	0	0	0	0	0	228.147	1	1	49.1849	21.8571
DATA	2465	29	85	66	1	DarkCorner	DarkCorner	11960.7	489.471	3.762309e+000	3.747665e+000	40	20	5.853674e+000	0	0	0	0	0	0	-7.60451	0	0	47.2035	19.6809
DATA	2466	30	1	66	1	DarkCorner	DarkCorner	9840.06	495.382	3.191304e+000	3.178883e+000	39	21.5	8.589182e+000	0	0	0	0	0	0	-5.22631	0	0	51.7088	22.2586
DATA	2467	30	2	0	0	A_04_P087024	ENSOCUT00000015300	9865.42	494.573	3.153306e+000	3.141959e+000	45	21	7.759130e+000	0	0	0	0	0	0	0.688657	0	0	57.5363	22.0882
DATA	2468	30	3	0	0	A_04_P018041	DN888453	9890.55	495.038	1.728868e+002	1.756557e+001	202	21	6.344386e+000	0	0	0	0	0	0	157.876	1	1	49.5074	22.4138
DATA	2469	30	4	0	0	A_04_P061519	ENSOCUT00000012143	9916.11	494.5	2.466759e+001	3.942582e+000	67	23	6.413754e+000	0	0	0	0	0	0	22.7531	1	1	56.9804	22.6071
DATA	2470	30	5	0	0	A_04_P084262	ENSOCUT00000012768	9940.84	495	3.060023e+000	3.049180e+000	43	23	7.151116e+000	0	0	0	0	0	0	0.750686	0	0	49.5074	21.3
DATA	2471	30	6	0	0	A_04_P082527	ENSOCUT00000000945	9966.76	495.171	2.825786e+002	2.841904e+001	316	20	6.893832e+000	0	0	0	0	0	0	265.222	1	1	48.5334	20.3721
DATA	2472	30	7	0	0	A_04_P008363	DN887999	9992.42	494.573	6.527704e+002	6.534596e+001	667	24.5	5.713681e+000	0	0	0	0	0	0	617.21	1	1	57.5363	24.3846
DATA	2473	30	8	0	0	A_04_P002848	NM_001082285	10017.4	495.34	3.444246e+001	4.554829e+000	78	21	1.148604e+001	0	0	0	0	0	0	32.7821	1	1	39.8942	23.0645
DATA	2474	30	9	0	0	A_04_P029778	EB379869	10043.1	495.105	1.350055e+003	1.350380e+002	1311	21.5	8.835304e+000	0	0	0	0	0	0	1292.62	1	1	52.0157	22.2105
DATA	2475	30	10	0	0	A_04_P079903	ENSOCUT00000003395	10068.1	495.494	2.959151e+000	2.947633e+000	41	22.5	8.491984e+000	0	0	0	0	0	0	-2.96622	0	0	48.8603	21.6842
DATA	2476	30	11	0	0	A_04_P060964	ENSOCUT00000010212	10093.6	494.596	5.292216e+005	5.292216e+004	511400	30	1.746179e+001	0	0	0	0	1	0	511622	1	1	57.8122	34.2258
DATA	2477	30	12	0	0	A_04_P097017	ENSOCUT00000014287	10119.4	495.286	2.933728e+000	2.922310e+000	43	22	6.185658e+000	0	0	0	0	0	0	-0.307926	0	0	48.8603	22.9355
DATA	2478	30	13	0	0	A_04_P070651	ENSOCUT00000012938	10144.7	495.38	2.487679e+003	2.487850e+002	2453	22	5.677621e+000	0	0	0	0	0	0	2423.3	1	1	47.5395	21.6538
DATA	2479	30	14	0	0	A_04_P012679	M77049	10170	495	2.915135e+000	2.917564e+000	46	23	7.738706e+000	0	0	0	0	0	0	2.76655	0	0	54.9904	23.4643
DATA	2480	30	15	0	0	A_04_P017696	A_04_P017696	10195.6	495.092	8.262224e+002	8.267300e+001	834	22	6.836430e+000	0	0	0	0	0	0	809.235	1	1	49.1849	22.4333
DATA	2481	30	16	0	0	A_04_P056868	ENSOCUT00000011188	10220.8	495.026	8.029895e+002	8.035096e+001	839.5	22	5.583349e+000	0	0	0	0	0	0	788.115	1	1	49.1849	22.5926
DATA	2482	30	17	0	0	A_04_P014441	AY171652	10246.5	495	1.065214e+001	3.075715e+000	56	25.5	9.404144e+000	0	0	0	0	0	0	10.4731	1	0	54.1152	27.1
DATA	2483	30	18	0	0	A_04_P016967	DN882417	10271.5	495.352	1.147823e+003	1.148185e+002	1184	25	1.160129e+001	0	0	0	0	0	0	1130.13	1	1	57.5363	25.56
DATA	2484	30	19	0	0	A_04_P029483	AY171818	10297	495.319	3.138009e+000	2.895175e+000	47	27.5	1.945457e+001	0	0	0	0	1	0	3.09303	1	0	58.0869	32.5357
DATA	2485	30	20	0	0	A_04_P017972	ENSOCUT00000017895	10322.2	495.478	1.068963e+003	1.069349e+002	1061.5	22	7.323099e+000	0	0	0	0	0	0	1054.53	1	1	53.5237	22.9722
DATA	2486	30	21	0	0	A_04_P054402	ENSOCUT00000016749	10347.7	495.405	2.780450e+002	2.795264e+001	312	22	7.629415e+000	0	0	0	0	0	0	274.452	1	1	48.5334	22.1481
DATA	2487	30	22	0	0	A_04_P054079	ENSOCUT00000009137	10373.3	495.443	8.069174e+002	8.074286e+001	839.5	23	6.950447e+000	0	0	0	0	0	0	796.809	1	1	47.5395	22.3939
DATA	2488	30	23	0	0	A_04_P084056	ENSOCUT00000002367	10398.4	495.43	2.506386e+003	2.506550e+002	2542	23	5.213001e+000	0	0	0	0	0	0	2475.51	1	1	50.4627	23.1538
DATA	2489	30	24	0	0	A_04_P019544	EB380809	10424	495.568	3.376758e+003	3.376880e+002	3346	22	6.258897e+000	0	0	0	0	0	0	3335.45	1	1	48.5334	22.0882
DATA	2490	30	25	0	0	A_04_P025856	ENSOCUT00000010567	10449.2	495.609	2.459997e+002	2.476707e+001	287	22	7.438638e+000	0	0	0	0	0	0	242.978	1	1	52.3208	23
DATA	2491	30	26	0	0	A_04_P044572	ENSOCUT00000013726	10474.6	495.663	8.493402e+003	8.493451e+002	8188	22	7.514008e+000	0	0	0	0	0	0	8387.83	1	1	51.0895	24.3571
DATA	2492	30	27	0	0	A_04_P099583	ENSOCUT00000009501	10500	495.532	9.788082e+003	9.788125e+002	9670.5	22.5	6.032172e+000	0	0	0	0	0	0	9664.01	1	1	50.4627	22.25
DATA	2493	30	28	0	0	A_04_P076993	ENSOCUT00000012331	10525.4	495.591	1.109478e+003	1.109851e+002	1114	22	8.397781e+000	0	0	0	0	0	0	1095.1	1	1	52.9257	24.0909
DATA	2494	30	29	0	0	A_04_P079709	ENSOCUT00000006106	10551	495.455	2.886339e+000	2.875320e+000	45	23.5	8.992060e+000	0	0	0	0	0	0	0.347311	0	0	55.8519	22.6667
DATA	2495	30	30	0	0	A_04_P015831	AY171911	10576.3	495.182	6.473174e+000	2.948154e+000	52	22	4.422439e+000	0	0	0	0	0	0	6.38462	1	0	45.4864	21.5833
DATA	2496	30	31	0	0	A_04_P097368	ENSOCUT00000009946	10601.6	495.389	4.982434e+003	4.982518e+002	5036	22	7.382828e+000	0	0	0	0	0	0	4912.64	1	1	48.2044	21.1154
DATA	2497	30	32	0	0	A_04_P061698	ENSOCUT00000014330	10627	495.62	6.204519e+002	6.211190e+001	677	22	7.236779e+000	0	0	0	0	0	0	611.561	1	1	47.8731	22.375
DATA	2498	30	33	0	0	A_04_P099730	ENSOCUT00000008718	10652.7	495.894	2.098940e+001	3.562882e+000	69	20	6.169635e+000	0	0	0	0	0	0	20.6823	1	1	45.835	20.7576
DATA	2499	30	34	0	0	A_04_P102373	ENSOCUT00000017957	10677.9	495.5	5.806231e+002	5.813369e+001	597	21.5	6.685513e+000	0	0	0	0	0	0	571.926	1	1	56.9804	21.9706
DATA	2500	30	35	0	0	A_04_P061044	ENSOCUT00000016993	10703.5	495.5	5.015132e+001	5.783640e+000	96	22	8.960257e+000	0	0	0	0	0	0	49.3866	1	1	57.5363	24.3
DATA	2501	30	36	0	0	A_04_P064719	ENSOCUT00000015459	10728.5	495.882	1.771179e+004	1.771181e+003	17551	21.5	5.818802e+000	0	0	0	0	0	0	17438.6	1	1	49.8279	22.5385
DATA	2502	30	37	0	0	A_04_P058542	ENSOCUT00000011146	10753.9	495.747	4.725017e+003	4.725105e+002	4634	24	6.834964e+000	0	0	0	0	0	0	4651.23	1	1	48.8603	23.1563
DATA	2503	30	38	0	0	A_04_P071119	ENSOCUT00000000259	10779.6	495.529	5.015535e+002	5.023810e+001	541.5	22.5	7.272202e+000	0	0	0	0	0	0	493.644	1	1	52.6241	21.9722
DATA	2504	30	39	0	0	A_04_P045327	ENSOCUT00000014441	10804.8	495.915	1.636329e+004	1.636331e+003	16414	18.5	6.926966e+000	0	0	0	0	0	0	16104.8	1	1	46.8651	20.2188
DATA	2505	30	40	0	0	A_04_P083484	ENSOCUT00000013472	10830.2	495.763	1.597298e+003	1.597558e+002	1615.5	21.5	6.236518e+000	0	0	0	0	0	0	1572	1	1	49.1849	21.5938
DATA	2506	30	41	0	0	A_04_P070345	ENSOCUT00000006379	10855.6	495.573	8.643388e+000	3.009287e+000	54.5	23.5	9.064064e+000	0	0	0	0	0	0	8.50658	1	0	57.5363	26.3125
DATA	2507	30	42	0	0	A_04_P027597	EB374505	10881.3	495.5	1.075338e+002	1.113296e+001	153	22	1.225670e+001	0	0	0	0	0	0	105.839	1	1	57.5363	25.32
DATA	2508	30	43	0	0	A_04_P023356	EB376702	10906.6	495.573	2.629270e+001	3.901080e+000	72	20	7.446584e+000	0	0	0	0	0	0	25.8818	1	1	57.5363	21.5806
DATA	2509	30	44	0	0	A_04_P074709	ENSOCUT00000007969	10931.6	495.75	1.052968e+002	1.091680e+001	148.5	22	7.178128e+000	0	0	0	0	0	0	103.67	1	1	40.6843	21.5946
DATA	2510	30	45	0	0	A_04_P068234	A_04_P068234	10957.2	496.093	3.265695e+001	4.354689e+000	78	22.5	5.771853e+000	0	0	0	0	0	0	32.1597	1	1	48.2044	23
DATA	2511	30	46	0	0	A_04_P072505	ENSOCUT00000014206	10982.6	495.554	2.891580e+000	2.880326e+000	46	20	4.000924e+000	0	0	0	0	0	0	-2.55718	0	0	41.4593	20.3103
DATA	2512	30	47	0	0	A_04_P053582	A_04_P053582	11008	495.819	1.024611e+004	1.024615e+003	10072.5	20	6.775382e+000	0	0	0	0	0	0	10094	1	1	51.7088	21.0833
DATA	2513	30	48	0	0	A_04_P030827	DN888861	11033.4	496.027	5.242004e+003	5.242083e+002	5168.5	23.5	9.143115e+000	0	0	0	0	0	0	5165.37	1	1	48.5334	24.3
DATA	2514	30	49	0	0	A_04_P021512	EB378610	11058.9	495.614	5.085562e+000	2.923157e+000	52	20	6.272938e+000	0	0	0	0	0	0	5.01186	1	0	65	21.2759
DATA	2515	30	50	0	0	A_04_P025668	ENSOCUT00000000761	11084.2	496.135	5.629461e+003	5.629534e+002	5498	20	5.991685e+000	0	0	0	0	0	0	5549.06	1	1	47.8731	20.1481
DATA	2516	30	51	0	0	A_04_P006411	DN890019	11109.5	495.648	5.581569e+000	2.931535e+000	53	26	6.498252e+000	0	0	0	0	0	0	5.50196	1	0	57.5363	24.3182
DATA	2517	30	52	0	0	A_04_P004868	NM_001163177	11134.6	496.355	1.121988e+003	1.122357e+002	1111	21.5	6.800974e+000	0	0	0	0	0	0	1106.1	1	1	48.2044	22.5909
DATA	2518	30	53	0	0	A_04_P045582	ENSOCUT00000008790	11160.5	495.648	4.116743e+001	5.023078e+000	84	24	9.081841e+000	0	0	0	0	0	0	40.5769	1	1	57.5363	25.6875
DATA	2519	30	54	0	0	A_04_P050144	ENSOCUT00000012020	11185.5	495.986	5.746360e+003	5.746432e+002	5703	26	7.940234e+000	0	0	0	0	0	0	5663.02	1	1	48.5334	25.2258
DATA	2520	30	55	0	0	A_04_P013197	NM_001160290	11211.5	496	7.180618e+004	7.180619e+003	68237	23	7.124435e+000	0	0	0	0	0	0	70738.7	1	1	54.1152	25.1515
DATA	2521	30	56	0	0	A_04_P087932	ENSOCUT00000005204	11236.3	496.095	1.670469e+002	1.695133e+001	204	22.5	6.136886e+000	0	0	0	0	0	0	164.48	1	1	48.8603	23.5714
DATA	2522	30	57	0	0	A_04_P005821	DN890579	11262	496.206	2.894512e+000	2.884839e+000	49	21.5	7.010361e+000	0	0	0	0	0	0	0.942932	0	0	45.4864	22.625
DATA	2523	30	58	0	0	A_04_P030817	A_04_P030817	11287.1	496.289	2.125930e+002	2.145430e+001	246	22	6.781067e+000	0	0	0	0	0	0	208.976	1	1	51.4001	22.2188
DATA	2524	30	59	0	0	A_04_P005141	ENSOCUT00000006667	11312.6	496.404	4.185260e+001	5.085829e+000	84	24	6.077562e+000	0	0	0	0	0	0	41.0901	1	1	57.8122	22.8696
DATA	2525	30	60	0	0	A_04_P068588	ENSOCUT00000011301	11338.4	496.427	7.227935e+003	7.227993e+002	6961	25	7.514860e+000	0	0	0	0	0	0	7085.2	1	1	57.5363	26.1613
DATA	2526	30	61	0	0	A_04_P102027	A_04_P102027	11363.5	496.352	2.123289e+002	2.142994e+001	257	24	8.011210e+000	0	0	0	0	0	0	207.749	1	1	65	25.1111
DATA	2527	30	62	0	0	A_04_P062657	ENSOCUT00000015540	11389	496.398	1.726075e+003	1.726320e+002	1704	21	5.332341e+000	0	0	0	0	0	0	1685.06	1	1	51.0895	20.7143
DATA	2528	30	63	0	0	A_04_P023866	EB376213	11414.4	496.237	8.048702e+003	8.048755e+002	7464	23	5.950173e+000	0	0	0	0	0	0	7836.4	1	1	49.1849	23.5926
DATA	2529	30	64	0	0	A_04_P000506	NM_001082722	11439.6	496.427	2.934018e+000	2.928242e+000	47	22	4.789509e+000	0	0	0	0	0	0	1.76377	0	0	65	22.5758
DATA	2530	30	65	0	0	A_04_P025682	A_04_P025682	11465.1	496.613	1.245694e+002	1.279759e+001	164.5	19	4.565624e+000	0	0	0	0	0	0	120.484	1	1	50.1463	20.0588
DATA	2531	30	66	0	0	A_04_P059008	A_04_P059008	11490.7	496.65	1.136877e+001	3.157087e+000	57	19	4.392261e+000	0	0	0	0	0	0	10.9503	1	0	50.7771	18.5333
DATA	2532	30	67	0	0	A_04_P028431	EB375560	11516	496.455	1.343638e+001	3.250018e+000	60	21	6.384166e+000	0	0	0	0	0	0	12.8806	1	0	55.8519	20.4848
DATA	2533	30	68	0	0	A_04_P040302	A_04_P040302	11541.7	497.073	2.986534e+000	2.974910e+000	42	22	6.737314e+000	0	0	0	0	0	0	-5.96971	0	0	50.1463	22.5161
DATA	2534	30	69	0	0	A_04_P013035	NM_001195719	11566.6	496.427	3.004638e+000	3.004012e+000	52	20.5	5.191085e+000	0	0	0	0	0	0	2.442	0	0	65	20
DATA	2535	30	70	0	0	A_04_P062002	XM_002717263	11591.7	496.519	2.259573e+002	2.279572e+001	259	23	3.910735e+000	0	0	0	0	0	0	212.755	1	1	51.0895	22.5769
DATA	2536	30	71	0	0	A_04_P026281	EB373598	11617.3	496.6	1.146536e+004	1.146540e+003	10212	21	6.642380e+000	0	0	0	0	0	0	10714.1	1	1	50.7771	20.9394
DATA	2537	30	72	0	0	A_04_P068028	ENSOCUT00000006704	11642.6	496.598	2.458344e+002	2.477330e+001	271.5	21	5.985615e+000	0	0	0	0	0	0	227.822	1	1	52.3208	21.5517
DATA	2538	30	73	0	0	A_04_P000594	NM_001081985	11668.5	496.5	3.165510e+001	4.423756e+000	76	19	8.531803e+000	0	0	0	0	0	0	29.0602	1	1	57.5363	21.3333
DATA	2539	30	74	0	0	A_04_P074271	ENSOCUT00000015973	11693.7	496.802	2.352512e+003	2.352719e+002	2190	25	6.195501e+000	0	0	0	0	0	0	2138.13	1	1	50.7771	22.7931
DATA	2540	30	75	0	0	A_04_P046478	ENSOCUT00000000905	11719.3	496.5	3.169431e+000	3.157095e+000	41	24	6.996157e+000	0	0	0	0	0	0	-5.05223	0	0	57.5363	23.3714
DATA	2541	30	76	0	0	A_04_P073307	ENSOCUT00000017870	11744.5	496.5	8.810768e+000	3.314946e+000	54	21	6.165388e+000	0	0	0	0	0	0	7.8214	1	0	65	22.3514
DATA	2542	30	77	0	0	A_04_P019801	EB380227	11770.2	496.784	3.251812e+000	3.239156e+000	43.5	22	7.398874e+000	0	0	0	0	0	0	-2.91579	0	0	48.8603	22.08
DATA	2543	30	78	0	0	A_04_P075382	A_04_P075382	11795.1	496.7	1.109865e+004	1.109870e+003	9668	21	9.678525e+000	0	0	0	0	0	0	9582.08	1	1	47.2035	22.0769
DATA	2544	30	79	0	0	A_04_P043061	ENSOCUT00000030832	11820.5	496.828	1.560032e+002	1.595347e+001	178	21.5	9.399426e+000	0	0	0	0	0	0	132.577	1	1	51.7088	22.8571
DATA	2545	30	80	0	0	A_04_P091897	ENSOCUT00000015891	11846	496.671	4.122803e+003	4.122943e+002	3447	19	7.073312e+000	0	0	0	0	0	0	3443.74	1	1	49.8279	19.5714
DATA	2546	30	81	0	0	A_04_P010447	DN884788	11871.6	496.863	4.797049e+003	4.797173e+002	3863.5	21	7.646424e+000	0	0	0	0	0	0	3932.96	1	1	50.1463	22.0303
DATA	2547	30	82	0	0	A_04_P006109	A_04_P006109	11897	496.545	1.107479e+001	3.700151e+000	54	22	1.313192e+001	0	0	0	0	0	0	8.89886	1	0	55.8519	27.2258
DATA	2548	30	83	0	0	A_04_P096751	ENSOCUT00000013757	11922.3	496.82	8.571126e+002	8.578711e+001	704	20	6.015353e+000	0	0	0	0	0	0	674.157	1	1	52.3208	20.4063
DATA	2549	30	84	66	1	DarkCorner	DarkCorner	11947.6	496.573	3.705702e+000	3.691279e+000	40.5	21	5.700545e+000	0	0	0	0	0	0	-6.2983	0	0	57.5363	21.6061
DATA	2550	30	85	66	1	DarkCorner	DarkCorner	11973.4	497.221	3.799756e+000	3.784967e+000	41	18	5.654926e+000	0	0	0	0	0	0	-6.3145	0	0	46.8651	18.8132
DATA	2551	31	1	66	1	DarkCorner	DarkCorner	9827.84	502.926	3.207327e+000	3.194844e+000	41	20	6.768647e+000	0	0	0	0	0	0	-3.19269	0	0	50.4627	19.9362
DATA	2552	31	2	0	0	A_04_P090852	ENSOCUT00000014283	9852.82	502.74	2.968227e+002	2.984952e+001	312	21	7.705744e+000	0	0	0	0	0	0	266.857	1	1	49.5074	21.6129
DATA	2553	31	3	0	0	A_04_P018822	ENSOCUT00000030085	9877.68	502.382	3.075471e+004	3.075473e+003	28446	26	9.207673e+000	0	0	0	0	0	0	27963.5	1	1	46.5243	25.1563
DATA	2554	31	4	0	0	A_04_P060465	A_04_P060465	9903.55	502.526	4.626511e+000	3.121084e+000	47	20.5	6.903059e+000	0	0	0	0	0	0	4.25217	1	0	49.5074	21.6563
DATA	2555	31	5	0	0	A_04_P005480	DN890887	9928.58	502.427	8.057770e+000	3.162069e+000	53	25.5	4.804700e+000	0	0	0	0	0	0	7.47586	1	0	65	24.9583
DATA	2556	31	6	0	0	A_04_P070177	ENSOCUT00000017070	9953.81	502.608	4.860128e+002	4.869573e+001	488	21.5	7.777123e+000	0	0	0	0	0	0	454.823	1	1	49.1849	21.0526
DATA	2557	31	7	0	0	A_04_P097672	ENSOCUT00000008952	9979.38	502.63	9.382499e+003	9.382547e+002	9086	24	6.875018e+000	0	0	0	0	0	0	8849.61	1	1	50.7771	23.6389
DATA	2558	31	8	0	0	A_04_P056362	A_04_P056362	10005	502.455	2.326566e+003	2.326757e+002	2256	28.5	1.265913e+001	0	0	0	0	1	0	2209.88	1	1	55.8519	29.9167
DATA	2559	31	9	0	0	A_04_P007267	DN889164	10030.4	502.419	3.279796e+001	4.423435e+000	75	20	9.025713e+000	0	0	0	0	0	0	31.3476	1	1	49.5074	20.7222
DATA	2560	31	10	0	0	A_04_P100272	ENSOCUT00000009913	10055.5	502.701	8.317761e+001	8.826008e+000	126	23	9.373996e+000	0	0	0	0	0	0	79.9382	1	1	49.8279	23.7778
DATA	2561	31	11	0	0	A_04_P029472	AY171856	10081.4	502.427	3.025641e+001	4.216911e+000	71	24	1.156348e+001	0	0	0	0	0	0	29.2217	1	1	57.5363	25.2258
DATA	2562	31	12	0	0	A_04_P084372	ENSOCUT00000010617	10106.6	502.427	2.260025e+002	2.278874e+001	262	24	1.279389e+001	0	0	0	0	1	0	219.197	1	1	65	28.6061
DATA	2563	31	13	0	0	A_04_P027320	ENSOCUT00000011730	10132	502.455	2.925484e+000	2.915992e+000	45	22	6.529038e+000	0	0	0	0	0	0	1.0232	0	0	65	23.0882
DATA	2564	31	14	0	0	A_04_P052713	A_04_P052713	10157.4	502.427	2.916167e+000	2.904817e+000	45	23	6.892024e+000	0	0	0	0	0	0	-0.904509	0	0	57.5363	23.8
DATA	2565	31	15	0	0	A_04_P005226	DN891097	10182.6	503	6.494192e+001	7.110954e+000	111	22	8.282065e+000	0	0	0	0	0	0	63.5994	1	1	49.1849	22.8519
DATA	2566	31	16	0	0	A_04_P051297	ENSOCUT00000016860	10208.3	502.5	6.653769e+000	2.965846e+000	52.5	22	6.342638e+000	0	0	0	0	0	0	6.53087	1	0	57.5363	21.7941
DATA	2567	31	17	0	0	A_04_P015982	AY175579	10233.5	502.5	2.896085e+000	2.886934e+000	46	25	7.699791e+000	0	0	0	0	0	0	1.08798	0	0	57.5363	24.8649
DATA	2568	31	18	0	0	A_04_P009614	CU465343	10258.9	502.5	1.825411e+005	1.825411e+004	181743	26	1.150904e+001	0	0	0	0	0	0	179785	1	1	56.9804	26.4839
DATA	2569	31	19	0	0	A_04_P023987	EB376094	10284.5	502.5	2.698554e+002	2.713844e+001	319	29	1.665333e+001	0	0	0	0	1	0	266.11	1	1	57.5363	32.7778
DATA	2570	31	20	0	0	A_04_P095725	ENSOCUT00000017680	10309.7	502.5	5.351492e+001	6.074443e+000	92	24	1.043635e+001	0	0	0	0	0	0	52.8217	1	1	57.5363	25.9259
DATA	2571	31	21	0	0	A_04_P097097	ENSOCUT00000002719	10335.3	502.5	5.247316e+000	2.919607e+000	52	22.5	8.449977e+000	0	0	0	0	0	0	5.183	1	0	57.5363	23.9286
DATA	2572	31	22	0	0	A_04_P000923	NM_001082765	10360.4	502.675	2.670824e+002	2.686207e+001	308	22	7.587584e+000	0	0	0	0	0	0	263.94	1	1	49.8279	21
DATA	2573	31	23	0	0	A_04_P033312	DN882051	10385.9	502.5	5.767310e+001	6.441895e+000	103	22	7.441876e+000	0	0	0	0	0	0	57.0098	1	1	56.9804	22.0286
DATA	2574	31	24	0	0	A_04_P061810	ENSOCUT00000013940	10411	502.882	2.709767e+004	2.709769e+003	26830.5	23	7.627084e+000	0	0	0	0	0	0	26790.8	1	1	46.8651	24.6207
DATA	2575	31	25	0	0	A_04_P015586	AY171786	10436.6	502.573	2.172323e+001	3.599020e+000	67	17.5	6.038238e+000	0	0	0	0	0	0	21.4762	1	1	57.5363	18.6429
DATA	2576	31	26	0	0	A_04_P020891	DN889318	10462.1	502.5	2.597132e+002	2.612939e+001	301	22.5	7.194549e+000	0	0	0	0	0	0	256.728	1	1	56.9804	24.1923
DATA	2577	31	27	0	0	A_04_P070152	ENSOCUT00000006781	10487.5	502.648	2.881598e+000	2.870383e+000	48	22	6.178377e+000	0	0	0	0	0	0	-0.428026	0	0	57.5363	22.7879
DATA	2578	31	28	0	0	A_04_P047624	NM_001171386	10512.7	503.375	2.150940e+004	2.150942e+003	21046	24	6.941533e+000	0	0	0	0	0	0	21254.4	1	1	47.5395	24.1429
DATA	2579	31	29	0	0	A_04_P020986	EB379114	10538.2	503.149	2.643574e+001	3.903370e+000	72	20	7.520049e+000	0	0	0	0	0	0	26.1132	1	1	48.2044	21.3636
DATA	2580	31	30	0	0	A_04_P093477	ENSOCUT00000002417	10563.4	503.29	2.726405e+003	2.726556e+002	2723	22	7.790606e+000	0	0	0	0	0	0	2692.25	1	1	46.8651	21.875
DATA	2581	31	31	0	0	A_04_P051667	ENSOCUT00000014107	10589.1	502.614	1.016189e+002	1.056052e+001	147	22	6.300135e+000	0	0	0	0	0	0	100.301	1	1	57.259	21.3478
DATA	2582	31	32	0	0	A_04_P022521	EB377555	10614.3	503.219	7.578638e+001	8.105625e+000	119	24.5	7.614157e+000	0	0	0	0	0	0	74.782	1	1	45.1352	23.8462
DATA	2583	31	33	0	0	A_04_P019440	EB381410	10639.7	503.292	9.647123e+001	1.006668e+001	139	20	6.982932e+000	0	0	0	0	0	0	95.1604	1	1	47.5395	20.9429
DATA	2584	31	34	0	0	A_04_P048345	ENSOCUT00000008834	10665.3	503.418	7.496529e+003	7.496584e+002	7393.5	23	6.463425e+000	0	0	0	0	0	0	7392.35	1	1	46.1809	22.5
DATA	2585	31	35	0	0	A_04_P044179	A_04_P044179	10690.3	503.324	2.888944e+000	2.880316e+000	47	22	6.500162e+000	0	0	0	0	0	0	1.20996	0	0	47.8731	22.5714
DATA	2586	31	36	0	0	A_04_P000516	NM_001082330	10716	502.681	1.845451e+005	1.845451e+004	181980	22.5	7.538312e+000	0	0	0	0	0	0	181866	1	1	58.0869	23.8846
DATA	2587	31	37	0	0	A_04_P019606	EB380527	10741.5	502.648	2.890505e+000	2.890872e+000	47.5	24	5.542832e+000	0	0	0	0	0	0	2.55095	0	0	57.5363	23.6333
DATA	2588	31	38	0	0	A_04_P031450	A_04_P031450	10766.5	503	4.603257e+000	2.916131e+000	49	22	5.613476e+000	0	0	0	0	0	0	4.53499	1	0	65	21.4444
DATA	2589	31	39	0	0	A_04_P008862	DN887458	10792.5	503	1.568469e+002	1.594688e+001	200	18.5	7.320982e+000	0	0	0	0	0	0	154.505	1	1	54.1152	20.125
DATA	2590	31	40	0	0	A_04_P065248	ENSOCUT00000006669	10817.5	503	3.359181e+000	2.899513e+000	49	20.5	6.472666e+000	0	0	0	0	0	0	3.30888	1	0	54.1152	20.3667
DATA	2591	31	41	0	0	A_04_P074195	ENSOCUT00000008811	10843	503.319	1.283042e+002	1.314964e+001	169	24	6.267768e+000	0	0	0	0	0	0	126.389	1	1	58.0869	24.0278
DATA	2592	31	42	0	0	A_04_P073361	ENSOCUT00000017865	10868.5	503.352	2.890918e+000	2.879666e+000	43	23	8.483143e+000	0	0	0	0	0	0	-3.79799	0	0	57.5363	25.8125
DATA	2593	31	43	0	0	A_04_P053122	ENSOCUT00000003428	10893.6	503.26	8.430618e+001	8.908772e+000	129	20.5	7.837135e+000	0	0	0	0	0	0	83.0609	1	1	49.5074	21.6
DATA	2594	31	44	0	0	A_04_P016346	AY596432	10919	502.933	2.890328e+000	2.879086e+000	46	21	5.039680e+000	0	0	0	0	0	0	0.0620629	0	0	44.0646	21.6667
DATA	2595	31	45	0	0	A_04_P021831	ENSOCUT00000008569	10944.1	503.671	5.310383e+003	5.310461e+002	5252	21	6.150301e+000	0	0	0	0	0	0	5233.93	1	1	48.8603	20.8529
DATA	2596	31	46	0	0	A_04_P028759	EC621349	10970	503.582	8.402032e+003	8.402081e+002	8360	21	4.056948e+000	0	0	0	0	0	0	8282.74	1	1	54.1152	22.2
DATA	2597	31	47	0	0	A_04_P074727	ENSOCUT00000005007	10995.4	503.6	5.832798e+002	5.839890e+001	629.5	20	3.576195e+000	0	0	0	0	0	0	575.127	1	1	49.5074	19.5926
DATA	2598	31	48	0	0	A_04_P036054	ENSOCUT00000013360	11020.6	503.427	9.792203e+000	3.038612e+000	54	21	8.995369e+000	0	0	0	0	0	0	9.65725	1	0	57.5363	23.4
DATA	2599	31	49	0	0	A_04_P005869	EB385071	11046.4	503.427	8.305942e+001	8.789735e+000	128.5	21	9.630889e+000	0	0	0	0	0	0	81.9321	1	1	57.5363	23.7333
DATA	2600	31	50	0	0	A_04_P014100	AF083250	11071.7	503.61	2.886544e+000	2.875309e+000	43	19	5.220059e+000	0	0	0	0	0	0	-2.47951	0	0	50.1463	19.3913
DATA	2601	31	51	0	0	A_04_P073194	ENSOCUT00000016732	11096.9	503.517	1.804647e+004	1.804649e+003	17396	23	7.225557e+000	0	0	0	0	0	0	17807.3	1	1	53.8203	22.7188
DATA	2602	31	52	0	0	A_04_P012931	M99556	11122.4	503.427	3.377501e+001	4.435312e+000	80	27	8.162314e+000	0	0	0	0	0	0	33.3293	1	1	65	24.6364
[truncated: 6,579,545 more chars]
