# Supplementary material for: Identification of potential crucial genes and pathways associated with vein graft restenosis based on gene expression analysis in experimental rabbits
Source: PeerJ. 2018 May 16;6:e4704. doi: 10.7717/peerj.4704 (PMC5960261; doi:10.7717/peerj.4704)
Supplement: Supplemental Information 1 — Raw data and R code used in this manuscript. [file peerj-06-4704-s001.zip › Raw Data/O1.txt]

TYPE	text	text	text	integer	text	float	float	text	integer	text	text	integer	integer	integer	integer	float	float	float	float	float	float	text	text	text	text	text	text	text	text	text	text	text	integer	integer	integer	text	integer	boolean
FEPARAMS	Protocol_Name	Protocol_date	Scan_ScannerName	Scan_NumChannels	Scan_Date	Scan_MicronsPerPixelX	Scan_MicronsPerPixelY	Scan_OriginalGUID	Scan_NumScanPass	Grid_Name	Grid_Date	Grid_NumSubGridRows	Grid_NumSubGridCols	Grid_NumRows	Grid_NumCols	Grid_RowSpacing	Grid_ColSpacing	Grid_OffsetX	Grid_OffsetY	Grid_NomSpotWidth	Grid_NomSpotHeight	Grid_GenomicBuild	FeatureExtractor_Barcode	FeatureExtractor_Sample	FeatureExtractor_ScanFileName	FeatureExtractor_ArrayName	FeatureExtractor_ScanFileGUID	FeatureExtractor_DesignFileName	FeatureExtractor_ExtractionTime	FeatureExtractor_UserName	FeatureExtractor_ComputerName	FeatureExtractor_Version	FeatureExtractor_IsXDRExtraction	FeatureExtractor_ColorMode	FeatureExtractor_QCReportType	DyeNorm_NormFilename	DyeNorm_NormNumProbes	Grid_IsGridFile
DATA	GE1_1100_Jul11 (Read Only)	1-Jul-2011 22:30	Agilent Technologies Scanner G2505C US10450393	1	03-13-2014 12:18:49	5	5	3a36ca05-ce19-4f69-ac8f-0f43018103bd	1	020908_D_F_20120509	09-May-2012 00:00	1	1	532	85	73.3235	63.5	0	36.6617	65	65	oryCun2:oryCun2:Apr2009	1_1		M:\2014.03.13 Human,Rabbit GE 1-color 4x44k(Yousef Amaar,wangqun)\\US10450393_S01.tif	US10450393_S01	7b134be7-a6cb-4438-84e1-e994ef9646c5	020908_D_F_20120509.xml	13-Mar-2014 16:15:35	admin	KCSY01	11.0.1.1	0	0	0		0	0
*
TYPE	float	float	float	integer	integer	float	float	float	integer	float	float	float	integer	float	float	integer	integer	integer	integer	integer	float	float	float	integer	float	float	float	float	float	integer	integer	float	float	float	float	float	integer	float	float	float	float	integer	float	float	float	float	float	integer	float	float	float	float	float	float	float	integer	float	integer	float	float	float	float	integer	float	float	float	float	text	float	float	float	float	float	float	float	float	float	float	float	float	float	float	float	float	float	float	float	float	float	integer	integer	integer	integer	float	integer	text	integer	text	float	float	float	integer	boolean	float	float	boolean	float	boolean	float	boolean	float	boolean	float	boolean	float	boolean	float	boolean	float	boolean	float	boolean	float	boolean	float	boolean
STATS	gDarkOffsetAverage	gDarkOffsetMedian	gDarkOffsetStdDev	gDarkOffsetNumPts	gSaturationValue	gAvgSig2BkgeQC	gAvgSig2BkgNegCtrl	gRatioSig2BkgeQC_NegCtrl	gNumSatFeat	gLocalBGInlierNetAve	gLocalBGInlierAve	gLocalBGInlierSDev	gLocalBGInlierNum	gGlobalBGInlierAve	gGlobalBGInlierSDev	gGlobalBGInlierNum	gNumFeatureNonUnifOL	gNumPopnOL	gNumNonUnifBGOL	gNumPopnBGOL	gOffsetUsed	gGlobalFeatInlierAve	gGlobalFeatInlierSDev	gGlobalFeatInlierNum	AnyColorPrcntFeatNonUnifOL	AnyColorPrcntBGNonUnifOL	AnyColorPrcntFeatPopnOL	AnyColorPrcntBGPopnOL	TotalPrcntFeatOL	gNumNegBGSubFeat	gNonCtrlNumNegFeatBGSubSig	gSpatialDetrendRMSFit	gSpatialDetrendRMSFilteredMinusFit	gSpatialDetrendSurfaceArea	gSpatialDetrendVolume	gSpatialDetrendAveFit	gNonCtrlNumSatFeat	gNonCtrl99PrcntNetSig	gNonCtrl50PrcntNetSig	gNonCtrl1PrcntNetSig	gNonCtrlMedPrcntCVBGSubSig	gCtrleQCNumSatFeat	gCtrleQC99PrcntNetSig	gCtrleQC50PrcntNetSig	gCtrleQC1PrcntNetSig	geQCMedPrcntCVBGSubSig	geQCSig2BkgLow2	gNegCtrlNumInliers	gNegCtrlAveNetSig	gNegCtrlSDevNetSig	gNegCtrlAveBGSubSig	gNegCtrlSDevBGSubSig	gAveNumPixOLLo	gAveNumPixOLHi	gPixCVofHighSignalFeat	gNumHighSignalFeat	AddErrorEstimateGreen	TotalNumFeatures	ROIHeight	ROIWidth	CentroidDiffX	CentroidDiffY	NumFoundFeat	MaxNonUnifEdges	MaxSpotNotFoundEdges	gMultDetrendRMSFit	gMultDetrendSurfaceAverage	eQCLowSigName2	eQCOneColorLogLowSignal	eQCOneColorLogLowSignalError	eQCOneColorLogHighSignal	eQCOneColorLinFitLogLowConc	eQCOneColorLinFitLogLowSignal	eQCOneColorLinFitLogHighConc	eQCOneColorLinFitLogHighSignal	eQCOneColorLinFitSlope	eQCOneColorLinFitIntercept	eQCOneColorLinFitRSQ	eQCOneColorSpikeDetectionLimit	gNonCtrl50PrcntBGSubSig	gCtrleQC50PrcntBGSubSig	gMedPrcntCVProcSignal	geQCMedPrcntCVProcSignal	gOutlierFlagger_Auto_FeatB_Term	gOutlierFlagger_Auto_FeatC_Term	gOutlierFlagger_Auto_BgndB_Term	gOutlierFlagger_Auto_BgndC_Term	OutlierFlagger_FeatChiSq	OutlierFlagger_BgndChiSq	GriddingStatus	IsGoodGrid	NumGeneNonUnifOL	TotalNumberOfReplicatedGenes	gPercentileIntensityProcessedSignal	ExtractionStatus	QCMetricResults	gNonCtrlNumWellAboveBG	ImageDepth	AFHold	gPMTVolts	GlassThickness	gDDN	GridHasBeenOptimized	gNegCtrlSpread	Metric_IsGoodGrid	Metric_IsGoodGrid_IsInRange	Metric_AnyColorPrcntFeatNonUnifOL	Metric_AnyColorPrcntFeatNonUnifOL_IsInRange	Metric_gNegCtrlAveNetSig	Metric_gNegCtrlAveNetSig_IsInRange	Metric_gNegCtrlAveBGSubSig	Metric_gNegCtrlAveBGSubSig_IsInRange	Metric_gNegCtrlSDevBGSubSig	Metric_gNegCtrlSDevBGSubSig_IsInRange	Metric_gSpatialDetrendRMSFilteredMinusFit	Metric_gSpatialDetrendRMSFilteredMinusFit_IsInRange	Metric_gNonCntrlMedCVProcSignal	Metric_gNonCntrlMedCVProcSignal_IsInRange	Metric_gE1aMedCVProcSignal	Metric_gE1aMedCVProcSignal_IsInRange	Metric_absGE1E1aSlope	Metric_absGE1E1aSlope_IsInRange	Metric_DetectionLimit	Metric_DetectionLimit_IsInRange	Metric_gDDN	Metric_gDDN_IsInRange
DATA	7.26574	7.26574	1.75657	0	778211	1.26675	2.22006	0.570591	0	10.1795	17.4453	1.40492	43582	17.4453	1.40492	43582	51	59	179	1635	7.26574	9016.17	42612	45110	0.112782	0.395843	0.130473	3.61566	0.11643	2383	1385	0.725373	1.92932	1.00033	2.38997	32.5023	0	274853	171.541	23.0457	10.8261	0	58.5539	28.7184	20.703	-1	1.20332	144	21.632	1.73779	-3.60075	1.68683	0.286112	1.09905	0.110003	9113	1.92932	45220	4.40802	7.61883	0.721782	1.01249	41292	0.00588235	0.0882353	0.0836733	1.00401	(+)E1A_r60_3	0	0	0	0	0	0	0	0	0	0	-1	146.272	3.4351	5.62955	-1	553.75	45.9956	48.84	21.6269	1.94888	2.4865	0	1	51	43603	2026.46	1	ExtractionEvaluate	36494	20 Bit	0	353	981.507	5	0	6.22787	1	1	0.112782	1	21.632	1	-3.60075	1	1.68683	1	1.92932	1	5.62955	1	-1	0	0	0	-1	0	5	1
*
TYPE	integer	integer	integer	integer	integer	text	text	float	float	float	float	float	float	float	boolean	boolean	boolean	boolean	boolean	boolean	float	boolean	boolean	float	float
FEATURES	FeatureNum	Row	Col	SubTypeMask	ControlType	ProbeName	SystematicName	PositionX	PositionY	gProcessedSignal	gProcessedSigError	gMedianSignal	gBGMedianSignal	gBGPixSDev	gIsSaturated	gIsFeatNonUnifOL	gIsBGNonUnifOL	gIsFeatPopnOL	gIsBGPopnOL	IsManualFlag	gBGSubSignal	gIsPosAndSignif	gIsWellAboveBG	SpotExtentX	gBGMeanSignal
DATA	1	1	1	260	1	GE_BrightCorner	GE_BrightCorner	394.56	277	2.643157e+005	2.643157e+004	231496	15	5.307248e+000	0	0	0	0	0	0	230763	1	1	53.5237	15.756
DATA	2	1	2	66	1	DarkCorner	DarkCorner	419.5	277	2.217263e+000	2.208230e+000	29	14	5.221977e+000	0	0	0	0	0	0	-4.09211	0	0	54.1152	14.9091
DATA	3	1	3	66	1	DarkCorner	DarkCorner	444.895	276.86	2.214643e+000	2.205621e+000	28	14	4.935084e+000	0	0	0	0	0	0	-4.72335	0	0	51.4001	14.6324
DATA	4	1	4	66	1	DarkCorner	DarkCorner	470.5	277.352	2.210842e+000	2.201835e+000	27	15	5.030694e+000	0	0	0	0	0	0	-4.37423	0	0	57.5363	14.6848
DATA	5	1	5	66	1	DarkCorner	DarkCorner	495.912	277.386	2.206319e+000	2.197330e+000	24	15	5.288881e+000	0	0	0	0	0	0	-8.69841	0	0	57.259	15.2297
DATA	6	1	6	66	1	DarkCorner	DarkCorner	521.968	277.435	2.200831e+000	2.191865e+000	26	15	5.138476e+000	0	0	0	0	0	0	-5.99014	0	0	44.0646	14.8388
DATA	7	1	7	66	1	DarkCorner	DarkCorner	546.582	277.427	2.194944e+000	2.186002e+000	25	14	4.938468e+000	0	0	0	0	0	0	-7.75625	0	0	57.5363	14.5486
DATA	8	1	8	66	1	DarkCorner	DarkCorner	572.697	277.394	2.188011e+000	2.179097e+000	27	14	5.217327e+000	0	0	0	0	0	0	-6.19487	0	0	45.835	14.5695
DATA	9	1	9	66	1	DarkCorner	DarkCorner	597.629	277.086	2.180872e+000	2.171987e+000	32	14	4.902629e+000	0	0	0	0	0	0	-1.17993	0	0	47.2035	14.3257
DATA	10	1	10	66	1	DarkCorner	DarkCorner	622.931	277.521	2.172871e+000	2.164019e+000	28	14	4.881051e+000	0	0	0	0	0	0	-4.80924	0	0	48.5334	14.5198
DATA	11	1	11	66	1	DarkCorner	DarkCorner	648.418	277.427	2.164485e+000	2.155667e+000	29	15	4.885760e+000	0	0	0	0	0	0	-4.38641	0	0	65	14.8101
DATA	12	1	12	0	0	A_04_P063001	XM_002720286	673.805	277.481	2.215558e+004	2.215560e+003	19411	15	5.239801e+000	0	0	0	0	0	0	19910.3	1	1	49.8279	15.4761
DATA	13	1	13	0	0	A_04_P051597	ENSOCUT00000008133	699.381	277.476	1.598937e+001	2.669524e+000	48	15	4.924863e+000	0	0	0	0	0	0	14.4308	1	1	51.7088	15.4903
DATA	14	1	14	0	0	A_04_P027222	ENSOCUT00000005833	724.698	277.43	2.938945e+003	2.939022e+002	2701	17	5.598660e+000	0	0	0	0	0	0	2664.16	1	1	52.0157	16.7013
DATA	15	1	15	0	0	A_04_P054052	A_04_P054052	749.893	277.5	2.776354e+001	3.492428e+000	59	16	5.387871e+000	0	0	0	0	0	0	25.2818	1	1	65	16.501
DATA	16	1	16	0	0	A_04_P043272	ENSOCUT00000004402	775.425	277.525	2.798767e+001	3.504296e+000	56	17	5.653585e+000	0	0	0	0	0	0	25.6058	1	1	50.4627	16.8817
DATA	17	1	17	0	0	A_04_P037552	A_04_P037552	800.765	277.368	2.628599e+000	2.115256e+000	34	16	5.449836e+000	0	0	0	0	0	0	2.41627	1	0	46.5243	16.172
DATA	18	1	18	0	0	A_04_P082033	A_04_P082033	826.107	277.5	4.027603e+000	2.127239e+000	35	15	4.927607e+000	0	0	0	0	0	0	3.72016	1	0	56.9804	14.6519
DATA	19	1	19	0	0	A_04_P059363	A_04_P059363	851.418	277.573	1.233696e+001	2.417190e+000	43	15	4.769942e+000	0	0	0	0	0	0	11.4506	1	1	57.5363	14.7135
DATA	20	1	20	0	0	A_04_P069242	XM_002710261	876.987	277.62	1.033965e+003	1.034172e+002	954	14.5	4.770708e+000	0	0	0	0	0	0	964.415	1	1	49.5074	14.6992
DATA	21	1	21	0	0	A_04_P004862	ENSOCUT00000000478	902.531	277.395	2.387855e+002	2.396710e+001	259	14	4.708611e+000	0	0	0	0	0	0	223.813	1	1	51.4001	14.5188
DATA	22	1	22	0	0	A_04_P004771	ENSOCUT00000010240	927.925	277.625	1.096383e+002	1.115354e+001	135	14	4.855217e+000	0	0	0	0	0	0	103.267	1	1	50.1463	14.3851
DATA	23	1	23	0	0	A_04_P102767	NM_001082106	953.092	278.034	2.835685e+000	2.058118e+000	37	14	4.929238e+000	0	0	0	0	0	0	2.68382	1	0	52.3208	14.6673
DATA	24	1	24	0	0	A_04_P000126	NM_001082711	978.5	277.648	2.153146e+001	2.958461e+000	54	15	4.989193e+000	0	0	0	0	0	0	20.4746	1	1	57.5363	15.1718
DATA	25	1	25	0	0	A_04_P032346	EB380111	1003.61	277.931	2.830080e+001	3.476722e+000	60	15	4.644588e+000	0	0	0	0	0	0	27.0375	1	1	53.8203	14.714
DATA	26	1	26	0	0	A_04_P070267	ENSOCUT00000014985	1029.35	277.88	1.632975e+003	1.633099e+002	1619.5	15	4.615091e+000	0	0	0	0	0	0	1567.34	1	1	50.1463	14.7917
DATA	27	1	27	0	0	A_04_P015526	AY171767	1054.2	278.288	2.009427e+000	2.004918e+000	33	15	4.492101e+000	0	0	0	0	0	0	1.17024	0	0	45.4864	14.6083
DATA	28	1	28	0	0	A_04_P078765	A_04_P078765	1079.75	278	5.816690e+003	5.816724e+002	5637	15	5.117215e+000	0	0	0	0	0	0	5632	1	1	51.4001	14.9842
DATA	29	1	29	0	0	A_04_P057486	A_04_P057486	1105.72	277.865	3.862423e+003	3.862474e+002	3820.5	15	5.056685e+000	0	0	0	0	0	0	3755.78	1	1	48.5334	15.0814
DATA	30	1	30	0	0	A_04_P017894	DN891163	1130.63	278.404	1.984234e+000	1.976150e+000	30.5	15	5.437447e+000	0	0	0	0	0	0	-1.90359	0	0	57.8122	15.0157
DATA	31	1	31	0	0	A_04_P095828	ENSOCUT00000007697	1156.31	278.052	5.978269e+003	5.978301e+002	5794	15	5.161801e+000	0	0	0	0	0	0	5859.1	1	1	49.1849	15.0659
DATA	32	1	32	0	0	A_04_P028026	NM_001171047	1181.78	278.149	1.045718e+002	1.063952e+001	136	15	5.042035e+000	0	0	0	0	0	0	102.865	1	1	47.8731	15.2664
DATA	33	1	33	0	0	A_04_P088378	ENSOCUT00000006681	1207	278.455	1.251500e+005	1.251500e+004	124243	16	5.415252e+000	0	0	0	0	0	0	123533	1	1	55.8519	15.9245
DATA	34	1	34	0	0	A_04_P078937	ENSOCUT00000005757	1232.54	278.309	1.337427e+002	1.351543e+001	165	15	5.270481e+000	0	0	0	0	0	0	132.441	1	1	46.8651	15.0734
DATA	35	1	35	0	0	A_04_P010077	DN885580	1257.81	278.519	2.882758e+004	2.882759e+003	27723	15	5.174369e+000	0	0	0	0	0	0	28632.6	1	1	49.8279	15.4707
DATA	36	1	36	0	0	A_04_P066717	ENSOCUT00000004623	1283.37	278.44	4.406988e+004	4.406988e+003	46333	16	5.708157e+000	0	0	0	0	0	0	43892.2	1	1	49.5074	16.4192
DATA	37	1	37	0	0	A_04_P013199	NM_001160290	1308.86	278.194	1.846999e+004	1.847000e+003	17829	16	5.534047e+000	0	0	0	0	0	0	18440.7	1	1	47.5395	15.9921
DATA	38	1	38	0	0	A_04_P081316	A_04_P081316	1334.21	278.455	9.863244e+003	9.863263e+002	9915	16	5.534364e+000	0	0	0	0	0	0	9869.62	1	1	49.8279	16.1934
DATA	39	1	39	0	0	A_04_P037112	A_04_P037112	1359.5	278.5	1.932249e+000	1.929435e+000	35	16	5.035021e+000	0	0	0	0	0	0	1.39961	0	0	57.5363	16.1088
DATA	40	1	40	0	0	A_04_P098887	ENSOCUT00000014702	1384.81	278.506	1.196222e+003	1.196377e+002	1181	16	4.966727e+000	0	0	0	0	0	0	1201.24	1	1	50.4627	16.0863
DATA	41	1	41	0	0	A_04_P064857	ENSOCUT00000004572	1410.05	278.092	3.652398e+001	4.125759e+000	70	16	5.005270e+000	0	0	0	0	0	0	36.7238	1	1	47.8731	15.5629
DATA	42	1	42	0	0	A_04_P011220	DN883346	1435.68	278.312	4.443698e+001	4.839483e+000	75.5	16	5.083340e+000	0	0	0	0	0	0	44.7271	1	1	49.8279	15.9004
DATA	43	1	43	0	0	A_04_P079667	ENSOCUT00000011515	1460.94	278.329	3.392777e+001	3.896153e+000	64	16	5.446205e+000	0	0	0	0	0	0	34.1729	1	1	51.0895	16.0225
DATA	44	1	44	0	0	A_04_P031917	XM_002722718	1486.42	278.411	1.215878e+003	1.216029e+002	1255	15	5.297316e+000	0	0	0	0	0	0	1225.12	1	1	52.9257	15.0879
DATA	45	1	45	0	0	A_04_P042065	ENSOCUT00000001808	1511.72	278.2	2.584842e+003	2.584913e+002	2589	15	4.661563e+000	0	0	0	0	0	0	2604.49	1	1	49.1849	14.8994
DATA	46	1	46	0	0	A_04_P071767	ENSOCUT00000007587	1537.42	278.573	1.783532e+002	1.793787e+001	207.5	14	4.790508e+000	0	0	0	0	0	0	179.659	1	1	57.5363	14.5911
DATA	47	1	47	0	0	A_04_P007154	DN889305	1562.63	278.64	3.862874e+004	3.862874e+003	38329	14	5.206195e+000	0	0	0	0	0	0	38886	1	1	48.8603	14.5802
DATA	48	1	48	0	0	A_04_P046489	ENSOCUT00000004739	1587.96	278.782	1.996479e+001	2.768844e+000	50.5	15	4.971913e+000	0	0	0	0	0	0	20.0776	1	1	49.5074	14.4381
DATA	49	1	49	0	0	A_04_P056577	ENSOCUT00000001503	1613.23	277.929	2.727442e+000	1.940615e+000	33.5	15	4.836869e+000	0	0	0	0	0	0	2.73875	1	0	46.8651	14.6107
DATA	50	1	50	0	0	A_04_P071364	ENSOCUT00000013096	1638.81	278.727	8.063573e+002	8.065869e+001	818	14	4.782804e+000	0	0	0	0	0	0	808.36	1	1	49.5074	14.6061
DATA	51	1	51	0	0	A_04_P028631	XM_002717321	1664.07	278.8	9.900391e+001	1.008649e+001	130	14	4.806204e+000	0	0	0	0	0	0	99.0411	1	1	46.8651	14.4702
DATA	52	1	52	0	0	A_04_P052759	ENSOCUT00000002509	1689.05	278.933	1.052194e+001	2.201082e+000	44	14	4.942724e+000	0	0	0	0	0	0	10.5003	1	1	44.0646	14.3962
DATA	53	1	53	0	0	A_04_P014071	AF438159	1715.18	278.689	1.525899e+001	2.467483e+000	45	14	4.931158e+000	0	0	0	0	0	0	15.182	1	1	47.8731	14.6753
DATA	54	1	54	0	0	A_04_P056109	A_04_P056109	1740.28	278.508	3.361457e+002	3.367081e+001	365.5	14	5.001439e+000	0	0	0	0	0	0	333.365	1	1	42.9674	14.9694
DATA	55	1	55	0	0	A_04_P006676	DN889758	1765.58	279.427	4.419838e+001	4.831782e+000	74	14	4.923545e+000	0	0	0	0	0	0	43.68	1	1	57.5363	14.6811
DATA	56	1	56	0	0	A_04_P019703	EB380318	1790.82	278.986	1.618050e+002	1.629880e+001	186	14	4.911610e+000	0	0	0	0	0	0	159.259	1	1	47.5395	14.5549
DATA	57	1	57	0	0	A_04_P095310	ENSOCUT00000024973	1816.6	278.575	2.050110e+002	2.059544e+001	227.5	14	5.211426e+000	0	0	0	0	0	0	200.87	1	1	47.5395	14.8662
DATA	58	1	58	0	0	A_04_P050157	A_04_P050157	1841.91	279.386	5.024726e+001	5.400135e+000	78	15	5.070023e+000	0	0	0	0	0	0	49.0037	1	1	57.259	14.967
DATA	59	1	59	0	0	A_04_P023881	A_04_P023881	1867.56	279.299	5.371730e+001	5.728034e+000	81	15	4.982728e+000	0	0	0	0	0	0	52.1136	1	1	49.8279	14.8655
DATA	60	1	60	0	0	A_04_P009401	DN886711	1892.61	279.04	5.535307e+001	5.885453e+000	82.5	15	4.830705e+000	0	0	0	0	0	0	53.404	1	1	49.1849	14.6956
DATA	61	1	61	0	0	A_04_P013236	ENSOCUT00000013641	1918.33	279.5	8.688273e+001	8.918122e+000	111	15	5.041450e+000	0	0	0	0	0	0	83.326	1	1	57.5363	15.1072
DATA	62	1	62	0	0	A_04_P083639	ENSOCUT00000011453	1943.5	279.5	9.604371e+000	2.240622e+000	40	15	4.977609e+000	0	0	0	0	0	0	9.15356	1	0	57.5363	14.9305
DATA	63	1	63	0	0	A_04_P037608	ENSOCUT00000017970	1968.89	279.5	7.208185e+002	7.211065e+001	687	15	4.961612e+000	0	0	0	0	0	0	682.39	1	1	56.9804	14.6426
DATA	64	1	64	0	0	A_04_P074527	A_04_P074527	1994.05	279.364	2.526158e+003	2.526241e+002	2401.5	15	5.030118e+000	0	0	0	0	0	0	2374.7	1	1	52.9257	15.1784
DATA	65	1	65	0	0	A_04_P046094	ENSOCUT00000001652	2019.61	279.052	3.582014e+002	3.587979e+001	369.5	14	5.125460e+000	0	0	0	0	0	0	334.187	1	1	49.1849	14.9284
DATA	66	1	66	0	0	A_04_P079202	ENSOCUT00000001319	2045.16	279.289	3.309673e+003	3.309739e+002	3054	14	4.903876e+000	0	0	0	0	0	0	3063.69	1	1	49.5074	14.4089
DATA	67	1	67	0	0	A_04_P010693	DN884296	2070.14	279.63	1.277745e+001	2.458992e+000	42	14	4.714300e+000	0	0	0	0	0	0	11.7336	1	1	48.5334	14.6008
DATA	68	1	68	0	0	A_04_P063507	ENSOCUT00000001054	2095.89	279.5	4.370951e+002	4.376086e+001	423	14	4.844537e+000	0	0	0	0	0	0	397.911	1	1	56.9804	14.7791
DATA	69	1	69	0	0	A_04_P081768	ENSOCUT00000007532	2121.38	279.37	7.591838e+003	7.591868e+002	6684.5	14	4.701485e+000	0	0	0	0	0	0	6849.56	1	1	50.7771	14.4582
DATA	70	1	70	0	0	A_04_P008431	A_04_P008431	2146.63	279.36	7.008366e+001	7.333135e+000	92	15	4.724658e+000	0	0	0	0	0	0	62.6522	1	1	48.8603	14.7761
DATA	71	1	71	0	0	A_04_P042113	NM_001171452	2172	279.545	1.040242e+002	1.062816e+001	121.5	14	4.408213e+000	0	0	0	0	0	0	92.1101	1	1	55.8519	14.2941
DATA	72	1	72	0	0	A_04_P095477	ENSOCUT00000015277	2197.38	279.763	5.574590e+003	5.574634e+002	4880.5	14	4.663820e+000	0	0	0	0	0	0	4887.63	1	1	49.1849	14.3576
DATA	73	1	73	0	0	A_04_P032652	ENSOCUT00000011047	2222.87	279.402	6.335657e+001	6.714475e+000	83.5	14	4.491809e+000	0	0	0	0	0	0	54.976	1	1	52.3208	14.4749
DATA	74	1	74	0	0	A_04_P059423	ENSOCUT00000005718	2248.42	279.573	1.244304e+001	2.568613e+000	41	14	4.775729e+000	0	0	0	0	0	0	10.6834	1	1	57.5363	14.575
DATA	75	1	75	66	1	DarkCorner	DarkCorner	2273.5	279.648	2.280623e+000	2.271332e+000	28	14	4.713878e+000	0	0	0	0	0	0	-4.56695	0	0	57.5363	14.447
DATA	76	1	76	66	1	DarkCorner	DarkCorner	2298.82	280	2.305964e+000	2.296570e+000	28	14	4.933920e+000	0	0	0	0	0	0	-4.0224	0	0	48.5334	14.4464
DATA	77	1	77	66	1	DarkCorner	DarkCorner	2324.5	280	2.332840e+000	2.323336e+000	26	15	4.894038e+000	0	0	0	0	0	0	-5.82821	0	0	54.1152	14.675
DATA	78	1	78	66	1	DarkCorner	DarkCorner	2349.76	279.982	2.360244e+000	2.350628e+000	25	14	4.763254e+000	0	0	0	0	0	0	-5.28174	0	0	41.8414	14.4602
DATA	79	1	79	66	1	DarkCorner	DarkCorner	2375.5	280	2.389114e+000	2.379381e+000	25	14	4.765241e+000	0	0	0	0	0	0	-5.38129	0	0	54.1152	14.2023
DATA	80	1	80	66	1	DarkCorner	DarkCorner	2400.5	280	2.418110e+000	2.408259e+000	28	15	4.839687e+000	0	0	0	0	0	0	-2.58637	0	0	54.1152	14.8107
DATA	81	1	81	66	1	DarkCorner	DarkCorner	2425.86	279.589	2.448746e+000	2.438769e+000	27	15	4.495073e+000	0	0	0	0	0	0	-4.35459	0	0	42.9674	14.8372
DATA	82	1	82	66	1	DarkCorner	DarkCorner	2451.11	279.946	2.479669e+000	2.469567e+000	27	15	4.788804e+000	0	0	0	0	0	0	-3.60036	0	0	42.9674	14.737
DATA	83	1	83	66	1	DarkCorner	DarkCorner	2476.82	280.212	2.512164e+000	2.501929e+000	29	15	5.096022e+000	0	0	0	0	0	0	-2.30902	0	0	45.835	15.2543
DATA	84	1	84	260	1	GE_BrightCorner	GE_BrightCorner	2502.42	280.427	3.196481e+005	3.196481e+004	249650	15	5.600142e+000	0	0	0	0	0	0	243264	1	1	57.5363	15.444
DATA	85	1	85	260	1	GE_BrightCorner	GE_BrightCorner	2527.58	280.427	3.099352e+005	3.099353e+004	237683	15	5.523411e+000	0	0	0	0	0	0	232779	1	1	57.5363	15.788
DATA	86	2	1	260	1	GE_BrightCorner	GE_BrightCorner	406.944	284.011	2.703836e+005	2.703836e+004	237579	15	6.628452e+000	0	0	0	0	0	0	236363	1	1	52.3208	16.0941
DATA	87	2	2	66	1	DarkCorner	DarkCorner	432.74	284.068	2.213831e+000	2.204812e+000	26.5	14	5.016916e+000	0	0	0	0	0	0	-4.63332	0	0	47.8731	14.5694
DATA	88	2	3	66	1	DarkCorner	DarkCorner	458.093	283.867	2.210741e+000	2.201734e+000	29	14	5.089649e+000	0	0	0	0	0	0	-4.73168	0	0	47.5395	14.4241
DATA	89	2	4	66	1	DarkCorner	DarkCorner	483.333	284.5	2.206503e+000	2.197513e+000	26	15	5.392184e+000	0	0	0	0	0	0	-6.22299	0	0	57.5363	15.436
DATA	90	2	5	66	1	DarkCorner	DarkCorner	508.5	284.5	2.201636e+000	2.192666e+000	27.5	14	4.967257e+000	0	0	0	0	0	0	-3.03024	0	0	57.5363	14.4182
DATA	91	2	6	66	1	DarkCorner	DarkCorner	534.107	284.5	2.195899e+000	2.186953e+000	26.5	15	4.701815e+000	0	0	0	0	0	0	-5.93543	0	0	56.9804	14.4545
DATA	92	2	7	66	1	DarkCorner	DarkCorner	559.5	284.5	2.189497e+000	2.180577e+000	29	15	5.738538e+000	0	0	0	0	0	0	-4.18366	0	0	57.5363	14.8053
DATA	93	2	8	66	1	DarkCorner	DarkCorner	584.707	284.12	2.182619e+000	2.173727e+000	30	14	5.133626e+000	0	0	0	0	0	0	-2.5913	0	0	48.8603	14.4128
DATA	94	2	9	66	1	DarkCorner	DarkCorner	611.013	283.859	2.174795e+000	2.165935e+000	27	15	4.770610e+000	0	0	0	0	0	0	-5.16684	0	0	48.2044	14.8062
DATA	95	2	10	66	1	DarkCorner	DarkCorner	635.724	284.31	2.166742e+000	2.157915e+000	28.5	15	5.194328e+000	0	0	0	0	0	0	-3.84989	0	0	52.3208	14.9906
DATA	96	2	11	0	0	A_04_P098104	ENSOCUT00000017239	661	284.545	2.970975e+003	2.971053e+002	2574.5	15	4.859838e+000	0	0	0	0	0	0	2666.85	1	1	55.8519	14.6763
DATA	97	2	12	0	0	A_04_P068654	A_04_P068654	686.418	284.573	2.149149e+000	2.140393e+000	29	15	5.209249e+000	0	0	0	0	0	0	-3.85721	0	0	65	16.2961
DATA	98	2	13	0	0	A_04_P056546	A_04_P056546	711.582	284.573	4.153016e+000	2.171305e+000	37	15	4.793786e+000	0	0	0	0	0	0	3.75959	1	0	57.5363	15.1
DATA	99	2	14	0	0	A_04_P065787	ENSOCUT00000010925	737.5	284.769	1.887770e+004	1.887772e+003	16512	17	5.728774e+000	0	0	0	0	0	0	17168.2	1	1	49.8279	17.3232
DATA	100	2	15	0	0	A_04_P017626	DN886383	762.653	285.053	3.908368e+001	4.442367e+000	70	18	5.466750e+000	0	0	0	0	0	0	35.7081	1	1	49.1849	18.0149
DATA	101	2	16	0	0	A_04_P011243	A_04_P011243	787.813	285.012	5.340341e+001	5.739094e+000	79	17	5.715004e+000	0	0	0	0	0	0	49.0188	1	1	49.1849	17.0472
DATA	102	2	17	0	0	A_04_P022353	EB377731	813.863	284.808	1.318919e+004	1.318920e+003	11897	15	4.833217e+000	0	0	0	0	0	0	12165.5	1	1	47.5395	15.4858
DATA	103	2	18	0	0	A_04_P014205	ENSOCUT00000031781	838.5	285	2.632508e+000	2.098405e+000	35.5	15	4.663769e+000	0	0	0	0	0	0	2.43966	1	0	65	14.522
DATA	104	2	19	0	0	A_04_P041252	A_04_P041252	864.243	285	2.268418e+002	2.277857e+001	241	15	4.758491e+000	0	0	0	0	0	0	211.264	1	1	46.8651	15.2427
DATA	105	2	20	0	0	A_04_P005969	DN890449	889.5	285	3.237468e+001	3.838126e+000	61	14	4.883925e+000	0	0	0	0	0	0	30.298	1	1	54.1152	14.6715
DATA	106	2	21	0	0	A_04_P082213	ENSOCUT00000001875	915	285.319	2.561720e+003	2.561802e+002	2430	14	4.428981e+000	0	0	0	0	0	0	2409.24	1	1	58.0869	14.7681
DATA	107	2	22	0	0	A_04_P069365	ENSOCUT00000003035	940.5	285.352	6.175372e+001	6.504064e+000	93	15	5.355699e+000	0	0	0	0	0	0	58.3611	1	1	57.5363	15.4257
DATA	108	2	23	0	0	A_04_P059255	A_04_P059255	965.582	285.427	6.537241e+001	6.845716e+000	92	15	4.707149e+000	0	0	0	0	0	0	62.0744	1	1	57.5363	14.9804
DATA	109	2	24	0	0	A_04_P055517	ENSOCUT00000017545	991.195	285.519	1.298899e+004	1.298901e+003	11964	15	4.844541e+000	0	0	0	0	0	0	12392.7	1	1	49.8279	15.433
DATA	110	2	25	0	0	A_04_P099339	ENSOCUT00000010655	1016.76	284.732	1.374793e+003	1.374940e+002	1346	15	4.579014e+000	0	0	0	0	0	0	1317.68	1	1	46.8651	14.6895
DATA	111	2	26	0	0	A_04_P065480	ENSOCUT00000002449	1041.77	285.38	1.360578e+002	1.375255e+001	163	15	4.646203e+000	0	0	0	0	0	0	130.999	1	1	50.4627	15.3795
DATA	112	2	27	0	0	A_04_P054940	A_04_P054940	1067.42	285.427	2.966406e+000	2.016860e+000	36	15	4.886175e+000	0	0	0	0	0	0	2.86885	1	0	57.5363	15.0888
DATA	113	2	28	0	0	A_04_P095174	ENSOCUT00000007358	1092.58	285.427	2.019367e+000	1.996750e+000	35	15	5.127309e+000	0	0	0	0	0	0	1.96123	1	0	65	15.2887
DATA	114	2	29	0	0	A_04_P013701	AF245499	1118.33	285.5	3.380010e+002	8.351943e+001	51	15	5.368944e+000	0	1	0	0	0	0	329.643	1	1	65	15.8529
DATA	115	2	30	0	0	A_04_P067538	ENSOCUT00000014618	1143.69	285.338	2.237512e+003	2.237599e+002	2206	16	5.719623e+000	0	0	0	0	0	0	2190.74	1	1	48.5334	15.835
DATA	116	2	31	0	0	A_04_P096973	ENSOCUT00000002871	1168.89	285.5	1.971184e+000	1.970434e+000	33	15	4.169070e+000	0	0	0	0	0	0	1.66312	0	0	65	15.4623
DATA	117	2	32	1028	1	(+)E1A_r60_3	E1A_r60_3	1194.42	285.573	3.636588e+000	1.989659e+000	35	16	5.432468e+000	0	0	0	0	0	0	3.58672	1	0	57.5363	16.4218
DATA	118	2	33	0	0	A_04_P026977	EB372788	1219.58	285.573	4.078973e+001	4.520985e+000	72	16	5.778159e+000	0	0	0	0	0	0	40.3636	1	1	57.5363	16.449
DATA	119	2	34	0	0	A_04_P049418	XM_002708151	1245.11	285.5	2.692364e+002	2.699371e+001	306	16	4.859811e+000	0	0	0	0	0	0	267.255	1	1	56.9804	15.5654
DATA	120	2	35	0	0	A_04_P009792	DN884792	1270.68	285.622	1.937402e+004	1.937403e+003	17986	16	5.455807e+000	0	0	0	0	0	0	19287.3	1	1	51.0895	16.6651
DATA	121	2	36	0	0	A_04_P001422	NM_001082199	1295.89	285.5	3.980585e+005	3.980585e+004	398329	17	5.875510e+000	0	0	0	0	0	0	397299	1	1	56.9804	17.6537
DATA	122	2	37	0	0	A_04_P024911	EB375074	1321.56	285.26	7.902911e+003	7.902935e+002	7905.5	15	5.361858e+000	0	0	0	0	0	0	7906.3	1	1	49.5074	15.8713
DATA	123	2	38	0	0	A_04_P085717	ENSOCUT00000000896	1346.64	285.827	1.792777e+003	1.792881e+002	1794	16	5.783244e+000	0	0	0	0	0	0	1797.34	1	1	49.5074	16.9466
DATA	124	2	39	0	0	A_04_P062858	ENSOCUT00000011756	1372.61	285.403	2.424115e+002	2.431715e+001	270	16	4.673625e+000	0	0	0	0	0	0	243.458	1	1	49.8279	15.8698
DATA	125	2	40	0	0	A_04_P064714	ENSOCUT00000006846	1397.5	285.756	5.584165e+002	5.587458e+001	593	16	5.075397e+000	0	0	0	0	0	0	561.667	1	1	49.8279	16.2613
DATA	126	2	41	0	0	A_04_P033435	DN882827	1422.9	285.5	1.705465e+001	2.565056e+000	48.5	15	5.207611e+000	0	0	0	0	0	0	17.1736	1	1	50.4627	15.6822
DATA	127	2	42	0	0	A_04_P069632	ENSOCUT00000009277	1448.5	286	4.987378e+001	5.342099e+000	82	17	5.462179e+000	0	0	0	0	0	0	50.2683	1	1	54.1152	16.7178
DATA	128	2	43	0	0	A_04_P030476	DN885909	1473.5	286	3.357099e+001	3.863978e+000	67	15	5.001062e+000	0	0	0	0	0	0	33.8544	1	1	54.1152	15.6373
DATA	129	2	44	0	0	A_04_P092658	ENSOCUT00000001986	1499.66	285.553	2.884534e+001	3.461164e+000	58	15	5.526384e+000	0	0	0	0	0	0	29.0932	1	1	39.4933	15.5806
DATA	130	2	45	0	0	A_04_P043702	ENSOCUT00000011326	1524.72	285.865	6.190917e+003	6.190946e+002	6012.5	15	4.599707e+000	0	0	0	0	0	0	6243.49	1	1	48.5334	15.0922
DATA	131	2	46	0	0	A_04_P012043	A_04_P012043	1549.61	286.069	1.943214e+000	1.923767e+000	34	15	4.719856e+000	0	0	0	0	0	0	1.95884	1	0	65	14.8392
DATA	132	2	47	0	0	A_04_P049123	A_04_P049123	1575.09	285.851	5.923287e+001	6.225334e+000	88	15	5.114964e+000	0	0	0	0	0	0	59.6577	1	1	47.5395	14.6833
DATA	133	2	48	0	0	A_04_P032182	EB376993	1600.54	286.118	2.462443e+002	2.469900e+001	278.5	15	4.829964e+000	0	0	0	0	0	0	247.723	1	1	49.8279	15.1707
DATA	134	2	49	0	0	A_04_P041611	A_04_P041611	1626.09	286.386	6.312922e+000	2.021824e+000	37.5	15	4.866078e+000	0	0	0	0	0	0	6.34112	1	0	57.259	15.1919
DATA	135	2	50	0	1	ETG02_36680	ETG02_36680	1651.5	286.352	1.932327e+000	1.924454e+000	27	16	4.697955e+000	0	0	0	0	0	0	-4.35559	0	0	57.5363	15.2927
DATA	136	2	51	0	0	A_04_P084847	ENSOCUT00000004701	1676.89	286.081	2.108964e+002	2.117767e+001	240	14	5.028260e+000	0	0	0	0	0	0	210.936	1	1	46.8651	14.243
DATA	137	2	52	0	0	A_04_P034582	A_04_P034582	1702.04	286.304	7.470538e+000	2.073275e+000	38.5	14	4.891863e+000	0	0	0	0	0	0	7.45244	1	0	49.8279	14.8651
DATA	138	2	53	0	0	A_04_P004832	ENSOCUT00000005339	1727.95	286.15	1.557373e+002	1.569411e+001	183	15	4.831839e+000	0	0	0	0	0	0	154.873	1	1	49.8279	15.1215
DATA	139	2	54	0	0	A_04_P013646	AF200351	1753	286.455	1.174792e+001	2.273613e+000	43.5	15	5.397399e+000	0	0	0	0	0	0	11.6438	1	1	65	15.8077
DATA	140	2	55	0	0	A_04_P002721	NM_001082324	1778.37	286.36	1.095627e+004	1.095628e+003	10681	15	5.067145e+000	0	0	0	0	0	0	10817.7	1	1	48.8603	14.7692
DATA	141	2	56	1028	1	(+)E1A_r60_a97	E1A_r60_a97	1803.67	286.5	1.970213e+000	1.962205e+000	31	14	4.637768e+000	0	0	0	0	0	0	0.0847232	0	0	57.5363	14.5354
DATA	142	2	57	0	0	A_04_P076022	ENSOCUT00000000186	1829.31	285.975	9.233323e+002	9.235428e+001	914	15	5.063624e+000	0	0	0	0	0	0	903.601	1	1	49.5074	14.8287
DATA	143	2	58	0	0	A_04_P047476	ENSOCUT00000002987	1854.91	286.365	6.902096e+001	7.180822e+000	95	15	5.020743e+000	0	0	0	0	0	0	67.2125	1	1	52.0157	15.1174
DATA	144	2	59	0	0	A_04_P023532	EB376541	1880	286.545	2.248565e+001	3.003806e+000	52	15	4.976377e+000	0	0	0	0	0	0	21.7816	1	1	55.8519	14.8867
DATA	145	2	60	0	0	A_04_P079412	ENSOCUT00000011420	1905.42	286.573	6.572417e+001	6.870897e+000	96.5	15	4.548566e+000	0	0	0	0	0	0	63.3021	1	1	65	15.2381
DATA	146	2	61	0	0	A_04_P083754	ENSOCUT00000016000	1931.14	286.091	5.699483e+003	5.699519e+002	5250.5	15	5.441429e+000	0	0	0	0	0	0	5455.08	1	1	48.8603	15.1518
DATA	147	2	62	0	0	A_04_P012656	M21267	1956.42	286.573	1.505629e+001	2.526351e+000	45	16	4.431713e+000	0	0	0	0	0	0	14.3189	1	1	57.5363	15.1896
DATA	148	2	63	0	0	A_04_P096342	ENSOCUT00000009409	1981.56	286.74	8.976980e+003	8.977004e+002	8317.5	15.5	5.618668e+000	0	0	0	0	0	0	8479.67	1	1	49.5074	15.4596
DATA	149	2	64	0	0	A_04_P058587	ENSOCUT00000006335	2006.89	286.88	2.299104e+003	2.299196e+002	2149	15	5.075814e+000	0	0	0	0	0	0	2156.15	1	1	47.8731	15.4532
DATA	150	2	65	0	0	A_04_P046453	A_04_P046453	2032.5	286.648	2.081658e+000	2.073177e+000	30	14	4.451776e+000	0	0	0	0	0	0	-0.824409	0	0	65	14.6919
DATA	151	2	66	0	0	A_04_P089043	XM_002714991	2057.58	286.573	2.002844e+003	2.002953e+002	1875	15	4.987974e+000	0	0	0	0	0	0	1849.21	1	1	57.5363	14.3527
DATA	152	2	67	0	0	A_04_P001079	NM_001122939	2083.42	286.573	2.650727e+001	3.386381e+000	53	15	4.626032e+000	0	0	0	0	0	0	24.2671	1	1	57.5363	15.2464
DATA	153	2	68	0	0	A_04_P052767	ENSOCUT00000013514	2108.43	286.81	1.099114e+004	1.099116e+003	9832.5	15	4.922694e+000	0	0	0	0	0	0	9976.91	1	1	49.5074	14.9903
DATA	154	2	69	0	0	A_04_P057510	A_04_P057510	2134	287	3.883124e+001	4.436085e+000	64	15	5.265243e+000	0	0	0	0	0	0	34.9299	1	1	54.9904	15.2184
DATA	155	2	70	0	0	A_04_P027430	A_04_P027430	2159.5	287	5.051843e+001	5.496259e+000	76	14	4.463197e+000	0	0	0	0	0	0	45.0165	1	1	54.1152	14.6425
DATA	156	2	71	0	0	A_04_P090997	ENSOCUT00000005374	2184.87	287	5.395945e+003	5.395989e+002	4670	15	4.373471e+000	0	0	0	0	0	0	4761.81	1	1	48.5334	14.8647
DATA	157	2	72	0	0	A_04_P075357	ENSOCUT00000016329	2210.37	287.404	6.359333e+001	6.731818e+000	86	14	4.426087e+000	0	0	0	0	0	0	55.5613	1	1	57.8122	14.715
DATA	158	2	73	0	0	A_04_P039807	ENSOCUT00000000866	2235.5	287.352	1.049476e+001	2.465535e+000	39.5	14	4.507140e+000	0	0	0	0	0	0	9.07555	1	0	57.5363	14.798
DATA	159	2	74	0	0	A_04_P041729	ENSOCUT00000008241	2260.91	287.386	1.849127e+003	1.849265e+002	1552.5	15	4.791244e+000	0	0	0	0	0	0	1582.09	1	1	57.259	14.7092
DATA	160	2	75	66	1	DarkCorner	DarkCorner	2286.42	287.427	2.289264e+000	2.279938e+000	27	14	4.401500e+000	0	0	0	0	0	0	-5.1389	0	0	57.5363	14.5228
DATA	161	2	76	66	1	DarkCorner	DarkCorner	2311.58	287.427	2.314964e+000	2.305533e+000	27	15	4.764914e+000	0	0	0	0	0	0	-3.57864	0	0	57.5363	14.8284
DATA	162	2	77	66	1	DarkCorner	DarkCorner	2336.85	287.423	2.341707e+000	2.332167e+000	27	15	5.511710e+000	0	0	0	0	0	0	-4.18456	0	0	47.5395	15.1382
DATA	163	2	78	66	1	DarkCorner	DarkCorner	2362.22	287.085	2.369719e+000	2.360065e+000	28	14	4.731592e+000	0	0	0	0	0	0	-2.13657	0	0	50.4627	14.5581
DATA	164	2	79	66	1	DarkCorner	DarkCorner	2388.57	287.338	2.399442e+000	2.389666e+000	28	15	4.971419e+000	0	0	0	0	0	0	-2.19524	0	0	45.1352	14.763
DATA	165	2	80	66	1	DarkCorner	DarkCorner	2413.42	287.427	2.428493e+000	2.418599e+000	28	15	4.738807e+000	0	0	0	0	0	0	-3.66954	0	0	57.5363	15.2745
DATA	166	2	81	66	1	DarkCorner	DarkCorner	2438.74	286.943	2.459413e+000	2.449393e+000	25	15	4.375955e+000	0	0	0	0	0	0	-5.51993	0	0	41.0736	15.2757
DATA	167	2	82	66	1	DarkCorner	DarkCorner	2464.33	287.5	2.490890e+000	2.480742e+000	28	14	4.884443e+000	0	0	0	0	0	0	-2.8672	0	0	57.5363	14.5668
DATA	168	2	83	66	1	DarkCorner	DarkCorner	2489.5	287.5	2.523135e+000	2.512855e+000	30	16	5.394065e+000	0	0	0	0	0	0	-2.20173	0	0	57.5363	15.8558
DATA	169	2	84	66	1	DarkCorner	DarkCorner	2514.89	287.5	2.556579e+000	2.546163e+000	31.5	16	5.982433e+000	0	0	0	0	0	0	-1.23462	0	0	56.9804	16.4847
DATA	170	2	85	260	1	GE_BrightCorner	GE_BrightCorner	2540.42	287.573	2.958838e+005	2.958838e+004	222471	16	6.437092e+000	0	0	0	0	0	0	221220	1	1	57.5363	16.3193
DATA	171	3	1	66	1	DarkCorner	DarkCorner	394.418	291.573	2.214394e+000	2.205373e+000	28.5	15	4.838905e+000	0	0	0	0	0	0	-3.1858	0	0	57.5363	15.0435
DATA	172	3	2	66	1	DarkCorner	DarkCorner	419.582	291.573	2.212784e+000	2.203770e+000	26	17.5	7.188074e+000	0	0	0	0	0	0	-5.68538	0	0	57.5363	17.5476
DATA	173	3	3	66	1	DarkCorner	DarkCorner	445.413	292	2.209957e+000	2.200954e+000	28.5	15.5	5.280769e+000	0	0	0	0	0	0	-4.60998	0	0	44.0646	16.1667
DATA	174	3	4	66	1	DarkCorner	DarkCorner	470.5	291.648	2.206502e+000	2.197513e+000	25	15	6.051626e+000	0	0	0	0	0	0	-7.26079	0	0	57.5363	15.9474
DATA	175	3	5	66	1	DarkCorner	DarkCorner	496.011	291.878	2.201929e+000	2.192959e+000	26	15	4.126827e+000	0	0	0	0	0	0	-5.81351	0	0	53.5237	15.4035
DATA	176	3	6	66	1	DarkCorner	DarkCorner	521.418	291.573	2.196721e+000	2.187771e+000	26	16	4.314801e+000	0	0	0	0	0	0	-6.9523	0	0	57.5363	15.7091
DATA	177	3	7	66	1	DarkCorner	DarkCorner	546.412	292	2.190655e+000	2.181730e+000	27	15	5.253996e+000	0	0	0	0	0	0	-4.61542	0	0	45.835	15.4074
DATA	178	3	8	66	1	DarkCorner	DarkCorner	572.114	291.686	2.183958e+000	2.175061e+000	27	17	4.615364e+000	0	0	0	0	0	0	-4.87536	0	0	46.5243	16.75
DATA	179	3	9	66	1	DarkCorner	DarkCorner	597.5	292	2.176548e+000	2.167681e+000	31	14	4.219663e+000	0	0	0	0	0	0	-3.1483	0	0	54.1152	13.9375
DATA	180	3	10	66	1	DarkCorner	DarkCorner	623.422	292.12	2.168482e+000	2.159647e+000	30	15	4.691502e+000	0	0	0	0	0	0	-2.2959	0	0	49.8279	15.2292
DATA	181	3	11	0	0	A_04_P022736	A_04_P022736	648.618	291.776	2.487694e+003	2.487787e+002	2152	15	4.702728e+000	0	0	0	0	0	0	2230.8	1	1	48.8603	15.7347
DATA	182	3	12	0	0	A_04_P042564	ENSOCUT00000007078	673.21	291.952	1.563783e+001	2.652893e+000	46	16	6.368322e+000	0	0	0	0	0	0	14.0786	1	1	45.4864	16.0893
DATA	183	3	13	0	0	A_04_P068427	ENSOCUT00000001051	699.088	292.386	3.986104e+002	3.991810e+001	370	16	4.647719e+000	0	0	0	0	0	0	360.442	1	1	57.259	15.9149
DATA	184	3	14	0	0	A_04_P025890	ENSOCUT00000017416	724.5	292.352	6.683989e+004	6.683989e+003	58861.5	17	5.652170e+000	0	0	0	0	0	0	60706.7	1	1	57.5363	16.5094
DATA	185	3	15	0	0	A_04_P034497	ENSOCUT00000008433	749.858	292.407	8.090657e+001	8.362436e+000	107	18	5.212906e+000	0	0	0	0	0	0	73.8171	1	1	65	19.0244
DATA	186	3	16	0	0	A_04_P034047	ENSOCUT00000003439	775.418	292.427	2.113339e+000	2.104732e+000	33	17	5.922986e+000	0	0	0	0	0	0	0.0337297	0	0	65	16.8889
DATA	187	3	17	0	0	A_04_P068944	ENSOCUT00000017670	800.582	292.427	1.282482e+002	1.299478e+001	150	14	3.936878e+000	0	0	0	0	0	0	118.113	1	1	57.5363	14.6563
DATA	188	3	18	0	0	A_04_P001051	NM_001082040	826.2	292.4	6.527537e+003	6.527570e+002	5882	16.5	5.484778e+000	0	0	0	0	0	0	6040.9	1	1	49.1849	16.3393
DATA	189	3	19	0	0	A_04_P000041	NM_001082305	851.62	292.38	1.364106e+002	1.379792e+001	161	16	5.220834e+000	0	0	0	0	0	0	126.855	1	1	50.7771	16.3793
DATA	190	3	20	0	0	A_04_P002472	NM_001082054	877.075	292.6	2.198932e+003	2.199029e+002	2066.5	17	4.946992e+000	0	0	0	0	0	0	2054.96	1	1	50.1463	16.8364
DATA	191	3	21	0	0	A_04_P007346	XM_002716298	902.418	292.427	4.696129e+004	4.696129e+003	42736	14.5	5.591738e+000	0	0	0	0	0	0	44099.4	1	1	57.5363	15.5714
DATA	192	3	22	0	0	A_04_P062218	ENSOCUT00000000148	927.927	292.402	6.816417e+002	6.819482e+001	634	16	5.770876e+000	0	0	0	0	0	0	643.226	1	1	51.0895	15.5161
DATA	193	3	23	0	0	A_04_P080047	ENSOCUT00000012778	953.014	292.616	7.256999e+003	7.257028e+002	6888	15	5.272879e+000	0	0	0	0	0	0	6880.82	1	1	48.8603	15.3509
DATA	194	3	24	0	0	A_04_P090489	ENSOCUT00000003026	978.5	292.5	5.663549e+002	5.667169e+001	572	16	5.196023e+000	0	0	0	0	0	0	539.556	1	1	57.5363	15.2364
DATA	195	3	25	0	0	A_04_P096569	ENSOCUT00000006789	1003.56	292.266	7.952249e+003	7.952275e+002	7377.5	15	4.815254e+000	0	0	0	0	0	0	7610.77	1	1	50.7771	15.6667
DATA	196	3	26	0	0	A_04_P056797	ENSOCUT00000012981	1029.42	292.573	1.809710e+001	2.702001e+000	50	16	4.533824e+000	0	0	0	0	0	0	17.4016	1	1	65	16.1111
DATA	197	3	27	0	0	A_04_P077716	ENSOCUT00000010867	1054.58	292.573	7.546967e+002	7.549610e+001	756	16	4.685795e+000	0	0	0	0	0	0	728.91	1	1	57.5363	16.0741
DATA	198	3	28	0	0	A_04_P099004	ENSOCUT00000002951	1080.25	292.947	5.825137e+003	5.825171e+002	5398	14	5.270746e+000	0	0	0	0	0	0	5651.07	1	1	48.8603	15.0426
DATA	199	3	29	0	0	A_04_P042357	ENSOCUT00000008209	1105.33	292.486	1.242742e+001	2.338247e+000	45	17	5.234140e+000	0	0	0	0	0	0	12.1053	1	1	48.2044	16.6667
DATA	200	3	30	0	0	A_04_P007429	NM_001142262	1130.58	292.573	2.419011e+003	2.419091e+002	2360	16.5	5.114246e+000	0	0	0	0	0	0	2365.79	1	1	57.5363	16.74
DATA	201	3	31	0	0	A_04_P015136	AY175592	1156.42	292.573	4.622524e+001	5.022851e+000	76	17	5.926993e+000	0	0	0	0	0	0	45.3855	1	1	57.5363	17.5306
DATA	202	3	32	0	0	A_04_P039055	A_04_P039055	1181.07	292.644	3.966537e+001	4.423500e+000	69.5	16	4.261420e+000	0	0	0	0	0	0	39.0835	1	1	37.4241	16.0645
DATA	203	3	33	0	0	A_04_P019254	EB382200	1207	292.681	3.630749e+001	4.121813e+000	69	18	7.720104e+000	0	0	0	0	0	0	35.9012	1	1	65	19
DATA	204	3	34	0	0	A_04_P001126	NM_001082790	1232.15	293.154	1.952775e+000	1.944819e+000	30	16	5.573748e+000	0	0	0	0	0	0	-2.47	0	0	49.1849	15.3333
DATA	205	3	35	0	0	A_04_P062752	ENSOCUT00000012714	1257.72	293.061	1.362332e+003	1.362470e+002	1371	19	5.875442e+000	0	0	0	0	0	0	1355.53	1	1	49.5074	18.64
DATA	206	3	36	0	0	A_04_P016601	CU466064	1283.5	293	1.941530e+000	1.939206e+000	36	19.5	5.941930e+000	0	0	0	0	0	0	1.46747	0	0	54.1152	19.14
DATA	207	3	37	0	0	A_04_P082256	ENSOCUT00000016961	1308.5	293	1.103446e+002	1.120179e+001	140.5	19	7.333458e+000	0	0	0	0	0	0	110.369	1	1	54.1152	20.0196
DATA	208	3	38	0	0	A_04_P009063	ENSOCUT00000001832	1334.2	293.182	2.207496e+004	2.207497e+003	22117.5	19	5.093379e+000	0	0	0	0	0	0	22129.7	1	1	52.9257	18.4565
DATA	209	3	39	0	0	A_04_P052782	ENSOCUT00000013535	1359.5	293.352	1.705956e+001	2.569007e+000	50	18	6.154430e+000	0	0	0	0	0	0	17.1352	1	1	65	17.4815
DATA	210	3	40	0	0	A_04_P012403	ENSOCUT00000015097	1384.69	293.338	3.805836e+003	3.805884e+002	3873	16	4.426708e+000	0	0	0	0	0	0	3828.91	1	1	48.5334	15.75
DATA	211	3	41	0	0	A_04_P061737	ENSOCUT00000005572	1410.22	292.551	1.646740e+002	1.657841e+001	197	15.5	4.396403e+000	0	0	0	0	0	0	165.879	1	1	46.1809	15.5
DATA	212	3	42	0	0	A_04_P101317	ENSOCUT00000003127	1436	293.079	3.508613e+002	3.513826e+001	387	16	5.013328e+000	0	0	0	0	0	0	353.82	1	1	46.8651	16.7895
DATA	213	3	43	0	0	A_04_P075932	ENSOCUT00000016579	1461.38	293.275	5.959188e+003	5.959219e+002	5954.5	18.5	5.170816e+000	0	0	0	0	0	0	6013.8	1	1	51.0895	19.0893
DATA	214	3	44	0	0	A_04_P009207	DN887037	1486.56	293.442	4.573384e+000	1.965010e+000	36	17	5.084499e+000	0	0	0	0	0	0	4.61711	1	0	50.1463	16.0702
DATA	215	3	45	0	1	RC5	RC5	1511.58	293.427	1.918787e+000	1.910970e+000	27	15	4.652891e+000	0	0	0	0	0	0	-5.11372	0	0	57.5363	15.2128
DATA	216	3	46	0	0	A_04_P080282	ENSOCUT00000007233	1537.47	293.277	1.905636e+002	1.915200e+001	221.5	14	3.557397e+000	0	0	0	0	0	0	192.331	1	1	51.7088	14.4783
DATA	217	3	47	0	0	A_04_P016281	ENSOCUT00000005253	1562.55	293.53	4.647780e+002	4.651714e+001	504	17	4.424442e+000	0	0	0	0	0	0	468.803	1	1	51.4001	16.8983
DATA	218	3	48	0	0	A_04_P059892	A_04_P059892	1587.89	293.5	2.427339e+001	3.091595e+000	55	17	4.343014e+000	0	0	0	0	0	0	24.459	1	1	56.9804	17.2586
DATA	219	3	49	0	0	A_04_P008236	DN888159	1613.65	292.933	4.532275e+001	4.921203e+000	78.5	16	4.510432e+000	0	0	0	0	0	0	45.6027	1	1	49.1849	16.0161
DATA	220	3	50	0	0	A_04_P027353	EB377242	1638.75	293.386	1.337887e+002	1.351602e+001	162	16.5	5.024938e+000	0	0	0	0	0	0	134.393	1	1	51.4001	16.75
DATA	221	3	51	0	0	A_04_P095457	ENSOCUT00000013146	1664.33	293.5	3.224651e+000	1.951501e+000	34.5	16.5	4.247383e+000	0	0	0	0	0	0	3.23243	1	0	57.5363	16.1786
DATA	222	3	52	0	0	A_04_P023007	EB377085	1689.5	293.5	8.454889e+000	2.106517e+000	39	16	6.541594e+000	0	0	0	0	0	0	8.45456	1	0	57.5363	16.5283
DATA	223	3	53	0	0	A_04_P008308	DN888081	1715	293.545	1.041493e+001	2.197400e+000	41	17	4.506461e+000	0	0	0	0	0	0	10.3849	1	1	55.8519	16.6167
DATA	224	3	54	0	0	A_04_P056733	ENSOCUT00000004937	1740.43	293.506	2.874359e+001	3.468446e+000	59	16	4.787938e+000	0	0	0	0	0	0	28.568	1	1	51.7088	16.0536
DATA	225	3	55	0	0	A_04_P024061	ENSOCUT00000016579	1765.88	293.7	1.229693e+004	1.229694e+003	11766	17	6.515250e+000	0	0	0	0	0	0	12178.1	1	1	50.1463	17.8868
DATA	226	3	56	0	1	ETG10_13482	ETG10_13482	1791.37	293.596	2.985136e+000	1.978649e+000	34	16	6.232200e+000	0	0	0	0	0	0	2.94442	1	0	57.8122	16.9074
DATA	227	3	57	0	0	A_04_P062855	ENSOCUT00000007594	1816.55	293.346	7.967872e+003	7.967896e+002	7809.5	16	4.713802e+000	0	0	0	0	0	0	7824.87	1	1	49.8279	16.3158
DATA	228	3	58	0	0	A_04_P027030	EB372750	1842.02	293.642	2.161024e+002	2.170020e+001	242	16	4.491159e+000	0	0	0	0	0	0	211.224	1	1	51.0895	16.4074
DATA	229	3	59	0	0	A_04_P021828	EB378225	1867.41	293.908	3.057672e+002	3.064102e+001	333	15	5.513897e+000	0	0	0	0	0	0	297.346	1	1	49.1849	15.1837
DATA	230	3	60	0	0	A_04_P026824	EB372964	1892.56	294.027	6.023623e+003	6.023656e+002	5742	15	4.344390e+000	0	0	0	0	0	0	5825.9	1	1	48.5334	15.2549
DATA	231	3	61	0	0	A_04_P021346	EB378782	1918.05	293.907	2.042919e+004	2.042920e+003	18964	16.5	5.688648e+000	0	0	0	0	0	0	19641.6	1	1	46.8651	16.6964
DATA	232	3	62	0	0	A_04_P014197	D38120	1943.5	294	2.027580e+000	2.019319e+000	30	17	4.532566e+000	0	0	0	0	0	0	-1.32265	0	0	65	17.0357
DATA	233	3	63	0	0	A_04_P036502	A_04_P036502	1968.91	294.065	5.904523e+000	2.116805e+000	37	16	5.779401e+000	0	0	0	0	0	0	5.60399	1	0	54.4085	16.8936
DATA	234	3	64	0	0	A_04_P026353	EB373494	1994.5	294.352	6.643696e+000	2.152247e+000	37	17	6.432076e+000	0	0	0	0	0	0	6.26133	1	0	57.5363	17.5918
DATA	235	3	65	0	1	ETG04_27747	ETG04_27747	2019.86	293.471	2.071098e+000	2.062660e+000	30	15	4.519468e+000	0	0	0	0	0	0	-2.0365	0	0	50.7771	15.6182
DATA	236	3	66	0	0	A_04_P019697	EB380239	2045.31	294	3.541083e+004	3.541084e+003	32466	17	5.628296e+000	0	0	0	0	0	0	32868	1	1	49.1849	16.2245
DATA	237	3	67	0	0	A_04_P048123	ENSOCUT00000009868	2070.56	294.266	1.608065e+003	1.608202e+002	1497	16.5	4.427459e+000	0	0	0	0	0	0	1480.65	1	1	50.7771	15.8125
DATA	238	3	68	0	0	A_04_P075267	ENSOCUT00000014560	2095.62	294.224	2.783528e+003	2.783608e+002	2479.5	15	4.001156e+000	0	0	0	0	0	0	2541.59	1	1	49.5074	15.766
DATA	239	3	69	0	0	A_04_P098337	ENSOCUT00000005251	2121.25	294.026	2.106342e+003	2.106450e+002	1839	16	4.881629e+000	0	0	0	0	0	0	1906.12	1	1	49.1849	16.0545
DATA	240	3	70	0	0	A_04_P001781	NM_001101699	2146.59	294.41	2.223567e+002	2.233951e+001	229	15.5	5.496275e+000	0	0	0	0	0	0	199.402	1	1	51.7088	15.1667
DATA	241	3	71	0	0	A_04_P041737	ENSOCUT00000012414	2172.11	294.5	7.223572e+001	7.543061e+000	96	15	4.242493e+000	0	0	0	0	0	0	64.1634	1	1	56.9804	15.2982
DATA	242	3	72	0	0	A_04_P059843	ENSOCUT00000013005	2197.28	294.368	1.407359e+002	1.424349e+001	153	15	5.160627e+000	0	0	0	0	0	0	123.792	1	1	49.5074	15.1667
DATA	243	3	73	0	0	A_04_P070582	ENSOCUT00000010954	2222.6	294.147	9.708193e+002	9.710721e+001	868	15	4.493167e+000	0	0	0	0	0	0	845.283	1	1	48.8603	15.1818
DATA	244	3	74	0	0	A_04_P086705	ENSOCUT00000030932	2248.33	294.5	6.112482e+002	6.116583e+001	559.5	15	4.417434e+000	0	0	0	0	0	0	526.629	1	1	57.5363	14.9216
DATA	245	3	75	0	0	A_04_P033262	EB374922	2273.5	294.5	2.487483e+005	2.487483e+004	212022	15	5.904426e+000	0	0	0	0	0	0	212035	1	1	57.5363	16.6327
DATA	246	3	76	0	0	A_04_P046532	ENSOCUT00000005647	2298.97	294.582	1.074397e+003	1.074640e+002	926	16	5.569597e+000	0	0	0	0	0	0	905.722	1	1	50.4627	16.4
DATA	247	3	77	66	1	DarkCorner	DarkCorner	2323.8	294.56	2.323651e+000	2.314185e+000	24	15	4.743257e+000	0	0	0	0	0	0	-5.6606	0	0	49.1849	15.6897
DATA	248	3	78	66	1	DarkCorner	DarkCorner	2350.23	294.303	2.352106e+000	2.342523e+000	28	15	5.552431e+000	0	0	0	0	0	0	-3.2975	0	0	45.4864	15.5714
DATA	249	3	79	66	1	DarkCorner	DarkCorner	2374.79	294	2.379524e+000	2.369829e+000	29	16	4.643130e+000	0	0	0	0	0	0	-2.35566	0	0	49.1849	15.8615
DATA	250	3	80	66	1	DarkCorner	DarkCorner	2400.37	294.203	2.408676e+000	2.398863e+000	27	15	5.144029e+000	0	0	0	0	0	0	-4.22241	0	0	50.4627	15.3929
DATA	251	3	81	66	1	DarkCorner	DarkCorner	2425.6	294.548	2.438258e+000	2.428324e+000	27	16	4.101949e+000	0	0	0	0	0	0	-4.0033	0	0	44.4243	16.2333
DATA	252	3	82	66	1	DarkCorner	DarkCorner	2451.5	294.648	2.469744e+000	2.459682e+000	29	16	4.863064e+000	0	0	0	0	0	0	-2.75155	0	0	57.5363	15.94
DATA	253	3	83	66	1	DarkCorner	DarkCorner	2476.58	294.573	2.501264e+000	2.491074e+000	27	17	4.885901e+000	0	0	0	0	0	0	-3.62148	0	0	57.5363	16.4688
DATA	254	3	84	66	1	DarkCorner	DarkCorner	2502.22	294.221	2.534618e+000	2.524292e+000	24.5	17.5	7.198753e+000	0	0	0	0	0	0	-5.28183	0	0	51.7088	19.12
DATA	255	3	85	66	1	DarkCorner	DarkCorner	2527.5	295	2.567523e+000	2.557063e+000	29	16	7.433835e+000	0	0	0	0	0	0	-2.77198	0	0	54.1152	18.3333
DATA	256	4	1	66	1	DarkCorner	DarkCorner	407.395	298.842	2.211470e+000	2.202460e+000	26.5	13	5.378771e+000	0	0	0	0	0	0	-6.48213	0	0	49.1849	14.7419
DATA	257	4	2	66	1	DarkCorner	DarkCorner	432.5	299	2.209302e+000	2.200301e+000	25.5	16.5	5.526631e+000	0	0	0	0	0	0	-7.14934	0	0	54.1152	16.3929
DATA	258	4	3	66	1	DarkCorner	DarkCorner	457.5	299	2.206233e+000	2.197245e+000	26.5	15	4.631356e+000	0	0	0	0	0	0	-6.48723	0	0	54.1152	14.871
DATA	259	4	4	66	1	DarkCorner	DarkCorner	483.418	299.427	2.201986e+000	2.193015e+000	28.5	15	4.978016e+000	0	0	0	0	0	0	-4.79699	0	0	57.5363	15.7742
DATA	260	4	5	66	1	DarkCorner	DarkCorner	509.539	299.671	2.196874e+000	2.187924e+000	25	16	3.566053e+000	0	0	0	0	0	0	-7.43515	0	0	49.8279	16.1563
DATA	261	4	6	66	1	DarkCorner	DarkCorner	533.738	299.885	2.191410e+000	2.182483e+000	27	12	5.434406e+000	0	0	0	0	0	0	-5.65308	0	0	44.7812	13.9259
DATA	262	4	7	66	1	DarkCorner	DarkCorner	559.528	299.736	2.184993e+000	2.176091e+000	25	14	3.938415e+000	0	0	0	0	0	0	-6.11213	0	0	48.2044	14.4444
DATA	263	4	8	66	1	DarkCorner	DarkCorner	584.544	299.81	2.178071e+000	2.169198e+000	28	16	5.032666e+000	0	0	0	0	0	0	-4.04061	0	0	50.1463	16.2857
DATA	264	4	9	66	1	DarkCorner	DarkCorner	610.418	299.427	2.170459e+000	2.161617e+000	25	14	4.950513e+000	0	0	0	0	0	0	-7.62112	0	0	57.5363	14.4848
DATA	265	4	10	0	0	A_04_P007297	XM_002718934	635.582	299.427	5.084839e+002	5.089398e+001	470	16	5.300000e+000	0	0	0	0	0	0	455.523	1	1	57.5363	16.56
DATA	266	4	11	0	0	A_04_P056782	ENSOCUT00000004056	661.09	299.462	1.064631e+003	1.064847e+002	982	13	5.039010e+000	0	0	0	0	0	0	957.549	1	1	50.1463	13.9655
DATA	267	4	12	0	0	A_04_P032210	XM_002719787	686.321	299.385	3.473654e+003	3.473719e+002	3204	15	4.970282e+000	0	0	0	0	0	0	3137.16	1	1	50.4627	14.3704
DATA	268	4	13	0	0	A_04_P008233	DN888184	711.667	299.5	1.130826e+001	2.408944e+000	43	17	4.374167e+000	0	0	0	0	0	0	10.2572	1	1	57.5363	17
DATA	269	4	14	0	0	A_04_P062091	NM_001171267	737.333	299.5	3.099924e+003	3.099996e+002	2883	18	8.410548e+000	0	1	0	0	0	0	2824.53	1	1	57.5363	20.0417
DATA	270	4	15	0	0	A_04_P018659	ENSOCUT00000002389	762.558	299.74	5.481425e+003	5.481466e+002	5129	17	5.526695e+000	0	0	0	0	0	0	5017.46	1	1	49.5074	17.6875
DATA	271	4	16	0	0	A_04_P085964	ENSOCUT00000002332	787.921	299.829	3.361641e+003	3.361707e+002	3069.5	17	5.120669e+000	0	0	0	0	0	0	3091.6	1	1	48.5334	16.7857
DATA	272	4	17	0	0	A_04_P009372	EB373933	814	299.5	6.180448e+003	6.180483e+002	5590	15.5	3.812573e+000	0	0	0	0	0	0	5711.65	1	1	48.5334	15.9167
DATA	273	4	18	0	0	A_04_P014445	AY171652	838.582	299.573	2.086426e+000	2.080768e+000	34	17	5.710006e+000	0	0	0	0	0	0	1.00931	0	0	57.5363	16.6667
DATA	274	4	19	0	0	A_04_P081570	A_04_P081570	864.418	299.573	8.551433e+000	2.237539e+000	40	17	5.708888e+000	0	0	0	0	0	0	7.9792	1	0	65	18.4839
DATA	275	4	20	0	0	A_04_P027156	EB372624	889.65	299.575	1.288221e+003	1.288386e+002	1239	18	5.154995e+000	0	0	0	0	0	0	1207.85	1	1	50.7771	16.8235
DATA	276	4	21	0	0	A_04_P065687	NM_001171023	915	299.545	5.644779e+002	5.648492e+001	582	17	5.901930e+000	0	0	0	0	0	0	531.831	1	1	65	15.9767
DATA	277	4	22	0	0	A_04_P054219	ENSOCUT00000011614	940.418	299.573	1.032536e+002	1.052454e+001	129.5	18	5.658785e+000	0	0	0	0	0	0	97.7536	1	1	57.5363	17.4857
DATA	278	4	23	0	0	A_04_P060687	ENSOCUT00000005027	965.913	299.762	4.112864e+002	4.117861e+001	410.5	16	5.643580e+000	0	0	0	0	0	0	391.261	1	1	49.8279	16.75
DATA	279	4	24	0	0	A_04_P079497	ENSOCUT00000007934	991.367	299.596	4.469346e+000	2.067439e+000	36	14	4.275461e+000	0	0	0	0	0	0	4.27177	1	0	57.8122	15.2903
DATA	280	4	25	0	0	A_04_P083457	A_04_P083457	1016.56	300	1.606918e+003	1.607044e+002	1554	20	5.253242e+000	0	0	0	0	0	0	1543.03	1	1	49.8279	18.3
DATA	281	4	26	0	0	A_04_P004873	ENSOCUT00000012021	1042.05	300.093	3.167165e+004	3.167165e+003	30514.5	17	4.358899e+000	0	0	0	0	0	0	30551	1	1	46.8651	17.4
DATA	282	4	27	0	0	A_04_P087028	ENSOCUT00000017528	1067.5	300	6.243826e+000	2.086909e+000	39	18	5.725236e+000	0	0	0	0	0	0	6.04944	1	0	54.1152	17.7241
DATA	283	4	28	0	0	A_04_P013360	AF014728	1092.5	300	1.991090e+000	1.982978e+000	32	19	6.582806e+000	0	0	0	0	0	0	-0.755667	0	0	65	18.8889
DATA	284	4	29	0	0	A_04_P081724	ENSOCUT00000000404	1118.25	300	9.801470e+003	9.801490e+002	9361	18	4.337089e+000	0	0	0	0	0	0	9576.05	1	1	49.1849	18.1034
DATA	285	4	30	0	0	A_04_P013024	NM_001170958	1143.5	300.352	9.537132e+003	9.537152e+002	9676	18.5	4.865531e+000	0	1	0	0	0	0	9354.72	1	1	57.5363	18.0625
DATA	286	4	31	0	0	A_04_P026626	EB373196	1168.91	300.386	2.179314e+000	1.971645e+000	35	16	4.491816e+000	0	0	0	0	0	0	2.14568	1	0	57.259	16.7813
DATA	287	4	32	0	0	A_04_P067342	ENSOCUT00000004134	1194.42	300.427	5.581891e+004	5.581891e+003	54106.5	19	5.976477e+000	0	0	0	0	0	0	55154	1	1	57.5363	19.4194
DATA	288	4	33	0	0	A_04_P081432	ENSOCUT00000011917	1219.58	300.427	8.961828e+000	2.142564e+000	40	17.5	7.757903e+000	0	0	0	0	0	0	8.8844	1	0	57.5363	18.4333
DATA	289	4	34	0	0	A_04_P073018	ENSOCUT00000015682	1245.05	300.477	3.794822e+002	3.799778e+001	408.5	18	6.798326e+000	0	0	0	0	0	0	377.381	1	1	55.8519	18.7
DATA	290	4	35	0	0	A_04_P051502	A_04_P051502	1269.92	300.421	9.036464e+001	9.241237e+000	123.5	20	5.366789e+000	0	0	0	0	0	0	90.1169	1	1	49.1849	18.6875
DATA	291	4	36	0	0	A_04_P045397	ENSOCUT00000014770	1295.68	300.696	5.646056e+001	5.966626e+000	91	17	4.786855e+000	0	0	0	0	0	0	56.4575	1	1	50.7771	17.2258
DATA	292	4	37	0	0	A_04_P011826	ENSOCUT00000026185	1321.66	300.184	7.502561e+003	7.502586e+002	7344	16	4.864704e+000	0	0	0	0	0	0	7519.75	1	1	49.5074	17.0357
DATA	293	4	38	0	0	A_04_P051517	A_04_P051517	1346.58	300.427	3.051099e+002	3.057140e+001	335.5	17	4.978031e+000	0	0	0	0	0	0	306.442	1	1	57.5363	17.069
DATA	294	4	39	0	0	A_04_P056177	ENSOCUT00000004884	1372.33	300.6	1.308394e+004	1.308395e+003	12879	16	5.013528e+000	0	0	0	0	0	0	13165.2	1	1	50.7771	16.2759
DATA	295	4	40	0	0	A_04_P086777	NM_001168707	1397.52	300.403	2.540365e+002	2.547570e+001	291	16	3.721198e+000	0	0	0	0	0	0	255.987	1	1	49.8279	15.2258
DATA	296	4	41	0	0	A_04_P097417	ENSOCUT00000011808	1423.06	300.301	1.869234e+002	1.878991e+001	221	16	4.416658e+000	0	0	0	0	0	0	188.581	1	1	51.7088	16.0682
DATA	297	4	42	0	0	A_04_P079707	ENSOCUT00000006106	1448.42	300.573	6.720791e+000	2.025389e+000	39	17.5	5.418011e+000	0	0	0	0	0	0	6.78653	1	0	65	18.75
DATA	298	4	43	0	0	A_04_P027186	EB372580	1473.58	300.573	1.228199e+002	1.242955e+001	161	18	5.994661e+000	0	0	0	0	0	0	124.089	1	1	57.5363	17.6897
DATA	299	4	44	0	0	A_04_P019083	EB383298	1499	300.545	6.772994e+000	2.025753e+000	36.5	18	6.287643e+000	0	0	0	0	0	0	6.84447	1	0	55.8519	18.2286
DATA	300	4	45	0	0	A_04_P070823	ENSOCUT00000000063	1524.68	300.4	3.669544e+003	3.669593e+002	3526	17	5.078523e+000	0	0	0	0	0	0	3707.75	1	1	50.7771	17.5161
DATA	301	4	46	0	0	A_04_P012381	C84316	1549.77	300.644	3.718320e+000	1.946105e+000	35.5	16	3.029819e+000	0	0	0	0	0	0	3.75544	1	0	48.5334	15.4138
DATA	302	4	47	0	0	A_04_P074599	ENSOCUT00000011314	1575.3	301.084	2.090713e+003	2.090800e+002	2144	17	4.705687e+000	0	0	0	0	0	0	2109.98	1	1	47.2035	17.9118
DATA	303	4	48	0	0	A_04_P059358	NM_001082636	1600.63	301.265	1.452139e+003	1.452265e+002	1490.5	18	3.688619e+000	0	0	0	0	0	0	1463.85	1	1	46.5243	16.9655
DATA	304	4	49	0	0	A_04_P007461	DN888937	1626.29	300.36	3.119369e+001	3.661382e+000	63	17.5	4.939203e+000	0	0	0	0	0	0	31.3926	1	1	48.5334	17.2941
DATA	305	4	50	0	0	A_04_P074704	ENSOCUT00000003430	1651.69	300.766	2.774912e+003	2.774979e+002	2815	18.5	5.324413e+000	0	0	0	0	0	0	2787.46	1	1	49.8279	18.1176
DATA	306	4	51	0	0	A_04_P006990	DN889456	1676.87	301	3.503361e+002	3.508646e+001	380	16	3.253469e+000	0	0	0	0	0	0	351.14	1	1	48.5334	15.9667
DATA	307	4	52	0	0	A_04_P001711	NM_001101682	1701.96	301.024	3.640986e+005	3.640986e+004	363738	20	1.544716e+001	0	0	1	0	1	0	363984	1	1	51.4001	25.475
DATA	308	4	53	0	0	A_04_P018921	EB383832	1728.18	300.785	1.895207e+002	1.905069e+001	218	16.5	4.753445e+000	0	0	0	0	0	0	188.865	1	1	49.1849	17.119
DATA	309	4	54	0	0	A_04_P023322	EB376729	1753	301	8.365538e+000	2.114891e+000	39	19	6.456600e+000	0	0	0	0	0	0	8.30918	1	0	65	20.0811
DATA	310	4	55	0	1	RC1	RC1	1778.5	301.352	1.957662e+000	1.949686e+000	28	19.5	6.252557e+000	0	0	0	0	0	0	-3.73167	0	0	57.5363	18.7647
DATA	311	4	56	0	0	A_04_P093863	ENSOCUT00000012055	1803.83	301.014	2.666782e+001	3.308334e+000	56.5	18	5.767759e+000	0	0	0	0	0	0	26.2786	1	1	46.8651	17.2727
DATA	312	4	57	0	0	A_04_P009856	CU464323	1829.62	301.062	2.495185e+001	3.177228e+000	55.5	18	4.862664e+000	0	0	0	0	0	0	24.4747	1	1	50.4627	17.6429
DATA	313	4	58	0	0	A_04_P099427	ENSOCUT00000009041	1854.58	301.427	1.984452e+000	1.981520e+000	33	15.5	3.913578e+000	0	0	0	0	0	0	1.39407	0	0	57.5363	15.8333
DATA	314	4	59	0	0	A_04_P102339	ENSOCUT00000031821	1880	301.455	1.800474e+001	2.681304e+000	47.5	16	6.769476e+000	0	0	0	0	0	0	17.4832	1	1	65	16.3226
DATA	315	4	60	0	0	A_04_P082917	ENSOCUT00000016400	1905.25	301.361	1.573871e+003	1.573998e+002	1554.5	19	5.151678e+000	0	0	0	0	0	0	1519.64	1	1	51.0895	18.8387
DATA	316	4	61	0	0	A_04_P001312	NM_001082075	1931.19	301.065	1.028926e+004	1.028928e+003	9675	18	6.048439e+000	0	0	0	0	0	0	9872.87	1	1	49.5074	18.814
DATA	317	4	62	0	0	A_04_P090792	ENSOCUT00000011871	1956.33	301.5	5.513843e+002	5.517554e+001	548	16	4.595931e+000	0	0	0	0	0	0	525.745	1	1	57.5363	16.4516
DATA	318	4	63	0	0	A_04_P004992	NM_001253734	1981.5	301.5	4.332176e+005	4.332176e+004	410139	19	8.311619e+000	0	0	0	0	0	0	410293	1	1	57.5363	20.913
DATA	319	4	64	0	0	A_04_P059995	ENSOCUT00000001601	2006.89	301.5	6.234153e+000	2.144422e+000	36	15	4.725208e+000	0	0	0	0	0	0	5.862	1	0	56.9804	15.5
DATA	320	4	65	0	0	A_04_P074411	ENSOCUT00000017566	2032.64	301.125	1.067002e+003	1.067203e+002	1020	17	5.795912e+000	0	0	0	0	0	0	995.585	1	1	50.1463	16.1481
DATA	321	4	66	0	0	A_04_P005853	DN890551	2057.67	301.5	1.334623e+001	2.474532e+000	44	15	4.449546e+000	0	0	0	0	0	0	12.357	1	1	57.5363	15.0385
DATA	322	4	67	0	0	A_04_P029091	A_04_P029091	2083.26	301.5	3.758131e+003	3.758190e+002	3338.5	18	5.356663e+000	0	0	0	0	0	0	3450.7	1	1	50.4627	17.7917
DATA	323	4	68	0	0	A_04_P013158	ENSOCUT00000013068	2108.35	301.679	1.175283e+002	1.194235e+001	136	17.5	4.821527e+000	0	0	0	0	0	0	107.002	1	1	50.7771	16.8333
DATA	324	4	69	0	0	A_04_P084544	ENSOCUT00000007226	2133.86	301.582	8.784911e+002	8.787513e+001	822	17	5.575530e+000	0	0	0	0	0	0	792.623	1	1	50.1463	16.125
DATA	325	4	70	0	0	A_04_P019111	CU464948	2159.42	301.573	7.385632e+001	7.694576e+000	95	16	6.404971e+000	0	0	0	0	0	0	66.0158	1	1	57.5363	15.9032
DATA	326	4	71	0	0	A_04_P063587	ENSOCUT00000014925	2184.58	301.573	7.008481e+000	2.289105e+000	36.5	17	4.621470e+000	0	0	0	0	0	0	6.20491	1	0	57.5363	15.6286
DATA	327	4	72	0	0	A_04_P070492	A_04_P070492	2210.42	301.573	1.911693e+001	2.915589e+000	47.5	16	4.373404e+000	0	0	0	0	0	0	16.7543	1	1	57.5363	16.28
DATA	328	4	73	0	0	A_04_P071864	ENSOCUT00000010188	2235.68	301.541	1.447227e+004	1.447229e+003	12063.5	16	5.083389e+000	0	0	0	0	0	0	12554.5	1	1	51.7088	15.7838
DATA	329	4	74	0	0	A_04_P037297	ENSOCUT00000014712	2260.91	301.614	1.752521e+002	1.766874e+001	181	17	6.321860e+000	0	0	0	0	0	0	150.44	1	1	57.259	17.1818
DATA	330	4	75	0	0	A_04_P055493	ENSOCUT00000009565	2286.5	301.648	2.281585e+000	2.273222e+000	31	19	8.144528e+000	0	0	0	0	0	0	0.552674	0	0	57.5363	20
DATA	331	4	76	0	0	A_04_P090039	ENSOCUT00000003621	2311.41	302.092	1.052268e+004	1.052271e+003	8559	17.5	5.118700e+000	0	0	0	0	0	0	8838.03	1	1	49.1849	17.875
DATA	332	4	77	66	1	DarkCorner	DarkCorner	2337.2	302.406	2.333262e+000	2.323756e+000	28.5	16.5	5.029146e+000	0	0	0	0	0	0	-1.58796	0	0	46.5243	16.7
DATA	333	4	78	66	1	DarkCorner	DarkCorner	2362.5	302	2.360889e+000	2.351271e+000	26	16	5.394600e+000	0	0	0	0	0	0	-4.6765	0	0	54.1152	15.9211
DATA	334	4	79	66	1	DarkCorner	DarkCorner	2388	302	2.389434e+000	2.379699e+000	26	16	5.945856e+000	0	0	0	0	0	0	-4.87685	0	0	54.9904	16.675
DATA	335	4	80	66	1	DarkCorner	DarkCorner	2413.16	302.099	2.418450e+000	2.408598e+000	28	15	5.523040e+000	0	0	0	0	0	0	-2.54281	0	0	49.8279	15.6944
DATA	336	4	81	66	1	DarkCorner	DarkCorner	2438.96	302.014	2.449266e+000	2.439288e+000	28	17	4.272090e+000	0	0	0	0	0	0	-3.42053	0	0	46.8651	17.1622
DATA	337	4	82	66	1	DarkCorner	DarkCorner	2464.09	302.386	2.479866e+000	2.469763e+000	24	14	6.147951e+000	0	0	0	0	0	0	-6.1039	0	0	57.259	15.3784
DATA	338	4	83	66	1	DarkCorner	DarkCorner	2489.63	301.973	2.512443e+000	2.502208e+000	28	15	4.105040e+000	0	0	0	0	0	0	-2.81504	0	0	49.1849	14.5
DATA	339	4	84	66	1	DarkCorner	DarkCorner	2514.6	302.067	2.544810e+000	2.534443e+000	26	15	5.570447e+000	0	0	0	0	0	0	-4.62598	0	0	49.1849	15.9333
DATA	340	4	85	66	1	DarkCorner	DarkCorner	2540.94	301.776	2.580180e+000	2.569668e+000	28	15	6.167713e+000	0	0	0	0	0	0	-3.22879	0	0	50.7771	15.8684
DATA	341	5	1	66	1	DarkCorner	DarkCorner	393.844	305.662	2.210106e+000	2.201102e+000	28	14	4.910481e+000	0	0	0	0	0	0	-5.09168	0	0	48.8603	14.7683
DATA	342	5	2	66	1	DarkCorner	DarkCorner	419.507	306.055	2.208377e+000	2.199380e+000	27	15	5.166203e+000	0	0	0	0	0	0	-5.61657	0	0	48.5334	15.7586
DATA	343	5	3	66	1	DarkCorner	DarkCorner	445.107	306.5	2.205599e+000	2.196613e+000	26	17	4.022917e+000	0	0	0	0	0	0	-6.97404	0	0	56.9804	16.4643
DATA	344	5	4	66	1	DarkCorner	DarkCorner	470.5	306.5	2.202024e+000	2.193053e+000	26	15	4.248217e+000	0	0	0	0	0	0	-6.59617	0	0	57.5363	14.7879
DATA	345	5	5	66	1	DarkCorner	DarkCorner	495.772	306.203	2.197683e+000	2.188729e+000	25	18	5.082563e+000	0	0	0	0	0	0	-7.15954	0	0	50.1463	17.4706
DATA	346	5	6	66	1	DarkCorner	DarkCorner	521.647	305.926	2.192397e+000	2.183466e+000	25	15	4.824182e+000	0	0	0	0	0	0	-7.10205	0	0	46.1809	15.0909
DATA	347	5	7	66	1	DarkCorner	DarkCorner	546.582	306.573	2.186307e+000	2.177400e+000	25	15	4.594117e+000	0	0	0	0	0	0	-7.71845	0	0	57.5363	15.0345
DATA	348	5	8	66	1	DarkCorner	DarkCorner	572.3	306.783	2.179482e+000	2.170603e+000	28	16	4.970900e+000	0	0	0	0	0	0	-3.32509	0	0	43.7019	16.0256
DATA	349	5	9	66	1	DarkCorner	DarkCorner	597.552	305.701	2.172549e+000	2.163698e+000	29	15.5	7.762294e+000	0	0	0	0	0	0	-3.74897	0	0	46.5243	17.2632
DATA	350	5	10	0	0	A_04_P030857	DN889303	623.356	306.414	2.213283e+004	2.213284e+003	19305.5	15	5.925356e+000	0	0	0	0	0	0	19809.8	1	1	52.3208	16.2121
DATA	351	5	11	0	0	A_04_P001991	NM_001082715	648.403	306.766	1.639092e+002	1.653097e+001	180	15.5	4.909094e+000	0	0	0	0	0	0	147.27	1	1	49.8279	15.6071
DATA	352	5	12	0	0	A_04_P047999	ENSOCUT00000014419	673.819	306.639	1.335432e+003	1.335604e+002	1247	15	5.761944e+000	0	0	0	0	0	0	1204.73	1	1	47.8731	16
DATA	353	5	13	0	0	A_04_P028791	ENSOCUT00000003796	698.867	306.422	4.248821e+002	4.254156e+001	412	18	5.438032e+000	0	0	0	0	0	0	384.891	1	1	51.0895	17.9412
DATA	354	5	14	0	0	A_04_P014198	D38120	724.5	306.648	4.136004e+000	2.160251e+000	32.5	17.5	6.244906e+000	0	0	0	0	0	0	3.76349	1	0	57.5363	17.3667
DATA	355	5	15	0	0	A_04_P039539	A_04_P039539	749.633	306.596	2.119449e+000	2.110814e+000	32	17	6.124168e+000	0	0	0	0	0	0	-0.729812	0	0	57.8122	16.875
DATA	356	5	16	0	0	A_04_P084133	ENSOCUT00000007699	775.418	306.573	8.054238e+000	2.249991e+000	38	15.5	5.103041e+000	0	0	0	0	0	0	7.39648	1	0	57.5363	16.1
DATA	357	5	17	0	0	A_04_P023707	EB376354	801	306.797	5.417736e+003	5.417777e+002	4795	15	3.686270e+000	0	0	0	0	0	0	4999.21	1	1	46.8651	15.5405
DATA	358	5	18	0	0	A_04_P049882	ENSOCUT00000015321	826	307	2.089451e+000	2.080938e+000	30	18	5.270748e+000	0	0	0	0	0	0	-2.53845	0	0	65	17.931
DATA	359	5	19	0	0	A_04_P042444	ENSOCUT00000014191	851.5	307	8.534216e+004	8.534216e+003	77274	16	5.628936e+000	0	0	0	0	0	0	79509.5	1	1	54.1152	16.9722
DATA	360	5	20	0	0	A_04_P067377	ENSOCUT00000011140	876.757	307.108	6.381589e+001	6.706095e+000	88	17	4.882909e+000	0	0	0	0	0	0	59.7434	1	1	48.2044	17.303
DATA	361	5	21	0	0	A_04_P065742	ENSOCUT00000003173	902.418	307.427	4.677612e+001	5.107369e+000	78	17	5.984293e+000	0	0	0	0	0	0	44.0085	1	1	57.5363	15.8
DATA	362	5	22	0	0	A_04_P035757	A_04_P035757	927.933	307.853	2.048935e+000	2.040588e+000	29	17	5.736847e+000	0	0	0	0	0	0	-4.0899	0	0	47.8731	16.2432
DATA	363	5	23	0	0	A_04_P015607	AY171798	953.088	307.386	4.956486e+000	2.090625e+000	37	16	6.187964e+000	0	0	0	0	0	0	4.7083	1	0	57.259	16.9211
DATA	364	5	24	0	0	A_04_P094717	ENSOCUT00000004082	978.354	307.427	6.489756e+001	6.797291e+000	96	14.5	5.548442e+000	0	0	0	0	0	0	61.94	1	1	51.4001	15.8421
DATA	365	5	25	0	0	A_04_P014091	ENSOCUT00000031602	1003.93	306.69	4.930664e+002	4.934768e+001	488	17	6.238132e+000	0	0	0	0	0	0	472.771	1	1	46.8651	17.6667
DATA	366	5	26	0	0	A_04_P091137	ENSOCUT00000015453	1029.31	307.181	5.036531e+002	5.040511e+001	520	18.5	4.576193e+000	0	0	0	0	0	0	485.163	1	1	47.8731	17.3077
DATA	367	5	27	0	0	A_04_P031177	ENSOCUT00000016899	1054.58	307.427	2.002074e+000	1.994386e+000	33	18	4.280536e+000	0	0	0	0	0	0	0.418224	0	0	57.5363	17.4333
DATA	368	5	28	0	0	A_04_P085002	ENSOCUT00000010307	1080	307.455	1.931703e+002	1.941878e+001	220	17	6.485680e+000	0	0	0	0	0	0	187.725	1	1	65	17.2759
DATA	369	5	29	0	0	A_04_P096633	ENSOCUT00000005416	1105.4	307.156	4.031508e+003	4.031557e+002	3716.5	17	5.869895e+000	0	0	0	0	0	0	3934.15	1	1	49.8279	16.7931
DATA	370	5	30	0	0	A_04_P066036	A_04_P066036	1130.67	307.5	2.548444e+002	2.556040e+001	282.5	19	4.848408e+000	0	0	0	0	0	0	249.698	1	1	57.5363	18.0938
DATA	371	5	31	0	0	A_04_P006176	ENSOCUT00000021550	1156.56	307.469	2.060354e+003	2.060447e+002	2058.5	19	5.399746e+000	0	0	0	0	0	0	2026.66	1	1	50.4627	18.4375
DATA	372	5	32	0	0	A_04_P022811	EB377296	1181.79	307.603	3.460279e+003	3.460334e+002	3398.5	16	6.839468e+000	0	0	0	0	0	0	3416.12	1	1	50.1463	18.2759
DATA	373	5	33	0	0	A_04_P025096	EB374845	1207	307.545	8.277241e+002	8.279532e+001	806.5	20	6.367735e+000	0	0	0	0	0	0	819.954	1	1	55.8519	19.7027
DATA	374	5	34	0	0	A_04_P048023	ENSOCUT00000008981	1232.42	307.573	3.758150e+003	3.758201e+002	3664	19.5	7.836541e+000	0	0	0	0	0	0	3734.92	1	1	57.5363	18.6786
DATA	375	5	35	0	0	A_04_P010086	DN885552	1257.58	307.573	7.630770e+000	2.080556e+000	40	18	7.848263e+000	0	0	0	0	0	0	7.60614	1	0	57.5363	18.5
DATA	376	5	36	0	0	A_04_P014196	D38120	1283.42	307.573	3.001060e+000	1.953360e+000	37	19.5	5.384420e+000	0	0	0	0	0	0	2.99974	1	0	65	19.0882
DATA	377	5	37	0	0	A_04_P056565	ENSOCUT00000004139	1309	307.286	9.218679e+000	2.134724e+000	42.5	16	4.754879e+000	0	0	0	0	0	0	9.2374	1	0	49.1849	17.1875
DATA	378	5	38	0	0	A_04_P018017	DN888386	1334	307.545	2.420186e+002	2.427799e+001	271	18	4.721193e+000	0	0	0	0	0	0	243.048	1	1	55.8519	17.7941
DATA	379	5	39	0	0	A_04_P093983	ENSOCUT00000009340	1359.6	307.853	4.201796e+003	4.201839e+002	4177	16	4.073426e+000	0	0	0	0	0	0	4228.07	1	1	48.8603	15.0303
DATA	380	5	40	0	0	A_04_P089029	ENSOCUT00000010286	1384.76	307.762	6.732783e+003	6.732810e+002	6681	16	3.445547e+000	0	0	0	0	0	0	6785.88	1	1	50.1463	16.5556
DATA	381	5	41	0	0	A_04_P001791	NM_001101690	1410.12	307.393	1.647762e+003	1.647873e+002	1689	16	4.698752e+000	0	0	0	0	0	0	1662.92	1	1	52.9257	15.359
DATA	382	5	42	0	0	A_04_P001161	NM_001082337	1435.34	308.027	8.961083e+001	9.162294e+000	120	17	4.847889e+000	0	0	0	0	0	0	90.5358	1	1	49.1849	16.8462
DATA	383	5	43	0	0	A_04_P071052	ENSOCUT00000006415	1461	308	2.013769e+000	1.918820e+000	32	17	5.120710e+000	0	0	0	0	0	0	2.03603	1	0	54.9904	17.3103
DATA	384	5	44	0	0	A_04_P024826	XM_002716628	1486.25	308	4.818679e+002	4.822453e+001	513.5	18	6.282341e+000	0	0	0	0	0	0	487.387	1	1	49.1849	16.9697
DATA	385	5	45	0	0	A_04_P078132	ENSOCUT00000008341	1511.56	307.792	2.060708e+003	2.060796e+002	2105	17	5.255070e+000	0	0	0	0	0	0	2084.38	1	1	49.1849	17.5172
DATA	386	5	46	0	0	A_04_P087562	A_04_P087562	1537.35	308.182	1.915657e+000	1.910664e+000	33	14	4.247352e+000	0	0	0	0	0	0	1.04766	0	0	49.1849	14.96
DATA	387	5	47	0	0	A_04_P021063	EB379055	1562.8	308.197	3.703765e+001	4.166817e+000	68	15	2.354013e+000	0	0	0	0	0	0	37.4308	1	1	48.8603	15.1
DATA	388	5	48	0	0	A_04_P067382	ENSOCUT00000017859	1587.91	308.386	1.918676e+000	1.910860e+000	31.5	18	4.194502e+000	0	0	0	0	0	0	-0.662049	0	0	57.259	18.0769
DATA	389	5	49	0	0	A_04_P049587	ENSOCUT00000003929	1613.42	308.427	1.839626e+001	2.654317e+000	51	17	4.441864e+000	0	0	0	0	0	0	18.5491	1	1	57.5363	16.2143
DATA	390	5	50	0	0	A_04_P041387	A_04_P041387	1638.58	308.427	1.125078e+001	2.222462e+000	42.5	17.5	5.569213e+000	0	0	0	0	0	0	11.3252	1	1	57.5363	17.375
DATA	391	5	51	0	0	A_04_P019937	EB380123	1664.42	308.427	5.746664e+000	2.004814e+000	36	16.5	4.598387e+000	0	0	0	0	0	0	5.7725	1	0	57.5363	16.375
DATA	392	5	52	0	0	A_04_P021058	EB379058	1689.58	308.427	5.267804e+004	5.267805e+003	51553.5	19	9.968853e+000	0	0	0	0	1	0	52787	1	1	57.5363	22.9063
DATA	393	5	53	0	0	A_04_P077063	ENSOCUT00000012523	1714.89	308.5	1.938624e+000	1.938076e+000	34	17	6.721719e+000	0	0	0	0	0	0	1.685	0	0	56.9804	17.2286
DATA	394	5	54	0	0	A_04_P043281	ENSOCUT00000002500	1740.42	308.427	1.944871e+000	1.936948e+000	30	18	6.152017e+000	0	0	0	0	0	0	-1.59614	0	0	57.5363	18.2258
DATA	395	5	55	0	0	A_04_P072567	A_04_P072567	1765.75	308.456	3.645036e+004	3.645036e+003	35485	20	6.425334e+000	0	0	0	0	0	0	36177.9	1	1	50.7771	20.0278
DATA	396	5	56	0	0	A_04_P072102	A_04_P072102	1791.15	308.311	8.560633e+000	2.131085e+000	40	18	5.593968e+000	0	0	0	0	0	0	8.46297	1	0	44.4243	17.3226
DATA	397	5	57	0	0	A_04_P011966	DN881966	1816.41	308.137	4.686235e+002	4.690332e+001	498	18	5.069177e+000	0	0	0	0	0	0	461.274	1	1	50.1463	17.6
DATA	398	5	58	0	0	A_04_P043297	ENSOCUT00000009446	1842.05	308.207	7.667425e+001	7.916305e+000	107	16.5	4.654178e+000	0	0	0	0	0	0	75.1145	1	1	50.7771	16.4286
DATA	399	5	59	0	0	A_04_P072376	A_04_P072376	1867.57	308.519	2.332712e+001	3.059338e+000	52	15	4.430982e+000	0	0	0	0	0	0	22.737	1	1	50.4627	14.8214
DATA	400	5	60	0	0	A_04_P072592	NM_001082271	1892.63	308.64	1.527769e+003	1.527899e+002	1481	17.5	5.954830e+000	0	0	0	0	0	0	1481.13	1	1	48.8603	17.5
DATA	401	5	61	0	0	A_04_P044455	A_04_P044455	1918.11	308.5	5.685659e+002	5.689182e+001	584	17	6.133347e+000	0	0	0	0	0	0	547.971	1	1	56.9804	18.85
DATA	402	5	62	0	0	A_04_P009790	DN886048	1943.57	308.608	1.839208e+004	1.839209e+003	17276	16	5.248291e+000	0	0	0	0	0	0	17615.9	1	1	49.1849	16.9706
DATA	403	5	63	0	0	A_04_P050871	ENSOCUT00000009205	1968.58	308.573	7.411209e+001	7.683534e+000	101	17	5.340251e+000	0	0	0	0	0	0	70.524	1	1	57.5363	17.4194
DATA	404	5	64	0	0	A_04_P075023	ENSOCUT00000013859	1994.4	308.853	6.653826e+003	6.653858e+002	6167	16	6.732612e+000	0	0	0	0	0	0	6287.29	1	1	48.8603	17.3478
DATA	405	5	65	0	0	A_04_P081573	A_04_P081573	2019.35	308.198	3.017105e+003	3.017175e+002	2820	15	5.265713e+000	0	0	0	0	0	0	2830.09	1	1	50.7771	15.4857
DATA	406	5	66	0	0	A_04_P048007	A_04_P048007	2045.09	308.614	1.823087e+001	2.760439e+000	47	15.5	4.204541e+000	0	0	0	0	0	0	16.9692	1	1	57.259	15.6667
DATA	407	5	67	0	0	A_04_P013026	NM_001171270	2070.5	308.648	2.577123e+005	2.577123e+004	237241	17	4.674372e+000	0	0	0	0	0	0	237951	1	1	57.5363	16.2759
DATA	408	5	68	0	0	A_04_P066960	ENSOCUT00000010693	2095.61	308.931	2.115501e+000	2.106886e+000	30	17	4.674810e+000	0	0	0	0	0	0	0.0349616	0	0	53.8203	16.4231
DATA	409	5	69	0	0	A_04_P057732	ENSOCUT00000002007	2121.37	308.693	1.309131e+002	1.326278e+001	148	16.5	4.733535e+000	0	0	0	0	0	0	118.814	1	1	47.8731	15.7778
DATA	410	5	70	0	0	A_04_P073290	ENSOCUT00000001955	2147	309	8.341155e+002	8.343914e+001	780	14.5	5.094554e+000	0	0	0	0	0	0	750.147	1	1	46.8651	14.7895
DATA	411	5	71	0	0	A_04_P071922	ENSOCUT00000010869	2171.94	309.011	1.139588e+004	1.139590e+003	9856	16	5.967278e+000	0	0	0	0	0	0	10154.2	1	1	52.6241	15.7429
DATA	412	5	72	0	0	A_04_P007066	A_04_P007066	2197.46	309.079	1.737469e+001	2.792825e+000	46	17.5	5.285403e+000	0	0	0	0	0	0	15.3306	1	1	48.8603	15.75
DATA	413	5	73	0	0	A_04_P000044	NM_001082305	2222.63	309.404	1.512283e+002	1.528322e+001	160.5	15	4.788516e+000	0	0	0	0	0	0	132.12	1	1	57.8122	15.0333
DATA	414	5	74	0	0	A_04_P019218	EB382470	2248.42	309.427	3.656562e+000	2.261525e+000	35	16	5.295875e+000	0	0	0	0	0	0	3.16103	1	0	57.5363	15.75
DATA	415	5	75	0	0	A_04_P017732	DN886565	2273.58	309.427	7.331460e+000	2.371696e+000	37	18	7.983117e+000	0	0	0	0	0	0	6.27112	1	0	57.5363	18.7857
DATA	416	5	76	0	0	A_04_P041043	ENSOCUT00000006865	2299	309.455	1.800822e+001	2.905751e+000	46	14	5.547358e+000	0	0	0	0	0	0	15.2355	1	1	55.8519	15.4688
DATA	417	5	77	0	0	A_04_P061043	ENSOCUT00000016993	2324.42	309.427	1.022616e+002	1.048300e+001	117.5	18	6.137318e+000	0	0	0	0	0	0	85.5459	1	1	57.5363	17.6667
DATA	418	5	78	66	1	DarkCorner	DarkCorner	2349.6	309.916	2.342082e+000	2.332540e+000	30	16	4.524136e+000	0	0	0	0	0	0	-1.94485	0	0	54.1152	16.303
DATA	419	5	79	66	1	DarkCorner	DarkCorner	2375.45	309.618	2.370532e+000	2.360874e+000	28	15	4.786133e+000	0	0	0	0	0	0	-4.24519	0	0	49.8279	15.1556
DATA	420	5	80	66	1	DarkCorner	DarkCorner	2400.58	309.427	2.399063e+000	2.389289e+000	25	15	5.256318e+000	0	0	0	0	0	0	-5.93668	0	0	57.5363	16.2821
DATA	421	5	81	66	1	DarkCorner	DarkCorner	2425.95	309.58	2.428547e+000	2.418653e+000	27.5	15	5.582166e+000	0	0	0	0	0	0	-4.10658	0	0	50.7771	15.5116
DATA	422	5	82	66	1	DarkCorner	DarkCorner	2451.5	309.5	2.459314e+000	2.449294e+000	27	18	6.150814e+000	0	0	0	0	0	0	-4.53629	0	0	57.5363	17.7586
DATA	423	5	83	66	1	DarkCorner	DarkCorner	2476.8	310.613	2.489814e+000	2.479671e+000	27	15	5.661159e+000	0	0	0	0	0	0	-4.70774	0	0	47.8731	14.95
DATA	424	5	84	66	1	DarkCorner	DarkCorner	2502.33	309.5	2.523118e+000	2.512839e+000	25	14	3.202801e+000	0	0	0	0	0	0	-5.5426	0	0	57.5363	14.0357
DATA	425	5	85	66	1	DarkCorner	DarkCorner	2527.45	309.659	2.555825e+000	2.545413e+000	26	14	5.188290e+000	0	0	0	0	0	0	-5.41161	0	0	52.6241	15.2826
DATA	426	6	1	66	1	DarkCorner	DarkCorner	407.025	313.488	2.207036e+000	2.198045e+000	27	15	5.137856e+000	0	0	0	0	0	0	-5.78332	0	0	50.4627	15.4651
DATA	427	6	2	66	1	DarkCorner	DarkCorner	432.418	313.573	2.204895e+000	2.195912e+000	25	15.5	5.057632e+000	0	0	0	0	0	0	-8.05841	0	0	57.5363	15.9688
DATA	428	6	3	66	1	DarkCorner	DarkCorner	457.582	313.573	2.201829e+000	2.192859e+000	25.5	14.5	3.987248e+000	0	0	0	0	0	0	-7.1189	0	0	57.5363	14.25
DATA	429	6	4	66	1	DarkCorner	DarkCorner	483.418	313.573	2.197748e+000	2.188795e+000	25.5	16.5	4.450818e+000	0	0	0	0	0	0	-7.41375	0	0	57.5363	16.625
DATA	430	6	5	66	1	DarkCorner	DarkCorner	508.5	313.648	2.192930e+000	2.183996e+000	25	15	5.378637e+000	0	0	0	0	0	0	-7.47407	0	0	57.5363	15.4048
DATA	431	6	6	66	1	DarkCorner	DarkCorner	533.899	313.899	2.187231e+000	2.178320e+000	28	16	5.858204e+000	0	0	0	0	0	0	-4.0302	0	0	49.5074	16.5625
DATA	432	6	7	66	1	DarkCorner	DarkCorner	559	313.872	2.180985e+000	2.172100e+000	27	14.5	5.132813e+000	0	0	0	0	0	0	-6.28999	0	0	49.1849	15.0938
DATA	433	6	8	66	1	DarkCorner	DarkCorner	584.5	314	2.173955e+000	2.165098e+000	28	16	4.822490e+000	0	0	0	0	0	0	-5.8104	0	0	54.1152	16.2222
DATA	434	6	9	0	0	A_04_P040280	A_04_P040280	610.5	314	4.020873e+001	4.563092e+000	67	18.5	8.627675e+000	0	0	0	0	0	0	35.9578	1	1	65	19.3333
DATA	435	6	10	0	0	A_04_P088994	ENSOCUT00000012941	636	314	6.763893e+003	6.763927e+002	5814	16	5.993526e+000	0	0	0	0	0	0	6071.5	1	1	50.1463	16.7879
DATA	436	6	11	0	0	A_04_P000481	NM_001082013	661.197	314	4.769618e+003	4.769666e+002	4295	15	6.058358e+000	0	0	0	0	0	0	4298.18	1	1	49.1849	15.6296
DATA	437	6	12	0	0	A_04_P048092	A_04_P048092	686.467	313.973	2.051208e+001	2.958619e+000	50.5	20	5.453420e+000	0	0	0	0	0	0	18.561	1	1	48.8603	19.1613
DATA	438	6	13	0	0	A_04_P069258	ENSOCUT00000012637	712.085	314.098	2.131512e+000	2.126735e+000	34.5	18	5.238348e+000	0	0	0	0	0	0	1.17109	0	0	51.0895	16.8824
DATA	439	6	14	0	0	A_04_P052428	ENSOCUT00000000363	737.5	314.231	3.829793e+003	3.829851e+002	3487.5	17	5.607663e+000	0	0	0	0	0	0	3496.33	1	1	49.8279	16.7273
DATA	440	6	15	0	0	A_04_P076484	ENSOCUT00000000392	762	314.339	4.118147e+000	2.143896e+000	38	17	5.182388e+000	0	0	0	0	0	0	3.7763	1	0	42.9674	17
DATA	441	6	16	0	0	A_04_P091882	ENSOCUT00000012708	788	314.455	3.424466e+002	3.430861e+001	356	16.5	5.125487e+000	0	0	0	0	0	0	315.534	1	1	55.8519	16.0909
DATA	442	6	17	0	0	A_04_P015151	AY175598	813.418	314.427	1.035808e+001	2.327155e+000	42	16	4.492048e+000	0	0	0	0	0	0	9.58961	1	0	57.5363	16.3871
DATA	443	6	18	0	0	A_04_P069157	ENSOCUT00000017728	838.582	314.427	4.678874e+001	5.117945e+000	75	17	4.820855e+000	0	0	0	0	0	0	43.5247	1	1	65	16.8235
DATA	444	6	19	0	0	A_04_P061788	ENSOCUT00000001818	864.284	314.469	1.551950e+003	1.552087e+002	1440	16	6.103971e+000	0	0	0	0	0	0	1450.79	1	1	51.0895	17.1176
DATA	445	6	20	0	0	A_04_P036370	ENSOCUT00000016488	889.5	314.5	8.754302e+004	8.754303e+003	81059	18	5.326463e+000	0	0	0	0	0	0	82233.2	1	1	57.5363	17.0606
DATA	446	6	21	0	0	A_04_P013965	ENSOCUT00000007455	914.938	314.469	2.042918e+001	2.889851e+000	50	16	5.982186e+000	0	0	0	0	0	0	19.2835	1	1	50.4627	16.0857
DATA	447	6	22	0	0	A_04_P046068	ENSOCUT00000008715	940.418	314.427	6.853213e+000	2.146439e+000	40	17	5.598771e+000	0	0	0	0	0	0	6.50022	1	0	57.5363	17.2903
DATA	448	6	23	0	0	A_04_P026469	EB373378	965.667	314.5	2.112651e+002	2.122329e+001	234.5	16	5.250153e+000	0	0	0	0	0	0	201.338	1	1	57.5363	16.7436
DATA	449	6	24	0	0	A_04_P004494	NM_001082360	991.107	314.5	8.601811e+002	8.604171e+001	845	17	5.924255e+000	0	0	0	0	0	0	823.638	1	1	56.9804	17.925
DATA	450	6	25	0	0	A_04_P101388	ENSOCUT00000010314	1016.58	314.662	4.721401e+003	4.721444e+002	4491.5	19	5.131786e+000	0	0	0	0	0	0	4541.91	1	1	49.8279	18.0909
DATA	451	6	26	0	0	A_04_P096560	A_04_P096560	1041.89	314.5	8.477146e+000	2.169105e+000	41	18	4.226091e+000	0	0	0	0	0	0	8.1915	1	0	56.9804	17.7879
DATA	452	6	27	0	0	A_04_P033413	ENSOCUT00000009147	1067.43	314.771	3.452934e+001	3.984194e+000	65	18	3.843076e+000	0	0	0	0	0	0	33.5148	1	1	47.2035	17.3333
DATA	453	6	28	0	0	A_04_P017600	DN884264	1092.58	314.573	5.130425e+004	5.130426e+003	48564	17	4.193249e+000	0	0	0	0	0	0	50006	1	1	57.5363	17.8
DATA	454	6	29	0	0	A_04_P008243	DN888156	1118.09	314.614	2.097215e+001	2.878221e+000	53	17	5.236997e+000	0	0	0	0	0	0	20.526	1	1	65	17.3636
DATA	455	6	30	0	0	A_04_P066693	ENSOCUT00000000232	1143.5	314.648	8.690030e+001	8.909094e+000	117.5	19	4.745591e+000	0	0	0	0	0	0	85.3875	1	1	57.5363	18.2222
DATA	456	6	31	0	0	A_04_P101792	ENSOCUT00000007965	1168.91	314.614	2.151557e+001	2.907876e+000	54	16	5.210621e+000	0	0	0	0	0	0	21.2204	1	1	57.259	17.7667
DATA	457	6	32	0	0	A_04_P008602	ENSOCUT00000005774	1194.42	314.573	1.136867e+003	1.137034e+002	1135	22	8.464501e+000	0	0	0	0	1	0	1125.27	1	1	57.5363	22.1724
DATA	458	6	33	0	0	A_04_P067007	ENSOCUT00000017676	1220.33	314.6	6.617964e+003	6.617992e+002	6438	20	6.169470e+000	0	0	0	0	0	0	6572.8	1	1	50.7771	18.9355
DATA	459	6	34	0	0	A_04_P013120	D17403	1245	315	3.508388e+005	3.508388e+004	349650	20	1.326167e+001	0	0	0	0	1	0	349516	1	1	54.9904	24.7778
DATA	460	6	35	0	0	A_04_P037293	XM_002723336	1270.3	314.971	6.635908e+001	6.911178e+000	96.5	20.5	5.065697e+000	0	0	0	0	0	0	66.2982	1	1	46.1809	20.125
DATA	461	6	36	0	0	A_04_P026842	ENSOCUT00000010510	1295.94	315.026	4.974321e+003	4.974359e+002	4924	18	4.519713e+000	0	0	0	0	0	0	4982.96	1	1	48.5334	18.2353
DATA	462	6	37	0	0	A_04_P039282	A_04_P039282	1321.5	315	1.781885e+001	2.620488e+000	49	17.5	5.645815e+000	0	0	0	0	0	0	17.8922	1	1	65	17.9412
DATA	463	6	38	0	0	A_04_P098805	ENSOCUT00000010658	1347.06	315.291	2.384656e+003	2.384733e+002	2293	15.5	3.906209e+000	0	0	0	0	0	0	2399.57	1	1	49.8279	15.1176
DATA	464	6	39	0	0	A_04_P089519	ENSOCUT00000015960	1372.3	315.277	4.987667e+003	4.987704e+002	4799	16	4.825527e+000	0	0	0	0	0	0	5027.82	1	1	51.4001	15.7857
DATA	465	6	40	0	0	A_04_P076916	ENSOCUT00000010857	1397.5	315.352	7.551141e+000	2.054817e+000	39	15	4.443190e+000	0	0	0	0	0	0	7.62337	1	0	57.5363	15.75
DATA	466	6	41	0	0	A_04_P099663	ENSOCUT00000011170	1423.03	315.389	1.055431e+003	1.055603e+002	1100	16	4.404453e+000	0	0	0	0	0	0	1066.82	1	1	54.4085	15.9722
DATA	467	6	42	0	0	A_04_P040522	ENSOCUT00000010493	1448.38	315.464	1.254034e+002	1.268452e+001	157	16.5	4.296617e+000	0	0	0	0	0	0	126.87	1	1	51.7088	16.5667
DATA	468	6	43	0	0	A_04_P057280	ENSOCUT00000012295	1473.81	315.481	7.983172e+002	7.985447e+001	829	17.5	6.956688e+000	0	0	0	0	0	0	808.109	1	1	49.8279	17.8929
DATA	469	6	44	0	0	A_04_P003882	NM_001082638	1499	315.455	2.345258e+000	1.919881e+000	35	17	5.838589e+000	0	0	0	0	0	0	2.37457	1	0	65	17.1765
DATA	470	6	45	0	0	A_04_P076797	ENSOCUT00000008225	1524.63	315	2.424437e+003	2.424512e+002	2468	18	5.155251e+000	0	0	0	0	0	0	2454.35	1	1	48.5334	18.0625
DATA	471	6	46	0	0	A_04_P074992	NM_001171040	1549.99	315.38	1.561132e+002	1.572731e+001	191	15.5	3.749731e+000	0	0	0	0	0	0	157.977	1	1	49.5074	14.9375
DATA	472	6	47	0	0	A_04_P066862	A_04_P066862	1575.4	315.675	6.691418e+001	6.958129e+000	97	18	4.980114e+000	0	0	0	0	0	0	67.6618	1	1	51.0895	18.1923
DATA	473	6	48	0	0	A_04_P057626	ENSOCUT00000002996	1600.5	315.5	3.261514e+005	3.261514e+004	330490	18	5.461829e+000	0	0	0	0	0	0	329414	1	1	57.5363	17.6
DATA	474	6	49	0	0	A_04_P056200	NM_001082077	1626.11	315.5	1.707317e+002	1.718002e+001	198	18	6.069901e+000	0	0	0	0	0	0	172.178	1	1	56.9804	17.7429
DATA	475	6	50	0	0	A_04_P006601	ENSOCUT00000000681	1651.68	315.6	2.338839e+004	2.338840e+003	22402	17	5.754445e+000	0	0	0	0	0	0	23542.4	1	1	50.7771	16.6364
DATA	476	6	51	0	0	A_04_P007731	ENSOCUT00000020927	1676.67	315.5	1.251064e+001	2.292432e+000	45	17	5.989295e+000	0	0	0	0	0	0	12.5651	1	1	57.5363	18.6471
DATA	477	6	52	0	0	A_04_P025521	ENSOCUT00000016741	1702.42	315.573	9.460069e+000	2.145817e+000	41	20	1.190593e+001	0	0	0	0	1	0	9.47622	1	0	65	23.1143
DATA	478	6	53	0	0	A_04_P005101	ENSOCUT00000012748	1727.8	315.579	1.024244e+003	1.024426e+002	1002	18	5.228129e+000	0	0	0	0	0	0	1022.93	1	1	49.1849	18.6667
DATA	479	6	54	0	0	A_04_P082477	ENSOCUT00000006732	1753	315.545	6.850638e+000	2.055762e+000	38	18	6.913993e+000	0	0	0	0	0	0	6.81905	1	0	55.8519	18.5946
DATA	480	6	55	0	0	A_04_P093962	NM_001082183	1778.42	315.573	9.392023e+001	9.591410e+000	124	18	6.037686e+000	0	0	0	0	0	0	93.1382	1	1	57.5363	18.0294
DATA	481	6	56	0	0	A_04_P008430	DN887893	1803.7	316.042	9.845065e+001	1.003698e+001	124	19	6.177308e+000	0	0	0	0	0	0	97.2382	1	1	47.2035	18.3226
DATA	482	6	57	0	0	A_04_P003313	NM_001082118	1829.48	315.231	4.107187e+000	2.005079e+000	36	17	5.539602e+000	0	0	0	0	0	0	4.03762	1	0	46.1809	17.5172
DATA	483	6	58	0	0	A_04_P027556	EB373900	1854.55	315.779	5.685126e+000	2.052191e+000	37	16	6.717655e+000	0	0	0	0	0	0	5.56244	1	0	49.8279	17.2424
DATA	484	6	59	0	0	A_04_P062323	ENSOCUT00000016241	1880	316	2.345571e+000	1.996051e+000	32	16	4.744253e+000	0	0	0	0	0	0	2.28297	1	0	54.9904	15.7143
DATA	485	6	60	0	0	A_04_P007290	DN889133	1905.38	315.905	3.118369e+001	3.701089e+000	65	20	7.132106e+000	0	0	0	0	0	0	30.1806	1	1	48.5334	20.3125
DATA	486	6	61	0	0	A_04_P101582	XM_002710586	1930.85	315.903	2.590051e+003	2.590129e+002	2530	18	5.227040e+000	0	0	0	0	0	0	2491.66	1	1	46.8651	18.3171
DATA	487	6	62	0	0	A_04_P066044	A_04_P066044	1956.25	316	5.369471e+001	5.736276e+000	80	16	5.246674e+000	0	0	0	0	0	0	51.3268	1	1	49.1849	16.7
DATA	488	6	63	0	0	A_04_P099407	ENSOCUT00000016289	1981.5	316	3.563860e+001	4.102420e+000	65.5	18	6.411851e+000	0	0	0	0	0	0	33.8388	1	1	54.1152	18.3871
DATA	489	6	64	0	0	A_04_P000976	NM_001099954	2006.8	316.402	1.080412e+004	1.080414e+003	10026	15	5.817534e+000	0	0	0	0	0	0	10186.7	1	1	51.4001	16.2571
DATA	490	6	65	0	0	A_04_P077553	ENSOCUT00000015167	2032.43	316.048	1.849050e+004	1.849051e+003	16699	16	4.690511e+000	0	0	0	0	0	0	17301.4	1	1	50.4627	16.3824
DATA	491	6	66	0	0	A_04_P014328	AF029955	2057.58	316.427	2.311199e+001	3.107914e+000	50.5	15	5.820855e+000	0	0	0	0	0	0	21.4598	1	1	57.5363	16.2353
DATA	492	6	67	0	0	A_04_P091809	ENSOCUT00000004666	2082.91	316.28	5.631221e+002	5.635117e+001	544	18.5	6.067848e+000	0	0	0	0	0	0	518.595	1	1	48.8603	18.3214
DATA	493	6	68	0	0	A_04_P099244	ENSOCUT00000016549	2108.54	316.321	1.315319e+002	1.332185e+001	148.5	17	4.999597e+000	0	0	0	0	0	0	120.091	1	1	50.1463	16.1875
DATA	494	6	69	0	0	A_04_P018016	DN888386	2134	316.455	2.988812e+002	2.996406e+001	294	14.5	5.411289e+000	0	0	0	0	0	0	270.469	1	1	55.8519	15.5
DATA	495	6	70	0	0	A_04_P076621	XM_002717518	2159.42	316.427	5.042873e+001	5.482771e+000	76.5	15	4.897443e+000	0	0	0	0	0	0	45.215	1	1	65	14.5806
DATA	496	6	71	0	0	A_04_P093604	ENSOCUT00000014968	2184.82	316.632	3.794234e+003	3.794296e+002	3337	17	5.226072e+000	0	0	0	0	0	0	3369.73	1	1	49.5074	16.6129
DATA	497	6	72	0	0	A_04_P043735	ENSOCUT00000013047	2210.26	316.593	2.213427e+004	2.213428e+003	18769	17	5.259502e+000	0	0	0	0	0	0	19464	1	1	51.0895	15.9355
DATA	498	6	73	0	0	A_04_P055390	ENSOCUT00000004373	2236.16	316.244	7.902105e+000	2.353728e+000	35.5	15	3.503301e+000	0	0	0	0	0	0	6.87636	1	0	52.3208	15.1613
DATA	499	6	74	0	0	A_04_P074032	ENSOCUT00000010694	2261	316.5	1.076102e+003	1.076335e+002	951	17	6.257576e+000	0	0	0	0	0	0	926.902	1	1	54.7002	16.9375
DATA	500	6	75	0	0	A_04_P033740	A_04_P033740	2286.14	316.418	2.099801e+001	3.087839e+000	49	16	6.230567e+000	0	0	0	0	0	0	17.8941	1	1	50.1463	17.2941
DATA	501	6	76	0	0	A_04_P001606	NM_001082379	2311.58	316.573	8.526796e+004	8.526797e+003	70869	18	5.201241e+000	0	0	0	0	0	0	71864.8	1	1	57.5363	17.6429
DATA	502	6	77	0	0	A_04_P018689	EB384510	2337.11	316.5	3.520089e+001	4.213353e+000	59	15	4.788651e+000	0	0	0	0	0	0	29.3307	1	1	65	16.2581
DATA	503	6	78	66	1	DarkCorner	DarkCorner	2361.99	316.291	2.351646e+000	2.342066e+000	28.5	17	5.239461e+000	0	0	0	0	0	0	-3.83122	0	0	49.5074	16.7838
DATA	504	6	79	66	1	DarkCorner	DarkCorner	2387.32	316.064	2.379773e+000	2.370078e+000	26	16	4.845439e+000	0	0	0	0	0	0	-4.75744	0	0	45.1352	16.6042
DATA	505	6	80	66	1	DarkCorner	DarkCorner	2412.61	316.284	2.408484e+000	2.398672e+000	28	16	5.028126e+000	0	0	0	0	0	0	-2.60203	0	0	52.3208	15.5
DATA	506	6	81	66	1	DarkCorner	DarkCorner	2438.75	316.25	2.439258e+000	2.429321e+000	26	18	6.597428e+000	0	0	0	0	0	0	-4.3019	0	0	49.5074	16.9429
DATA	507	6	82	66	1	DarkCorner	DarkCorner	2464.09	316.614	2.469718e+000	2.459656e+000	27.5	17	6.341666e+000	0	0	0	0	0	0	-3.66594	0	0	57.259	16.0938
DATA	508	6	83	66	1	DarkCorner	DarkCorner	2489.8	316.535	2.501841e+000	2.491649e+000	26	14	5.049202e+000	0	0	0	0	0	0	-3.70899	0	0	47.5395	14.1389
DATA	509	6	84	66	1	DarkCorner	DarkCorner	2514.52	316.324	2.533672e+000	2.523350e+000	27	15	5.190317e+000	0	0	0	0	0	0	-4.38339	0	0	47.8731	15.7576
DATA	510	6	85	66	1	DarkCorner	DarkCorner	2540.69	316.925	2.567603e+000	2.557142e+000	27	15	5.238180e+000	0	0	0	0	0	0	-4.03732	0	0	45.835	15.3854
DATA	511	7	1	66	1	DarkCorner	DarkCorner	394.021	320.745	2.205515e+000	2.196530e+000	25	14	4.733053e+000	0	0	0	0	0	0	-6.70499	0	0	38.2652	14.7242
DATA	512	7	2	66	1	DarkCorner	DarkCorner	419.5	321	2.203855e+000	2.194876e+000	25	15.5	4.709492e+000	0	0	0	0	0	0	-6.66536	0	0	54.1152	16.4
DATA	513	7	3	66	1	DarkCorner	DarkCorner	445.426	320.941	2.201211e+000	2.192243e+000	26	15	3.480465e+000	0	0	0	0	0	0	-5.17604	0	0	46.5243	14.6364
DATA	514	7	4	66	1	DarkCorner	DarkCorner	470.5	321.352	2.197576e+000	2.188623e+000	26	16	3.840733e+000	0	0	0	0	0	0	-7.15401	0	0	57.5363	15.5862
DATA	515	7	5	66	1	DarkCorner	DarkCorner	496.131	321.5	2.193061e+000	2.184126e+000	27	17.5	4.908548e+000	0	0	0	0	0	0	-5.47343	0	0	51.7088	16.5769
DATA	516	7	6	66	1	DarkCorner	DarkCorner	521.784	321.324	2.187814e+000	2.178901e+000	29	15	4.290705e+000	0	0	0	0	0	0	-2.98459	0	0	48.8603	15.0909
DATA	517	7	7	66	1	DarkCorner	DarkCorner	546.516	321.734	2.181873e+000	2.172984e+000	27	16.5	6.254998e+000	0	0	0	0	0	0	-4.53276	0	0	44.7812	17.1875
DATA	518	7	8	66	1	DarkCorner	DarkCorner	572	321.455	2.175291e+000	2.166429e+000	28	16	4.570871e+000	0	0	0	0	0	0	-4.86406	0	0	65	15.8214
DATA	519	7	9	0	0	A_04_P013029	NM_001171270	597.418	321.427	2.658384e+005	2.658384e+004	235747	18.5	7.570036e+000	0	0	0	0	0	0	237535	1	1	57.5363	19.7188
DATA	520	7	10	0	0	A_04_P044984	A_04_P044984	622.79	321.484	2.160247e+000	2.160553e+000	33.5	16	6.099882e+000	0	0	0	0	0	0	1.7771	0	0	42.9674	16.0588
DATA	521	7	11	0	0	A_04_P020071	EB379986	648.418	321.427	2.496577e+002	2.505759e+001	256.5	15	3.049655e+000	0	0	0	0	0	0	224.748	1	1	57.5363	15.1304
DATA	522	7	12	0	0	A_04_P050644	ENSOCUT00000012339	673.582	321.427	5.021074e+001	5.455971e+000	77.5	19	5.158144e+000	0	0	0	0	0	0	45.3825	1	1	57.5363	18.8387
DATA	523	7	13	0	0	A_04_P042347	A_04_P042347	699.107	321.5	2.134203e+000	2.125508e+000	31	18	5.018433e+000	0	0	0	0	0	0	-1.20258	0	0	56.9804	17.7143
DATA	524	7	14	0	0	A_04_P099047	XM_002717077	724.946	321.392	3.064394e+003	3.064467e+002	2854	15.5	4.668882e+000	0	0	0	0	0	0	2793.95	1	1	49.1849	15.9615
DATA	525	7	15	0	0	A_04_P027043	EB372740	749.667	321.5	9.821674e+000	2.324439e+000	42	17.5	5.170814e+000	0	0	0	0	0	0	8.99453	1	0	57.5363	17.9583
DATA	526	7	16	0	0	A_04_P070838	A_04_P070838	774.988	321.807	7.113990e+001	7.416607e+000	97	15	5.812124e+000	0	0	0	0	0	0	65.453	1	1	51.4001	15.6757
DATA	527	7	17	0	0	A_04_P071410	ENSOCUT00000007212	800.877	321.397	5.585680e+002	5.589578e+001	542	16	3.354983e+000	0	0	0	0	0	0	516.368	1	1	48.5334	15.4516
DATA	528	7	18	0	0	A_04_P038562	ENSOCUT00000006662	826.434	321.605	7.903451e+002	7.906179e+001	757	14	3.614421e+000	0	0	0	0	0	0	734.183	1	1	49.5074	14.7241
DATA	529	7	19	0	0	A_04_P002076	NM_001101717	851.617	321.63	8.314025e+002	8.316594e+001	770	16	5.453247e+000	0	0	0	0	0	0	776.035	1	1	50.7771	17.0625
DATA	530	7	20	0	0	A_04_P082797	ENSOCUT00000011430	876.934	321.658	5.727093e+002	5.730786e+001	565	17	4.468752e+000	0	0	0	0	0	0	537.164	1	1	49.1849	16.8286
DATA	531	7	21	0	0	A_04_P020081	EB379981	902.418	321.573	3.496864e+001	4.051953e+000	66	18	5.148820e+000	0	0	0	0	0	0	32.9581	1	1	57.5363	17.2
DATA	532	7	22	0	0	A_04_P031460	A_04_P031460	927.5	321.648	2.045575e+000	2.037258e+000	33.5	16	6.085806e+000	0	0	0	0	0	0	0.0773961	0	0	65	16.037
DATA	533	7	23	0	0	A_04_P032876	ENSOCUT00000001571	953.158	322.053	1.048885e+004	1.048887e+003	9779.5	16	5.257473e+000	0	0	0	0	0	0	9981.97	1	1	48.2044	17.2051
DATA	534	7	24	0	0	A_04_P037047	A_04_P037047	978.507	322.179	3.914624e+001	4.404016e+000	69	17.5	5.963944e+000	0	0	0	0	0	0	37.4317	1	1	46.5243	18.3529
DATA	535	7	25	0	0	A_04_P033093	XR_085150	1003.89	321.699	3.032351e+004	3.032351e+003	27983	17.5	5.338539e+000	0	0	0	0	0	0	29129.1	1	1	47.5395	18.75
DATA	536	7	26	0	0	A_04_P085142	ENSOCUT00000010262	1029.09	321.773	9.460346e+000	2.211854e+000	42	19	4.924156e+000	0	0	0	0	0	0	9.12908	1	0	45.835	18.7742
DATA	537	7	27	0	0	A_04_P040353	ENSOCUT00000001081	1054.73	322.178	1.998398e+000	1.990257e+000	31	16	2.945575e+000	0	0	0	0	0	0	-1.47521	0	0	48.2044	16.0313
DATA	538	7	28	0	0	A_04_P098947	ENSOCUT00000007659	1080	322	1.989856e+000	1.981749e+000	31.5	16	4.445067e+000	0	0	0	0	0	0	-0.596804	0	0	54.9904	15.5172
DATA	539	7	29	0	0	A_04_P055689	A_04_P055689	1105.41	321.908	2.934492e+003	2.934558e+002	2805.5	16	4.327216e+000	0	0	0	0	0	0	2868.8	1	1	49.1849	16.2813
DATA	540	7	30	0	0	A_04_P005456	DN890902	1130.82	322.192	7.611879e+000	2.107753e+000	39	18	4.925248e+000	0	0	0	0	0	0	7.47174	1	0	47.8731	17.5161
DATA	541	7	31	0	0	A_04_P017734	DN886565	1156.08	322.227	1.331953e+001	2.368092e+000	46	18	4.832790e+000	0	0	0	0	0	0	13.1244	1	1	48.5334	17.7568
DATA	542	7	32	0	0	A_04_P008316	DN888049	1181.5	322.352	4.512352e+005	4.512352e+004	446195	19	8.698788e+000	0	0	0	0	0	0	446262	1	1	57.5363	21.0857
DATA	543	7	33	0	0	A_04_P022293	EB377796	1207.04	322.122	1.359977e+004	1.359978e+003	12989	20	5.782035e+000	0	0	0	0	0	0	13496.2	1	1	46.8651	19.2571
DATA	544	7	34	0	0	A_04_P050322	ENSOCUT00000011011	1232.42	322.427	4.631345e+003	4.631386e+002	4700	20	6.399119e+000	0	0	0	0	0	0	4611.09	1	1	57.5363	19.2222
DATA	545	7	35	0	0	A_04_P065562	ENSOCUT00000017936	1257.58	322.427	1.646982e+003	1.647095e+002	1622.5	17	7.522562e+000	0	0	0	0	0	0	1644.65	1	1	57.5363	19.0435
DATA	546	7	36	0	0	A_04_P097122	ENSOCUT00000008283	1283.06	322.471	6.688410e+002	6.691185e+001	699	21	5.446712e+000	0	0	0	0	0	0	669.746	1	1	47.8731	20
DATA	547	7	37	0	0	A_04_P005596	DN890778	1308.68	322.233	1.418269e+004	1.418270e+003	13640.5	18	5.801478e+000	0	0	0	0	0	0	14237.2	1	1	52.6241	18.6667
DATA	548	7	38	0	0	A_04_P034207	ENSOCUT00000006125	1333.89	322.5	3.372391e+000	1.947050e+000	36	18	5.006382e+000	0	0	0	0	0	0	3.39296	1	0	56.9804	17.7714
DATA	549	7	39	0	0	A_04_P031362	AY171637	1359.5	322.5	1.921690e+000	1.922863e+000	33.5	17	4.346921e+000	0	0	0	0	0	0	1.8734	0	0	65	16.2059
DATA	550	7	40	0	0	A_04_P088502	ENSOCUT00000010786	1385.01	322.815	2.773713e+003	2.773778e+002	2597.5	15.5	4.430982e+000	0	0	0	0	0	0	2800.88	1	1	50.1463	15.6786
DATA	551	7	41	0	0	A_04_P033276	DN889430	1410.33	322.5	1.915903e+000	1.909647e+000	33	15	4.800024e+000	0	0	0	0	0	0	0.777573	0	0	57.5363	15.8333
DATA	552	7	42	0	0	A_04_P049257	ENSOCUT00000002197	1435.69	322.532	2.447320e+002	2.454731e+001	280.5	17	4.498768e+000	0	0	0	0	0	0	247.714	1	1	49.8279	17.1034
DATA	553	7	43	0	0	A_04_P094117	ENSOCUT00000010101	1460.77	322.533	6.213116e+001	6.498517e+000	95	13	4.898510e+000	0	0	0	0	0	0	62.934	1	1	49.1849	14.7333
DATA	554	7	44	0	0	A_04_P052228	ENSOCUT00000001495	1486.12	322.565	1.325615e+001	2.319948e+000	43	16	4.806126e+000	0	0	0	0	0	0	13.433	1	1	47.2035	15.9333
DATA	555	7	45	0	0	A_04_P097293	ENSOCUT00000009195	1511.55	322.47	1.793814e+002	1.803888e+001	210	16.5	5.706533e+000	0	0	0	0	0	0	181.787	1	1	51.4001	17.125
DATA	556	7	46	66	-1	(-)3xSLv1	NegativeControl	1537.42	322.573	1.912060e+000	1.904270e+000	27.5	15.5	3.895459e+000	0	0	0	0	0	0	-3.93128	0	0	57.5363	15.2857
DATA	557	7	47	0	0	A_04_P004003	ENSOCUT00000008066	1562.84	322.882	4.902152e+002	4.905854e+001	526	16	4.559470e+000	0	0	0	0	0	0	496.381	1	1	46.5243	15.6176
DATA	558	7	48	0	0	A_04_P004724	NM_001082712	1587.91	322.614	1.983354e+002	1.992503e+001	235	18	5.969796e+000	0	0	0	0	0	0	200.632	1	1	57.259	20.0385
DATA	559	7	49	0	0	A_04_P013450	ENSOCUT00000003533	1613.42	322.573	6.768809e+002	6.771502e+001	715.5	20	9.241459e+000	0	0	0	0	1	0	683.813	1	1	57.5363	21.5926
DATA	560	7	50	0	0	A_04_P024298	ENSOCUT00000024597	1638.76	322.813	2.578624e+003	2.578695e+002	2618	16	5.726148e+000	0	0	0	0	0	0	2600.76	1	1	48.8603	16.6176
DATA	561	7	51	0	0	A_04_P030477	A_04_P030477	1664.09	322.935	6.591772e+001	6.864798e+000	96	17	5.882372e+000	0	0	0	0	0	0	66.3495	1	1	65	17.5333
DATA	562	7	52	0	0	A_04_P050374	ENSOCUT00000015082	1689.46	323.027	3.668060e+001	4.140807e+000	69	17.5	5.411681e+000	0	0	0	0	0	0	36.8326	1	1	48.5334	17.4375
DATA	563	7	53	0	0	A_04_P002016	NM_001082323	1715.08	322.89	1.459609e+003	1.459737e+002	1480	17	5.238745e+000	0	0	0	0	0	0	1461.52	1	1	46.8651	17
DATA	564	7	54	0	0	A_04_P021916	EB373562	1740.5	323	3.784466e+001	4.249489e+000	68.5	17	5.506277e+000	0	0	0	0	0	0	37.7752	1	1	54.1152	16.3704
DATA	565	7	55	0	0	A_04_P036675	A_04_P036675	1765.17	323.256	1.947369e+000	1.939435e+000	29	17	7.141781e+000	0	0	0	0	0	0	-2.65947	0	0	50.7771	17.3714
DATA	566	7	56	0	0	A_04_P060934	NM_001171293	1790.85	323.238	8.970568e+001	9.179451e+000	117	17	5.684496e+000	0	0	0	0	0	0	88.8862	1	1	51.7088	16.5278
DATA	567	7	57	0	0	A_04_P061862	ENSOCUT00000012636	1816.5	323.352	1.963523e+000	1.955524e+000	30	16.5	4.873102e+000	0	0	0	0	0	0	-1.30584	0	0	57.5363	16.3333
DATA	568	7	58	0	0	A_04_P088587	A_04_P088587	1841.63	323.404	9.262263e+000	2.171952e+000	39	17.5	5.635601e+000	0	0	0	0	0	0	9.09614	1	0	65	17
DATA	569	7	59	0	0	A_04_P087176	ENSOCUT00000008875	1867.44	323.575	1.272426e+001	2.349064e+000	43	14	4.379288e+000	0	0	0	0	0	0	12.4325	1	1	50.1463	14.1667
DATA	570	7	60	0	0	A_04_P026688	EB373112	1892.58	323.427	2.665816e+000	2.003092e+000	33	17.5	4.900392e+000	0	0	0	0	0	0	2.59068	1	0	57.5363	18.4231
DATA	571	7	61	0	0	A_04_P020601	EB379504	1918	323.455	2.004985e+000	1.996817e+000	28	17	6.340645e+000	0	0	0	0	0	0	-3.46263	0	0	55.8519	18.4872
DATA	572	7	62	0	0	A_04_P003122	NM_001082408	1943.75	323.639	4.805183e+003	4.805225e+002	4541	18	5.152792e+000	0	0	0	0	0	0	4613.93	1	1	51.0895	17.4857
DATA	573	7	63	0	0	A_04_P041289	A_04_P041289	1968.99	323.617	1.542469e+002	1.555671e+001	182	15	4.777411e+000	0	0	0	0	0	0	147.147	1	1	51.0895	15.9032
DATA	574	7	64	0	0	A_04_P059028	ENSOCUT00000008956	1994.33	323.5	1.506289e+002	1.519993e+001	175	15	7.040708e+000	0	0	0	0	0	0	142.704	1	1	57.5363	17.9063
DATA	575	7	65	0	0	A_04_P073871	A_04_P073871	2019.5	323.5	2.059589e+000	2.057069e+000	33	16	4.734994e+000	0	0	0	0	0	0	1.46064	0	0	57.5363	16.1429
DATA	576	7	66	0	0	A_04_P043259	A_04_P043259	2045.11	323.5	4.609146e+001	5.051430e+000	74	15	4.106503e+000	0	0	0	0	0	0	43.0202	1	1	56.9804	15.4324
DATA	577	7	67	0	0	A_04_P077732	ENSOCUT00000001128	2070.36	323.582	3.588565e+003	3.588625e+002	3255.5	18	5.175060e+000	0	0	0	0	0	0	3322.98	1	1	53.2255	16.8438
DATA	578	7	68	0	0	A_04_P022520	EB377560	2095.65	323.729	1.171988e+002	1.190669e+001	137	16.5	5.350543e+000	0	0	0	0	0	0	107.63	1	1	51.7088	16.0357
DATA	579	7	69	0	0	A_04_P044513	ENSOCUT00000013374	2121.3	323.57	2.501280e+003	2.501370e+002	2265	15	5.127953e+000	0	0	0	0	0	0	2276.93	1	1	52.0157	16.3529
DATA	580	7	70	0	0	A_04_P075022	ENSOCUT00000013859	2146.86	323.873	4.965766e+003	4.965812e+002	4438	15	5.366046e+000	0	0	0	0	0	0	4479.75	1	1	50.1463	15.4474
DATA	581	7	71	0	0	A_04_P065542	ENSOCUT00000016410	2172.26	323.731	1.172076e+003	1.172275e+002	1051	15	5.909070e+000	0	0	0	0	0	0	1047.48	1	1	50.1463	15.8529
DATA	582	7	72	0	0	A_04_P066357	ENSOCUT00000009701	2197.42	323.573	5.180364e+001	5.620253e+000	77.5	19	5.096878e+000	0	0	0	0	0	0	45.8531	1	1	57.5363	17.5667
DATA	583	7	73	0	0	A_04_P040093	ENSOCUT00000009282	2222.58	323.573	5.702453e+001	6.112618e+000	83	15.5	4.603168e+000	0	0	0	0	0	0	49.9768	1	1	57.5363	15.6786
DATA	584	7	74	0	0	A_04_P100787	ENSOCUT00000014051	2248.42	323.573	4.822547e+002	4.827676e+001	451	16.5	4.902623e+000	0	0	0	0	0	0	418.245	1	1	57.5363	15.9643
DATA	585	7	75	0	0	A_04_P077227	ENSOCUT00000029590	2273.5	323.648	1.097643e+001	2.501636e+000	40	16	5.439669e+000	0	0	0	0	0	0	9.42052	1	0	57.5363	16.44
DATA	586	7	76	0	0	A_04_P036326	ENSOCUT00000011050	2299	324	3.124977e+001	3.863896e+000	56	15	5.336148e+000	0	0	0	0	0	0	26.5307	1	1	54.9904	16.5676
DATA	587	7	77	0	0	A_04_P068928	ENSOCUT00000014087	2324.2	324	8.345046e+003	8.345078e+002	6923	16.5	6.342938e+000	0	0	0	0	0	0	7006.81	1	1	49.1849	17.6563
DATA	588	7	78	0	0	A_04_P063003	ENSOCUT00000009564	2349.47	324.12	4.412441e+002	4.418557e+001	407	17.5	5.328734e+000	0	0	0	0	0	0	366.307	1	1	48.8603	16.5333
DATA	589	7	79	66	1	DarkCorner	DarkCorner	2374.33	323.885	2.360496e+000	2.350879e+000	25	15	4.420218e+000	0	0	0	0	0	0	-5.61752	0	0	44.0646	15.7857
DATA	590	7	80	66	1	DarkCorner	DarkCorner	2400.62	323.773	2.389896e+000	2.380160e+000	27	15	4.928313e+000	0	0	0	0	0	0	-3.83369	0	0	45.835	15.5918
DATA	591	7	81	66	1	DarkCorner	DarkCorner	2426.05	323.695	2.419229e+000	2.409373e+000	27	15	5.573033e+000	0	0	0	0	0	0	-5.03376	0	0	49.5074	15.4186
DATA	592	7	82	66	1	DarkCorner	DarkCorner	2451.5	324.352	2.448978e+000	2.439001e+000	24	17	6.617938e+000	0	0	0	0	0	0	-6.92366	0	0	65	16.8333
DATA	593	7	83	66	1	DarkCorner	DarkCorner	2476.68	323.709	2.480181e+000	2.470077e+000	27	15	6.477547e+000	0	0	0	0	0	0	-3.56727	0	0	49.5074	15.8
DATA	594	7	84	66	1	DarkCorner	DarkCorner	2501.77	323.957	2.511485e+000	2.501254e+000	27.5	14	5.126910e+000	0	0	0	0	0	0	-3.26395	0	0	46.8651	14.3421
DATA	595	7	85	66	1	DarkCorner	DarkCorner	2527.72	323.975	2.544914e+000	2.534546e+000	27	14	4.930383e+000	0	0	0	0	0	0	-4.34539	0	0	49.1849	14.9388
DATA	596	8	1	66	1	DarkCorner	DarkCorner	407.429	327.869	2.202665e+000	2.193691e+000	24	16	4.298274e+000	0	0	0	0	0	0	-7.07823	0	0	50.7771	15.8864
DATA	597	8	2	66	1	DarkCorner	DarkCorner	432.418	328.427	2.200426e+000	2.191461e+000	25	16.5	4.029204e+000	0	0	0	0	0	0	-7.98015	0	0	57.5363	16.2
DATA	598	8	3	66	1	DarkCorner	DarkCorner	457.58	328.522	2.197354e+000	2.188402e+000	25.5	16	3.177817e+000	0	0	0	0	0	0	-6.29868	0	0	47.2035	14.7931
DATA	599	8	4	66	1	DarkCorner	DarkCorner	483.158	328.053	2.193484e+000	2.184548e+000	26	16	4.576966e+000	0	0	0	0	0	0	-6.61402	0	0	48.2044	16.6957
DATA	600	8	5	66	1	DarkCorner	DarkCorner	508.301	328.438	2.188597e+000	2.179681e+000	28	15	4.125036e+000	0	0	0	0	0	0	-5.26244	0	0	48.5334	15.62
DATA	601	8	6	66	1	DarkCorner	DarkCorner	533.893	328.5	2.182944e+000	2.174051e+000	26	14	4.850027e+000	0	0	0	0	0	0	-6.58945	0	0	56.9804	14.8684
DATA	602	8	7	66	1	DarkCorner	DarkCorner	559.742	328.565	2.176508e+000	2.167641e+000	27	14.5	6.271977e+000	0	0	0	0	0	0	-5.14525	0	0	43.3362	16.2188
DATA	603	8	8	0	0	A_04_P002918	NM_001082026	584.582	328.573	1.416737e+003	1.416902e+002	1279.5	17	3.260527e+000	0	0	0	0	0	0	1264.92	1	1	57.5363	17.3
DATA	604	8	9	0	0	A_04_P071127	ENSOCUT00000011336	610.333	328.5	1.384792e+002	1.401433e+001	155	18	9.266704e+000	0	0	0	0	0	0	124.074	1	1	57.5363	19.5556
DATA	605	8	10	0	0	A_04_P049112	A_04_P049112	635.811	328.608	2.299027e+003	2.299127e+002	2064	17	6.338036e+000	0	0	0	0	0	0	2067.6	1	1	49.1849	17.2105
DATA	606	8	11	0	0	A_04_P051645	ENSOCUT00000012580	661.342	328.816	7.709343e+003	7.709373e+002	6785	17	4.248597e+000	0	0	0	0	0	0	6961.02	1	1	49.5074	17.4667
DATA	607	8	12	0	0	A_04_P017540	ENSOCUT00000028773	686.418	328.573	1.079572e+005	1.079572e+004	95969	20	6.098332e+000	0	0	0	0	0	0	97873.9	1	1	57.5363	19.2414
DATA	608	8	13	0	0	A_04_P010667	ENSOCUT00000021827	712.077	328.628	1.756556e+003	1.756684e+002	1610.5	16	4.518397e+000	0	0	0	0	0	0	1599.45	1	1	49.8279	16.973
DATA	609	8	14	0	0	A_04_P040249	ENSOCUT00000014232	737.551	328.91	3.693956e+003	3.694016e+002	3288	18	4.856844e+000	0	0	0	0	0	0	3378.75	1	1	50.1463	18.0435
DATA	610	8	15	0	0	A_04_P063652	ENSOCUT00000001806	762.712	329.167	1.136027e+002	1.155268e+001	133	17	6.402809e+000	0	0	0	0	0	0	104.385	1	1	45.835	17.3125
DATA	611	8	16	0	0	A_04_P074044	NM_001171332	788.278	329.056	1.594941e+002	1.608574e+001	179	16	6.131007e+000	0	0	0	0	0	0	147.242	1	1	47.5395	16.4516
DATA	612	8	17	0	0	A_04_P092878	A_04_P092878	813.592	329.092	8.624991e+001	8.872246e+000	115	15	5.200464e+000	0	0	0	0	0	0	80.0028	1	1	49.1849	16.3
DATA	613	8	18	0	0	A_04_P064009	ENSOCUT00000002660	839.069	329.194	4.625934e+002	4.630563e+001	460	16	4.562499e+000	0	0	0	0	0	0	431.168	1	1	46.8651	15.8235
DATA	614	8	19	0	1	RC2	RC2	864.093	329.065	2.068549e+000	2.060122e+000	28	17	5.038112e+000	0	0	0	0	0	0	-5.23818	0	0	65	16.8485
DATA	615	8	20	0	0	A_04_P017208	ENSOCUT00000010258	889.592	329.092	5.108623e+003	5.108665e+002	4724.5	18	5.515562e+000	0	0	0	0	0	0	4807.65	1	1	49.1849	18.4167
DATA	616	8	21	0	0	A_04_P084582	ENSOCUT00000002908	915.293	329.183	2.520686e+004	2.520687e+003	22411	15	4.660830e+000	0	0	0	0	0	0	23838.6	1	1	50.7771	16.84
DATA	617	8	22	0	0	A_04_P093248	NM_001082209	940.622	329.341	1.040192e+003	1.040390e+002	1012.5	18	4.022023e+000	0	0	0	0	0	0	988.484	1	1	51.0895	17.48
DATA	618	8	23	0	0	A_04_P099295	ENSOCUT00000009841	965.864	329.593	6.187601e+003	6.187634e+002	5883	19	5.317854e+000	0	0	0	0	0	0	5908.12	1	1	50.7771	19.7097
DATA	619	8	24	0	0	A_04_P025516	EB374358	991.088	329.386	9.781221e+001	9.985856e+000	129	18.5	5.625339e+000	0	0	0	0	0	0	93.8289	1	1	57.259	19.1111
DATA	620	8	25	0	0	A_04_P098582	ENSOCUT00000010022	1016.5	329.352	5.403486e+001	5.762425e+000	85	19	4.387147e+000	0	0	0	0	0	0	52.074	1	1	57.5363	19.4
DATA	621	8	26	0	0	A_04_P060803	ENSOCUT00000011819	1041.89	329.5	1.502075e+002	1.515238e+001	176	17	4.442819e+000	0	0	0	0	0	0	145.414	1	1	65	17.3636
DATA	622	8	27	0	0	A_04_P041262	A_04_P041262	1067.42	329.427	1.992279e+000	1.984163e+000	30	16	2.549510e+000	0	0	0	0	0	0	-1.81902	0	0	57.5363	16
DATA	623	8	28	0	0	A_04_P012815	NM_001195718	1092.56	329.675	7.281340e+002	7.284020e+001	732	17	5.037332e+000	0	0	0	0	0	0	711.018	1	1	49.8279	17.7333
DATA	624	8	29	0	0	A_04_P037695	A_04_P037695	1118.11	329.5	4.444323e+001	4.860425e+000	76	17	4.261810e+000	0	0	0	0	0	0	43.577	1	1	56.9804	17.1143
DATA	625	8	30	0	0	A_04_P030024	DN881532	1143.14	329.675	1.875116e+001	2.712509e+000	49	17	6.158278e+000	0	0	0	0	0	0	18.4575	1	1	51.0895	17.9756
DATA	626	8	31	0	0	A_04_P017277	A_04_P017277	1168.67	329.5	5.648273e+001	5.976281e+000	88	18.5	5.559199e+000	0	0	0	0	0	0	55.8071	1	1	57.5363	18.4737
DATA	627	8	32	0	0	A_04_P021784	EB378290	1194.33	329.5	1.245169e+001	2.310004e+000	45	16	8.915558e+000	0	0	0	0	0	0	12.347	1	1	57.5363	20.4444
DATA	628	8	33	0	0	A_04_P053644	ENSOCUT00000007359	1219.58	329.573	2.646136e+002	2.653232e+001	299.5	18.5	5.782835e+000	0	0	0	0	0	0	263.264	1	1	57.5363	19.2059
DATA	629	8	34	0	0	A_04_P100363	ENSOCUT00000016102	1245.11	329.5	1.679483e+001	2.560822e+000	49	20	1.407037e+001	0	0	1	0	1	0	16.7614	1	1	56.9804	23.2414
DATA	630	8	35	0	0	A_04_P024240	A_04_P024240	1270.56	329.734	1.437490e+003	1.437619e+002	1406	18	4.978077e+000	0	0	0	0	0	0	1438.81	1	1	50.7771	18.8438
DATA	631	8	36	0	0	A_04_P048377	ENSOCUT00000003957	1295.88	329.7	1.643568e+003	1.643681e+002	1586.5	20	5.479581e+000	0	0	0	0	0	0	1649.38	1	1	50.1463	19.3226
DATA	632	8	37	0	0	A_04_P070814	ENSOCUT00000017016	1321.44	329.733	6.379934e+003	6.379963e+002	6326.5	20.5	5.487289e+000	0	0	0	0	0	0	6417.77	1	1	49.1849	19.6
DATA	633	8	38	0	0	A_04_P047024	A_04_P047024	1346.7	330.087	1.018325e+001	2.167929e+000	43	15	4.275604e+000	0	0	0	0	0	0	10.2654	1	1	45.835	15.069
DATA	634	8	39	0	0	A_04_P002182	NM_001082213	1372.32	329.598	5.663182e+002	5.666404e+001	593	15	5.218211e+000	0	0	0	0	0	0	571.894	1	1	51.0895	15.7838
DATA	635	8	40	0	0	A_04_P009465	A_04_P009465	1397.5	329.648	3.556921e+000	1.940510e+000	35	13.5	3.305682e+000	0	0	0	0	0	0	3.59736	1	0	57.5363	14.1667
DATA	636	8	41	0	0	A_04_P090617	ENSOCUT00000008263	1422.63	329.596	4.634122e+000	1.960902e+000	35	15.5	4.645601e+000	0	0	0	0	0	0	4.6924	1	0	57.8122	16.9333
DATA	637	8	42	0	0	A_04_P067658	A_04_P067658	1448.49	329.887	3.104813e+000	1.928697e+000	35.5	15	5.150207e+000	0	0	0	0	0	0	3.14686	1	0	49.8279	15.8966
DATA	638	8	43	0	0	A_04_P084373	ENSOCUT00000010617	1473.56	329.973	1.442548e+002	1.455039e+001	177	13	4.251919e+000	0	0	0	0	0	0	146.294	1	1	48.5334	13.6897
DATA	639	8	44	0	0	A_04_P051972	ENSOCUT00000025290	1498.86	330.13	1.997389e+001	2.758049e+000	53	17	5.906147e+000	0	0	0	0	0	0	20.2617	1	1	48.2044	16.5152
DATA	640	8	45	0	0	A_04_P088447	ENSOCUT00000007792	1524.41	329.908	1.610559e+002	1.621753e+001	197	16.5	4.858896e+000	0	0	0	0	0	0	163.359	1	1	49.1849	16.9375
DATA	641	8	46	0	0	A_04_P060237	ENSOCUT00000006608	1549.56	330.208	3.793619e+001	4.244095e+000	69	15	3.045711e+000	0	0	0	0	0	0	38.4641	1	1	49.1849	14.2593
DATA	642	8	47	0	0	A_04_P062312	ENSOCUT00000005156	1575.25	330.356	9.432693e+003	9.432712e+002	9508.5	17	6.563658e+000	0	0	0	0	0	0	9556.71	1	1	48.5334	17.7667
DATA	643	8	48	0	0	A_04_P022098	EB377966	1600.5	330.352	8.846296e+000	2.101660e+000	41	23	8.455178e+000	0	0	0	0	1	0	8.9526	1	0	57.5363	24.5185
DATA	644	8	49	0	0	A_04_P022195	EB377883	1626	330.455	2.196469e+003	2.196552e+002	2255	17.5	8.096134e+000	0	0	0	0	0	0	2219.59	1	1	55.8519	18.5313
DATA	645	8	50	0	0	A_04_P091426	ENSOCUT00000009951	1651.42	330.427	3.849760e+001	4.298754e+000	70	16	5.806853e+000	0	0	0	0	0	0	38.831	1	1	57.5363	16.7333
DATA	646	8	51	0	0	A_04_P096274	ENSOCUT00000004301	1676.68	330.4	1.195564e+003	1.195717e+002	1190	18	5.655524e+000	0	0	0	0	0	0	1203.27	1	1	50.7771	18.5806
DATA	647	8	52	0	0	A_04_P080417	ENSOCUT00000001821	1702.03	330.253	1.705821e+003	1.705930e+002	1645	17	5.654192e+000	0	0	0	0	0	0	1712.37	1	1	49.1849	17.6452
DATA	648	8	53	0	0	A_04_P039777	ENSOCUT00000017876	1727.8	330.182	2.111050e+004	2.111051e+003	20780	17.5	4.908130e+000	0	0	0	0	0	0	21127.9	1	1	52.9257	17.75
DATA	649	8	54	0	0	A_04_P051148	ENSOCUT00000009056	1752.86	330.442	3.427782e+002	3.433234e+001	372	18	7.017796e+000	0	0	0	0	0	0	341.949	1	1	54.9904	16.871
DATA	650	8	55	0	0	A_04_P015376	AY171692	1778.25	330.268	8.553261e+000	2.121301e+000	41	17	5.434097e+000	0	0	0	0	0	0	8.50083	1	0	47.2035	17
DATA	651	8	56	0	0	A_04_P049937	ENSOCUT00000003317	1803.61	330.364	3.188665e+000	1.975021e+000	33.5	17	5.511522e+000	0	0	0	0	0	0	3.15629	1	0	49.8279	17.1081
DATA	652	8	57	0	0	A_04_P010416	DN884882	1829.56	330.266	1.943960e+003	1.944058e+002	1848.5	18	6.671719e+000	0	0	0	0	0	0	1915.45	1	1	50.7771	17.3871
DATA	653	8	58	0	0	A_04_P008165	DN888254	1854.5	330.5	3.906685e+001	4.374063e+000	70	16	5.447561e+000	0	0	0	0	0	0	38.3128	1	1	57.5363	16.25
DATA	654	8	59	0	0	A_04_P086968	ENSOCUT00000008559	1880.38	330.63	4.133078e+002	4.137807e+001	426	16	7.286753e+000	0	0	0	0	0	0	403.191	1	1	50.7771	17
DATA	655	8	60	0	0	A_04_P040390	ENSOCUT00000015533	1905.42	330.573	6.855549e+004	6.855549e+003	65440.5	18	2.872281e+000	0	0	0	0	0	0	66509.3	1	1	57.5363	17.8
DATA	656	8	61	0	0	A_04_P066852	ENSOCUT00000016479	1930.84	330.378	2.005049e+002	2.015006e+001	229	17	4.717038e+000	0	0	0	0	0	0	193.357	1	1	51.0895	17.1471
DATA	657	8	62	0	0	A_04_P080898	A_04_P080898	1956.42	330.573	5.848961e+000	2.096623e+000	37	15	5.205043e+000	0	0	0	0	0	0	5.60475	1	0	65	16.3226
DATA	658	8	63	0	0	A_04_P078812	A_04_P078812	1981.5	330.648	2.659879e+001	3.344040e+000	56	19	6.764396e+000	0	0	0	0	0	0	25.3204	1	1	57.5363	18.7188
DATA	659	8	64	0	0	A_04_P096743	ENSOCUT00000013750	2006.77	330.861	1.590145e+003	1.590276e+002	1475.5	17	5.755695e+000	0	0	0	0	0	0	1503.17	1	1	50.1463	18.0313
DATA	660	8	65	0	0	A_04_P102528	ENSOCUT00000007655	2032.44	330.505	1.507940e+004	1.507942e+003	13703.5	16.5	4.751858e+000	0	0	0	0	0	0	14147.1	1	1	53.5237	17.3611
DATA	661	8	66	0	0	A_04_P051242	A_04_P051242	2057.82	330.825	1.722662e+003	1.722787e+002	1631	15	4.621985e+000	0	0	0	0	0	0	1603.72	1	1	50.7771	15.9706
DATA	662	8	67	0	0	A_04_P071285	ENSOCUT00000013216	2083.04	331.053	1.474850e+002	1.489573e+001	170.5	17.5	6.102535e+000	0	0	0	0	0	0	136.203	1	1	46.8651	17.2813
DATA	663	8	68	0	0	A_04_P002331	NM_001082065	2108.38	331	9.263403e+001	9.499981e+000	113	16	5.799663e+000	0	0	0	0	0	0	84.8266	1	1	48.5334	16.0938
DATA	664	8	69	0	0	A_04_P013938	ENSOCUT00000009795	2134	331	2.134427e+000	2.125732e+000	30	17	5.395852e+000	0	0	0	0	0	0	-0.551013	0	0	65	17.4211
DATA	665	8	70	0	0	A_04_P001871	NM_001082736	2159.5	331	2.177056e+000	2.156384e+000	33	16	5.869871e+000	0	0	0	0	0	0	1.95782	1	0	54.1152	16.1538
DATA	666	8	71	0	0	A_04_P035167	ENSOCUT00000009236	2184.72	331.095	8.751716e+002	8.754395e+001	803	17	5.062370e+000	0	0	0	0	0	0	779.679	1	1	48.8603	17.4
DATA	667	8	72	0	0	A_04_P009436	A_04_P009436	2209.93	331.203	1.057274e+002	1.079651e+001	126	17	5.269346e+000	0	0	0	0	0	0	93.2815	1	1	47.5395	17.1379
DATA	668	8	73	0	0	A_04_P065862	ENSOCUT00000002305	2235.44	331.266	1.044158e+002	1.067269e+001	121	16	5.022136e+000	0	0	0	0	0	0	91.1951	1	1	50.7771	16.1143
DATA	669	8	74	0	0	A_04_P017234	EL341961	2260.91	331.386	1.229971e+005	1.229971e+004	103802	17	5.409807e+000	0	0	0	0	0	0	106311	1	1	57.259	18.1379
DATA	670	8	75	0	0	A_04_P032848	ENSOCUT00000000097	2286.18	331.537	4.787591e+003	4.787644e+002	4119	16	5.358452e+000	0	0	0	0	0	0	4094.44	1	1	54.9904	16.8824
DATA	671	8	76	0	0	A_04_P092092	ENSOCUT00000005689	2311.58	331.427	6.122015e+000	2.361633e+000	34.5	17	6.073848e+000	0	0	0	0	0	0	5.17835	1	0	57.5363	18.0345
DATA	672	8	77	0	0	A_04_P082602	ENSOCUT00000012052	2337.05	331.477	5.093299e+002	5.098520e+001	449	18	6.371475e+000	0	0	0	0	0	0	425.993	1	1	55.8519	18.0645
DATA	673	8	78	0	0	A_04_P081942	ENSOCUT00000001344	2362.72	331.783	2.343112e+000	2.333566e+000	29	16.5	4.818898e+000	0	0	0	0	0	0	-1.36199	0	0	46.8651	16.4375
DATA	674	8	79	66	1	DarkCorner	DarkCorner	2387.34	332.014	2.369809e+000	2.360154e+000	29	16	5.027199e+000	0	0	0	0	0	0	-3.33809	0	0	47.2035	16.7273
DATA	675	8	80	66	1	DarkCorner	DarkCorner	2412.89	331.778	2.398706e+000	2.388933e+000	29	16	4.610233e+000	0	0	0	0	0	0	-2.39577	0	0	50.4627	15.4694
DATA	676	8	81	66	1	DarkCorner	DarkCorner	2438.58	331.427	2.428755e+000	2.418860e+000	26	17	6.441994e+000	0	0	0	0	0	0	-4.48527	0	0	57.5363	16.4737
DATA	677	8	82	66	1	DarkCorner	DarkCorner	2464.11	331.5	2.459218e+000	2.449200e+000	26	17	5.750998e+000	0	0	0	0	0	0	-5.14508	0	0	56.9804	16.6765
DATA	678	8	83	66	1	DarkCorner	DarkCorner	2489.65	332.064	2.490215e+000	2.480069e+000	26	15	5.671388e+000	0	0	0	0	0	0	-3.65063	0	0	45.1352	15.4889
DATA	679	8	84	66	1	DarkCorner	DarkCorner	2515.06	331.686	2.522581e+000	2.512304e+000	27	14	4.802062e+000	0	0	0	0	0	0	-4.49099	0	0	52.6241	14.814
DATA	680	8	85	66	1	DarkCorner	DarkCorner	2540.38	331.598	2.555463e+000	2.545052e+000	29	15	4.998200e+000	0	0	0	0	0	0	-2.40148	0	0	51.4001	15.4187
DATA	681	9	1	66	1	DarkCorner	DarkCorner	394.365	336	2.200900e+000	2.191933e+000	28	15	4.857245e+000	0	0	0	0	0	0	-4.91374	0	0	49.1849	15.5026
DATA	682	9	2	66	1	DarkCorner	DarkCorner	419.582	335.573	2.199469e+000	2.190509e+000	25	16	3.657185e+000	0	0	0	0	0	0	-7.15478	0	0	57.5363	15.625
DATA	683	9	3	66	1	DarkCorner	DarkCorner	445.171	336.256	2.196663e+000	2.187714e+000	28	17	3.699021e+000	0	0	0	0	0	0	-4.05318	0	0	49.5074	15.8
DATA	684	9	4	66	1	DarkCorner	DarkCorner	470.5	335.648	2.193324e+000	2.184388e+000	25	16	3.617693e+000	0	0	0	0	0	0	-7.34632	0	0	57.5363	15.5938
DATA	685	9	5	66	1	DarkCorner	DarkCorner	495.586	335.214	2.189109e+000	2.180191e+000	28.5	16	4.731955e+000	0	0	0	0	0	0	-5.22213	0	0	47.2035	16.5161
DATA	686	9	6	66	1	DarkCorner	DarkCorner	522.278	336.189	2.183340e+000	2.174446e+000	28	15	4.425442e+000	0	0	0	0	0	0	-4.68545	0	0	52.9257	15.5652
DATA	687	9	7	66	1	DarkCorner	DarkCorner	547.192	336.167	2.177497e+000	2.168626e+000	27.5	14	4.285070e+000	0	0	0	0	0	0	-5.51143	0	0	48.8603	14.8519
DATA	688	9	8	0	0	A_04_P046517	ENSOCUT00000002482	572.469	336.025	1.388298e+002	1.405033e+001	154	17	5.526470e+000	0	0	0	0	0	0	123.883	1	1	49.8279	18.5517
DATA	689	9	9	0	0	A_04_P064510	ENSOCUT00000012578	597.689	335.676	3.298071e+002	3.305104e+001	333	18	3.480102e+000	0	0	0	0	0	0	295.26	1	1	47.5395	17.5
DATA	690	9	10	1028	1	(+)E1A_r60_3	E1A_r60_3	622.5	336	5.493463e+000	2.216574e+000	36.5	17	4.876540e+000	0	0	0	0	0	0	4.93552	1	0	54.1152	16.2258
DATA	691	9	11	0	0	A_04_P043422	ENSOCUT00000007254	648.5	336	2.147779e+000	2.140062e+000	34	17	4.398955e+000	0	0	0	0	0	0	0.599463	0	0	54.1152	16.4375
DATA	692	9	12	0	0	A_04_P096398	ENSOCUT00000009408	673.911	335.987	1.226859e+003	1.227044e+002	1133.5	19	5.450474e+000	0	0	0	0	0	0	1111.06	1	1	48.8603	19.3214
DATA	693	9	13	0	0	A_04_P078542	ENSOCUT00000014627	699.088	336.386	6.436149e+002	6.439644e+001	608	17	5.667726e+000	0	0	0	0	0	0	585.337	1	1	57.259	18.3514
DATA	694	9	14	0	0	A_04_P098562	ENSOCUT00000003600	724.658	336.184	3.458301e+003	3.458365e+002	3166	18	4.612279e+000	0	0	0	0	0	0	3158.97	1	1	49.5074	17.8387
DATA	695	9	15	0	0	A_04_P080284	ENSOCUT00000007233	749.582	336.427	2.007653e+002	2.018635e+001	215	18.5	4.358597e+000	0	0	0	0	0	0	184.208	1	1	65	18.45
DATA	696	9	16	0	0	A_04_P067212	ENSOCUT00000001532	775.418	336.427	1.160104e+003	1.160293e+002	1095	20	7.875817e+000	0	0	0	0	0	0	1069.45	1	1	65	19.4815
DATA	697	9	17	0	0	A_04_P097010	ENSOCUT00000014247	800.582	336.427	1.301576e+002	1.318140e+001	151.5	17	6.191392e+000	0	0	0	0	0	0	120.548	1	1	57.5363	18.4444
DATA	698	9	18	0	0	A_04_P020836	EB379256	826.435	336.638	2.528656e+001	3.269745e+000	56.5	16	6.357959e+000	0	0	0	0	0	0	23.5345	1	1	47.5395	17.931
DATA	699	9	19	0	0	A_04_P084774	XM_002716958	851.418	336.427	1.689362e+001	2.666594e+000	46.5	16	4.596375e+000	0	0	0	0	0	0	15.7974	1	1	57.5363	16.72
DATA	700	9	20	0	0	A_04_P006683	EB375941	876.667	336.5	5.521820e+000	2.126217e+000	38	17	4.161524e+000	0	0	0	0	0	0	5.1885	1	0	57.5363	16.5806
DATA	701	9	21	0	0	A_04_P042053	ENSOCUT00000010418	902.333	336.5	1.137270e+003	1.137453e+002	1123	15	4.093168e+000	0	0	0	0	0	0	1073.87	1	1	57.5363	17.0667
DATA	702	9	22	0	0	A_04_P004233	ENSOCUT00000015403	927.727	336.688	1.117229e+004	1.117230e+003	10004	18	6.021098e+000	0	0	0	0	0	0	10600.7	1	1	49.8279	18.5833
DATA	703	9	23	0	0	A_04_P077729	ENSOCUT00000001127	953.116	336.899	3.546591e+003	3.546649e+002	3397	19	4.650880e+000	0	0	0	0	0	0	3381.39	1	1	46.8651	19.4545
DATA	704	9	24	0	0	A_04_P007537	DN888880	978.403	336.844	1.838565e+003	1.838675e+002	1778	19	6.262310e+000	0	0	0	0	0	0	1761.19	1	1	49.8279	19.7037
DATA	705	9	25	0	0	A_04_P071827	NM_001195656	1003.67	336.5	2.013056e+000	2.005158e+000	32	17	5.105937e+000	0	0	0	0	0	0	0.335449	0	0	57.5363	18.4
DATA	706	9	26	0	0	A_04_P055899	XM_002722185	1029.33	336.5	9.551347e+004	9.551347e+003	91209	19	5.461104e+000	0	0	0	0	0	0	92339.8	1	1	57.5363	18.9032
DATA	707	9	27	0	0	A_04_P054309	A_04_P054309	1054.58	336.573	1.994929e+000	1.987533e+000	32.5	16	3.947001e+000	0	0	0	0	0	0	0.523457	0	0	57.5363	17.3103
DATA	708	9	28	0	0	A_04_P048692	ENSOCUT00000009584	1080.09	336.688	8.837870e+002	8.840084e+001	890	16	3.571994e+000	0	0	0	0	0	0	861.964	1	1	49.5074	16.3226
DATA	709	9	29	0	0	A_04_P033474	NM_001082667	1105.42	336.573	9.336899e+000	2.180035e+000	42	17	4.878084e+000	0	0	0	0	0	0	9.14424	1	0	57.5363	17.0645
DATA	710	9	30	0	0	A_04_P068796	ENSOCUT00000009960	1130.58	336.573	2.000869e+003	2.000965e+002	1976	17.5	5.186023e+000	0	0	0	0	0	0	1967.4	1	1	57.5363	17.8824
DATA	711	9	31	0	0	A_04_P030542	A_04_P030542	1156.83	336.514	2.410629e+000	1.969190e+000	35	17	5.376045e+000	0	0	0	0	0	0	2.37972	1	0	47.8731	17.6905
DATA	712	9	32	0	0	A_04_P003030	NM_001082387	1181.89	336.583	8.149848e+000	2.111004e+000	41	19	8.307566e+000	0	0	0	0	0	0	8.07443	1	0	48.2044	20.1053
DATA	713	9	33	0	0	A_04_P072432	ENSOCUT00000006006	1206.82	336.568	4.041554e+003	4.041601e+002	3927.5	18	5.477226e+000	0	0	0	0	0	0	4017.72	1	1	52.6241	19
DATA	714	9	34	0	0	A_04_P072417	ENSOCUT00000014743	1232.61	336.96	1.660862e+002	1.672088e+001	200	17	7.016172e+000	0	0	0	0	0	0	165.657	1	1	49.1849	18.32
DATA	715	9	35	0	0	A_04_P009071	A_04_P009071	1257.5	337	2.783410e+001	3.386297e+000	59	17	5.609893e+000	0	0	0	0	0	0	27.844	1	1	54.1152	17.7143
DATA	716	9	36	0	0	A_04_P058792	A_04_P058792	1283.5	337	2.289288e+000	1.936782e+000	35	18.5	5.555873e+000	0	0	0	0	0	0	2.29657	1	0	54.1152	19.1429
DATA	717	9	37	0	0	A_04_P017727	A_04_P017727	1308.5	337	9.146593e+001	9.345627e+000	124	22	5.379758e+000	0	0	0	0	0	0	91.9827	1	1	54.1152	21.1429
DATA	718	9	38	0	0	A_04_P100764	NM_001082396	1334.23	337.205	6.375275e+002	6.378148e+001	654	20	5.001994e+000	0	0	0	0	0	0	642.597	1	1	49.8279	19.5926
DATA	719	9	39	0	0	A_04_P031942	A_04_P031942	1359.17	337.299	1.031182e+001	2.170944e+000	44	16	5.844198e+000	0	0	0	0	0	0	10.4139	1	1	49.5074	16.8919
DATA	720	9	40	0	0	A_04_P029680	AF264456	1384.75	337.609	1.214781e+001	2.261156e+000	45	16	5.994285e+000	0	0	0	0	0	0	12.2892	1	1	46.8651	17.4375
DATA	721	9	41	0	0	A_04_P076755	ENSOCUT00000021998	1410.31	336.642	2.748233e+004	2.748233e+003	27861	16	4.735323e+000	0	0	0	0	0	0	27837.1	1	1	46.1809	17.1429
DATA	722	9	42	0	0	A_04_P018644	EB384661	1435.54	337.557	1.426970e+001	2.378185e+000	44	17	5.336256e+000	0	0	0	0	0	0	14.4708	1	1	50.1463	17.7714
DATA	723	9	43	0	0	A_04_P072777	ENSOCUT00000002115	1460.95	337.724	1.090255e+002	1.106705e+001	146	13.5	4.345289e+000	0	0	0	0	0	0	110.647	1	1	49.1849	14.1923
DATA	724	9	44	0	0	A_04_P004031	NM_001082095	1486.42	337.427	8.246725e+000	2.071528e+000	41	14.5	6.213167e+000	0	0	0	0	0	0	8.37266	1	0	57.5363	15.5
DATA	725	9	45	0	0	A_04_P000282	NM_001082391	1511.58	337.427	3.546215e+000	1.932930e+000	35	17.5	4.976532e+000	0	0	0	0	0	0	3.60071	1	0	57.5363	16.6071
DATA	726	9	46	0	0	A_04_P090827	ENSOCUT00000003962	1537.11	337.5	1.908339e+000	1.903135e+000	33	16	4.266927e+000	0	0	0	0	0	0	1.00383	0	0	56.9804	15.96
DATA	727	9	47	0	0	A_04_P032957	A_04_P032957	1562.5	337.5	3.691923e+000	1.937184e+000	36	15	5.895486e+000	0	0	0	0	0	0	3.74559	1	0	65	16.4865
DATA	728	9	48	0	0	A_04_P067692	ENSOCUT00000003257	1587.89	337.5	6.500523e+002	6.503309e+001	696.5	20.5	6.414871e+000	0	0	0	0	0	0	658.885	1	1	56.9804	20.4333
DATA	729	9	49	0	0	A_04_P029261	ENSOCUT00000023789	1613.38	337.37	2.812555e+004	2.812556e+003	27375.5	25	1.260353e+001	0	0	0	0	1	0	28470.3	1	1	50.7771	28.1852
DATA	730	9	50	0	0	A_04_P012618	ENSOCUT00000010116	1638.93	337.732	4.481198e+003	4.481238e+002	4520	17	5.105308e+000	0	0	0	0	0	0	4528.82	1	1	47.5395	16.7647
DATA	731	9	51	0	0	A_04_P101607	XM_002718573	1664.11	337.5	9.593587e+001	9.782440e+000	127	18	5.576255e+000	0	0	0	0	0	0	96.7588	1	1	65	17.8065
DATA	732	9	52	0	0	A_04_P070303	ENSOCUT00000002461	1689.44	337.74	1.306876e+004	1.306877e+003	12635.5	17	4.753493e+000	0	0	0	0	0	0	13150.1	1	1	49.5074	17.9355
DATA	733	9	53	0	0	A_04_P016693	NM_001195671	1714.67	337.5	2.448584e+001	3.113251e+000	57.5	17	5.162979e+000	0	0	0	0	0	0	24.5702	1	1	57.5363	17.4722
DATA	734	9	54	0	0	A_04_P076817	ENSOCUT00000001997	1740.42	337.573	1.406829e+002	1.419989e+001	171	17	5.649128e+000	0	0	0	0	0	0	140.723	1	1	57.5363	16.8667
DATA	735	9	55	0	0	A_04_P009316	DN886892	1765.41	338.055	4.998522e+001	5.360087e+000	76.5	17	5.692634e+000	0	0	0	0	0	0	49.8312	1	1	48.5334	16.0357
DATA	736	9	56	0	0	A_04_P088889	A_04_P088889	1791.09	337.978	1.950837e+000	1.943581e+000	33	15	5.823309e+000	0	0	0	0	0	0	0.51506	0	0	53.2255	15.8286
DATA	737	9	57	0	0	A_04_P025937	EB373916	1816.54	337.457	3.046930e+001	3.618215e+000	62	17	6.434662e+000	0	0	0	0	0	0	30.1256	1	1	50.4627	16.4634
DATA	738	9	58	0	0	A_04_P087419	XM_002717252	1842.32	337.727	7.155856e+002	7.158541e+001	729	19	6.405246e+000	0	0	0	0	0	0	704.226	1	1	49.8279	19.625
DATA	739	9	59	0	0	A_04_P000561	NM_001089317	1867.36	338	5.775812e+000	2.052976e+000	38	16.5	6.027118e+000	0	0	0	0	0	0	5.65639	1	0	47.8731	17.3846
DATA	740	9	60	0	0	A_04_P008719	DN887620	1892.5	338	3.780204e+002	3.785389e+001	399	18	3.931725e+000	0	0	0	0	0	0	368.24	1	1	54.1152	17.4615
DATA	741	9	61	0	0	A_04_P095597	ENSOCUT00000004363	1918	338	3.409059e+000	2.020984e+000	35	17.5	4.190325e+000	0	0	0	0	0	0	3.30175	1	0	54.9904	17.3235
DATA	742	9	62	0	0	A_04_P041308	ENSOCUT00000002746	1943.41	338.092	2.445404e+002	2.453603e+001	263	17	4.905525e+000	0	0	0	0	0	0	235.401	1	1	49.1849	17.2353
DATA	743	9	63	0	0	A_04_P001325	NM_001082162	1969.12	338.118	2.038257e+004	2.038258e+003	18498	15	6.085596e+000	0	0	0	0	0	0	19492.4	1	1	47.8731	17.0345
DATA	744	9	64	0	0	A_04_P053224	ENSOCUT00000021390	1994.42	338.427	1.162592e+001	2.340339e+000	42	17	6.355441e+000	0	0	0	0	0	0	11.0431	1	1	57.5363	18.0345
DATA	745	9	65	0	0	A_04_P102112	A_04_P102112	2019.5	338.352	1.519596e+001	2.548347e+000	45	16	4.972181e+000	0	0	0	0	0	0	14.3314	1	1	57.5363	17.5484
DATA	746	9	66	0	0	A_04_P000923	NM_001082765	2044.88	338.382	6.280317e+003	6.280351e+002	5912	15	4.366235e+000	0	0	0	0	0	0	5878.41	1	1	52.9257	15.7368
DATA	747	9	67	0	0	A_04_P002976	NM_001115096	2070.2	338.413	7.499748e+000	2.208789e+000	38.5	16.5	5.724523e+000	0	0	0	0	0	0	6.9646	1	0	50.4627	15.9375
DATA	748	9	68	0	0	A_04_P055277	A_04_P055277	2095.36	338.311	1.024310e+001	2.331736e+000	41	16	6.242242e+000	0	0	0	0	0	0	9.43438	1	0	48.5334	17.0323
DATA	749	9	69	0	0	A_04_P007721	DN888702	2121.2	338.014	2.132862e+001	3.002494e+000	51	17.5	5.491104e+000	0	0	0	0	0	0	19.4722	1	1	46.8651	18.0938
DATA	750	9	70	0	0	A_04_P083637	ENSOCUT00000011453	2146.83	338.495	5.344919e+003	5.344962e+002	4855	17	5.155082e+000	0	0	0	0	0	0	4836.27	1	1	54.1152	17.9706
DATA	751	9	71	0	0	A_04_P081796	ENSOCUT00000008757	2172.14	338.588	4.520782e+003	4.520833e+002	3989.5	18	5.176258e+000	0	0	0	0	0	0	4052.96	1	1	54.9904	18.1429
DATA	752	9	72	0	0	A_04_P072202	ENSOCUT00000008746	2197.41	338.443	4.864853e+001	5.327997e+000	73	18	5.690569e+000	0	0	0	0	0	0	43.1985	1	1	50.1463	18.5152
DATA	753	9	73	0	0	A_04_P054735	ENSOCUT00000007940	2222.68	338.253	9.616927e+001	9.864101e+000	114	18	5.981011e+000	0	0	0	0	0	0	84.5537	1	1	49.1849	18.0714
DATA	754	9	74	0	0	A_04_P072742	A_04_P072742	2248.33	338.5	2.226070e+000	2.217001e+000	29	18.5	4.875775e+000	0	0	0	0	0	0	-1.71313	0	0	57.5363	18.0313
DATA	755	9	75	0	0	A_04_P041652	ENSOCUT00000010154	2273.5	338.5	2.678639e+000	2.256171e+000	34	19	5.366968e+000	0	0	0	0	0	0	2.3069	1	0	57.5363	19.25
DATA	756	9	76	0	0	A_04_P029802	ENSOCUT00000001260	2299	338.545	2.524970e+001	3.391740e+000	52.5	15	3.773637e+000	0	0	0	0	0	0	21.5114	1	1	55.8519	15.3714
DATA	757	9	77	0	0	A_04_P080327	ENSOCUT00000000612	2324.37	338.593	9.831463e+002	9.834129e+001	852	19.5	8.454046e+000	0	0	0	0	0	0	828.387	1	1	50.7771	21.2857
DATA	758	9	78	130	1	(+)eQC-40	EQC	2349.58	338.573	2.325141e+000	2.320695e+000	32.5	18.5	5.462095e+000	0	0	0	0	0	0	1.27198	0	0	65	18.4
DATA	759	9	79	0	0	A_04_P097437	ENSOCUT00000015821	2375.29	338.842	1.947923e+001	3.046834e+000	44	15	5.716605e+000	0	0	0	0	0	0	16.0412	1	1	49.5074	16.7097
DATA	760	9	80	66	1	DarkCorner	DarkCorner	2400.51	338.446	2.380427e+000	2.370729e+000	26	16	4.676152e+000	0	0	0	0	0	0	-4.02026	0	0	51.7088	16.2308
DATA	761	9	81	66	1	DarkCorner	DarkCorner	2425.71	338.308	2.409151e+000	2.399336e+000	28	14.5	5.965309e+000	0	0	0	0	0	0	-3.03405	0	0	50.1463	15.6667
DATA	762	9	82	66	1	DarkCorner	DarkCorner	2451.39	338.043	2.439405e+000	2.429467e+000	29	17	4.548976e+000	0	0	0	0	0	0	-2.25472	0	0	52.9257	16.4545
DATA	763	9	83	66	1	DarkCorner	DarkCorner	2476.58	338.573	2.469384e+000	2.459323e+000	26.5	16	5.941476e+000	0	0	0	0	0	0	-3.56624	0	0	57.5363	16.3636
DATA	764	9	84	66	1	DarkCorner	DarkCorner	2502.09	338.25	2.501203e+000	2.491013e+000	29	14	4.993329e+000	0	0	0	0	0	0	-2.37936	0	0	45.835	15
DATA	765	9	85	66	1	DarkCorner	DarkCorner	2527.5	339	2.532917e+000	2.522597e+000	29	14.5	6.714255e+000	0	0	0	0	0	0	-3.23836	0	0	54.1152	14.98
DATA	766	10	1	66	1	DarkCorner	DarkCorner	407.461	342.934	2.198143e+000	2.189188e+000	29	16	3.424331e+000	0	0	0	0	0	0	-4.08855	0	0	49.1849	16.1026
DATA	767	10	2	66	1	DarkCorner	DarkCorner	432.743	342.929	2.196061e+000	2.187115e+000	28	18	4.515955e+000	0	0	0	0	0	0	-4.43052	0	0	46.5243	17.0769
DATA	768	10	3	66	1	DarkCorner	DarkCorner	457.5	343	2.193062e+000	2.184127e+000	27	17	3.491545e+000	0	0	0	0	0	0	-5.54992	0	0	54.1152	17.037
DATA	769	10	4	66	1	DarkCorner	DarkCorner	483.367	343.404	2.188911e+000	2.179993e+000	25	16	3.716905e+000	0	0	0	0	0	0	-6.38588	0	0	57.8122	16.1538
DATA	770	10	5	66	1	DarkCorner	DarkCorner	508.5	343.352	2.184176e+000	2.175278e+000	25.5	17	4.824745e+000	0	0	0	0	0	0	-5.54108	0	0	57.5363	16.5476
DATA	771	10	6	66	1	DarkCorner	DarkCorner	533.957	343.594	2.178526e+000	2.169651e+000	28	16	4.213224e+000	0	0	0	0	0	0	-4.38765	0	0	46.5243	16.3143
DATA	772	10	7	0	0	A_04_P086577	ENSOCUT00000002401	559.557	343.266	3.404660e+003	3.404729e+002	3062.5	16	4.479840e+000	0	0	0	0	0	0	3036.21	1	1	50.7771	17
DATA	773	10	8	0	0	A_04_P079357	ENSOCUT00000012607	584.849	343.349	4.259333e+003	4.259388e+002	3654	16	3.583358e+000	0	0	0	0	0	0	3810.5	1	1	52.3208	17.0741
DATA	774	10	9	0	0	A_04_P008627	ENSOCUT00000010086	610.565	342.768	2.492540e+003	2.492633e+002	2202	18	4.012800e+000	0	0	0	0	0	0	2237.54	1	1	46.8651	17.4444
DATA	775	10	10	66	-1	(-)3xSLv1	NegativeControl	635.582	343.427	2.149930e+000	2.141171e+000	28	18	4.494408e+000	0	0	0	0	0	0	-4.76438	0	0	57.5363	17.4595
DATA	776	10	11	0	0	A_04_P012050	DN881846	660.893	343.5	9.922500e+000	2.352303e+000	40	18	4.711113e+000	0	0	0	0	0	0	8.97591	1	0	56.9804	17.1379
DATA	777	10	12	0	0	A_04_P047625	NM_001171386	686.363	343.582	8.036316e+003	8.036344e+002	7239.5	19	5.603922e+000	0	0	0	0	0	0	7299.88	1	1	53.2255	20.2414
DATA	778	10	13	0	0	A_04_P009181	DN887061	712.183	343.598	8.713926e+001	8.966852e+000	107.5	18.5	4.290540e+000	0	0	0	0	0	0	79.5007	1	1	51.0895	17.8611
DATA	779	10	14	0	0	A_04_P050915	ENSOCUT00000004052	737.617	343.63	9.289687e+003	9.289711e+002	8314	19	4.901886e+000	0	0	0	0	0	0	8513.21	1	1	50.7771	18.4815
DATA	780	10	15	0	0	A_04_P017003	ENSOCUT00000021102	762.5	343.5	4.455576e+004	4.455576e+003	39291.5	25	1.156118e+001	0	0	0	0	1	0	41014	1	1	57.5363	25.7407
DATA	781	10	16	0	0	A_04_P010359	DN885006	787.893	343.5	3.945502e+005	3.945502e+004	364055	22	7.858434e+000	0	0	0	0	0	0	364886	1	1	56.9804	21.2963
DATA	782	10	17	0	0	A_04_P002113	NM_001089318	813.763	343.575	2.606137e+001	3.331982e+000	58	20	1.222589e+001	0	0	0	0	1	0	24.2189	1	1	50.7771	22.9
DATA	783	10	18	0	0	A_04_P052274	ENSOCUT00000013211	839.053	343.842	2.137130e+003	2.137229e+002	1991.5	17	4.151384e+000	0	0	0	0	0	0	1995.63	1	1	48.2044	17.6552
DATA	784	10	19	0	0	A_04_P027989	EB378697	864.107	343.5	3.458440e+001	4.023621e+000	64	19	6.556783e+000	0	0	0	0	0	0	32.4474	1	1	65	19.5161
DATA	785	10	20	0	0	A_04_P083628	ENSOCUT00000000749	889.618	343.787	2.036792e+003	2.036895e+002	1928	17	5.764743e+000	0	0	0	0	0	0	1920.33	1	1	52.0157	18.0323
DATA	786	10	21	0	0	A_04_P030252	NM_001195679	914.858	343.593	3.258975e+005	3.258975e+004	306303	20	8.205689e+000	0	0	0	0	0	0	308736	1	1	56.9804	21.2
DATA	787	10	22	0	0	A_04_P028110	A_04_P028110	940.418	343.573	2.934173e+001	3.566097e+000	59	19	5.389187e+000	0	0	0	0	0	0	27.9313	1	1	57.5363	19.28
DATA	788	10	23	0	0	A_04_P065094	ENSOCUT00000017605	965.592	344.092	2.516915e+003	2.516996e+002	2296.5	19.5	6.355615e+000	0	0	0	0	0	0	2407.42	1	1	49.1849	20.9231
DATA	789	10	24	0	0	A_04_P088961	ENSOCUT00000006034	991	344.125	9.912191e+002	9.914224e+001	973	18.5	5.967344e+000	0	0	0	0	0	0	952.564	1	1	48.8603	18.3333
DATA	790	10	25	0	0	A_04_P043840	A_04_P043840	1016.5	344	9.830327e+000	2.227072e+000	42	18	5.177853e+000	0	0	0	0	0	0	9.49064	1	0	54.1152	18.9118
DATA	791	10	26	0	0	A_04_P090931	ENSOCUT00000007921	1041.69	344.095	1.886096e+003	1.886201e+002	1778	17.5	4.850544e+000	0	0	0	0	0	0	1829.1	1	1	48.8603	18.25
DATA	792	10	27	0	0	A_04_P097107	ENSOCUT00000002758	1067.19	344.12	8.231561e+002	8.233944e+001	834.5	18	4.574356e+000	0	0	0	0	0	0	801.809	1	1	47.8731	17.4839
DATA	793	10	28	0	0	A_04_P086312	A_04_P086312	1092.55	344.118	1.401392e+002	1.415202e+001	169	18	5.318486e+000	0	0	0	0	0	0	137.086	1	1	48.8603	18.1875
DATA	794	10	29	0	0	A_04_P080728	ENSOCUT00000014485	1118.13	344	1.707031e+004	1.707032e+003	16511	19	6.878848e+000	0	0	0	0	0	0	16767.2	1	1	48.5334	18.8125
DATA	795	10	30	0	0	A_04_P052715	A_04_P052715	1143.39	344.229	6.290196e+000	2.055107e+000	39	17	6.258082e+000	0	0	0	0	0	0	6.20289	1	0	51.4001	18.1579
DATA	796	10	31	0	0	A_04_P072714	ENSOCUT00000005024	1168.63	344.404	3.107562e+000	1.973772e+000	36	17	5.184658e+000	0	0	0	0	0	0	3.07594	1	0	57.8122	17.4545
DATA	797	10	32	0	0	A_04_P038427	ENSOCUT00000008986	1194.42	344.427	1.426081e+001	2.409479e+000	47	19	5.117514e+000	0	0	0	0	0	0	14.1667	1	1	65	18.4118
DATA	798	10	33	0	0	A_04_P069562	ENSOCUT00000015728	1219.58	344.427	4.469531e+003	4.469573e+002	4254.5	17	6.066774e+000	0	0	0	0	0	0	4454.76	1	1	57.5363	18.2333
DATA	799	10	34	0	0	A_04_P071550	ENSOCUT00000006145	1245	344.455	2.318645e+003	2.318726e+002	2330.5	19	8.770674e+000	0	0	0	0	1	0	2318.21	1	1	55.8519	21.4839
DATA	800	10	35	0	0	A_04_P027062	EB372720	1270.4	344.562	1.154725e+002	1.170645e+001	145	18	4.471622e+000	0	0	0	0	0	0	115.785	1	1	48.2044	18.2667
DATA	801	10	36	0	0	A_04_P026486	EB373366	1295.67	344.5	1.418781e+005	1.418781e+004	143688	21.5	7.750121e+000	0	0	0	0	0	0	142635	1	1	57.5363	21.0667
DATA	802	10	37	0	0	A_04_P014407	AY171717	1321.56	344.534	1.066045e+003	1.066217e+002	1105	21	5.170492e+000	0	0	0	0	0	0	1074.33	1	1	49.1849	20.3448
DATA	803	10	38	0	0	A_04_P092610	XM_002708148	1346.58	344.427	9.679420e+000	2.141728e+000	41	18	6.449031e+000	0	0	0	0	0	0	9.77467	1	1	57.5363	18.56
DATA	804	10	39	0	0	A_04_P095427	ENSOCUT00000017245	1372.11	344.5	9.194885e+000	2.117115e+000	41	16	5.746667e+000	0	0	0	0	0	0	9.30242	1	0	56.9804	16.9474
DATA	805	10	40	0	0	A_04_P043342	ENSOCUT00000002925	1397.48	344.573	4.335786e+002	4.339965e+001	467	16	4.669359e+000	0	0	0	0	0	0	439.322	1	1	51.4001	16.3929
DATA	806	10	41	0	0	A_04_P044032	A_04_P044032	1422.67	344.5	2.514945e+001	3.153064e+000	57	17	4.276180e+000	0	0	0	0	0	0	25.5133	1	1	57.5363	18
DATA	807	10	42	0	0	A_04_P008726	ENSOCUT00000015437	1448.39	344.563	4.859254e+002	4.862967e+001	531.5	17	4.590570e+000	0	0	0	0	0	0	493.416	1	1	47.8731	16.36
DATA	808	10	43	0	0	A_04_P069243	XM_002710261	1473.55	344.654	9.837519e+002	9.839352e+001	1012	15	7.228694e+000	0	0	0	0	0	0	999.516	1	1	49.8279	16.7667
DATA	809	10	44	0	0	A_04_P000106	NM_001082655	1499.26	344.766	3.112615e+003	3.112673e+002	3111	16	7.425038e+000	0	0	0	0	0	0	3163.4	1	1	49.8279	15.7419
DATA	810	10	45	0	0	A_04_P087672	ENSOCUT00000013133	1524.42	344.573	5.411422e+001	5.734794e+000	85	17	4.247548e+000	0	0	0	0	0	0	54.9921	1	1	57.5363	16.2917
DATA	811	10	46	0	0	A_04_P024557	EB375513	1549.73	344.543	1.907060e+000	1.907715e+000	33	15	3.675135e+000	0	0	0	0	0	0	1.81922	0	0	50.7771	14.8929
DATA	812	10	47	0	0	A_04_P069180	A_04_P069180	1575.38	345.07	1.095395e+002	1.111761e+001	145	17	6.208042e+000	0	0	0	0	0	0	111.195	1	1	48.2044	17.8387
DATA	813	10	48	0	0	A_04_P019301	EB381950	1600.5	344.648	7.361091e+000	2.040200e+000	37.5	24	8.406347e+000	0	0	0	0	1	0	7.46378	1	0	57.5363	24.2
DATA	814	10	49	0	0	A_04_P015295	AY171649	1625.91	344.614	1.913354e+000	1.906808e+000	31.5	19.5	9.248365e+000	0	0	0	0	1	0	0.698677	0	0	57.259	22.625
DATA	815	10	50	0	0	A_04_P054977	ENSOCUT00000008660	1651.5	344.648	5.851454e+001	6.154995e+000	88.5	14.5	5.287001e+000	0	0	0	0	0	0	59.136	1	1	57.5363	16.2143
DATA	816	10	51	0	0	A_04_P043509	A_04_P043509	1676.5	345	3.986177e+004	3.986178e+003	39865	20	6.131228e+000	0	0	0	0	0	0	40200.7	1	1	54.1152	19.8333
DATA	817	10	52	0	0	A_04_P048972	ENSOCUT00000002464	1702.28	344.905	7.964413e+003	7.964436e+002	7635.5	19	5.074324e+000	0	0	0	0	0	0	8011.28	1	1	48.8603	19.0345
DATA	818	10	53	0	0	A_04_P083617	A_04_P083617	1727.75	345	1.131346e+003	1.131510e+002	1143	17	5.176817e+000	0	0	0	0	0	0	1134.69	1	1	49.1849	17.8947
DATA	819	10	54	0	0	A_04_P024441	A_04_P024441	1753	345	2.416545e+001	3.092631e+000	55	18	5.065666e+000	0	0	0	0	0	0	24.1577	1	1	54.9904	17.2593
DATA	820	10	55	0	0	A_04_P053652	ENSOCUT00000013091	1778.5	345.237	3.858491e+002	3.863350e+001	422	17	4.498889e+000	0	0	0	0	0	0	384.321	1	1	48.5334	15.64
DATA	821	10	56	0	0	A_04_P026759	EB373030	1803.4	345.773	1.090879e+001	2.229611e+000	43	16	7.241335e+000	0	0	0	0	0	0	10.8235	1	1	49.1849	16.7027
DATA	822	10	57	0	0	A_04_P009657	ENSOCUT00000010722	1829.25	344.955	5.755287e+003	5.755320e+002	5690.5	19	7.534768e+000	0	0	0	0	0	0	5684.01	1	1	45.835	19.0909
DATA	823	10	58	0	0	A_04_P101482	ENSOCUT00000000412	1854.63	345.256	2.896527e+003	2.896593e+002	2810	21	5.270041e+000	0	0	0	0	0	0	2847.12	1	1	50.1463	20.24
DATA	824	10	59	66	-1	(-)3xSLv1	NegativeControl	1880	345.455	1.980960e+000	1.972890e+000	27	16	5.115078e+000	0	0	0	0	0	0	-3.77352	0	0	55.8519	16.3571
DATA	825	10	60	0	0	A_04_P094487	ENSOCUT00000007884	1905.42	345.427	1.884303e+002	1.894718e+001	222.5	16	3.463035e+000	0	0	0	0	0	0	183.25	1	1	57.5363	16.2759
DATA	826	10	61	0	0	A_04_P002481	NM_001082628	1930.58	345.427	1.115013e+002	1.132729e+001	140.5	18	3.747687e+000	0	0	0	0	0	0	107.803	1	1	57.5363	17.3871
DATA	827	10	62	0	0	A_04_P095198	A_04_P095198	1956.33	345.5	3.160105e+000	2.032942e+000	33	17.5	6.606858e+000	0	0	0	0	0	0	3.03593	1	0	57.5363	18.0667
DATA	828	10	63	0	0	A_04_P028876	DN888378	1981.52	345.438	2.014323e+004	2.014324e+003	20241.5	19	5.803757e+000	0	0	0	0	0	0	19224.4	1	1	44.7812	19.2059
DATA	829	10	64	0	0	A_04_P009791	DN884792	2006.86	345.588	1.632514e+004	1.632515e+003	14964.5	17.5	6.215737e+000	0	0	0	0	0	0	15472.4	1	1	54.9904	18.6538
DATA	830	10	65	0	0	A_04_P070847	ENSOCUT00000010089	2032.42	345.427	5.622303e+001	5.984674e+000	82.5	16.5	4.377361e+000	0	0	0	0	0	0	52.891	1	1	65	18.25
DATA	831	10	66	0	0	A_04_P094283	ENSOCUT00000001567	2057.67	345.5	1.070700e+001	2.327527e+000	40	15	6.095515e+000	0	0	0	0	0	0	9.99559	1	1	57.5363	16.0303
DATA	832	10	67	0	0	A_04_P088874	A_04_P088874	2083.1	345.662	6.010420e+001	6.361247e+000	89	17	5.773968e+000	0	0	0	0	0	0	55.6608	1	1	49.8279	16.875
DATA	833	10	68	0	0	A_04_P052049	ENSOCUT00000010934	2108.44	345.854	1.372189e+002	1.388178e+001	156	17	6.006223e+000	0	0	0	0	0	0	126.017	1	1	51.0895	18.1667
DATA	834	10	69	0	0	A_04_P032132	EB376504	2133.89	345.5	2.505777e+001	3.281926e+000	53.5	17	5.302944e+000	0	0	0	0	0	0	22.8098	1	1	65	18.0606
DATA	835	10	70	0	0	A_04_P092047	ENSOCUT00000012959	2159.35	345.864	7.214643e+002	7.217812e+001	679	18	5.224663e+000	0	0	0	0	0	0	650.839	1	1	50.4627	18.4167
DATA	836	10	71	1028	1	(+)E1A_r60_a20	E1A_r60_a20	2184.58	345.573	9.472798e+000	2.357564e+000	40	18	5.789225e+000	0	0	0	0	0	0	8.46552	1	0	65	17.9688
DATA	837	10	72	0	0	A_04_P072019	ENSOCUT00000016435	2210.09	345.614	4.961827e+001	5.419619e+000	74	18	6.415240e+000	0	0	0	0	0	0	43.912	1	1	65	18.9697
DATA	838	10	73	0	0	A_04_P007088	DN889370	2235.49	345.747	6.983947e+001	7.322845e+000	91	19	5.846684e+000	0	0	0	0	0	0	61.1928	1	1	50.4627	18.9394
DATA	839	10	74	0	0	A_04_P067022	ENSOCUT00000011772	2260.91	345.614	2.233971e+000	2.231558e+000	32	19	5.360670e+000	0	0	0	0	0	0	1.49712	0	0	57.259	18.7667
DATA	840	10	75	0	0	A_04_P020801	ENSOCUT00000010361	2286.24	346	1.810604e+004	1.810605e+003	15181	16	4.943430e+000	0	0	0	0	0	0	15537	1	1	49.1849	17
DATA	841	10	76	0	0	A_04_P018326	NM_001171377	2311.5	346	2.574636e+003	2.574737e+002	2222	17	8.038393e+000	0	0	0	0	0	0	2185.54	1	1	54.1152	20.5172
DATA	842	10	77	0	0	A_04_P013126	D17405	2337	346	6.735825e+003	6.735864e+002	5574	18	8.319255e+000	0	0	0	0	0	0	5654.19	1	1	54.9904	20.72
DATA	843	10	78	0	0	A_04_P056629	ENSOCUT00000007597	2362.44	346.208	4.618506e+002	4.624353e+001	416	20	4.230873e+000	0	0	0	0	0	0	383.302	1	1	49.1849	19.8519
DATA	844	10	79	0	0	A_04_P031143	A_04_P031143	2387.6	346.356	2.678990e+001	3.564677e+000	54	16	4.827698e+000	0	0	0	0	0	0	21.9794	1	1	47.8731	16.84
DATA	845	10	80	66	1	DarkCorner	DarkCorner	2412.24	346.111	2.388715e+000	2.378984e+000	26	16	5.626069e+000	0	0	0	0	0	0	-3.69201	0	0	45.1352	17.02
DATA	846	10	81	66	1	DarkCorner	DarkCorner	2438.61	345.825	2.419106e+000	2.409250e+000	29	16	4.538986e+000	0	0	0	0	0	0	-2.80222	0	0	49.5074	15.3125
DATA	847	10	82	66	1	DarkCorner	DarkCorner	2463.97	345.602	2.449170e+000	2.439192e+000	27	17	5.380634e+000	0	0	0	0	0	0	-3.66244	0	0	51.4001	16.7317
DATA	848	10	83	66	1	DarkCorner	DarkCorner	2489.05	346.172	2.479189e+000	2.469088e+000	30	16	5.378896e+000	0	0	0	0	0	0	-1.11239	0	0	53.8203	16.2564
DATA	849	10	84	66	1	DarkCorner	DarkCorner	2514.58	346.427	2.510778e+000	2.500549e+000	29	15.5	5.592611e+000	0	0	0	0	0	0	-2.84969	0	0	57.5363	15.4783
DATA	850	10	85	66	1	DarkCorner	DarkCorner	2540.33	346.398	2.543681e+000	2.533318e+000	29	16	4.665817e+000	0	0	0	0	0	0	-2.36207	0	0	52.3208	15.7839
DATA	851	11	1	66	1	DarkCorner	DarkCorner	394.222	350.204	2.196653e+000	2.187704e+000	29	16	5.111581e+000	0	0	0	0	0	0	-3.93085	0	0	40.6843	16.1901
DATA	852	11	2	66	1	DarkCorner	DarkCorner	419.582	350.427	2.195039e+000	2.186096e+000	27.5	16.5	3.700422e+000	0	0	0	0	0	0	-5.14024	0	0	57.5363	16.2857
DATA	853	11	3	66	1	DarkCorner	DarkCorner	445.107	350.5	2.192442e+000	2.183510e+000	28	16	5.145901e+000	0	0	0	0	0	0	-4.75778	0	0	56.9804	16.1379
DATA	854	11	4	66	1	DarkCorner	DarkCorner	470.5	350.5	2.188937e+000	2.180020e+000	27	17	3.296962e+000	0	0	0	0	0	0	-5.74776	0	0	57.5363	16.9688
DATA	855	11	5	66	1	DarkCorner	DarkCorner	495.614	350.277	2.184680e+000	2.175779e+000	27	18	4.541328e+000	0	0	0	0	0	0	-4.40975	0	0	51.0895	16.9032
DATA	856	11	6	66	1	DarkCorner	DarkCorner	521.333	350.5	2.179374e+000	2.170495e+000	27	18	4.401361e+000	0	0	0	0	0	0	-5.72235	0	0	57.5363	18.0789
DATA	857	11	7	0	0	A_04_P010361	A_04_P010361	546.5	350.5	1.329604e+001	2.540396e+000	40.5	15	4.316510e+000	0	0	0	0	0	0	11.8505	1	1	57.5363	15.9677
DATA	858	11	8	0	0	A_04_P088317	ENSOCUT00000004813	572.213	350.755	2.554277e+004	2.554278e+003	22565.5	16	3.607560e+000	0	0	0	0	0	0	22836.5	1	1	53.8203	16.6667
DATA	859	11	9	0	0	A_04_P083072	ENSOCUT00000002717	597.418	350.573	5.209478e+001	5.636050e+000	76	17	3.448440e+000	0	0	0	0	0	0	46.728	1	1	57.5363	16.7407
DATA	860	11	10	0	0	A_04_P059247	ENSOCUT00000013082	622.582	350.573	4.799093e+001	5.255948e+000	74	18	4.920389e+000	0	0	0	0	0	0	43.1999	1	1	57.5363	17.9091
DATA	861	11	11	0	0	A_04_P083942	A_04_P083942	648.421	350.961	7.564998e+001	7.860464e+000	100.5	18.5	5.095549e+000	0	0	0	0	0	0	68.366	1	1	49.1849	17.7308
DATA	862	11	12	0	0	A_04_P008901	DN887400	673.582	350.573	2.595437e+001	3.355331e+000	56	19	4.877346e+000	0	0	0	0	0	0	23.5479	1	1	65	18.0667
DATA	863	11	13	0	0	A_04_P009512	A_04_P009512	699	350.545	8.790394e+002	8.792945e+001	819	19	4.697678e+000	0	0	0	0	0	0	800.899	1	1	55.8519	18.4545
DATA	864	11	14	0	0	A_04_P074609	ENSOCUT00000003730	724.75	350.938	1.543714e+004	1.543716e+003	13559	19	4.873397e+000	0	0	0	0	0	0	14128	1	1	49.8279	19.25
DATA	865	11	15	0	0	A_04_P043306	ENSOCUT00000015963	749.582	350.573	2.107513e+000	2.098927e+000	33	20	5.866725e+000	0	0	0	0	0	0	-0.0592278	0	0	57.5363	20.4615
DATA	866	11	16	0	0	A_04_P092858	NM_001171323	775.418	350.573	1.294371e+001	2.457584e+000	44	26	1.103358e+001	0	0	0	0	1	0	11.9538	1	1	57.5363	27.1613
DATA	867	11	17	0	0	A_04_P045777	ENSOCUT00000012172	800.5	351	1.556010e+001	2.597049e+000	46.5	24	1.159147e+001	0	0	0	0	1	0	14.4377	1	1	54.1152	27.8276
DATA	868	11	18	0	0	A_04_P050023	ENSOCUT00000016226	826	351	1.162860e+003	1.163044e+002	1129	20	1.398804e+001	0	0	0	0	1	0	1084.16	1	1	54.9904	25.5357
DATA	869	11	19	0	0	A_04_P075593	ENSOCUT00000004591	851.5	351	3.909772e+002	3.915192e+001	390	21	4.184481e+000	0	0	0	0	0	0	366.283	1	1	65	20.3478
DATA	870	11	20	0	0	A_04_P081288	ENSOCUT00000002032	876.769	351.051	8.066771e+003	8.066797e+002	7244.5	18	6.332209e+000	0	0	0	0	0	0	7593.78	1	1	49.1849	19.5926
DATA	871	11	21	0	0	A_04_P000562	NM_001089317	902.367	351.404	8.182980e+000	2.197473e+000	41	16.5	5.829079e+000	0	0	0	0	0	0	7.74118	1	0	57.8122	18.2333
DATA	872	11	22	0	0	A_04_P088664	A_04_P088664	927.5	351.352	8.557207e+001	8.794636e+000	113.5	20	6.213669e+000	0	0	0	0	0	0	81.3386	1	1	57.5363	20.0741
DATA	873	11	23	0	0	A_04_P002488	NM_001082720	952.912	351.386	1.478241e+003	1.478379e+002	1373	19	5.069039e+000	0	0	0	0	0	0	1411.85	1	1	57.259	18.8148
DATA	874	11	24	0	0	A_04_P096406	ENSOCUT00000009412	978.418	351.427	4.865248e+000	2.068493e+000	39	19	7.615773e+000	0	0	0	0	0	0	4.66889	1	0	57.5363	20.6
DATA	875	11	25	0	0	A_04_P087342	ENSOCUT00000004891	1003.72	350.905	3.365263e+003	3.365323e+002	3150.5	19	5.565876e+000	0	0	0	0	0	0	3244.23	1	1	48.8603	18.5135
DATA	876	11	26	0	0	A_04_P025181	EB374775	1029.63	351.36	3.553766e+002	3.559344e+001	370	17	5.284160e+000	0	0	0	0	0	0	344.211	1	1	48.8603	18.1212
DATA	877	11	27	0	0	A_04_P047508	ENSOCUT00000009725	1054.58	351.427	2.444520e+000	1.998214e+000	34	18	4.554475e+000	0	0	0	0	0	0	2.3781	1	0	57.5363	17.9189
DATA	878	11	28	0	0	A_04_P023790	XM_002723860	1079.94	351.505	1.379787e+004	1.379789e+003	13128	16.5	5.009266e+000	0	0	0	0	0	0	13481.1	1	1	54.4085	16.4375
DATA	879	11	29	0	0	A_04_P097442	ENSOCUT00000002693	1105.42	351.427	6.737300e+000	2.078630e+000	39	19	5.467881e+000	0	0	0	0	0	0	6.61021	1	0	57.5363	19.0909
DATA	880	11	30	0	0	A_04_P038237	ENSOCUT00000003481	1130.67	351.5	4.840791e+001	5.221995e+000	78	19	6.011278e+000	0	0	0	0	0	0	47.6852	1	1	65	19.2759
DATA	881	11	31	0	0	A_04_P015750	AY171864	1155.85	351.76	1.105607e+001	2.242536e+000	43	17	5.119592e+000	0	0	0	0	0	0	10.9329	1	1	48.5334	16.9091
DATA	882	11	32	0	0	A_04_P002571	NM_001082144	1181.44	351.792	1.098790e+004	1.098791e+003	10847	17	4.349993e+000	0	0	0	0	0	0	10905.6	1	1	49.8279	17.475
DATA	883	11	33	0	0	A_04_P008104	ENSOCUT00000002780	1206.89	351.5	4.367158e+003	4.367201e+002	4305	18	5.186764e+000	0	0	0	0	0	0	4349.31	1	1	56.9804	18.4571
DATA	884	11	34	0	0	A_04_P016883	ENSOCUT00000017253	1232.42	351.573	4.078262e+005	4.078262e+004	409341	19	8.652614e+000	0	0	0	0	1	0	407484	1	1	57.5363	21.8571
DATA	885	11	35	0	0	A_04_P047967	ENSOCUT00000013308	1258.01	351.623	9.932881e+002	9.934746e+001	1007	18.5	6.155924e+000	0	0	0	0	0	0	995.466	1	1	49.1849	19.3667
DATA	886	11	36	0	0	A_04_P070237	ENSOCUT00000024215	1283.33	351.5	6.843344e+000	2.038164e+000	40	19	6.236211e+000	0	0	0	0	0	0	6.87712	1	0	57.5363	18.9032
DATA	887	11	37	0	0	A_04_P025251	CU466026	1308.5	351.648	2.501509e+000	1.931320e+000	35.5	21	5.521009e+000	0	0	0	0	0	0	2.52015	1	0	57.5363	20.1923
DATA	888	11	38	0	0	A_04_P013852	ENSOCUT00000030678	1333.91	351.614	9.894857e+000	2.151775e+000	43	21.5	5.702288e+000	0	0	0	0	1	0	9.9909	1	1	65	21.6333
DATA	889	11	39	0	0	A_04_P020768	A_04_P020768	1358.92	352.222	1.065249e+003	1.065420e+002	1077	19.5	5.253935e+000	0	0	0	0	0	0	1077.75	1	1	45.4864	19.4063
DATA	890	11	40	0	0	A_04_P051922	A_04_P051922	1384.65	352.12	1.911505e+000	1.903717e+000	30.5	15.5	5.452416e+000	0	0	0	0	0	0	-1.07168	0	0	48.8603	16.1071
DATA	891	11	41	0	0	A_04_P075882	ENSOCUT00000013407	1409.99	351.506	2.414291e+002	2.421766e+001	275	18.5	4.345770e+000	0	0	0	0	0	0	244.995	1	1	51.0895	18.8333
DATA	892	11	42	0	0	A_04_P078540	ENSOCUT00000010060	1435.85	351.903	1.396065e+004	1.396067e+003	13820	19	4.851172e+000	0	0	0	0	0	0	14183.1	1	1	46.8651	19.2647
DATA	893	11	43	0	0	A_04_P061053	ENSOCUT00000015110	1460.91	351.935	5.275670e+000	1.969606e+000	36.5	19	7.713624e+000	0	0	0	0	0	0	5.36376	1	0	65	20
DATA	894	11	44	0	0	A_04_P014821	AY171889	1486.5	352	2.884297e+000	1.918584e+000	36	17	7.939015e+000	0	0	0	0	0	0	2.93378	1	0	54.1152	18.1935
DATA	895	11	45	0	0	A_04_P064282	ENSOCUT00000009720	1511.63	351.693	1.078080e+004	1.078082e+003	10930	19	5.744405e+000	0	0	0	0	0	0	10966.5	1	1	47.8731	19.0417
DATA	896	11	46	0	0	A_04_P005266	DN891060	1537.29	352	3.519090e+001	3.997826e+000	68	18	6.383669e+000	0	0	0	0	0	0	35.7904	1	1	48.5334	17.4138
DATA	897	11	47	0	0	A_04_P064987	A_04_P064987	1562.19	352.257	5.664950e+000	1.980728e+000	37	17	5.626837e+000	0	0	0	0	0	0	5.75846	1	0	48.5334	17.375
DATA	898	11	48	0	0	A_04_P058483	ENSOCUT00000016676	1587.74	352.407	2.230085e+003	2.230166e+002	2206	21	6.024404e+000	0	0	0	0	0	0	2264.87	1	1	51.0895	18.7037
DATA	899	11	49	0	0	A_04_P005108	NM_001195668	1613.42	352.427	4.438240e+005	4.438240e+004	449871	22	1.286807e+001	0	0	0	0	1	0	450171	1	1	57.5363	25.4286
DATA	900	11	50	0	0	A_04_P061087	ENSOCUT00000014964	1638.86	352.278	2.109789e+003	2.109875e+002	2195	18	5.517058e+000	0	0	0	0	0	0	2136.44	1	1	47.8731	18.1
DATA	901	11	51	0	0	A_04_P073807	ENSOCUT00000012171	1664	352.455	1.003708e+003	1.003889e+002	1031.5	18	5.620748e+000	0	0	0	0	0	0	1014.41	1	1	55.8519	19.303
DATA	902	11	52	0	0	A_04_P088217	ENSOCUT00000013343	1689.5	352.5	9.635209e+002	9.637109e+001	998	21	6.020044e+000	0	0	0	0	0	0	971.51	1	1	50.4627	20.2188
DATA	903	11	53	0	0	A_04_P028290	XM_002711671	1714.68	352.312	3.241247e+004	3.241247e+003	31240	17.5	4.650227e+000	0	0	0	0	0	0	32592.5	1	1	49.8279	17.7692
DATA	904	11	54	0	0	A_04_P004805	ENSOCUT00000008200	1740.62	352.571	1.451424e+003	1.451552e+002	1446	16	5.434790e+000	0	0	0	0	0	0	1454.94	1	1	49.8279	16.5862
DATA	905	11	55	0	0	A_04_P015672	AY171832	1765.41	352.538	8.053469e+000	2.092376e+000	40	17	4.746957e+000	0	0	0	0	0	0	8.04572	1	0	49.8279	16.4783
DATA	906	11	56	0	0	A_04_P047547	A_04_P047547	1790.89	352.5	7.742249e+001	7.981271e+000	109	14.5	5.386024e+000	0	0	0	0	0	0	77.0509	1	1	52.3208	15.25
DATA	907	11	57	0	0	A_04_P029035	EC625051	1816.5	352.5	5.286862e+001	5.633932e+000	83	17	7.527527e+000	0	0	0	0	0	0	52.3922	1	1	65	18.0541
DATA	908	11	58	0	0	A_04_P094636	ENSOCUT00000017381	1841.87	352.6	1.791102e+004	1.791103e+003	17215	22	6.620675e+000	0	0	0	0	0	0	17668.8	1	1	52.0157	21
DATA	909	11	59	0	0	A_04_P029183	NM_001171097	1867.52	352.853	1.928383e+004	1.928384e+003	18682	18	6.062178e+000	0	0	0	0	0	0	18928.8	1	1	49.8279	19.2
DATA	910	11	60	0	0	A_04_P015734	AY171852	1892.58	352.573	6.363214e+000	2.075886e+000	37	18	3.220306e+000	0	0	0	0	0	0	6.21304	1	0	65	17.7037
DATA	911	11	61	0	0	A_04_P098842	ENSOCUT00000006100	1918.11	352.356	4.157155e+003	4.157202e+002	4007	15.5	3.811988e+000	0	0	0	0	0	0	4035.71	1	1	48.5334	15.7188
DATA	912	11	62	0	0	A_04_P088915	ENSOCUT00000004070	1943.56	352.74	3.673434e+003	3.673488e+002	3572	18	4.903502e+000	0	0	0	0	0	0	3544.73	1	1	49.5074	17.4828
DATA	913	11	63	0	0	A_04_P031574	AF090363	1968.58	352.573	1.210229e+001	2.348059e+000	42.5	17.5	5.760597e+000	0	0	0	0	0	0	11.6041	1	1	65	18.0938
DATA	914	11	64	0	0	A_04_P077437	ENSOCUT00000017613	1994.42	352.573	2.260688e+002	2.269750e+001	243	16	4.610467e+000	0	0	0	0	0	0	215.27	1	1	65	16.1111
DATA	915	11	65	0	1	ETG05_66023	ETG05_66023	2019.5	352.648	3.164122e+001	3.764986e+000	62	16	5.049297e+000	0	0	0	0	0	0	29.9179	1	1	65	18.2333
DATA	916	11	66	0	0	A_04_P002711	NM_001082212	2044.96	352.68	1.835076e+004	1.835077e+003	16959	16	5.894340e+000	0	0	0	0	0	0	17221.2	1	1	54.9904	17.0811
DATA	917	11	67	0	0	A_04_P065522	A_04_P065522	2070.45	352.896	3.132130e+001	3.755491e+000	60	15	5.600115e+000	0	0	0	0	0	0	29.1635	1	1	50.1463	15.1935
DATA	918	11	68	0	0	A_04_P083842	A_04_P083842	2095.66	353.123	1.813810e+002	1.825799e+001	194	18	4.658161e+000	0	0	0	0	0	0	167.523	1	1	48.5334	18.5385
DATA	919	11	69	0	0	A_04_P008551	ENSOCUT00000009909	2121.31	352.977	1.141754e+003	1.141949e+002	1047	20	5.756090e+000	0	0	0	0	0	0	1045.43	1	1	50.7771	19.5152
DATA	920	11	70	0	0	A_04_P002877	NM_001082723	2146.53	353.114	2.134382e+000	2.127862e+000	32	18	4.896213e+000	0	0	0	0	0	0	0.872947	0	0	47.8731	18.4828
DATA	921	11	71	0	0	A_04_P015471	AY171746	2172	353	2.154223e+000	2.147318e+000	33	19	5.887658e+000	0	0	0	0	0	0	0.806014	0	0	54.9904	19.2581
DATA	922	11	72	0	0	A_04_P099724	XM_002718701	2197.3	353.316	1.668030e+002	1.682031e+001	180	19	5.694177e+000	0	0	0	0	0	0	148.594	1	1	48.5334	18.9032
DATA	923	11	73	0	0	A_04_P067125	ENSOCUT00000009484	2222.72	352.905	5.998548e+003	5.998588e+002	5168	22	7.611470e+000	0	0	0	0	1	0	5290.95	1	1	48.8603	21.6296
DATA	924	11	74	0	0	A_04_P032072	ENSOCUT00000008420	2248.21	353.286	2.388122e+003	2.388225e+002	2123.5	18.5	4.895341e+000	0	0	0	0	0	0	2085.28	1	1	49.5074	18.6333
DATA	925	11	75	0	0	A_04_P096971	ENSOCUT00000002865	2273.56	353.26	3.596236e+002	3.603160e+001	343	19	5.786118e+000	0	0	0	0	0	0	310.768	1	1	49.5074	18.6667
DATA	926	11	76	0	0	A_04_P096134	ENSOCUT00000005262	2299	353.455	1.881910e+001	2.938326e+000	46	16	3.810930e+000	0	0	0	0	0	0	16.0898	1	1	55.8519	16.8438
DATA	927	11	77	0	0	A_04_P011461	CU464793	2324.42	353.427	4.477802e+005	4.477802e+004	378440	19	8.886882e+000	0	0	0	0	1	0	378657	1	1	57.5363	21.68
DATA	928	11	78	0	0	A_04_P090947	ENSOCUT00000005500	2349.58	353.427	1.826413e+003	1.826558e+002	1558.5	20	4.668367e+000	0	0	0	0	0	0	1527.38	1	1	57.5363	20.3571
DATA	929	11	79	0	0	A_04_P025936	EB373916	2375.33	353.5	4.817938e+001	5.353517e+000	71	18	5.564342e+000	0	0	0	0	0	0	39.8256	1	1	57.5363	17.8095
DATA	930	11	80	66	1	DarkCorner	DarkCorner	2400.5	353.5	2.370926e+000	2.361267e+000	28	17	4.769895e+000	0	0	0	0	0	0	-2.63251	0	0	65	17.5758
DATA	931	11	81	66	1	DarkCorner	DarkCorner	2426.19	353.791	2.399540e+000	2.389765e+000	28	15	4.862824e+000	0	0	0	0	0	0	-2.43555	0	0	51.7088	15.4118
DATA	932	11	82	66	1	DarkCorner	DarkCorner	2451.66	354.205	2.428675e+000	2.418780e+000	29	16	5.009034e+000	0	0	0	0	0	0	-1.99486	0	0	48.2044	15.7436
DATA	933	11	83	66	1	DarkCorner	DarkCorner	2476.7	353.89	2.458627e+000	2.448610e+000	31	16	5.545439e+000	0	0	0	0	0	0	-1.30884	0	0	50.7771	17.2424
DATA	934	11	84	66	1	DarkCorner	DarkCorner	2502.08	354.28	2.489311e+000	2.479170e+000	28	17	6.157651e+000	0	0	0	0	0	0	-3.39065	0	0	47.8731	16.4286
DATA	935	11	85	66	1	DarkCorner	DarkCorner	2528.01	353.577	2.522317e+000	2.512041e+000	29	15	5.128156e+000	0	0	0	0	0	0	-1.63242	0	0	49.1849	15.4444
DATA	936	12	1	66	1	DarkCorner	DarkCorner	407.053	357.842	2.193730e+000	2.184793e+000	30	17	4.455608e+000	0	0	0	0	0	0	-3.12914	0	0	48.2044	16.561
DATA	937	12	2	66	1	DarkCorner	DarkCorner	432.418	357.573	2.191752e+000	2.182823e+000	28	16	5.523195e+000	0	0	0	0	0	0	-3.96956	0	0	57.5363	16.4545
DATA	938	12	3	66	1	DarkCorner	DarkCorner	457.582	357.573	2.188750e+000	2.179833e+000	27	17	3.287734e+000	0	0	0	0	0	0	-3.53022	0	0	57.5363	17.1333
DATA	939	12	4	66	1	DarkCorner	DarkCorner	483.418	357.573	2.184744e+000	2.175843e+000	28	18	3.115077e+000	0	0	0	0	0	0	-4.03484	0	0	57.5363	17.3704
DATA	940	12	5	66	1	DarkCorner	DarkCorner	508.713	357.563	2.179988e+000	2.171106e+000	29	19	4.586313e+000	0	0	0	0	0	0	-4.4922	0	0	52.0157	18.4524
DATA	941	12	6	0	0	A_04_P005999	DN890429	534.56	357.96	7.566821e+001	7.870553e+000	102	17	4.138236e+000	0	0	0	0	0	0	67.4196	1	1	48.8603	17.6875
DATA	942	12	7	0	0	A_04_P061073	ENSOCUT00000003686	559.5	357.648	4.219823e+002	4.225345e+001	405.5	16	6.262310e+000	0	0	0	0	0	0	377.031	1	1	57.5363	17.2963
DATA	943	12	8	0	0	A_04_P016823	ENSOCUT00000028669	584.5	358	4.265496e+004	4.265496e+003	37649	17	3.457340e+000	0	0	0	0	0	0	38232.2	1	1	54.1152	17.1034
DATA	944	12	9	0	0	A_04_P064440	ENSOCUT00000012999	610.093	357.935	7.540574e+000	2.273738e+000	39	18	4.323231e+000	0	0	0	0	0	0	6.78218	1	0	65	17.9032
DATA	945	12	10	0	0	A_04_P042175	ENSOCUT00000000144	635.792	358.078	3.503058e+003	3.503123e+002	3167	19.5	5.688752e+000	0	0	0	0	0	0	3162.61	1	1	49.1849	19.3438
DATA	946	12	11	0	0	A_04_P085719	ENSOCUT00000000896	661	358.161	2.130619e+003	2.130725e+002	1964	18	4.483559e+000	0	0	0	0	0	0	1931.07	1	1	51.4001	16.6333
DATA	947	12	12	0	0	A_04_P087552	ENSOCUT00000015759	686.408	358.155	3.022627e+002	3.030052e+001	300	19	4.684163e+000	0	0	0	0	0	0	275.084	1	1	47.5395	17.7
DATA	948	12	13	0	0	A_04_P026286	ENSOCUT00000030166	712.19	358.038	5.835305e+003	5.835343e+002	5186	19.5	4.589969e+000	0	0	0	0	0	0	5333.7	1	1	49.5074	19.0333
DATA	949	12	14	0	0	A_04_P004036	NM_001160278	737.088	358.386	1.575632e+003	1.575772e+002	1485	20	5.321935e+000	0	0	0	0	0	0	1446.53	1	1	57.259	19.4333
DATA	950	12	15	0	0	A_04_P080314	ENSOCUT00000000602	762.5	358.352	2.233460e+005	2.233460e+004	205415	25.5	9.842657e+000	0	0	0	0	1	0	205982	1	1	57.5363	25.9706
DATA	951	12	16	0	0	A_04_P034197	ENSOCUT00000001658	788.571	358.468	8.313891e+003	8.313917e+002	7588	22	1.168916e+001	0	0	0	0	1	0	7704.4	1	1	49.8279	26.3548
DATA	952	12	17	0	0	A_04_P068847	NM_001082330	813.418	358.427	2.736289e+005	2.736289e+004	255548	30	1.315611e+001	0	0	0	0	1	0	254745	1	1	57.5363	32.25
DATA	953	12	18	0	0	A_04_P002298	NM_001082129	838.582	358.427	3.891578e+005	3.891578e+004	363450	18.5	5.694518e+000	0	0	0	0	0	0	364025	1	1	57.5363	19.0833
DATA	954	12	19	0	0	A_04_P054396	ENSOCUT00000009573	864.107	358.5	8.009957e+004	8.009957e+003	70709	22	6.189442e+000	0	0	0	0	1	0	75291.3	1	1	56.9804	21.3667
DATA	955	12	20	0	0	A_04_P095888	ENSOCUT00000028248	889.5	358.5	1.146259e+001	2.342274e+000	43	15	6.557439e+000	0	0	0	0	0	0	10.8267	1	1	65	18.6667
DATA	956	12	21	0	0	A_04_P030149	DN882847	914.667	358.5	3.931027e+001	4.425559e+000	71	18	8.159696e+000	0	0	0	0	0	0	37.3077	1	1	57.5363	20.2258
DATA	957	12	22	0	0	A_04_P034559	NM_001082038	940.338	358.811	7.912872e+003	7.912898e+002	7377	19.5	5.834776e+000	0	0	0	0	0	0	7546.59	1	1	48.5334	19.7308
DATA	958	12	23	0	0	A_04_P022202	ENSOCUT00000021236	965.7	358.9	1.301632e+004	1.301634e+003	12308.5	22	7.686290e+000	0	0	0	0	1	0	12473	1	1	47.2035	21.4783
DATA	959	12	24	0	0	A_04_P086657	ENSOCUT00000008793	990.842	359.053	3.780816e+003	3.780870e+002	3517	19.5	7.021805e+000	0	0	0	0	0	0	3639.92	1	1	48.2044	18.7333
DATA	960	12	25	0	0	A_04_P098886	ENSOCUT00000001461	1016.56	358.359	4.575536e+000	2.046647e+000	37	17	4.001067e+000	0	0	0	0	0	0	4.42524	1	0	49.8279	16.7895
DATA	961	12	26	0	0	A_04_P050169	ENSOCUT00000013579	1041.21	358.265	1.726232e+001	2.631492e+000	49	17.5	5.631272e+000	0	0	0	0	0	0	16.7682	1	1	46.1809	16.5294
DATA	962	12	27	0	0	A_04_P100402	ENSOCUT00000004946	1067.42	358.573	2.805408e+001	3.432106e+000	59	18	6.469158e+000	0	0	0	0	0	0	27.3757	1	1	57.5363	17
DATA	963	12	28	0	0	A_04_P022741	ENSOCUT00000005276	1092.65	359.067	6.926644e+003	6.926672e+002	6741.5	18	5.405891e+000	0	0	0	0	0	0	6788.14	1	1	49.1849	17.9032
DATA	964	12	29	0	0	A_04_P013538	ENSOCUT00000011838	1118.36	358.637	3.388310e+002	3.393978e+001	367	18	5.432081e+000	0	0	0	0	0	0	333.418	1	1	50.7771	18.7838
DATA	965	12	30	0	0	A_04_P101175	A_04_P101175	1143.5	358.648	1.961020e+000	1.954373e+000	35	20	6.794666e+000	0	0	0	0	0	0	0.715516	0	0	65	19.8966
DATA	966	12	31	0	0	A_04_P070972	ENSOCUT00000017304	1168.58	358.573	4.362858e+001	4.777111e+000	72	16	3.873874e+000	0	0	0	0	0	0	43.2584	1	1	57.5363	15.4
DATA	967	12	32	0	0	A_04_P073413	ENSOCUT00000016689	1194.43	359.232	2.860013e+003	2.860078e+002	2902	18	4.859352e+000	0	0	0	0	0	0	2846.24	1	1	46.8651	17.4483
DATA	968	12	33	0	0	A_04_P030860	DN889303	1220.22	358.696	3.195565e+004	3.195566e+003	28995	19	6.320649e+000	0	0	0	0	0	0	31907.7	1	1	50.1463	20.7188
DATA	969	12	34	0	0	A_04_P070297	ENSOCUT00000017520	1245	359	5.051625e+000	1.991418e+000	37	20	8.648158e+000	0	0	0	0	1	0	5.0596	1	0	54.9904	21.8276
DATA	970	12	35	0	0	A_04_P071893	NM_001081999	1270.65	358.933	1.810902e+002	1.821059e+001	214	17.5	5.617962e+000	0	0	0	0	0	0	181.903	1	1	49.1849	18.1176
DATA	971	12	36	0	0	A_04_P001351	NM_001099955	1295.9	358.956	6.433096e+000	2.020800e+000	38	19	7.076505e+000	0	0	0	0	0	0	6.47894	1	0	46.8651	20
DATA	972	12	37	0	0	A_04_P019977	EB380073	1321.08	359.139	1.765144e+003	1.765247e+002	1680	21	5.492000e+000	0	0	0	0	0	0	1781.96	1	1	48.8603	20.9
DATA	973	12	38	0	0	A_04_P024686	A_04_P024686	1346.5	359.352	1.914840e+000	1.907054e+000	32.5	20.5	5.954301e+000	0	0	0	0	0	0	0.074282	0	0	57.5363	21.25
DATA	974	12	39	0	0	A_04_P003112	NM_001082633	1372	359.319	2.052675e+002	2.061483e+001	238	17.5	4.695571e+000	0	0	0	0	0	0	208.046	1	1	58.0869	17.125
DATA	975	12	40	0	0	A_04_P080421	ENSOCUT00000001821	1397.51	359.36	1.720381e+003	1.720486e+002	1733	17	5.825458e+000	0	0	0	0	0	0	1746.37	1	1	49.8279	17.3103
DATA	976	12	41	0	0	A_04_P084332	ENSOCUT00000012431	1423.22	359.176	6.546252e+002	6.549003e+001	693.5	18	4.481192e+000	0	0	0	0	0	0	665.327	1	1	48.2044	18.4054
DATA	977	12	42	0	0	A_04_P063437	ENSOCUT00000006602	1448.59	359.291	7.327469e+003	7.327494e+002	7341	19	4.045465e+000	0	0	0	0	0	0	7454.23	1	1	50.4627	19.05
DATA	978	12	43	0	0	A_04_P070014	ENSOCUT00000006047	1473.58	359.427	3.398090e+002	3.403371e+001	378	19.5	7.166653e+000	0	0	0	0	0	0	345.9	1	1	57.5363	18.8667
DATA	979	12	44	0	0	A_04_P027313	ENSOCUT00000003474	1499	359.455	1.414904e+001	2.364787e+000	45	18.5	6.967378e+000	0	0	0	0	0	0	14.4068	1	1	55.8519	18.3125
DATA	980	12	45	0	0	A_04_P080527	ENSOCUT00000012224	1524.55	359.346	4.053998e+002	4.058424e+001	441.5	16	4.924304e+000	0	0	0	0	0	0	412.76	1	1	49.8279	17.0345
DATA	981	12	46	0	0	A_04_P026012	EB373855	1550.15	360.068	1.903234e+000	1.895480e+000	30	18	6.358763e+000	0	0	0	0	0	0	-2.595	0	0	47.5395	18.2857
DATA	982	12	47	0	0	A_04_P075814	A_04_P075814	1575.33	359.5	3.788700e+001	4.237080e+000	70.5	17	4.942127e+000	0	0	0	0	0	0	38.5326	1	1	57.5363	17.7692
DATA	983	12	48	0	0	A_04_P045588	A_04_P045588	1600.5	359.5	1.906792e+000	1.901156e+000	32	20	8.932699e+000	0	0	0	0	0	0	0.914428	0	0	57.5363	20.6897
DATA	984	12	49	0	0	A_04_P074906	XR_084831	1625.89	359.5	8.200732e+002	8.202936e+001	858.5	19	8.504031e+000	0	0	0	0	0	0	831.965	1	1	65	19.9375
DATA	985	12	50	0	0	A_04_P052076	ENSOCUT00000008674	1651.42	359.573	8.251061e+000	2.076149e+000	40.5	18.5	6.214423e+000	0	0	0	0	0	0	8.35574	1	0	57.5363	18.7857
DATA	986	12	51	0	0	A_04_P067247	XM_002723239	1676.58	359.573	6.432491e+000	2.014665e+000	40	20	5.490700e+000	0	0	0	0	0	0	6.50023	1	0	57.5363	20.1724
DATA	987	12	52	0	0	A_04_P101572	ENSOCUT00000001082	1702.33	359.5	2.813853e+001	3.403177e+000	60	19	6.745369e+000	0	0	0	0	0	0	28.362	1	1	57.5363	19.5
DATA	988	12	53	0	0	A_04_P020122	EB379936	1727.58	359.573	2.751619e+001	3.355037e+000	58	17	4.773816e+000	0	0	0	0	0	0	27.6555	1	1	65	17.2813
DATA	989	12	54	0	0	A_04_P016193	ENSOCUT00000016052	1753	359.545	1.364481e+002	1.378005e+001	169.5	16.5	5.765249e+000	0	0	0	0	0	0	136.692	1	1	55.8519	15.8571
DATA	990	12	55	0	0	A_04_P062292	ENSOCUT00000023385	1778.31	360.059	2.966061e+000	1.955334e+000	35	16	4.311999e+000	0	0	0	0	0	0	2.96086	1	0	45.835	15.48
DATA	991	12	56	0	0	A_04_P026931	A_04_P026931	1803.52	359.907	3.827239e+001	4.291043e+000	69	17	4.830935e+000	0	0	0	0	0	0	38.0531	1	1	48.8603	17.2
DATA	992	12	57	0	0	A_04_P063157	ENSOCUT00000008329	1829.37	359.596	1.963429e+005	1.963429e+004	194467	19	7.750122e+000	0	0	0	0	0	0	194342	1	1	57.8122	19.5758
DATA	993	12	58	0	0	A_04_P014709	AY171825	1854.5	359.648	8.072745e+002	8.075120e+001	823	18	6.566207e+000	0	0	0	0	0	0	795.308	1	1	57.5363	17.6786
DATA	994	12	59	0	0	A_04_P025532	A_04_P025532	1879.91	359.935	8.610065e+000	2.148393e+000	39	16	5.827360e+000	0	0	0	0	0	0	8.43949	1	0	54.4085	17.6207
DATA	995	12	60	0	0	A_04_P026251	EB373617	1905.1	360.096	2.798932e+003	2.799002e+002	2779	15	3.548618e+000	0	0	0	0	0	0	2728.66	1	1	50.7771	15.7941
DATA	996	12	61	0	0	A_04_P088042	ENSOCUT00000016112	1930.84	359.897	1.030088e+002	1.049150e+001	129	15	4.631589e+000	0	0	0	0	0	0	99.825	1	1	46.5243	15.4194
DATA	997	12	62	0	0	A_04_P020236	EB379823	1956.09	360.065	3.370891e+001	3.921167e+000	63	17	5.666425e+000	0	0	0	0	0	0	32.4664	1	1	54.4085	17.4138
DATA	998	12	63	0	0	A_04_P101285	ENSOCUT00000009118	1981.2	360	5.327591e+002	5.331405e+001	537	16.5	5.663640e+000	0	0	0	0	0	0	509.786	1	1	49.1849	17.3684
DATA	999	12	64	0	0	A_04_P056131	A_04_P056131	2006.68	360.308	2.345366e+003	2.345453e+002	2258	16	4.655099e+000	0	0	0	0	0	0	2228.77	1	1	52.9257	16.7931
DATA	1000	12	65	0	0	A_04_P075249	ENSOCUT00000008997	2032.42	360.427	4.082291e+000	2.085631e+000	35	17.5	4.534035e+000	0	0	0	0	0	0	3.85082	1	0	65	18.8333
DATA	1001	12	66	0	0	A_04_P071253	A_04_P071253	2057.58	360.427	7.440341e+001	7.720480e+000	98	15	6.400437e+000	0	0	0	0	0	0	69.6545	1	1	57.5363	16.0323
DATA	1002	12	67	0	0	A_04_P070969	ENSOCUT00000017284	2082.85	360.293	9.314761e+001	9.543599e+000	115.5	15.5	5.374155e+000	0	0	0	0	0	0	86.5088	1	1	50.7771	17.1923
DATA	1003	12	68	0	0	A_04_P013368	AF014733	2108.58	360.269	1.494553e+001	2.573477e+000	46	17.5	4.958288e+000	0	0	0	0	0	0	13.7635	1	1	46.5243	17.2308
DATA	1004	12	69	0	0	A_04_P066699	ENSOCUT00000028463	2133.74	360.182	1.812989e+001	2.784291e+000	48	16	4.644340e+000	0	0	0	0	0	0	16.5528	1	1	45.835	16.6452
DATA	1005	12	70	0	0	A_04_P077705	A_04_P077705	2159.42	360.427	2.141076e+000	2.132353e+000	30	18.5	5.386593e+000	0	0	0	0	0	0	-0.33396	0	0	57.5363	18.1538
DATA	1006	12	71	0	0	A_04_P079187	ENSOCUT00000011645	2184.65	360.778	1.813826e+004	1.813827e+003	16197	18	5.659616e+000	0	0	0	0	0	0	16261.1	1	1	47.5395	17.9688
DATA	1007	12	72	0	0	A_04_P075760	ENSOCUT00000002369	2210.11	360.5	1.897463e+003	1.897587e+002	1654	18.5	7.058263e+000	0	0	0	0	0	0	1684.64	1	1	65	18.3824
DATA	1008	12	73	0	0	A_04_P031291	AY171901	2235.5	360.5	7.220613e+000	2.310475e+000	37	20	7.833164e+000	0	0	0	0	0	0	6.34737	1	0	57.5363	20.3929
DATA	1009	12	74	0	0	A_04_P043632	A_04_P043632	2260.67	360.5	8.700814e+001	8.978850e+000	107.5	18	5.023600e+000	0	0	0	0	0	0	75.714	1	1	57.5363	18.3548
DATA	1010	12	75	0	0	A_04_P065097	ENSOCUT00000000152	2286.33	360.5	4.148744e+000	2.278886e+000	36	16	4.697678e+000	0	0	0	0	0	0	3.57205	1	0	57.5363	16.4545
DATA	1011	12	76	0	0	A_04_P035227	ENSOCUT00000008153	2311.58	360.573	1.246640e+001	2.585350e+000	42	16	4.533946e+000	0	0	0	0	0	0	10.6192	1	1	57.5363	16.16
DATA	1012	12	77	0	0	A_04_P013174	ENSOCUT00000028121	2337.11	360.5	1.207031e+003	1.207248e+002	1044	19	7.374700e+000	0	0	0	0	0	0	1016.8	1	1	65	19.6
DATA	1013	12	78	0	0	A_04_P014111	XM_002724221	2362.42	360.573	1.747931e+005	1.747931e+004	145630	19	6.150320e+000	0	0	0	0	0	0	145597	1	1	57.5363	19.0333
DATA	1014	12	79	0	0	A_04_P063992	ENSOCUT00000009899	2387.69	360.662	2.396680e+004	2.396681e+003	19543	18	4.957486e+000	0	0	0	0	0	0	19736	1	1	48.5334	19.08
DATA	1015	12	80	66	1	DarkCorner	DarkCorner	2412.98	360.206	2.380532e+000	2.370834e+000	27	16	4.681124e+000	0	0	0	0	0	0	-3.55229	0	0	45.4864	16.8302
DATA	1016	12	81	66	1	DarkCorner	DarkCorner	2438.89	359.927	2.410023e+000	2.400205e+000	27	15	4.834845e+000	0	0	0	0	0	0	-3.11033	0	0	50.1463	14.881
DATA	1017	12	82	66	1	DarkCorner	DarkCorner	2464.09	360.53	2.438958e+000	2.429022e+000	27	16	4.233247e+000	0	0	0	0	0	0	-3.54798	0	0	45.4864	15.641
DATA	1018	12	83	66	1	DarkCorner	DarkCorner	2489.53	360.314	2.469550e+000	2.459489e+000	27	16	5.387193e+000	0	0	0	0	0	0	-3.79678	0	0	47.8731	16.9143
DATA	1019	12	84	66	1	DarkCorner	DarkCorner	2515.08	359.988	2.501196e+000	2.491006e+000	31	17	5.255809e+000	0	0	0	0	0	0	-0.731998	0	0	52.3208	16.2353
DATA	1020	12	85	66	1	DarkCorner	DarkCorner	2541.06	360.667	2.533423e+000	2.523102e+000	30	16	4.951824e+000	0	0	0	0	0	0	-1.57718	0	0	45.835	15.7481
DATA	1021	13	1	66	1	DarkCorner	DarkCorner	394.5	365	2.192245e+000	2.183314e+000	27	16	4.997781e+000	0	0	0	0	0	0	-5.77114	0	0	54.1152	16.3244
DATA	1022	13	2	66	1	DarkCorner	DarkCorner	419.5	365	2.190731e+000	2.181806e+000	27	15	3.073645e+000	0	0	0	0	0	0	-6.67781	0	0	54.1152	14.7037
DATA	1023	13	3	66	1	DarkCorner	DarkCorner	445	365	2.188181e+000	2.179266e+000	27	17	3.845679e+000	0	0	0	0	0	0	-4.32425	0	0	54.9904	16.5484
DATA	1024	13	4	66	1	DarkCorner	DarkCorner	470.5	365.352	2.184583e+000	2.175683e+000	27	17	3.396253e+000	0	0	0	0	0	0	-5.75605	0	0	57.5363	16.4865
DATA	1025	13	5	66	1	DarkCorner	DarkCorner	496.016	364.969	2.180321e+000	2.171438e+000	27.5	18	5.277705e+000	0	0	0	0	0	0	-4.83388	0	0	46.8651	17.6667
DATA	1026	13	6	1028	1	(+)E1A_r60_a97	E1A_r60_a97	521.418	365.427	2.175032e+000	2.166907e+000	33.5	17	4.642152e+000	0	0	0	0	0	0	0.503121	0	0	65	17.5429
DATA	1027	13	7	0	0	A_04_P059072	A_04_P059072	546.582	365.427	5.121138e+001	5.558168e+000	75.5	15	4.437858e+000	0	0	0	0	0	0	45.7345	1	1	57.5363	15.1379
DATA	1028	13	8	0	0	A_04_P068952	A_04_P068952	572	365.455	1.202726e+001	2.466889e+000	45	17	6.921216e+000	0	0	0	0	0	0	10.7736	1	1	55.8519	18.3548
DATA	1029	13	9	0	0	A_04_P098052	ENSOCUT00000004537	597.55	365.063	6.120823e+003	6.120860e+002	5411	18.5	5.646063e+000	0	0	0	0	0	0	5500.81	1	1	50.4627	19.1563
DATA	1030	13	10	0	0	A_04_P068590	ENSOCUT00000011301	623.109	365.5	1.451956e+003	1.452114e+002	1322	18	5.554805e+000	0	0	0	0	0	0	1309.66	1	1	54.1152	17.7568
DATA	1031	13	11	0	0	A_04_P064443	ENSOCUT00000011273	648.25	365.553	2.077883e+003	2.077993e+002	1906.5	16.5	5.201680e+000	0	0	0	0	0	0	1881.33	1	1	49.5074	16.6667
DATA	1032	13	12	0	0	A_04_P038692	A_04_P038692	673.524	365.573	1.546424e+002	1.560920e+001	170	18.5	4.646714e+000	0	0	0	0	0	0	140.575	1	1	51.4001	18.1667
DATA	1033	13	13	0	0	A_04_P086739	ENSOCUT00000000272	699.38	365.367	5.417708e+003	5.417749e+002	4841.5	18	4.968271e+000	0	0	0	0	0	0	4945.86	1	1	50.7771	17.0606
DATA	1034	13	14	0	0	A_04_P086230	ENSOCUT00000016945	724.5	365.5	1.439988e+002	1.455281e+001	164	20	5.863597e+000	0	0	0	0	0	0	132.028	1	1	57.5363	20.8966
DATA	1035	13	15	0	0	A_04_P020547	EB379543	750.383	365.741	3.431047e+003	3.431111e+002	3193	18.5	5.155430e+000	0	0	0	0	0	0	3160.36	1	1	51.0895	18.4615
DATA	1036	13	16	0	0	A_04_P063449	ENSOCUT00000008844	775.333	365.5	1.018283e+002	1.039413e+001	131	22	1.052250e+001	0	0	0	0	1	0	94.2172	1	1	57.5363	24.9667
DATA	1037	13	17	0	0	A_04_P063037	ENSOCUT00000008365	800.5	365.5	5.845861e+004	5.845861e+003	52522	23	1.117331e+001	0	0	0	0	1	0	54341.4	1	1	57.5363	25.697
DATA	1038	13	18	0	0	A_04_P051692	A_04_P051692	826	365.545	8.105668e+000	2.218935e+000	40.5	25	1.387018e+001	0	0	0	0	1	0	7.57093	1	0	55.8519	29.8966
DATA	1039	13	19	0	0	A_04_P027441	XM_002712842	851.418	365.573	1.416853e+002	1.431688e+001	165	19.5	5.682052e+000	0	0	0	0	0	0	132.977	1	1	57.5363	19
DATA	1040	13	20	0	0	A_04_P020828	XM_002715095	876.582	365.573	3.151040e+001	3.756940e+000	61	18	6.526703e+000	0	0	0	0	0	0	29.7154	1	1	57.5363	19.7419
DATA	1041	13	21	0	0	A_04_P005783	ENSOCUT00000001886	902.063	365.494	6.988709e+002	6.991674e+001	683	15	3.974123e+000	0	0	0	0	0	0	662.256	1	1	50.4627	15.6429
DATA	1042	13	22	0	0	A_04_P000056	NM_001082132	927.516	365.892	2.055636e+004	2.055637e+003	18597	18	6.392171e+000	0	0	0	0	0	0	19574.6	1	1	52.9257	19.1212
DATA	1043	13	23	0	0	A_04_P074737	ENSOCUT00000004153	952.795	365.818	1.231166e+004	1.231168e+003	11427	19	5.933631e+000	0	0	0	0	0	0	11779.4	1	1	52.9257	18.1481
DATA	1044	13	24	0	0	A_04_P032987	A_04_P032987	978.5	365.648	1.029020e+002	1.048408e+001	135	18	8.461397e+000	0	0	0	0	0	0	98.9227	1	1	65	19.5
DATA	1045	13	25	0	0	A_04_P082822	A_04_P082822	1003.27	366.219	9.062023e+001	9.279609e+000	117	17	4.556462e+000	0	0	0	0	0	0	87.5177	1	1	48.2044	16.6571
DATA	1046	13	26	0	0	A_04_P026165	ENSOCUT00000030750	1029.12	366.118	2.533718e+002	2.541509e+001	276	17	4.059246e+000	0	0	0	0	0	0	245.831	1	1	47.8731	16.4595
DATA	1047	13	27	0	0	A_04_P036511	A_04_P036511	1054.03	365.806	1.988031e+000	1.980105e+000	32.5	19	4.468792e+000	0	0	0	0	0	0	0.255602	0	0	46.1809	18.5116
DATA	1048	13	28	0	0	A_04_P041048	ENSOCUT00000005506	1080	366	9.289288e+001	9.496123e+000	125	17.5	6.283513e+000	0	0	0	0	0	0	90.9209	1	1	54.9904	16.9444
DATA	1049	13	29	0	0	A_04_P087642	ENSOCUT00000006982	1105.15	365.951	1.678267e+001	2.582661e+000	49	17.5	5.526394e+000	0	0	0	0	0	0	16.4943	1	1	49.5074	17.85
DATA	1050	13	30	0	0	A_04_P070412	ENSOCUT00000016783	1131.06	366.076	2.043664e+004	2.043665e+003	19277	19	5.354459e+000	0	0	0	0	0	0	20168.2	1	1	49.5074	19.2353
DATA	1051	13	31	0	0	A_04_P099337	ENSOCUT00000010655	1156.22	366.237	1.586850e+003	1.586970e+002	1599	17	4.073254e+000	0	0	0	0	0	0	1572.01	1	1	49.1849	15.5161
DATA	1052	13	32	0	0	A_04_P039509	ENSOCUT00000017458	1181.5	366.5	3.946280e+003	3.946328e+002	3922	17	4.795437e+000	0	0	0	0	0	0	3923.72	1	1	50.4627	16.6061
DATA	1053	13	33	0	0	A_04_P076998	ENSOCUT00000012336	1206.91	366.386	1.150665e+003	1.150828e+002	1155	18	5.498622e+000	0	0	0	0	0	0	1148.03	1	1	57.259	17.7879
DATA	1054	13	34	0	0	A_04_P054850	ENSOCUT00000012138	1232.42	366.427	8.232530e+001	8.455159e+000	113.5	18.5	7.227740e+000	0	0	0	0	0	0	82.4041	1	1	57.5363	19.9667
DATA	1055	13	35	0	0	A_04_P074608	ENSOCUT00000003730	1257.75	366.627	1.204491e+004	1.204492e+003	11705	18	6.721043e+000	0	0	0	0	0	0	12092.9	1	1	49.1849	18
DATA	1056	13	36	0	0	A_04_P017713	EB373964	1283.14	366.514	1.142077e+003	1.142238e+002	1153.5	18.5	6.434089e+000	0	0	0	0	0	0	1149.78	1	1	48.5334	18.2353
DATA	1057	13	37	0	0	A_04_P037209	ENSOCUT00000001671	1308.71	366.183	1.188939e+004	1.188940e+003	11543	19	5.045378e+000	0	0	0	0	0	0	11999.4	1	1	50.7771	18.0741
DATA	1058	13	38	0	0	A_04_P035641	ENSOCUT00000029385	1333.89	366.5	4.877880e+004	4.877880e+003	49027	21	5.985203e+000	0	0	0	0	0	0	49341.8	1	1	56.9804	20.5862
DATA	1059	13	39	0	0	A_04_P073977	ENSOCUT00000016089	1359.5	366.447	1.840722e+002	1.850538e+001	213	18	6.141171e+000	0	0	0	0	0	0	186.566	1	1	49.8279	18.2258
DATA	1060	13	40	0	0	A_04_P032727	ENSOCUT00000012534	1384.49	366.427	1.893650e+003	1.893745e+002	1945	17.5	6.258762e+000	0	0	0	0	0	0	1922.48	1	1	49.1849	17.7083
DATA	1061	13	41	0	0	A_04_P091152	ENSOCUT00000015520	1409.87	366.133	6.101938e+002	6.104889e+001	651	17	5.246907e+000	0	0	0	0	0	0	620.326	1	1	51.0895	17.4324
DATA	1062	13	42	0	0	A_04_P014306	AF029933	1435.5	366.5	1.260787e+001	2.276625e+000	44	20	5.627888e+000	0	0	0	0	0	0	12.8319	1	1	57.5363	18.1613
DATA	1063	13	43	0	0	A_04_P048658	ENSOCUT00000012711	1460.67	366.5	3.316499e+004	3.316499e+003	33466	21	5.622619e+000	0	0	0	0	0	0	33780.3	1	1	57.5363	20.4231
DATA	1064	13	44	0	0	A_04_P013183	AF013272	1486.25	366.589	2.148376e+004	2.148377e+003	21125	18	7.019022e+000	0	0	0	0	0	0	21892.7	1	1	54.7002	19
DATA	1065	13	45	0	0	A_04_P045527	ENSOCUT00000007653	1511.68	366.4	2.199118e+003	2.199199e+002	2243	19	4.438347e+000	0	0	0	0	0	0	2241.21	1	1	50.7771	18.9677
DATA	1066	13	46	0	0	A_04_P080567	ENSOCUT00000010842	1537	366.545	3.010103e+002	3.016052e+001	336.5	15.5	5.636829e+000	0	0	0	0	0	0	306.715	1	1	55.8519	16.4231
DATA	1067	13	47	0	0	A_04_P069698	A_04_P069698	1562.5	366.648	1.058009e+001	2.169867e+000	41	19	6.965519e+000	0	0	0	0	0	0	10.7748	1	1	57.5363	18.9615
DATA	1068	13	48	0	0	A_04_P023527	EB376545	1587.64	367.014	2.909143e+001	3.472468e+000	62	17.5	5.586620e+000	0	0	0	0	0	0	29.6022	1	1	49.1849	17.1071
DATA	1069	13	49	0	0	A_04_P073147	ENSOCUT00000012734	1613.29	366.505	1.237754e+004	1.237756e+003	12174	18	7.350899e+000	0	0	0	0	0	0	12578.2	1	1	53.5237	17.9643
DATA	1070	13	50	0	0	A_04_P044831	ENSOCUT00000008194	1638.5	366.648	2.115277e+001	2.844317e+000	52.5	18	4.415750e+000	0	0	0	0	0	0	21.4621	1	1	57.5363	16.5333
DATA	1071	13	51	0	0	A_04_P091357	ENSOCUT00000002427	1664	367	2.341203e+000	1.919490e+000	35	18	6.005038e+000	0	0	0	0	0	0	2.37089	1	0	54.9904	18.9375
DATA	1072	13	52	0	0	A_04_P023401	ENSOCUT00000014717	1689.45	367.09	2.192224e+003	2.192307e+002	2204	18	6.852051e+000	0	0	0	0	0	0	2214.9	1	1	49.5074	19.2188
DATA	1073	13	53	0	0	A_04_P028011	ENSOCUT00000015561	1714.7	366.75	1.003872e+002	1.021969e+001	133	17	4.608379e+000	0	0	0	0	0	0	101.15	1	1	48.5334	16.6522
DATA	1074	13	54	0	0	A_04_P053078	XM_002722270	1740.5	367	1.928506e+000	1.922700e+000	31.5	15	5.428898e+000	0	0	0	0	0	0	0.891694	0	0	54.1152	15.6296
DATA	1075	13	55	0	0	A_04_P030422	DN885621	1765.49	366.9	3.819877e+000	1.964653e+000	33.5	13.5	3.763863e+000	0	0	0	0	0	0	3.82416	1	0	47.8731	14.5
DATA	1076	13	56	0	0	A_04_P091812	ENSOCUT00000011089	1790.9	367.446	1.443909e+001	2.413820e+000	46	17	4.394052e+000	0	0	0	0	0	0	14.4017	1	1	51.4001	16.6667
DATA	1077	13	57	0	0	A_04_P034477	A_04_P034477	1816.5	367.352	6.373907e+000	2.044401e+000	39	18	5.079987e+000	0	0	0	0	0	0	6.33066	1	0	57.5363	17.963
DATA	1078	13	58	0	0	A_04_P006493	DN889926	1841.58	367.427	3.307098e+000	1.979029e+000	33	18	7.319733e+000	0	0	0	0	0	0	3.27001	1	0	57.5363	18.3871
DATA	1079	13	59	0	0	A_04_P063786	A_04_P063786	1867.42	367.427	1.421115e+001	2.421770e+000	46	15.5	5.771148e+000	0	0	0	0	0	0	13.9818	1	1	57.5363	15.8846
DATA	1080	13	60	0	0	A_04_P020927	EB379169	1892.58	367.427	2.947546e+001	3.545967e+000	59.5	16	3.460547e+000	0	0	0	0	0	0	28.8484	1	1	65	16.1538
DATA	1081	13	61	0	0	A_04_P014423	AY171642	1918.08	367.013	8.530626e+002	8.532930e+001	849	15	4.467305e+000	0	0	0	0	0	0	830.137	1	1	48.5334	15.7949
DATA	1082	13	62	0	0	A_04_P037397	ENSOCUT00000032990	1943.64	367.583	2.098567e+002	2.108023e+001	234	15.5	4.288984e+000	0	0	0	0	0	0	203.003	1	1	52.0157	15.6538
DATA	1083	13	63	0	0	A_04_P089125	ENSOCUT00000005938	1968.67	367.5	4.090566e+001	4.556428e+000	70	17	5.096314e+000	0	0	0	0	0	0	39.3212	1	1	57.5363	16.6
DATA	1084	13	64	0	0	A_04_P020681	EB379415	1994.33	367.5	2.029047e+000	2.025977e+000	32	15.5	4.741692e+000	0	0	0	0	0	0	1.38449	0	0	65	16.0526
DATA	1085	13	65	0	0	A_04_P053942	ENSOCUT00000001923	2019.5	367.5	2.875245e+002	2.882438e+001	306	15.5	2.970568e+000	0	0	0	0	0	0	272.587	1	1	57.5363	15.7083
DATA	1086	13	66	0	0	A_04_P013036	X13699	2044.89	367.5	6.569111e+000	2.152920e+000	39	16	5.446712e+000	0	0	0	0	0	0	6.18164	1	0	56.9804	17
DATA	1087	13	67	0	0	A_04_P094326	ENSOCUT00000016701	2070.43	367.671	2.052372e+002	2.062747e+001	222.5	15	6.532224e+000	0	0	0	0	0	0	191.629	1	1	49.5074	15.7931
DATA	1088	13	68	0	0	A_04_P044887	NM_001167193	2095.56	367.74	1.376067e+002	1.391743e+001	158	18	6.451615e+000	0	0	0	0	0	0	127.455	1	1	49.5074	18.96
DATA	1089	13	69	0	0	A_04_P015234	ENSOCUT00000028961	2120.83	367.984	2.578350e+001	3.325670e+000	54.5	17	4.847289e+000	0	0	0	0	0	0	23.682	1	1	45.4864	16.9394
DATA	1090	13	70	0	0	A_04_P030467	DN885845	2146.58	367.573	5.283039e+000	2.184376e+000	37.5	16	5.391458e+000	0	0	0	0	0	0	4.80894	1	0	57.5363	16.9667
DATA	1091	13	71	0	0	A_04_P059056	ENSOCUT00000014033	2172	367.545	3.080649e+003	3.080723e+002	2733	19	5.116387e+000	0	0	0	0	0	0	2778.68	1	1	55.8519	18.375
DATA	1092	13	72	0	0	A_04_P003508	ENSOCUT00000010139	2197.42	367.573	5.207418e+002	5.211893e+001	488	17	5.846684e+000	0	0	0	0	0	0	465.283	1	1	57.5363	18.0606
DATA	1093	13	73	0	0	A_04_P029985	NM_001195806	2222.58	367.573	2.369459e+005	2.369459e+004	209154	20	8.262477e+000	0	0	0	0	0	0	209677	1	1	57.5363	19.75
DATA	1094	13	74	0	0	A_04_P022327	EB377757	2248.35	367.864	3.734539e+002	3.741028e+001	353.5	17	4.768366e+000	0	0	0	0	0	0	327.145	1	1	50.4627	16.7083
DATA	1095	13	75	0	0	A_04_P024671	EB375362	2273.34	368.091	7.454023e+003	7.454056e+002	6405.5	17	5.962160e+000	0	0	0	0	0	0	6464.01	1	1	49.1849	17.1212
DATA	1096	13	76	0	0	A_04_P019811	EB380221	2298.72	368.333	4.623613e+003	4.623668e+002	3932.5	16	2.106831e+000	0	0	0	0	0	0	3967.47	1	1	47.5395	16.5652
DATA	1097	13	77	0	0	A_04_P017246	A_04_P017246	2324.53	367.882	3.787498e+001	4.417520e+000	61	17	5.987973e+000	0	0	0	0	0	0	32.1395	1	1	49.1849	16.8214
DATA	1098	13	78	0	0	A_04_P028264	EB380254	2349.5	368	1.862189e+001	2.958244e+000	49.5	19	4.873294e+000	0	0	0	0	0	0	15.6304	1	1	54.1152	18.8438
DATA	1099	13	79	0	0	A_04_P093933	A_04_P093933	2375.39	368.069	1.119140e+001	2.580648e+000	39.5	18.5	5.949661e+000	0	0	0	0	0	0	9.28537	1	0	53.8203	18.0385
DATA	1100	13	80	0	0	A_04_P020881	ENSOCUT00000017341	2400.2	368.229	1.113983e+003	1.114231e+002	960.5	17	5.496030e+000	0	0	0	0	0	0	913.875	1	1	46.8651	18.2778
DATA	1101	13	81	66	1	DarkCorner	DarkCorner	2425.91	368.386	2.389740e+000	2.380004e+000	31	15	3.968447e+000	0	0	0	0	0	0	-0.728248	0	0	57.259	15.08
DATA	1102	13	82	66	1	DarkCorner	DarkCorner	2450.88	368.075	2.418380e+000	2.408527e+000	29.5	15	4.330273e+000	0	0	0	0	0	0	-2.40693	0	0	50.1463	15.3143
DATA	1103	13	83	66	1	DarkCorner	DarkCorner	2476.77	367.841	2.448883e+000	2.438906e+000	28	15	6.023344e+000	0	0	0	0	0	0	-2.70671	0	0	49.8279	16.3143
DATA	1104	13	84	66	1	DarkCorner	DarkCorner	2501.33	367.943	2.478370e+000	2.468273e+000	26.5	17.5	5.712084e+000	0	0	0	0	0	0	-4.68698	0	0	46.8651	17.5
DATA	1105	13	85	66	1	DarkCorner	DarkCorner	2527.99	367.917	2.511311e+000	2.501080e+000	28	16	5.896487e+000	0	0	0	0	0	0	-2.64632	0	0	46.8651	16.4603
DATA	1106	14	1	66	1	DarkCorner	DarkCorner	407.4	371.733	2.189604e+000	2.180683e+000	26	15.5	4.774403e+000	0	0	0	0	0	0	-5.07041	0	0	48.2044	15.6364
DATA	1107	14	2	66	1	DarkCorner	DarkCorner	432.256	372.372	2.187412e+000	2.178500e+000	28	15	4.997586e+000	0	0	0	0	0	0	-4.29662	0	0	52.0157	15.3
DATA	1108	14	3	66	1	DarkCorner	DarkCorner	457.235	372.647	2.184381e+000	2.175482e+000	27	16	3.523195e+000	0	0	0	0	0	0	-5.12167	0	0	40.2912	16.2903
DATA	1109	14	4	66	1	DarkCorner	DarkCorner	483.107	372.5	2.180448e+000	2.171565e+000	26	16.5	3.799406e+000	0	0	0	0	0	0	-5.74633	0	0	56.9804	16.125
DATA	1110	14	5	66	1	DarkCorner	DarkCorner	508.826	372.314	2.175693e+000	2.166829e+000	27	16.5	5.624133e+000	0	0	0	0	0	0	-5.29069	0	0	52.3208	16.8684
DATA	1111	14	6	0	0	A_04_P002721	NM_001082324	534.204	372.582	1.190592e+004	1.190594e+003	10213	18	5.097708e+000	0	0	0	0	0	0	10628.2	1	1	54.9904	17.7941
DATA	1112	14	7	0	0	A_04_P010196	A_04_P010196	559.743	372.743	8.899904e+001	9.157088e+000	106	15	4.695464e+000	0	0	0	0	0	0	79.6792	1	1	48.8603	14.7813
DATA	1113	14	8	0	0	A_04_P009254	A_04_P009254	584.835	372.684	3.511795e+001	4.116765e+000	63	16	6.177156e+000	0	0	0	0	0	0	31.5388	1	1	50.1463	18.1875
DATA	1114	14	9	0	0	A_04_P039592	A_04_P039592	610.107	372.5	2.149734e+000	2.142502e+000	32.5	16	4.613598e+000	0	0	0	0	0	0	0.728544	0	0	56.9804	16.7838
DATA	1115	14	10	0	0	A_04_P053166	ENSOCUT00000014965	635.5	372.5	2.141822e+000	2.138881e+000	34	18	6.070531e+000	0	0	0	0	0	0	1.42192	0	0	65	17.5
DATA	1116	14	11	0	0	A_04_P025174	EB374778	660.893	372.5	4.199185e+001	4.706147e+000	70	17	3.703469e+000	0	0	0	0	0	0	38.1291	1	1	56.9804	16.7353
DATA	1117	14	12	0	0	A_04_P023072	ENSOCUT00000006154	686.558	372.74	2.127149e+003	2.127255e+002	1905	17	3.982462e+000	0	0	0	0	0	0	1939.57	1	1	49.5074	16.88
DATA	1118	14	13	0	0	A_04_P061074	ENSOCUT00000003686	711.582	372.573	2.488381e+002	2.497286e+001	258	18	5.071447e+000	0	0	0	0	0	0	227.848	1	1	57.5363	17.6429
DATA	1119	14	14	0	0	A_04_P036856	ENSOCUT00000004588	737.551	372.974	1.553629e+004	1.553630e+003	13850	19	5.573193e+000	0	0	0	0	0	0	14291	1	1	49.8279	18.8125
DATA	1120	14	15	0	0	A_04_P095522	XM_002710705	762.5	372.648	7.095845e+004	7.095845e+003	61503.5	21	8.248636e+000	0	0	0	0	1	0	65560.7	1	1	57.5363	22.04
DATA	1121	14	16	0	0	A_04_P045104	ENSOCUT00000014259	787.633	372.596	1.297733e+001	2.450444e+000	44	19.5	8.738868e+000	0	0	0	0	1	0	12.0453	1	1	57.8122	21.6667
DATA	1122	14	17	0	0	A_04_P018988	XM_002716175	813.5	373	3.950798e+005	3.950798e+004	368630	25.5	1.399134e+001	0	0	0	0	1	0	368495	1	1	54.1152	28.3667
DATA	1123	14	18	0	0	A_04_P004811	ENSOCUT00000007270	838.5	373	9.420487e+001	9.642833e+000	121	19	1.032175e+001	0	0	0	0	1	0	88.2803	1	1	54.1152	21.6667
DATA	1124	14	19	0	0	A_04_P029527	AY171690	864	373	2.529592e+001	3.255257e+000	57	18	6.026822e+000	0	0	0	0	0	0	23.8199	1	1	54.9904	18.75
DATA	1125	14	20	0	0	A_04_P027709	A_04_P027709	889.41	373.192	4.574369e+001	5.008209e+000	78	17	6.102535e+000	0	0	0	0	0	0	43.2842	1	1	49.5074	17.2813
DATA	1126	14	21	0	0	A_04_P085612	ENSOCUT00000010173	915.155	373.429	1.060137e+003	1.060331e+002	1033	16	5.875592e+000	0	0	0	0	0	0	1008.08	1	1	51.4001	17.4516
DATA	1127	14	22	0	0	A_04_P043693	A_04_P043693	940.418	373.427	5.778286e+000	2.100345e+000	38	16	6.874330e+000	0	0	0	0	0	0	5.52081	1	0	57.5363	17.5556
DATA	1128	14	23	0	0	A_04_P003163	NM_001082182	965.5	373.352	2.018093e+000	2.009994e+000	34	17	6.324555e+000	0	0	0	0	0	0	0.212797	0	0	57.5363	16.6
DATA	1129	14	24	0	0	A_04_P010487	DN884724	991	373.455	5.975375e+000	2.087758e+000	39	19.5	8.350562e+000	0	0	0	0	0	0	5.763	1	0	55.8519	19.5833
DATA	1130	14	25	0	0	A_04_P083848	ENSOCUT00000010330	1016.56	373.494	1.824485e+003	1.824593e+002	1765	16	4.513286e+000	0	0	0	0	0	0	1767.81	1	1	52.3208	16.5714
DATA	1131	14	26	0	0	A_04_P080027	ENSOCUT00000008924	1041.52	373.835	5.479480e+001	5.827029e+000	86	18	4.997012e+000	0	0	0	0	0	0	53.33	1	1	50.4627	16.9474
DATA	1132	14	27	0	0	A_04_P019972	EB378841	1067.31	373.452	3.579911e+001	4.087895e+000	68	19	6.914279e+000	0	0	0	0	0	0	34.9958	1	1	51.7088	18.2368
DATA	1133	14	28	0	0	A_04_P053019	ENSOCUT00000008426	1092.1	373.837	7.821898e+001	8.065029e+000	107	16	5.409761e+000	0	0	0	0	0	0	76.7849	1	1	50.4627	16.1
DATA	1134	14	29	0	0	A_04_P006496	DN889918	1118	373.455	8.526231e+001	8.747997e+000	117	17	5.875910e+000	0	0	0	0	0	0	84.0456	1	1	55.8519	18
DATA	1135	14	30	0	0	A_04_P013306	AF014700	1143.5	373.5	1.957512e+000	1.949537e+000	33	18.5	6.772572e+000	0	0	0	0	0	0	-0.728436	0	0	57.5363	18.6429
DATA	1136	14	31	0	0	A_04_P072922	ENSOCUT00000005465	1168.67	373.5	9.237669e+001	9.439655e+000	125	16	4.461413e+000	0	0	0	0	0	0	91.7589	1	1	57.5363	15.0857
DATA	1137	14	32	0	0	A_04_P018232	DN889778	1194.33	373.5	2.134675e+001	2.881391e+000	54	18	4.925080e+000	0	0	0	0	0	0	21.2802	1	1	57.5363	17.1111
DATA	1138	14	33	0	0	A_04_P073567	ENSOCUT00000000251	1219.5	373.5	6.482138e+000	2.034951e+000	38	18	5.004704e+000	0	0	0	0	0	0	6.48339	1	0	57.5363	17.8
DATA	1139	14	34	0	0	A_04_P046367	ENSOCUT00000006117	1245.39	373.527	1.899366e+003	1.899463e+002	1888.5	19	6.734484e+000	0	0	0	0	0	0	1905.79	1	1	48.8603	18.7407
DATA	1140	14	35	0	0	A_04_P064967	ENSOCUT00000014225	1270.42	373.573	5.281158e+001	5.618438e+000	87	16	6.514440e+000	0	0	0	0	0	0	53.1414	1	1	65	16.9
DATA	1141	14	36	0	0	A_04_P036127	ENSOCUT00000000043	1295.58	373.573	7.210908e+000	2.043771e+000	38	17	5.180401e+000	0	0	0	0	0	0	7.27495	1	0	57.5363	17.3548
DATA	1142	14	37	0	0	A_04_P061122	A_04_P061122	1321.42	373.573	4.571950e+001	4.953996e+000	78.5	17	5.663883e+000	0	0	0	0	0	0	46.2375	1	1	57.5363	17.2903
DATA	1143	14	38	0	0	A_04_P069879	ENSOCUT00000008395	1346.58	373.573	1.354719e+002	1.368030e+001	167	18.5	6.739487e+000	0	0	0	0	0	0	137.294	1	1	57.5363	18.6
DATA	1144	14	39	0	0	A_04_P076972	ENSOCUT00000003372	1372	373.545	7.780107e+001	8.008805e+000	112.5	16.5	5.886767e+000	0	0	0	0	0	0	78.9919	1	1	55.8519	16.6333
DATA	1145	14	40	0	0	A_04_P002842	NM_001082010	1397.44	373.973	1.859063e+003	1.859160e+002	1870	17	5.631106e+000	0	0	0	0	0	0	1890.54	1	1	48.5334	17.069
DATA	1146	14	41	0	0	A_04_P012256	CB367801	1422.63	373.644	1.978566e+002	1.987620e+001	232.5	16	5.394831e+000	0	0	0	0	0	0	201.447	1	1	48.2044	16.3143
DATA	1147	14	42	0	0	A_04_P085472	ENSOCUT00000002730	1448.39	373.931	2.165175e+002	2.173435e+001	251.5	16.5	5.792924e+000	0	0	0	0	0	0	220.665	1	1	53.8203	17.4167
DATA	1148	14	43	0	0	A_04_P020911	XM_002711697	1473.65	374.12	2.987217e+003	2.987277e+002	2984	19	4.926736e+000	0	0	0	0	0	0	3046.39	1	1	48.8603	19.0909
DATA	1149	14	44	0	0	A_04_P033790	ENSOCUT00000013709	1498.99	374.079	4.545108e+003	4.545148e+002	4588	17	5.283622e+000	0	0	0	0	0	0	4636.51	1	1	46.8651	17.3333
DATA	1150	14	45	0	0	A_04_P012221	DN881550	1524.69	373.986	4.398865e+003	4.398905e+002	4340	16	4.876050e+000	0	0	0	0	0	0	4487.13	1	1	47.2035	17.5
DATA	1151	14	46	0	0	A_04_P021972	ENSOCUT00000016532	1549.69	374.195	2.148090e+004	2.148091e+003	21186	16	6.562560e+000	0	0	0	0	0	0	21904.6	1	1	48.8603	17.3913
DATA	1152	14	47	0	0	A_04_P011358	DN883139	1574.71	373.881	2.731349e+003	2.731414e+002	2834	16	5.989850e+000	0	0	0	0	0	0	2783.18	1	1	43.7019	17.7857
DATA	1153	14	48	0	0	A_04_P042077	ENSOCUT00000007439	1600.5	374.231	2.459259e+002	2.466552e+001	275.5	18	7.008750e+000	0	0	0	0	0	0	250.337	1	1	49.8279	18.4516
DATA	1154	14	49	0	0	A_04_P024474	EB375607	1626.18	374.391	4.634683e+003	4.634722e+002	4610	17	6.019509e+000	0	0	0	0	0	0	4711.19	1	1	53.8203	16.2
DATA	1155	14	50	0	0	A_04_P052533	ENSOCUT00000012427	1651.31	374.338	1.137053e+003	1.137212e+002	1147	18	5.632418e+000	0	0	0	0	0	0	1153.8	1	1	48.5334	18
DATA	1156	14	51	0	0	A_04_P012464	R86530	1676.58	374.427	3.007662e+001	3.560374e+000	63.5	17	6.775063e+000	0	0	0	0	0	0	30.4555	1	1	57.5363	17.5172
DATA	1157	14	52	0	0	A_04_P085192	A_04_P085192	1702.42	374.197	1.033898e+001	2.172058e+000	42	18	2.474874e+000	0	0	0	0	0	0	10.4424	1	1	49.1849	18
DATA	1158	14	53	0	0	A_04_P067599	ENSOCUT00000004816	1727.72	374.2	2.331276e+003	2.331355e+002	2335	15	4.394814e+000	0	0	0	0	0	0	2347.91	1	1	49.1849	15.7576
DATA	1159	14	54	0	0	A_04_P063215	ENSOCUT00000012891	1753.23	374.57	2.190840e+002	2.199253e+001	248	16	7.186606e+000	0	0	0	0	0	0	219.945	1	1	50.4627	16.7742
DATA	1160	14	55	0	0	A_04_P073072	ENSOCUT00000015290	1778.38	374.705	1.041291e+002	1.059000e+001	136	14	3.651484e+000	0	0	0	0	0	0	104.169	1	1	50.4627	15.4
DATA	1161	14	56	0	0	A_04_P021944	EB378103	1803.65	374.962	2.730657e+001	3.347393e+000	57	16	3.120468e+000	0	0	0	0	0	0	27.2107	1	1	49.8279	16.4583
DATA	1162	14	57	0	0	A_04_P089838	ENSOCUT00000007396	1829.11	374.5	8.048787e+001	8.280384e+000	110	16.5	5.254414e+000	0	0	0	0	0	0	79.8522	1	1	56.9804	17.4375
DATA	1163	14	58	0	0	A_04_P003914	ENSOCUT00000008573	1854.39	374.757	9.408268e+001	9.608982e+000	123.5	14	5.099762e+000	0	0	0	0	0	0	92.9074	1	1	48.8603	15.4848
DATA	1164	14	59	0	0	A_04_P098099	ENSOCUT00000017225	1879.96	374.709	1.396368e+004	1.396369e+003	13547.5	15.5	4.076758e+000	0	0	0	0	0	0	13718.9	1	1	49.8279	16.3438
DATA	1165	14	60	0	0	A_04_P065999	ENSOCUT00000014337	1905.26	374.593	1.139933e+003	1.140104e+002	1166	14	2.747244e+000	0	0	0	0	0	0	1113.88	1	1	51.0895	14.1212
DATA	1166	14	61	0	0	A_04_P074162	ENSOCUT00000016234	1930.78	374.363	2.350198e+001	3.077002e+000	53	15	4.460050e+000	0	0	0	0	0	0	22.8303	1	1	50.4627	15.2727
DATA	1167	14	62	0	0	A_04_P016723	NM_001195724	1956.21	375	2.006044e+003	2.006144e+002	1897	15	4.620793e+000	0	0	0	0	0	0	1936.91	1	1	46.8651	15.6
DATA	1168	14	63	0	0	A_04_P099569	ENSOCUT00000009479	1981.23	374.641	6.603296e+000	2.116832e+000	36.5	16.5	4.869565e+000	0	0	0	0	0	0	6.33445	1	0	44.7812	16.7368
DATA	1169	14	64	0	0	A_04_P063625	A_04_P063625	2006.86	374.593	2.033532e+000	2.025247e+000	30	16	6.042150e+000	0	0	0	0	0	0	-1.7569	0	0	56.9804	17.1515
DATA	1170	14	65	0	0	A_04_P017761	ENSOCUT00000025625	2032.38	374.769	3.072049e+004	3.072050e+003	28127	15	2.572629e+000	0	0	0	0	0	0	29054	1	1	52.3208	14.75
DATA	1171	14	66	0	0	A_04_P058847	ENSOCUT00000004237	2057.7	374.87	8.374722e+001	8.623271e+000	109.5	15.5	5.769836e+000	0	0	0	0	0	0	78.6085	1	1	49.8279	16.4286
DATA	1172	14	67	0	0	A_04_P045037	ENSOCUT00000006653	2083.09	374.614	2.080386e+000	2.079087e+000	32	15	7.335303e+000	0	0	0	0	0	0	1.60719	0	0	57.259	17.84
DATA	1173	14	68	0	0	A_04_P025311	ENSOCUT00000024482	2108.56	375.027	4.953356e+002	4.957759e+001	481	16	4.710575e+000	0	0	0	0	0	0	457.471	1	1	48.5334	15.9375
DATA	1174	14	69	0	0	A_04_P026084	EB373796	2134.28	375.095	1.021299e+003	1.021516e+002	942	15.5	4.947021e+000	0	0	0	0	0	0	935.054	1	1	48.8603	15.3889
DATA	1175	14	70	0	0	A_04_P006198	DN888165	2159.5	375.179	2.788181e+004	2.788182e+003	24703	16	4.921897e+000	0	0	0	0	0	0	25302.4	1	1	49.1849	16.0741
DATA	1176	14	71	0	0	A_04_P078946	ENSOCUT00000005765	2184.73	375.219	7.536117e+002	7.539171e+001	698	17	5.716260e+000	0	0	0	0	0	0	677.646	1	1	48.2044	16.9714
DATA	1177	14	72	0	0	A_04_P069013	ENSOCUT00000010522	2210	375	2.175059e+000	2.166198e+000	30.5	17.5	6.042442e+000	0	0	0	0	0	0	-0.8677	0	0	54.9904	18.0556
DATA	1178	14	73	0	0	A_04_P040397	XM_002723034	2235.5	375.352	2.392840e+001	3.242088e+000	52	17.5	8.143540e+000	0	0	0	0	0	0	21.1036	1	1	65	18.4
DATA	1179	14	74	0	0	A_04_P058722	ENSOCUT00000011117	2260.58	375.427	5.756352e+001	6.165850e+000	79	14	4.696453e+000	0	0	0	0	0	0	50.2629	1	1	57.5363	14.84
DATA	1180	14	75	0	0	A_04_P083102	ENSOCUT00000003682	2286.42	375.427	5.067771e+001	5.537967e+000	73	16	4.650393e+000	0	0	0	0	0	0	43.7836	1	1	57.5363	15.1154
DATA	1181	14	76	0	0	A_04_P087322	ENSOCUT00000009627	2311.4	375.313	5.227136e+002	5.232006e+001	471	17	5.083306e+000	0	0	0	0	0	0	446.866	1	1	51.0895	17.44
DATA	1182	14	77	0	0	A_04_P041038	ENSOCUT00000013711	2337.06	375.817	7.438888e+000	2.399832e+000	37	16	5.230856e+000	0	0	0	0	0	0	6.29025	1	0	50.7771	15.8235
DATA	1183	14	78	0	0	A_04_P030355	DN885106	2362.56	375.532	5.541905e+001	6.003143e+000	78	17.5	5.117569e+000	0	0	0	0	0	0	46.3343	1	1	50.4627	17.4375
DATA	1184	14	79	0	0	A_04_P031978	ENSOCUT00000002841	2387.58	375.427	8.742373e+001	9.048527e+000	104.5	18	6.368995e+000	0	0	0	0	0	0	72.2712	1	1	57.5363	18.8889
DATA	1185	14	80	0	0	A_04_P009736	DN881607	2413.13	375.5	9.547033e+003	9.547062e+002	7451.5	16	4.926307e+000	0	0	0	0	0	0	7800.4	1	1	50.4627	16.6818
DATA	1186	14	81	66	1	DarkCorner	DarkCorner	2438.86	375.325	2.399816e+000	2.390040e+000	27	16	4.152958e+000	0	0	0	0	0	0	-3.55029	0	0	50.4627	15.6
DATA	1187	14	82	66	1	DarkCorner	DarkCorner	2463.65	375.539	2.428129e+000	2.418236e+000	28	15	4.854704e+000	0	0	0	0	0	0	-3.97342	0	0	52.9257	15.4359
DATA	1188	14	83	66	1	DarkCorner	DarkCorner	2489.55	375.857	2.458444e+000	2.448428e+000	24.5	15	6.117371e+000	0	0	0	0	0	0	-5.43551	0	0	50.1463	15.3778
DATA	1189	14	84	66	1	DarkCorner	DarkCorner	2514.47	375.771	2.488673e+000	2.478534e+000	28	16	5.364034e+000	0	0	0	0	0	0	-2.66774	0	0	51.4001	16.3585
DATA	1190	14	85	66	1	DarkCorner	DarkCorner	2540.95	375.667	2.521616e+000	2.511343e+000	27.5	15	4.956339e+000	0	0	0	0	0	0	-3.58935	0	0	49.1849	15.5592
DATA	1191	15	1	66	1	DarkCorner	DarkCorner	394.418	379.573	2.187951e+000	2.179038e+000	29	15	5.205560e+000	0	0	0	0	0	0	-3.44536	0	0	57.5363	15.2376
DATA	1192	15	2	66	1	DarkCorner	DarkCorner	419.947	380.368	2.186180e+000	2.177273e+000	29	15	4.294570e+000	0	0	0	0	0	0	-4.3955	0	0	48.2044	15.12
DATA	1193	15	3	66	1	DarkCorner	DarkCorner	445.447	379.702	2.183826e+000	2.174929e+000	27	15	4.120699e+000	0	0	0	0	0	0	-5.77587	0	0	53.2255	15.3611
DATA	1194	15	4	66	1	DarkCorner	DarkCorner	470.506	379.941	2.180335e+000	2.171452e+000	28	15	3.842443e+000	0	0	0	0	0	0	-4.34402	0	0	51.0895	14.8333
DATA	1195	15	5	66	1	DarkCorner	DarkCorner	495.582	379.573	2.176174e+000	2.167308e+000	28	17	5.121083e+000	0	0	0	0	0	0	-6.15181	0	0	57.5363	16.3235
DATA	1196	15	6	0	0	A_04_P075297	ENSOCUT00000011074	521.418	379.573	9.474181e+001	9.717761e+000	118	17	5.304086e+000	0	0	0	0	0	0	84.5408	1	1	57.5363	17.0667
DATA	1197	15	7	0	0	A_04_P056008	ENSOCUT00000014900	546.5	379.648	1.319403e+002	1.336908e+001	152	15	5.079482e+000	0	0	0	0	0	0	118.05	1	1	65	15.6364
DATA	1198	15	8	0	0	A_04_P054439	ENSOCUT00000010444	572	380	4.694319e+000	2.200382e+000	38	15	4.705687e+000	0	0	0	0	0	0	4.21303	1	0	54.9904	14.9118
DATA	1199	15	9	0	0	A_04_P050160	A_04_P050160	597.269	379.692	3.544554e+001	4.141894e+000	65	15.5	5.380342e+000	0	0	0	0	0	0	31.9148	1	1	48.8603	16.6053
DATA	1200	15	10	0	0	A_04_P023191	ENSOCUT00000011194	623.208	380	3.679497e+002	3.685685e+001	364.5	16	5.334874e+000	0	0	0	0	0	0	332.52	1	1	46.8651	16.8421
DATA	1201	15	11	0	0	A_04_P033382	ENSOCUT00000000998	648.197	380.07	7.334551e+001	7.636711e+000	98	16.5	4.846291e+000	0	0	0	0	0	0	66.532	1	1	46.8651	16.525
DATA	1202	15	12	0	0	A_04_P002857	NM_001082721	673.87	380	3.319550e+003	3.319617e+002	2982	16.5	3.696690e+000	0	0	0	0	0	0	3023.37	1	1	48.5334	16.7
DATA	1203	15	13	0	0	A_04_P050378	ENSOCUT00000014325	699	380.319	2.428171e+003	2.428263e+002	2196	15	5.008454e+000	0	0	0	0	0	0	2220.8	1	1	58.0869	16.2692
DATA	1204	15	14	0	0	A_04_P059266	ENSOCUT00000010620	724.5	380.352	3.351132e+000	2.126835e+000	35	19	7.424497e+000	0	0	0	0	0	0	3.07837	1	0	57.5363	19.8621
DATA	1205	15	15	0	0	A_04_P030097	DN882386	749.582	380.427	1.227907e+001	2.424851e+000	43	19	5.010571e+000	0	0	0	0	0	0	11.3298	1	1	57.5363	18.0714
DATA	1206	15	16	0	0	A_04_P098837	ENSOCUT00000006091	775.338	380.338	1.730936e+003	1.731061e+002	1602.5	17	4.339739e+000	0	0	0	0	0	0	1604.57	1	1	50.1463	16.5
DATA	1207	15	17	0	0	A_04_P085417	ENSOCUT00000013797	800.582	380.427	2.133545e+003	2.133645e+002	1956	19	9.513102e+000	0	0	0	0	1	0	1987.04	1	1	57.5363	21.4706
DATA	1208	15	18	0	0	A_04_P002788	NM_001082384	826	380.455	7.569162e+003	7.569190e+002	6908.5	17	9.348744e+000	0	0	0	0	0	0	7083.02	1	1	55.8519	20.4483
DATA	1209	15	19	0	0	A_04_P029118	ENSOCUT00000012373	851.434	380.395	2.323323e+003	2.323413e+002	2232.5	17.5	5.770180e+000	0	0	0	0	0	0	2184.56	1	1	49.5074	17.4643
DATA	1210	15	20	0	0	A_04_P041719	A_04_P041719	876.689	380.662	6.511712e+003	6.511744e+002	5985	17	2.860935e+000	0	0	0	0	0	0	6152.41	1	1	48.5334	16.5806
DATA	1211	15	21	0	0	A_04_P025258	ENSOCUT00000011398	902.311	380.338	3.645867e+003	3.645923e+002	3396	15	5.310795e+000	0	0	0	0	0	0	3461.36	1	1	48.5334	15.7273
DATA	1212	15	22	0	0	A_04_P060653	ENSOCUT00000013225	927.5	380.5	3.959700e+000	2.060858e+000	37.5	16.5	5.927669e+000	0	0	0	0	0	0	3.77735	1	0	57.5363	17.8824
DATA	1213	15	23	0	0	A_04_P070047	ENSOCUT00000008032	952.893	380.5	1.322671e+001	2.408521e+000	44	16	6.178955e+000	0	0	0	0	0	0	12.6779	1	1	65	16.2222
DATA	1214	15	24	0	0	A_04_P094903	ENSOCUT00000000575	978.443	380.734	8.756403e+003	8.756426e+002	8067.5	20	8.196853e+000	0	0	0	0	0	0	8433.21	1	1	50.7771	20.1667
DATA	1215	15	25	0	1	ETG05_36762	ETG05_36762	1003.58	380.573	1.867861e+001	2.732291e+000	50.5	16	4.822862e+000	0	0	0	0	0	0	18.0716	1	1	57.5363	15.48
DATA	1216	15	26	0	0	A_04_P031523	A_04_P031523	1029.33	380.5	1.993084e+000	1.984964e+000	29	16	4.444351e+000	0	0	0	0	0	0	-3.53802	0	0	57.5363	16.4324
DATA	1217	15	27	0	0	A_04_P054099	ENSOCUT00000017481	1054.46	380.882	2.697071e+003	2.697144e+002	2541	19	5.207748e+000	0	0	0	0	0	0	2633.12	1	1	49.8279	18.7222
DATA	1218	15	28	0	0	A_04_P084061	ENSOCUT00000002372	1080.09	381	1.407849e+003	1.407986e+002	1399	17	5.550937e+000	0	0	0	0	0	0	1380.48	1	1	46.8651	16.7097
DATA	1219	15	29	0	0	A_04_P016229	ENSOCUT00000001747	1105.15	380.654	1.666454e+001	2.572350e+000	52	18	6.028225e+000	0	0	0	0	0	0	16.4073	1	1	49.8279	18.1143
DATA	1220	15	30	0	0	A_04_P095047	XM_002714238	1130.79	381	1.959552e+000	1.952427e+000	34	17	6.932849e+000	0	0	0	0	0	0	0.572214	0	0	45.4864	17.7576
DATA	1221	15	31	0	0	A_04_P014856	AY171906	1156.14	381.155	1.561584e+002	1.573639e+001	186	16	4.534155e+000	0	0	0	0	0	0	154.974	1	1	46.8651	15.3243
DATA	1222	15	32	0	0	A_04_P050697	ENSOCUT00000003512	1181.61	380.948	1.358962e+003	1.359100e+002	1347.5	16	3.989482e+000	0	0	0	0	0	0	1353.56	1	1	49.1849	15.7143
DATA	1223	15	33	0	0	A_04_P008422	A_04_P008422	1206.91	380.614	7.444140e+000	2.069003e+000	39	16	5.619304e+000	0	0	0	0	0	0	7.4398	1	0	57.259	16.0811
DATA	1224	15	34	0	0	A_04_P015865	AY175475	1232.63	380.974	1.627352e+001	2.519971e+000	50	18	6.211159e+000	0	0	0	0	0	0	16.3181	1	1	49.1849	17.6129
DATA	1225	15	35	0	0	A_04_P032667	NM_001256300	1257.46	381.208	1.920567e+001	2.714526e+000	53	16	6.777441e+000	0	0	0	0	0	0	19.3155	1	1	47.8731	16.6061
DATA	1226	15	36	0	0	A_04_P089253	ENSOCUT00000011066	1283.22	380.918	2.273603e+003	2.273684e+002	2282.5	17	6.175158e+000	0	0	0	0	0	0	2292.95	1	1	47.8731	16.5152
DATA	1227	15	37	0	0	A_04_P051279	ENSOCUT00000006067	1308.24	381	4.184941e+001	4.599488e+000	76	16	4.617201e+000	0	0	0	0	0	0	42.3107	1	1	46.8651	15.8125
DATA	1228	15	38	0	0	A_04_P050772	ENSOCUT00000016989	1334.36	380.625	1.709805e+001	2.559003e+000	50.5	17	6.050327e+000	0	0	0	0	0	0	17.3258	1	1	41.4593	16.8387
DATA	1229	15	39	0	0	A_04_P035927	A_04_P035927	1359.42	381.427	1.907840e+000	1.900068e+000	32.5	15	6.282159e+000	0	0	0	0	0	0	-0.1309	0	0	65	16.5862
DATA	1230	15	40	0	0	A_04_P016879	EB385080	1384.59	381.4	3.721290e+002	3.726121e+001	412	16	5.018880e+000	0	0	0	0	0	0	378.492	1	1	49.5074	16.1786
DATA	1231	15	41	0	0	A_04_P076947	A_04_P076947	1410.09	381.386	8.489414e+000	2.075757e+000	40	15.5	5.239431e+000	0	0	0	0	0	0	8.64673	1	0	57.259	16.8158
DATA	1232	15	42	0	0	A_04_P084827	ENSOCUT00000000098	1435.5	381.352	2.548970e+001	3.174501e+000	60	15	5.702288e+000	0	0	0	0	0	0	25.9905	1	1	65	15.6333
DATA	1233	15	43	0	0	A_04_P069919	ENSOCUT00000009612	1460.58	381.427	8.581988e+001	8.787780e+000	120	20	4.754670e+000	0	0	0	0	0	0	87.5752	1	1	65	18.2083
DATA	1234	15	44	0	0	A_04_P067352	ENSOCUT00000002684	1486.24	381.582	3.324917e+003	3.324971e+002	3379.5	17	5.029647e+000	0	0	0	0	0	0	3394.61	1	1	53.2255	16.7879
DATA	1235	15	45	0	0	A_04_P063563	ENSOCUT00000007941	1511.58	381.427	3.336276e+001	3.834167e+000	64	17	3.419552e+000	0	0	0	0	0	0	34.0664	1	1	57.5363	17.88
DATA	1236	15	46	0	0	A_04_P057482	A_04_P057482	1537.26	381.577	4.363778e+003	4.363819e+002	4368	16	5.304677e+000	0	0	0	0	0	0	4455.05	1	1	50.4627	16.2963
DATA	1237	15	47	0	0	A_04_P058094	ENSOCUT00000012575	1562.41	381.709	8.268604e+002	8.270765e+001	859	15.5	3.477370e+000	0	0	0	0	0	0	843.729	1	1	50.4627	16.25
DATA	1238	15	48	0	0	A_04_P035192	A_04_P035192	1587.83	381.663	1.191326e+002	1.206262e+001	153	14.5	4.311039e+000	0	0	0	0	0	0	121.457	1	1	50.4627	15.3667
DATA	1239	15	49	0	0	A_04_P074472	ENSOCUT00000012593	1613.33	381.5	7.547721e+001	7.781916e+000	106	17	6.840861e+000	0	0	0	0	0	0	76.8538	1	1	57.5363	17.9063
DATA	1240	15	50	0	0	A_04_P081858	XM_002713636	1638.5	381.5	1.791888e+002	1.801909e+001	213	18	7.741217e+000	0	0	0	0	0	0	182.173	1	1	57.5363	18.7333
DATA	1241	15	51	0	0	A_04_P085894	ENSOCUT00000014446	1664	381.545	7.142552e+000	2.031114e+000	38	15.5	5.487955e+000	0	0	0	0	0	0	7.24749	1	0	55.8519	16.9412
DATA	1242	15	52	0	0	A_04_P010552	DN884561	1689.42	381.573	5.689512e+001	6.000200e+000	87	15	4.272723e+000	0	0	0	0	0	0	57.599	1	1	57.5363	14.4483
DATA	1243	15	53	0	0	A_04_P006546	A_04_P006546	1714.72	381.5	1.557112e+002	1.568792e+001	191	15.5	4.767053e+000	0	0	0	0	0	0	157.22	1	1	50.4627	16.2813
DATA	1244	15	54	0	0	A_04_P069014	XM_002713859	1740.42	381.573	1.924479e+000	1.916639e+000	29	15	6.996159e+000	0	0	0	0	0	0	-1.89415	0	0	57.5363	16.2903
DATA	1245	15	55	0	0	A_04_P058743	ENSOCUT00000016912	1765.62	381.919	2.852563e+003	2.852627e+002	2862	14.5	4.800105e+000	0	0	0	0	0	0	2861.94	1	1	51.4001	15.8214
DATA	1246	15	56	0	0	A_04_P089735	ENSOCUT00000001072	1790.99	382.048	4.624243e+000	1.984815e+000	37	16	5.151699e+000	0	0	0	0	0	0	4.62215	1	0	52.3208	16.96
DATA	1247	15	57	0	0	A_04_P075732	ENSOCUT00000001321	1816.55	381.53	2.369865e+003	2.369944e+002	2321.5	16	5.253131e+000	0	0	0	0	0	0	2358.79	1	1	51.4001	17.6538
DATA	1248	15	58	0	0	A_04_P038087	A_04_P038087	1841.44	382.509	5.980485e+000	2.036443e+000	35.5	15	4.561332e+000	0	0	0	0	0	0	5.92725	1	0	41.8414	15.2333
DATA	1249	15	59	0	0	A_04_P032154	EB376634	1867.42	381.573	3.953385e+001	4.411088e+000	70.5	15.5	6.067058e+000	0	0	0	0	0	0	38.9819	1	1	57.5363	15.8667
DATA	1250	15	60	0	0	A_04_P091863	ENSOCUT00000007037	1892.5	382	1.225104e+001	2.317021e+000	42.5	15	3.979979e+000	0	0	0	0	0	0	12.0185	1	1	54.1152	15.5667
DATA	1251	15	61	0	0	A_04_P066421	ENSOCUT00000000723	1918	382	1.338856e+002	1.353385e+001	157	16	2.784192e+000	0	0	0	0	0	0	130.608	1	1	54.9904	15.2
DATA	1252	15	62	0	0	A_04_P054206	ENSOCUT00000012412	1943.5	382	8.198364e+001	8.436335e+000	109	15	3.474744e+000	0	0	0	0	0	0	79.4991	1	1	54.1152	15.0769
DATA	1253	15	63	0	0	A_04_P024251	A_04_P024251	1968.77	382.013	3.754503e+000	2.037070e+000	36	17	4.445067e+000	0	0	0	0	0	0	3.61789	1	0	49.1849	16.5172
DATA	1254	15	64	0	0	A_04_P087074	ENSOCUT00000009644	1993.99	382.392	1.542957e+002	1.556063e+001	181	15	4.054249e+000	0	0	0	0	0	0	147.708	1	1	49.5074	15.7027
DATA	1255	15	65	0	0	A_04_P060381	ENSOCUT00000001776	2019.5	382.352	1.446001e+002	1.460176e+001	167.5	15	4.355601e+000	0	0	0	0	0	0	137.451	1	1	57.5363	15.1667
DATA	1256	15	66	0	0	A_04_P061359	ENSOCUT00000001624	2044.91	382.386	3.281340e+000	2.070876e+000	33.5	15	4.932207e+000	0	0	0	0	0	0	3.09616	1	0	57.259	14.92
DATA	1257	15	67	0	0	A_04_P008856	DN887460	2070.42	382.427	2.069064e+000	2.060634e+000	31	17.5	6.833852e+000	0	0	0	0	0	0	-0.259403	0	0	57.5363	17.3077
DATA	1258	15	68	0	0	A_04_P032473	EB381758	2095.58	382.427	3.132230e+002	3.139109e+001	324.5	18	6.551081e+000	0	0	0	0	0	0	290.928	1	1	57.5363	19
DATA	1259	15	69	0	0	A_04_P004643	NM_001082728	2120.87	382.141	1.927753e+002	1.939100e+001	205	15.5	5.233658e+000	0	0	0	0	0	0	177.552	1	1	49.1849	15.5263
DATA	1260	15	70	0	0	A_04_P065272	ENSOCUT00000007543	2146.58	382.427	1.491529e+002	1.506425e+001	169	15	4.351986e+000	0	0	0	0	0	0	136.174	1	1	57.5363	15.1613
DATA	1261	15	71	0	0	A_04_P087438	ENSOCUT00000016398	2172	382.455	2.141146e+000	2.132423e+000	30	18	5.895556e+000	0	0	0	0	0	0	-0.610877	0	0	55.8519	17.5152
DATA	1262	15	72	0	0	A_04_P091259	ENSOCUT00000006671	2197.2	382.818	6.906499e+003	6.906533e+002	6114	16	4.488224e+000	0	0	0	0	0	0	6191.39	1	1	52.9257	16.2813
DATA	1263	15	73	0	0	A_04_P098588	ENSOCUT00000003637	2222.73	382.38	2.393951e+002	2.403797e+001	243.5	20	6.631863e+000	0	0	0	0	0	0	212.514	1	1	50.7771	19.5333
DATA	1264	15	74	0	0	A_04_P056647	XM_002711475	2248.38	382.63	1.949833e+003	1.949957e+002	1693	15	5.035871e+000	0	0	0	0	0	0	1713.66	1	1	50.7771	15
DATA	1265	15	75	0	0	A_04_P062497	ENSOCUT00000016049	2273.49	382.667	7.239546e+001	7.571557e+000	90	14	5.739559e+000	0	0	0	0	0	0	62.9862	1	1	49.8279	14.3438
DATA	1266	15	76	0	0	A_04_P010478	XR_085086	2298.67	382.705	5.036841e+003	5.036891e+002	4133.5	18	4.785877e+000	0	0	0	0	0	0	4336.79	1	1	54.4085	17.7692
DATA	1267	15	77	0	0	A_04_P026871	EB372887	2324.06	382.494	6.713439e+002	6.717259e+001	607.5	17	6.017577e+000	0	0	0	0	0	0	571.812	1	1	50.4627	17.0294
DATA	1268	15	78	0	0	A_04_P099057	A_04_P099057	2349.68	382.709	3.087550e+001	3.844319e+000	56	15	5.091673e+000	0	0	0	0	0	0	26.0083	1	1	50.7771	15.8824
DATA	1269	15	79	0	0	A_04_P095277	ENSOCUT00000016223	2375.11	382.5	8.981459e+000	2.484517e+000	38	16	5.269445e+000	0	0	0	0	0	0	7.48031	1	0	56.9804	16.7273
DATA	1270	15	80	0	0	A_04_P088989	ENSOCUT00000010543	2400.59	383.055	8.358894e+003	8.358927e+002	6744	16	5.609566e+000	0	0	0	0	0	0	6882.89	1	1	48.5334	17.3429
DATA	1271	15	81	0	0	A_04_P006682	EB375941	2425.91	382.614	2.359522e+001	3.344906e+000	49	15.5	4.589030e+000	0	0	0	0	0	0	19.2008	1	1	57.259	15.3182
DATA	1272	15	82	66	1	DarkCorner	DarkCorner	2451.42	382.573	2.409284e+000	2.399469e+000	25	16.5	4.892426e+000	0	0	0	0	0	0	-5.62342	0	0	65	16.0588
DATA	1273	15	83	66	1	DarkCorner	DarkCorner	2476.31	382.131	2.438366e+000	2.428432e+000	27	15	5.483567e+000	0	0	0	0	0	0	-4.46714	0	0	51.4001	15.9268
DATA	1274	15	84	66	1	DarkCorner	DarkCorner	2502.31	382.361	2.469084e+000	2.459025e+000	27	15.5	5.833786e+000	0	0	0	0	0	0	-4.25302	0	0	51.4001	15.26
DATA	1275	15	85	66	1	DarkCorner	DarkCorner	2527.67	382.918	2.499556e+000	2.489373e+000	28	15	5.018824e+000	0	0	0	0	0	0	-4.26319	0	0	48.8603	15.7544
DATA	1276	16	1	66	1	DarkCorner	DarkCorner	406.972	386.845	2.185197e+000	2.176295e+000	28	15	4.269146e+000	0	0	0	0	0	0	-5.44318	0	0	46.8651	15.2195
DATA	1277	16	2	66	1	DarkCorner	DarkCorner	432.451	386.944	2.183136e+000	2.174242e+000	25	15	4.865791e+000	0	0	0	0	0	0	-8.19015	0	0	48.2044	15.25
DATA	1278	16	3	66	1	DarkCorner	DarkCorner	458.115	386.918	2.180112e+000	2.171230e+000	25	16	5.128271e+000	0	0	0	0	0	0	-6.72689	0	0	44.7812	16.2286
DATA	1279	16	4	66	1	DarkCorner	DarkCorner	483.71	387.304	2.176064e+000	2.167198e+000	27	16	4.871842e+000	0	0	0	0	0	0	-5.91461	0	0	46.8651	15.7879
DATA	1280	16	5	0	0	A_04_P093622	A_04_P093622	508.5	387.352	1.209126e+001	2.477655e+000	43	17.5	5.487955e+000	0	0	0	0	0	0	10.787	1	1	57.5363	17.0588
DATA	1281	16	6	0	0	A_04_P034017	ENSOCUT00000013871	533.912	387.386	6.861295e+000	2.263608e+000	38	18	5.662041e+000	0	0	0	0	0	0	6.13673	1	0	57.259	16.9394
DATA	1282	16	7	0	0	A_04_P048126	ENSOCUT00000009868	559.758	387.418	1.944115e+003	1.944234e+002	1755	15	6.043874e+000	0	0	0	0	0	0	1743.89	1	1	53.2255	15.8182
DATA	1283	16	8	0	0	A_04_P010185	DN885348	584.805	387.402	1.423689e+003	1.423851e+002	1283.5	16	5.258846e+000	0	0	0	0	0	0	1281.05	1	1	51.4001	16.1429
DATA	1284	16	9	0	0	A_04_P035707	ENSOCUT00000025740	610.265	387.747	2.145428e+000	2.136688e+000	30	14.5	4.431437e+000	0	0	0	0	0	0	-1.71789	0	0	51.4001	14.8571
DATA	1285	16	10	0	0	A_04_P075608	ENSOCUT00000014333	635	387.81	2.137741e+000	2.129031e+000	32	17.5	4.472136e+000	0	0	0	0	0	0	-0.552268	0	0	49.8279	16.75
DATA	1286	16	11	0	0	A_04_P022714	XR_085537	661.128	387.526	6.141288e+002	6.144949e+001	584	17	3.873803e+000	0	0	0	0	0	0	558.738	1	1	50.1463	16.7222
DATA	1287	16	12	0	0	A_04_P035655	ENSOCUT00000013603	686.383	387.432	4.819060e+003	4.819106e+002	4323	16	4.795832e+000	0	0	0	0	0	0	4402.26	1	1	50.7771	16.6667
DATA	1288	16	13	0	0	A_04_P073649	ENSOCUT00000014881	711.582	387.427	1.051619e+005	1.051619e+004	91328	18.5	7.600363e+000	0	0	0	0	0	0	96474.1	1	1	57.5363	19.4
DATA	1289	16	14	0	0	A_04_P047959	ENSOCUT00000010555	737.272	387.852	3.439790e+002	3.446155e+001	343	19	5.378651e+000	0	0	0	0	0	0	316.991	1	1	50.4627	17.9667
DATA	1290	16	15	0	0	A_04_P025263	EB374694	762.595	387.679	7.370817e+001	7.659810e+000	100	19	4.344729e+000	0	0	0	0	0	0	68.2319	1	1	52.0157	18.72
DATA	1291	16	16	0	0	A_04_P003236	NM_001082022	787.667	387.5	4.163539e+000	2.116056e+000	36	17	4.687074e+000	0	0	0	0	0	0	3.87181	1	0	57.5363	16.7407
DATA	1292	16	17	0	0	A_04_P026924	EB372846	813.418	387.573	4.479264e+000	2.112800e+000	36.5	18.5	1.021981e+001	0	0	0	0	1	0	4.18542	1	0	65	22.2692
DATA	1293	16	18	0	0	A_04_P071794	ENSOCUT00000002338	838.582	387.573	2.133882e+000	2.066081e+000	35	15	4.041186e+000	0	0	0	0	0	0	2.00335	1	0	65	14.7419
DATA	1294	16	19	0	0	A_04_P014919	AY175490	864	387.545	5.918444e+000	2.129090e+000	38	16	3.486446e+000	0	0	0	0	0	0	5.58317	1	0	55.8519	15.9697
DATA	1295	16	20	0	0	A_04_P081647	ENSOCUT00000016721	889.418	387.573	3.628712e+001	4.160541e+000	65	15.5	3.179589e+000	0	0	0	0	0	0	34.3972	1	1	57.5363	15.4643
DATA	1296	16	21	0	0	A_04_P011945	DN881991	914.582	387.573	1.290683e+001	2.401893e+000	45	17	5.860851e+000	0	0	0	0	0	0	12.2931	1	1	57.5363	17.0571
DATA	1297	16	22	0	0	A_04_P062697	NM_001171338	940.427	388.107	7.750617e+000	2.159545e+000	40	16	5.549153e+000	0	0	0	0	0	0	7.4186	1	0	48.8603	16.3103
DATA	1298	16	23	0	0	A_04_P049619	ENSOCUT00000000519	965.744	387.91	6.533691e+003	6.533722e+002	6052	19.5	1.013193e+001	0	0	0	0	1	0	6283.27	1	1	49.8279	21.7143
DATA	1299	16	24	0	0	A_04_P048437	ENSOCUT00000014974	991	387.681	3.408156e+001	3.950112e+000	66	19	7.646042e+000	0	0	0	0	0	0	32.9271	1	1	58.0869	19.125
DATA	1300	16	25	0	0	A_04_P086973	ENSOCUT00000007643	1016.5	388	1.959956e+002	1.970010e+001	216	16	4.758270e+000	0	0	0	0	0	0	190.239	1	1	48.5334	15.9375
DATA	1301	16	26	0	0	A_04_P020157	EB372747	1042.05	388.093	3.351696e+003	3.351754e+002	3196	16.5	5.817325e+000	0	0	0	0	0	0	3268.03	1	1	46.8651	17.2857
DATA	1302	16	27	0	1	RC7	RC7	1067.5	388	1.978142e+000	1.970083e+000	27	18.5	7.454382e+000	0	0	0	0	0	0	-4.6081	0	0	65	19.1333
DATA	1303	16	28	0	0	A_04_P025129	EB374822	1092.43	388.276	1.058191e+004	1.058193e+003	10231.5	18.5	5.286000e+000	0	0	0	0	0	0	10406.5	1	1	48.5334	17.3571
DATA	1304	16	29	0	0	A_04_P041389	A_04_P041389	1117.71	387.956	1.029881e+001	2.208735e+000	42	16	7.314033e+000	0	0	0	0	0	0	10.1691	1	1	46.1809	17.931
DATA	1305	16	30	0	0	A_04_P006606	DN889819	1143.33	388.164	1.954119e+000	1.951542e+000	35	14	6.055536e+000	0	0	0	0	0	0	1.43604	0	0	48.2044	15.8519
DATA	1306	16	31	0	0	A_04_P030208	DN883515	1169.21	388.342	4.512484e+001	4.911323e+000	78	17	4.347896e+000	0	0	0	0	0	0	44.9064	1	1	48.5334	16.0857
DATA	1307	16	32	0	0	A_04_P088277	ENSOCUT00000017633	1194.25	388.39	9.513463e+002	9.515424e+001	931	14	4.538722e+000	0	0	0	0	0	0	950.067	1	1	49.8279	14.5
DATA	1308	16	33	0	0	A_04_P046064	XR_085100	1219.87	388.386	2.162005e+003	2.162091e+002	2108	17	5.293864e+000	0	0	0	0	0	0	2166.39	1	1	51.4001	17.025
DATA	1309	16	34	0	0	A_04_P096022	ENSOCUT00000017808	1245.25	388.525	8.145484e+001	8.368569e+000	112	18	5.636160e+000	0	0	0	0	0	0	81.8764	1	1	50.7771	17.125
DATA	1310	16	35	0	0	A_04_P069218	ENSOCUT00000000426	1270.42	388.427	3.298138e+000	1.942131e+000	35	16	4.945866e+000	0	0	0	0	0	0	3.32467	1	0	57.5363	15.3947
DATA	1311	16	36	0	0	A_04_P009356	A_04_P009356	1295.81	388.333	3.305919e+001	3.817454e+000	66	17	5.950061e+000	0	0	0	0	0	0	33.413	1	1	49.5074	16.625
DATA	1312	16	37	0	0	A_04_P033866	A_04_P033866	1321.24	387.97	1.912205e+000	1.908277e+000	33	15	5.275910e+000	0	0	0	0	0	0	1.22939	0	0	46.1809	15.0909
DATA	1313	16	38	0	0	A_04_P056363	A_04_P056363	1346.63	388.64	5.480682e+002	5.483975e+001	591	15	6.054206e+000	0	0	0	0	0	0	556.458	1	1	48.8603	16.1818
DATA	1314	16	39	0	0	A_04_P100811	ENSOCUT00000002076	1372.06	388.494	4.332082e+003	4.332123e+002	4443.5	16	5.467209e+000	0	0	0	0	0	0	4406.44	1	1	50.4627	16.5588
DATA	1315	16	40	1028	1	(+)E1A_r60_a135	E1A_r60_a135	1397.1	388.159	1.901682e+000	1.893934e+000	31	16	4.766939e+000	0	0	0	0	0	0	-1.28844	0	0	51.0895	16.9412
DATA	1316	16	41	0	0	A_04_P011933	DN882011	1423.04	388.365	1.366663e+001	2.333532e+000	44	15	5.123106e+000	0	0	0	0	0	0	13.9402	1	1	49.1849	16.0606
DATA	1317	16	42	0	0	A_04_P027677	ENSOCUT00000030944	1448.34	388.685	3.029342e+004	3.029343e+003	29389	17	6.160045e+000	0	0	0	0	0	0	30930.3	1	1	52.3208	17.1154
DATA	1318	16	43	0	0	A_04_P089628	A_04_P089628	1473.1	389.052	1.683695e+002	1.694251e+001	198	18	5.986026e+000	0	0	0	0	0	0	172.024	1	1	43.7019	18.2414
DATA	1319	16	44	0	0	A_04_P013262	AF014682	1499	388.545	3.957882e+001	4.385059e+000	72	17	4.594521e+000	0	0	0	0	0	0	40.4486	1	1	55.8519	16.7353
DATA	1320	16	45	0	0	A_04_P011133	ENSOCUT00000004208	1524.62	388.763	8.640391e+003	8.640412e+002	8452.5	16	4.837826e+000	0	0	0	0	0	0	8830.39	1	1	49.1849	16.5926
DATA	1321	16	46	0	0	A_04_P012486	ENSOCUT00000007872	1549.58	388.573	2.073620e+001	2.804697e+000	53	16.5	4.679327e+000	0	0	0	0	0	0	21.1844	1	1	65	17.0909
DATA	1322	16	47	0	0	A_04_P069340	A_04_P069340	1574.96	388.586	9.557316e+000	2.117715e+000	42	15	3.750205e+000	0	0	0	0	0	0	9.75725	1	1	47.8731	15.7241
DATA	1323	16	48	0	0	A_04_P044387	ENSOCUT00000007106	1600.46	388.882	5.163844e+003	5.163879e+002	5177.5	16	5.116387e+000	0	0	0	0	0	0	5266.62	1	1	49.8279	17.125
DATA	1324	16	49	0	0	A_04_P042727	ENSOCUT00000004386	1625.91	388.614	6.060902e+000	1.988957e+000	37.5	17	6.226164e+000	0	0	0	0	0	0	6.17275	1	0	57.259	17.4063
DATA	1325	16	50	0	0	A_04_P099734	ENSOCUT00000012562	1651.28	389.081	1.319479e+003	1.319615e+002	1332.5	17	6.905395e+000	0	0	0	0	0	0	1341.58	1	1	48.8603	17.8438
DATA	1326	16	51	0	0	A_04_P008455	DN887873	1676.61	388.925	5.595884e+000	1.982171e+000	36	15	3.882765e+000	0	0	0	0	0	0	5.67763	1	0	46.1809	14.6
DATA	1327	16	52	0	0	A_04_P055922	ENSOCUT00000013342	1702	388.963	8.937043e+003	8.937064e+002	9021.5	17	5.628156e+000	0	0	0	0	0	0	9045.41	1	1	50.1463	16.3636
DATA	1328	16	53	0	0	A_04_P012372	DN886994	1728	389	7.648008e+003	7.648032e+002	7419	15	5.571673e+000	0	0	0	0	0	0	7718.44	1	1	50.1463	16.1081
DATA	1329	16	54	0	0	A_04_P000006	NM_001082390	1752.91	389.065	6.510918e+001	6.787458e+000	97	15.5	6.166278e+000	0	0	0	0	0	0	65.5041	1	1	54.4085	16.3333
DATA	1330	16	55	0	0	A_04_P020531	EB379566	1778.45	389.09	1.669237e+002	1.680295e+001	197.5	15	5.000000e+000	0	0	0	0	0	0	167.337	1	1	49.5074	16.4
DATA	1331	16	56	0	0	A_04_P057287	ENSOCUT00000011750	1803.5	389.352	1.695842e+002	1.706811e+001	201	16	5.123829e+000	0	0	0	0	0	0	169.354	1	1	57.5363	16.5833
DATA	1332	16	57	0	0	A_04_P091652	ENSOCUT00000015718	1829.09	389.386	1.424076e+003	1.424208e+002	1429	16	4.509250e+000	0	0	0	0	0	0	1416.02	1	1	57.259	16.7778
DATA	1333	16	58	0	0	A_04_P051898	ENSOCUT00000006128	1854.44	389.4	1.957309e+000	1.949335e+000	31	15	4.507174e+000	0	0	0	0	0	0	-1.79466	0	0	49.5074	15.4412
DATA	1334	16	59	0	0	A_04_P090542	ENSOCUT00000016530	1879.86	389.58	1.158352e+002	1.174802e+001	144	16	5.194608e+000	0	0	0	0	0	0	114.074	1	1	50.7771	16.5294
DATA	1335	16	60	0	0	A_04_P089818	ENSOCUT00000015420	1905.42	389.427	1.977876e+000	1.969819e+000	31	15	3.301897e+000	0	0	0	0	0	0	-0.380808	0	0	57.5363	14.7429
DATA	1336	16	61	0	0	A_04_P077080	ENSOCUT00000006593	1930.75	389.356	1.440489e+004	1.440490e+003	13779	15	3.987975e+000	0	0	0	0	0	0	14027.8	1	1	48.5334	15.7586
DATA	1337	16	62	0	0	A_04_P078692	A_04_P078692	1956.11	389.5	1.156541e+002	1.173592e+001	143	15	4.515955e+000	0	0	0	0	0	0	111.943	1	1	56.9804	14.9231
DATA	1338	16	63	0	0	A_04_P070362	ENSOCUT00000008176	1981.5	389.5	1.712399e+001	2.637663e+000	47	17	5.096066e+000	0	0	0	0	0	0	16.4675	1	1	57.5363	17.3548
DATA	1339	16	64	0	0	A_04_P102412	ENSOCUT00000004438	2006.76	389.714	6.391108e+001	6.702684e+000	92	15.5	5.395334e+000	0	0	0	0	0	0	61.0472	1	1	51.4001	16.2647
DATA	1340	16	65	0	0	A_04_P043957	ENSOCUT00000007515	2032.44	388.895	1.450955e+001	2.499175e+000	44.5	15	5.224079e+000	0	0	0	0	0	0	13.7571	1	1	42.9674	15.5714
DATA	1341	16	66	0	0	A_04_P059773	ENSOCUT00000003994	2057.36	389.598	5.118585e+002	5.122688e+001	517	15	6.045570e+000	0	0	0	0	0	0	481.804	1	1	52.3208	14.875
DATA	1342	16	67	0	0	A_04_P077077	ENSOCUT00000006593	2083.11	389.5	5.831222e+004	5.831222e+003	54010	20	6.675848e+000	0	0	0	0	0	0	54451.2	1	1	56.9804	19.5185
DATA	1343	16	68	0	0	A_04_P015781	AY171886	2108.06	389.986	2.091161e+000	2.084481e+000	33	15	4.975767e+000	0	0	0	0	0	0	0.811073	0	0	46.8651	15.7297
DATA	1344	16	69	0	0	A_04_P040891	A_04_P040891	2134.05	389.842	1.848976e+003	1.849096e+002	1729.5	14	4.319197e+000	0	0	0	0	0	0	1697.92	1	1	48.2044	14.1429
DATA	1345	16	70	0	0	A_04_P060090	ENSOCUT00000002672	2159.42	389.573	8.143233e+000	2.270775e+000	38	16	4.320019e+000	0	0	0	0	0	0	7.41171	1	0	57.5363	15.6552
DATA	1346	16	71	0	0	A_04_P072937	ENSOCUT00000008229	2184.88	389.88	4.530695e+002	4.535742e+001	430	14.5	4.945798e+000	0	0	0	0	0	0	408.622	1	1	48.2044	15.2333
DATA	1347	16	72	0	0	A_04_P039492	ENSOCUT00000017167	2210	389.545	6.983432e+000	2.269583e+000	37	16.5	6.513418e+000	0	0	0	0	0	0	6.23915	1	0	55.8519	17.1842
DATA	1348	16	73	0	0	A_04_P095916	A_04_P095916	2235.5	389.648	2.189635e+000	2.180714e+000	30	18.5	6.713624e+000	0	0	0	0	0	0	-1.63744	0	0	57.5363	18.0357
DATA	1349	16	74	0	0	A_04_P033609	A_04_P033609	2260.58	389.573	1.388683e+001	2.603754e+000	42	16	5.930426e+000	0	0	0	0	0	0	12.1643	1	1	65	15.2069
DATA	1350	16	75	0	0	A_04_P029292	EB379851	2286.42	389.573	5.891684e+001	6.298106e+000	85.5	14	5.084871e+000	0	0	0	0	0	0	51.0689	1	1	65	14.5484
DATA	1351	16	76	0	0	A_04_P066603	ENSOCUT00000003834	2311.5	389.648	1.512236e+001	2.710306e+000	44	18	4.787607e+000	0	0	0	0	0	0	12.9717	1	1	65	18.2759
DATA	1352	16	77	0	0	A_04_P073549	ENSOCUT00000017681	2337	390	8.215408e+000	2.417540e+000	38	15.5	5.297723e+000	0	0	0	0	0	0	6.97118	1	0	65	15.8611
DATA	1353	16	78	0	0	A_04_P008857	DN887460	2362.27	390.205	2.308213e+000	2.298819e+000	30	15	3.905633e+000	0	0	0	0	0	0	0.0553918	0	0	50.1463	15.0714
DATA	1354	16	79	0	0	A_04_P090502	A_04_P090502	2387.43	390.276	4.229457e+003	4.229521e+002	3481	17	5.820805e+000	0	0	0	0	0	0	3510.06	1	1	48.5334	16.8966
DATA	1355	16	80	0	0	A_04_P077868	ENSOCUT00000005174	2413	390.219	1.701468e+003	1.701630e+002	1415	16.5	5.791690e+000	0	0	0	0	0	0	1395.71	1	1	46.8651	17.1765
DATA	1356	16	81	0	0	A_04_P033021	ENSOCUT00000026718	2438.7	390.424	2.563975e+004	2.563976e+003	20775	16	5.833398e+000	0	0	0	0	0	0	20784.5	1	1	53.5237	16.1622
DATA	1357	16	82	66	1	DarkCorner	DarkCorner	2464	390.319	2.418472e+000	2.408619e+000	25	16	6.114891e+000	0	0	0	0	0	0	-6.26384	0	0	58.0869	16.5
DATA	1358	16	83	66	1	DarkCorner	DarkCorner	2489.01	390.418	2.447492e+000	2.437520e+000	27	15.5	5.761980e+000	0	0	0	0	0	0	-3.85777	0	0	54.1152	15.06
DATA	1359	16	84	66	1	DarkCorner	DarkCorner	2514.58	390.427	2.477996e+000	2.467900e+000	27	15	5.005423e+000	0	0	0	0	0	0	-4.3106	0	0	57.5363	14.3953
DATA	1360	16	85	66	1	DarkCorner	DarkCorner	2539.77	389.667	2.509374e+000	2.499151e+000	27	16	4.963934e+000	0	0	0	0	0	0	-4.26293	0	0	43.7019	15.4944
DATA	1361	17	1	66	1	DarkCorner	DarkCorner	394.418	394.427	2.183606e+000	2.174710e+000	25.5	15	4.694140e+000	0	0	0	0	0	0	-6.3332	0	0	57.5363	14.8437
DATA	1362	17	2	66	1	DarkCorner	DarkCorner	419.582	394.427	2.182111e+000	2.173221e+000	27	14.5	3.047957e+000	0	0	0	0	0	0	-5.78629	0	0	57.5363	14.3636
DATA	1363	17	3	66	1	DarkCorner	DarkCorner	445	394.455	2.179596e+000	2.170716e+000	26	15	5.131056e+000	0	0	0	0	0	0	-6.68636	0	0	55.8519	15.7143
DATA	1364	17	4	66	1	DarkCorner	DarkCorner	470.167	394.139	2.176285e+000	2.167418e+000	27	16	4.988576e+000	0	0	0	0	0	0	-5.95749	0	0	47.2035	15.9459
DATA	1365	17	5	0	0	A_04_P076792	ENSOCUT00000008206	496.101	394.152	2.126823e+002	2.137794e+001	221	18.5	6.034003e+000	0	0	0	0	0	0	189.702	1	1	50.1463	17.7333
DATA	1366	17	6	0	0	A_04_P000596	NM_001082038	521.427	394.604	4.109512e+004	4.109512e+003	35779	17	4.214916e+000	0	0	0	0	0	0	36743	1	1	53.5237	17.4
DATA	1367	17	7	0	0	A_04_P000622	NM_001105687	546.825	394.825	8.241873e+003	8.241901e+002	7074	15	5.291185e+000	0	0	0	0	0	0	7389.13	1	1	50.7771	15.9429
DATA	1368	17	8	0	0	A_04_P067292	ENSOCUT00000009611	572	394.545	1.547623e+002	1.562426e+001	176	17	6.323025e+000	0	0	0	0	0	0	139.159	1	1	55.8519	17.2258
DATA	1369	17	9	0	0	A_04_P031183	AY596431	597.418	394.573	2.147323e+000	2.138575e+000	32	15	5.711886e+000	0	0	0	0	0	0	-0.751888	0	0	57.5363	15.7
DATA	1370	17	10	0	0	A_04_P050988	A_04_P050988	623.636	394.614	2.139438e+000	2.132506e+000	33	15	4.178554e+000	0	0	0	0	0	0	0.789712	0	0	38.6789	15.8571
DATA	1371	17	11	0	0	A_04_P009136	ENSOCUT00000015726	648.513	394.803	1.452240e+002	1.467673e+001	163	18	3.560153e+000	0	0	0	0	0	0	131.99	1	1	49.8279	17.1471
DATA	1372	17	12	0	0	A_04_P001241	NM_001082081	673.481	394.805	2.036374e+002	2.047322e+001	215.5	16	3.924864e+000	0	0	0	0	0	0	185.809	1	1	49.8279	16.4074
DATA	1373	17	13	0	0	A_04_P054952	ENSOCUT00000016682	699	394.545	5.504714e+001	5.893693e+000	81	16	4.359116e+000	0	0	0	0	0	0	50.4376	1	1	55.8519	16.7576
DATA	1374	17	14	0	0	A_04_P073152	ENSOCUT00000012737	724.418	394.573	6.859983e+003	6.860015e+002	6387	19	6.999179e+000	0	0	0	0	0	0	6312.93	1	1	57.5363	19.3333
DATA	1375	17	15	0	0	A_04_P085552	ENSOCUT00000002776	749.861	395.306	1.534621e+003	1.534763e+002	1461.5	19	4.915816e+000	0	0	0	0	0	0	1418.72	1	1	47.2035	17.6296
DATA	1376	17	16	0	0	A_04_P092692	ENSOCUT00000008954	775.5	394.769	2.197613e+003	2.197711e+002	2058.5	18	3.893218e+000	0	0	0	0	0	0	2040.93	1	1	49.8279	17.4286
DATA	1377	17	17	0	0	A_04_P032147	ENSOCUT00000001602	800.653	394.88	1.210377e+004	1.210379e+003	11210	17.5	5.780163e+000	0	0	0	0	0	0	11293.2	1	1	48.8603	17.5938
DATA	1378	17	18	0	0	A_04_P024128	EB375926	826	395	1.472144e+003	1.472288e+002	1382	15.5	6.464543e+000	0	0	0	0	0	0	1380.09	1	1	50.1463	17.625
DATA	1379	17	19	0	0	A_04_P050059	ENSOCUT00000000906	851.603	394.918	3.379763e+001	3.951908e+000	63.5	15.5	4.609144e+000	0	0	0	0	0	0	31.8373	1	1	48.5334	15.7059
DATA	1380	17	20	0	0	A_04_P054564	ENSOCUT00000009295	877.141	395.211	7.105183e+002	7.108106e+001	704	16	2.714998e+000	0	0	0	0	0	0	672.578	1	1	47.2035	15.6061
DATA	1381	17	21	0	0	A_04_P021817	A_04_P021817	901.949	395.153	5.320050e+000	2.097204e+000	38	16.5	5.243179e+000	0	0	0	0	0	0	5.05968	1	0	44.0646	17.1563
DATA	1382	17	22	0	0	A_04_P039847	ENSOCUT00000000869	927.753	395.4	2.040150e+003	2.040250e+002	1923	17.5	5.381399e+000	0	0	0	0	0	0	1949.84	1	1	52.0157	17.5
DATA	1383	17	23	0	0	A_04_P077922	A_04_P077922	952.912	395.386	5.865306e+002	5.868746e+001	550	17.5	7.534401e+000	0	0	0	0	0	0	563.218	1	1	65	17.7857
DATA	1384	17	24	0	0	A_04_P058859	ENSOCUT00000000579	978.418	395.427	7.555087e+000	2.137655e+000	42	24	9.666100e+000	0	0	0	0	1	0	7.28921	1	0	57.5363	24.1724
DATA	1385	17	25	0	0	A_04_P094549	ENSOCUT00000006896	1003.67	395.026	4.152676e+003	4.152724e+002	3916	16	6.170525e+000	0	0	0	0	0	0	4024.84	1	1	49.1849	16.3462
DATA	1386	17	26	0	0	A_04_P062457	ENSOCUT00000014749	1029.38	395.43	9.488501e+002	9.490570e+001	974	15	4.446365e+000	0	0	0	0	0	0	923.924	1	1	50.4627	15.1875
DATA	1387	17	27	0	0	A_04_P016914	XM_002718039	1054.5	395.5	1.071088e+005	1.071088e+004	104403	19.5	5.880418e+000	0	0	0	0	0	0	104754	1	1	57.5363	20.8
DATA	1388	17	28	0	0	A_04_P006681	EB375941	1079.89	395.5	4.551438e+001	4.957187e+000	77	17.5	6.930780e+000	0	0	0	0	0	0	44.706	1	1	56.9804	18.0357
DATA	1389	17	29	0	0	A_04_P019536	EB380823	1105.42	395.427	2.612669e+001	3.263746e+000	59	18	7.676322e+000	0	0	0	0	0	0	25.7701	1	1	57.5363	17.8148
DATA	1390	17	30	0	0	A_04_P093167	ENSOCUT00000011811	1130.58	395.427	7.157486e+001	7.417905e+000	106	15	6.788471e+000	0	0	0	0	0	0	70.879	1	1	57.5363	16.2
DATA	1391	17	31	0	1	RC4	RC4	1156.11	395.5	1.948682e+000	1.940743e+000	30	17	5.429257e+000	0	0	0	0	0	0	-2.93637	0	0	56.9804	17.0882
DATA	1392	17	32	0	0	A_04_P002392	NM_001082114	1181.68	395.688	9.090890e+003	9.090910e+002	8956.5	17	4.986702e+000	0	0	0	0	0	0	9070.86	1	1	49.8279	17.2647
DATA	1393	17	33	0	0	A_04_P031403	AF029946	1206.67	395.5	4.288570e+000	1.974213e+000	37	14	5.004015e+000	0	0	0	0	0	0	4.29358	1	0	57.5363	14.7273
DATA	1394	17	34	0	0	A_04_P030433	DN885668	1232.42	395.573	5.988762e+000	2.011937e+000	39	18	6.163015e+000	0	0	0	0	0	0	6.01552	1	0	57.5363	17.5
DATA	1395	17	35	0	0	A_04_P015486	AY171754	1257.32	395.658	1.073107e+001	2.195224e+000	42	16	4.911485e+000	0	0	0	0	0	0	10.811	1	1	50.7771	15.3714
DATA	1396	17	36	0	0	A_04_P042137	A_04_P042137	1282.77	396.1	3.220010e+001	3.743686e+000	64.5	17.5	4.831520e+000	0	0	0	0	0	0	32.5319	1	1	46.5243	16.8
DATA	1397	17	37	0	0	A_04_P034447	ENSOCUT00000025728	1308.42	395.573	2.971608e+001	3.529747e+000	63	16	5.913651e+000	0	0	0	0	0	0	30.097	1	1	57.5363	15.8333
DATA	1398	17	38	0	0	A_04_P030322	DN884733	1333.58	395.573	1.706075e+001	2.554042e+000	51	15	4.959622e+000	0	0	0	0	0	0	17.3182	1	1	57.5363	14.7419
DATA	1399	17	39	0	0	A_04_P031743	NM_001171122	1359.55	395.662	1.937583e+002	1.946845e+001	224	16	5.696002e+000	0	0	0	0	0	0	197.084	1	1	48.8603	16
DATA	1400	17	40	0	0	A_04_P083414	ENSOCUT00000011088	1384.58	395.573	1.901352e+000	1.893606e+000	31	17.5	4.575421e+000	0	0	0	0	0	0	-1.56778	0	0	65	17.9688
DATA	1401	17	41	1028	1	(+)E1A_r60_a22	E1A_r60_a22	1410.06	395.482	2.434918e+001	3.082937e+000	56	16	4.970163e+000	0	0	0	0	0	0	24.8433	1	1	51.7088	16.9429
DATA	1402	17	42	0	0	A_04_P010528	DN884639	1435.5	395.648	4.139670e+001	4.550214e+000	73	16	4.766565e+000	0	0	0	0	0	0	42.2847	1	1	65	16.3529
DATA	1403	17	43	0	0	A_04_P000888	NM_001082343	1460.92	396	9.349414e+003	9.349433e+002	9509	19.5	5.173566e+000	0	0	0	0	0	0	9558.05	1	1	46.8651	18.15
DATA	1404	17	44	0	0	A_04_P095412	ENSOCUT00000012083	1486.13	396	1.076556e+003	1.076721e+002	1118	17	4.868855e+000	0	0	0	0	0	0	1101.11	1	1	48.5334	16.5333
DATA	1405	17	45	0	0	A_04_P009572	DN886440	1511.51	395.857	1.043008e+002	1.059923e+001	137.5	18	4.760049e+000	0	0	0	0	0	0	106.695	1	1	49.1849	17.5161
DATA	1406	17	46	0	0	A_04_P054149	ENSOCUT00000013252	1537.2	396	3.485903e+003	3.485954e+002	3536	17	4.891148e+000	0	0	0	0	0	0	3565.38	1	1	49.1849	16.44
DATA	1407	17	47	0	0	A_04_P076657	ENSOCUT00000016366	1562.5	396.352	1.336841e+002	1.350096e+001	164	17	3.349108e+000	0	0	0	0	0	0	136.669	1	1	57.5363	17.2963
DATA	1408	17	48	66	-1	(-)3xSLv1	NegativeControl	1587.58	396.427	1.896467e+000	1.888741e+000	29	14	4.214926e+000	0	0	0	0	0	0	-3.94898	0	0	57.5363	15.8529
DATA	1409	17	49	0	0	A_04_P018631	NM_001204216	1613.25	396.026	2.464862e+003	2.464935e+002	2482	16.5	4.817709e+000	0	0	0	0	0	0	2514.65	1	1	49.1849	17.1071
DATA	1410	17	50	0	0	A_04_P092865	NM_001171324	1638.58	396.427	4.765083e+004	4.765084e+003	48541	17	5.953413e+000	0	0	0	0	0	0	48541	1	1	57.5363	17.0357
DATA	1411	17	51	0	0	A_04_P085670	A_04_P085670	1664	396.455	1.905305e+000	1.897543e+000	31	16	5.308848e+000	0	0	0	0	0	0	-0.458801	0	0	65	16.5357
DATA	1412	17	52	0	0	A_04_P067063	ENSOCUT00000005981	1689.42	396.427	1.656600e+001	2.522173e+000	49	14	4.634562e+000	0	0	0	0	0	0	16.8053	1	1	65	14.6667
DATA	1413	17	53	0	0	A_04_P029934	ENSOCUT00000013969	1714.9	396.012	1.188361e+002	1.203564e+001	154.5	14	5.252362e+000	0	0	0	0	0	0	120.229	1	1	50.7771	15.1111
DATA	1414	17	54	1028	1	(+)E1A_r60_a104	E1A_r60_a104	1740.42	396.427	1.920425e+000	1.912601e+000	29	14.5	4.664399e+000	0	0	0	0	0	0	-2.47629	0	0	65	14.8571
DATA	1415	17	55	0	0	A_04_P058272	ENSOCUT00000010955	1765.68	396.938	2.476021e+002	2.483446e+001	282	15	6.043051e+000	0	0	0	0	0	0	248.953	1	1	49.8279	17.0385
DATA	1416	17	56	0	0	A_04_P073761	ENSOCUT00000012189	1790.94	396.911	4.097628e+002	4.102152e+001	438	16.5	6.768273e+000	0	0	0	0	0	0	410.475	1	1	49.5074	18.4286
DATA	1417	17	57	0	0	A_04_P026556	EB373280	1816.3	396.42	1.124238e+004	1.124239e+003	10947	16	6.419242e+000	0	0	0	0	0	0	11215.3	1	1	52.3208	18.04
DATA	1418	17	58	0	0	A_04_P001847	NM_001082289	1841.67	396.5	1.098360e+001	2.231598e+000	41	16	5.782965e+000	0	0	0	0	0	0	10.9086	1	1	57.5363	16.5217
DATA	1419	17	59	0	0	A_04_P037621	A_04_P037621	1867.22	396.443	7.170178e+000	2.079566e+000	39	14	5.608117e+000	0	0	0	0	0	0	7.08671	1	0	50.4627	14.9412
DATA	1420	17	60	0	0	A_04_P049852	XM_002723929	1892.36	396.811	4.132814e+001	4.574880e+000	72	16.5	4.397420e+000	0	0	0	0	0	0	40.6402	1	1	49.1849	15.8214
DATA	1421	17	61	0	0	A_04_P004351	ENSOCUT00000010398	1918.27	396.582	1.193040e+004	1.193042e+003	11035	16	3.291893e+000	0	0	0	0	0	0	11665.1	1	1	50.7771	15.3548
DATA	1422	17	62	0	0	A_04_P073130	A_04_P073130	1943.41	396.709	2.796445e+002	2.803479e+001	300	14	4.174754e+000	0	0	0	0	0	0	271.837	1	1	50.4627	15
DATA	1423	17	63	0	0	A_04_P085097	ENSOCUT00000012463	1968.79	397.093	1.152820e+004	1.152821e+003	10943	15	4.407000e+000	0	0	0	0	0	0	11137	1	1	48.2044	16.963
DATA	1424	17	64	0	0	A_04_P004156	NM_001195839	1993.86	396.873	3.088943e+001	3.685474e+000	60.5	17	4.343609e+000	0	0	0	0	0	0	29.6457	1	1	46.8651	16.8125
DATA	1425	17	65	0	0	A_04_P004026	NM_001195678	2019.44	396.519	3.264633e+001	3.841442e+000	60	16	5.235591e+000	0	0	0	0	0	0	31.1106	1	1	50.4627	16.2432
DATA	1426	17	66	0	0	A_04_P098130	ENSOCUT00000016151	2044.91	396.614	1.635658e+001	2.614334e+000	45	15	5.869277e+000	0	0	0	0	0	0	15.4733	1	1	57.259	15.1786
DATA	1427	17	67	0	0	A_04_P012048	DN881846	2070.5	396.648	5.409406e+000	2.125253e+000	36	15	6.295522e+000	0	0	0	0	0	0	5.07794	1	0	57.5363	15.1786
DATA	1428	17	68	0	0	A_04_P061172	ENSOCUT00000006855	2095.5	397	2.033169e+002	2.043693e+001	219	16	6.095745e+000	0	0	0	0	0	0	189.373	1	1	54.1152	16.6087
DATA	1429	17	69	1028	1	(+)E1A_r60_a104	E1A_r60_a104	2121.39	396.931	2.097621e+000	2.089075e+000	28	16	4.625928e+000	0	0	0	1	0	0	-3.47715	0	0	53.8203	16.0278
DATA	1430	17	70	0	0	A_04_P002080	NM_001101717	2146.57	397.177	8.577716e+002	8.580303e+001	794.5	15.5	3.247099e+000	0	0	0	0	0	0	785.444	1	1	49.5074	15.6071
DATA	1431	17	71	0	0	A_04_P093532	ENSOCUT00000015462	2171.94	397.063	1.277688e+003	1.277864e+002	1186	16	5.564504e+000	0	0	0	0	0	0	1159.49	1	1	49.5074	16.4375
DATA	1432	17	72	0	0	A_04_P026760	EB373030	2197.5	397	9.434682e+000	2.344221e+000	38	15	4.774398e+000	0	0	0	0	0	0	8.48214	1	0	54.1152	15.7778
DATA	1433	17	73	0	0	A_04_P099607	A_04_P099607	2222.58	397.427	7.340698e+004	7.340699e+003	64035	18	6.658636e+000	0	0	0	0	0	0	65380.2	1	1	57.5363	17.8621
DATA	1434	17	74	0	0	A_04_P026462	EB373380	2248.01	397.579	1.518995e+001	2.663278e+000	44	16	4.944520e+000	0	0	0	0	0	0	13.3964	1	1	49.1849	15.3448
DATA	1435	17	75	0	0	A_04_P094702	ENSOCUT00000017000	2273.5	397.553	2.259484e+001	3.160622e+000	51	14	5.534249e+000	0	0	0	0	0	0	19.7249	1	1	49.8279	14.5
DATA	1436	17	76	0	0	A_04_P085177	ENSOCUT00000000925	2298.8	397.575	2.010731e+004	2.010732e+003	16763	18	5.703534e+000	0	0	0	0	0	0	17372.1	1	1	50.4627	17.303
DATA	1437	17	77	0	0	A_04_P030196	ENSOCUT00000014787	2324.2	397.387	3.014702e+004	3.014703e+003	25106	18	5.771682e+000	0	0	0	0	0	0	25768.1	1	1	50.4627	18.4865
DATA	1438	17	78	0	0	A_04_P036345	ENSOCUT00000005856	2349.59	397.617	1.112470e+002	1.135631e+001	124.5	15.5	4.817234e+000	0	0	0	0	0	0	94.0596	1	1	50.7771	16.6333
DATA	1439	17	79	0	0	A_04_P001392	NM_001082198	2375.11	397.5	2.012958e+001	3.062255e+000	49	15	5.852997e+000	0	0	0	0	0	0	16.8292	1	1	56.9804	16.4848
DATA	1440	17	80	0	0	A_04_P066035	A_04_P066035	2400.44	397.6	3.624163e+002	3.631671e+001	332	15.5	5.083431e+000	0	0	0	0	0	0	299.578	1	1	50.7771	16.2857
DATA	1441	17	81	0	0	A_04_P028603	ENSOCUT00000002670	2425.89	397.5	9.355911e+002	9.358890e+001	807	16	5.115800e+000	0	0	0	0	0	0	764.403	1	1	56.9804	15.1316
DATA	1442	17	82	66	1	DarkCorner	DarkCorner	2451.42	397.427	2.399415e+000	2.389640e+000	26	17	4.857098e+000	0	0	0	0	0	0	-4.20371	0	0	57.5363	16.5161
DATA	1443	17	83	66	1	DarkCorner	DarkCorner	2476.58	397.87	2.427807e+000	2.417916e+000	29	16	6.492491e+000	0	0	0	0	0	0	-3.39453	0	0	49.8279	16.561
DATA	1444	17	84	66	1	DarkCorner	DarkCorner	2502.61	398.584	2.457755e+000	2.447742e+000	26	16	5.068850e+000	0	0	0	0	0	0	-5.04494	0	0	48.5334	14.7907
DATA	1445	17	85	66	1	DarkCorner	DarkCorner	2527.95	397.725	2.488784e+000	2.478645e+000	26	16	5.433681e+000	0	0	0	0	0	0	-5.55163	0	0	53.5237	15.6538
DATA	1446	18	1	66	1	DarkCorner	DarkCorner	407.355	401.629	2.180873e+000	2.171988e+000	27	15.5	4.302355e+000	0	0	0	0	0	0	-4.80693	0	0	44.4243	15.45
DATA	1447	18	2	66	1	DarkCorner	DarkCorner	432.479	401.803	2.178826e+000	2.169950e+000	28.5	16	4.596375e+000	0	0	0	0	0	0	-3.72219	0	0	47.5395	15.72
DATA	1448	18	3	66	1	DarkCorner	DarkCorner	457.848	402.167	2.175748e+000	2.166884e+000	29	17	4.867684e+000	0	0	0	0	0	0	-4.02112	0	0	46.1809	16.8605
DATA	1449	18	4	0	0	A_04_P052097	ENSOCUT00000004684	483.088	401.614	4.000689e+002	4.006533e+001	392	17	4.520170e+000	0	0	0	0	0	0	356.812	1	1	57.259	16.4571
DATA	1450	18	5	0	0	A_04_P026493	EB373360	508.5	401.648	3.029092e+001	3.719493e+000	59	18	5.586562e+000	0	0	0	0	0	0	27.0745	1	1	57.5363	17.625
DATA	1451	18	6	0	0	A_04_P100279	ENSOCUT00000009939	533.633	401.596	4.943889e+000	2.209195e+000	37	17.5	4.576426e+000	0	0	0	0	0	0	4.42992	1	0	57.8122	17.4333
DATA	1452	18	7	0	0	A_04_P002776	NM_001082747	559.394	402.183	1.321160e+003	1.321334e+002	1207.5	18	6.724054e+000	0	0	0	0	0	0	1187.33	1	1	47.2035	17.7097
DATA	1453	18	8	0	0	A_04_P011136	DN883543	584.5	402	2.148925e+000	2.140170e+000	29	15.5	7.133422e+000	0	0	0	0	0	0	-1.80019	0	0	54.1152	17.1667
DATA	1454	18	9	0	0	A_04_P036202	ENSOCUT00000000154	610.952	402.306	7.379116e+000	2.256526e+000	37.5	15.5	4.720836e+000	0	0	0	0	0	0	6.67617	1	0	45.1352	15.6875
DATA	1455	18	10	0	0	A_04_P032493	EB382071	635.559	402.162	1.936604e+001	2.875019e+000	49	17.5	5.314824e+000	0	0	0	0	0	0	17.5834	1	1	46.8651	17.1071
DATA	1456	18	11	0	0	A_04_P081899	ENSOCUT00000002620	661.221	402	1.105642e+004	1.105644e+003	9600	18	3.882901e+000	0	0	0	0	0	0	10078	1	1	46.1809	17.6667
DATA	1457	18	12	0	0	A_04_P086127	ENSOCUT00000013314	686.076	402.015	6.135508e+002	6.139129e+001	580	15.5	5.391458e+000	0	0	0	0	0	0	561.5	1	1	46.8651	16.6333
DATA	1458	18	13	0	0	A_04_P099917	ENSOCUT00000013752	712.128	402.064	3.631171e+003	3.631232e+002	3367.5	17.5	5.524764e+000	0	0	0	0	0	0	3337.7	1	1	49.1849	18.6389
DATA	1459	18	14	0	0	A_04_P019546	EB380794	737.088	402.386	5.301533e+001	5.698555e+000	82	19	6.719895e+000	0	0	0	0	0	0	48.9441	1	1	57.259	18.0968
DATA	1460	18	15	0	0	A_04_P065022	ENSOCUT00000008106	762.5	402.352	4.738099e+004	4.738099e+003	42310	19	4.290198e+000	0	0	0	0	0	0	43941	1	1	57.5363	17.8333
DATA	1461	18	16	0	0	A_04_P081010	ENSOCUT00000001140	787.582	402.427	1.798078e+003	1.798197e+002	1691	18.5	6.222767e+000	0	0	0	0	0	0	1675.19	1	1	57.5363	19.125
DATA	1462	18	17	0	0	A_04_P014488	AY171682	813.635	402.257	4.771409e+002	4.775858e+001	488	17	5.890722e+000	0	0	0	0	0	0	446.674	1	1	48.5334	17.4063
DATA	1463	18	18	0	0	A_04_P059394	A_04_P059394	838.811	402.622	5.992401e+001	6.333713e+000	87	15	5.158884e+000	0	0	0	0	0	0	56.3658	1	1	49.1849	15.8529
DATA	1464	18	19	0	0	A_04_P000861	NM_001082729	864	402.455	2.049765e+000	2.043948e+000	33.5	16	3.936523e+000	0	0	0	0	0	0	0.961456	0	0	55.8519	15.3939
DATA	1465	18	20	1028	1	(+)E1A_r60_a107	E1A_r60_a107	889.292	402.472	1.279868e+001	2.401180e+000	45	15	3.349761e+000	0	0	0	0	0	0	12.154	1	1	48.2044	14.9643
DATA	1466	18	21	0	0	A_04_P031268	AY175541	914.667	402.5	4.505279e+000	2.071497e+000	35.5	18	5.845997e+000	0	0	0	0	0	0	4.29897	1	0	57.5363	17.8649
DATA	1467	18	22	0	0	A_04_P046994	ENSOCUT00000003950	940.333	402.5	2.020400e+000	2.012168e+000	29	15	5.121114e+000	0	0	0	0	0	0	-3.77678	0	0	65	16.6774
DATA	1468	18	23	0	0	A_04_P018111	ENSOCUT00000010122	965.5	402.5	8.246633e+004	8.246633e+003	77392.5	18	7.392588e+000	0	0	0	0	0	0	79442.7	1	1	57.5363	18.9583
DATA	1469	18	24	0	0	A_04_P061992	ENSOCUT00000010466	991	402.545	5.120185e+001	5.494527e+000	79.5	20	7.897904e+000	0	0	0	0	0	0	49.5566	1	1	55.8519	21.2424
DATA	1470	18	25	0	0	A_04_P051802	ENSOCUT00000006829	1016.5	402.5	1.239879e+001	2.339752e+000	44	16	6.228319e+000	0	0	0	0	0	0	12.0557	1	1	57.5363	16.9667
DATA	1471	18	26	0	0	A_04_P051962	ENSOCUT00000000673	1041.58	402.573	1.974475e+003	1.974574e+002	1948	16	4.808125e+000	0	0	0	0	0	0	1928.39	1	1	57.5363	16.7368
DATA	1472	18	27	0	0	A_04_P058912	ENSOCUT00000013800	1067.42	402.573	3.836151e+002	3.841189e+001	394	18.5	6.501636e+000	0	0	0	0	0	0	376.33	1	1	57.5363	19.7333
DATA	1473	18	28	0	0	A_04_P043197	A_04_P043197	1092.71	402.525	1.966407e+000	1.958396e+000	33	19	5.663313e+000	0	0	0	0	0	0	-0.302984	0	0	50.7771	17.8387
DATA	1474	18	29	0	0	A_04_P099921	ENSOCUT00000013752	1118.41	402.781	3.144721e+003	3.144782e+002	3083.5	15.5	6.233409e+000	0	0	0	0	0	0	3110.97	1	1	48.5334	15.8462
DATA	1475	18	30	1028	1	(+)E1A_r60_1	E1A_r60_1	1143.42	402.573	1.950730e+000	1.942783e+000	30	18.5	6.784962e+000	0	0	0	0	0	0	-1.97773	0	0	57.5363	19.0357
DATA	1476	18	31	0	0	A_04_P086988	ENSOCUT00000012635	1168.8	403.352	1.105214e+004	1.105215e+003	10898	17.5	5.517110e+000	0	0	0	0	0	0	11017.7	1	1	46.8651	18.4706
DATA	1477	18	32	0	0	A_04_P100831	ENSOCUT00000002105	1193.88	403.143	1.193520e+002	1.209001e+001	149	15	5.677317e+000	0	0	0	0	0	0	119.396	1	1	47.8731	16.0571
DATA	1478	18	33	0	0	A_04_P018571	A_04_P018571	1219.86	403.127	2.016005e+002	2.025146e+001	235	15	5.413783e+000	0	0	0	0	0	0	202.365	1	1	46.8651	15.4872
DATA	1479	18	34	0	0	A_04_P004783	ENSOCUT00000012256	1245.33	403.214	2.341078e+001	3.025177e+000	55	17	5.573497e+000	0	0	0	0	0	0	23.5736	1	1	47.2035	16.6286
DATA	1480	18	35	0	0	A_04_P016732	DQ221768	1271.7	403.28	1.918065e+000	1.910250e+000	28	16	4.252928e+000	0	0	0	0	0	0	-4.49106	0	0	39.8942	15.8286
DATA	1481	18	36	0	0	A_04_P005983	A_04_P005983	1295.77	403.116	1.458920e+002	1.471311e+001	180	17	5.279500e+000	0	0	0	0	0	0	147.715	1	1	46.5243	17.1613
DATA	1482	18	37	0	0	A_04_P055629	ENSOCUT00000002756	1321.44	403.027	1.868369e+004	1.868370e+003	18680	14.5	6.022563e+000	0	0	0	0	0	0	18962.7	1	1	48.5334	15.0667
DATA	1483	18	38	0	0	A_04_P095001	ENSOCUT00000015205	1346.65	403.12	2.877854e+002	2.884099e+001	310	16	4.983040e+000	0	0	0	0	0	0	292.704	1	1	48.8603	15.6429
DATA	1484	18	39	0	0	A_04_P064417	ENSOCUT00000010394	1372.05	403.455	3.295121e+002	3.300555e+001	360	18	5.013240e+000	0	0	0	0	0	0	335.778	1	1	49.5074	18.1515
DATA	1485	18	40	0	0	A_04_P101167	ENSOCUT00000010214	1397.42	403.427	2.424258e+000	1.905853e+000	35	17	5.051333e+000	0	0	0	0	0	0	2.47421	1	0	57.5363	17.6857
DATA	1486	18	41	0	0	A_04_P024033	A_04_P024033	1422.58	403.427	5.186866e+000	1.957949e+000	35.5	16	3.527693e+000	0	0	0	0	0	0	5.3004	1	0	57.5363	16.2692
DATA	1487	18	42	0	0	A_04_P100775	ENSOCUT00000014873	1448.42	403.427	4.431824e+001	4.816494e+000	76	16	4.443697e+000	0	0	0	0	0	0	45.3327	1	1	57.5363	16.1481
DATA	1488	18	43	0	0	A_04_P061518	XM_002711105	1473.5	403.352	2.058787e+001	2.791352e+000	52	18	5.245511e+000	0	0	0	0	0	0	21.0725	1	1	65	18.3462
DATA	1489	18	44	0	0	A_04_P005965	DN890450	1498.95	403.477	2.286092e+002	2.293845e+001	265.5	17	5.376513e+000	0	0	0	0	0	0	234.072	1	1	55.8519	17.3
DATA	1490	18	45	0	0	A_04_P035263	A_04_P035263	1524.42	403.427	2.225471e+001	2.916041e+000	53	17	5.518008e+000	0	0	0	0	0	0	22.7865	1	1	57.5363	17.1786
DATA	1491	18	46	0	0	A_04_P023082	EB377001	1549.58	403.427	7.897390e+000	2.043664e+000	40	17	4.357752e+000	0	0	0	0	0	0	8.08347	1	0	65	17.36
DATA	1492	18	47	0	0	A_04_P081363	ENSOCUT00000004455	1575.12	403.7	7.175184e+003	7.175208e+002	7195	18	4.409215e+000	0	0	0	0	0	0	7339.59	1	1	53.2255	16.7941
DATA	1493	18	48	0	0	A_04_P017401	DN884969	1600.44	403.534	1.930887e+003	1.930979e+002	1997.5	16.5	4.370223e+000	0	0	0	0	0	0	1973.1	1	1	49.1849	17.0667
DATA	1494	18	49	0	0	A_04_P057394	ENSOCUT00000003687	1625.89	403.5	2.663748e+003	2.663815e+002	2673.5	15.5	4.751485e+000	0	0	0	0	0	0	2718.27	1	1	56.9804	15.5625
DATA	1495	18	50	0	0	A_04_P074204	ENSOCUT00000008170	1651.42	403.573	7.595298e+001	7.827851e+000	109	18	6.271793e+000	0	0	0	0	0	0	77.3751	1	1	57.5363	20.1538
DATA	1496	18	51	0	0	A_04_P051439	A_04_P051439	1676.37	403.606	1.957254e+003	1.957346e+002	2014	16	5.799609e+000	0	0	0	0	0	0	1989.87	1	1	47.8731	16.2759
DATA	1497	18	52	0	0	A_04_P048758	ENSOCUT00000004961	1702.11	403.5	6.953451e+001	7.208995e+000	102.5	13.5	5.274301e+000	0	0	0	0	0	0	70.5185	1	1	56.9804	14.8056
DATA	1498	18	53	0	0	A_04_P090074	ENSOCUT00000008581	1727.56	403.734	1.213109e+003	1.213259e+002	1223	14	3.610999e+000	0	0	0	0	0	0	1226.88	1	1	50.7771	14.8438
DATA	1499	18	54	0	0	A_04_P050818	ENSOCUT00000033014	1752.99	403.827	7.495362e+002	7.497805e+001	757	15	5.763825e+000	0	0	0	0	0	0	755.665	1	1	47.8731	15.3103
DATA	1500	18	55	0	0	A_04_P033356	A_04_P033356	1778.42	403.573	8.598232e+000	2.104191e+000	40.5	17	5.279912e+000	0	0	0	0	0	0	8.63772	1	0	57.5363	16.8261
DATA	1501	18	56	0	0	A_04_P094143	XM_002713671	1803.35	404.127	1.552408e+003	1.552528e+002	1575	16	5.429974e+000	0	0	0	0	0	0	1553.73	1	1	44.7812	17.2692
DATA	1502	18	57	0	0	A_04_P031627	AF014672	1829.09	403.614	2.172690e+001	2.910195e+000	52	16	4.895347e+000	0	0	0	0	0	0	21.6503	1	1	57.259	17.6522
DATA	1503	18	58	0	0	A_04_P023793	EB376277	1854.42	404.216	3.006383e+002	3.012667e+001	330	15	6.047443e+000	0	0	0	0	0	0	298.23	1	1	48.2044	15.4063
DATA	1504	18	59	0	0	A_04_P098402	ENSOCUT00000008907	1879.99	404.203	4.465661e+002	4.469937e+001	475	16	5.460776e+000	0	0	0	0	0	0	440.772	1	1	46.8651	16.4848
DATA	1505	18	60	0	0	A_04_P055570	ENSOCUT00000001976	1905.26	404.026	5.355537e+002	5.359141e+001	553	17	4.150059e+000	0	0	0	0	0	0	525.786	1	1	49.1849	16.4667
DATA	1506	18	61	0	0	A_04_P079599	ENSOCUT00000014765	1930.63	404	2.985700e+002	2.992234e+001	322	14	4.665421e+000	0	0	0	0	0	0	291.458	1	1	48.5334	15.3846
DATA	1507	18	62	0	0	A_04_P063476	A_04_P063476	1956	404	8.395655e+000	2.158393e+000	39.5	15	4.219795e+000	0	0	0	0	0	0	8.14614	1	0	54.9904	16.16
DATA	1508	18	63	0	0	A_04_P031772	ENSOCUT00000014606	1981.3	404.303	3.551811e+003	3.551867e+002	3406	16.5	4.461591e+000	0	0	0	0	0	0	3424.46	1	1	48.5334	16.9167
DATA	1509	18	64	0	0	A_04_P006717	A_04_P006717	2006.63	404.404	8.142596e+001	8.388114e+000	109	16.5	5.711050e+000	0	0	0	0	0	0	77.9794	1	1	57.8122	17.0667
DATA	1510	18	65	0	0	A_04_P004376	ENSOCUT00000017129	2032.42	404.427	4.263113e+001	4.721418e+000	71	15	5.166178e+000	0	0	0	0	0	0	40.5328	1	1	57.5363	14.5758
DATA	1511	18	66	0	0	A_04_P071647	ENSOCUT00000000360	2057.5	404.352	3.315869e+001	3.895371e+000	61	15	6.332456e+000	0	0	0	0	0	0	31.2946	1	1	57.5363	15.5
DATA	1512	18	67	0	0	A_04_P006688	A_04_P006688	2083.45	403.672	3.151754e+001	3.765731e+000	61.5	13	4.214262e+000	0	0	0	0	0	0	29.5057	1	1	42.2201	14
DATA	1513	18	68	0	0	A_04_P082550	ENSOCUT00000006779	2108.01	404.029	2.085507e+000	2.077192e+000	31	15.5	4.831935e+000	0	0	0	0	0	0	0.254521	0	0	46.8651	15.4706
DATA	1514	18	69	0	0	A_04_P049192	ENSOCUT00000028744	2133.67	404.253	1.072000e+002	1.092274e+001	131	15	4.547335e+000	0	0	0	0	0	0	98.7346	1	1	49.1849	15.4412
DATA	1515	18	70	0	0	A_04_P064016	ENSOCUT00000014113	2159.42	404.427	3.743085e+001	4.298502e+000	64	15	3.865705e+000	0	0	0	0	0	0	34.1707	1	1	57.5363	14.5667
DATA	1516	18	71	0	0	A_04_P031974	A_04_P031974	2184.62	404.5	2.838810e+003	2.838890e+002	2498.5	16	6.230863e+000	0	0	0	0	0	0	2568.33	1	1	49.8279	15.9032
DATA	1517	18	72	0	0	A_04_P081862	ENSOCUT00000003707	2210	404.455	5.139201e+001	5.571826e+000	79	18	5.731070e+000	0	0	0	0	0	0	46.0605	1	1	55.8519	17.3871
DATA	1518	18	73	0	0	A_04_P020739	EB379359	2235.5	404.5	1.557748e+001	2.674203e+000	45.5	15	6.340302e+000	0	0	0	0	0	0	13.8265	1	1	57.5363	16.7407
DATA	1519	18	74	0	0	A_04_P018596	EB384856	2260.67	404.5	2.204218e+000	2.195238e+000	29	16	5.205235e+000	0	0	0	0	0	0	-1.03705	0	0	65	15.1026
DATA	1520	18	75	0	0	A_04_P023116	EB376960	2286.33	404.5	2.332499e+001	3.218767e+000	50.5	14	5.706239e+000	0	0	0	0	0	0	20.2884	1	1	57.5363	14.9211
DATA	1521	18	76	0	0	A_04_P092429	A_04_P092429	2311.5	404.5	1.104286e+001	2.498585e+000	41.5	18	4.921102e+000	0	0	0	0	0	0	9.50569	1	0	57.5363	18.3
DATA	1522	18	77	0	0	A_04_P034777	A_04_P034777	2337	404.545	6.574528e+002	6.578431e+001	590.5	17	5.219029e+000	0	0	0	0	0	0	559.857	1	1	55.8519	17.2895
DATA	1523	18	78	0	0	A_04_P036429	ENSOCUT00000021111	2362.42	404.573	1.794112e+001	2.909683e+000	47	17	5.921711e+000	0	0	0	0	0	0	15.1106	1	1	57.5363	17
DATA	1524	18	79	0	0	A_04_P001817	NM_001082710	2388.36	404.877	1.221684e+001	2.619344e+000	41	17	5.823802e+000	0	0	0	0	0	0	10.1728	1	1	48.5334	16.4
DATA	1525	18	80	0	0	A_04_P094573	ENSOCUT00000002189	2413.42	404.573	2.353109e+000	2.343523e+000	29	15	5.765116e+000	0	0	0	0	0	0	-1.4939	0	0	57.5363	15.6452
DATA	1526	18	81	0	0	A_04_P048257	A_04_P048257	2438.7	404.9	6.177375e+002	6.181923e+001	537	16	5.025859e+000	0	0	0	0	0	0	502.731	1	1	47.2035	16
DATA	1527	18	82	66	1	DarkCorner	DarkCorner	2463.93	404.753	2.408661e+000	2.398849e+000	27	17	6.078340e+000	0	0	0	0	0	0	-4.1036	0	0	53.2255	16.7714
DATA	1528	18	83	66	1	DarkCorner	DarkCorner	2489.52	404.411	2.438265e+000	2.428331e+000	27	16	5.511198e+000	0	0	0	0	0	0	-4.04833	0	0	48.5334	14.9592
DATA	1529	18	84	66	1	DarkCorner	DarkCorner	2514.58	404.573	2.467658e+000	2.457605e+000	27	16	5.220944e+000	0	0	0	0	0	0	-3.28476	0	0	57.5363	15.7297
DATA	1530	18	85	66	1	DarkCorner	DarkCorner	2540.97	405.034	2.499141e+000	2.488960e+000	27	16	4.972713e+000	0	0	0	0	0	0	-3.9126	0	0	44.0646	15.602
DATA	1531	19	1	66	1	DarkCorner	DarkCorner	393.625	409	2.179407e+000	2.170528e+000	29	15	4.789576e+000	0	0	0	0	0	0	-4.60722	0	0	48.5334	15.2919
DATA	1532	19	2	66	1	DarkCorner	DarkCorner	419.5	409	2.177902e+000	2.169029e+000	24	16	4.242194e+000	0	0	0	0	0	0	-7.43233	0	0	54.1152	15.3939
DATA	1533	19	3	66	1	DarkCorner	DarkCorner	445	409	2.175405e+000	2.166543e+000	28.5	16	4.526829e+000	0	0	0	0	0	0	-3.67835	0	0	54.9904	16.6842
DATA	1534	19	4	66	1	DarkCorner	DarkCorner	470.5	409	2.171972e+000	2.163123e+000	28	17	5.059312e+000	0	0	0	0	0	0	-4.59032	0	0	54.1152	16.8571
DATA	1535	19	5	0	0	A_04_P022309	ENSOCUT00000013171	495.582	409.427	3.569097e+004	3.569097e+003	30969	16.5	5.471333e+000	0	0	0	0	0	0	31897.1	1	1	57.5363	16.75
DATA	1536	19	6	0	0	A_04_P056457	A_04_P056457	521.587	409.375	2.328012e+003	2.328112e+002	2033.5	16	3.001111e+000	0	0	0	0	0	0	2085.53	1	1	50.7771	16.44
DATA	1537	19	7	0	0	A_04_P032509	EB382302	546.646	409.659	1.030632e+002	1.052775e+001	122	18	4.206552e+000	0	0	0	0	0	0	92.5769	1	1	51.4001	17.4848
DATA	1538	19	8	0	0	A_04_P003348	NM_001082270	572.195	409.402	2.500816e+004	2.500817e+003	21568	18	7.376066e+000	0	0	0	0	0	0	22530.8	1	1	51.4001	18.7778
DATA	1539	19	9	0	0	A_04_P031272	AF029948	597.413	409.317	2.143234e+000	2.134502e+000	33	16.5	5.678198e+000	0	0	0	0	0	0	-0.0827966	0	0	44.4243	16.875
DATA	1540	19	10	0	0	A_04_P097963	A_04_P097963	622.582	409.427	4.488841e+002	4.493877e+001	425.5	17	4.756159e+000	0	0	0	0	0	0	407.168	1	1	57.5363	16.9
DATA	1541	19	11	0	0	A_04_P065328	ENSOCUT00000016390	648.333	409.5	1.457402e+001	2.571665e+000	44	16	3.876292e+000	0	0	0	0	0	0	13.2705	1	1	57.5363	16.1111
DATA	1542	19	12	0	0	A_04_P004562	NM_001082767	673.675	409.481	5.510813e+003	5.510853e+002	4896	16	3.746794e+000	0	0	0	0	0	0	5037.92	1	1	49.8279	16.0385
DATA	1543	19	13	0	0	A_04_P087877	ENSOCUT00000006433	698.893	409.5	2.392291e+001	3.184360e+000	55	16	4.369719e+000	0	0	0	0	0	0	21.9609	1	1	56.9804	16.6389
DATA	1544	19	14	0	0	A_04_P033095	XR_085150	724.561	409.598	2.596646e+004	2.596647e+003	23475	19	5.091471e+000	0	0	0	0	0	0	23941.7	1	1	51.4001	18
DATA	1545	19	15	0	0	A_04_P020372	A_04_P020372	749.667	409.5	2.387530e+001	3.168656e+000	54	17	5.166203e+000	0	0	0	0	0	0	22.1108	1	1	57.5363	16.7586
DATA	1546	19	16	0	0	A_04_P010406	ENSOCUT00000006620	775.333	409.5	3.169688e+005	3.169688e+004	293711	21	8.376555e+000	0	0	0	0	1	0	294905	1	1	57.5363	22.5833
DATA	1547	19	17	0	0	A_04_P022503	EB377592	800.5	409.5	6.206446e+000	2.155388e+000	37	17	5.035671e+000	0	0	0	0	0	0	5.80119	1	0	57.5363	17.3714
DATA	1548	19	18	0	0	A_04_P059887	ENSOCUT00000010508	825.893	409.5	2.062752e+000	2.054349e+000	32	17	6.156574e+000	0	0	0	0	0	0	-0.144373	0	0	56.9804	18.1818
DATA	1549	19	19	0	0	A_04_P087844	ENSOCUT00000002391	851.408	410.092	1.987621e+002	1.998107e+001	227	16	5.407880e+000	0	0	0	0	0	0	187.578	1	1	49.1849	16.6129
DATA	1550	19	20	0	0	A_04_P042054	ENSOCUT00000010418	876.736	409.813	8.775604e+002	8.777962e+001	858	15	3.155182e+000	0	0	0	0	0	0	832.128	1	1	53.5237	14.9
DATA	1551	19	21	0	0	A_04_P018943	EB383794	902.087	409.62	1.330165e+001	2.422770e+000	45	15.5	5.116026e+000	0	0	0	0	0	0	12.6734	1	1	53.8203	16.075
DATA	1552	19	22	0	0	A_04_P094304	A_04_P094304	927.683	409.937	4.405722e+002	4.410328e+001	454.5	15	5.055665e+000	0	0	0	0	0	0	421.811	1	1	49.8279	17.1842
DATA	1553	19	23	0	0	A_04_P076212	ENSOCUT00000005353	952.912	409.614	2.013916e+000	2.005711e+000	32	16	7.217534e+000	0	0	0	0	0	0	-0.768323	0	0	57.259	18.0303
DATA	1554	19	24	0	0	A_04_P077757	ENSOCUT00000003724	978.25	410.053	1.567703e+004	1.567704e+003	14983.5	20	7.351570e+000	0	0	0	0	0	0	15151.6	1	1	49.1849	20.7407
DATA	1555	19	25	0	0	A_04_P086987	ENSOCUT00000012635	1003.63	409.589	8.385289e+003	8.385312e+002	7996.5	16	6.287254e+000	0	0	0	0	0	0	8141.39	1	1	53.5237	17.3793
DATA	1556	19	26	0	0	A_04_P040032	A_04_P040032	1029.1	410.055	3.123590e+002	3.129847e+001	338	15	5.555802e+000	0	0	0	0	0	0	304.673	1	1	46.8651	16.1875
DATA	1557	19	27	0	0	A_04_P024887	EB375127	1054.41	409.904	7.378026e+000	2.102984e+000	38.5	15.5	4.325909e+000	0	0	0	0	0	0	7.2282	1	0	49.8279	15.9722
DATA	1558	19	28	0	0	A_04_P048363	ENSOCUT00000001070	1079.65	410.099	2.623508e+001	3.275325e+000	59	19	4.923275e+000	0	0	0	0	0	0	25.8132	1	1	49.5074	18.3636
DATA	1559	19	29	0	0	A_04_P067618	ENSOCUT00000003068	1105.5	410	3.190687e+003	3.190746e+002	3100	18	5.290503e+000	0	0	0	0	0	0	3152.67	1	1	48.5334	17.7143
DATA	1560	19	30	0	0	A_04_P010291	DN885061	1130.69	410.393	6.286135e+003	6.286165e+002	6269	16	6.074269e+000	0	0	0	0	0	0	6236.25	1	1	52.0157	15.875
DATA	1561	19	31	0	0	A_04_P082958	ENSOCUT00000016083	1156.09	410.386	9.106987e+004	9.106988e+003	88169	19	5.499908e+000	0	0	0	0	0	0	90694.4	1	1	57.259	19.5938
DATA	1562	19	32	0	0	A_04_P091808	ENSOCUT00000004666	1181.57	410.506	1.078264e+003	1.078437e+002	1064	19	5.243340e+000	0	0	0	0	0	0	1077.77	1	1	50.4627	18.2759
DATA	1563	19	33	0	0	A_04_P025558	EB374325	1206.58	410.427	1.561379e+001	2.477579e+000	49	15	5.141925e+000	0	0	0	0	0	0	15.6597	1	1	65	15.2424
DATA	1564	19	34	0	0	A_04_P058067	ENSOCUT00000007390	1232.42	410.427	6.919871e+000	2.038390e+000	41.5	17	6.565254e+000	0	0	0	0	0	0	6.96311	1	0	57.5363	17.4444
DATA	1565	19	35	0	0	A_04_P037722	ENSOCUT00000016714	1258	410.333	1.042731e+001	2.177460e+000	44	15.5	5.049471e+000	0	0	0	0	0	0	10.5242	1	1	52.3208	15.5526
DATA	1566	19	36	0	0	A_04_P025041	EB374900	1282.74	409.89	3.380202e+000	1.936231e+000	35	16	3.715703e+000	0	0	0	0	0	0	3.42067	1	0	52.9257	16.75
DATA	1567	19	37	0	0	A_04_P095996	ENSOCUT00000010803	1308.56	410.122	1.244758e+003	1.244903e+002	1253	16	6.652673e+000	0	0	0	0	0	0	1262.93	1	1	50.7771	17.5161
DATA	1568	19	38	0	0	A_04_P083147	ENSOCUT00000008934	1333.96	410.436	2.359720e+003	2.359797e+002	2374	16	5.944357e+000	0	0	0	0	0	0	2399.69	1	1	49.8279	16.8462
DATA	1569	19	39	0	0	A_04_P038812	ENSOCUT00000012876	1359.35	410.61	1.105207e+002	1.121307e+001	145.5	16	4.427189e+000	0	0	0	0	0	0	112.619	1	1	51.0895	16
DATA	1570	19	40	0	0	A_04_P003713	ENSOCUT00000016658	1384.55	410.47	2.060705e+003	2.060792e+002	2103	19.5	5.522056e+000	0	0	0	0	0	0	2103.37	1	1	51.4001	18.3
DATA	1571	19	41	0	0	A_04_P082214	ENSOCUT00000001875	1410.29	410.141	2.006111e+003	2.006200e+002	2060	17	5.018338e+000	0	0	0	0	0	0	2050.52	1	1	49.8279	17.3939
DATA	1572	19	42	0	0	A_04_P057677	ENSOCUT00000002945	1435.38	410.633	8.527713e+001	8.733635e+000	120	16	4.625670e+000	0	0	0	0	0	0	87.2667	1	1	50.7771	17.2857
DATA	1573	19	43	0	0	A_04_P071032	ENSOCUT00000015314	1460.71	410.829	5.494016e+001	5.807989e+000	88	17	5.220816e+000	0	0	0	0	0	0	56.2691	1	1	49.5074	17.5652
DATA	1574	19	44	0	0	A_04_P068237	ENSOCUT00000012773	1486.44	410.734	8.155877e+003	8.155899e+002	8165	18	5.206286e+000	0	0	0	0	0	0	8357.29	1	1	50.7771	18.4815
DATA	1575	19	45	0	0	A_04_P102362	A_04_P102362	1511.36	410.583	9.502093e+001	9.686779e+000	126	18	5.818054e+000	0	0	0	0	0	0	97.3827	1	1	52.0157	18.2759
DATA	1576	19	46	0	0	A_04_P081327	ENSOCUT00000003150	1537	410.545	1.499927e+001	2.407240e+000	47	18	5.368705e+000	0	0	0	0	0	0	15.3697	1	1	55.8519	17.9333
DATA	1577	19	47	0	0	A_04_P039543	ENSOCUT00000012309	1562.42	410.573	3.978479e+001	4.401902e+000	72	18	5.483112e+000	0	0	0	0	0	0	40.7476	1	1	65	17.7419
DATA	1578	19	48	0	0	A_04_P036052	ENSOCUT00000013360	1587.58	410.573	1.491007e+001	2.403614e+000	46	18.5	4.302569e+000	0	0	0	0	0	0	15.2584	1	1	57.5363	17.9375
DATA	1579	19	49	0	0	A_04_P021569	EB378548	1613.38	410.63	1.796689e+003	1.796788e+002	1749	16	4.741819e+000	0	0	0	0	0	0	1836.49	1	1	50.7771	16.7879
DATA	1580	19	50	0	0	A_04_P028018	EB376088	1638.5	410.648	4.972527e+001	5.319722e+000	83	17.5	6.593667e+000	0	0	0	0	0	0	50.7504	1	1	57.5363	18.4583
DATA	1581	19	51	0	0	A_04_P025854	EB374055	1663.87	411	9.845085e+003	9.845104e+002	9930	17	5.865282e+000	0	0	0	0	0	0	10029.7	1	1	52.0157	17.8077
DATA	1582	19	52	0	0	A_04_P000101	NM_001082665	1689.5	411	3.653104e+000	1.932910e+000	34	15.5	7.623182e+000	0	0	0	0	0	0	3.71324	1	0	54.1152	16.875
DATA	1583	19	53	0	0	A_04_P037417	ENSOCUT00000001338	1714.86	410.808	3.481181e+003	3.481233e+002	3453.5	13.5	5.127344e+000	0	0	0	0	0	0	3529.24	1	1	47.5395	14.7941
DATA	1584	19	54	0	0	A_04_P004876	ENSOCUT00000011739	1740.59	410.975	8.172944e+000	2.076336e+000	39	15	4.055196e+000	0	0	0	0	0	0	8.26117	1	0	49.8279	15.7308
DATA	1585	19	55	0	0	A_04_P019662	A_04_P019662	1765.73	411.013	5.269095e+001	5.606296e+000	86	15.5	4.587609e+000	0	0	0	0	0	0	53.0852	1	1	49.1849	16.3846
DATA	1586	19	56	0	0	A_04_P026014	EB373855	1791	411.319	1.929804e+000	1.921942e+000	30.5	17	5.466828e+000	0	0	0	0	0	0	-1.68598	0	0	58.0869	18.1
DATA	1587	19	57	0	0	A_04_P075188	ENSOCUT00000012015	1816.7	410.726	7.629245e+002	7.631686e+001	783	17	4.752136e+000	0	0	0	0	0	0	762.654	1	1	47.5395	17.871
DATA	1588	19	58	0	0	A_04_P039447	CU464350	1841.65	411.222	2.242724e+004	2.242725e+003	22314	16	6.327849e+000	0	0	0	0	0	0	22323.9	1	1	47.5395	16.9583
DATA	1589	19	59	0	0	A_04_P094687	ENSOCUT00000013799	1867.26	411.5	4.032219e+002	4.036919e+001	439.5	16	7.104429e+000	0	0	0	0	0	0	399.453	1	1	50.4627	16.4828
DATA	1590	19	60	0	0	A_04_P031997	A_04_P031997	1892.44	411.405	1.768864e+004	1.768865e+003	17362.5	18	4.986676e+000	0	0	0	0	0	0	17434	1	1	52.0157	17.3125
DATA	1591	19	61	0	0	A_04_P028867	EC619001	1918	411.455	2.359338e+001	3.072604e+000	56	17	4.605843e+000	0	0	0	0	0	0	23.1255	1	1	55.8519	16.6
DATA	1592	19	62	0	0	A_04_P063707	ENSOCUT00000014306	1943.42	411.427	2.792541e+001	3.423224e+000	57	17	5.195978e+000	0	0	0	0	0	0	27.2114	1	1	65	16.7083
DATA	1593	19	63	0	0	A_04_P008151	DN888261	1968.58	411.427	2.000326e+000	1.992176e+000	30	17.5	7.319251e+000	0	0	0	0	0	0	-2.47944	0	0	57.5363	19.6429
DATA	1594	19	64	0	0	A_04_P072392	ENSOCUT00000003467	1994.18	411.537	4.874605e+003	4.874647e+002	4458.5	17	5.016754e+000	0	0	0	0	0	0	4689.74	1	1	54.9904	16.9333
DATA	1595	19	65	0	0	A_04_P095637	ENSOCUT00000006964	2019.61	411.301	2.419614e+002	2.428027e+001	262	15	4.669079e+000	0	0	0	0	0	0	231.168	1	1	51.0895	15.7568
DATA	1596	19	66	0	0	A_04_P033092	XR_085150	2044.89	411.5	3.805318e+004	3.805319e+003	34750	15	6.766780e+000	0	0	0	0	0	0	36095.1	1	1	56.9804	16.2188
DATA	1597	19	67	0	0	A_04_P041137	ENSOCUT00000022978	2070.32	412	2.961754e+001	3.601631e+000	57.5	14	5.187376e+000	0	0	0	0	0	0	27.8831	1	1	48.5334	14.8621
DATA	1598	19	68	0	0	A_04_P044577	XM_002708875	2095.3	412	2.073829e+000	2.065380e+000	31	12.5	5.306165e+000	0	0	0	0	0	0	-0.646194	0	0	42.9674	14.6538
DATA	1599	19	69	0	0	A_04_P087837	ENSOCUT00000002385	2121.33	411.987	8.413693e+000	2.246455e+000	39	15.5	4.479343e+000	0	0	0	0	0	0	7.79315	1	0	49.1849	15.5
DATA	1600	19	70	0	0	A_04_P011337	DN883166	2146.73	411.893	2.109536e+000	2.100942e+000	30	15	3.168128e+000	0	0	0	0	0	0	-1.99162	0	0	51.0895	15.037
DATA	1601	19	71	0	0	A_04_P037582	ENSOCUT00000010650	2171.89	411.5	1.661347e+001	2.693189e+000	47	16	4.365308e+000	0	0	0	0	0	0	15.1212	1	1	65	15.5484
DATA	1602	19	72	0	0	A_04_P005674	DN890718	2197.42	411.573	2.148135e+000	2.141476e+000	31	17	5.127540e+000	0	0	0	0	0	0	0.853498	0	0	57.5363	16.6667
DATA	1603	19	73	0	0	A_04_P093936	A_04_P093936	2222.53	411.899	1.019629e+001	2.388045e+000	39	17	5.973827e+000	0	0	0	0	0	0	9.1098	1	0	50.4627	17.0741
DATA	1604	19	74	0	0	A_04_P096002	ENSOCUT00000010829	2248.09	411.614	1.375897e+002	1.393075e+001	150	16	3.785939e+000	0	0	0	0	0	0	121.716	1	1	57.259	16.3333
DATA	1605	19	75	0	0	A_04_P080013	ENSOCUT00000012623	2273.47	412.025	4.385866e+002	4.391394e+001	415	15	5.138530e+000	0	0	0	0	0	0	384.14	1	1	49.8279	14.175
DATA	1606	19	76	0	0	A_04_P004171	ENSOCUT00000003483	2298.84	412.157	1.897568e+001	2.924707e+000	47	15	5.493770e+000	0	0	0	0	0	0	16.4498	1	1	46.8651	16.6286
DATA	1607	19	77	0	0	A_04_P004723	NM_001082712	2324.13	411.9	2.318295e+002	2.329181e+001	227	18	6.256547e+000	0	0	0	0	0	0	198.851	1	1	46.8651	17.6471
DATA	1608	19	78	0	0	A_04_P077253	ENSOCUT00000010206	2349.56	412.056	8.829721e+003	8.829750e+002	7216	17.5	5.398533e+000	0	0	0	0	0	0	7492.19	1	1	50.7771	17.7813
DATA	1609	19	79	0	0	A_04_P048169	ENSOCUT00000014054	2375.51	412.246	2.308913e+000	2.302126e+000	31	16	6.015929e+000	0	0	0	0	0	0	0.921087	0	0	47.2035	16.5161
DATA	1610	19	80	0	0	A_04_P003647	NM_001082142	2400.35	412.12	3.463997e+004	3.463998e+003	28348	15	4.524803e+000	0	0	0	0	0	0	28743.2	1	1	48.8603	15.9231
DATA	1611	19	81	0	0	A_04_P075038	A_04_P075038	2425.99	411.934	2.374338e+001	3.342347e+000	51	16	6.175158e+000	0	0	0	0	0	0	19.4731	1	1	46.8651	15.8485
DATA	1612	19	82	0	0	A_04_P007807	DN888633	2451.35	412.222	9.508056e+001	9.801372e+000	109	18	6.251305e+000	0	0	0	0	0	0	77.0803	1	1	47.5395	17.6897
DATA	1613	19	83	66	1	DarkCorner	DarkCorner	2476.53	412.435	2.417778e+000	2.407928e+000	30	16	5.116380e+000	0	0	0	0	0	0	-1.9028	0	0	43.7019	16.0345
DATA	1614	19	84	66	1	DarkCorner	DarkCorner	2502.49	411.952	2.448084e+000	2.438110e+000	26	16	5.697117e+000	0	0	0	0	0	0	-3.53639	0	0	50.4627	16.1143
DATA	1615	19	85	66	1	DarkCorner	DarkCorner	2527.5	412.352	2.477386e+000	2.467293e+000	29	16	5.309959e+000	0	0	0	0	0	0	-1.70207	0	0	57.5363	16.2593
DATA	1616	20	1	66	1	DarkCorner	DarkCorner	407.14	416.043	2.176726e+000	2.167858e+000	25.5	18	5.142719e+000	0	0	0	0	0	0	-6.54999	0	0	53.5237	15.9512
DATA	1617	20	2	66	1	DarkCorner	DarkCorner	432.418	416.427	2.174627e+000	2.165767e+000	27	15.5	4.223112e+000	0	0	0	0	0	0	-5.03552	0	0	57.5363	15.6875
DATA	1618	20	3	66	1	DarkCorner	DarkCorner	458.258	416.879	2.171482e+000	2.162635e+000	27	17.5	5.467327e+000	0	0	0	0	0	0	-5.19893	0	0	45.835	17.425
DATA	1619	20	4	0	0	A_04_P000537	NM_001101698	483.107	416.5	2.715560e+002	2.724129e+001	265	16	3.950432e+000	0	0	0	0	0	0	242.669	1	1	56.9804	16.9655
DATA	1620	20	5	0	0	A_04_P082522	ENSOCUT00000007988	508.5	416.5	9.351113e+001	9.596065e+000	115	15	5.117569e+000	0	0	0	0	0	0	83.7442	1	1	57.5363	15.4375
DATA	1621	20	6	0	0	A_04_P092292	ENSOCUT00000013254	534.266	416.62	6.510868e+003	6.510903e+002	5518	16	3.412312e+000	0	0	0	0	0	0	5845.82	1	1	50.7771	15.5185
DATA	1622	20	7	0	0	A_04_P007249	DN889176	559.333	416.5	2.349942e+001	3.180237e+000	54	18	6.579662e+000	0	0	0	0	0	0	21.158	1	1	57.5363	17.8667
DATA	1623	20	8	0	0	A_04_P001601	NM_001082092	584.582	416.573	2.243769e+000	2.147872e+000	34	18	6.824928e+000	0	0	0	0	0	0	2.02655	1	0	57.5363	18.4688
DATA	1624	20	9	0	0	A_04_P040805	NM_001082038	610.5	416.5	4.344348e+003	4.344400e+002	3928.5	14	4.932883e+000	0	0	0	0	0	0	3937.44	1	1	49.1849	15
DATA	1625	20	10	0	0	A_04_P055314	ENSOCUT00000015399	635.476	416.873	3.083336e+000	2.143242e+000	35	17	4.561178e+000	0	0	0	0	0	0	2.80476	1	0	44.0646	16.75
DATA	1626	20	11	0	0	A_04_P061782	ENSOCUT00000007904	660.722	416.778	8.735047e+000	2.286251e+000	40.5	16	4.405061e+000	0	0	0	0	0	0	7.97647	1	0	41.0736	15.5926
DATA	1627	20	12	0	0	A_04_P090144	ENSOCUT00000023450	686.308	416.782	8.268917e+002	8.271594e+001	783	16	4.167778e+000	0	0	0	0	0	0	758.191	1	1	49.8279	15.7037
DATA	1628	20	13	0	0	A_04_P052842	ENSOCUT00000001026	711.582	416.573	5.321913e+002	5.326036e+001	520	18	6.348791e+000	0	0	0	0	0	0	490.031	1	1	57.5363	18.0833
DATA	1629	20	14	0	0	A_04_P029677	AF264456	737	416.545	2.094651e+000	2.096071e+000	34	19	5.395766e+000	0	0	0	0	0	0	1.887	0	0	55.8519	19.0571
DATA	1630	20	15	0	0	A_04_P038107	ENSOCUT00000022816	762.5	416.648	7.853487e+001	8.123404e+000	107	20	7.136627e+000	0	0	0	0	0	0	72.9635	1	1	57.5363	20.1875
DATA	1631	20	16	0	0	A_04_P054583	ENSOCUT00000017352	787.582	416.573	2.747399e+003	2.747477e+002	2466	18	7.159031e+000	0	0	0	0	0	0	2564.15	1	1	65	19.7
DATA	1632	20	17	0	0	A_04_P052430	ENSOCUT00000000363	813.803	417	5.925862e+003	5.925898e+002	5450	17	5.505335e+000	0	0	0	0	0	0	5557.8	1	1	49.1849	17.0606
DATA	1633	20	18	0	0	A_04_P073943	ENSOCUT00000007357	838.757	417.243	3.943929e+002	3.949240e+001	383	17.5	6.845504e+000	0	0	0	0	0	0	371.641	1	1	48.2044	18.0333
DATA	1634	20	19	0	0	A_04_P050098	ENSOCUT00000009803	863.936	417	6.087001e+001	6.419048e+000	90.5	15.5	5.729135e+000	0	0	0	0	0	0	57.6298	1	1	48.5334	16.0667
DATA	1635	20	20	0	0	A_04_P057202	ENSOCUT00000005029	889.5	417	2.036258e+000	2.027962e+000	32	15	3.867255e+000	0	0	0	0	0	0	-0.440267	0	0	54.1152	14.2069
DATA	1636	20	21	0	0	A_04_P012361	ENSOCUT00000031801	915.236	417.028	4.296578e+002	4.301315e+001	449	16	4.546827e+000	0	0	0	0	0	0	410.753	1	1	47.2035	16.2381
DATA	1637	20	22	0	0	A_04_P001781	NM_001101699	940.143	417.5	2.114436e+002	2.123955e+001	236	15	5.041361e+000	0	0	0	0	0	0	203.1	1	1	51.7088	15.5625
DATA	1638	20	23	1028	1	(+)E1A_r60_n9	E1A_r60_n9	965.5	417.352	2.007336e+000	1.999158e+000	32	16.5	5.736267e+000	0	0	0	0	0	0	-1.23007	0	0	65	16.3571
DATA	1639	20	24	0	0	A_04_P017209	ENSOCUT00000010258	990.901	417.444	8.101194e+003	8.101219e+002	7617	19	4.656344e+000	0	0	0	0	0	0	7854.83	1	1	50.4627	18.8077
DATA	1640	20	25	0	0	A_04_P046602	A_04_P046602	1016.38	417.295	4.331673e+002	4.336199e+001	460	16	5.290690e+000	0	0	0	0	0	0	421.922	1	1	50.4627	16.4839
DATA	1641	20	26	0	0	A_04_P014501	AY171689	1041.07	417.957	1.980035e+000	1.973783e+000	35	15	4.378711e+000	0	0	0	0	0	0	0.827992	0	0	46.8651	15.9429
DATA	1642	20	27	0	0	A_04_P014548	AY171723	1067	417.5	1.007933e+002	1.026876e+001	134	16.5	4.032129e+000	0	0	0	0	0	0	99.0488	1	1	48.5334	16.25
DATA	1643	20	28	0	0	A_04_P021857	A_04_P021857	1092.71	417.434	3.245849e+001	3.789094e+000	62	19	5.145920e+000	0	0	0	0	0	0	32.0335	1	1	49.1849	18.6585
DATA	1644	20	29	0	0	A_04_P025091	EB374850	1118	417.455	5.613068e+001	5.941148e+000	85	19	4.734248e+000	0	0	0	0	0	0	55.6217	1	1	65	17.4815
DATA	1645	20	30	0	0	A_04_P020136	EB379923	1143.42	417.427	3.729478e+001	4.203581e+000	67	19	5.361099e+000	0	0	0	0	0	0	37.1019	1	1	57.5363	18.5
DATA	1646	20	31	0	0	A_04_P021509	EB378634	1168.67	417.5	2.010892e+003	2.010985e+002	2022.5	21	5.581882e+000	0	0	0	0	0	0	2007.97	1	1	57.5363	19.75
DATA	1647	20	32	0	0	A_04_P005951	DN890456	1194.33	417.5	2.375323e+000	1.939803e+000	35	17	5.725626e+000	0	0	0	0	0	0	2.3804	1	0	57.5363	16.871
DATA	1648	20	33	0	0	A_04_P002746	NM_001082639	1219.5	417.5	1.301998e+005	1.301998e+004	127804	16	4.503366e+000	0	0	0	0	0	0	130911	1	1	57.5363	15.9697
DATA	1649	20	34	0	0	A_04_P087935	ENSOCUT00000005204	1245.11	418.026	2.088085e+001	2.831681e+000	53	16	7.287011e+000	0	0	0	0	0	0	21.0626	1	1	47.8731	17.7143
DATA	1650	20	35	0	0	A_04_P016397	EB378230	1270.42	417.573	5.152292e+001	5.493975e+000	84	15	4.349588e+000	0	0	0	0	0	0	52.1188	1	1	57.5363	15.5676
DATA	1651	20	36	0	0	A_04_P048634	A_04_P048634	1295.58	417.573	1.910035e+000	1.902561e+000	32	18	4.872156e+000	0	0	0	0	0	0	0.347054	0	0	57.5363	17.4375
DATA	1652	20	37	0	0	A_04_P014147	ENSOCUT00000028956	1321.42	417.573	2.979915e+000	1.920873e+000	35	16	7.064369e+000	0	0	0	0	0	0	3.0297	1	0	57.5363	17.9697
DATA	1653	20	38	0	0	A_04_P074602	ENSOCUT00000011318	1346.5	417.648	1.862590e+002	1.872191e+001	218	16	4.108916e+000	0	0	0	0	0	0	189.772	1	1	57.5363	16.963
DATA	1654	20	39	0	0	A_04_P006771	DN889669	1371.91	417.614	1.885861e+001	2.670008e+000	50.5	17.5	4.350188e+000	0	0	0	0	0	0	19.25	1	1	57.259	17.2
DATA	1655	20	40	0	0	A_04_P095497	A_04_P095497	1397.42	417.573	2.709980e+001	3.302306e+000	60.5	17.5	5.384322e+000	0	0	0	0	0	0	27.7058	1	1	57.5363	17.9063
DATA	1656	20	41	0	0	A_04_P080467	ENSOCUT00000012802	1422.58	417.573	8.407162e+001	8.615834e+000	118	16	4.070802e+000	0	0	0	0	0	0	86.0605	1	1	57.5363	16.1429
DATA	1657	20	42	0	0	A_04_P059368	ENSOCUT00000009879	1448.39	418.216	1.215943e+003	1.216089e+002	1275.5	19	4.742362e+000	0	0	0	0	0	0	1246.04	1	1	48.5334	17.64
DATA	1658	20	43	0	0	A_04_P067157	ENSOCUT00000000161	1473.5	418	1.550621e+002	1.561995e+001	191.5	17	5.521778e+000	0	0	0	0	0	0	159.001	1	1	54.1152	18.4815
DATA	1659	20	44	0	0	A_04_P021041	XM_002712697	1498.68	418.2	3.253611e+003	3.253665e+002	3306	23	7.697851e+000	0	0	0	0	1	0	3337.49	1	1	48.8603	21.4348
DATA	1660	20	45	0	0	A_04_P036683	ENSOCUT00000016635	1524.47	418.181	4.469493e+001	4.849098e+000	76	18	5.924428e+000	0	0	0	0	0	0	45.8481	1	1	47.8731	17.9333
DATA	1661	20	46	0	0	A_04_P069834	ENSOCUT00000017760	1549.5	418	8.097092e+004	8.097092e+003	81708.5	17.5	6.371993e+000	0	0	0	0	0	0	83033	1	1	54.1152	17.5333
DATA	1662	20	47	0	0	A_04_P069287	A_04_P069287	1575.09	418.386	3.388800e+001	3.876584e+000	69	18	4.845600e+000	0	0	0	0	0	0	34.7302	1	1	57.259	17.4375
DATA	1663	20	48	0	0	A_04_P058493	ENSOCUT00000000464	1600.54	418.118	1.341468e+003	1.341600e+002	1384.5	18	4.878772e+000	0	0	0	0	0	0	1373.4	1	1	49.8279	17.9375
DATA	1664	20	49	0	0	A_04_P074382	ENSOCUT00000010505	1625.99	418.178	1.915619e+002	1.924890e+001	226	15	4.517013e+000	0	0	0	0	0	0	195.861	1	1	46.8651	16.1818
DATA	1665	20	50	0	0	A_04_P078864	ENSOCUT00000001459	1651.53	418.338	4.854640e+003	4.854676e+002	4903	17.5	5.453016e+000	0	0	0	0	0	0	4955.26	1	1	49.8279	18.1538
DATA	1666	20	51	0	0	A_04_P045737	ENSOCUT00000000922	1676.58	418.427	9.004967e+001	9.201978e+000	123	17	6.491502e+000	0	0	0	0	0	0	91.7324	1	1	65	18.2963
DATA	1667	20	52	0	0	A_04_P083372	NM_001171310	1702	418.455	5.127355e+003	5.127390e+002	5111.5	18	1.327866e+001	0	0	1	0	1	0	5210.68	1	1	55.8519	21.9714
DATA	1668	20	53	0	0	A_04_P056949	ENSOCUT00000014407	1727.56	418.266	2.550065e+002	2.557162e+001	286.5	14	5.035999e+000	0	0	0	0	0	0	258.426	1	1	50.7771	14.8065
DATA	1669	20	54	0	0	A_04_P044703	A_04_P044703	1753.01	418.425	2.535343e+001	3.174112e+000	59	15	4.637522e+000	0	0	0	0	0	0	25.6137	1	1	48.5334	15.1071
DATA	1670	20	55	0	0	A_04_P100159	XR_085168	1778.26	418.5	1.019512e+002	1.037365e+001	135	19.5	5.756409e+000	0	0	0	0	0	0	102.643	1	1	50.4627	19.6071
DATA	1671	20	56	0	0	A_04_P016308	AY596418	1804.03	418.184	2.000932e+000	1.934285e+000	35	16	4.969425e+000	0	0	0	0	0	0	2.00656	1	0	48.8603	16.8235
DATA	1672	20	57	0	0	A_04_P048262	ENSOCUT00000007054	1829.23	418.384	5.345025e+003	5.345060e+002	5336	17	4.810190e+000	0	0	0	0	0	0	5337.84	1	1	48.5334	17.069
DATA	1673	20	58	0	0	A_04_P058686	ENSOCUT00000010166	1854.5	418.5	3.160495e+002	3.166447e+001	351	14	4.951943e+000	0	0	0	0	0	0	314.197	1	1	57.5363	14.3913
DATA	1674	20	59	0	0	A_04_P036020	A_04_P036020	1879.67	418.5	2.184149e+001	2.928111e+000	53	19	5.955931e+000	0	0	0	0	0	0	21.6075	1	1	57.5363	17.8387
DATA	1675	20	60	0	0	A_04_P027882	XM_002708050	1905.42	418.573	1.968714e+000	1.963407e+000	32	18	4.782386e+000	0	0	0	0	0	0	1.01539	0	0	57.5363	17.0606
DATA	1676	20	61	0	0	A_04_P102312	ENSOCUT00000009309	1930.44	418.371	1.979782e+000	1.971717e+000	30.5	18	4.559820e+000	0	0	0	0	0	0	-0.194079	0	0	47.5395	17.6333
DATA	1677	20	62	0	0	A_04_P027983	EB377464	1956	418.545	4.367786e+004	4.367786e+003	42795	18.5	7.958224e+000	0	0	0	0	0	0	42482.1	1	1	55.8519	20.6667
DATA	1678	20	63	0	0	A_04_P081408	ENSOCUT00000002453	1981.42	418.573	2.388193e+001	3.112663e+000	52.5	15.5	3.632333e+000	0	0	0	0	0	0	23.0807	1	1	65	15.9231
DATA	1679	20	64	0	0	A_04_P026526	EB373321	2006.58	418.573	3.350171e+001	3.906690e+000	63	16	4.969750e+000	0	0	0	0	0	0	32.163	1	1	65	16.5714
DATA	1680	20	65	0	0	A_04_P079332	ENSOCUT00000015914	2032.42	418.573	2.479993e+003	2.480076e+002	2362.5	13.5	4.010179e+000	0	0	0	0	0	0	2363.85	1	1	57.5363	14.1923
DATA	1681	20	66	0	0	A_04_P091927	ENSOCUT00000004407	2057.5	418.648	1.013830e+002	1.034130e+001	126.5	15	6.732508e+000	0	0	0	0	0	0	95.9324	1	1	57.5363	15.92
DATA	1682	20	67	0	0	A_04_P003506	ENSOCUT00000010139	2083	418.681	1.698358e+002	1.710744e+001	192	15	4.483906e+000	0	0	0	0	0	0	159.462	1	1	58.0869	14.4815
DATA	1683	20	68	0	0	A_04_P060542	ENSOCUT00000014731	2108.55	418.662	2.080054e+000	2.075501e+000	32	15.5	5.732877e+000	0	0	0	0	0	0	1.18755	0	0	47.5395	15.8611
DATA	1684	20	69	0	0	A_04_P092842	ENSOCUT00000003841	2134.14	419.115	1.551894e+002	1.565891e+001	174	15	3.246768e+000	0	0	0	0	0	0	143.328	1	1	48.5334	14.2174
DATA	1685	20	70	0	0	A_04_P071964	ENSOCUT00000006194	2159.26	419.23	2.589894e+001	3.338715e+000	56	14.5	3.909161e+000	0	0	0	0	0	0	23.7149	1	1	48.2044	14.1923
DATA	1686	20	71	0	0	A_04_P005392	EB373069	2184.5	419	9.323846e+000	2.321525e+000	39.5	16.5	3.990791e+000	0	0	0	0	0	0	8.46104	1	0	54.1152	16.5938
DATA	1687	20	72	0	0	A_04_P053513	ENSOCUT00000017332	2209.94	419.099	7.599685e+002	7.602714e+001	715	16	6.243713e+000	0	0	0	0	0	0	683.254	1	1	46.8651	16.5294
DATA	1688	20	73	0	0	A_04_P006279	ENSOCUT00000000472	2235.39	419.373	7.678967e+003	7.678998e+002	6695.5	16.5	5.104453e+000	0	0	0	0	0	0	6838.13	1	1	51.7088	16.5938
DATA	1689	20	74	0	0	A_04_P032490	EB381887	2260.95	419.854	2.196938e+000	2.187987e+000	29	16.5	4.261709e+000	0	0	0	0	0	0	-2.04006	0	0	51.0895	16
DATA	1690	20	75	0	0	A_04_P036457	ENSOCUT00000014309	2286.01	419.4	8.826004e+003	8.826032e+002	7493	15	5.284386e+000	0	0	0	0	0	0	7704.2	1	1	49.1849	15.4839
DATA	1691	20	76	0	0	A_04_P073747	ENSOCUT00000005265	2311.5	419.352	4.095800e+001	4.665199e+000	65	15	5.522056e+000	0	0	0	0	0	0	35.38	1	1	57.5363	16.7
DATA	1692	20	77	0	0	A_04_P059607	ENSOCUT00000015324	2337	419.455	2.266725e+000	2.257490e+000	31	16	5.803505e+000	0	0	0	0	0	0	-0.83635	0	0	55.8519	16.2857
DATA	1693	20	78	0	0	A_04_P075922	ENSOCUT00000009670	2362.42	419.427	2.291619e+000	2.287689e+000	31.5	17	5.725814e+000	0	0	0	0	0	0	1.32871	0	0	57.5363	17.5806
DATA	1694	20	79	0	0	A_04_P004091	ENSOCUT00000014544	2387.65	419.545	4.292377e+002	4.298575e+001	393	15	5.265294e+000	0	0	0	0	0	0	358.874	1	1	49.8279	14.7826
DATA	1695	20	80	0	0	A_04_P050383	ENSOCUT00000017573	2412.95	419.392	2.987637e+003	2.987728e+002	2453	15	5.365787e+000	0	0	0	0	0	0	2469.71	1	1	49.1849	16.6667
DATA	1696	20	81	0	0	A_04_P071284	ENSOCUT00000024037	2438.78	419.766	1.770615e+002	1.786291e+001	176.5	18	6.931599e+000	0	0	0	0	0	0	144.672	1	1	49.5074	17.8
DATA	1697	20	82	0	0	A_04_P010641	DN884423	2464.29	419.848	5.719457e+001	6.198428e+000	78	18	5.873041e+000	0	0	0	0	0	0	46.1854	1	1	49.8279	17.2759
DATA	1698	20	83	66	1	DarkCorner	DarkCorner	2489.47	420.09	2.427307e+000	2.417418e+000	28	15.5	5.162197e+000	0	0	0	0	0	0	-3.37796	0	0	51.7088	15.8
DATA	1699	20	84	66	1	DarkCorner	DarkCorner	2514.22	420.219	2.455911e+000	2.445905e+000	26	18	6.491516e+000	0	0	0	0	0	0	-4.6757	0	0	45.1352	17.8387
DATA	1700	20	85	66	1	DarkCorner	DarkCorner	2540.39	419.587	2.487462e+000	2.477328e+000	27	15	4.781962e+000	0	0	0	0	0	0	-3.71909	0	0	49.5074	15.3099
DATA	1701	21	1	66	1	DarkCorner	DarkCorner	394.333	423.5	2.175206e+000	2.166344e+000	25	15	5.073159e+000	0	0	0	0	0	0	-7.14422	0	0	57.5363	14.968
DATA	1702	21	2	66	1	DarkCorner	DarkCorner	419.962	424.231	2.173496e+000	2.164641e+000	26	16	5.442537e+000	0	0	0	0	0	0	-5.38167	0	0	48.5334	15.6061
DATA	1703	21	3	66	1	DarkCorner	DarkCorner	444.988	424.095	2.171092e+000	2.162247e+000	28	14.5	5.251024e+000	0	0	0	0	0	0	-4.7305	0	0	51.7088	16.3158
DATA	1704	21	4	0	0	A_04_P072408	ENSOCUT00000016741	471.042	424.042	2.167610e+000	2.160624e+000	33	16	5.141387e+000	0	0	0	0	0	0	0.797608	0	0	46.8651	17.2857
DATA	1705	21	5	0	0	A_04_P059878	ENSOCUT00000016355	495.675	423.6	4.184713e+002	4.190257e+001	395	15	4.846093e+000	0	0	0	0	0	0	374.685	1	1	50.7771	15.7308
DATA	1706	21	6	0	0	A_04_P025012	EB374935	521.367	423.596	4.186198e+001	4.705897e+000	69	15	3.989233e+000	0	0	0	0	0	0	37.5704	1	1	65	14.2258
DATA	1707	21	7	0	0	A_04_P073167	A_04_P073167	546.5	423.648	2.152768e+000	2.143998e+000	30.5	16	4.384479e+000	0	0	0	0	0	0	-1.09479	0	0	57.5363	16.0968
DATA	1708	21	8	0	0	A_04_P063542	ENSOCUT00000006482	572.113	424.38	5.039072e+001	5.473615e+000	76	17.5	6.613598e+000	0	0	0	0	0	0	45.4864	1	1	46.8651	17.5556
DATA	1709	21	9	0	0	A_04_P069109	A_04_P069109	597.513	423.769	1.206492e+002	1.225159e+001	142	15	5.669581e+000	0	0	0	0	0	0	109.256	1	1	49.1849	16.7188
DATA	1710	21	10	0	0	A_04_P018032	DN885729	622.775	423.988	2.787694e+002	2.795766e+001	292	17	4.721582e+000	0	0	0	0	0	0	253.342	1	1	49.1849	16.72
DATA	1711	21	11	0	0	A_04_P100325	ENSOCUT00000010495	648.347	424.12	2.241121e+002	2.251078e+001	236.5	16	4.305159e+000	0	0	0	0	0	0	204.448	1	1	48.8603	16.3571
DATA	1712	21	12	0	0	A_04_P096272	ENSOCUT00000004301	673.338	424.189	1.734401e+003	1.734529e+002	1548	15	2.581989e+000	0	0	0	0	0	0	1588.45	1	1	48.2044	14.8333
DATA	1713	21	13	0	0	A_04_P057392	ENSOCUT00000003687	699.104	424.13	4.970495e+003	4.970540e+002	4424	17	3.683452e+000	0	0	0	0	0	0	4571.45	1	1	48.2044	16.4667
DATA	1714	21	14	0	0	A_04_P050952	ENSOCUT00000009621	724.418	424.427	3.360242e+001	3.956465e+000	64.5	18	5.997126e+000	0	0	0	0	0	0	31.0393	1	1	57.5363	18.5862
DATA	1715	21	15	0	0	A_04_P075742	ENSOCUT00000010099	749.875	424.5	4.940086e+001	5.359845e+000	80	15	5.533409e+000	0	0	0	0	0	0	45.8375	1	1	50.4627	16.2162
DATA	1716	21	16	0	0	A_04_P013670	NM_001170956	775.373	424.36	1.154456e+004	1.154457e+003	10691	18	5.384546e+000	0	0	0	0	0	0	10760.9	1	1	48.8603	18.92
DATA	1717	21	17	0	0	A_04_P072337	A_04_P072337	800.5	424.352	2.068728e+000	2.060300e+000	29	17	6.015275e+000	0	0	0	0	0	0	-2.71326	0	0	65	18.0256
DATA	1718	21	18	0	0	A_04_P048388	ENSOCUT00000016618	826.068	424.479	1.737109e+004	1.737110e+003	16019	17	4.737961e+000	0	0	0	0	0	0	16344.6	1	1	48.5334	17.3448
DATA	1719	21	19	0	0	A_04_P099417	ENSOCUT00000009016	851.179	424.859	4.679081e+002	4.683529e+001	473	18	6.737210e+000	0	0	0	0	0	0	442.361	1	1	49.5074	18.84
DATA	1720	21	20	0	0	A_04_P055293	ENSOCUT00000007096	876.689	424.622	3.929336e+003	3.929389e+002	3659.5	15	2.902352e+000	0	0	0	0	0	0	3732.63	1	1	48.5334	14.931
DATA	1721	21	21	0	0	A_04_P026241	EB373621	902.107	424.5	2.029556e+000	2.023308e+000	33.5	15.5	4.673713e+000	0	0	0	0	0	0	0.862681	0	0	56.9804	15.95
DATA	1722	21	22	0	0	A_04_P058728	ENSOCUT00000016493	927.865	424.743	2.578186e+002	2.586020e+001	281	15	3.933575e+000	0	0	0	0	0	0	247.292	1	1	48.2044	15.1111
DATA	1723	21	23	0	0	A_04_P092846	ENSOCUT00000003841	952.948	424.766	1.464393e+002	1.478015e+001	171	15.5	4.983440e+000	0	0	0	0	0	0	141.121	1	1	49.1849	15.9375
DATA	1724	21	24	0	0	A_04_P102542	ENSOCUT00000013174	978.333	424.5	7.981600e+002	7.984087e+001	795	24	1.337771e+001	0	0	0	0	1	0	772.766	1	1	57.5363	26.9655
DATA	1725	21	25	0	0	A_04_P052477	ENSOCUT00000001312	1003.75	424.247	5.315532e+002	5.319232e+001	540	16	3.993585e+000	0	0	0	0	0	0	517.012	1	1	51.4001	15.7778
DATA	1726	21	26	0	0	A_04_P023781	ENSOCUT00000021841	1029.14	425	9.082544e+001	9.294676e+000	118	15	5.043408e+000	0	0	0	0	0	0	88.75	1	1	48.5334	15.3103
DATA	1727	21	27	0	0	A_04_P055057	ENSOCUT00000005148	1054.5	425.257	5.284204e+002	5.287859e+001	549	16	4.467450e+000	0	0	0	0	0	0	518.647	1	1	47.2035	16.2647
DATA	1728	21	28	0	0	A_04_P036487	ENSOCUT00000011172	1079.57	425.231	4.614815e+001	5.012758e+000	76	19	4.899559e+000	0	0	0	0	0	0	45.4872	1	1	45.4864	18.4545
DATA	1729	21	29	0	0	A_04_P066252	ENSOCUT00000031452	1105.25	424.447	2.892747e+002	2.899307e+001	321	19	5.336233e+000	0	0	0	0	0	0	286.308	1	1	49.5074	18.6538
DATA	1730	21	30	0	0	A_04_P033755	A_04_P033755	1130.42	424.889	4.702394e+000	1.997625e+000	37.5	17.5	5.166411e+000	0	0	0	0	0	0	4.67292	1	0	50.4627	17.6071
DATA	1731	21	31	0	0	A_04_P073209	ENSOCUT00000015631	1156.25	425.265	2.279648e+004	2.279649e+003	21985.5	17	4.118252e+000	0	0	0	0	0	0	22743.1	1	1	46.8651	17.28
DATA	1732	21	32	0	0	A_04_P011713	DN882406	1181.43	425.306	6.129449e+001	6.425177e+000	93	20	5.505036e+000	0	0	0	0	0	0	61.373	1	1	47.8731	18.6552
DATA	1733	21	33	0	0	A_04_P070500	ENSOCUT00000004564	1206.63	424.596	6.845370e+001	7.109650e+000	103.5	16.5	4.048698e+000	0	0	0	0	0	0	68.7709	1	1	57.8122	17.2333
DATA	1734	21	34	0	0	A_04_P063577	ENSOCUT00000014914	1232.5	425	3.043301e+001	3.595149e+000	63	16	8.152395e+000	0	0	0	0	0	0	30.6765	1	1	65	18.6667
DATA	1735	21	35	0	0	A_04_P018381	DN885423	1257.79	425.093	5.567213e+001	5.885174e+000	88	15	5.075182e+000	0	0	0	0	0	0	56.2868	1	1	48.2044	15.9667
DATA	1736	21	36	0	0	A_04_P088562	XM_002719679	1282.87	425	2.600542e+004	2.600543e+003	25936	16	4.701511e+000	0	0	0	0	0	0	26364.5	1	1	48.5334	17.6857
DATA	1737	21	37	0	0	A_04_P062577	ENSOCUT00000010494	1308.65	424.914	1.165834e+004	1.165835e+003	11681	19	6.365291e+000	0	0	0	0	0	0	11849.6	1	1	49.5074	19.2941
DATA	1738	21	38	0	0	A_04_P029178	ENSOCUT00000026813	1334.28	425.135	1.294481e+004	1.294482e+003	12761	16	5.680949e+000	0	0	0	0	0	0	13187.7	1	1	48.5334	16.7188
DATA	1739	21	39	0	0	A_04_P059232	ENSOCUT00000010102	1359.42	425.427	2.065204e+002	2.073834e+001	243.5	17	3.928129e+000	0	0	0	0	0	0	210.819	1	1	57.5363	16.2593
DATA	1740	21	40	0	0	A_04_P059148	A_04_P059148	1384.68	425.304	5.062338e+002	5.065853e+001	554	18.5	4.898439e+000	0	0	0	0	0	0	517.647	1	1	50.7771	17.9286
DATA	1741	21	41	0	0	A_04_P091424	ENSOCUT00000009951	1409.82	424.986	2.423717e+001	3.069940e+000	57	15	4.178175e+000	0	0	0	0	0	0	24.8179	1	1	47.5395	15.8333
DATA	1742	21	42	1028	1	(+)E1A_r60_a107	E1A_r60_a107	1435.29	425.7	1.312792e+001	2.294527e+000	45	16	5.641813e+000	0	0	0	0	0	0	13.4589	1	1	47.2035	17.4828
DATA	1743	21	43	0	0	A_04_P048629	ENSOCUT00000009151	1460.72	425.385	4.584919e+002	4.588774e+001	489	19	4.877105e+000	0	0	0	0	0	0	470.425	1	1	50.1463	18.8846
DATA	1744	21	44	0	0	A_04_P070552	ENSOCUT00000000668	1486.42	425.427	5.254204e+002	5.257564e+001	560.5	18.5	5.845691e+000	0	0	0	0	0	0	539.379	1	1	65	19.7917
DATA	1745	21	45	0	0	A_04_P092911	ENSOCUT00000006319	1511.58	425.427	5.287287e+002	5.290625e+001	577	18	7.114449e+000	0	0	0	0	0	0	542.879	1	1	57.5363	19.3333
DATA	1746	21	46	0	0	A_04_P037963	ENSOCUT00000000550	1537.13	425.526	4.103726e+003	4.103769e+002	4165.5	17	5.903525e+000	0	0	0	0	0	0	4213.04	1	1	50.1463	17.4194
DATA	1747	21	47	0	0	A_04_P081576	ENSOCUT00000003170	1562.5	425.5	5.093965e+002	5.097434e+001	557	17	5.296739e+000	0	0	0	0	0	0	522.719	1	1	57.5363	17.4063
DATA	1748	21	48	0	0	A_04_P081038	ENSOCUT00000005461	1587.88	425.6	5.439892e+002	5.443145e+001	571	18	4.664350e+000	0	0	0	0	0	0	557.774	1	1	49.1849	17.5517
DATA	1749	21	49	0	0	A_04_P091567	A_04_P091567	1613.06	425.353	8.747957e+001	8.948498e+000	117.5	18.5	4.256840e+000	0	0	0	0	0	0	89.5913	1	1	46.1809	18.5
DATA	1750	21	50	0	0	A_04_P096832	XM_002715078	1638.5	425.5	1.894352e+000	1.886703e+000	31	15.5	5.236244e+000	0	0	0	0	0	0	0.164808	0	0	57.5363	16.8056
DATA	1751	21	51	0	0	A_04_P048258	A_04_P048258	1664	425.545	1.186280e+001	2.231557e+000	45	17	5.226707e+000	0	0	0	0	0	0	12.1088	1	1	65	18.0385
DATA	1752	21	52	0	0	A_04_P005060	NM_001082187	1689.42	425.573	1.414341e+005	1.414341e+004	142364	19	1.114940e+001	0	0	0	0	1	0	144049	1	1	57.5363	21.3667
DATA	1753	21	53	0	0	A_04_P066673	ENSOCUT00000001778	1714.58	425.573	4.279931e+002	4.284143e+001	455.5	15	7.638665e+000	0	0	0	0	0	0	434.801	1	1	65	17.1429
DATA	1754	21	54	0	0	A_04_P043872	ENSOCUT00000011193	1740.01	425.899	1.156281e+001	2.228101e+000	42	16	4.619515e+000	0	0	0	0	0	0	11.713	1	1	46.8651	16.6087
DATA	1755	21	55	0	0	A_04_P062761	ENSOCUT00000011362	1765.58	425.573	1.124163e+003	1.124326e+002	1098	19	4.835553e+000	0	0	0	0	0	0	1134.95	1	1	57.5363	18.4848
DATA	1756	21	56	0	0	A_04_P015101	AY175572	1791	425.545	7.600960e+000	2.063097e+000	38	17	4.943261e+000	0	0	0	0	0	0	7.64593	1	0	65	18.4412
DATA	1757	21	57	0	0	A_04_P009562	A_04_P009562	1816.42	425.573	7.225896e+001	7.478089e+000	98	16	5.134527e+000	0	0	0	0	0	0	72.3956	1	1	57.5363	17.5676
DATA	1758	21	58	0	0	A_04_P090033	A_04_P090033	1841.46	425.903	1.139601e+003	1.139765e+002	1166	17	6.373020e+000	0	0	0	0	0	0	1136.9	1	1	48.2044	17.6667
DATA	1759	21	59	0	0	A_04_P081697	ENSOCUT00000001270	1867.28	426.095	2.224447e+004	2.224448e+003	22291	15	6.657789e+000	0	0	0	0	0	0	22085.9	1	1	48.8603	16.6154
DATA	1760	21	60	0	0	A_04_P074499	ENSOCUT00000013933	1892.47	426.12	3.907800e+003	3.907849e+002	3761	19.5	5.167750e+000	0	0	0	0	0	0	3860.41	1	1	48.8603	18.9375
DATA	1761	21	61	0	0	A_04_P025262	EB374694	1918	426	1.183991e+002	1.200167e+001	150	18	5.310292e+000	0	0	0	0	0	0	116.322	1	1	54.9904	18.0278
DATA	1762	21	62	0	0	A_04_P064715	ENSOCUT00000006846	1943.5	426	5.492353e+002	5.495904e+001	560	18.5	6.711544e+000	0	0	0	0	0	0	536.459	1	1	54.1152	19.3
DATA	1763	21	63	0	0	A_04_P066722	ENSOCUT00000016068	1968.5	426	1.371620e+002	1.385941e+001	165.5	19	7.826341e+000	0	0	0	0	0	0	133.161	1	1	54.1152	20.5806
DATA	1764	21	64	0	0	A_04_P094062	ENSOCUT00000015684	1994.24	426.408	1.447049e+001	2.468846e+000	44.5	16.5	4.761369e+000	0	0	0	0	0	0	13.9569	1	1	46.8651	16.3214
DATA	1765	21	65	0	0	A_04_P035202	A_04_P035202	2019.5	426.352	7.286013e+000	2.141767e+000	38	16	5.691952e+000	0	0	0	0	0	0	6.97957	1	0	57.5363	18.1143
DATA	1766	21	66	0	0	A_04_P017874	DN887493	2044.91	426.386	1.100519e+001	2.307872e+000	41	15	6.587868e+000	0	0	0	0	0	0	10.4667	1	1	57.259	17
DATA	1767	21	67	0	0	A_04_P030114	ENSOCUT00000002129	2070.27	426.284	1.366462e+004	1.366464e+003	12563	15	5.618407e+000	0	0	0	0	0	0	12898.3	1	1	48.8603	15.931
DATA	1768	21	68	0	0	A_04_P025247	EB374717	2095.54	426.389	3.117702e+003	3.117770e+002	2930.5	15	5.330376e+000	0	0	0	0	0	0	2919.98	1	1	48.2044	14.7097
DATA	1769	21	69	0	0	A_04_P094077	ENSOCUT00000009227	2121.27	426.284	2.784494e+002	2.792231e+001	283.5	17	5.733233e+000	0	0	0	0	0	0	258.629	1	1	48.8603	17.0313
DATA	1770	21	70	0	0	A_04_P034827	ENSOCUT00000003791	2146.48	426.741	6.233232e+001	6.575758e+000	88	15	5.248035e+000	0	0	0	0	0	0	57.4135	1	1	41.4593	15.4483
DATA	1771	21	71	0	1	RC9	RC9	2171.89	426.5	2.121926e+000	2.113281e+000	27.5	15.5	3.979257e+000	0	0	0	0	0	0	-3.93655	0	0	56.9804	15.4
DATA	1772	21	72	0	0	A_04_P026127	EB373746	2197.23	426.667	3.469362e+001	4.072364e+000	60.5	17	5.842470e+000	0	0	0	0	0	0	31.3877	1	1	49.5074	17.5714
DATA	1773	21	73	0	0	A_04_P020940	EB379163	2222.58	426.427	2.161584e+000	2.152778e+000	31	15.5	6.362245e+000	0	0	0	0	0	0	-0.879504	0	0	57.5363	15.9333
DATA	1774	21	74	0	0	A_04_P032763	ENSOCUT00000005003	2248.11	426.5	6.467844e+000	2.268018e+000	37	18	4.253283e+000	0	0	0	0	0	0	5.74033	1	0	56.9804	16.7436
DATA	1775	21	75	0	0	A_04_P001817	NM_001082710	2273.5	426.5	4.950284e+000	2.250748e+000	36	17	4.377246e+000	0	0	0	0	0	0	4.34985	1	0	57.5363	16.4688
DATA	1776	21	76	0	0	A_04_P010123	ENSOCUT00000002636	2298.9	426.731	5.103725e+003	5.103773e+002	4364	15	5.633337e+000	0	0	0	0	0	0	4439.21	1	1	49.8279	16.7
DATA	1777	21	77	0	0	A_04_P102393	ENSOCUT00000002314	2324.42	426.573	3.829534e+000	2.274205e+000	35	16	6.058768e+000	0	0	0	0	0	0	3.29585	1	0	57.5363	16.4688
DATA	1778	21	78	66	-1	(-)3xSLv1	NegativeControl	2349.58	426.573	2.274984e+000	2.265716e+000	26	16	5.506944e+000	0	0	0	0	0	0	-5.72503	0	0	65	16.4667
DATA	1779	21	79	0	0	A_04_P023452	ENSOCUT00000022379	2375	426.545	4.600972e+000	2.336498e+000	35	15	5.428744e+000	0	0	0	0	0	0	3.87504	1	0	55.8519	16.6667
DATA	1780	21	80	0	0	A_04_P025301	EB374631	2400.42	426.573	2.326012e+000	2.317872e+000	32	16	5.616434e+000	0	0	0	0	0	0	0.65549	0	0	65	16.5172
DATA	1781	21	81	0	0	A_04_P033987	A_04_P033987	2425.58	426.573	9.043664e+000	2.511332e+000	38	15.5	5.504171e+000	0	0	0	0	0	0	7.44742	1	0	57.5363	16.6471
DATA	1782	21	82	0	0	A_04_P032757	ENSOCUT00000025316	2451.42	426.573	2.999889e+001	3.823509e+000	55.5	18	6.520110e+000	0	0	0	0	0	0	24.4144	1	1	57.5363	18.3871
DATA	1783	21	83	66	1	DarkCorner	DarkCorner	2476.5	426.648	2.408107e+000	2.398296e+000	29.5	16	5.461380e+000	0	0	0	0	0	0	-2.17725	0	0	57.5363	17.08
DATA	1784	21	84	66	1	DarkCorner	DarkCorner	2502.09	426.614	2.437257e+000	2.427327e+000	27.5	16.5	6.006170e+000	0	0	0	0	0	0	-3.78077	0	0	57.259	17
DATA	1785	21	85	66	1	DarkCorner	DarkCorner	2527.13	427	2.466184e+000	2.456137e+000	28	16	4.599906e+000	0	0	0	0	0	0	-3.35956	0	0	44.7812	16.1042
DATA	1786	22	1	66	1	DarkCorner	DarkCorner	406.608	430.931	2.172494e+000	2.163643e+000	24	16.5	5.815670e+000	0	0	0	0	0	0	-7.85578	0	0	53.8203	15.5385
DATA	1787	22	2	66	1	DarkCorner	DarkCorner	432.388	430.627	2.170579e+000	2.161736e+000	29.5	15.5	5.515391e+000	0	0	0	0	0	0	-2.26513	0	0	45.835	16.1667
DATA	1788	22	3	66	1	DarkCorner	DarkCorner	457.5	431	2.167573e+000	2.158742e+000	26	16	5.009001e+000	0	0	0	0	0	0	-7.05622	0	0	54.1152	16.4865
DATA	1789	22	4	0	0	A_04_P069741	ENSOCUT00000001568	483.31	431.028	1.478316e+003	1.478473e+002	1356	15	3.412797e+000	0	0	0	0	0	0	1323.59	1	1	47.2035	13.8636
DATA	1790	22	5	0	0	A_04_P017700	A_04_P017700	508.676	431.324	6.603464e+000	2.249267e+000	39	15	5.243942e+000	0	0	0	0	0	0	5.92526	1	0	48.2044	15.0323
DATA	1791	22	6	0	0	A_04_P087456	ENSOCUT00000009360	533.559	431.897	2.281491e+001	3.131298e+000	51	13	4.476275e+000	0	0	0	0	0	0	20.5235	1	1	46.8651	14.037
DATA	1792	22	7	0	0	A_04_P084067	ENSOCUT00000008498	559.521	431.63	2.147341e+000	2.147780e+000	34	18	5.737244e+000	0	0	0	0	0	0	1.7903	0	0	48.5334	16.2857
DATA	1793	22	8	0	0	A_04_P080652	ENSOCUT00000002900	584.937	431.505	4.178266e+003	4.178320e+002	3774	15	5.731962e+000	0	0	0	0	0	0	3781.19	1	1	54.7002	15.8462
DATA	1794	22	9	0	0	A_04_P006047	DN890370	610	431.455	6.140127e+000	2.211720e+000	38	16	5.250704e+000	0	0	0	0	0	0	5.57529	1	0	55.8519	16.6452
DATA	1795	22	10	0	0	A_04_P065036	ENSOCUT00000010917	635.418	431.427	1.062960e+003	1.063171e+002	974	17	4.500882e+000	0	0	0	0	0	0	968.709	1	1	57.5363	16.4643
DATA	1796	22	11	0	0	A_04_P019398	EB381642	661.235	431.471	3.295899e+001	3.912743e+000	63	16	4.267257e+000	0	0	0	0	0	0	30.1553	1	1	51.7088	16.1304
DATA	1797	22	12	0	0	A_04_P006486	DN889945	686.311	431.662	5.595118e+003	5.595158e+002	5176	16	6.139490e+000	0	0	0	0	0	0	5139.91	1	1	48.5334	16.88
DATA	1798	22	13	0	0	A_04_P095393	NM_001082334	712.062	431.481	2.206833e+003	2.206932e+002	2013.5	17.5	5.057248e+000	0	0	0	0	0	0	2035.99	1	1	50.4627	17
DATA	1799	22	14	0	0	A_04_P022861	EB377256	737	431.455	5.199629e+000	2.146168e+000	37	18	6.100980e+000	0	0	0	0	0	0	4.8178	1	0	55.8519	18.3171
DATA	1800	22	15	0	0	A_04_P005076	NM_001082727	762.558	431.74	1.391462e+003	1.391616e+002	1307	16	4.524700e+000	0	0	0	0	0	0	1295.19	1	1	49.5074	16.5172
DATA	1801	22	16	0	0	A_04_P055757	ENSOCUT00000009455	787.667	431.5	1.464577e+002	1.479040e+001	173.5	18	5.971437e+000	0	0	0	0	0	0	136.944	1	1	65	19.5161
DATA	1802	22	17	0	0	A_04_P061167	ENSOCUT00000023213	813.333	431.5	4.775776e+001	5.198583e+000	77	17	4.434105e+000	0	0	0	0	0	0	44.8678	1	1	65	16.375
DATA	1803	22	18	0	0	A_04_P075525	A_04_P075525	838.73	431.82	1.075125e+004	1.075127e+003	10061	18	6.082763e+000	0	0	0	0	0	0	10149.1	1	1	52.3208	17.6667
DATA	1804	22	19	0	0	A_04_P071618	ENSOCUT00000005332	864	431.545	1.689018e+002	1.701223e+001	190.5	16	4.877532e+000	0	0	0	0	0	0	160.198	1	1	55.8519	15.875
DATA	1805	22	20	0	0	A_04_P090872	A_04_P090872	889.418	431.573	8.168327e+001	8.415447e+000	110	15	4.352725e+000	0	0	0	0	0	0	77.8469	1	1	57.5363	15.6286
DATA	1806	22	21	0	0	A_04_P044089	ENSOCUT00000006659	915.173	432.467	2.022608e+000	2.014368e+000	32	17	4.676470e+000	0	0	0	0	0	0	-0.857672	0	0	48.5334	16.2703
DATA	1807	22	22	0	0	A_04_P032911	ENSOCUT00000007217	940.28	431.89	5.492260e+002	5.495919e+001	560.5	15	5.184764e+000	0	0	0	0	0	0	528.484	1	1	50.7771	16.1034
DATA	1808	22	23	0	0	A_04_P044837	A_04_P044837	965.5	431.648	8.840841e+000	2.182775e+000	41	18	5.334359e+000	0	0	0	0	0	0	8.54669	1	0	57.5363	17.8462
DATA	1809	22	24	0	0	A_04_P038593	A_04_P038593	990.912	431.614	3.031204e+000	2.009443e+000	37	18	9.919876e+000	0	0	0	0	0	0	2.94403	1	0	57.259	20.7586
DATA	1810	22	25	0	0	A_04_P063997	ENSOCUT00000002656	1016.39	431.948	1.335136e+002	1.349698e+001	161	17	4.048709e+000	0	0	0	0	0	0	130.276	1	1	49.1849	16.2727
DATA	1811	22	26	0	0	A_04_P097797	ENSOCUT00000012329	1041.72	432.135	1.932820e+003	1.932920e+002	1884	14.5	4.159995e+000	0	0	0	0	0	0	1894.43	1	1	48.5334	15.25
DATA	1812	22	27	0	0	A_04_P094342	NM_001082191	1067.5	432	4.079460e+001	4.525772e+000	72	18	3.808929e+000	0	0	0	0	0	0	40.1612	1	1	54.1152	17.7143
DATA	1813	22	28	0	0	A_04_P079232	ENSOCUT00000008546	1092.86	432.056	1.154476e+003	1.154641e+002	1146	19	5.485685e+000	0	0	0	0	0	0	1141.37	1	1	46.8651	19.6875
DATA	1814	22	29	0	0	A_04_P012736	M77080	1118	432	2.594060e+000	1.960855e+000	36	20	5.226850e+000	0	0	0	0	0	0	2.57497	1	0	54.9904	18.2059
DATA	1815	22	30	0	0	A_04_P062873	ENSOCUT00000004465	1143.5	432.352	1.943824e+000	1.935905e+000	30	17	4.513683e+000	0	0	0	0	0	0	-0.502876	0	0	57.5363	16.96
DATA	1816	22	31	0	0	A_04_P056318	ENSOCUT00000008441	1168.58	432.427	5.532983e+000	2.006536e+000	39	18.5	5.021512e+000	0	0	0	0	0	0	5.53464	1	0	65	18.2083
DATA	1817	22	32	0	0	A_04_P071977	ENSOCUT00000009219	1194.19	432.467	1.380288e+002	1.393603e+001	170	17	4.505773e+000	0	0	0	0	0	0	138.566	1	1	49.5074	17.0741
DATA	1818	22	33	0	0	A_04_P025086	EB374854	1219.74	432.407	5.963040e+002	5.966116e+001	617	16	3.747183e+000	0	0	0	0	0	0	600.641	1	1	51.0895	16.4
DATA	1819	22	34	0	0	A_04_P079042	ENSOCUT00000012453	1245	432.455	7.098846e+002	7.101414e+001	729	17.5	6.733298e+000	0	0	0	0	0	0	717.28	1	1	55.8519	18.1786
DATA	1820	22	35	0	0	A_04_P086868	ENSOCUT00000014519	1270.42	432.427	5.570492e+000	1.983721e+000	39	16	5.554329e+000	0	0	0	0	0	0	5.64486	1	0	57.5363	17.3333
DATA	1821	22	36	0	0	A_04_P076562	ENSOCUT00000017310	1295.58	432.427	2.502905e+000	1.915319e+000	35	19	5.471772e+000	0	0	0	0	0	0	2.54301	1	0	65	18.3824
DATA	1822	22	37	0	0	A_04_P013291	AF014695	1321.11	432.5	5.537345e+000	1.973567e+000	35.5	19	5.785214e+000	0	0	0	0	0	0	5.63974	1	0	56.9804	17.8684
DATA	1823	22	38	0	0	A_04_P028127	A_04_P028127	1346.5	432.5	1.889318e+001	2.672553e+000	50.5	15	3.363818e+000	0	0	0	0	0	0	19.2838	1	1	65	15.3793
DATA	1824	22	39	0	0	A_04_P050828	ENSOCUT00000012324	1372.13	432.5	7.041859e+003	7.041884e+002	6990.5	18	3.941099e+000	0	0	0	0	0	0	7200.98	1	1	50.4627	18.125
DATA	1825	22	40	0	0	A_04_P020586	EB379510	1396.86	432.351	1.174003e+001	2.219692e+000	44	16.5	4.195235e+000	0	0	0	0	0	0	12.0236	1	1	48.8603	17.2
DATA	1826	22	41	0	0	A_04_P094580	A_04_P094580	1423.11	432.44	1.517150e+001	2.416810e+000	47	15	5.253570e+000	0	0	0	0	0	0	15.5589	1	1	48.8603	16.6
DATA	1827	22	42	0	0	A_04_P032239	EB378228	1448.11	432.5	6.382831e+001	6.653784e+000	99	17	4.584751e+000	0	0	0	0	0	0	65.5222	1	1	56.9804	17.5926
DATA	1828	22	43	0	0	A_04_P075248	ENSOCUT00000008997	1473.5	432.5	3.842764e+000	1.917077e+000	35	18	4.190990e+000	0	0	0	0	0	0	3.94742	1	0	57.5363	18.5758
DATA	1829	22	44	0	0	A_04_P012986	NM_001170929	1498.89	432.5	2.868726e+005	2.868726e+004	296032	22.5	9.816939e+000	0	0	0	0	1	0	294793	1	1	56.9804	23.9091
DATA	1830	22	45	0	0	A_04_P061052	ENSOCUT00000015110	1524.42	432.573	3.692704e+000	1.913369e+000	37	15.5	5.189401e+000	0	0	0	0	0	0	3.79483	1	0	65	16.3667
DATA	1831	22	46	0	0	A_04_P054880	ENSOCUT00000004764	1549.58	432.573	1.380587e+001	2.330809e+000	47	16	5.940800e+000	0	0	0	0	0	0	14.1836	1	1	65	17.3103
DATA	1832	22	47	0	0	A_04_P020654	A_04_P020654	1575.32	432.937	3.196092e+003	3.196148e+002	3141	17	5.193047e+000	0	0	0	0	0	0	3281.61	1	1	49.8279	16.75
DATA	1833	22	48	0	0	A_04_P020271	ENSOCUT00000003690	1600.52	432.853	9.793615e+003	9.793633e+002	9987.5	18	3.202642e+000	0	0	0	0	0	0	10045.9	1	1	49.8279	18.4348
DATA	1834	22	49	0	0	A_04_P022584	EB377515	1625.96	432.747	2.758808e+002	2.765229e+001	310	15	5.143814e+000	0	0	0	0	0	0	282.612	1	1	49.5074	16.8
DATA	1835	22	50	0	0	A_04_P025625	EB374279	1651.31	432.8	1.048042e+001	2.158055e+000	42.5	17	4.710040e+000	0	0	0	0	0	0	10.7184	1	1	49.1849	18.4063
DATA	1836	22	51	130	1	(+)eQC-39	EQC	1676.5	433	1.897932e+000	1.890200e+000	28.5	18	6.430335e+000	0	0	0	0	0	0	-2.62781	0	0	54.1152	18.3571
DATA	1837	22	52	0	0	A_04_P033322	ENSOCUT00000004899	1702	433	2.451329e+005	2.451329e+004	250935	22	1.408190e+001	0	0	0	0	1	0	249612	1	1	54.9904	24.1
DATA	1838	22	53	0	0	A_04_P017268	XR_085368	1727.68	433	8.331087e+003	8.331108e+002	8288	17.5	5.992716e+000	0	0	0	0	0	0	8459.96	1	1	49.1849	17.8667
DATA	1839	22	54	0	0	A_04_P089782	ENSOCUT00000009940	1752.5	433	4.947886e+000	1.968853e+000	35	19.5	7.134014e+000	0	0	0	0	0	0	5.0093	1	0	54.1152	19.4063
DATA	1840	22	55	0	0	A_04_P027678	ENSOCUT00000030944	1778.5	433	8.512315e+004	8.512315e+003	84551	20	5.190549e+000	0	0	0	0	0	0	85876.2	1	1	54.1152	18.8571
DATA	1841	22	56	0	0	A_04_P029432	AY175473	1803.35	433.671	1.120295e+001	2.222383e+000	42	16	5.584728e+000	0	0	0	0	0	0	11.2611	1	1	51.4001	17.7568
DATA	1842	22	57	0	0	A_04_P032669	NM_001256300	1829.09	433.386	2.112038e+001	2.859403e+000	52.5	17	4.603178e+000	0	0	0	0	0	0	21.1397	1	1	57.259	16.4516
DATA	1843	22	58	0	0	A_04_P091946	ENSOCUT00000003126	1854.5	433.352	1.630950e+001	2.531672e+000	47	16	6.304680e+000	0	0	0	0	0	0	16.2505	1	1	57.5363	16.1563
DATA	1844	22	59	0	0	A_04_P083836	ENSOCUT00000000022	1879.81	433.643	6.288696e+003	6.288726e+002	6036	19	6.210000e+000	0	0	0	0	0	0	6235.74	1	1	51.4001	18.7778
DATA	1845	22	60	0	0	A_04_P005550	ENSOCUT00000017891	1905.32	433.532	2.804273e+002	2.811087e+001	294	20	4.573036e+000	0	0	0	0	0	0	276.599	1	1	50.4627	19.2353
DATA	1846	22	61	0	0	A_04_P050118	ENSOCUT00000002962	1931.13	433.5	3.320394e+003	3.320452e+002	3267	17	5.309746e+000	0	0	0	0	0	0	3256.43	1	1	50.4627	17.5588
DATA	1847	22	62	0	0	A_04_P009497	ENSOCUT00000013512	1956	433.5	3.264663e+004	3.264663e+003	31306	21	8.335757e+000	0	0	0	0	1	0	31831.2	1	1	54.7002	22.2121
DATA	1848	22	63	0	0	A_04_P085112	ENSOCUT00000013844	1981.56	433.734	1.865996e+003	1.866102e+002	1818	17	5.604585e+000	0	0	0	0	0	0	1807.94	1	1	50.7771	16.8214
DATA	1849	22	64	0	0	A_04_P014861	AY171908	2006.67	433.5	1.226442e+003	1.226605e+002	1221.5	18	5.672606e+000	0	0	0	0	0	0	1180.44	1	1	57.5363	18.4615
DATA	1850	22	65	0	0	A_04_P020386	EB379722	2032.33	433.5	2.026998e+000	2.025289e+000	32.5	17.5	6.738796e+000	0	0	0	0	0	0	1.55532	0	0	65	18.3214
DATA	1851	22	66	0	0	A_04_P065302	XM_002714723	2057.5	433.5	1.116073e+002	1.134446e+001	139	17	6.524172e+000	0	0	0	0	0	0	105.891	1	1	57.5363	18.25
DATA	1852	22	67	0	0	A_04_P075733	ENSOCUT00000001321	2082.7	433.544	1.768409e+003	1.768528e+002	1602	16	5.007270e+000	0	0	0	0	0	0	1665.13	1	1	50.4627	15.9643
DATA	1853	22	68	0	0	A_04_P024110	EB375955	2108.5	433.5	2.074174e+000	2.065724e+000	28	17	6.420654e+000	0	0	0	0	0	0	-3.21272	0	0	57.5363	16.5313
DATA	1854	22	69	0	0	A_04_P082297	A_04_P082297	2133.58	433.573	2.838524e+000	2.101988e+000	34	17	5.467401e+000	0	0	0	0	0	0	2.62944	1	0	57.5363	16.6774
DATA	1855	22	70	0	0	A_04_P092682	ENSOCUT00000004142	2159.21	434	3.740558e+003	3.740617e+002	3400	15	4.833218e+000	0	0	0	0	0	0	3435.28	1	1	46.8651	15.88
DATA	1856	22	71	0	0	A_04_P001666	NM_001082355	2184.47	434.052	7.647763e+002	7.650699e+001	694.5	16	4.648481e+000	0	0	0	0	0	0	696.155	1	1	49.5074	15.4138
DATA	1857	22	72	0	0	A_04_P097182	ENSOCUT00000008517	2210.15	434.027	2.640808e+001	3.398651e+000	56	17	6.272058e+000	0	0	0	0	0	0	23.8151	1	1	47.2035	17.375
DATA	1858	22	73	0	0	A_04_P026717	EB373088	2235.39	433.987	2.553210e+001	3.344153e+000	56	16	5.512860e+000	0	0	0	0	0	0	22.8081	1	1	49.1849	16.0345
DATA	1859	22	74	0	0	A_04_P028356	ENSOCUT00000008946	2260.79	434.31	1.168074e+004	1.168076e+003	10121	18	4.552915e+000	0	0	0	0	0	0	10333.5	1	1	46.8651	17.0645
DATA	1860	22	75	0	0	A_04_P063473	A_04_P063473	2286.42	433.573	9.746557e+000	2.409421e+000	41	17	5.055817e+000	0	0	0	0	0	0	8.53385	1	0	57.5363	17.1935
DATA	1861	22	76	0	0	A_04_P076289	ENSOCUT00000008370	2311.5	433.648	1.111252e+002	1.133328e+001	127	15	6.071617e+000	0	0	0	0	0	0	96.3127	1	1	57.5363	16.6897
DATA	1862	22	77	0	0	A_04_P068579	ENSOCUT00000002512	2337.19	434.026	2.757846e+003	2.757937e+002	2313.5	14	5.277335e+000	0	0	0	0	0	0	2365.02	1	1	49.1849	15.2941
DATA	1863	22	78	0	0	A_04_P057239	ENSOCUT00000010256	2362.27	434.219	1.316442e+003	1.316638e+002	1153	17	5.143113e+000	0	0	0	0	0	0	1116.99	1	1	48.2044	16.5806
DATA	1864	22	79	0	0	A_04_P019636	EB380453	2387.46	434.157	1.898206e+001	2.981262e+000	49	15	5.787831e+000	0	0	0	0	0	0	15.9307	1	1	47.5395	16.2813
DATA	1865	22	80	0	0	A_04_P083042	ENSOCUT00000012265	2413.39	434.069	1.364641e+001	2.696289e+000	41	16	6.134826e+000	0	0	0	0	0	0	11.3218	1	1	53.8203	17.0938
DATA	1866	22	81	0	0	A_04_P017004	ENSOCUT00000021102	2438.5	434	5.226367e+004	5.226367e+003	41922	18	5.926677e+000	0	0	0	0	0	0	42872.3	1	1	54.1152	18.0769
DATA	1867	22	82	0	0	A_04_P062252	A_04_P062252	2464.07	434.48	1.831945e+003	1.832100e+002	1496.5	17.5	5.776595e+000	0	0	0	0	0	0	1485.47	1	1	48.8603	17.9643
DATA	1868	22	83	66	1	DarkCorner	DarkCorner	2489.42	434.427	2.417377e+000	2.407528e+000	27	15.5	5.338539e+000	0	0	0	0	0	0	-4.7411	0	0	57.5363	16.5
DATA	1869	22	84	66	1	DarkCorner	DarkCorner	2514.74	433.863	2.446741e+000	2.436773e+000	26	14	5.628263e+000	0	0	0	0	0	0	-5.28179	0	0	53.5237	15.0345
DATA	1870	22	85	66	1	DarkCorner	DarkCorner	2540.21	434.219	2.476322e+000	2.466234e+000	29	15	5.187676e+000	0	0	0	0	0	0	-1.52324	0	0	48.2044	15.2827
DATA	1871	23	1	66	1	DarkCorner	DarkCorner	394.418	438.427	2.170941e+000	2.162097e+000	27.5	15	4.984430e+000	0	0	0	0	0	0	-4.67136	0	0	57.5363	14.7694
DATA	1872	23	2	66	1	DarkCorner	DarkCorner	419.574	437.656	2.169705e+000	2.160865e+000	25	15.5	4.705620e+000	0	0	0	0	0	0	-6.62045	0	0	43.7019	15.1667
DATA	1873	23	3	66	1	DarkCorner	DarkCorner	444.988	438.671	2.166960e+000	2.158132e+000	27.5	15	5.196763e+000	0	0	0	0	0	0	-5.25445	0	0	51.0895	15.7222
DATA	1874	23	4	0	0	A_04_P093142	ENSOCUT00000002963	470.566	438.605	7.009747e+003	7.009781e+002	6250.5	16	4.777380e+000	0	0	0	0	0	0	6276.36	1	1	49.5074	15.8519
DATA	1875	23	5	0	0	A_04_P006482	A_04_P006482	495.582	438.427	1.856072e+001	2.840831e+000	49.5	14	3.824651e+000	0	0	0	0	0	0	16.6505	1	1	57.5363	14.1935
DATA	1876	23	6	0	0	A_04_P012243	A_04_P012243	521.333	438.833	8.020710e+001	8.302701e+000	106	16	4.094615e+000	0	0	0	0	0	0	72.1264	1	1	49.8279	15.8929
DATA	1877	23	7	0	0	A_04_P000179	NM_001082108	546.547	438.773	4.352647e+001	4.850187e+000	73	15	5.130472e+000	0	0	0	0	0	0	39.2449	1	1	49.1849	15.2647
DATA	1878	23	8	0	0	A_04_P093579	ENSOCUT00000004405	571.893	438.5	1.339878e+001	2.519364e+000	45	18	6.612956e+000	0	0	0	0	0	0	12.1164	1	1	56.9804	17.7419
DATA	1879	23	9	0	0	A_04_P090494	XM_002715382	597.418	438.573	1.997344e+001	2.917431e+000	50.5	15	5.670119e+000	0	0	0	0	0	0	18.1214	1	1	65	16.3103
DATA	1880	23	10	0	0	A_04_P064592	ENSOCUT00000010687	622.582	438.573	4.875095e+004	4.875095e+003	42733	20	7.372923e+000	0	0	0	0	0	0	44385.3	1	1	57.5363	20.12
DATA	1881	23	11	0	0	A_04_P085424	ENSOCUT00000013816	648.031	439.123	2.927720e+002	2.935321e+001	299.5	16	4.288998e+000	0	0	0	0	0	0	267.58	1	1	45.835	16.1071
DATA	1882	23	12	0	0	A_04_P043112	A_04_P043112	673.5	438.648	1.606061e+001	2.645897e+000	48	15	5.885481e+000	0	0	0	0	0	0	14.7363	1	1	57.5363	17.25
DATA	1883	23	13	0	0	A_04_P005972	DN890446	698.912	438.614	3.511044e+001	4.088056e+000	67	16.5	3.911186e+000	0	0	0	0	0	0	32.3495	1	1	57.259	16.1563
DATA	1884	23	14	0	0	A_04_P013141	ENSOCUT00000009785	724.418	438.573	5.312208e+004	5.312208e+003	47864.5	18	4.807700e+000	0	0	0	0	0	0	49157	1	1	57.5363	17.2258
DATA	1885	23	15	0	0	A_04_P081460	ENSOCUT00000011940	750	439.297	3.425080e+002	3.431362e+001	339	15	5.238082e+000	0	0	0	0	0	0	318.396	1	1	48.2044	16
DATA	1886	23	16	0	0	A_04_P073057	ENSOCUT00000000244	775.5	439.257	1.549141e+003	1.549278e+002	1442	17.5	5.495057e+000	0	0	0	0	0	0	1446.69	1	1	47.2035	17.75
DATA	1887	23	17	0	0	A_04_P013086	ENSOCUT00000012304	800.71	439.087	2.064891e+000	2.064251e+000	34	17	5.573798e+000	0	0	0	0	0	0	1.67902	0	0	46.1809	18.1429
DATA	1888	23	18	0	0	A_04_P070140	A_04_P070140	826.095	439.041	2.445685e+000	2.061374e+000	35	18	5.035963e+000	0	0	0	0	0	0	2.30529	1	0	46.8651	17.8667
DATA	1889	23	19	0	0	A_04_P070372	ENSOCUT00000010041	851.494	439.039	3.216008e+002	3.222454e+001	332.5	16	5.121624e+000	0	0	0	0	0	0	304.588	1	1	49.8279	16.1
DATA	1890	23	20	0	0	A_04_P089951	A_04_P089951	876.787	439	4.218980e+001	4.680829e+000	74	16	3.870075e+000	0	0	0	0	0	0	40.1487	1	1	48.5334	16.4595
DATA	1891	23	21	0	0	A_04_P096682	ENSOCUT00000013003	902.347	439.067	5.660258e+002	5.663853e+001	543	17	4.104107e+000	0	0	0	0	0	0	541.251	1	1	49.1849	16.4571
DATA	1892	23	22	0	0	A_04_P074189	ENSOCUT00000008807	927.765	439.654	6.947848e+002	6.950749e+001	682	17	5.469613e+000	0	0	0	0	0	0	667.606	1	1	51.0895	17.4
DATA	1893	23	23	0	0	A_04_P062947	ENSOCUT00000007103	952.633	439.404	4.116412e+001	4.575953e+000	70	17	4.484046e+000	0	0	0	0	0	0	39.7367	1	1	57.8122	16.76
DATA	1894	23	24	0	0	A_04_P030592	A_04_P030592	978.418	439.427	4.645396e+005	4.645396e+004	449423	19	1.393829e+001	0	0	0	0	1	0	450572	1	1	57.5363	25
DATA	1895	23	25	0	0	A_04_P026510	EB373350	1003.38	439.304	1.021224e+004	1.021226e+003	9981	17	2.874860e+000	0	0	0	0	0	0	9950.09	1	1	53.2255	17.087
DATA	1896	23	26	0	0	A_04_P079715	ENSOCUT00000006114	1029	439.455	1.879112e+001	2.723282e+000	52.5	16	5.112077e+000	0	0	0	0	0	0	18.3929	1	1	55.8519	16
DATA	1897	23	27	0	0	A_04_P024706	A_04_P024706	1054.32	439.432	1.611472e+001	2.539284e+000	47	16	4.340501e+000	0	0	0	0	0	0	15.8429	1	1	48.5334	15.8929
DATA	1898	23	28	0	0	A_04_P053869	ENSOCUT00000010079	1079.67	439.5	3.835786e+003	3.835836e+002	3714	17	6.059534e+000	0	0	0	0	0	0	3787.31	1	1	57.5363	19.1111
DATA	1899	23	29	0	0	A_04_P005841	DN890556	1105.42	439.427	4.322693e+004	4.322694e+003	41611.5	19.5	7.616766e+000	0	0	0	0	0	0	42860.6	1	1	57.5363	20.7188
DATA	1900	23	30	0	0	A_04_P052738	ENSOCUT00000017189	1130.8	439.6	1.592966e+002	1.604712e+001	185	16	5.049646e+000	0	0	0	0	0	0	158.583	1	1	50.4627	16.9677
DATA	1901	23	31	0	0	A_04_P040821	ENSOCUT00000007510	1156.11	439.5	7.787518e+001	8.023266e+000	104	15	3.648875e+000	0	0	0	0	0	0	77.822	1	1	56.9804	15.7143
DATA	1902	23	32	0	0	A_04_P032605	DN887020	1181.44	439.74	5.279956e+002	5.283459e+001	542	18	4.956219e+000	0	0	0	0	0	0	529.574	1	1	49.5074	17.5556
DATA	1903	23	33	0	0	A_04_P056203	A_04_P056203	1206.46	439.831	4.627604e+000	1.972079e+000	37.5	16	4.303287e+000	0	0	0	0	0	0	4.65731	1	0	51.0895	16.5806
DATA	1904	23	34	0	0	A_04_P005681	ENSOCUT00000028097	1232.5	439.769	9.464559e+003	9.464578e+002	9441	16	5.001449e+000	0	0	0	0	0	0	9556.95	1	1	49.8279	17.6667
DATA	1905	23	35	0	0	A_04_P026133	A_04_P026133	1257.49	439.914	1.329502e+002	1.343081e+001	167	17	6.604194e+000	0	0	0	0	0	0	134.65	1	1	50.4627	18.3333
DATA	1906	23	36	0	0	A_04_P010022	DN885665	1283.06	439.75	2.820636e+003	2.820700e+002	2859.5	18	5.311424e+000	0	0	0	0	0	0	2864.65	1	1	54.1152	18.0294
DATA	1907	23	37	0	0	A_04_P042147	ENSOCUT00000014718	1308.5	439.5	6.874590e+002	6.877201e+001	718.5	20	6.037686e+000	0	0	0	0	0	0	699.939	1	1	52.9257	19.0294
DATA	1908	23	38	0	0	A_04_P004680	A_04_P004680	1334.18	439.825	8.914565e+002	8.916569e+001	910	16	4.418829e+000	0	0	0	0	0	0	909.765	1	1	50.7771	16.0571
DATA	1909	23	39	0	0	A_04_P029683	ENSOCUT00000010492	1359.42	439.573	3.508631e+000	1.919132e+000	37	15	3.767384e+000	0	0	0	0	0	0	3.58773	1	0	57.5363	15.4545
DATA	1910	23	40	0	0	A_04_P006126	DN890288	1384.63	439.873	4.216298e+003	4.216340e+002	4284	18	3.789082e+000	0	0	0	0	0	0	4318.91	1	1	47.5395	17
DATA	1911	23	41	0	0	A_04_P001781	NM_001101699	1409.9	439.627	1.778523e+002	1.788441e+001	211	16	4.634365e+000	0	0	0	0	0	0	182.437	1	1	51.4001	16.8511
DATA	1912	23	42	0	0	A_04_P070837	A_04_P070837	1435.5	439.648	3.218375e+000	1.906030e+000	35.5	16	5.150081e+000	0	0	0	0	0	0	3.30516	1	0	57.5363	17.24
DATA	1913	23	43	0	0	A_04_P102743	NM_001082748	1460.7	439.971	9.707518e+003	9.707536e+002	9842	18	4.250220e+000	0	0	0	0	0	0	9978	1	1	46.1809	18.2667
DATA	1914	23	44	0	0	A_04_P034537	ENSOCUT00000027884	1486.5	440	8.279883e+000	2.050602e+000	41	18	5.273551e+000	0	0	0	0	0	0	8.51518	1	0	54.1152	18.8966
DATA	1915	23	45	0	0	A_04_P002996	NM_001082319	1511.5	440	6.992360e+001	7.239548e+000	103	17.5	7.388170e+000	0	0	0	0	0	0	71.9255	1	1	54.1152	18.6333
DATA	1916	23	46	0	0	A_04_P076028	ENSOCUT00000016480	1537.28	440.118	5.166005e+002	5.169409e+001	543	15	5.216342e+000	0	0	0	0	0	0	531.335	1	1	48.8603	16.9091
DATA	1917	23	47	0	0	A_04_P077687	ENSOCUT00000005737	1562.5	440.188	1.173300e+004	1.173302e+003	11949	16	4.129972e+000	0	0	0	0	0	0	12062.4	1	1	49.8279	16.16
DATA	1918	23	48	0	0	A_04_P008046	DN888369	1587.58	440.427	3.888346e+000	1.917867e+000	36	18.5	4.641656e+000	0	0	0	0	0	0	3.99452	1	0	57.5363	18.7143
DATA	1919	23	49	0	0	A_04_P101952	NM_001082053	1613.27	439.973	1.222025e+002	1.236406e+001	155	18	3.687951e+000	0	0	0	0	0	0	125.389	1	1	48.2044	17.6207
DATA	1920	23	50	0	0	A_04_P077808	ENSOCUT00000015763	1638.34	440.473	1.675397e+001	2.520370e+000	49	16	4.644587e+000	0	0	0	0	0	0	17.167	1	1	48.8603	16.9412
DATA	1921	23	51	0	0	A_04_P063232	ENSOCUT00000011158	1664.18	440.268	3.759825e+000	1.923549e+000	35	16	4.458898e+000	0	0	0	0	0	0	3.84528	1	0	50.7771	15.8966
DATA	1922	23	52	0	0	A_04_P054742	ENSOCUT00000003880	1689.42	440.427	2.283580e+001	2.964574e+000	55	17	6.483401e+000	0	0	0	0	0	0	23.3048	1	1	57.5363	17.9655
DATA	1923	23	53	0	0	A_04_P052939	ENSOCUT00000011278	1714.58	440.427	1.902992e+000	1.902216e+000	33	19	7.654485e+000	0	0	0	0	0	0	1.65692	0	0	57.5363	20.3448
DATA	1924	23	54	0	0	A_04_P012159	A_04_P012159	1740.33	440.5	5.720769e+004	5.720770e+003	57253.5	18.5	5.123868e+000	0	0	0	0	0	0	58066.6	1	1	57.5363	18.5667
DATA	1925	23	55	0	0	A_04_P082031	A_04_P082031	1765.5	440.5	5.993072e+002	5.996105e+001	633	20	7.486547e+000	0	0	0	0	0	0	606.35	1	1	57.5363	21.125
DATA	1926	23	56	0	0	A_04_P002316	NM_001082300	1790.89	440.5	4.112897e+002	4.117347e+001	436	18	5.710377e+000	0	0	0	0	0	0	414.624	1	1	56.9804	18.2571
DATA	1927	23	57	0	0	A_04_P019431	EB381428	1816.29	440.141	5.091226e+001	5.441767e+000	80.5	18	5.198897e+000	0	0	0	0	0	0	51.1189	1	1	49.8279	17.8378
DATA	1928	23	58	0	0	A_04_P090038	ENSOCUT00000003621	1841.82	440.699	1.289471e+004	1.289473e+003	12651	16.5	5.805222e+000	0	0	0	0	0	0	12891.9	1	1	51.0895	17.0938
DATA	1929	23	59	0	0	A_04_P098213	ENSOCUT00000013292	1867.33	440.5	3.700941e+004	3.700941e+003	35451.5	17.5	6.728680e+000	0	0	0	0	0	0	36826.2	1	1	57.5363	18.6429
DATA	1930	23	60	0	0	A_04_P100343	ENSOCUT00000007437	1892.5	440.705	1.523274e+003	1.523398e+002	1520	19	5.259502e+000	0	0	0	0	0	0	1508.21	1	1	50.4627	17.9355
DATA	1931	23	61	0	0	A_04_P039328	XM_002714511	1918.14	440.494	8.384899e+002	8.387188e+001	857.5	18.5	5.701225e+000	0	0	0	0	0	0	825.653	1	1	49.8279	17.8056
DATA	1932	23	62	0	0	A_04_P084797	A_04_P084797	1943.42	440.573	1.317763e+001	2.370570e+000	44.5	17	5.554477e+000	0	0	0	0	0	0	12.9019	1	1	57.5363	16.931
DATA	1933	23	63	0	0	A_04_P098339	ENSOCUT00000005251	1968.58	440.573	3.150237e+003	3.150299e+002	3022.5	19.5	9.366932e+000	0	0	0	0	0	0	3065.69	1	1	57.5363	20.9643
DATA	1934	23	64	0	0	A_04_P095257	ENSOCUT00000011414	1994.14	440.593	1.251767e+002	1.267572e+001	150	16	6.350749e+000	0	0	0	0	0	0	121.029	1	1	56.9804	16.9643
DATA	1935	23	65	0	0	A_04_P012783	EB379820	2019.44	440.734	3.244126e+004	3.244127e+003	30255.5	17.5	4.621893e+000	0	0	0	0	0	0	31155.1	1	1	50.7771	18.1563
DATA	1936	23	66	0	0	A_04_P045752	ENSOCUT00000006814	2044.91	440.614	1.717529e+001	2.654100e+000	48	20.5	7.225240e+000	0	0	0	0	0	0	16.3763	1	1	65	18.9118
DATA	1937	23	67	0	0	A_04_P060619	ENSOCUT00000008217	2070.42	440.573	1.434130e+002	1.448549e+001	167	17	6.730932e+000	0	0	0	0	0	0	135.718	1	1	57.5363	18.7188
DATA	1938	23	68	0	0	A_04_P060443	ENSOCUT00000015877	2095.72	441.095	4.533899e+002	4.538551e+001	456.5	17	5.567044e+000	0	0	0	0	0	0	425.78	1	1	48.8603	16.9118
DATA	1939	23	69	0	0	A_04_P013666	NM_001170956	2121.18	441	1.182602e+004	1.182603e+003	10736	18	5.997478e+000	0	0	0	0	0	0	11015.5	1	1	51.4001	16.9714
DATA	1940	23	70	0	0	A_04_P091519	ENSOCUT00000015708	2146.66	441.091	1.131036e+004	1.131038e+003	10199	17	4.959143e+000	0	0	0	0	0	0	10446.6	1	1	49.1849	16.4
DATA	1941	23	71	0	0	A_04_P088922	ENSOCUT00000004080	2171.61	441.069	2.477863e+001	3.252497e+000	55	15	4.870660e+000	0	0	0	0	0	0	22.6904	1	1	53.8203	15.84
DATA	1942	23	72	0	0	A_04_P003736	ENSOCUT00000004637	2197.35	441.194	2.853334e+002	2.861245e+001	286.5	15.5	5.271257e+000	0	0	0	0	0	0	258.909	1	1	47.5395	15.8846
DATA	1943	23	73	0	0	A_04_P013601	ENSOCUT00000001812	2222.64	441.31	1.616907e+002	1.631087e+001	173	16	6.383963e+000	0	0	0	0	0	0	145.362	1	1	51.4001	16.2963
DATA	1944	23	74	0	0	A_04_P011961	DN881980	2248.09	441.386	1.176018e+002	1.195813e+001	134	18	5.892510e+000	0	0	0	0	0	0	104.714	1	1	57.259	17.3103
DATA	1945	23	75	0	0	A_04_P099089	ENSOCUT00000007703	2273.5	441.352	3.450229e+001	4.085699e+000	60.5	17	3.356243e+000	0	0	0	0	0	0	30.4184	1	1	57.5363	16.6667
DATA	1946	23	76	0	0	A_04_P065532	ENSOCUT00000017909	2298.5	441.5	9.490907e+002	9.493480e+001	851	17	5.562188e+000	0	0	0	0	0	0	828.46	1	1	52.9257	17.4
DATA	1947	23	77	0	0	A_04_P001777	NM_001101725	2324.21	441.272	6.259849e+002	6.263833e+001	562.5	14	6.543070e+000	0	0	0	0	0	0	540.669	1	1	50.7771	15.8
DATA	1948	23	78	0	0	A_04_P005279	DN891052	2349.58	441.427	1.424805e+002	1.442579e+001	152.5	17.5	4.469694e+000	0	0	0	0	0	0	121.765	1	1	57.5363	16.7667
DATA	1949	23	79	0	0	A_04_P061908	ENSOCUT00000004261	2375	441.455	1.855899e+002	1.869879e+001	187	17	6.178439e+000	0	0	0	0	0	0	156.891	1	1	65	17.6571
DATA	1950	23	80	0	0	A_04_P089112	ENSOCUT00000007247	2400.31	441.662	2.034030e+002	2.047076e+001	200	15.5	5.877680e+000	0	0	0	0	0	0	170.069	1	1	48.5334	16.0667
DATA	1951	23	81	0	0	A_04_P059307	ENSOCUT00000005564	2425.67	441.5	2.343262e+000	2.333715e+000	30	16	5.326145e+000	0	0	0	0	0	0	-1.51327	0	0	57.5363	16.6667
DATA	1952	23	82	0	0	A_04_P048220	A_04_P048220	2451.33	441.5	2.370602e+000	2.365482e+000	31.5	17.5	5.674552e+000	0	0	0	0	0	0	1.19674	0	0	57.5363	17.7353
DATA	1953	23	83	0	0	A_04_P101997	A_04_P101997	2476.41	441.709	3.673357e+002	3.681111e+001	325	17	4.350730e+000	0	0	0	0	0	0	296.764	1	1	50.4627	16.7391
DATA	1954	23	84	66	1	DarkCorner	DarkCorner	2502.11	441.5	2.426873e+000	2.416986e+000	26.5	14	6.407254e+000	0	0	0	0	0	0	-4.11814	0	0	56.9804	15.6429
DATA	1955	23	85	66	1	DarkCorner	DarkCorner	2527.63	441.791	2.456006e+000	2.446000e+000	27	15	5.222596e+000	0	0	0	0	0	0	-3.3041	0	0	51.7088	15.5
DATA	1956	24	1	66	1	DarkCorner	DarkCorner	406.667	445.5	2.168354e+000	2.159521e+000	25	14	5.349613e+000	0	0	0	0	0	0	-6.46848	0	0	57.5363	14.2174
DATA	1957	24	2	66	1	DarkCorner	DarkCorner	432.233	446.014	2.166240e+000	2.157415e+000	29	15	4.111268e+000	0	0	0	0	0	0	-3.04591	0	0	47.5395	14.7429
DATA	1958	24	3	0	0	A_04_P021948	EB378098	457.883	445.65	2.701445e+000	2.171449e+000	33	15	4.865945e+000	0	0	0	0	0	0	2.41901	1	0	43.7019	15
DATA	1959	24	4	0	0	A_04_P085575	A_04_P085575	483	445.545	1.800314e+002	1.813117e+001	191	15	3.197667e+000	0	0	0	0	0	0	161.488	1	1	55.8519	14.9259
DATA	1960	24	5	0	0	A_04_P042579	A_04_P042579	508.987	445.844	9.657030e+000	2.353325e+000	41	15	4.689957e+000	0	0	0	0	0	0	8.68174	1	0	49.1849	15.0645
DATA	1961	24	6	0	0	A_04_P100882	ENSOCUT00000016132	534.158	446.053	1.364623e+003	1.364791e+002	1239	16	4.248009e+000	0	0	0	0	0	0	1229.89	1	1	48.2044	16.2593
DATA	1962	24	7	0	0	A_04_P000176	NM_001082108	559.562	446.425	4.086518e+001	4.610405e+000	69	15	6.071617e+000	0	0	0	0	0	0	36.9365	1	1	47.5395	15.6897
DATA	1963	24	8	0	0	A_04_P032917	EL341986	584.5	445.648	4.591991e+004	4.591991e+003	40150	16.5	4.908151e+000	0	0	0	0	0	0	41628.8	1	1	57.5363	17.3571
DATA	1964	24	9	0	0	A_04_P046769	ENSOCUT00000012200	610.5	446	4.391200e+003	4.391251e+002	4061	19.5	1.093917e+001	0	0	0	0	0	0	3994.92	1	1	48.5334	20.4643
DATA	1965	24	10	0	0	A_04_P007242	DN889179	635.5	446	7.412466e+002	7.415477e+001	692.5	17.5	7.578454e+000	0	0	0	0	0	0	676.779	1	1	54.1152	18.7083
DATA	1966	24	11	0	0	A_04_P016399	EB378230	660.5	446	1.159649e+001	2.403359e+000	42.5	17	4.175344e+000	0	0	0	0	0	0	10.6283	1	1	54.1152	17.1724
DATA	1967	24	12	0	0	A_04_P007677	DN888748	686.5	446	4.637238e+004	4.637239e+003	41351.5	17	6.328280e+000	0	0	0	0	0	0	42677.8	1	1	54.1152	17.2333
DATA	1968	24	13	0	0	A_04_P063336	ENSOCUT00000007002	712.077	446.108	1.053028e+003	1.053235e+002	1006	18	4.370595e+000	0	0	0	0	0	0	973.286	1	1	46.1809	17.1892
DATA	1969	24	14	0	0	A_04_P074167	A_04_P074167	736.912	446.386	2.086896e+000	2.078394e+000	32.5	18	6.244426e+000	0	0	0	0	0	0	-1.21803	0	0	57.259	18.0833
DATA	1970	24	15	0	0	A_04_P080712	ENSOCUT00000002870	762.5	446.352	8.464758e+001	8.713947e+000	111.5	16	5.360827e+000	0	0	0	0	0	0	78.9332	1	1	57.5363	16.4615
DATA	1971	24	16	0	0	A_04_P097578	A_04_P097578	787.582	446.427	4.365060e+000	2.105335e+000	35	17	4.520922e+000	0	0	0	0	0	0	4.08898	1	0	57.5363	16.5652
DATA	1972	24	17	0	0	A_04_P005855	DN890551	813.418	446.427	5.642265e+000	2.126035e+000	37	17	5.339077e+000	0	0	0	0	0	0	5.31064	1	0	57.5363	17.3333
DATA	1973	24	18	0	0	A_04_P088742	ENSOCUT00000009075	838.582	446.427	1.597559e+002	1.610533e+001	187	17	4.756762e+000	0	0	0	0	0	0	151.074	1	1	57.5363	16.6296
DATA	1974	24	19	0	0	A_04_P032248	EB378585	863.57	446.38	7.909641e+000	2.179252e+000	40	16	4.703514e+000	0	0	0	0	0	0	7.51497	1	0	50.4627	15.6579
DATA	1975	24	20	0	0	A_04_P025963	ENSOCUT00000007826	889.558	446.753	8.366426e+001	8.606974e+000	112	16	4.078881e+000	0	0	0	0	0	0	79.8838	1	1	49.5074	15.8947
DATA	1976	24	21	0	0	A_04_P004686	ENSOCUT00000016250	914.947	446.605	4.767639e+002	4.771878e+001	498	17	4.476127e+000	0	0	0	0	0	0	457.395	1	1	49.1849	17.4643
DATA	1977	24	22	0	0	A_04_P061662	ENSOCUT00000004989	940.342	446.816	1.415582e+004	1.415583e+003	13252	19	5.409164e+000	0	0	0	0	0	0	13645.8	1	1	49.5074	19.9583
DATA	1978	24	23	0	0	A_04_P069413	ENSOCUT00000002247	965.5	446.5	7.402850e+002	7.405530e+001	730.5	16	5.752419e+000	0	0	0	0	0	0	716.928	1	1	57.5363	16.9032
DATA	1979	24	24	0	0	A_04_P005031	NM_001195762	990.893	446.5	1.137704e+003	1.137877e+002	1145	19	9.156279e+000	0	0	0	0	0	0	1106.95	1	1	56.9804	21.1379
DATA	1980	24	25	0	0	A_04_P007428	A_04_P007428	1016.19	446.887	1.287534e+002	1.302576e+001	157	17	4.071553e+000	0	0	0	0	0	0	125.85	1	1	44.7812	17.2941
DATA	1981	24	26	0	0	A_04_P083137	ENSOCUT00000004762	1041.47	446.846	5.789712e+001	6.114102e+000	88	14.5	5.772484e+000	0	0	0	0	0	0	56.8439	1	1	50.1463	15.9688
DATA	1982	24	27	0	0	A_04_P049002	XM_002720692	1067.33	446.5	1.381125e+001	2.394824e+000	46	16	4.465796e+000	0	0	0	0	0	0	13.6198	1	1	57.5363	16.88
DATA	1983	24	28	0	0	A_04_P018989	XM_002716175	1092.58	446.573	3.748826e+005	3.748826e+004	370573	21	9.388511e+000	0	0	0	0	1	0	371245	1	1	57.5363	22.5405
DATA	1984	24	29	0	0	A_04_P048446	ENSOCUT00000002685	1118	446.545	6.332596e+002	6.335568e+001	652	17	4.776838e+000	0	0	0	0	0	0	629.68	1	1	55.8519	17.4545
DATA	1985	24	30	0	0	A_04_P087125	ENSOCUT00000011858	1143.34	446.816	1.976713e+002	1.986138e+001	227.5	17	4.572381e+000	0	0	0	0	0	0	197.33	1	1	49.5074	17.64
DATA	1986	24	31	0	0	A_04_P075813	A_04_P075813	1168.71	446.859	2.730170e+004	2.730170e+003	26297	18.5	5.649003e+000	0	0	0	0	0	0	27356.8	1	1	49.8279	17.7917
DATA	1987	24	32	0	0	A_04_P019209	ENSOCUT00000011299	1194.29	447.12	9.915819e+002	9.917675e+001	1008.5	18	3.905978e+000	0	0	0	0	0	0	997.176	1	1	48.8603	18.44
DATA	1988	24	33	0	0	A_04_P043559	ENSOCUT00000011671	1219.5	446.648	7.021891e+001	7.277610e+000	104	15	4.198439e+000	0	0	0	0	0	0	70.8462	1	1	57.5363	14.5758
DATA	1989	24	34	0	0	A_04_P005775	DN890628	1245.09	447.116	4.809212e+003	4.809250e+002	4898	16.5	6.638432e+000	0	0	0	0	0	0	4867.77	1	1	46.8651	17.9286
DATA	1990	24	35	0	0	A_04_P083254	ENSOCUT00000012906	1270.5	447	3.172120e+000	1.926901e+000	35	16	5.586534e+000	0	0	0	0	0	0	3.22004	1	0	54.1152	17.069
DATA	1991	24	36	0	0	A_04_P074453	ENSOCUT00000017331	1295.5	447	1.903392e+000	1.895637e+000	31	18	5.992428e+000	0	0	0	0	0	0	-0.0995133	0	0	54.1152	17.5667
DATA	1992	24	37	0	0	A_04_P077721	ENSOCUT00000006560	1321.09	447.065	1.898758e+000	1.899806e+000	34	16	5.815077e+000	0	0	0	0	0	0	1.86173	0	0	54.4085	16.9744
DATA	1993	24	38	0	0	A_04_P035552	A_04_P035552	1346.43	447.338	1.604890e+001	2.477119e+000	49	16	4.277752e+000	0	0	0	0	0	0	16.4096	1	1	46.8651	16.6286
DATA	1994	24	39	0	0	A_04_P093087	ENSOCUT00000002856	1372.06	447.481	2.846591e+004	2.846591e+003	28452	17	3.778678e+000	0	0	0	0	0	0	29161.2	1	1	50.4627	16.8182
DATA	1995	24	40	0	0	A_04_P037848	ENSOCUT00000031117	1396.99	447.537	8.032689e+001	8.249839e+000	113	18	4.288027e+000	0	0	0	0	0	0	82.4183	1	1	51.0895	16.85
DATA	1996	24	41	0	0	A_04_P010136	ENSOCUT00000029883	1422.87	447.243	3.577996e+003	3.578045e+002	3714	16	4.901814e+000	0	0	0	0	0	0	3675.9	1	1	46.5243	16.9722
DATA	1997	24	42	0	0	A_04_P023470	EB376600	1448.09	447.386	3.557508e+001	4.021864e+000	71	16	4.487325e+000	0	0	0	0	0	0	36.5854	1	1	57.259	16.8438
DATA	1998	24	43	0	0	A_04_P029241	XM_002715765	1473.63	447.512	1.473509e+004	1.473510e+003	15079	18	4.135718e+000	0	0	0	0	0	0	15164.4	1	1	52.3208	17.3333
DATA	1999	24	44	0	0	A_04_P011356	DN883139	1498.57	447.147	7.303917e+003	7.303941e+002	7526.5	18	7.349830e+000	0	0	0	0	0	0	7519.16	1	1	47.2035	18.5
DATA	2000	24	45	0	0	A_04_P021196	EB378915	1524.54	447.829	8.884882e+000	2.073797e+000	42	15	4.492068e+000	0	0	0	0	0	0	9.14801	1	0	49.8279	15.6486
DATA	2001	24	46	0	0	A_04_P013693	ENSOCUT00000010492	1549.58	447.427	1.270383e+001	2.264363e+000	44	16	5.017703e+000	0	0	0	0	0	0	13.0759	1	1	57.5363	15.9655
DATA	2002	24	47	0	0	A_04_P011057	DN883665	1575.13	447.525	6.194434e+003	6.194462e+002	6201	15.5	3.466765e+000	0	0	0	0	0	0	6372.05	1	1	50.4627	15.4615
DATA	2003	24	48	0	0	A_04_P083397	ENSOCUT00000011528	1600.56	447.84	3.115638e+002	3.121288e+001	341.5	18	4.670147e+000	0	0	0	0	0	0	320.207	1	1	50.7771	18.087
DATA	2004	24	49	0	0	A_04_P056787	ENSOCUT00000004062	1625.67	447.5	2.631530e+001	3.233926e+000	60	17	4.088799e+000	0	0	0	0	0	0	27.0097	1	1	57.5363	16.5806
DATA	2005	24	50	0	0	A_04_P005081	ENSOCUT00000004024	1651.31	447.766	2.246636e+002	2.254511e+001	261	18	4.654061e+000	0	0	0	0	0	0	230.22	1	1	49.8279	18.7813
DATA	2006	24	51	0	0	A_04_P056943	ENSOCUT00000002763	1676.67	447.795	4.027606e+001	4.447520e+000	71	16	5.531816e+000	0	0	0	0	0	0	41.1906	1	1	48.2044	16.3793
DATA	2007	24	52	0	0	A_04_P062213	A_04_P062213	1702	447.545	2.753554e+000	1.910896e+000	34	18	6.456732e+000	0	0	0	0	0	0	2.80942	1	0	55.8519	19.4242
DATA	2008	24	53	0	0	A_04_P048772	ENSOCUT00000005062	1727.42	447.573	1.790037e+001	2.607537e+000	49	18	6.270421e+000	0	0	0	0	0	0	18.2144	1	1	57.5363	18.5455
DATA	2009	24	54	0	0	A_04_P048507	ENSOCUT00000002969	1752.58	447.573	5.351826e+002	5.355204e+001	565	17.5	5.814938e+000	0	0	0	0	0	0	542.929	1	1	65	18.8438
DATA	2010	24	55	0	0	A_04_P031112	DN890973	1778.42	447.573	1.823775e+001	2.639729e+000	50.5	21	8.500393e+000	0	0	0	0	1	0	18.4376	1	1	65	21.4706
DATA	2011	24	56	0	0	A_04_P098537	A_04_P098537	1803.58	447.573	2.984505e+000	1.938662e+000	35	18	5.686808e+000	0	0	0	0	0	0	3.00596	1	0	57.5363	17.8387
DATA	2012	24	57	0	0	A_04_P095316	ENSOCUT00000004660	1829	447.545	2.620550e+001	3.250710e+000	59	17.5	3.997883e+000	0	0	0	0	0	0	26.2849	1	1	55.8519	17.3235
DATA	2013	24	58	0	0	A_04_P079227	A_04_P079227	1854.5	447.648	7.352964e+001	7.602586e+000	105.5	16.5	6.581683e+000	0	0	0	0	0	0	73.4217	1	1	57.5363	17.6875
DATA	2014	24	59	0	0	A_04_P013806	ENSOCUT00000030059	1879.58	447.573	1.295936e+002	1.310398e+001	161	17	5.517933e+000	0	0	0	0	0	0	128.784	1	1	57.5363	17.5625
DATA	2015	24	60	0	0	A_04_P007331	DN889061	1905.22	448.065	2.065669e+002	2.074867e+001	235.5	16	4.684681e+000	0	0	0	0	0	0	204.216	1	1	49.1849	17.2903
DATA	2016	24	61	0	0	A_04_P045728	ENSOCUT00000007589	1930.7	448.173	1.183136e+004	1.183138e+003	11116	17	5.218744e+000	0	0	0	0	0	0	11631.9	1	1	49.8279	17
DATA	2017	24	62	0	0	A_04_P001606	NM_001082379	1956	448	7.841027e+004	7.841027e+003	75734	22.5	1.067363e+001	0	0	0	0	1	0	76633.6	1	1	54.9904	23.9333
DATA	2018	24	63	0	0	A_04_P072677	A_04_P072677	1981.34	448.059	5.248765e+000	2.054568e+000	36	16.5	6.816181e+000	0	0	0	0	0	0	5.09796	1	0	45.835	16.3571
DATA	2019	24	64	0	0	A_04_P053692	ENSOCUT00000016858	2006.5	448	2.215030e+000	2.011676e+000	34	18	5.045378e+000	0	0	0	0	0	0	2.13735	1	0	65	18.0741
DATA	2020	24	65	0	0	A_04_P068677	ENSOCUT00000001421	2032.28	448.069	1.357505e+001	2.428421e+000	44	18	6.941228e+000	0	0	0	0	0	0	13.0071	1	1	47.8731	17.2258
DATA	2021	24	66	0	0	A_04_P025563	EB374322	2057.62	448.476	1.458466e+004	1.458467e+003	13626	17	7.399882e+000	0	0	0	0	0	0	13874.4	1	1	51.7088	18.2703
DATA	2022	24	67	0	0	A_04_P089074	ENSOCUT00000000054	2082.68	448.378	6.700470e+002	6.703585e+001	654	18	4.894034e+000	0	0	0	0	0	0	632.639	1	1	51.0895	17.5185
DATA	2023	24	68	0	0	A_04_P096677	XM_002713152	2108.42	448.427	3.506811e+000	2.089501e+000	35	18	4.695926e+000	0	0	0	0	0	0	3.28457	1	0	65	16.8621
DATA	2024	24	69	1028	1	(+)E1A_r60_1	E1A_r60_1	2133.58	448.427	2.085258e+000	2.076762e+000	30	18	5.399565e+000	0	0	0	0	0	0	-1.57053	0	0	65	17.0303
DATA	2025	24	70	0	0	A_04_P059268	ENSOCUT00000002284	2159.23	448.566	9.348519e+001	9.580329e+000	118	16	5.387640e+000	0	0	0	0	0	0	86.1033	1	1	51.4001	14.88
DATA	2026	24	71	0	0	A_04_P097513	A_04_P097513	2184.54	448.413	3.222577e+001	3.853741e+000	60	15	5.481385e+000	0	0	0	0	0	0	29.4193	1	1	50.4627	14.7407
DATA	2027	24	72	0	0	A_04_P033476	NM_001082667	2209.89	448.5	4.888446e+000	2.188034e+000	35	16	6.282616e+000	0	0	0	0	0	0	4.42222	1	0	56.9804	17.6667
DATA	2028	24	73	0	0	A_04_P009052	DN887226	2235.65	448.532	2.448750e+001	3.260789e+000	53	17.5	5.514444e+000	0	0	0	0	0	0	21.9412	1	1	50.1463	16.8636
DATA	2029	24	74	0	0	A_04_P089932	ENSOCUT00000000176	2260.36	448.481	1.015846e+001	2.399356e+000	38	15.5	4.542140e+000	0	0	0	0	0	0	9.01639	1	0	49.8279	16.3
DATA	2030	24	75	0	0	A_04_P100206	ENSOCUT00000000655	2286.33	448.5	8.877074e+001	9.144659e+000	108.5	18	6.247580e+000	0	0	0	0	0	0	77.9912	1	1	57.5363	17.75
DATA	2031	24	76	0	0	A_04_P024571	EB375491	2311.5	448.5	2.227442e+000	2.219633e+000	32	16	6.511790e+000	0	0	0	0	0	0	0.651749	0	0	57.5363	16.8182
DATA	2032	24	77	0	0	A_04_P042789	A_04_P042789	2336.89	448.5	2.250900e+000	2.241730e+000	29	15	6.213259e+000	0	0	0	0	0	0	-2.2435	0	0	65	15.359
DATA	2033	24	78	0	0	A_04_P032862	ENSOCUT00000033044	2362.42	448.573	6.583736e+004	6.583736e+003	55327	17	5.801043e+000	0	0	0	0	0	0	56056.5	1	1	57.5363	17.2286
DATA	2034	24	79	0	0	A_04_P050625	ENSOCUT00000005930	2387.89	448.813	7.075068e+001	7.436690e+000	88	16	6.266827e+000	0	0	0	0	0	0	59.5865	1	1	47.8731	16.8387
DATA	2035	24	80	0	0	A_04_P017809	DN887044	2412.88	448.46	3.851757e+001	4.494558e+000	62.5	16	5.506602e+000	0	0	0	0	0	0	32.0832	1	1	39.8942	16.5862
DATA	2036	24	81	0	0	A_04_P092035	ENSOCUT00000012918	2438.64	448.84	9.986247e+001	1.025738e+001	115	16	5.010350e+000	0	0	0	0	0	0	82.238	1	1	49.5074	16.7027
DATA	2037	24	82	0	0	A_04_P031227	A_04_P031227	2463.91	448.614	2.379628e+000	2.369933e+000	29.5	17.5	4.530252e+000	0	0	0	0	0	0	-1.3357	0	0	57.259	17.1563
DATA	2038	24	83	66	1	DarkCorner	DarkCorner	2489.42	448.573	2.407734e+000	2.397925e+000	26	14	5.293392e+000	0	0	0	0	0	0	-4.98141	0	0	57.5363	15.5
DATA	2039	24	84	66	1	DarkCorner	DarkCorner	2514.58	448.573	2.436124e+000	2.426200e+000	26.5	15	6.075229e+000	0	0	0	0	0	0	-5.29161	0	0	57.5363	15.3784
DATA	2040	24	85	66	1	DarkCorner	DarkCorner	2541.15	449.197	2.466362e+000	2.456314e+000	31	16	5.427548e+000	0	0	0	0	0	0	-0.594849	0	0	45.835	15.799
DATA	2041	25	1	66	1	DarkCorner	DarkCorner	394.392	452.931	2.166837e+000	2.158009e+000	29	15	5.105146e+000	0	0	0	0	0	0	-3.21167	0	0	53.8203	14.7377
DATA	2042	25	2	66	1	DarkCorner	DarkCorner	419.5	453	2.165378e+000	2.156557e+000	26	16	4.630815e+000	0	0	0	0	0	0	-6.16192	0	0	54.1152	15
DATA	2043	25	3	0	0	A_04_P087453	ENSOCUT00000009360	445	453	4.678700e+000	2.204342e+000	35	14	3.394582e+000	0	0	0	0	0	0	4.19045	1	0	54.9904	13.6563
DATA	2044	25	4	0	0	A_04_P006051	DN890368	470.592	453.092	2.142801e+001	3.035980e+000	50.5	16	4.220814e+000	0	0	0	0	0	0	19.2222	1	1	49.1849	15.6207
DATA	2045	25	5	0	0	A_04_P029121	EC625785	495.908	452.882	4.016274e+000	2.183834e+000	36	15	4.042623e+000	0	0	0	0	0	0	3.60977	1	0	47.8731	16.0303
DATA	2046	25	6	0	0	A_04_P057378	XM_002714241	521.088	453.386	1.693757e+001	2.730362e+000	47	16	4.819831e+000	0	0	0	0	0	0	15.2593	1	1	57.259	16.6667
DATA	2047	25	7	0	0	A_04_P001244	NM_001082081	546.561	453.463	2.335628e+002	2.345373e+001	239.5	16	4.450107e+000	0	0	0	0	0	0	210.985	1	1	51.0895	16.7
DATA	2048	25	8	0	0	A_04_P047372	ENSOCUT00000013405	571.912	453.386	3.358328e+000	2.155784e+000	37	16	4.520562e+000	0	0	0	0	0	0	3.04268	1	0	57.259	16.625
DATA	2049	25	9	0	0	A_04_P074658	XM_002710279	597.418	453.427	4.917113e+000	2.178702e+000	35	18	5.408213e+000	0	0	0	0	0	0	4.4696	1	0	57.5363	18.0345
DATA	2050	25	10	0	0	A_04_P000211	NM_001082746	622.582	453.427	2.154067e+005	2.154067e+004	197541	19.5	1.312379e+001	0	0	0	0	1	0	196487	1	1	57.5363	23.0769
DATA	2051	25	11	0	0	A_04_P002902	NM_001082123	648.266	453.62	1.277295e+004	1.277297e+003	11367	15	5.310975e+000	0	0	0	0	0	0	11695.7	1	1	50.7771	15.8387
DATA	2052	25	12	0	0	A_04_P020645	EB379459	673.5	453.5	2.965985e+000	2.119634e+000	35.5	14	4.328729e+000	0	0	0	0	0	0	2.7265	1	0	65	15.2593
DATA	2053	25	13	0	0	A_04_P036208	A_04_P036208	698.667	453.5	2.098727e+000	2.097557e+000	34	17	4.918951e+000	0	0	0	0	0	0	1.62277	0	0	57.5363	16.5294
DATA	2054	25	14	0	0	A_04_P001491	NM_001101687	724.333	453.5	2.089616e+000	2.086877e+000	35	20	6.391959e+000	0	0	0	0	0	0	1.4382	0	0	57.5363	21
DATA	2055	25	15	0	0	A_04_P082807	ENSOCUT00000002123	749.5	453.5	1.993408e+001	2.875189e+000	50.5	15	5.948534e+000	0	0	0	0	0	0	18.5617	1	1	57.5363	15.1667
DATA	2056	25	16	0	0	A_04_P026566	ENSOCUT00000013299	775.372	453.974	1.675892e+004	1.675893e+003	15245	15	4.917501e+000	0	0	0	0	0	0	15678.6	1	1	49.1849	16.0909
DATA	2057	25	17	0	0	A_04_P096942	A_04_P096942	800.61	453.5	1.462939e+004	1.462941e+003	13125.5	17	4.918849e+000	0	0	0	0	0	0	13748.9	1	1	51.7088	17.4848
DATA	2058	25	18	0	0	A_04_P055630	ENSOCUT00000002756	825.919	453.851	1.631014e+004	1.631015e+003	15432	16	5.383096e+000	0	0	0	0	0	0	15401.2	1	1	47.8731	16.1471
DATA	2059	25	19	0	0	A_04_P098585	ENSOCUT00000010022	851.269	454.433	6.643503e+000	2.139141e+000	38.5	18	5.155143e+000	0	0	0	0	0	0	6.30357	1	0	46.1809	18.037
DATA	2060	25	20	1028	1	(+)E1A_r60_a135	E1A_r60_a135	876.438	454.469	2.032021e+000	2.029632e+000	35	14	4.210431e+000	0	0	0	0	0	0	1.47287	0	0	45.1352	14.4857
DATA	2061	25	21	0	0	A_04_P078632	ENSOCUT00000016824	902.181	453.699	6.046165e+002	6.049519e+001	615	17	5.516832e+000	0	0	0	0	0	0	579.156	1	1	51.0895	17.1892
DATA	2062	25	22	0	0	A_04_P022051	EB378003	927.562	453.91	2.565750e+004	2.565751e+003	24335	19	5.081224e+000	0	0	0	0	0	0	24695.1	1	1	52.0157	19.0833
DATA	2063	25	23	0	0	A_04_P094492	ENSOCUT00000001723	952.582	453.573	1.382070e+003	1.382214e+002	1346	16	5.701160e+000	0	0	0	0	0	0	1336.4	1	1	57.5363	17.6452
DATA	2064	25	24	0	0	A_04_P079323	ENSOCUT00000015886	978.312	454	1.616974e+004	1.616976e+003	14994.5	19	6.898990e+000	0	0	0	0	0	0	15710.5	1	1	49.1849	19.1034
DATA	2065	25	25	0	0	A_04_P063153	ENSOCUT00000006505	1003.52	453.573	3.081397e+002	3.087731e+001	328.5	17	3.644846e+000	0	0	0	0	0	0	300.747	1	1	51.4001	16.8519
DATA	2066	25	26	0	0	A_04_P087112	ENSOCUT00000016142	1029.07	454.26	8.120242e+000	2.128587e+000	41	15	5.839393e+000	0	0	0	0	0	0	7.96221	1	0	47.5395	15.1795
DATA	2067	25	27	0	0	A_04_P005706	DN890692	1054.53	454.263	2.496130e+001	3.173018e+000	55	15	5.779572e+000	0	0	0	0	0	0	24.5841	1	1	48.5334	15.9
DATA	2068	25	28	0	0	A_04_P005548	ENSOCUT00000017891	1079.5	454	3.099375e+002	3.105508e+001	332	18	8.931767e+000	0	0	0	0	0	0	306.536	1	1	65	20.6
DATA	2069	25	29	0	0	A_04_P073892	A_04_P073892	1105.5	454	1.811253e+002	1.821639e+001	208	17	7.865263e+000	0	0	0	0	0	0	179.901	1	1	54.1152	18.9355
DATA	2070	25	30	0	0	A_04_P090663	ENSOCUT00000015498	1130.71	454.246	2.115891e+003	2.115980e+002	2134	15	4.167619e+000	0	0	0	0	0	0	2110.01	1	1	45.1352	16.0357
DATA	2071	25	31	0	0	A_04_P087687	ENSOCUT00000013759	1156	454.319	2.693863e+001	3.312314e+000	60	16	4.420407e+000	0	0	0	0	0	0	26.9667	1	1	58.0869	16.5
DATA	2072	25	32	0	0	A_04_P049332	ENSOCUT00000016669	1181.5	454.352	8.439504e+000	2.097531e+000	41	18	5.473432e+000	0	0	0	0	0	0	8.47934	1	0	57.5363	17.9615
DATA	2073	25	33	0	0	A_04_P015412	AY171710	1206.58	453.938	5.849872e+000	2.001220e+000	38	15.5	5.318486e+000	0	0	0	0	0	0	5.89728	1	0	45.1352	15.6875
DATA	2074	25	34	0	0	A_04_P084583	ENSOCUT00000002908	1232.37	454.5	1.465179e+004	1.465180e+003	14402	14	3.945137e+000	0	0	0	0	0	0	14820.2	1	1	49.8279	14.7778
DATA	2075	25	35	0	0	A_04_P102572	ENSOCUT00000001354	1257.58	454.423	1.353746e+002	1.367038e+001	171.5	17	4.142064e+000	0	0	0	0	0	0	137.341	1	1	50.1463	16.8148
DATA	2076	25	36	0	0	A_04_P024578	EB374087	1283.26	454.5	3.456555e+003	3.456607e+002	3271.5	18	5.024456e+000	0	0	0	0	0	0	3516.67	1	1	50.4627	17.6129
DATA	2077	25	37	0	0	A_04_P043817	ENSOCUT00000012150	1308.36	454.333	1.634874e+003	1.634983e+002	1676	17.5	5.935099e+000	0	0	0	0	0	0	1667.45	1	1	51.7088	17.4444
DATA	2078	25	38	0	0	A_04_P007146	ENSOCUT00000027975	1334.03	454.644	7.392871e+002	7.395279e+001	781	16	5.414267e+000	0	0	0	0	0	0	755.788	1	1	49.1849	17.4571
DATA	2079	25	39	0	0	A_04_P075445	ENSOCUT00000002310	1359.33	454.5	2.457490e+002	2.464697e+001	278	15	3.765875e+000	0	0	0	0	0	0	251.735	1	1	65	16
DATA	2080	25	40	0	0	A_04_P047918	ENSOCUT00000013671	1384.77	454.802	1.009123e+004	1.009125e+003	10186	17	3.985921e+000	0	0	0	0	0	0	10355.4	1	1	50.4627	16.4643
DATA	2081	25	41	0	0	A_04_P081192	ENSOCUT00000015826	1410.09	454.337	6.294595e+002	6.297394e+001	671	17	4.853086e+000	0	0	0	0	0	0	646.835	1	1	50.1463	16.561
DATA	2082	25	42	0	0	A_04_P076640	ENSOCUT00000009672	1435.42	454.573	1.882947e+000	1.880441e+000	32	15.5	4.801345e+000	0	0	0	0	0	0	1.43289	0	0	57.5363	16.3571
DATA	2083	25	43	0	0	A_04_P098787	ENSOCUT00000006640	1461.31	454.667	9.078647e+001	9.269969e+000	126	17.5	4.604461e+000	0	0	0	0	0	0	93.485	1	1	48.2044	17.3571
DATA	2084	25	44	0	0	A_04_P049684	A_04_P049684	1486.33	454.5	2.100407e+000	1.884415e+000	34	18	4.683425e+000	0	0	0	0	0	0	2.16394	1	0	57.5363	16.6296
DATA	2085	25	45	0	0	A_04_P049687	ENSOCUT00000001541	1511.61	454.55	1.450557e+002	1.462589e+001	181.5	17.5	5.716178e+000	0	0	0	0	0	0	149.478	1	1	50.4627	17.1471
DATA	2086	25	46	0	0	A_04_P085701	A_04_P085701	1537.06	454.914	1.800138e+001	2.597340e+000	49	16	4.326571e+000	0	0	0	0	0	0	18.5492	1	1	51.0895	16.0541
DATA	2087	25	47	0	0	A_04_P088819	ENSOCUT00000005537	1562.56	454.818	4.396665e+003	4.396705e+002	4553	17	6.136006e+000	0	0	0	0	0	0	4528.44	1	1	50.1463	18.0667
DATA	2088	25	48	0	0	A_04_P066108	ENSOCUT00000011386	1587.81	454.987	3.264855e+004	3.264856e+003	32704	17	4.233902e+000	0	0	0	0	0	0	33602.2	1	1	49.1849	17.8148
DATA	2089	25	49	0	0	A_04_P077730	ENSOCUT00000001127	1613.07	454.507	3.604975e+003	3.605024e+002	3611.5	17	3.867816e+000	0	0	0	0	0	0	3705.98	1	1	48.5334	16.72
DATA	2090	25	50	0	0	A_04_P078889	ENSOCUT00000015957	1638.71	454.859	2.909056e+003	2.909117e+002	2902	18	4.091393e+000	0	0	0	0	0	0	2986.32	1	1	49.8279	16.7143
DATA	2091	25	51	0	0	A_04_P084627	ENSOCUT00000008028	1663.77	455.099	9.906028e+001	1.008335e+001	129	16	5.499267e+000	0	0	0	0	0	0	101.514	1	1	46.8651	17.125
DATA	2092	25	52	0	0	A_04_P092282	ENSOCUT00000013218	1689.17	455.014	4.719226e+001	5.082410e+000	80	17	4.840561e+000	0	0	0	0	0	0	48.2573	1	1	46.8651	16.5
DATA	2093	25	53	0	0	A_04_P027621	EB374889	1714.87	455	2.116776e+004	2.116777e+003	20496	18	6.236024e+000	0	0	0	0	0	0	21590.7	1	1	48.5334	18.5128
DATA	2094	25	54	0	0	A_04_P044527	ENSOCUT00000025220	1740.38	455.471	1.398600e+001	2.356717e+000	46.5	18	5.928426e+000	0	0	0	0	0	0	14.2254	1	1	46.5243	18.2903
DATA	2095	25	55	0	0	A_04_P011481	XR_085412	1765.5	455	4.257257e+005	4.257257e+004	432063	18	7.389138e+000	0	0	0	0	0	0	431610	1	1	54.1152	19.625
DATA	2096	25	56	0	0	A_04_P022472	EB377618	1790.91	455.386	1.917538e+000	1.912583e+000	33	19	6.606611e+000	0	0	0	0	0	0	1.05567	0	0	57.259	19.7742
DATA	2097	25	57	0	0	A_04_P047382	ENSOCUT00000010045	1816.16	455.275	1.665567e+001	2.539664e+000	47	18	4.579082e+000	0	0	0	0	0	0	16.7607	1	1	46.5243	17.7105
DATA	2098	25	58	0	0	A_04_P047367	ENSOCUT00000015879	1841.6	455.882	8.917518e+000	2.121802e+000	40	17	6.089938e+000	0	0	0	0	0	0	8.93609	1	0	46.5243	17.0588
DATA	2099	25	59	0	0	A_04_P027744	EB376090	1866.94	455.346	2.870339e+001	3.461325e+000	61	15	5.221543e+000	0	0	0	0	0	0	28.6279	1	1	49.8279	16.2581
DATA	2100	25	60	0	0	A_04_P052446	ENSOCUT00000008596	1892.57	455.506	3.586569e+001	4.079606e+000	66	16	5.331547e+000	0	0	0	0	0	0	35.5921	1	1	50.4627	16.4444
DATA	2101	25	61	0	0	A_04_P068202	A_04_P068202	1917.89	455.5	4.674186e+001	5.066393e+000	76	15.5	4.941186e+000	0	0	0	0	0	0	46.1382	1	1	65	15.8125
DATA	2102	25	62	0	0	A_04_P028757	EC621349	1943.42	455.427	4.774691e+003	4.774731e+002	4625	16	5.262129e+000	0	0	0	0	0	0	4686	1	1	57.5363	17.24
DATA	2103	25	63	0	0	A_04_P052277	ENSOCUT00000004683	1968.58	455.427	1.000793e+001	2.216476e+000	41	22	1.132043e+001	0	0	0	0	1	0	9.76326	1	1	57.5363	21.8214
DATA	2104	25	64	0	0	A_04_P077731	ENSOCUT00000001127	1993.99	455.62	3.828097e+003	3.828148e+002	3665	15	6.259616e+000	0	0	0	0	0	0	3710.79	1	1	49.5074	15.871
DATA	2105	25	65	0	0	A_04_P083890	NM_001082078	2019.44	455.4	5.820264e+002	5.823713e+001	593	16.5	5.748894e+000	0	0	0	0	0	0	560.371	1	1	50.7771	16.6316
DATA	2106	25	66	0	0	A_04_P006821	A_04_P006821	2044.88	455.733	2.887818e+002	2.894860e+001	311	16	6.211900e+000	0	0	0	0	0	0	276.088	1	1	52.3208	16.8438
DATA	2107	25	67	0	0	A_04_P079047	A_04_P079047	2070.33	455.5	3.968901e+002	3.974105e+001	414.5	17	7.781469e+000	0	0	0	0	0	0	376.621	1	1	57.5363	17.9143
DATA	2108	25	68	0	0	A_04_P014691	AY171819	2095.58	455.573	2.057208e+000	2.048827e+000	30	18.5	3.894177e+000	0	0	0	0	0	0	-0.273954	0	0	57.5363	17.7308
DATA	2109	25	69	0	0	A_04_P024556	EB375513	2120.45	456.13	5.125831e+000	2.127496e+000	37	18	5.519668e+000	0	0	0	0	0	0	4.78945	1	0	47.2035	18.2813
DATA	2110	25	70	0	0	A_04_P040161	ENSOCUT00000001962	2146.4	456.062	8.607999e+001	8.856338e+000	110	17	5.573193e+000	0	0	0	0	0	0	79.7458	1	1	50.1463	16.1875
DATA	2111	25	71	0	0	A_04_P059364	A_04_P059364	2171.58	455.573	4.308553e+000	2.144478e+000	34	15	5.004165e+000	0	0	0	0	0	0	3.95696	1	0	57.5363	14.5417
DATA	2112	25	72	0	0	A_04_P029034	EC625051	2197.42	455.573	4.411171e+001	4.894165e+000	70.5	15.5	5.693816e+000	0	0	0	0	0	0	40.1441	1	1	57.5363	16.1667
DATA	2113	25	73	0	0	A_04_P065942	A_04_P065942	2222.59	455.587	9.746409e+001	9.978483e+000	118	19	6.269585e+000	0	0	0	0	0	0	87.8878	1	1	50.7771	18.6667
DATA	2114	25	74	0	0	A_04_P072137	A_04_P072137	2248.09	455.614	6.981541e+000	2.270132e+000	37	17	7.458449e+000	0	0	0	0	0	0	6.23562	1	0	57.259	17.913
DATA	2115	25	75	0	0	A_04_P086994	ENSOCUT00000014140	2273.34	456.38	1.461500e+003	1.461663e+002	1304	17	5.608435e+000	0	0	0	0	0	0	1292.91	1	1	47.5395	16.7273
DATA	2116	25	76	0	0	A_04_P094537	ENSOCUT00000006873	2298.63	456	9.175244e+003	9.175270e+002	7669	18	7.047498e+000	0	0	0	0	0	0	8035.24	1	1	48.5334	17.4571
DATA	2117	25	77	0	0	A_04_P059612	ENSOCUT00000011211	2324	456	4.054574e+003	4.054635e+002	3439	15	5.835382e+000	0	0	0	0	0	0	3514.42	1	1	51.4001	15.4048
DATA	2118	25	78	0	0	A_04_P099119	ENSOCUT00000004235	2349.5	456	5.309132e+002	5.313896e+001	481	17	6.857344e+000	0	0	0	0	0	0	455.337	1	1	54.1152	17.3529
DATA	2119	25	79	0	0	A_04_P017221	DN884152	2375	456	1.075077e+001	2.515333e+000	39	17.5	6.694881e+000	0	0	0	0	0	0	9.1212	1	0	54.9904	18.0833
DATA	2120	25	80	0	0	A_04_P044843	A_04_P044843	2400.41	456.179	5.214423e+001	5.698751e+000	76.5	16	5.091471e+000	0	0	0	0	0	0	43.7588	1	1	49.5074	16
DATA	2121	25	81	0	0	A_04_P035637	ENSOCUT00000029385	2425.56	456.169	5.666939e+001	6.125204e+000	77	17.5	5.098130e+000	0	0	0	0	0	0	47.0325	1	1	49.5074	17.5938
DATA	2122	25	82	0	0	A_04_P081712	ENSOCUT00000000397	2451.27	456.5	4.187890e+002	4.194485e+001	369	16	5.289978e+000	0	0	0	0	0	0	343.625	1	1	49.1849	15.875
DATA	2123	25	83	0	0	A_04_P080212	A_04_P080212	2476.55	456.36	4.095735e+001	4.736316e+000	64	15	5.231544e+000	0	0	0	0	0	0	33.2214	1	1	49.5074	15.9643
DATA	2124	25	84	66	1	DarkCorner	DarkCorner	2501.75	456.203	2.416295e+000	2.406451e+000	29.5	14	5.319774e+000	0	0	0	0	0	0	-1.40068	0	0	50.1463	14.9
DATA	2125	25	85	66	1	DarkCorner	DarkCorner	2527.42	456.427	2.445220e+000	2.435258e+000	26	15	4.853888e+000	0	0	0	0	0	0	-5.14348	0	0	57.5363	15.5472
DATA	2126	26	1	66	1	DarkCorner	DarkCorner	406.582	460.427	2.164157e+000	2.155340e+000	24	17	4.817917e+000	0	0	0	0	0	0	-7.65473	0	0	57.5363	15.3542
DATA	2127	26	2	66	1	DarkCorner	DarkCorner	432.418	460.427	2.162178e+000	2.153369e+000	27	15	3.703755e+000	0	0	0	0	0	0	-5.78489	0	0	57.5363	15.0303
DATA	2128	26	3	0	0	A_04_P023546	A_04_P023546	457.582	460.427	4.817792e+001	5.275964e+000	75	15	4.870811e+000	0	0	0	0	0	0	43.2227	1	1	65	15.7813
DATA	2129	26	4	0	0	A_04_P072375	A_04_P072375	483	460.455	2.062926e+001	2.977265e+000	51	15	3.745605e+000	0	0	0	0	0	0	18.5401	1	1	55.8519	15.3793
DATA	2130	26	5	0	0	A_04_P050812	ENSOCUT00000005992	508.5	460.5	5.125659e+001	5.555271e+000	78	16	4.800195e+000	0	0	0	0	0	0	46.1649	1	1	57.5363	16.4483
DATA	2131	26	6	0	0	A_04_P073658	ENSOCUT00000016606	533.705	460.782	2.650438e+003	2.650524e+002	2362.5	16	4.642796e+000	0	0	0	0	0	0	2393.15	1	1	49.8279	17
DATA	2132	26	7	0	0	A_04_P026015	EB373855	559.333	460.5	2.139470e+000	2.130754e+000	30	16	4.399658e+000	0	0	0	0	0	0	-2.44405	0	0	65	16.9032
DATA	2133	26	8	0	0	A_04_P061368	ENSOCUT00000003405	584.5	460.5	1.332379e+002	1.349205e+001	155	16	4.487737e+000	0	0	0	0	0	0	121.015	1	1	57.5363	17.1613
DATA	2134	26	9	0	0	A_04_P064092	ENSOCUT00000001851	610	460.545	2.667044e+001	3.405084e+000	57	15	6.718631e+000	0	0	0	0	0	0	24.3066	1	1	55.8519	17.16
DATA	2135	26	10	0	0	A_04_P055044	ENSOCUT00000010801	635.418	460.573	2.117878e+000	2.111282e+000	33.5	17	5.931049e+000	0	0	0	0	0	0	0.847088	0	0	57.5363	17.0345
DATA	2136	26	11	0	0	A_04_P085462	ENSOCUT00000010021	660.931	460.986	7.865021e+003	7.865049e+002	6964	15.5	5.838660e+000	0	0	0	0	0	0	7222.41	1	1	46.8651	16.3571
DATA	2137	26	12	0	0	A_04_P017742	DN886689	686.289	461.026	3.726685e+002	3.732555e+001	367	16	4.915908e+000	0	0	0	0	0	0	343.61	1	1	49.1849	15.6154
DATA	2138	26	13	0	0	A_04_P066537	ENSOCUT00000007431	711.5	460.648	1.871112e+001	2.800603e+000	49.5	17	6.979321e+000	0	0	0	0	0	0	17.3238	1	1	57.5363	18.7714
DATA	2139	26	14	0	0	A_04_P036114	ENSOCUT00000002150	737	460.545	1.376729e+004	1.376731e+003	12498	20	6.911566e+000	0	0	0	0	0	0	12802.4	1	1	55.8519	20.3714
DATA	2140	26	15	0	0	A_04_P096449	A_04_P096449	762.5	460.648	2.073800e+000	2.067505e+000	34	14	4.781461e+000	0	0	0	0	0	0	0.881303	0	0	57.5363	14.9355
DATA	2141	26	16	0	0	A_04_P047771	ENSOCUT00000003056	787.582	460.573	6.087809e+002	6.091279e+001	583	16.5	4.300447e+000	0	0	0	0	0	0	571.267	1	1	65	16.5769
DATA	2142	26	17	0	0	A_04_P005093	ENSOCUT00000010373	813.392	460.931	2.134193e+001	2.956626e+000	53	14	5.212480e+000	0	0	0	0	0	0	20.1231	1	1	53.8203	15.2069
DATA	2143	26	18	0	0	A_04_P001001	NM_001082080	839.013	461.105	1.782255e+004	1.782256e+003	16049	17	5.728990e+000	0	0	0	0	0	0	16885.4	1	1	47.2035	16.8919
DATA	2144	26	19	0	0	A_04_P073166	ENSOCUT00000007033	864.145	461.132	9.375419e+002	9.377610e+001	891	16	5.485158e+000	0	0	0	0	0	0	892.45	1	1	47.8731	15.7826
DATA	2145	26	20	0	0	A_04_P064477	ENSOCUT00000016397	888.929	461.214	1.231083e+002	1.247502e+001	147.5	15.5	4.155189e+000	0	0	0	0	0	0	117.737	1	1	46.8651	15.6471
DATA	2146	26	21	0	0	A_04_P007306	EB376593	915.176	461.054	1.819953e+002	1.830991e+001	208	17.5	4.583268e+000	0	0	0	0	0	0	174.912	1	1	47.8731	17.2778
DATA	2147	26	22	0	0	A_04_P046580	ENSOCUT00000001487	940.263	461.5	1.290104e+003	1.290259e+002	1262.5	20	6.023762e+000	0	0	0	0	0	0	1245.79	1	1	51.0895	20
DATA	2148	26	23	0	0	A_04_P007849	DN888602	965.619	461.417	2.060654e+002	2.070227e+001	222.5	16	5.371079e+000	0	0	0	0	0	0	199.923	1	1	52.0157	17
DATA	2149	26	24	0	0	A_04_P098000	ENSOCUT00000006728	990.912	461.386	8.234352e+000	2.143864e+000	42	19	6.398421e+000	0	0	0	0	0	0	8.02593	1	0	57.259	19.1613
DATA	2150	26	25	0	0	A_04_P095607	ENSOCUT00000013283	1016.42	461.427	2.023274e+001	2.824171e+000	53	17	5.622984e+000	0	0	0	0	0	0	19.8114	1	1	57.5363	16.15
DATA	2151	26	26	0	0	A_04_P086294	ENSOCUT00000012746	1041.8	461.575	4.291675e+002	4.296155e+001	465	14	6.214597e+000	0	0	0	0	0	0	422.118	1	1	50.4627	15.6061
DATA	2152	26	27	0	0	A_04_P078146	ENSOCUT00000014498	1067.11	461.5	1.901908e+001	2.726119e+000	52	16	5.371370e+000	0	0	0	0	0	0	18.7878	1	1	56.9804	16.4194
DATA	2153	26	28	0	0	A_04_P064268	A_04_P064268	1092.5	461.5	2.186825e+000	1.957091e+000	34.5	17	8.875963e+000	0	0	0	0	0	0	2.16938	1	0	57.5363	19.4872
DATA	2154	26	29	66	-1	(-)3xSLv1	NegativeControl	1117.89	461.5	1.944843e+000	1.936920e+000	29	16.5	5.240102e+000	0	0	0	0	0	0	-3.4945	0	0	65	17.3438
DATA	2155	26	30	0	0	A_04_P100188	ENSOCUT00000008445	1143.27	461.77	1.741908e+002	1.752559e+001	202	15	5.213395e+000	0	0	0	0	0	0	174.193	1	1	48.8603	15.7778
DATA	2156	26	31	0	0	A_04_P099113	ENSOCUT00000004225	1168.87	461.711	1.167235e+004	1.167236e+003	11538.5	17	5.154933e+000	0	0	0	0	0	0	11716.5	1	1	49.1849	17.36
DATA	2157	26	32	0	0	A_04_P026001	ENSOCUT00000012669	1193.93	461.957	3.281143e+001	3.799227e+000	68	16	3.983031e+000	0	0	0	0	0	0	33.0523	1	1	46.8651	15.6897
DATA	2158	26	33	0	0	A_04_P091298	ENSOCUT00000013204	1219.86	461.432	5.580112e+002	5.583376e+001	592	13.5	5.288612e+000	0	0	0	0	0	0	563.998	1	1	50.7771	14.7632
DATA	2159	26	34	0	0	A_04_P040197	ENSOCUT00000014030	1244.89	461.5	1.008950e+003	1.009129e+002	1026	15	4.490437e+000	0	0	0	0	0	0	1022.94	1	1	56.9804	15.6429
DATA	2160	26	35	0	0	A_04_P072308	ENSOCUT00000000565	1270.42	461.573	8.251436e+001	8.466772e+000	115	17	3.829172e+000	0	0	0	0	0	0	83.9035	1	1	57.5363	16.3448
DATA	2161	26	36	0	0	A_04_P007826	DN888624	1295.58	461.573	6.908893e+001	7.163370e+000	101	19	5.931146e+000	0	0	0	0	0	0	70.4379	1	1	57.5363	18.3871
DATA	2162	26	37	0	0	A_04_P028898	EB376745	1321.19	461.797	4.627057e+002	4.630906e+001	484	17	5.736217e+000	0	0	0	0	0	0	472.903	1	1	50.1463	16.8718
DATA	2163	26	38	0	0	A_04_P099172	ENSOCUT00000001805	1346.51	461.948	3.039415e+003	3.039474e+002	3122.5	15	4.601075e+000	0	0	0	0	0	0	3113.13	1	1	49.5074	16.6452
DATA	2164	26	39	0	0	A_04_P037965	ENSOCUT00000000550	1372.16	462.053	4.154121e+003	4.154163e+002	4176.5	16	4.204300e+000	0	0	0	0	0	0	4263.01	1	1	48.2044	16.3636
DATA	2165	26	40	0	0	A_04_P016966	DN882417	1397.25	462.056	8.352821e+002	8.354930e+001	819.5	18	5.803114e+000	0	0	0	0	0	0	858.533	1	1	47.2035	17.3636
DATA	2166	26	41	0	0	A_04_P046344	ENSOCUT00000006528	1422.5	461.648	9.774570e+000	2.114232e+000	43	17	5.781534e+000	0	0	0	0	0	0	10.0593	1	1	57.5363	17.3636
DATA	2167	26	42	0	0	A_04_P033227	A_04_P033227	1448.09	461.614	7.445923e+001	7.677838e+000	105	15.5	3.778245e+000	0	0	0	0	0	0	76.706	1	1	57.259	15.8571
DATA	2168	26	43	0	0	A_04_P000108	NM_001082655	1473.34	462.112	1.697490e+003	1.697593e+002	1757.5	16	4.118409e+000	0	0	0	0	0	0	1750.05	1	1	50.7771	15.1935
DATA	2169	26	44	0	0	A_04_P001853	NM_001082137	1498.76	462.218	4.356566e+002	4.360580e+001	464.5	15	5.780367e+000	0	0	0	0	0	0	449.328	1	1	49.1849	16.0333
DATA	2170	26	45	0	0	A_04_P066462	ENSOCUT00000015159	1524.15	462.209	1.878133e+000	1.871845e+000	34	14.5	4.588028e+000	0	0	0	0	0	0	0.736606	0	0	46.1809	14.75
DATA	2171	26	46	0	0	A_04_P096153	ENSOCUT00000000616	1549.85	462.095	9.255256e+002	9.257147e+001	954	16	4.950460e+000	0	0	0	0	0	0	954.38	1	1	47.8731	15.5938
DATA	2172	26	47	0	0	A_04_P007725	DN888702	1575	462	4.277319e+000	1.920342e+000	36	15	2.938097e+000	0	0	0	0	0	0	4.40805	1	0	54.9904	15.2174
DATA	2173	26	48	0	0	A_04_P093492	ENSOCUT00000004352	1600.5	462.352	3.720874e+002	3.725588e+001	410	16	2.735054e+000	0	0	0	0	0	0	383.122	1	1	57.5363	15.6364
DATA	2174	26	49	0	0	A_04_P011321	ENSOCUT00000024134	1625.58	462.427	1.736616e+003	1.736718e+002	1783.5	17	4.700730e+000	0	0	0	0	0	0	1785.91	1	1	57.5363	15.5926
DATA	2175	26	50	0	0	A_04_P095512	XM_002712400	1651.08	462.139	7.853029e+000	2.036661e+000	39	18	4.409013e+000	0	0	0	0	0	0	8.0626	1	0	46.8651	17.5758
DATA	2176	26	51	0	0	A_04_P067066	ENSOCUT00000005981	1676.96	462.384	1.799569e+001	2.604541e+000	50	17	5.380818e+000	0	0	0	0	0	0	18.4397	1	1	48.8603	17.1034
DATA	2177	26	52	0	0	A_04_P092279	XM_002710028	1702	462.455	5.358970e+000	1.961761e+000	38	17.5	5.074691e+000	0	0	0	0	0	0	5.47873	1	0	55.8519	17.3684
DATA	2178	26	53	0	1	ETG09_48764	ETG09_48764	1727.42	462.427	1.899931e+000	1.892191e+000	29.5	16.5	5.542832e+000	0	0	0	0	0	0	-0.933013	0	0	57.5363	16.3667
DATA	2179	26	54	0	0	A_04_P076202	ENSOCUT00000007081	1752.58	462.427	4.360009e+001	4.755159e+000	77	17	7.193484e+000	0	0	0	0	0	0	44.3229	1	1	57.5363	18.9394
DATA	2180	26	55	0	0	A_04_P044358	ENSOCUT00000013928	1778.33	462.5	4.384465e+001	4.780174e+000	75.5	17	5.692867e+000	0	0	0	0	0	0	44.4197	1	1	57.5363	17.1389
DATA	2181	26	56	0	0	A_04_P008724	DN887614	1803.44	462.663	1.131388e+002	1.147419e+001	146	18	3.178453e+000	0	0	0	0	0	0	114.203	1	1	51.0895	18.4444
DATA	2182	26	57	0	0	A_04_P101676	ENSOCUT00000000831	1829.09	462.55	2.049617e+002	2.058584e+001	233	17	3.206349e+000	0	0	0	0	0	0	206.034	1	1	50.4627	16.6857
DATA	2183	26	58	0	0	A_04_P101547	ENSOCUT00000004268	1854.44	462.87	5.474501e+001	5.803991e+000	84.5	16	5.628327e+000	0	0	0	0	0	0	54.7901	1	1	50.1463	16.7037
DATA	2184	26	59	0	0	A_04_P031745	NM_001171122	1879.67	462.5	9.186043e+000	2.143836e+000	40.5	16	4.743616e+000	0	0	0	0	0	0	9.14934	1	0	57.5363	16.2424
DATA	2185	26	60	0	0	A_04_P102587	ENSOCUT00000001540	1905.22	462.727	2.106622e+002	2.115600e+001	241.5	16.5	5.114887e+000	0	0	0	0	0	0	208.742	1	1	49.8279	17.1
DATA	2186	26	61	0	0	A_04_P038917	ENSOCUT00000012078	1930.58	462.573	4.700075e+001	5.091553e+000	74.5	16	5.241742e+000	0	0	0	0	0	0	46.3157	1	1	57.5363	16.8
DATA	2187	26	62	0	0	A_04_P003271	NM_001082110	1956	462.545	2.668660e+005	2.668660e+004	260383	19	1.123072e+001	0	0	0	0	1	0	261438	1	1	55.8519	22.5
DATA	2188	26	63	0	0	A_04_P081993	ENSOCUT00000002157	1981.42	462.573	3.862450e+002	3.867530e+001	398.5	15	6.765507e+000	0	0	0	0	0	0	376.047	1	1	57.5363	16.1852
DATA	2189	26	64	0	0	A_04_P026511	ENSOCUT00000007072	2006.58	462.573	2.808987e+001	3.445079e+000	60	16	6.510173e+000	0	0	0	0	0	0	27.1715	1	1	57.5363	16.2647
DATA	2190	26	65	0	0	A_04_P030177	DN885330	2032.77	462.909	9.203057e+001	9.419705e+000	117	15	5.942557e+000	0	0	0	0	0	0	88.3969	1	1	49.5074	15.7742
DATA	2191	26	66	0	0	A_04_P102742	NM_001082748	2057.53	463.062	1.174676e+004	1.174678e+003	10922	15	6.552952e+000	0	0	0	0	0	0	11204.1	1	1	49.8279	16
DATA	2192	26	67	0	0	A_04_P031526	A_04_P031526	2082.91	462.614	2.046570e+000	2.038232e+000	31.5	17.5	6.830606e+000	0	0	0	0	0	0	-0.800975	0	0	65	16.7895
DATA	2193	26	68	0	0	A_04_P006701	ENSOCUT00000030597	2108.5	463	1.086773e+002	1.106018e+001	126	18	5.529144e+000	0	0	0	0	0	0	102.066	1	1	54.1152	17.1429
DATA	2194	26	69	0	0	A_04_P053235	A_04_P053235	2133.5	463	2.508774e+002	2.517307e+001	270	18	6.418300e+000	0	0	0	0	0	0	233.726	1	1	54.1152	18.1379
DATA	2195	26	70	0	0	A_04_P018688	EB384510	2159.35	463.101	2.097364e+000	2.098796e+000	32	15.5	5.131425e+000	0	0	0	0	0	0	1.8879	0	0	46.5243	14.375
DATA	2196	26	71	0	0	A_04_P075792	ENSOCUT00000002831	2184.67	463.25	1.855592e+003	1.855712e+002	1685.5	15	5.739207e+000	0	0	0	0	0	0	1699.01	1	1	47.5395	15.0294
DATA	2197	26	72	0	0	A_04_P002090	NM_001082682	2209.86	463.211	8.259023e+003	8.259051e+002	7227.5	20	5.763692e+000	0	0	0	0	0	0	7494.27	1	1	47.2035	18.8529
DATA	2198	26	73	0	0	A_04_P076448	ENSOCUT00000005462	2235.5	463.352	3.628566e+003	3.628629e+002	3182.5	17	5.738252e+000	0	0	0	0	0	0	3261.72	1	1	57.5363	18.1667
DATA	2199	26	74	0	0	A_04_P026911	EB372849	2260.58	463.427	1.409828e+001	2.585066e+000	42	15.5	8.247797e+000	0	0	0	0	0	0	12.5532	1	1	57.5363	18.1154
DATA	2200	26	75	0	0	A_04_P011421	DN882944	2286.06	463.519	8.715523e+003	8.715550e+002	7375	18	6.460605e+000	0	0	0	0	0	0	7683.92	1	1	50.4627	18.0357
DATA	2201	26	76	0	0	A_04_P021043	XM_002712697	2311.5	463.5	2.981595e+003	2.981677e+002	2545	16	7.266184e+000	0	0	0	0	0	0	2602.1	1	1	52.9257	16.65
DATA	2202	26	77	0	0	A_04_P016111	ENSOCUT00000006239	2337	463.455	7.792595e+000	2.365898e+000	38.5	14	6.081775e+000	0	0	0	0	0	0	6.73017	1	0	55.8519	15.1081
DATA	2203	26	78	0	0	A_04_P043035	ENSOCUT00000016922	2362.19	463.581	3.679640e+002	3.686559e+001	345	17	6.482945e+000	0	0	0	0	0	0	314.48	1	1	52.3208	17.1714
DATA	2204	26	79	0	0	A_04_P014595	AY171759	2387.39	463.911	2.290976e+000	2.285959e+000	32	16	5.515009e+000	0	0	0	0	0	0	1.18736	0	0	50.1463	15.8125
DATA	2205	26	80	0	0	A_04_P081752	ENSOCUT00000008975	2413.11	463.5	2.316947e+000	2.307508e+000	30	16	5.035292e+000	0	0	0	0	0	0	-1.67154	0	0	65	16.6667
DATA	2206	26	81	0	0	A_04_P032023	ENSOCUT00000009769	2438.5	463.5	5.191796e+001	5.692116e+000	73	17.5	5.624700e+000	0	0	0	0	0	0	42.9245	1	1	57.5363	17.3824
DATA	2207	26	82	0	0	A_04_P008426	DN887893	2463.89	463.5	1.292965e+002	1.314332e+001	132.5	16	4.722499e+000	0	0	0	0	0	0	105.688	1	1	56.9804	15.9259
DATA	2208	26	83	0	0	A_04_P033569	ENSOCUT00000023804	2489.31	463.863	1.143760e+001	2.647357e+000	39	14	7.370307e+000	0	0	0	0	0	0	9.24251	1	0	50.4627	16.6071
DATA	2209	26	84	66	1	DarkCorner	DarkCorner	2514.15	463.382	2.425234e+000	2.415353e+000	26	15	4.615721e+000	0	0	0	0	0	0	-4.79268	0	0	46.5243	14.4634
DATA	2210	26	85	66	1	DarkCorner	DarkCorner	2540.38	463.882	2.454722e+000	2.444721e+000	30	16	5.978565e+000	0	0	0	0	0	0	-2.72808	0	0	49.5074	16.6127
DATA	2211	27	1	66	1	DarkCorner	DarkCorner	394.107	467.5	2.162758e+000	2.153947e+000	25	14	4.450614e+000	0	0	0	0	0	0	-7.43916	0	0	56.9804	14.0801
DATA	2212	27	2	66	1	DarkCorner	DarkCorner	419.5	467.5	2.161320e+000	2.152515e+000	26	17	4.268636e+000	0	0	0	0	0	0	-6.59095	0	0	57.5363	16.2143
DATA	2213	27	3	0	0	A_04_P086018	A_04_P086018	445.266	467.713	6.266310e+003	6.266346e+002	5456.5	15	3.228366e+000	0	0	0	0	0	0	5623.12	1	1	54.4085	14.8788
DATA	2214	27	4	0	0	A_04_P097915	ENSOCUT00000001623	470.557	467.734	1.979818e+003	1.979934e+002	1721	16	3.855082e+000	0	0	0	0	0	0	1779.36	1	1	50.7771	16.0435
DATA	2215	27	5	0	0	A_04_P074302	ENSOCUT00000011349	495.557	467.734	6.818508e+001	7.147210e+000	92	15	4.445367e+000	0	0	0	0	0	0	61.3989	1	1	50.7771	15.8065
DATA	2216	27	6	0	0	A_04_P023491	XM_002716736	521.179	467.874	2.958994e+004	2.958994e+003	26099	16.5	4.795280e+000	0	0	0	0	0	0	26707.7	1	1	53.8203	17.5714
DATA	2217	27	7	0	0	A_04_P036567	ENSOCUT00000014514	546.5	467.648	2.732219e+000	2.149372e+000	36	16.5	5.106340e+000	0	0	0	0	0	0	2.47255	1	0	65	18.1667
DATA	2218	27	8	0	0	A_04_P056680	ENSOCUT00000017444	572.132	468.184	1.948992e+004	1.948994e+003	16874	16	4.460052e+000	0	0	0	0	0	0	17691.8	1	1	47.8731	17.2222
DATA	2219	27	9	0	0	A_04_P023125	EB376956	597.5	467.821	1.063195e+002	1.084098e+001	126	16	5.227004e+000	0	0	0	0	0	0	96.8204	1	1	49.1849	15.9688
DATA	2220	27	10	0	1	RC10	RC10	622.5	468	2.119881e+000	2.111244e+000	30	17	5.939136e+000	0	0	0	0	0	0	-2.83646	0	0	54.1152	18.24
DATA	2221	27	11	0	0	A_04_P024668	EB375364	648	468	2.474942e+002	2.483864e+001	247	16	4.623688e+000	0	0	0	0	0	0	227.02	1	1	54.9904	15.3871
DATA	2222	27	12	0	0	A_04_P040262	ENSOCUT00000010940	673.5	468	2.103554e+000	2.094984e+000	29	16	6.151923e+000	0	0	0	0	0	0	-1.5535	0	0	54.1152	15.6667
DATA	2223	27	13	0	0	A_04_P041752	ENSOCUT00000007814	699.026	468.079	7.009949e+001	7.313815e+000	98	15	5.772578e+000	0	0	0	0	0	0	64.826	1	1	46.8651	16.4138
DATA	2224	27	14	0	0	A_04_P092864	NM_001171324	724.418	468.427	1.819801e+005	1.819801e+004	165884	21	8.226025e+000	0	0	0	0	1	0	169022	1	1	57.5363	21.8966
DATA	2225	27	15	0	0	A_04_P083929	ENSOCUT00000005333	749.582	468.427	5.492222e+002	5.496114e+001	534.5	17	5.924909e+000	0	0	0	0	0	0	512.359	1	1	57.5363	16.2368
DATA	2226	27	16	0	0	A_04_P085724	ENSOCUT00000000897	775.325	468.6	5.038347e+002	5.042551e+001	499	15.5	4.842270e+000	0	0	0	0	0	0	472.199	1	1	50.7771	16.3125
DATA	2227	27	17	0	0	A_04_P091492	ENSOCUT00000015990	800.5	468.231	7.206665e+002	7.209578e+001	682.5	15	5.024415e+000	0	0	0	0	0	0	678.495	1	1	49.8279	16.2432
DATA	2228	27	18	0	0	A_04_P026032	EB373838	825.582	468.427	2.634736e+000	2.056641e+000	34	17	6.471467e+000	0	0	0	0	0	0	2.49216	1	0	57.5363	16.8108
DATA	2229	27	19	0	0	A_04_P054253	ENSOCUT00000007134	851.418	468.427	2.130112e+002	2.139762e+001	233.5	17	6.615401e+000	0	0	0	0	0	0	202.46	1	1	65	17.0741
DATA	2230	27	20	0	0	A_04_P014486	AY171682	876.582	468.427	1.602789e+002	1.615472e+001	186	17	6.183939e+000	0	0	0	0	0	0	153.062	1	1	57.5363	17.1739
DATA	2231	27	21	0	0	A_04_P052888	ENSOCUT00000005011	902	468.455	5.558463e+002	5.562098e+001	550	15	5.982024e+000	0	0	0	0	0	0	533.364	1	1	55.8519	16.4
DATA	2232	27	22	0	1	RC5	RC5	927.5	468.5	2.009225e+000	2.001039e+000	30.5	17	5.439198e+000	0	0	0	0	0	0	-1.53702	0	0	57.5363	18.3429
DATA	2233	27	23	0	0	A_04_P056669	ENSOCUT00000007903	952.872	468.936	8.468414e+003	8.468438e+002	8213.5	15	5.915983e+000	0	0	0	0	0	0	8203.99	1	1	49.1849	16.9667
DATA	2234	27	24	0	0	A_04_P051262	ENSOCUT00000005854	978.361	469.056	3.248562e+003	3.248622e+002	3179	17	7.828435e+000	0	0	0	0	0	0	3161.97	1	1	48.5334	19.6071
DATA	2235	27	25	0	0	A_04_P018818	EB384101	1003.37	468.36	1.274639e+003	1.274792e+002	1269	17	5.611991e+000	0	0	0	0	0	0	1246.2	1	1	48.8603	16.3611
DATA	2236	27	26	0	0	A_04_P050449	A_04_P050449	1029.07	469	1.483303e+003	1.483433e+002	1480	14	5.619145e+000	0	0	0	0	0	0	1456.97	1	1	46.8651	15.1143
DATA	2237	27	27	0	0	A_04_P024035	A_04_P024035	1054.42	468.573	8.155450e+000	2.118901e+000	41.5	15	5.788056e+000	0	0	0	0	0	0	8.04558	1	0	57.5363	15.6111
DATA	2238	27	28	0	0	A_04_P064159	ENSOCUT00000000770	1079.84	469.053	3.931883e+003	3.931931e+002	3933.5	16	5.573851e+000	0	0	0	0	0	0	3895.83	1	1	48.2044	15.9667
DATA	2239	27	29	0	0	A_04_P067308	ENSOCUT00000004376	1105.51	468.633	4.710081e+001	5.093629e+000	77	14	5.445239e+000	0	0	0	0	0	0	46.8628	1	1	49.8279	15.5294
DATA	2240	27	30	66	-1	(-)3xSLv1	NegativeControl	1130.58	468.573	1.939397e+000	1.931496e+000	28	15	5.206097e+000	0	0	0	0	0	0	-4.20683	0	0	57.5363	16
DATA	2241	27	31	0	0	A_04_P085343	ENSOCUT00000014160	1156	468.545	1.514027e+003	1.514149e+002	1520	14.5	5.657398e+000	0	0	0	0	0	0	1518.13	1	1	55.8519	15.3846
DATA	2242	27	32	0	0	A_04_P013151	AJ000651	1181.5	468.648	5.577326e+000	1.996535e+000	38.5	17	5.522552e+000	0	0	0	0	0	0	5.61302	1	0	65	17.963
DATA	2243	27	33	0	0	A_04_P080937	ENSOCUT00000013076	1206.56	468.973	2.232196e+002	2.240357e+001	253	17	4.974862e+000	0	0	0	0	0	0	225.424	1	1	48.5334	16.027
DATA	2244	27	34	0	0	A_04_P009911	DN885863	1232.28	469.254	1.191749e+001	2.246323e+000	45	15	4.617647e+000	0	0	0	0	0	0	12.0752	1	1	45.4864	15.5862
DATA	2245	27	35	0	0	A_04_P040250	ENSOCUT00000014232	1257.59	469.087	3.460881e+003	3.460933e+002	3416.5	15.5	3.696118e+000	0	0	0	0	0	0	3517.18	1	1	49.8279	16.375
DATA	2246	27	36	0	0	A_04_P097508	ENSOCUT00000014667	1283	469.161	1.705484e+004	1.705485e+003	16827	18	4.032129e+000	0	0	0	0	0	0	17380.9	1	1	51.4001	17.4839
DATA	2247	27	37	0	0	A_04_P026554	EB373281	1308.27	469.282	1.050931e+001	2.161065e+000	44	19	5.787659e+000	0	0	0	0	0	0	10.7375	1	1	47.2035	18.9459
DATA	2248	27	38	0	0	A_04_P078182	ENSOCUT00000001034	1333.76	469.181	5.888328e+001	6.182385e+000	90.5	17	4.787311e+000	0	0	0	0	0	0	60.2995	1	1	47.8731	17.2813
DATA	2249	27	39	0	0	A_04_P095038	ENSOCUT00000014551	1359.28	469.2	3.380138e+003	3.380190e+002	3539	14.5	4.118702e+000	0	0	0	0	0	0	3468.49	1	1	49.1849	15.4375
DATA	2250	27	40	0	0	A_04_P029974	ENSOCUT00000013388	1384.95	469.395	3.406757e+003	3.406809e+002	3369.5	16	6.102195e+000	0	0	0	0	0	0	3502.05	1	1	49.1849	16.7333
DATA	2251	27	41	0	0	A_04_P033174	ENSOCUT00000009766	1409.91	469.386	2.101596e+003	2.101680e+002	2163	18	6.221710e+000	0	0	0	0	0	0	2163.48	1	1	57.259	17.75
DATA	2252	27	42	0	0	A_04_P014158	D17418	1435.42	469.427	1.466613e+001	2.378037e+000	48	18	7.938495e+000	0	0	0	0	0	0	15.1158	1	1	57.5363	21.3448
DATA	2253	27	43	0	0	A_04_P045842	ENSOCUT00000013618	1460.58	469.427	1.515363e+003	1.515478e+002	1589	17	6.255131e+000	0	0	0	0	0	0	1563.17	1	1	57.5363	17.28
DATA	2254	27	44	0	0	A_04_P057133	ENSOCUT00000012437	1486.41	469.383	8.006965e+001	8.222266e+000	112	17.5	4.885940e+000	0	0	0	0	0	0	82.642	1	1	50.7771	16.3
DATA	2255	27	45	0	0	A_04_P012563	CU465273	1511.35	469.306	6.946122e+000	1.993756e+000	39	14.5	5.248291e+000	0	0	0	0	0	0	7.1709	1	0	48.2044	15.9706
DATA	2256	27	46	0	0	A_04_P019990	EB380063	1536.89	469.5	1.876594e+000	1.870637e+000	33	16	4.945586e+000	0	0	0	0	0	0	0.82018	0	0	56.9804	15.8
DATA	2257	27	47	0	0	A_04_P097257	ENSOCUT00000004473	1562.38	469.763	1.204993e+003	1.205138e+002	1254.5	16	3.242606e+000	0	0	0	0	0	0	1243.45	1	1	49.1849	15.0833
DATA	2258	27	48	0	0	A_04_P039467	ENSOCUT00000011179	1587.62	469.932	2.387510e+002	2.394830e+001	279	17	4.744253e+000	0	0	0	0	0	0	246.194	1	1	49.1849	17.2857
DATA	2259	27	49	0	0	A_04_P028378	XM_002708010	1613.33	469.4	2.822020e+004	2.822021e+003	28716	16	3.698198e+000	0	0	0	0	0	0	29066.1	1	1	50.7771	15.52
DATA	2260	27	50	0	0	A_04_P014708	AY171825	1638.44	469.74	4.960156e+002	4.963701e+001	543	16	4.199754e+000	0	0	0	0	0	0	510.186	1	1	49.5074	16.069
DATA	2261	27	51	0	0	A_04_P091427	ENSOCUT00000009958	1663.89	469.5	1.886809e+000	1.882769e+000	33.5	17	4.960855e+000	0	0	0	0	0	0	1.20258	0	0	65	17.0857
DATA	2262	27	52	0	0	A_04_P095048	XM_002714238	1689.42	469.573	5.912627e+000	1.973755e+000	37	17	5.717877e+000	0	0	0	0	0	0	6.05771	1	0	57.5363	17.2
DATA	2263	27	53	0	0	A_04_P014358	ENSOCUT00000009352	1714.86	469.538	4.677627e+000	1.944884e+000	37	18	6.816730e+000	0	0	0	0	0	0	4.78052	1	0	50.1463	18.0303
DATA	2264	27	54	0	0	A_04_P052853	XM_002711704	1740.18	469.974	1.088344e+003	1.088508e+002	1124.5	14.5	5.256059e+000	0	0	0	0	0	0	1109.22	1	1	49.1849	16.1154
DATA	2265	27	55	0	0	A_04_P089332	ENSOCUT00000007656	1765.44	470.466	2.480422e+001	3.123817e+000	57	17.5	5.535865e+000	0	0	0	0	0	0	25.2019	1	1	47.8731	18.0526
DATA	2266	27	56	0	0	A_04_P042349	A_04_P042349	1790.86	469.593	2.782164e+000	1.926044e+000	34	18	4.058054e+000	0	0	0	0	0	0	2.81644	1	0	56.9804	17.9697
DATA	2267	27	57	0	0	A_04_P083712	ENSOCUT00000007450	1816.23	469.861	6.335241e+002	6.338129e+001	670.5	17.5	3.063672e+000	0	0	0	0	0	0	638.863	1	1	50.1463	17.0313
DATA	2268	27	58	0	0	A_04_P034972	A_04_P034972	1841.72	469.764	3.426493e+001	3.928439e+000	66	16	4.553459e+000	0	0	0	0	0	0	34.4062	1	1	47.8731	16.3448
DATA	2269	27	59	0	0	A_04_P099524	ENSOCUT00000006475	1867.26	470.243	2.319141e+003	2.319222e+002	2308	16.5	5.245684e+000	0	0	0	0	0	0	2318.11	1	1	48.2044	16.9643
DATA	2270	27	60	0	0	A_04_P028958	ENSOCUT00000003417	1892.41	470.098	1.252975e+003	1.253125e+002	1215	16	4.683672e+000	0	0	0	0	0	0	1246.25	1	1	49.8279	16.1667
DATA	2271	27	61	0	0	A_04_P015576	AY171780	1917.73	470.169	7.513926e+001	7.762833e+000	104	18	6.613168e+000	0	0	0	0	0	0	74.3426	1	1	47.5395	18.6552
DATA	2272	27	62	0	0	A_04_P037070	XM_002718029	1943.5	470	3.755167e+000	1.996904e+000	35	15	5.623125e+000	0	0	0	0	0	0	3.69398	1	0	54.1152	14.9667
DATA	2273	27	63	0	0	A_04_P031575	AF090363	1968.5	470	7.475920e+000	2.109801e+000	40	16	4.643716e+000	0	0	0	0	0	0	7.31075	1	0	54.1152	15.8889
DATA	2274	27	64	0	0	A_04_P084053	ENSOCUT00000002367	1993.76	470.431	1.146455e+003	1.146627e+002	1128	14.5	6.355084e+000	0	0	0	0	0	0	1114.15	1	1	47.2035	15.75
DATA	2275	27	65	0	0	A_04_P083352	ENSOCUT00000003634	2019.5	470.352	6.832385e+001	7.118750e+000	95	17	6.035887e+000	0	0	0	0	0	0	65.9497	1	1	57.5363	16.4571
DATA	2276	27	66	0	0	A_04_P010082	EB377764	2044.62	470.453	2.317834e+003	2.317922e+002	2224.5	14	5.299637e+000	0	0	0	0	0	0	2221.86	1	1	52.3208	14.6154
DATA	2277	27	67	0	0	A_04_P011151	ENSOCUT00000026127	2070.26	470.5	1.193766e+004	1.193768e+003	11137	15	6.530523e+000	0	0	0	0	0	0	11358.9	1	1	50.4627	16.0909
DATA	2278	27	68	0	0	A_04_P052393	ENSOCUT00000015394	2095.57	470.506	2.424052e+003	2.424138e+002	2274.5	19	5.226003e+000	0	0	0	0	0	0	2288.96	1	1	50.4627	18.0556
DATA	2279	27	69	0	0	A_04_P007851	DN888600	2121.18	470.4	2.100370e+004	2.100371e+003	19180.5	19	5.433657e+000	0	0	0	0	0	0	19673.8	1	1	50.4627	19.8966
DATA	2280	27	70	0	0	A_04_P007229	DN889207	2146.48	470.746	2.085194e+000	2.078140e+000	33	18	4.321265e+000	0	0	0	0	0	0	0.718812	0	0	43.7019	17.56
DATA	2281	27	71	0	0	A_04_P089361	ENSOCUT00000003339	2171.78	470.545	1.402266e+002	1.417824e+001	157	15	5.333333e+000	0	0	0	0	0	0	129.159	1	1	49.8279	15
DATA	2282	27	72	0	0	A_04_P027126	A_04_P027126	2197.42	470.427	1.825505e+001	2.792794e+000	47	15.5	5.651179e+000	0	0	0	0	0	0	16.6636	1	1	57.5363	15.9412
DATA	2283	27	73	0	0	A_04_P040487	ENSOCUT00000008989	2222.58	470.427	9.325467e+000	2.327843e+000	39	18	5.525503e+000	0	0	0	0	0	0	8.43542	1	0	65	18.2581
DATA	2284	27	74	0	0	A_04_P008317	DN888049	2248.11	470.5	4.801870e+005	4.801870e+004	429828	18.5	6.279533e+000	0	0	0	0	0	0	430257	1	1	56.9804	17.8929
DATA	2285	27	75	0	0	A_04_P005672	DN890718	2273.5	470.5	2.934888e+001	3.652518e+000	58	16	4.731807e+000	0	0	0	0	0	0	26.0428	1	1	65	15.16
DATA	2286	27	76	0	0	A_04_P090318	ENSOCUT00000001516	2298.77	470.899	3.798189e+002	3.804531e+001	359	16	5.201799e+000	0	0	0	0	0	0	333.736	1	1	46.5243	16.3939
DATA	2287	27	77	0	0	A_04_P035977	A_04_P035977	2324.13	470.474	1.276091e+002	1.295231e+001	144	17	7.031781e+000	0	0	0	0	0	0	110.977	1	1	50.1463	16.5
DATA	2288	27	78	0	0	A_04_P003511	NM_001082335	2349.58	470.573	1.297082e+001	2.589969e+000	40	17	5.766446e+000	0	0	0	0	0	0	11.163	1	1	57.5363	16.2424
DATA	2289	27	79	0	0	A_04_P025977	A_04_P025977	2375	470.545	3.957201e+001	4.559995e+000	63	17	6.082763e+000	0	0	0	0	0	0	33.6945	1	1	65	17.5
DATA	2290	27	80	0	0	A_04_P008452	DN887873	2400.42	470.573	8.989611e+000	2.460740e+000	40	17	4.952043e+000	0	0	0	0	0	0	7.57155	1	0	57.5363	17.0909
DATA	2291	27	81	0	0	A_04_P041637	ENSOCUT00000010411	2426.01	470.807	5.418645e+003	5.418694e+002	4627	18	5.498620e+000	0	0	0	0	0	0	4513.49	1	1	51.4001	18.2308
DATA	2292	27	82	0	0	A_04_P024661	EB375369	2451.49	471.125	1.827118e+004	1.827119e+003	14677.5	14	4.856954e+000	0	0	0	0	0	0	15049.4	1	1	47.8731	15.44
DATA	2293	27	83	0	0	A_04_P090287	A_04_P090287	2476.5	470.648	1.345009e+001	2.724335e+000	43.5	17	5.694609e+000	0	0	0	0	0	0	10.953	1	1	65	17
DATA	2294	27	84	66	1	DarkCorner	DarkCorner	2501.93	470.512	2.406693e+000	2.396888e+000	28	14	7.009461e+000	0	0	0	0	0	0	-3.48652	0	0	50.4627	16.3056
DATA	2295	27	85	66	1	DarkCorner	DarkCorner	2528.11	470.634	2.435875e+000	2.425952e+000	29	16	5.100006e+000	0	0	0	0	0	0	-3.45652	0	0	47.5395	15.6607
DATA	2296	28	1	66	1	DarkCorner	DarkCorner	406.5	475	2.160095e+000	2.151294e+000	24	16	4.660253e+000	0	0	0	1	0	0	-8.74113	0	0	54.1152	15.42
DATA	2297	28	2	0	0	A_04_P018051	A_04_P018051	432.5	475	3.190451e+001	3.846891e+000	62	15	4.046370e+000	0	0	0	0	0	0	28.6388	1	1	54.1152	15.5429
DATA	2298	28	3	0	0	A_04_P051852	ENSOCUT00000011306	457.863	475.192	1.502324e+004	1.502325e+003	13105	16	3.671714e+000	0	0	0	0	0	0	13503.9	1	1	47.5395	16.4074
DATA	2299	28	4	0	0	A_04_P080645	ENSOCUT00000015249	483	475	1.558354e+001	2.649484e+000	44	18	4.895780e+000	0	0	0	0	0	0	14.0315	1	1	65	16.7407
DATA	2300	28	5	0	0	A_04_P029271	ENSOCUT00000001757	508.5	475.352	1.826161e+001	2.811786e+000	49	15	4.382691e+000	0	0	0	0	0	0	16.4788	1	1	65	15.8519
DATA	2301	28	6	0	0	A_04_P075549	ENSOCUT00000012095	534.024	475.635	8.008435e+003	8.008464e+002	6923	17	5.040179e+000	0	0	0	0	0	0	7244.94	1	1	51.4001	18.1818
DATA	2302	28	7	0	0	A_04_P067573	ENSOCUT00000011971	559.418	475.427	2.163556e+002	2.173983e+001	226	16	4.416738e+000	0	0	0	0	0	0	196.275	1	1	57.5363	16.8485
DATA	2303	28	8	0	0	A_04_P012517	A_04_P012517	584.583	475.44	1.780826e+003	1.780952e+002	1574	16	4.477663e+000	0	0	0	0	0	0	1620.54	1	1	52.0157	16.871
DATA	2304	28	9	0	0	A_04_P014801	AY171873	610.5	475.289	3.025234e+003	3.025307e+002	2745	14.5	4.716094e+000	0	0	0	0	0	0	2762.41	1	1	49.1849	15.1923
DATA	2305	28	10	0	0	A_04_P062282	ENSOCUT00000024162	635.514	475.554	1.761215e+001	2.744816e+000	48	17	4.541272e+000	0	0	0	0	0	0	16.1402	1	1	49.1849	17.1379
DATA	2306	28	11	0	0	A_04_P069393	ENSOCUT00000013323	660.582	475.427	5.374894e+004	5.374894e+003	47435.5	18	1.224303e+001	0	0	0	0	1	0	49443.7	1	1	57.5363	23.7407
DATA	2307	28	12	0	0	A_04_P041940	A_04_P041940	685.617	475.63	1.310285e+003	1.310451e+002	1149	13.5	5.090564e+000	0	0	0	0	0	0	1210.18	1	1	50.7771	14.0769
DATA	2308	28	13	0	0	A_04_P057537	ENSOCUT00000013622	711.5	475.5	2.293764e+001	3.096409e+000	54	17.5	7.057463e+000	0	0	0	0	0	0	21.276	1	1	57.5363	18.2619
DATA	2309	28	14	0	0	A_04_P024532	ENSOCUT00000002892	736.893	475.5	3.498761e+003	3.498822e+002	3110.5	18.5	7.424537e+000	0	0	0	0	0	0	3259.49	1	1	56.9804	19.1053
DATA	2310	28	15	0	0	A_04_P054771	A_04_P054771	762.5	475.5	2.070028e+000	2.061595e+000	32	16	4.695055e+000	0	0	0	0	0	0	-0.67602	0	0	57.5363	16.1081
DATA	2311	28	16	0	0	A_04_P043922	ENSOCUT00000011508	787.667	475.5	5.619931e+001	5.982919e+000	82	16	5.068937e+000	0	0	0	0	0	0	52.8332	1	1	57.5363	16.8
DATA	2312	28	17	0	0	A_04_P006277	ENSOCUT00000000472	813.438	475.973	9.389746e+003	9.389768e+002	8749	15.5	5.461664e+000	0	0	0	0	0	0	8869.75	1	1	48.5334	15.5588
DATA	2313	28	18	0	0	A_04_P094583	ENSOCUT00000007762	839	476.216	1.580537e+002	1.593554e+001	177	16.5	6.093647e+000	0	0	0	0	0	0	150.017	1	1	47.5395	16.8056
DATA	2314	28	19	0	0	A_04_P057252	ENSOCUT00000004355	863.893	475.5	2.625176e+005	2.625176e+004	250620	17	4.548451e+000	0	0	0	0	0	0	250312	1	1	56.9804	16.9167
DATA	2315	28	20	0	0	A_04_P055532	ENSOCUT00000013602	889.449	476.022	1.902635e+004	1.902636e+003	17590	17	6.065878e+000	0	0	0	0	0	0	18230.3	1	1	51.7088	16.7778
DATA	2316	28	21	0	0	A_04_P075412	ENSOCUT00000014526	914.582	475.573	4.410772e+000	2.052158e+000	37	16	5.166013e+000	0	0	0	0	0	0	4.24599	1	0	57.5363	16.9189
DATA	2317	28	22	0	0	A_04_P077552	ENSOCUT00000015167	940.438	476.027	2.662195e+004	2.662196e+003	24791	17	5.525698e+000	0	0	0	0	0	0	25752.9	1	1	48.5334	19
DATA	2318	28	23	0	0	A_04_P069709	ENSOCUT00000001176	965.5	475.648	1.219500e+002	1.235554e+001	147	14.5	4.549048e+000	0	0	0	0	0	0	118.512	1	1	57.5363	15.5417
DATA	2319	28	24	0	0	A_04_P028831	ENSOCUT00000031877	990.912	475.614	3.850285e+002	3.855352e+001	405	18.5	7.586753e+000	0	0	0	0	0	0	375.914	1	1	57.259	19.6765
DATA	2320	28	25	0	0	A_04_P019979	EB380073	1016.34	476.38	9.948925e+002	9.950869e+001	950	18	5.644776e+000	0	0	0	0	0	0	975.875	1	1	47.5395	16.7222
DATA	2321	28	26	0	0	A_04_P053214	ENSOCUT00000002947	1041.61	476.352	7.366304e+003	7.366330e+002	6981.5	15	5.207461e+000	0	0	0	0	0	0	7257.63	1	1	47.2035	16
DATA	2322	28	27	0	0	A_04_P071342	ENSOCUT00000017265	1067	476	3.733877e+002	3.738965e+001	403	13	5.667868e+000	0	0	0	0	0	0	369.468	1	1	54.9904	15.5161
DATA	2323	28	28	0	0	A_04_P084512	ENSOCUT00000002245	1092.18	476.162	1.300275e+002	1.314692e+001	158	14	5.625273e+000	0	0	0	0	0	0	129.205	1	1	47.8731	16.0571
DATA	2324	28	29	0	0	A_04_P013651	ENSOCUT00000023108	1118	476.161	6.730265e+002	6.733042e+001	705	17	5.786763e+000	0	0	0	0	0	0	671.545	1	1	51.4001	17.2941
DATA	2325	28	30	0	0	A_04_P102596	ENSOCUT00000012928	1143.5	476.352	1.101728e+001	2.218802e+000	44	18	5.690499e+000	0	0	0	0	0	0	11.0366	1	1	57.5363	17.1034
DATA	2326	28	31	0	0	A_04_P031466	A_04_P031466	1168.5	476.352	2.459790e+000	1.934571e+000	35	15	5.595785e+000	0	0	0	0	0	0	2.47319	1	0	57.5363	16.2069
DATA	2327	28	32	0	0	A_04_P091597	A_04_P091597	1194.12	476.566	2.777027e+001	3.371566e+000	59.5	17	5.655850e+000	0	0	0	0	0	0	28.0225	1	1	49.8279	17.6364
DATA	2328	28	33	0	0	A_04_P017316	DN884555	1219.59	476.423	6.890818e+001	7.149447e+000	101	15	4.822566e+000	0	0	0	0	0	0	69.7668	1	1	50.1463	15.6667
DATA	2329	28	34	0	0	A_04_P000772	NM_001082098	1244.58	476.427	2.089762e+000	1.911161e+000	33	16	4.583079e+000	0	0	0	0	0	0	2.12234	1	0	57.5363	16.7308
DATA	2330	28	35	0	0	A_04_P034548	ENSOCUT00000002597	1270.42	476.427	8.380644e+001	8.592017e+000	119	16	3.367091e+000	0	0	0	0	0	0	85.3654	1	1	65	16.3214
DATA	2331	28	36	0	0	A_04_P080627	ENSOCUT00000000988	1295.38	476.923	3.179258e+003	3.179314e+002	3229	19	3.508638e+000	0	0	0	0	0	0	3247.1	1	1	45.1352	19.1852
DATA	2332	28	37	0	0	A_04_P056351	A_04_P056351	1321.08	476.91	2.083170e+001	2.809008e+000	51	17	5.035856e+000	0	0	0	0	0	0	21.3284	1	1	48.5334	16.8788
DATA	2333	28	38	0	0	A_04_P063452	ENSOCUT00000008855	1346.5	476.5	3.380154e+001	3.867995e+000	67	17	4.174949e+000	0	0	0	0	0	0	34.6807	1	1	65	16.7407
DATA	2334	28	39	0	0	A_04_P077958	ENSOCUT00000004517	1371.67	476.5	1.060798e+001	2.155925e+000	44	14	5.690068e+000	0	0	0	0	0	0	10.9043	1	1	57.5363	15.8919
DATA	2335	28	40	0	0	A_04_P021461	ENSOCUT00000000480	1397.14	476.579	2.910454e+002	2.916480e+001	329	18.5	5.996167e+000	0	0	0	0	0	0	299.662	1	1	49.8279	17.3333
DATA	2336	28	41	0	0	A_04_P023078	EB377014	1422.5	476.5	4.012935e+004	4.012936e+003	40301	19	8.155206e+000	0	0	0	0	0	0	41371.7	1	1	57.5363	20.3103
DATA	2337	28	42	0	0	A_04_P004423	ENSOCUT00000003581	1448.11	476.5	1.935993e+005	1.935993e+004	196368	18	1.077652e+001	0	0	0	0	0	0	199799	1	1	56.9804	21
DATA	2338	28	43	0	0	A_04_P087988	ENSOCUT00000016266	1473.35	476.692	3.078395e+001	3.600863e+000	62	15	5.333585e+000	0	0	0	0	0	0	31.7932	1	1	50.4627	15.9667
DATA	2339	28	44	0	0	A_04_P042584	A_04_P042584	1498.78	476.73	1.743324e+001	2.554602e+000	48	14	4.911031e+000	0	0	0	0	0	0	18.0123	1	1	48.8603	15.2414
DATA	2340	28	45	0	0	A_04_P011907	A_04_P011907	1524.33	476.859	7.326922e+001	7.561075e+000	110	15	5.319662e+000	0	0	0	0	0	0	75.7107	1	1	49.8279	15.9189
DATA	2341	28	46	0	0	A_04_P039184	ENSOCUT00000005678	1549.63	477.265	7.561986e+002	7.564291e+001	814.5	16	4.583303e+000	0	0	0	0	0	0	781.252	1	1	46.5243	14.44
DATA	2342	28	47	0	0	A_04_P057858	A_04_P057858	1575	476.545	3.204041e+001	3.709154e+000	63	15	3.104587e+000	0	0	0	0	0	0	33.0803	1	1	55.8519	14.9615
DATA	2343	28	48	0	0	A_04_P019318	A_04_P019318	1600.5	476.648	7.671747e+000	2.021569e+000	40	17	5.350926e+000	0	0	0	0	0	0	7.91366	1	0	57.5363	16.7826
DATA	2344	28	49	0	0	A_04_P011661	DN882483	1625.58	476.573	1.562663e+001	2.439005e+000	47.5	16	6.503341e+000	0	0	0	0	0	0	16.0995	1	1	57.5363	15.7037
DATA	2345	28	50	0	0	A_04_P004206	NM_001171013	1651.61	477.31	3.208733e+002	3.214209e+001	352	18	4.279634e+000	0	0	0	0	0	0	330.078	1	1	47.5395	17.3793
DATA	2346	28	51	0	0	A_04_P006602	ENSOCUT00000000681	1676.7	477.1	8.471317e+003	8.471338e+002	8635.5	18	4.781309e+000	0	0	0	0	0	0	8697.44	1	1	47.2035	17.0333
DATA	2347	28	52	0	0	A_04_P056458	A_04_P056458	1701.93	477.214	1.804573e+003	1.804671e+002	1841	16.5	5.315446e+000	0	0	0	0	0	0	1848.58	1	1	46.8651	16.5556
DATA	2348	28	53	0	0	A_04_P040622	ENSOCUT00000012977	1727.5	477	1.479809e+001	2.399183e+000	46.5	17	6.565169e+000	0	0	0	0	0	0	15.1184	1	1	54.1152	17.1667
DATA	2349	28	54	0	0	A_04_P085780	ENSOCUT00000012886	1752.5	477	3.716626e+000	1.930130e+000	36	15	5.831084e+000	0	0	0	0	0	0	3.78592	1	0	54.1152	16.1923
DATA	2350	28	55	0	0	A_04_P003596	NM_001082092	1778.09	477.387	4.820737e+000	1.960482e+000	36	18	5.791517e+000	0	0	0	0	0	0	4.89439	1	0	48.2044	17.6667
DATA	2351	28	56	0	0	A_04_P036392	A_04_P036392	1803.12	477.419	1.822915e+001	2.638268e+000	47.5	18	4.767728e+000	0	0	0	0	0	0	18.4405	1	1	48.5334	17.1351
DATA	2352	28	57	0	0	A_04_P066122	ENSOCUT00000017742	1828.99	477.393	6.023943e+002	6.026987e+001	640	16	3.868207e+000	0	0	0	0	0	0	606.87	1	1	53.2255	15.4857
DATA	2353	28	58	0	0	A_04_P028994	EC623924	1854.5	477.352	4.477549e+004	4.477549e+003	46519.5	16.5	4.884242e+000	0	0	0	0	0	0	44908.6	1	1	57.5363	17.1786
DATA	2354	28	59	0	0	A_04_P019562	ENSOCUT00000001097	1879.71	477.438	1.051342e+003	1.051520e+002	1071	18	5.514291e+000	0	0	0	0	0	0	1049.51	1	1	50.7771	17.5
DATA	2355	28	60	0	0	A_04_P045727	ENSOCUT00000007589	1905.27	477.782	1.358278e+004	1.358279e+003	12984.5	17.5	5.457528e+000	0	0	0	0	0	0	13490.3	1	1	49.8279	18.2308
DATA	2356	28	61	0	0	A_04_P042404	A_04_P042404	1930.58	477.427	1.511270e+002	1.523840e+001	180	18	6.380775e+000	0	0	0	0	0	0	149.275	1	1	57.5363	17.1429
DATA	2357	28	62	0	0	A_04_P071312	ENSOCUT00000001788	1956	477.455	5.298131e+001	5.650662e+000	84.5	16	6.615986e+000	0	0	0	0	0	0	52.029	1	1	55.8519	16.7667
DATA	2358	28	63	0	0	A_04_P034257	A_04_P034257	1981.53	477.802	4.697330e+001	5.096301e+000	77	16	4.804332e+000	0	0	0	0	0	0	45.8472	1	1	51.0895	16.2333
DATA	2359	28	64	0	0	A_04_P085183	ENSOCUT00000012369	2006.56	477.734	7.124730e+003	7.124758e+002	6860	17	6.305155e+000	0	0	0	0	0	0	6909.52	1	1	50.7771	17.2963
DATA	2360	28	65	0	0	A_04_P079282	ENSOCUT00000010058	2032.33	477.5	1.160212e+001	2.315032e+000	42	14	5.439786e+000	0	0	0	0	0	0	11.1736	1	1	57.5363	14.5357
DATA	2361	28	66	0	0	A_04_P087377	ENSOCUT00000001389	2057.69	477.782	9.834012e+002	9.836082e+001	961	12.5	6.083524e+000	0	0	0	0	0	0	940.38	1	1	49.8279	14.25
DATA	2362	28	67	0	0	A_04_P057528	A_04_P057528	2082.89	477.5	3.453690e+001	4.007481e+000	64	17	5.939006e+000	0	0	0	0	0	0	32.7802	1	1	56.9804	16.4
DATA	2363	28	68	0	0	A_04_P027812	A_04_P027812	2108.42	477.573	3.173461e+002	3.180067e+001	316	18	5.421967e+000	0	0	0	0	0	0	298.857	1	1	57.5363	18.0909
DATA	2364	28	69	0	0	A_04_P043757	ENSOCUT00000024541	2133.58	477.573	1.754187e+001	2.709657e+000	48	19	2.942449e+000	0	0	0	0	0	0	16.3877	1	1	57.5363	18.9091
DATA	2365	28	70	0	0	A_04_P015656	AY171824	2159.33	477.5	9.253778e+000	2.279234e+000	40	16.5	6.460605e+000	0	0	0	0	0	0	8.57135	1	0	57.5363	16.9643
DATA	2366	28	71	0	0	A_04_P010031	DN885637	2184.28	478.077	1.159617e+001	2.399406e+000	41	15	6.769053e+000	0	0	0	0	0	0	10.6507	1	1	49.1849	15.5152
DATA	2367	28	72	0	0	A_04_P083092	ENSOCUT00000016462	2210.07	478.315	1.742061e+004	1.742062e+003	15520	17	5.724487e+000	0	0	0	0	0	0	15855.6	1	1	47.8731	18.2286
DATA	2368	28	73	0	0	A_04_P037333	ENSOCUT00000009752	2235.42	477.573	8.077737e+002	8.080571e+001	749	16	3.777978e+000	0	0	0	0	0	0	728.32	1	1	65	16.1613
DATA	2369	28	74	130	1	(+)eQC-42	EQC	2260.58	477.573	2.168964e+000	2.167867e+000	32.5	16.5	5.282191e+000	0	0	0	0	0	0	1.63466	0	0	57.5363	15.6923
DATA	2370	28	75	66	-1	(-)3xSLv1	NegativeControl	2286.09	477.614	2.190406e+000	2.181482e+000	26.5	15	4.249887e+000	0	0	0	0	0	0	-5.0236	0	0	57.259	15.6923
DATA	2371	28	76	0	0	A_04_P075767	ENSOCUT00000010248	2311.57	478.44	2.480995e+002	2.490758e+001	250	16	6.809871e+000	0	0	0	0	0	0	217.26	1	1	48.2044	17.3214
DATA	2372	28	77	0	0	A_04_P082937	ENSOCUT00000011250	2336.69	478.208	5.897901e+001	6.303933e+000	80	18	6.639472e+000	0	0	0	0	0	0	51.1222	1	1	48.8603	16.027
DATA	2373	28	78	0	0	A_04_P040750	ENSOCUT00000007476	2362.27	478.219	1.980393e+004	1.980395e+003	16640	17	4.612622e+000	0	0	0	0	0	0	16985	1	1	48.2044	17.175
DATA	2374	28	79	0	0	A_04_P064439	ENSOCUT00000012999	2387.28	478.159	1.143832e+001	2.544969e+000	43	16	5.037332e+000	0	0	0	0	0	0	9.70696	1	1	46.5243	16.7333
DATA	2375	28	80	0	0	A_04_P008361	DN887999	2413	478	4.389782e+002	4.395797e+001	400.5	18	5.036222e+000	0	0	0	0	0	0	368.417	1	1	54.9904	17.0476
DATA	2376	28	81	0	0	A_04_P082529	ENSOCUT00000000945	2438.82	478.078	9.372168e+002	9.375051e+001	785.5	15	5.740818e+000	0	0	0	0	0	0	777.745	1	1	48.8603	17.0968
DATA	2377	28	82	0	0	A_04_P023076	EB377014	2463.63	478.404	5.069482e+004	5.069482e+003	41153	18	6.674982e+000	0	0	0	0	0	0	41611	1	1	57.8122	18.6538
DATA	2378	28	83	0	0	A_04_P057357	ENSOCUT00000017772	2489.38	478.878	3.917916e+001	4.582917e+000	61	16	9.047853e+000	0	0	0	0	0	0	31.792	1	1	48.5334	18.6364
DATA	2379	28	84	66	1	DarkCorner	DarkCorner	2514.58	478.427	2.415265e+000	2.405425e+000	28	16	5.655092e+000	0	0	0	0	0	0	-4.1864	0	0	57.5363	15.8605
DATA	2380	28	85	66	1	DarkCorner	DarkCorner	2540.54	477.867	2.444776e+000	2.434816e+000	28	16	6.100466e+000	0	0	0	0	0	0	-3.26899	0	0	49.8279	16.0771
DATA	2381	29	1	66	1	DarkCorner	DarkCorner	393.896	481.91	2.158756e+000	2.149961e+000	28	15	4.531096e+000	0	0	0	0	0	0	-5.08287	0	0	46.8651	14.9282
DATA	2382	29	2	66	1	DarkCorner	DarkCorner	419.84	482.707	2.157075e+000	2.148287e+000	27	16	3.904567e+000	0	0	0	0	0	0	-6.06041	0	0	49.1849	16.2143
DATA	2383	29	3	0	0	A_04_P085007	ENSOCUT00000012840	445.093	482.4	1.011670e+003	1.011898e+002	925	16	4.320019e+000	0	0	0	0	0	0	909.533	1	1	49.1849	16.6552
DATA	2384	29	4	0	0	A_04_P037962	ENSOCUT00000000550	470.443	482.734	4.065046e+003	4.065103e+002	3664	16	4.571544e+000	0	0	0	0	0	0	3660.45	1	1	50.7771	16.4483
DATA	2385	29	5	0	0	A_04_P008556	DN887776	495.741	482.395	6.129873e+003	6.129910e+002	5428.5	18	5.166736e+000	0	0	0	0	0	0	5530.2	1	1	51.0895	16.8148
DATA	2386	29	6	0	0	A_04_P047397	A_04_P047397	521.107	482.5	2.142299e+000	2.133571e+000	29	16	4.915779e+000	0	0	0	0	0	0	-2.8203	0	0	56.9804	16.3235
DATA	2387	29	7	0	0	A_04_P021816	A_04_P021816	546.5	482.5	6.877949e+000	2.236323e+000	39	17	5.067293e+000	0	0	0	0	0	0	6.236	1	0	65	17.4872
DATA	2388	29	8	0	0	A_04_P085441	ENSOCUT00000013870	571.937	482.949	3.397729e+003	3.397796e+002	2985	16	5.139091e+000	0	0	0	0	0	0	3089.93	1	1	49.1849	17.7778
DATA	2389	29	9	0	0	A_04_P040398	ENSOCUT00000024377	597.418	482.573	3.149754e+001	3.793801e+000	58	14	4.329302e+000	0	0	0	0	0	0	28.7363	1	1	57.5363	15.6667
DATA	2390	29	10	0	0	A_04_P055327	ENSOCUT00000005396	622.582	482.573	2.115991e+000	2.110039e+000	33	16	4.698227e+000	0	0	0	0	0	0	0.971085	0	0	57.5363	15.36
DATA	2391	29	11	66	-1	(-)3xSLv1	NegativeControl	648	482.545	2.108097e+000	2.099508e+000	29	17	5.665591e+000	0	0	0	0	0	0	-3.14675	0	0	55.8519	18.0323
DATA	2392	29	12	0	0	A_04_P096556	A_04_P096556	673.418	482.573	4.423358e+000	2.137494e+000	36	19.5	1.519485e+001	0	0	1	0	1	0	4.0809	1	0	57.5363	23.9286
DATA	2393	29	13	0	0	A_04_P023441	EB376618	698.544	482.241	1.848526e+001	2.784788e+000	48	15	6.368959e+000	0	0	0	0	0	0	17.1232	1	1	50.7771	15.7333
DATA	2394	29	14	0	0	A_04_P034819	A_04_P034819	724.418	482.573	1.451156e+002	1.465897e+001	169	18.5	6.496092e+000	0	0	0	0	0	0	135.017	1	1	57.5363	18.9722
DATA	2395	29	15	0	0	A_04_P100348	ENSOCUT00000007449	749.803	483.352	1.895788e+003	1.895900e+002	1773	16.5	5.707903e+000	0	0	0	0	0	0	1771.85	1	1	46.8651	16.8611
DATA	2396	29	16	0	0	A_04_P056459	A_04_P056459	775.091	483.318	5.695724e+002	5.699430e+001	562.5	17	4.686962e+000	0	0	0	0	0	0	534.745	1	1	45.835	17.0769
DATA	2397	29	17	0	0	A_04_P078760	A_04_P078760	800.013	482.896	2.054143e+000	2.045774e+000	30	16	5.602933e+000	0	0	0	0	0	0	-2.59685	0	0	48.2044	16.75
DATA	2398	29	18	0	0	A_04_P027274	EB376678	825.5	483	1.013414e+002	1.033667e+001	126.5	15.5	6.276743e+000	0	0	0	0	0	0	96.025	1	1	54.1152	16.2353
DATA	2399	29	19	0	0	A_04_P079673	ENSOCUT00000016666	851.5	483	2.824741e+002	2.831999e+001	294	18	5.939826e+000	0	0	0	0	0	0	268.958	1	1	65	17.8077
DATA	2400	29	20	0	0	A_04_P074402	ENSOCUT00000000778	876.5	483	3.398901e+002	3.404879e+001	366.5	18	5.776012e+000	0	0	0	0	0	0	325.148	1	1	54.1152	17.3333
DATA	2401	29	21	0	0	A_04_P069246	ENSOCUT00000010936	902	483	9.870904e+002	9.872945e+001	951	17	6.333234e+000	0	0	0	0	0	0	948.811	1	1	54.9904	17.2121
DATA	2402	29	22	0	0	A_04_P025286	ENSOCUT00000027627	927.385	483.5	8.657334e+002	8.659638e+001	875.5	15.5	5.924360e+000	0	0	0	0	0	0	836.176	1	1	49.8279	17.4118
DATA	2403	29	23	0	0	A_04_P065796	ENSOCUT00000010937	952.582	483.427	2.850572e+001	3.475441e+000	60.5	15	2.320768e+000	0	0	0	0	0	0	27.6616	1	1	57.5363	14.9474
DATA	2404	29	24	0	0	A_04_P091178	ENSOCUT00000013421	978.195	483.519	3.082293e+004	3.082294e+003	29127	16	7.802365e+000	0	0	0	0	0	0	30051.7	1	1	49.8279	18.7576
DATA	2405	29	25	0	0	A_04_P032902	CU465472	1003.31	483.55	2.631979e+001	3.287491e+000	58	16	4.750778e+000	0	0	0	0	0	0	25.7783	1	1	50.7771	15.6452
DATA	2406	29	26	0	0	A_04_P007138	A_04_P007138	1029	483.455	1.575912e+001	2.515673e+000	48.5	15	4.631135e+000	0	0	0	0	0	0	15.5054	1	1	55.8519	15.3529
DATA	2407	29	27	0	0	A_04_P088609	XM_002714462	1054.24	483.552	3.242826e+003	3.242885e+002	3154	15	5.497021e+000	0	0	0	0	0	0	3204.65	1	1	52.3208	16.3
DATA	2408	29	28	0	0	A_04_P031220	A_04_P031220	1079.58	483.427	3.797670e+000	1.980744e+000	36	15	5.912123e+000	0	0	0	0	0	0	3.769	1	0	65	16.1034
DATA	2409	29	29	0	0	A_04_P092593	ENSOCUT00000004512	1104.96	483.329	6.812349e+001	7.082096e+000	99	15	5.416621e+000	0	0	0	0	0	0	67.8894	1	1	51.0895	16.1613
DATA	2410	29	30	0	0	A_04_P050592	ENSOCUT00000003209	1130.46	483.679	5.604041e+001	5.926466e+000	85	15	5.921189e+000	0	0	0	0	0	0	56.0747	1	1	50.1463	16.3125
DATA	2411	29	31	0	0	A_04_P052281	ENSOCUT00000004683	1155.89	483.5	1.159966e+001	2.243879e+000	43	15	4.972397e+000	0	0	0	0	0	0	11.6511	1	1	56.9804	16.5161
DATA	2412	29	32	0	0	A_04_P044234	A_04_P044234	1181.39	483.948	4.426396e+001	4.822359e+000	75	17.5	5.722299e+000	0	0	0	0	0	0	44.6258	1	1	49.1849	17.6786
DATA	2413	29	33	0	0	A_04_P076055	ENSOCUT00000015347	1206.73	483.456	8.335474e+001	8.550880e+000	115	17	5.271755e+000	0	0	0	0	0	0	84.3214	1	1	50.7771	17.5161
DATA	2414	29	34	0	0	A_04_P078442	A_04_P078442	1232.12	483.779	8.065394e+002	8.067634e+001	833	17	5.274029e+000	0	0	0	0	0	0	818.574	1	1	54.1152	17.8462
DATA	2415	29	35	0	0	A_04_P001906	NM_001101707	1257.46	483.882	1.691111e+004	1.691112e+003	17047.5	16.5	3.827307e+000	0	0	0	0	0	0	17215.6	1	1	49.8279	16.8
DATA	2416	29	36	0	0	A_04_P019656	ENSOCUT00000008190	1283	483.545	2.453378e+002	2.460647e+001	287	19	7.931698e+000	0	0	0	0	0	0	250.447	1	1	55.8519	20.3871
DATA	2417	29	37	0	0	A_04_P046852	ENSOCUT00000016451	1308.38	483.536	7.312908e+001	7.551982e+000	105	18	4.805910e+000	0	0	0	0	0	0	74.8424	1	1	51.7088	17.5
DATA	2418	29	38	0	0	A_04_P032552	EB383317	1333.58	483.573	1.888551e+000	1.883504e+000	33.5	17	3.786007e+000	0	0	0	0	0	0	1.02395	0	0	57.5363	16.5769
DATA	2419	29	39	0	0	A_04_P087129	ENSOCUT00000011862	1359.11	483.852	1.488037e+003	1.488155e+002	1515	15	6.284601e+000	0	0	0	0	0	0	1529.55	1	1	50.7771	16.3939
DATA	2420	29	40	0	0	A_04_P016694	A_04_P016694	1384.57	484.306	2.127144e+001	2.834602e+000	54.5	15.5	5.627235e+000	0	0	0	0	0	0	21.9045	1	1	47.8731	16.9706
DATA	2421	29	41	0	0	A_04_P083512	ENSOCUT00000015281	1409.91	483.614	5.445033e+001	5.757507e+000	85	17	6.487225e+000	0	0	0	0	0	0	56.1487	1	1	57.259	17.8378
DATA	2422	29	42	0	0	A_04_P010918	DN883886	1435.5	483.648	5.141460e+001	5.470538e+000	85.5	19	9.357189e+000	0	0	0	0	0	0	53.0815	1	1	57.5363	20.9032
DATA	2423	29	43	0	0	A_04_P014408	AY171717	1460.5	484	9.392758e+002	9.394613e+001	1019	17	8.731109e+000	0	0	0	0	0	0	970.608	1	1	54.1152	18.9677
DATA	2424	29	44	0	0	A_04_P101270	A_04_P101270	1486.31	484.284	9.760842e+001	9.937584e+000	133	17	5.339647e+000	0	0	0	0	0	0	100.926	1	1	47.5395	16.6129
DATA	2425	29	45	0	0	A_04_P095152	A_04_P095152	1511.19	484.117	1.848206e+001	2.625986e+000	51	15.5	4.826005e+000	0	0	0	0	0	0	19.1148	1	1	48.8603	16
DATA	2426	29	46	0	0	A_04_P038182	ENSOCUT00000003874	1537.13	484.194	1.025823e+002	1.042648e+001	141	17	4.546566e+000	0	0	0	0	0	0	106.088	1	1	47.5395	15.8667
DATA	2427	29	47	0	0	A_04_P093567	ENSOCUT00000007259	1562.21	484.093	3.087452e+002	3.093088e+001	350	17	5.396865e+000	0	0	0	0	0	0	319.17	1	1	48.2044	16.3846
DATA	2428	29	48	0	0	A_04_P018976	ENSOCUT00000005184	1587.52	484.354	1.289759e+003	1.289894e+002	1322.5	17	4.262237e+000	0	0	0	0	0	0	1332.39	1	1	50.1463	17.8
DATA	2429	29	49	0	0	A_04_P034092	A_04_P034092	1613.09	484.386	1.017145e+001	2.128350e+000	41	16.5	6.664799e+000	0	0	0	0	0	0	10.4965	1	1	57.259	17.1667
DATA	2430	29	50	0	0	A_04_P052177	ENSOCUT00000017837	1638.54	484.176	2.450901e+003	2.450972e+002	2537	15	5.804067e+000	0	0	0	0	0	0	2525.61	1	1	48.8603	15.5172
DATA	2431	29	51	0	0	A_04_P003289	NM_001082702	1664	484.5	8.122202e+003	8.122223e+002	8053	18	5.968351e+000	0	0	0	0	0	0	8355.52	1	1	48.5334	17.3939
DATA	2432	29	52	0	0	A_04_P020357	EB379739	1689.16	484.312	2.355474e+002	2.362960e+001	260	16.5	4.794045e+000	0	0	0	0	0	0	241.806	1	1	49.8279	16.7188
DATA	2433	29	53	0	0	A_04_P018866	EB384024	1714.63	484.275	1.103056e+002	1.119030e+001	147.5	17.5	5.666036e+000	0	0	0	0	0	0	112.959	1	1	51.0895	16.6944
DATA	2434	29	54	0	0	A_04_P060965	ENSOCUT00000010212	1740.11	484.5	3.447512e+005	3.447512e+004	351066	16	6.590337e+000	0	0	0	0	0	0	352067	1	1	56.9804	17.6071
DATA	2435	29	55	0	0	A_04_P054487	A_04_P054487	1765.5	484.5	1.902937e+000	1.896672e+000	32	15.5	5.576785e+000	0	0	0	0	0	0	0.764784	0	0	65	15.7143
DATA	2436	29	56	0	0	A_04_P057966	ENSOCUT00000004418	1790.67	484.5	2.976108e+001	3.531846e+000	60	19	4.505552e+000	0	0	0	0	0	0	30.1923	1	1	57.5363	18.9
DATA	2437	29	57	0	0	A_04_P024416	EB375663	1816.33	484.5	1.518374e+001	2.439357e+000	45.5	16	4.885582e+000	0	0	0	0	0	0	15.3438	1	1	57.5363	15.8857
DATA	2438	29	58	0	0	A_04_P019406	EB381606	1841.5	484.5	1.903488e+002	1.913119e+001	225	16	4.250891e+000	0	0	0	0	0	0	191.555	1	1	65	15.8485
DATA	2439	29	59	0	0	A_04_P069662	ENSOCUT00000009603	1867.11	484.5	9.792304e+002	9.794198e+001	985	18.5	4.604513e+000	0	0	0	0	0	0	980.916	1	1	56.9804	18.8077
DATA	2440	29	60	0	0	A_04_P017120	A_04_P017120	1892.5	484.5	3.739595e+001	4.210783e+000	67	18	6.496153e+000	0	0	0	0	0	0	37.2767	1	1	57.5363	17.5
DATA	2441	29	61	0	0	A_04_P002736	NM_001081989	1917.67	484.5	4.384893e+004	4.384893e+003	43209	18	6.493498e+000	0	0	0	0	0	0	43481.8	1	1	57.5363	19.2
DATA	2442	29	62	0	0	A_04_P067842	ENSOCUT00000013251	1943.46	484.882	2.773412e+003	2.773482e+002	2565	16.5	5.153080e+000	0	0	0	0	0	0	2734.73	1	1	49.8279	16.5357
DATA	2443	29	63	0	0	A_04_P049422	ENSOCUT00000000044	1969.01	484.676	5.035109e+000	2.031815e+000	36	16	5.756253e+000	0	0	0	0	0	0	4.93505	1	0	47.2035	16.4286
DATA	2444	29	64	0	0	A_04_P094129	ENSOCUT00000002855	1994	484.545	1.090073e+003	1.090253e+002	1077.5	17	5.885179e+000	0	0	0	0	0	0	1061.79	1	1	55.8519	17.5926
DATA	2445	29	65	0	0	A_04_P032670	NM_001256300	2019.5	484.648	2.098690e+001	2.894851e+000	51	14.5	5.569209e+000	0	0	0	0	0	0	20.3071	1	1	57.5363	15.4667
DATA	2446	29	66	0	0	A_04_P066187	ENSOCUT00000031650	2044.79	485.093	9.931092e+002	9.933121e+001	984.5	12	4.018410e+000	0	0	0	0	1	0	954.377	1	1	48.2044	12.9524
DATA	2447	29	67	0	0	A_04_P027565	ENSOCUT00000024942	2070.24	485.235	2.071428e+002	2.081276e+001	225	18	6.210466e+000	0	0	0	0	0	0	197.621	1	1	46.1809	16.6452
DATA	2448	29	68	0	0	A_04_P036477	ENSOCUT00000017580	2095.7	485.274	1.228659e+002	1.245442e+001	148	17	4.781459e+000	0	0	0	0	0	0	116.329	1	1	47.5395	16.9231
DATA	2449	29	69	0	0	A_04_P005331	DN891005	2121.14	485.081	2.583701e+001	3.300696e+000	55	18	5.577620e+000	0	0	0	0	0	0	24.2682	1	1	47.2035	18.7879
DATA	2450	29	70	0	0	A_04_P099721	ENSOCUT00000008701	2146.5	485.188	2.305548e+004	2.305549e+003	21258.5	19	3.063897e+000	0	0	0	0	0	0	21478.8	1	1	49.8279	18.8148
DATA	2451	29	71	0	0	A_04_P085896	ENSOCUT00000014446	2171.79	485.194	5.637823e+001	6.012260e+000	83	16	6.311253e+000	0	0	0	0	0	0	52.0789	1	1	47.5395	17.2963
DATA	2452	29	72	0	0	A_04_P047270	ENSOCUT00000002653	2197.5	485	1.516378e+001	2.596255e+000	43	16	6.240175e+000	0	0	0	0	0	0	13.8824	1	1	65	16.1613
DATA	2453	29	73	0	0	A_04_P047949	A_04_P047949	2222.5	485.352	5.478005e+001	5.876163e+000	82	15	4.680911e+000	0	0	0	0	0	0	49.7075	1	1	57.5363	15.9714
DATA	2454	29	74	0	0	A_04_P015346	AY171677	2248	485.319	1.416668e+002	1.432835e+001	158.5	16	3.953901e+000	0	0	0	0	0	0	127.344	1	1	58.0869	15.5667
DATA	2455	29	75	0	0	A_04_P021602	A_04_P021602	2273.5	485.352	1.730685e+001	2.773415e+000	47	18	4.802503e+000	0	0	0	0	0	0	15.4075	1	1	57.5363	17.2759
DATA	2456	29	76	0	0	A_04_P097139	ENSOCUT00000009287	2298.69	485.517	1.743058e+004	1.743059e+003	14953	15.5	4.875775e+000	0	0	0	0	0	0	15366.9	1	1	52.3208	15.9688
DATA	2457	29	77	0	0	A_04_P060578	ENSOCUT00000002562	2323.77	485.444	8.676339e+000	2.374624e+000	37	16	6.503762e+000	0	0	0	0	0	0	7.57289	1	0	51.0895	17.0323
DATA	2458	29	78	0	0	A_04_P046226	A_04_P046226	2349.58	485.427	2.242975e+000	2.234462e+000	31	17	4.683951e+000	0	0	0	0	0	0	0.456427	0	0	65	16.7576
DATA	2459	29	79	0	0	A_04_P037162	ENSOCUT00000001626	2375	485.455	5.689238e+000	2.328170e+000	37	18	6.410367e+000	0	0	0	0	0	0	4.86199	1	0	55.8519	18.9697
DATA	2460	29	80	0	0	A_04_P046937	ENSOCUT00000005548	2400.42	485.427	2.291427e+000	2.292793e+000	32.5	18	4.682131e+000	0	0	0	0	0	0	1.87058	0	0	65	16.7879
DATA	2461	29	81	0	0	A_04_P051474	ENSOCUT00000007620	2426.13	485.526	2.112636e+004	2.112637e+003	17030.5	17	5.538378e+000	0	0	0	0	0	0	17663.7	1	1	50.1463	17.9048
DATA	2462	29	82	0	0	A_04_P064129	ENSOCUT00000005021	2451.64	485.818	7.250837e+003	7.250874e+002	5932	18	6.044303e+000	0	0	0	0	0	0	5995.35	1	1	49.8279	18.4783
DATA	2463	29	83	0	0	A_04_P041352	ENSOCUT00000008900	2476.5	485.5	1.944500e+002	1.958763e+001	187.5	16	7.200373e+000	0	0	0	0	0	0	158.996	1	1	57.5363	17.0857
DATA	2464	29	84	0	0	A_04_P095645	ENSOCUT00000006989	2502.12	485.84	4.442579e+002	4.448986e+001	389	15	6.131280e+000	0	0	0	0	0	0	359.114	1	1	48.2044	16.1481
DATA	2465	29	85	66	1	DarkCorner	DarkCorner	2527.55	486.073	2.424341e+000	2.414464e+000	26	16	4.589851e+000	0	0	0	0	0	0	-5.01017	0	0	50.4627	16.0926
DATA	2466	30	1	66	1	DarkCorner	DarkCorner	406.582	489.573	2.156058e+000	2.147275e+000	26	15.5	5.398811e+000	0	0	0	0	0	0	-6.41817	0	0	57.5363	15.4583
DATA	2467	30	2	0	0	A_04_P087024	ENSOCUT00000015300	432.418	489.573	2.154104e+000	2.145485e+000	33	16	4.850177e+000	0	0	0	0	0	0	0.233496	0	0	65	16.7037
DATA	2468	30	3	0	0	A_04_P018041	DN888453	457.582	489.573	2.563220e+002	2.572158e+001	256.5	16	5.755409e+000	0	0	0	0	0	0	230.818	1	1	57.5363	17.5161
DATA	2469	30	4	0	0	A_04_P061519	ENSOCUT00000012143	483	489.545	1.274989e+001	2.489965e+000	42.5	16	5.016754e+000	0	0	0	0	0	0	11.5013	1	1	55.8519	15.9333
DATA	2470	30	5	0	0	A_04_P084262	ENSOCUT00000012768	508.418	489.573	7.776326e+000	2.271473e+000	39	16	5.184841e+000	0	0	0	0	0	0	7.02976	1	0	65	16.4848
DATA	2471	30	6	0	0	A_04_P082527	ENSOCUT00000000945	534.175	489.825	1.101959e+003	1.102164e+002	1012	16	4.136815e+000	0	0	0	0	0	0	998.708	1	1	50.7771	16.3571
DATA	2472	30	7	0	0	A_04_P008363	DN887999	559.598	489.756	3.989597e+002	3.995240e+001	388	17	6.752037e+000	0	0	0	0	0	0	362.593	1	1	51.0895	19.44
DATA	2473	30	8	0	0	A_04_P002848	NM_001082285	584.5	490.179	2.306529e+003	2.306626e+002	2063	16	4.245832e+000	0	0	0	0	0	0	2102.79	1	1	49.1849	16.7931
DATA	2474	30	9	0	0	A_04_P029778	EB379869	610.563	489.989	1.079461e+004	1.079463e+003	9654.5	14	5.344484e+000	0	0	0	0	0	0	9875.04	1	1	49.8279	14.7813
DATA	2475	30	10	0	0	A_04_P079903	ENSOCUT00000003395	635.415	490.185	6.066453e+000	2.187272e+000	37.5	17	5.153639e+000	0	0	0	0	0	0	5.56952	1	0	45.1352	17.68
DATA	2476	30	11	0	0	A_04_P060964	ENSOCUT00000010212	660.5	490	3.601332e+005	3.601332e+004	330562	21.5	1.167126e+001	0	0	0	0	1	0	331882	1	1	54.1152	23.6944
DATA	2477	30	12	0	0	A_04_P097017	ENSOCUT00000014287	686.377	490.295	2.093409e+000	2.084881e+000	32	13	7.227845e+000	0	0	0	0	0	0	-0.147576	0	0	44.0646	15.3784
DATA	2478	30	13	0	0	A_04_P070651	ENSOCUT00000012938	711.861	490.405	2.477394e+003	2.477481e+002	2265	17	6.889803e+000	0	0	0	0	0	0	2302.28	1	1	50.1463	17.7755
DATA	2479	30	14	0	0	A_04_P012679	M77049	736.912	490.386	2.256031e+000	2.079441e+000	34.5	18	6.162221e+000	0	0	0	0	0	0	2.10559	1	0	57.259	18.1622
DATA	2480	30	15	0	0	A_04_P017696	A_04_P017696	762.5	490.5	2.851940e+002	2.859355e+001	295.5	17	5.098648e+000	0	0	0	0	0	0	267.384	1	1	50.4627	17.6061
DATA	2481	30	16	0	0	A_04_P056868	ENSOCUT00000011188	787.829	490.658	5.448195e+002	5.452044e+001	524	17	5.877376e+000	0	0	0	0	0	0	513.144	1	1	49.5074	17.1081
DATA	2482	30	17	0	0	A_04_P014441	AY171652	813.193	490.43	5.370234e+000	2.108495e+000	37	17	6.156964e+000	0	0	0	0	0	0	5.08147	1	0	65	17.0294
DATA	2483	30	18	0	0	A_04_P016967	DN882417	838.5	490.352	8.806070e+002	8.808408e+001	829	17	6.905627e+000	0	0	0	0	0	0	837.172	1	1	57.5363	18.0811
DATA	2484	30	19	0	0	A_04_P029483	AY171818	863.893	490.5	3.392141e+000	2.048051e+000	37	20	1.000529e+001	0	0	0	0	1	0	3.24024	1	0	65	22.9655
DATA	2485	30	20	0	0	A_04_P017972	ENSOCUT00000017895	889.407	490.733	7.319527e+003	7.319555e+002	6985	18	4.507259e+000	0	0	0	0	0	0	7025.52	1	1	52.0157	17.3462
DATA	2486	30	21	0	0	A_04_P054402	ENSOCUT00000016749	914.736	490.556	2.678960e+002	2.686419e+001	289.5	15.5	5.617962e+000	0	0	0	0	0	0	258.354	1	1	48.5334	16.8824
DATA	2487	30	22	0	0	A_04_P054079	ENSOCUT00000009137	940.107	490.5	1.077480e+002	1.095724e+001	139	17	5.678028e+000	0	0	0	0	0	0	104.403	1	1	56.9804	18
DATA	2488	30	23	0	0	A_04_P084056	ENSOCUT00000002367	965.5	490.5	1.416231e+003	1.416370e+002	1419	16	4.400104e+000	0	0	0	0	0	0	1378.72	1	1	57.5363	15.8667
DATA	2489	30	24	0	0	A_04_P019544	EB380809	990.789	490.816	4.014837e+003	4.014886e+002	3871	16	7.095266e+000	0	0	0	0	0	0	3926.72	1	1	48.8603	17.9697
DATA	2490	30	25	0	0	A_04_P025856	ENSOCUT00000010567	1016.51	490.636	2.621306e+002	2.628650e+001	284	16	4.045378e+000	0	0	0	0	0	0	257.557	1	1	49.8279	15.9286
DATA	2491	30	26	0	0	A_04_P044572	ENSOCUT00000013726	1041.87	490.842	4.589029e+003	4.589071e+002	4453.5	15	4.614610e+000	0	0	0	0	0	0	4529.19	1	1	48.2044	16.1935
DATA	2492	30	27	0	0	A_04_P099583	ENSOCUT00000009501	1067.22	490.696	6.209078e+003	6.209108e+002	6062	14.5	4.399713e+000	0	0	0	0	0	0	6154.65	1	1	50.1463	15.4333
DATA	2493	30	28	0	0	A_04_P076993	ENSOCUT00000012331	1092.56	490.792	3.092090e+002	3.098159e+001	330	18.5	6.871746e+000	0	0	0	0	0	0	307.795	1	1	49.8279	18.9643
DATA	2494	30	29	0	0	A_04_P079709	ENSOCUT00000006106	1117.69	490.797	3.791011e+000	1.967262e+000	37.5	15.5	5.693446e+000	0	0	0	0	0	0	3.78891	1	0	45.1352	16.6875
DATA	2495	30	30	0	0	A_04_P015831	AY171911	1143.25	490.712	5.350405e+000	1.995870e+000	37	17	5.782384e+000	0	0	0	0	0	0	5.3685	1	0	48.2044	17.6897
DATA	2496	30	31	0	0	A_04_P097368	ENSOCUT00000009946	1168.72	491.095	2.333744e+003	2.333822e+002	2330	16	5.600082e+000	0	0	0	0	0	0	2350.54	1	1	48.8603	16.8667
DATA	2497	30	32	0	0	A_04_P061698	ENSOCUT00000014330	1194.15	491.426	4.938532e+002	4.942219e+001	515.5	17	5.479429e+000	0	0	0	0	0	0	499.199	1	1	46.5243	17.1
DATA	2498	30	33	0	0	A_04_P099730	ENSOCUT00000008718	1219.5	490.648	1.910241e+000	1.902458e+000	31	19	5.362755e+000	0	0	0	0	0	0	-0.661642	0	0	65	18.3226
DATA	2499	30	34	0	0	A_04_P102373	ENSOCUT00000017957	1244.61	490.931	2.174225e+001	2.885130e+000	54	16	4.775390e+000	0	0	0	0	0	0	22.1185	1	1	53.8203	16.75
DATA	2500	30	35	0	0	A_04_P061044	ENSOCUT00000016993	1270.5	491	1.370679e+002	1.383660e+001	174	17	4.512035e+000	0	0	0	0	0	0	139.855	1	1	54.1152	16.9615
DATA	2501	30	36	0	0	A_04_P064719	ENSOCUT00000015459	1295.79	491.194	6.508372e+003	6.508399e+002	6511.5	19	6.265412e+000	0	0	0	0	0	0	6658.58	1	1	47.5395	18.8462
DATA	2502	30	37	0	0	A_04_P058542	ENSOCUT00000011146	1321.44	491.023	3.920341e+003	3.920386e+002	3939.5	17	4.965489e+000	0	0	0	0	0	0	4020.56	1	1	50.1463	17.2857
DATA	2503	30	38	0	0	A_04_P071119	ENSOCUT00000000259	1346.65	491.12	3.458429e+002	3.463520e+001	385	15	3.478055e+000	0	0	0	0	0	0	355.451	1	1	48.8603	15.4074
DATA	2504	30	39	0	0	A_04_P045327	ENSOCUT00000014441	1372.03	491.442	1.338280e+002	1.351331e+001	169	15	6.031409e+000	0	0	0	0	0	0	137.812	1	1	49.1849	16.5294
DATA	2505	30	40	0	0	A_04_P083484	ENSOCUT00000013472	1397.44	491.506	8.751200e+002	8.753199e+001	914	15.5	4.936766e+000	0	0	0	0	0	0	902.637	1	1	52.3208	16.8529
DATA	2506	30	41	0	0	A_04_P070345	ENSOCUT00000006379	1422.65	491.313	1.875721e+000	1.872179e+000	32.5	17	6.334748e+000	0	0	0	0	0	0	1.27889	0	0	51.4001	17.25
DATA	2507	30	42	0	0	A_04_P027597	EB374505	1448.32	491.449	1.711991e+002	1.722132e+001	210	18	8.266788e+000	0	0	0	0	0	0	176.999	1	1	50.1463	18.8387
DATA	2508	30	43	0	0	A_04_P023356	EB376702	1473.47	491.545	2.592597e+001	3.193550e+000	60	17	5.663881e+000	0	0	0	0	0	0	26.8241	1	1	49.8279	16.7273
DATA	2509	30	44	0	0	A_04_P074709	ENSOCUT00000007969	1498.96	491.781	6.987756e+001	7.232068e+000	104	16	5.818214e+000	0	0	0	0	0	0	72.3308	1	1	47.5395	16.4194
DATA	2510	30	45	0	0	A_04_P068234	A_04_P068234	1524.42	491.427	1.310071e+001	2.278142e+000	45	16	5.162312e+000	0	0	0	0	0	0	13.5615	1	1	57.5363	17.129
DATA	2511	30	46	0	0	A_04_P072505	ENSOCUT00000014206	1549.58	491.427	3.037847e+000	1.888767e+000	35.5	17	4.949548e+000	0	0	0	0	0	0	3.144	1	0	57.5363	15.9565
DATA	2512	30	47	0	0	A_04_P053582	A_04_P053582	1574.86	491.588	6.560111e+003	6.560137e+002	6704	17	4.718687e+000	0	0	0	0	0	0	6785.8	1	1	54.9904	17.8621
DATA	2513	30	48	0	0	A_04_P030827	DN888861	1600.31	491.662	2.607092e+004	2.607092e+003	27164	18	6.192416e+000	0	0	0	0	0	0	26944.4	1	1	48.5334	18.7917
DATA	2514	30	49	0	0	A_04_P021512	EB378610	1625.99	491.513	9.933395e+000	2.116675e+000	43	15	6.592278e+000	0	0	0	0	0	0	10.2534	1	1	49.1849	15.6207
DATA	2515	30	50	0	0	A_04_P025668	ENSOCUT00000000761	1651.25	491.658	3.205141e+003	3.205195e+002	3304	17	7.121854e+000	0	0	0	0	0	0	3303.31	1	1	48.2044	17.5185
DATA	2516	30	51	0	0	A_04_P006411	DN890019	1676.5	491.5	8.026659e+000	2.040109e+000	39	18	6.055486e+000	0	0	0	0	0	0	8.25667	1	0	65	18.0857
DATA	2517	30	52	0	0	A_04_P004868	NM_001163177	1702	491.545	6.804321e+001	7.059212e+000	100	18	4.750169e+000	0	0	0	0	0	0	69.8354	1	1	55.8519	17
DATA	2518	30	53	0	0	A_04_P045582	ENSOCUT00000008790	1727.42	491.573	5.358288e+001	5.680085e+000	85	16	6.460223e+000	0	0	0	0	0	0	54.8513	1	1	57.5363	16.3
DATA	2519	30	54	0	0	A_04_P050144	ENSOCUT00000012020	1752.58	491.573	5.988013e+003	5.988043e+002	5880	15	6.323025e+000	0	0	0	0	0	0	6111.85	1	1	57.5363	16.2258
DATA	2520	30	55	0	0	A_04_P013197	NM_001160290	1778.35	492.12	2.400774e+004	2.400775e+003	23334	17	5.416289e+000	0	0	0	0	0	0	24424	1	1	48.8603	16.4815
DATA	2521	30	56	0	0	A_04_P087932	ENSOCUT00000005204	1803.39	492.216	2.183171e+002	2.191452e+001	252	17	5.403258e+000	0	0	0	0	0	0	221.306	1	1	48.5334	17.1622
DATA	2522	30	57	0	0	A_04_P005821	DN890579	1828.91	491.614	6.916118e+000	2.032412e+000	41	13.5	5.704862e+000	0	0	0	0	0	0	6.98199	1	0	57.259	16
DATA	2523	30	58	0	0	A_04_P030817	A_04_P030817	1854.71	492.125	1.154688e+002	1.170533e+001	148	17.5	5.629613e+000	0	0	0	0	0	0	116.061	1	1	47.5395	17.7188
DATA	2524	30	59	0	0	A_04_P005141	ENSOCUT00000006667	1879.58	491.573	3.909579e+001	4.359357e+000	71	18	6.256022e+000	0	0	0	0	0	0	39.112	1	1	57.5363	17.7429
DATA	2525	30	60	0	0	A_04_P068588	ENSOCUT00000011301	1905.39	491.931	1.949623e+003	1.949719e+002	1924.5	18	5.883335e+000	0	0	0	0	0	0	1940.52	1	1	53.8203	17.6364
DATA	2526	30	61	0	0	A_04_P102027	A_04_P102027	1930.53	492.205	1.274919e+002	1.289726e+001	159	18	7.013524e+000	0	0	0	0	0	0	126.224	1	1	48.2044	18.1875
DATA	2527	30	62	0	0	A_04_P062657	ENSOCUT00000015540	1955.66	492.356	8.273440e+002	8.275761e+001	824	15	4.889703e+000	0	0	0	0	0	0	814.485	1	1	47.5395	15.5667
DATA	2528	30	63	0	0	A_04_P023866	EB376213	1981.27	492.219	9.969701e+003	9.969721e+002	9527.5	18	5.903434e+000	0	0	0	0	0	0	9754.39	1	1	48.2044	17.5357
DATA	2529	30	64	0	0	A_04_P000506	NM_001082722	2006.5	492	1.992737e+000	1.984618e+000	32	17.5	5.511387e+000	0	0	0	0	0	0	-0.27826	0	0	65	16.8462
DATA	2530	30	65	0	0	A_04_P025682	A_04_P025682	2032.37	492.404	5.713777e+001	6.053105e+000	86	15	4.587609e+000	0	0	0	0	0	0	55.168	1	1	57.8122	14.6154
DATA	2531	30	66	0	0	A_04_P059008	A_04_P059008	2057.62	492.219	1.927776e+001	2.786779e+000	49	15	5.896892e+000	0	0	0	0	0	0	18.4818	1	1	48.5334	15.24
DATA	2532	30	67	0	0	A_04_P028431	EB375560	2082.91	492.386	2.234176e+001	3.016850e+000	51	17	5.940734e+000	0	0	0	0	0	0	21.2623	1	1	57.259	16.7105
DATA	2533	30	68	0	0	A_04_P040302	A_04_P040302	2108.81	492.337	2.051701e+000	2.045304e+000	33	16	5.106718e+000	0	0	0	0	0	0	0.84544	0	0	50.4627	16.0833
DATA	2534	30	69	0	0	A_04_P013035	NM_001195719	2133.58	492.427	1.178722e+002	1.196577e+001	141.5	18.5	5.275380e+000	0	0	0	0	0	0	110.427	1	1	57.5363	18.0938
DATA	2535	30	70	0	0	A_04_P062002	XM_002717263	2159.11	492.5	5.104757e+002	5.108980e+001	491	18	6.008205e+000	0	0	0	0	0	0	474.249	1	1	56.9804	18.2069
DATA	2536	30	71	0	0	A_04_P026281	EB373598	2184.46	492.882	1.408231e+004	1.408233e+003	12272	16	6.789867e+000	0	0	0	0	0	0	12971.7	1	1	49.8279	16.3667
DATA	2537	30	72	0	0	A_04_P068028	ENSOCUT00000006704	2209.65	492.778	2.471017e+002	2.480036e+001	257	17.5	7.051942e+000	0	0	0	0	0	0	225.604	1	1	47.5395	17.8333
DATA	2538	30	73	0	0	A_04_P000594	NM_001081985	2235.42	492.427	5.340388e+000	2.198948e+000	38	14	4.024714e+000	0	0	0	0	0	0	4.83018	1	0	57.5363	15.0857
DATA	2539	30	74	0	0	A_04_P074271	ENSOCUT00000015973	2260.62	492.763	1.519162e+003	1.519314e+002	1389.5	19	4.022373e+000	0	0	0	0	0	0	1361.28	1	1	49.1849	17.4444
DATA	2540	30	75	0	0	A_04_P046478	ENSOCUT00000000905	2286.11	492.5	2.137998e+001	3.049363e+000	49	18	3.862724e+000	0	0	0	0	0	0	18.9711	1	1	56.9804	18.4286
DATA	2541	30	76	0	0	A_04_P073307	ENSOCUT00000017870	2311.5	492.5	9.215056e+001	9.473118e+000	109	15	6.450414e+000	0	0	0	0	0	0	80.9575	1	1	57.5363	16.7059
DATA	2542	30	77	0	0	A_04_P019801	EB380227	2337.06	492.972	3.856867e+000	2.251748e+000	33	16.5	5.956072e+000	0	0	0	0	0	0	3.35417	1	0	46.8651	16.5938
DATA	2543	30	78	0	0	A_04_P075382	A_04_P075382	2362.01	493.368	7.607062e+003	7.607095e+002	6456	18	3.249852e+000	0	0	0	0	0	0	6548.82	1	1	45.835	17.8077
DATA	2544	30	79	0	0	A_04_P043061	ENSOCUT00000030832	2387.44	492.734	7.130988e+001	7.482181e+000	92	15	6.165013e+000	0	0	0	0	0	0	60.7308	1	1	50.7771	15.6897
DATA	2545	30	80	0	0	A_04_P091897	ENSOCUT00000015891	2413.04	493.243	6.165994e+003	6.166037e+002	5080	16	4.819952e+000	0	0	0	0	0	0	5194.93	1	1	47.8731	15.9429
DATA	2546	30	81	0	0	A_04_P010447	DN884788	2438.65	493.12	6.519379e+003	6.519420e+002	5285	17	5.679618e+000	0	0	0	0	0	0	5431.86	1	1	48.8603	18.4839
DATA	2547	30	82	0	0	A_04_P006109	A_04_P006109	2463.58	492.573	2.793842e+001	3.645283e+000	54.5	17	6.960833e+000	0	0	0	0	0	0	23.0205	1	1	57.5363	17.1034
DATA	2548	30	83	0	0	A_04_P096751	ENSOCUT00000013757	2489.43	493.29	2.274073e+003	2.274197e+002	1906	18	8.136618e+000	0	0	0	0	0	0	1852.65	1	1	46.8651	18.7273
DATA	2549	30	84	66	1	DarkCorner	DarkCorner	2514.5	492.648	2.405391e+000	2.395592e+000	27	16	4.682513e+000	0	0	0	0	0	0	-5.32092	0	0	57.5363	15
DATA	2550	30	85	66	1	DarkCorner	DarkCorner	2539.77	491.94	2.433822e+000	2.423907e+000	28	15	5.135257e+000	0	0	0	0	0	0	-4.99766	0	0	50.1463	15.384
DATA	2551	31	1	66	1	DarkCorner	DarkCorner	393.684	496.949	2.154616e+000	2.145838e+000	25	15	4.835784e+000	0	0	0	0	0	0	-6.69263	0	0	49.1849	15.5707
DATA	2552	31	2	0	0	A_04_P090852	ENSOCUT00000014283	419.787	497.093	3.935891e+002	3.941728e+001	373.5	17	4.845666e+000	0	0	0	0	0	0	354.121	1	1	48.2044	16.7297
DATA	2553	31	3	0	0	A_04_P018822	ENSOCUT00000030085	444.608	497.069	3.615106e+004	3.615106e+003	32056	16.5	5.534285e+000	0	0	0	0	0	0	32561.2	1	1	53.8203	17.4643
DATA	2554	31	4	0	0	A_04_P060465	A_04_P060465	470.493	497.269	2.147364e+000	2.141552e+000	34	17	6.322009e+000	0	0	0	0	0	0	1.01143	0	0	46.5243	17.303
DATA	2555	31	5	0	0	A_04_P005480	DN890887	495.5	497.352	3.950044e+000	2.170763e+000	36	16	5.402906e+000	0	0	0	0	0	0	3.57031	1	0	57.5363	15.5161
DATA	2556	31	6	0	0	A_04_P070177	ENSOCUT00000017070	521.222	497.457	8.241566e+002	8.244316e+001	782.5	17	5.471802e+000	0	0	0	0	0	0	746.676	1	1	51.0895	16.4872
DATA	2557	31	7	0	0	A_04_P097672	ENSOCUT00000008952	546.829	497.646	1.320653e+004	1.320655e+003	11556	17	5.562660e+000	0	0	0	0	0	0	11997.2	1	1	51.0895	17.5455
DATA	2558	31	8	0	0	A_04_P056362	A_04_P056362	571.582	497.427	6.169537e+002	6.173171e+001	586	17.5	7.606246e+000	0	0	0	0	0	0	562.06	1	1	65	20.0455
DATA	2559	31	9	0	0	A_04_P007267	DN889164	597.171	497.355	2.232371e+001	3.072338e+000	54	15.5	5.425396e+000	0	0	0	0	0	0	20.4037	1	1	49.5074	16.2222
DATA	2560	31	10	0	0	A_04_P100272	ENSOCUT00000009913	622.582	497.427	2.536445e+002	2.545152e+001	261.5	15	5.575088e+000	0	0	0	0	0	0	232.644	1	1	57.5363	15.2333
DATA	2561	31	11	0	0	A_04_P029472	AY171856	648	497.455	3.164332e+001	3.795348e+000	61	17	6.237862e+000	0	0	0	0	0	0	29.1321	1	1	55.8519	17.9714
DATA	2562	31	12	0	0	A_04_P084372	ENSOCUT00000010617	673.5	497.5	1.553550e+002	1.567510e+001	174.5	16.5	8.268231e+000	0	0	0	0	0	0	143.593	1	1	57.5363	17
DATA	2563	31	13	0	0	A_04_P027320	ENSOCUT00000011730	698.932	497.886	4.577399e+000	2.128454e+000	37	15	5.657111e+000	0	0	0	0	0	0	4.24856	1	0	52.9257	15.4048
DATA	2564	31	14	0	0	A_04_P052713	A_04_P052713	724.333	497.5	5.645392e+000	2.145473e+000	38	17	5.802347e+000	0	0	0	0	0	0	5.26206	1	0	57.5363	17.5429
DATA	2565	31	15	0	0	A_04_P005226	DN891097	749.5	497.5	2.267395e+001	3.064000e+000	54	19	7.080213e+000	0	0	0	0	0	0	21.227	1	1	57.5363	19.4
DATA	2566	31	16	0	0	A_04_P051297	ENSOCUT00000016860	775	497.545	4.074710e+000	2.091544e+000	38	16	4.928939e+000	0	0	0	0	0	0	3.83209	1	0	55.8519	17.3611
DATA	2567	31	17	0	0	A_04_P015982	AY175579	800.5	497.5	2.050342e+000	2.042349e+000	34	16	5.624526e+000	0	0	0	0	0	0	0.362362	0	0	57.5363	16.2
DATA	2568	31	18	0	0	A_04_P009614	CU465343	825.667	497.5	4.643592e+004	4.643593e+003	43720	18	7.773404e+000	0	0	0	0	0	0	44078	1	1	57.5363	19.3226
DATA	2569	31	19	0	0	A_04_P023987	EB376094	851.418	497.573	2.425861e+002	2.434280e+001	259	19	8.579819e+000	0	0	0	0	1	0	231.378	1	1	57.5363	21.4483
DATA	2570	31	20	0	0	A_04_P095725	ENSOCUT00000017680	876.582	497.573	3.311851e+001	3.875771e+000	63	19	7.105433e+000	0	0	0	0	0	0	31.7376	1	1	57.5363	19.2222
DATA	2571	31	21	0	0	A_04_P097097	ENSOCUT00000002719	902	497.545	7.551151e+000	2.141261e+000	40.5	19	7.563869e+000	0	0	0	0	0	0	7.27086	1	0	55.8519	19
DATA	2572	31	22	0	0	A_04_P000923	NM_001082765	927.435	498.29	6.822898e+003	6.822928e+002	6612.5	16	5.528110e+000	0	0	0	0	0	0	6601.54	1	1	46.8651	16.68
DATA	2573	31	23	0	0	A_04_P033312	DN882051	952.582	497.573	3.019537e+001	3.613501e+000	62.5	17	5.275419e+000	0	0	0	0	0	0	29.35	1	1	57.5363	16.4828
DATA	2574	31	24	0	0	A_04_P061810	ENSOCUT00000013940	978.197	498.352	6.480649e+003	6.480679e+002	6238	16	4.809160e+000	0	0	0	0	0	0	6329.5	1	1	46.8651	15.9688
DATA	2575	31	25	0	0	A_04_P015586	AY171786	1003.5	497.648	2.642291e+001	3.293774e+000	57.5	15	4.185355e+000	0	0	0	0	0	0	25.9229	1	1	65	14.9643
DATA	2576	31	26	0	0	A_04_P020891	DN889318	1029	498	4.425620e+002	4.429947e+001	446.5	15	3.774408e+000	0	0	0	0	0	0	436.175	1	1	54.9904	15.6154
DATA	2577	31	27	0	0	A_04_P070152	ENSOCUT00000006781	1054.5	498	3.696568e+000	1.983685e+000	36	15	4.240105e+000	0	0	0	0	0	0	3.65936	1	0	65	15.3871
DATA	2578	31	28	0	0	A_04_P047624	NM_001171386	1079.7	498.193	1.081115e+004	1.081116e+003	10669	18	5.413871e+000	0	0	0	0	0	0	10748.1	1	1	50.1463	18.68
DATA	2579	31	29	0	0	A_04_P020986	EB379114	1104.83	498.118	4.807273e+001	5.181236e+000	81.5	15	5.334821e+000	0	0	0	0	0	0	47.9886	1	1	48.2044	16.6429
DATA	2580	31	30	0	0	A_04_P093477	ENSOCUT00000002417	1130.76	498.4	1.055996e+003	1.056172e+002	1052	16.5	5.229318e+000	0	0	0	0	0	0	1058.49	1	1	46.5243	17.4063
DATA	2581	31	31	0	0	A_04_P051667	ENSOCUT00000014107	1155.91	498.386	1.250274e+002	1.264892e+001	153	18	6.409628e+000	0	0	0	0	0	0	125.799	1	1	57.259	18.6
DATA	2582	31	32	0	0	A_04_P022521	EB377555	1181.41	498.41	7.056780e+001	7.310819e+000	101	16	6.359819e+000	0	0	0	0	0	0	71.2638	1	1	50.1463	17.2963
DATA	2583	31	33	0	0	A_04_P019440	EB381410	1206.58	498.368	8.337339e+001	8.551975e+000	116	18	5.247879e+000	0	0	0	0	0	0	84.484	1	1	49.8279	16.6667
DATA	2584	31	34	0	0	A_04_P048345	ENSOCUT00000008834	1232.57	498.605	4.725468e+003	4.725506e+002	4655	17	4.748669e+000	0	0	0	0	0	0	4804.47	1	1	49.5074	17.3704
DATA	2585	31	35	0	0	A_04_P044179	A_04_P044179	1257.58	498.427	8.260649e+000	2.064460e+000	41.5	16	5.018916e+000	0	0	0	0	0	0	8.42365	1	0	57.5363	16.3125
DATA	2586	31	36	0	0	A_04_P000516	NM_001082330	1283	498.455	2.600765e+005	2.600765e+004	266162	20	9.120994e+000	0	0	0	0	1	0	265952	1	1	55.8519	21.9688
DATA	2587	31	37	0	0	A_04_P019606	EB380527	1308.42	498.427	1.889584e+000	1.884603e+000	35	17.5	5.012682e+000	0	0	0	0	0	0	1.03713	0	0	65	16.6429
DATA	2588	31	38	0	0	A_04_P031450	A_04_P031450	1333.58	498.427	4.144787e+000	1.922805e+000	37	16.5	3.086975e+000	0	0	0	0	0	0	4.25896	1	0	65	16
DATA	2589	31	39	0	0	A_04_P008862	DN887458	1358.74	498.836	5.560856e+001	5.868046e+000	91.5	15	5.379887e+000	0	0	0	0	0	0	57.2586	1	1	48.2044	16.5455
DATA	2590	31	40	0	0	A_04_P065248	ENSOCUT00000006669	1384.57	498.642	1.399151e+001	2.335816e+000	46	16	5.183099e+000	0	0	0	0	0	0	14.4322	1	1	51.0895	17.2581
DATA	2591	31	41	0	0	A_04_P074195	ENSOCUT00000008811	1409.89	498.5	7.196129e+001	7.434547e+000	105	18	5.881347e+000	0	0	0	0	0	0	74.3365	1	1	56.9804	17.9024
DATA	2592	31	42	0	0	A_04_P073361	ENSOCUT00000017865	1435.42	498.573	3.060008e+000	1.890359e+000	35	18	5.122532e+000	0	0	0	0	0	0	3.16482	1	0	57.5363	17.6286
DATA	2593	31	43	0	0	A_04_P053122	ENSOCUT00000003428	1460.88	499.045	7.751018e+001	7.971919e+000	112	18	6.183696e+000	0	0	0	0	0	0	80.2411	1	1	46.8651	17.3571
DATA	2594	31	44	0	0	A_04_P016346	AY596432	1486.11	498.5	1.870319e+000	1.862699e+000	30	17	6.734972e+000	0	0	0	0	0	0	-1.70779	0	0	56.9804	16.7879
DATA	2595	31	45	0	0	A_04_P021831	ENSOCUT00000008569	1511.69	498.662	1.929421e+003	1.929511e+002	1959	17	4.827125e+000	0	0	0	0	0	0	1999.01	1	1	48.5334	16.6364
DATA	2596	31	46	0	0	A_04_P028759	EC621349	1537.16	499.217	4.193139e+003	4.193180e+002	4339	17.5	4.861413e+000	0	0	0	0	0	0	4344.46	1	1	46.1809	16.2333
DATA	2597	31	47	0	0	A_04_P074727	ENSOCUT00000005007	1562.42	498.573	3.945421e+002	3.949816e+001	441	17	4.567482e+000	0	0	0	0	0	0	408.595	1	1	57.5363	17.0938
DATA	2598	31	48	0	0	A_04_P036054	ENSOCUT00000013360	1587.58	498.573	1.551074e+001	2.425140e+000	48	17.5	6.037252e+000	0	0	0	0	0	0	16.052	1	1	57.5363	18.3214
DATA	2599	31	49	0	0	A_04_P005869	EB385071	1613.09	498.614	3.622645e+001	4.075076e+000	68	17	6.597979e+000	0	0	0	0	0	0	37.4518	1	1	57.259	18
DATA	2600	31	50	0	0	A_04_P014100	AF083250	1638.5	498.648	1.876407e+000	1.872190e+000	33	16.5	6.623212e+000	0	0	0	0	0	0	1.16914	0	0	65	17.0625
DATA	2601	31	51	0	0	A_04_P073194	ENSOCUT00000016732	1663.88	499.375	6.972649e+003	6.972674e+002	7065	16.5	6.225598e+000	0	0	0	0	0	0	7186.92	1	1	47.5395	17.125
DATA	2602	31	52	0	0	A_04_P012931	M99556	1689.22	499.405	2.983596e+001	3.524189e+000	64	17	5.532074e+000	0	0	0	0	0	0	30.6897	1	1	47.8731	16.8684
DATA	2603	31	53	0	0	A_04_P080615	ENSOCUT00000012792	1714.95	498.907	9.729652e+003	9.729670e+002	9700	17	5.128926e+000	0	0	0	0	0	0	9982.95	1	1	46.8651	16.6
DATA	2604	31	54	0	0	A_04_P077482	ENSOCUT00000032982	1740	499	1.368487e+002	1.381415e+001	168	15	6.042288e+000	0	0	0	0	0	0	140.031	1	1	54.9904	15.3684
DATA	2605	31	55	0	0	A_04_P079990	A_04_P079990	1765.5	499	4.810493e+000	1.951599e+000	36	17	5.436792e+000	0	0	0	0	0	0	4.90698	1	0	65	16.6061
DATA	2606	31	56	0	0	A_04_P067142	ENSOCUT00000009509	1790.75	499.373	1.700733e+004	1.700734e+003	17048	19.5	5.074552e+000	0	0	0	0	0	0	17289.7	1	1	49.1849	19.3182
DATA	2607	31	57	0	0	A_04_P034583	A_04_P034583	1816.42	499.427	1.392806e+002	1.405775e+001	175	16	5.857813e+000	0	0	0	0	0	0	141.049	1	1	57.5363	17.2258
DATA	2608	31	58	0	0	A_04_P100182	ENSOCUT00000007297	1841.75	499.639	4.161246e+002	4.165641e+001	454	15	5.164057e+000	0	0	0	0	0	0	419.671	1	1	51.0895	15.8966
DATA	2609	31	59	0	0	A_04_P098302	A_04_P098302	1867	499.455	5.302805e+000	1.993504e+000	37	16	6.573054e+000	0	0	0	0	0	0	5.32388	1	0	55.8519	17.0286
DATA	2610	31	60	0	0	A_04_P064737	ENSOCUT00000017006	1892.59	499.692	3.123014e+002	3.128979e+001	336.5	15.5	6.311328e+000	0	0	0	0	0	0	312.02	1	1	50.4627	16.7105
[truncated: 6,556,098 more chars]
