# Supplementary material for: Identification of potential crucial genes and pathways associated with vein graft restenosis based on gene expression analysis in experimental rabbits
Source: PeerJ. 2018 May 16;6:e4704. doi: 10.7717/peerj.4704 (PMC5960261; doi:10.7717/peerj.4704)
Supplement: Supplemental Information 1 — Raw data and R code used in this manuscript. [file peerj-06-4704-s001.zip › Raw Data/O2.txt]

TYPE	text	text	text	integer	text	float	float	text	integer	text	text	integer	integer	integer	integer	float	float	float	float	float	float	text	text	text	text	text	text	text	text	text	text	text	integer	integer	integer	text	integer	boolean
FEPARAMS	Protocol_Name	Protocol_date	Scan_ScannerName	Scan_NumChannels	Scan_Date	Scan_MicronsPerPixelX	Scan_MicronsPerPixelY	Scan_OriginalGUID	Scan_NumScanPass	Grid_Name	Grid_Date	Grid_NumSubGridRows	Grid_NumSubGridCols	Grid_NumRows	Grid_NumCols	Grid_RowSpacing	Grid_ColSpacing	Grid_OffsetX	Grid_OffsetY	Grid_NomSpotWidth	Grid_NomSpotHeight	Grid_GenomicBuild	FeatureExtractor_Barcode	FeatureExtractor_Sample	FeatureExtractor_ScanFileName	FeatureExtractor_ArrayName	FeatureExtractor_ScanFileGUID	FeatureExtractor_DesignFileName	FeatureExtractor_ExtractionTime	FeatureExtractor_UserName	FeatureExtractor_ComputerName	FeatureExtractor_Version	FeatureExtractor_IsXDRExtraction	FeatureExtractor_ColorMode	FeatureExtractor_QCReportType	DyeNorm_NormFilename	DyeNorm_NormNumProbes	Grid_IsGridFile
DATA	GE1_1100_Jul11 (Read Only)	1-Jul-2011 22:30	Agilent Technologies Scanner G2505C US10450393	1	03-13-2014 12:18:49	5	5	3a36ca05-ce19-4f69-ac8f-0f43018103bd	1	020908_D_F_20120509	09-May-2012 00:00	1	1	532	85	73.3235	63.5	0	36.6617	65	65	oryCun2:oryCun2:Apr2009	1_2		M:\2014.03.13 Human,Rabbit GE 1-color 4x44k(Yousef Amaar,wangqun)\\US10450393_S01.tif	US10450393_S01	7b134be7-a6cb-4438-84e1-e994ef9646c5	020908_D_F_20120509.xml	13-Mar-2014 16:15:35	admin	KCSY01	11.0.1.1	0	0	0		0	0
*
TYPE	float	float	float	integer	integer	float	float	float	integer	float	float	float	integer	float	float	integer	integer	integer	integer	integer	float	float	float	integer	float	float	float	float	float	integer	integer	float	float	float	float	float	integer	float	float	float	float	integer	float	float	float	float	float	integer	float	float	float	float	float	float	float	integer	float	integer	float	float	float	float	integer	float	float	float	float	text	float	float	float	float	float	float	float	float	float	float	float	float	float	float	float	float	float	float	float	float	float	integer	integer	integer	integer	float	integer	text	integer	text	float	float	float	integer	boolean	float	float	boolean	float	boolean	float	boolean	float	boolean	float	boolean	float	boolean	float	boolean	float	boolean	float	boolean	float	boolean	float	boolean
STATS	gDarkOffsetAverage	gDarkOffsetMedian	gDarkOffsetStdDev	gDarkOffsetNumPts	gSaturationValue	gAvgSig2BkgeQC	gAvgSig2BkgNegCtrl	gRatioSig2BkgeQC_NegCtrl	gNumSatFeat	gLocalBGInlierNetAve	gLocalBGInlierAve	gLocalBGInlierSDev	gLocalBGInlierNum	gGlobalBGInlierAve	gGlobalBGInlierSDev	gGlobalBGInlierNum	gNumFeatureNonUnifOL	gNumPopnOL	gNumNonUnifBGOL	gNumPopnBGOL	gOffsetUsed	gGlobalFeatInlierAve	gGlobalFeatInlierSDev	gGlobalFeatInlierNum	AnyColorPrcntFeatNonUnifOL	AnyColorPrcntBGNonUnifOL	AnyColorPrcntFeatPopnOL	AnyColorPrcntBGPopnOL	TotalPrcntFeatOL	gNumNegBGSubFeat	gNonCtrlNumNegFeatBGSubSig	gSpatialDetrendRMSFit	gSpatialDetrendRMSFilteredMinusFit	gSpatialDetrendSurfaceArea	gSpatialDetrendVolume	gSpatialDetrendAveFit	gNonCtrlNumSatFeat	gNonCtrl99PrcntNetSig	gNonCtrl50PrcntNetSig	gNonCtrl1PrcntNetSig	gNonCtrlMedPrcntCVBGSubSig	gCtrleQCNumSatFeat	gCtrleQC99PrcntNetSig	gCtrleQC50PrcntNetSig	gCtrleQC1PrcntNetSig	geQCMedPrcntCVBGSubSig	geQCSig2BkgLow2	gNegCtrlNumInliers	gNegCtrlAveNetSig	gNegCtrlSDevNetSig	gNegCtrlAveBGSubSig	gNegCtrlSDevBGSubSig	gAveNumPixOLLo	gAveNumPixOLHi	gPixCVofHighSignalFeat	gNumHighSignalFeat	AddErrorEstimateGreen	TotalNumFeatures	ROIHeight	ROIWidth	CentroidDiffX	CentroidDiffY	NumFoundFeat	MaxNonUnifEdges	MaxSpotNotFoundEdges	gMultDetrendRMSFit	gMultDetrendSurfaceAverage	eQCLowSigName2	eQCOneColorLogLowSignal	eQCOneColorLogLowSignalError	eQCOneColorLogHighSignal	eQCOneColorLinFitLogLowConc	eQCOneColorLinFitLogLowSignal	eQCOneColorLinFitLogHighConc	eQCOneColorLinFitLogHighSignal	eQCOneColorLinFitSlope	eQCOneColorLinFitIntercept	eQCOneColorLinFitRSQ	eQCOneColorSpikeDetectionLimit	gNonCtrl50PrcntBGSubSig	gCtrleQC50PrcntBGSubSig	gMedPrcntCVProcSignal	geQCMedPrcntCVProcSignal	gOutlierFlagger_Auto_FeatB_Term	gOutlierFlagger_Auto_FeatC_Term	gOutlierFlagger_Auto_BgndB_Term	gOutlierFlagger_Auto_BgndC_Term	OutlierFlagger_FeatChiSq	OutlierFlagger_BgndChiSq	GriddingStatus	IsGoodGrid	NumGeneNonUnifOL	TotalNumberOfReplicatedGenes	gPercentileIntensityProcessedSignal	ExtractionStatus	QCMetricResults	gNonCtrlNumWellAboveBG	ImageDepth	AFHold	gPMTVolts	GlassThickness	gDDN	GridHasBeenOptimized	gNegCtrlSpread	Metric_IsGoodGrid	Metric_IsGoodGrid_IsInRange	Metric_AnyColorPrcntFeatNonUnifOL	Metric_AnyColorPrcntFeatNonUnifOL_IsInRange	Metric_gNegCtrlAveNetSig	Metric_gNegCtrlAveNetSig_IsInRange	Metric_gNegCtrlAveBGSubSig	Metric_gNegCtrlAveBGSubSig_IsInRange	Metric_gNegCtrlSDevBGSubSig	Metric_gNegCtrlSDevBGSubSig_IsInRange	Metric_gSpatialDetrendRMSFilteredMinusFit	Metric_gSpatialDetrendRMSFilteredMinusFit_IsInRange	Metric_gNonCntrlMedCVProcSignal	Metric_gNonCntrlMedCVProcSignal_IsInRange	Metric_gE1aMedCVProcSignal	Metric_gE1aMedCVProcSignal_IsInRange	Metric_absGE1E1aSlope	Metric_absGE1E1aSlope_IsInRange	Metric_DetectionLimit	Metric_DetectionLimit_IsInRange	Metric_gDDN	Metric_gDDN_IsInRange
DATA	7.26574	7.26574	1.75657	0	778211	1.30774	2.29727	0.569258	0	9.52539	16.7911	1.23771	43741	16.7911	1.23771	43741	53	49	159	1478	7.26574	6459.47	33866.2	45118	0.117205	0.351614	0.108359	3.26847	0.120996	2859	1813	0.505189	1.79729	1.00004	1.75968	31.2787	0	208096	125.35	21.703	13.0311	0	49.9272	26.8149	20.0311	-1	1.14592	147	20.9726	1.61165	-3.04127	1.56956	0.236311	1.09144	0.106433	7358	1.79729	45220	4.40802	7.61883	0.770144	0.755735	41461	0.00588235	0.0588235	0.0955428	1.00828	(+)E1A_r60_3	0	0	0	0	0	0	0	0	0	0	-1	101.2	2.5207	5.09758	-1	541.587	43.7732	47.6786	21.3868	1.94788	2.49035	0	1	53	43603	1328.78	1	ExtractionEvaluate	35000	20 Bit	0	353	981.507	5	0	5.78006	1	1	0.117205	1	20.9726	1	-3.04127	1	1.56956	1	1.79729	1	5.09758	1	-1	0	0	0	-1	0	5	1
*
TYPE	integer	integer	integer	integer	integer	text	text	float	float	float	float	float	float	float	boolean	boolean	boolean	boolean	boolean	boolean	float	boolean	boolean	float	float
FEATURES	FeatureNum	Row	Col	SubTypeMask	ControlType	ProbeName	SystematicName	PositionX	PositionY	gProcessedSignal	gProcessedSigError	gMedianSignal	gBGMedianSignal	gBGPixSDev	gIsSaturated	gIsFeatNonUnifOL	gIsBGNonUnifOL	gIsFeatPopnOL	gIsBGPopnOL	IsManualFlag	gBGSubSignal	gIsPosAndSignif	gIsWellAboveBG	SpotExtentX	gBGMeanSignal
DATA	1	1	1	260	1	GE_BrightCorner	GE_BrightCorner	3543.48	282.111	2.381243e+005	2.381243e+004	189391	15	4.901352e+000	0	0	0	0	0	0	190663	1	1	53.8203	14.9824
DATA	2	1	2	66	1	DarkCorner	DarkCorner	3568.5	282	2.243002e+000	2.234477e+000	28	14	4.736597e+000	0	0	0	0	0	0	-2.75975	0	0	54.1152	14.3222
DATA	3	1	3	66	1	DarkCorner	DarkCorner	3594.09	282.065	2.232751e+000	2.224264e+000	26	14	4.691236e+000	0	0	0	0	0	0	-4.62387	0	0	54.4085	14.4962
DATA	4	1	4	66	1	DarkCorner	DarkCorner	3619.51	281.7	2.222875e+000	2.214426e+000	29	14	4.992165e+000	0	0	0	0	0	0	-2.37668	0	0	47.2035	14.6212
DATA	5	1	5	66	1	DarkCorner	DarkCorner	3645.23	281.8	2.213041e+000	2.204629e+000	27	15	5.482683e+000	0	0	0	0	0	0	-2.98346	0	0	45.4864	14.961
DATA	6	1	6	66	1	DarkCorner	DarkCorner	3669.92	281.847	2.203806e+000	2.195429e+000	26	14	4.741871e+000	0	0	0	0	0	0	-4.8013	0	0	46.8651	14.683
DATA	7	1	7	66	1	DarkCorner	DarkCorner	3695.7	282.122	2.194314e+000	2.185973e+000	26.5	15	4.937077e+000	0	0	0	0	0	0	-4.1768	0	0	50.7771	14.7165
DATA	8	1	8	66	1	DarkCorner	DarkCorner	3721.09	282.386	2.185140e+000	2.176834e+000	28	15	5.491755e+000	0	0	0	0	0	0	-3.08459	0	0	57.259	15.1629
DATA	9	1	9	66	1	DarkCorner	DarkCorner	3746.16	282.134	2.176341e+000	2.168069e+000	28	14	5.015737e+000	0	0	0	0	0	0	-3.19474	0	0	50.7771	14.5151
DATA	10	1	10	66	1	DarkCorner	DarkCorner	3771.68	282.197	2.167475e+000	2.159237e+000	27	14	4.542275e+000	0	0	0	0	0	0	-3.87372	0	0	49.5074	14.0234
DATA	11	1	11	66	1	DarkCorner	DarkCorner	3797.42	282.427	2.158649e+000	2.150444e+000	25	14	4.869336e+000	0	0	0	0	0	0	-5.02066	0	0	57.5363	14.1743
DATA	12	1	12	0	0	A_04_P063001	XM_002720286	3822.8	282.507	1.375107e+004	1.375109e+003	11286	14	4.860589e+000	0	0	0	0	0	0	11538.5	1	1	49.5074	14.3021
DATA	13	1	13	0	0	A_04_P051597	ENSOCUT00000008133	3848.28	282.807	1.234716e+001	2.465002e+000	37.5	14	4.634291e+000	0	0	0	0	0	0	10.4016	1	1	51.4001	14.2505
DATA	14	1	14	0	0	A_04_P027222	ENSOCUT00000005833	3873.5	282.5	1.817310e+003	1.817434e+002	1555	14	4.963214e+000	0	0	0	0	0	0	1536.8	1	1	50.4627	14.3446
DATA	15	1	15	0	0	A_04_P054052	A_04_P054052	3898.67	282.5	2.545899e+001	3.311273e+000	52	14	4.803001e+000	0	0	0	0	0	0	21.6112	1	1	57.5363	14.5038
DATA	16	1	16	0	0	A_04_P043272	ENSOCUT00000004402	3924.37	282.219	1.199101e+001	2.426264e+000	42	14	5.008785e+000	0	0	0	0	0	0	10.2176	1	1	48.2044	14.6049
DATA	17	1	17	0	0	A_04_P037552	A_04_P037552	3949.65	282.24	2.109383e+000	2.102188e+000	31	14.5	5.438896e+000	0	0	0	0	0	0	0.503081	0	0	49.1849	14.8955
DATA	18	1	18	0	0	A_04_P082033	A_04_P082033	3975	282.545	4.089964e+000	2.133078e+000	35	15	5.480815e+000	0	0	0	0	0	0	3.51128	1	0	55.8519	15.0286
DATA	19	1	19	0	0	A_04_P059363	A_04_P059363	4000.59	282.456	2.093725e+000	2.085767e+000	31	14	4.831742e+000	0	0	0	0	0	0	-1.36282	0	0	46.8651	13.8755
DATA	20	1	20	0	0	A_04_P069242	XM_002710261	4027.21	282.643	6.992621e+002	6.995707e+001	625	14	4.626516e+000	0	0	0	0	0	0	604.872	1	1	36.9964	13.8728
DATA	21	1	21	0	0	A_04_P004862	ENSOCUT00000000478	4051.72	282.697	1.632502e+002	1.645580e+001	177	14	4.903613e+000	0	0	0	0	0	0	141.707	1	1	49.5074	14.2089
DATA	22	1	22	0	0	A_04_P004771	ENSOCUT00000010240	4076.73	282.782	8.624666e+001	8.868022e+000	105	14	4.722852e+000	0	0	0	0	0	0	75.1297	1	1	49.8279	14.0721
DATA	23	1	23	0	0	A_04_P102767	NM_001082106	4102.39	282.826	2.063729e+000	2.055964e+000	29	14	4.529913e+000	0	0	0	0	0	0	0.158872	0	0	47.2035	13.9363
DATA	24	1	24	0	0	A_04_P000126	NM_001082711	4127.52	282.677	1.474851e+001	2.524477e+000	43	14	4.777427e+000	0	0	0	0	0	0	12.9377	1	1	45.4864	13.8946
DATA	25	1	25	0	0	A_04_P032346	EB380111	4152.58	282.573	2.987796e+001	3.618905e+000	56	14	4.797213e+000	0	0	0	0	0	0	26.2981	1	1	65	14.0115
DATA	26	1	26	0	0	A_04_P070267	ENSOCUT00000014985	4178.31	282.977	1.092189e+003	1.092379e+002	993	14	4.773395e+000	0	0	0	0	0	0	964.69	1	1	50.7771	14.3839
DATA	27	1	27	0	0	A_04_P015526	AY171767	4203.5	283	2.035849e+000	2.028111e+000	30	15	5.016017e+000	0	0	0	0	0	0	-0.847471	0	0	54.1152	14.7076
DATA	28	1	28	0	0	A_04_P078765	A_04_P078765	4229.09	283.082	3.739828e+003	3.739883e+002	3266	14	4.912616e+000	0	0	0	0	0	0	3325.2	1	1	51.0895	14.2078
DATA	29	1	29	0	0	A_04_P057486	A_04_P057486	4254.56	283.028	2.521186e+003	2.521267e+002	2215	14	4.379016e+000	0	0	0	0	0	0	2248.88	1	1	48.2044	13.8223
DATA	30	1	30	0	0	A_04_P017894	DN891163	4279.79	282.905	2.016344e+000	2.008680e+000	27	14	4.487491e+000	0	0	0	0	0	0	-4.16514	0	0	45.4864	14.1759
DATA	31	1	31	0	0	A_04_P095828	ENSOCUT00000007697	4305.44	283.26	3.941001e+003	3.941052e+002	3421	14	4.803266e+000	0	0	0	0	0	0	3537.41	1	1	49.5074	14.3203
DATA	32	1	32	0	0	A_04_P028026	NM_001171047	4330.67	283.247	6.599250e+001	6.894621e+000	90	14	4.802485e+000	0	0	0	0	0	0	59.4102	1	1	48.2044	14.6817
DATA	33	1	33	0	0	A_04_P088378	ENSOCUT00000006681	4356	283.455	6.341676e+004	6.341676e+003	55358	14	4.987757e+000	0	0	0	0	0	0	57258.9	1	1	55.8519	14.3921
DATA	34	1	34	0	0	A_04_P078937	ENSOCUT00000005757	4381.42	283.513	1.021389e+002	1.040498e+001	121	14	4.619640e+000	0	0	0	0	0	0	92.4814	1	1	49.8279	14.2643
DATA	35	1	35	0	0	A_04_P010077	DN885580	4406.82	283.368	1.773528e+004	1.773529e+003	15811	15	4.693198e+000	0	0	0	0	0	0	16101.4	1	1	49.5074	14.7366
DATA	36	1	36	0	0	A_04_P066717	ENSOCUT00000004623	4432.48	283.354	3.020653e+004	3.020654e+003	27169	14	5.392369e+000	0	0	0	0	0	0	27495.7	1	1	50.1463	14.8913
DATA	37	1	37	0	0	A_04_P013199	NM_001160290	4457.89	283.56	1.270396e+004	1.270397e+003	11362	15	5.453832e+000	0	0	0	0	0	0	11593	1	1	48.8603	14.8501
DATA	38	1	38	0	0	A_04_P081316	A_04_P081316	4483.26	283.5	6.488375e+003	6.488404e+002	5879.5	14	5.040592e+000	0	0	0	0	0	0	5934.77	1	1	50.4627	14.4109
DATA	39	1	39	0	0	A_04_P037112	A_04_P037112	4508.92	284.026	1.967852e+000	1.960372e+000	28	14	5.044681e+000	0	0	0	0	0	0	-3.59997	0	0	46.8651	14.198
DATA	40	1	40	0	0	A_04_P098887	ENSOCUT00000014702	4533.87	283.474	8.061170e+002	8.063544e+001	734	14	4.894219e+000	0	0	0	0	0	0	740.477	1	1	50.1463	13.7588
DATA	41	1	41	0	0	A_04_P064857	ENSOCUT00000004572	4559.33	283.987	2.245488e+001	2.975771e+000	50	14	4.655903e+000	0	0	0	0	0	0	20.6679	1	1	49.1849	14.2156
DATA	42	1	42	0	0	A_04_P011220	DN883346	4584.68	283.622	3.111173e+001	3.671481e+000	57	14	4.901348e+000	0	0	0	0	0	0	28.6833	1	1	51.0895	13.8605
DATA	43	1	43	0	0	A_04_P079667	ENSOCUT00000011515	4610.27	283.852	1.973218e+001	2.771597e+000	51	14	4.909058e+000	0	0	0	0	0	0	18.2213	1	1	50.4627	14.2135
DATA	44	1	44	0	0	A_04_P031917	XM_002722718	4635.5	283.711	8.989431e+002	8.991532e+001	853	13	5.097606e+000	0	0	0	0	0	0	831.209	1	1	49.1849	13.6699
DATA	45	1	45	0	0	A_04_P042065	ENSOCUT00000001808	4660.78	283.824	1.854647e+003	1.854749e+002	1709	14	4.763339e+000	0	0	0	0	0	0	1716.91	1	1	48.2044	13.9519
DATA	46	1	46	0	0	A_04_P071767	ENSOCUT00000007587	4686.33	283.5	1.250208e+002	1.265167e+001	145	14	4.617978e+000	0	0	0	0	0	0	115.837	1	1	57.5363	14.1181
DATA	47	1	47	0	0	A_04_P007154	DN889305	4711.62	283.63	2.222744e+004	2.222745e+003	19737.5	14	5.014525e+000	0	0	0	0	0	0	20609.6	1	1	50.7771	14.3612
DATA	48	1	48	0	0	A_04_P046489	ENSOCUT00000004739	4737.01	283.878	9.809256e+000	2.171558e+000	41	15	4.875422e+000	0	0	0	0	0	0	9.09996	1	1	51.7088	14.673
DATA	49	1	49	0	0	A_04_P056577	ENSOCUT00000001503	4762.83	284.429	1.944142e+000	1.936752e+000	31	14	5.120883e+000	0	0	0	0	0	0	-0.82466	0	0	46.5243	14.0791
DATA	50	1	50	0	0	A_04_P071364	ENSOCUT00000013096	4787.94	283.949	5.795917e+002	5.799153e+001	548.5	14	4.646927e+000	0	0	0	0	0	0	537.754	1	1	49.1849	14.0753
DATA	51	1	51	0	0	A_04_P028631	XM_002717321	4813.31	283.986	6.864797e+001	7.133064e+000	90	14	4.685139e+000	0	0	0	0	0	0	63.6697	1	1	47.2035	14.0472
DATA	52	1	52	0	0	A_04_P052759	ENSOCUT00000002509	4838.5	283.648	6.109049e+000	2.033228e+000	37	14	5.082083e+000	0	0	0	0	0	0	5.66176	1	0	57.5363	14.2776
DATA	53	1	53	0	0	A_04_P014071	AF438159	4864.16	283.961	1.196080e+001	2.280009e+000	42	14	4.704507e+000	0	0	0	0	0	0	11.0747	1	1	48.2044	13.7294
DATA	54	1	54	0	0	A_04_P056109	A_04_P056109	4889.21	284.045	2.323608e+002	2.331722e+001	243.5	14	5.027380e+000	0	0	0	0	0	0	214.868	1	1	45.835	13.8185
DATA	55	1	55	0	0	A_04_P006676	DN889758	4914.82	284.192	3.145222e+001	3.699013e+000	60	14	4.602993e+000	0	0	0	0	0	0	29.0359	1	1	47.5395	13.9477
DATA	56	1	56	0	0	A_04_P019703	EB380318	4939.95	284.171	8.637373e+001	8.854947e+000	105	14	4.460820e+000	0	0	0	0	0	0	79.5745	1	1	47.8731	13.9415
DATA	57	1	57	0	0	A_04_P095310	ENSOCUT00000024973	4965.57	284.013	1.282251e+002	1.297081e+001	147.5	13	4.519823e+000	0	0	0	0	0	0	117.833	1	1	49.1849	13.7446
DATA	58	1	58	0	0	A_04_P050157	A_04_P050157	4990.91	284.386	3.366502e+001	3.896112e+000	61	14	4.666112e+000	0	0	0	0	0	0	30.8513	1	1	57.259	14.121
DATA	59	1	59	0	0	A_04_P023881	A_04_P023881	5016.62	284.37	4.215484e+001	4.652152e+000	69	14	4.409965e+000	0	0	0	0	0	0	38.5023	1	1	50.7771	13.931
DATA	60	1	60	0	0	A_04_P009401	DN886711	5041.66	284.031	3.721177e+001	4.212950e+000	65	14	4.725733e+000	0	0	0	0	0	0	33.8585	1	1	45.4864	14.0768
DATA	61	1	61	0	0	A_04_P013236	ENSOCUT00000013641	5067.09	284.386	5.688948e+001	6.024803e+000	81	14	4.891748e+000	0	0	0	0	0	0	51.5498	1	1	57.259	14.3654
DATA	62	1	62	0	0	A_04_P083639	ENSOCUT00000011453	5092.5	284.352	7.538133e+000	2.130671e+000	38	14	4.907975e+000	0	0	0	0	0	0	6.79836	1	0	65	14.3206
DATA	63	1	63	0	0	A_04_P037608	ENSOCUT00000017970	5118.12	284.397	5.158823e+002	5.162711e+001	488	14	4.607962e+000	0	0	0	0	0	0	462.811	1	1	48.5334	14.2364
DATA	64	1	64	0	0	A_04_P074527	A_04_P074527	5143.31	284.338	1.887826e+003	1.887933e+002	1696.5	14	4.870092e+000	0	0	0	0	0	0	1683.92	1	1	48.5334	14.3491
DATA	65	1	65	0	0	A_04_P046094	ENSOCUT00000001652	5168.58	284.457	2.569302e+002	2.577290e+001	259	14	5.092225e+000	0	0	0	0	0	0	227.751	1	1	51.0895	14.3398
DATA	66	1	66	0	0	A_04_P079202	ENSOCUT00000001319	5194.26	284.546	2.225297e+003	2.225390e+002	1954	14	4.810684e+000	0	0	0	0	0	0	1958.92	1	1	54.9904	13.9729
DATA	67	1	67	0	0	A_04_P010693	DN884296	5219.5	284.5	6.646429e+000	2.161725e+000	35	14	4.570206e+000	0	0	0	0	0	0	5.80724	1	0	57.5363	13.8786
DATA	68	1	68	0	0	A_04_P063507	ENSOCUT00000001054	5244.89	284.648	3.340968e+002	3.347398e+001	318	14	4.625485e+000	0	0	0	0	0	0	289.566	1	1	47.8731	13.8027
DATA	69	1	69	0	0	A_04_P081768	ENSOCUT00000007532	5270.63	284.64	5.576719e+003	5.576758e+002	4752	14	4.571230e+000	0	0	0	0	0	0	4790.56	1	1	48.8603	13.9883
DATA	70	1	70	0	0	A_04_P008431	A_04_P008431	5295.74	284.407	4.406040e+001	4.886109e+000	65.5	14	4.900749e+000	0	0	0	0	0	0	37.4936	1	1	51.0895	14.31
DATA	71	1	71	0	0	A_04_P042113	NM_001171452	5321	284.545	6.528925e+001	6.868645e+000	84	14	5.096284e+000	0	0	0	0	0	0	55.003	1	1	55.8519	14.4463
DATA	72	1	72	0	0	A_04_P095477	ENSOCUT00000015277	5346.57	284.583	4.215177e+003	4.215232e+002	3464.5	14	4.299848e+000	0	0	0	0	0	0	3512.45	1	1	51.7088	14.1579
DATA	73	1	73	0	0	A_04_P032652	ENSOCUT00000011047	5371.58	284.573	4.541825e+001	5.038658e+000	67	14	4.539828e+000	0	0	0	0	0	0	37.4154	1	1	57.5363	14.387
DATA	74	1	74	0	0	A_04_P059423	ENSOCUT00000005718	5397.59	284.482	9.749344e+000	2.415215e+000	38	14	4.825843e+000	0	0	0	0	0	0	7.92978	1	0	51.7088	14.2335
DATA	75	1	75	66	1	DarkCorner	DarkCorner	5422.58	284.573	2.247082e+000	2.238541e+000	25.5	14	4.805744e+000	0	0	0	0	0	0	-4.9951	0	0	57.5363	14.4836
DATA	76	1	76	66	1	DarkCorner	DarkCorner	5447.89	284.42	2.278886e+000	2.270224e+000	27	14	4.640600e+000	0	0	0	0	0	0	-4.28644	0	0	50.4627	14.4782
DATA	77	1	77	66	1	DarkCorner	DarkCorner	5473.5	284.648	2.313165e+000	2.304373e+000	24	14	4.734182e+000	0	0	0	0	0	0	-4.46199	0	0	57.5363	14.3112
DATA	78	1	78	66	1	DarkCorner	DarkCorner	5498.58	284.573	2.349591e+000	2.340660e+000	22	14	4.628539e+000	0	0	0	1	0	0	-7.31409	0	0	57.5363	14.4833
DATA	79	1	79	66	1	DarkCorner	DarkCorner	5524.87	285.17	2.389950e+000	2.380866e+000	25	14	4.412030e+000	0	0	0	0	0	0	-4.60893	0	0	40.6843	13.7314
DATA	80	1	80	66	1	DarkCorner	DarkCorner	5549.5	285	2.431423e+000	2.422181e+000	24	14	4.820035e+000	0	0	0	0	0	0	-4.3324	0	0	54.1152	14.1985
DATA	81	1	81	66	1	DarkCorner	DarkCorner	5575.58	285.16	2.478211e+000	2.468791e+000	28	14	4.470892e+000	0	0	0	0	0	0	-1.92163	0	0	39.8942	14.0339
DATA	82	1	82	66	1	DarkCorner	DarkCorner	5600.32	285.2	2.526026e+000	2.516425e+000	25	14	4.822393e+000	0	0	0	0	0	0	-4.08452	0	0	50.4627	14.3782
DATA	83	1	83	66	1	DarkCorner	DarkCorner	5626.33	285.095	2.580232e+000	2.570424e+000	27	14	4.797618e+000	0	0	0	0	0	0	-2.5568	0	0	45.1352	14.4464
DATA	84	1	84	260	1	GE_BrightCorner	GE_BrightCorner	5651.42	285.427	2.879855e+005	2.879855e+004	198522	15	4.915651e+000	0	0	0	0	0	0	197118	1	1	57.5363	14.9679
DATA	85	1	85	260	1	GE_BrightCorner	GE_BrightCorner	5676.5	285.352	2.989819e+005	2.989819e+004	199449	14	5.461508e+000	0	0	0	0	0	0	200074	1	1	57.5363	14.8538
DATA	86	2	1	260	1	GE_BrightCorner	GE_BrightCorner	3555.48	289.013	2.342054e+005	2.342054e+004	186162	15	5.076993e+000	0	0	0	0	0	0	188015	1	1	48.5334	15.3032
DATA	87	2	2	66	1	DarkCorner	DarkCorner	3581.96	289.784	2.236473e+000	2.227972e+000	31	14	4.539928e+000	0	0	0	1	0	0	-0.313828	0	0	47.8731	14.5174
DATA	88	2	3	66	1	DarkCorner	DarkCorner	3606.82	289.494	2.226621e+000	2.218157e+000	28	15	4.684375e+000	0	0	0	0	0	0	-3.919	0	0	49.8279	14.6699
DATA	89	2	4	66	1	DarkCorner	DarkCorner	3632.37	289.645	2.216661e+000	2.208236e+000	28	15	6.196129e+000	0	0	0	0	0	0	-2.70589	0	0	49.1849	15.545
DATA	90	2	5	66	1	DarkCorner	DarkCorner	3658.14	289.783	2.206836e+000	2.198447e+000	26	15	5.115846e+000	0	0	0	0	0	0	-4.26492	0	0	51.0895	14.981
DATA	91	2	6	66	1	DarkCorner	DarkCorner	3682.85	289.707	2.197646e+000	2.189292e+000	27	14	4.922945e+000	0	0	0	0	0	0	-3.52246	0	0	49.1849	14.6575
DATA	92	2	7	66	1	DarkCorner	DarkCorner	3708.35	289.59	2.188358e+000	2.180040e+000	27	15	5.620428e+000	0	0	0	0	0	0	-3.80722	0	0	50.1463	15.3349
DATA	93	2	8	66	1	DarkCorner	DarkCorner	3733.89	289.89	2.179147e+000	2.170864e+000	28	15	5.028855e+000	0	0	0	0	0	0	-2.99218	0	0	50.7771	15.2451
DATA	94	2	9	66	1	DarkCorner	DarkCorner	3759.05	289.303	2.170410e+000	2.162160e+000	30	14	4.999834e+000	0	0	0	0	0	0	-1.83466	0	0	45.835	14.2273
DATA	95	2	10	66	1	DarkCorner	DarkCorner	3784.58	289.573	2.161519e+000	2.153303e+000	26	14	4.338633e+000	0	0	0	0	0	0	-4.6333	0	0	57.5363	13.8867
DATA	96	2	11	0	0	A_04_P098104	ENSOCUT00000017239	3810.39	289.418	1.820735e+003	1.820862e+002	1498	15	5.012386e+000	0	0	0	0	0	0	1525.89	1	1	50.4627	14.707
DATA	97	2	12	0	0	A_04_P068654	A_04_P068654	3835.42	289.573	2.144346e+000	2.136195e+000	29	14	4.555550e+000	0	0	0	0	0	0	-2.35284	0	0	57.5363	14.5869
DATA	98	2	13	0	0	A_04_P056546	A_04_P056546	3860.58	289.573	2.136036e+000	2.127917e+000	29.5	14.5	4.942758e+000	0	0	0	0	0	0	-1.29438	0	0	65	14.4375
DATA	99	2	14	0	0	A_04_P065787	ENSOCUT00000010925	3886.17	289.727	1.159052e+004	1.159054e+003	9566	15	4.523249e+000	0	0	0	0	0	0	9828.14	1	1	49.5074	14.7619
DATA	100	2	15	0	0	A_04_P017626	DN886383	3911.55	290	2.987557e+001	3.658347e+000	55.5	15	5.162615e+000	0	0	0	0	0	0	25.4311	1	1	48.5334	15.087
DATA	101	2	16	0	0	A_04_P011243	A_04_P011243	3936.92	289.829	3.459647e+001	4.048904e+000	59.5	14.5	5.393849e+000	0	0	0	0	0	0	29.5611	1	1	48.5334	14.9019
DATA	102	2	17	0	0	A_04_P022353	EB377731	3962.56	289.973	8.084651e+003	8.084678e+002	6849	16	5.586977e+000	0	0	0	0	0	0	6934.38	1	1	48.5334	15.6305
DATA	103	2	18	0	0	A_04_P014205	ENSOCUT00000031781	3987.5	290	3.460907e+000	2.116257e+000	35	15	4.528741e+000	0	0	0	0	0	0	2.97939	1	0	54.1152	14.3478
DATA	104	2	19	0	0	A_04_P041252	A_04_P041252	4013.32	290.055	1.734526e+002	1.746953e+001	178	13.5	4.926416e+000	0	0	0	0	0	0	149.882	1	1	48.8603	13.7361
DATA	105	2	20	0	0	A_04_P005969	DN890449	4038.5	290	2.432271e+001	3.195452e+000	51	14	4.951400e+000	0	0	0	0	0	0	21.0936	1	1	54.1152	14.5468
DATA	106	2	21	0	0	A_04_P082213	ENSOCUT00000001875	4064.06	289.987	1.857362e+003	1.857477e+002	1580	14.5	5.301657e+000	0	0	0	0	0	0	1616.64	1	1	48.5334	14.7762
DATA	107	2	22	0	0	A_04_P069365	ENSOCUT00000003035	4089.5	290.352	3.924911e+001	4.431476e+000	64	14	4.346524e+000	0	0	0	0	0	0	34.2864	1	1	57.5363	13.7129
DATA	108	2	23	0	0	A_04_P059255	A_04_P059255	4114.58	290.427	4.566997e+001	5.006098e+000	69.5	14	4.916923e+000	0	0	0	0	0	0	40.0351	1	1	57.5363	13.9749
DATA	109	2	24	0	0	A_04_P055517	ENSOCUT00000017545	4140.29	290.26	7.532900e+003	7.532928e+002	6345.5	15	4.506051e+000	0	0	0	0	0	0	6626.65	1	1	49.8279	14.205
DATA	110	2	25	0	0	A_04_P099339	ENSOCUT00000010655	4165.66	290.132	9.804052e+002	9.806166e+001	871	14	4.805415e+000	0	0	0	0	0	0	865.405	1	1	49.8279	14.622
DATA	111	2	26	0	0	A_04_P065480	ENSOCUT00000002449	4191.05	290.405	1.101191e+002	1.119731e+001	127	15	5.154937e+000	0	0	0	0	0	0	97.5355	1	1	51.4001	15.0152
DATA	112	2	27	0	0	A_04_P054940	A_04_P054940	4216.42	290.427	2.954008e+000	2.043890e+000	33	14	5.115534e+000	0	0	0	0	0	0	2.62517	1	0	65	14.5721
DATA	113	2	28	0	0	A_04_P095174	ENSOCUT00000007358	4241.58	290.427	2.023587e+000	2.017065e+000	32	14	4.583379e+000	0	0	0	0	0	0	0.61248	0	0	57.5363	13.9517
DATA	114	2	29	0	0	A_04_P013701	AF245499	4267.11	290.5	9.239121e+000	2.211625e+000	39	14	4.310499e+000	0	0	0	0	0	0	8.26388	1	0	56.9804	14.15
DATA	115	2	30	0	0	A_04_P067538	ENSOCUT00000014618	4292.79	290.757	1.426822e+003	1.426963e+002	1304.5	14	4.685963e+000	0	0	0	0	0	0	1280.31	1	1	46.8651	14.4236
DATA	116	2	31	0	0	A_04_P096973	ENSOCUT00000002871	4317.67	290.5	2.004687e+000	1.997082e+000	29	14	4.566140e+000	0	0	0	0	0	0	0.0700312	0	0	65	14.6683
DATA	117	2	32	1028	1	(+)E1A_r60_3	E1A_r60_3	4343.33	290.5	1.998680e+000	1.991552e+000	32	14	4.963133e+000	0	0	0	0	0	0	0.390158	0	0	57.5363	14.7612
DATA	118	2	33	0	0	A_04_P026977	EB372788	4368.58	290.573	2.555138e+001	3.235803e+000	53	14	4.952708e+000	0	0	0	0	0	0	23.1309	1	1	57.5363	14.7902
DATA	119	2	34	0	0	A_04_P049418	XM_002708151	4394.11	290.5	1.889322e+002	1.899668e+001	193	14	4.769414e+000	0	0	0	0	0	0	171.511	1	1	56.9804	14.6774
DATA	120	2	35	0	0	A_04_P009792	DN884792	4419.62	290.605	1.258124e+004	1.258126e+003	11016	16	5.047673e+000	0	0	0	0	0	0	11452.1	1	1	50.7771	15.3925
DATA	121	2	36	0	0	A_04_P001422	NM_001082199	4444.67	290.5	3.382876e+005	3.382876e+004	306360	15	6.170644e+000	0	0	0	0	0	0	308699	1	1	57.5363	15.8244
DATA	122	2	37	0	0	A_04_P024911	EB375074	4470.37	290.5	5.382490e+003	5.382526e+002	4782	14.5	5.249298e+000	0	0	0	0	0	0	4923.84	1	1	49.8279	14.7264
DATA	123	2	38	0	0	A_04_P085717	ENSOCUT00000000896	4495.55	290.623	1.167040e+003	1.167205e+002	1115.5	14	4.939756e+000	0	0	0	0	0	0	1070.06	1	1	49.8279	14.5305
DATA	124	2	39	0	0	A_04_P062858	ENSOCUT00000011756	4521.7	290.633	1.676351e+002	1.687722e+001	175.5	13	5.289059e+000	0	0	0	0	0	0	154.047	1	1	50.7771	14.2619
DATA	125	2	40	0	0	A_04_P064714	ENSOCUT00000006846	4546.51	290.636	3.792004e+002	3.797025e+001	378	14	4.774823e+000	0	0	0	0	0	0	349.149	1	1	49.8279	14.274
DATA	126	2	41	0	0	A_04_P033435	DN882827	4571.86	290.554	1.301272e+001	2.343005e+000	44	14	4.952489e+000	0	0	0	0	0	0	12.0034	1	1	51.0895	14.1696
DATA	127	2	42	0	0	A_04_P069632	ENSOCUT00000009277	4597.73	291.227	2.536558e+001	3.196336e+000	55.5	15	4.986052e+000	0	0	0	0	0	0	23.4411	1	1	45.4864	14.2412
DATA	128	2	43	0	0	A_04_P030476	DN885909	4622.61	291.07	2.347059e+001	3.046370e+000	53	14	4.999059e+000	0	0	0	0	0	0	21.7208	1	1	48.2044	14.3366
DATA	129	2	44	0	0	A_04_P092658	ENSOCUT00000001986	4648	291	1.621704e+001	2.528243e+000	45	14	5.555607e+000	0	0	0	0	0	0	15.0271	1	1	54.9904	14.1462
DATA	130	2	45	0	0	A_04_P043702	ENSOCUT00000011326	4673.74	290.974	4.249811e+003	4.249855e+002	3881	14	4.993719e+000	0	0	0	0	0	0	3942.26	1	1	49.1849	14.3364
DATA	131	2	46	0	0	A_04_P012043	A_04_P012043	4699.12	291.217	1.943146e+000	1.935760e+000	30	14	4.995584e+000	0	0	0	0	0	0	-0.448292	0	0	46.5243	14.4314
DATA	132	2	47	0	0	A_04_P049123	A_04_P049123	4724.5	291	4.185689e+001	4.611176e+000	70	14	5.030693e+000	0	0	0	0	0	0	38.8847	1	1	54.1152	14.7608
DATA	133	2	48	0	0	A_04_P032182	EB376993	4749.81	290.974	1.708545e+002	1.719456e+001	193	15	5.305892e+000	0	0	0	0	0	0	158.778	1	1	49.1849	14.6606
DATA	134	2	49	0	0	A_04_P041611	A_04_P041611	4775	291.319	1.941032e+000	1.938749e+000	31	14	4.439234e+000	0	0	0	0	0	0	1.30563	0	0	58.0869	13.9423
DATA	135	2	50	0	1	ETG02_36680	ETG02_36680	4800.5	291.186	1.941456e+000	1.934076e+000	27	15	4.982612e+000	0	0	0	0	0	0	-4.03727	0	0	47.2035	14.6408
DATA	136	2	51	0	0	A_04_P084847	ENSOCUT00000004701	4826	291.5	1.370286e+002	1.383879e+001	158	15	5.086392e+000	0	0	0	0	0	0	127.285	1	1	51.0895	14.4518
DATA	137	2	52	0	0	A_04_P034582	A_04_P034582	4851.05	291.398	1.943831e+000	1.938970e+000	32	15	5.406234e+000	0	0	0	0	0	0	0.91872	0	0	51.0895	14.4378
DATA	138	2	53	0	0	A_04_P004832	ENSOCUT00000005339	4876.93	291.387	1.087308e+002	1.104456e+001	125	14	4.789360e+000	0	0	0	0	0	0	100.801	1	1	50.1463	13.6127
DATA	139	2	54	0	0	A_04_P013646	AF200351	4902	291.455	6.676617e+000	2.053064e+000	38	14	5.078470e+000	0	0	0	0	0	0	6.1808	1	0	65	14.338
DATA	140	2	55	0	0	A_04_P002721	NM_001082324	4927.44	291.506	7.119917e+003	7.119943e+002	6470	14	4.666661e+000	0	0	0	0	0	0	6579.14	1	1	52.3208	14.6422
DATA	141	2	56	1028	1	(+)E1A_r60_a97	E1A_r60_a97	4952.58	291.427	1.956782e+000	1.949344e+000	30	14	4.284545e+000	0	0	0	0	0	0	-1.04649	0	0	65	13.9703
DATA	142	2	57	0	0	A_04_P076022	ENSOCUT00000000186	4978.44	291.266	6.110615e+002	6.113741e+001	585.5	14	4.855097e+000	0	0	0	0	0	0	561.87	1	1	50.7771	14.3043
DATA	143	2	58	0	0	A_04_P047476	ENSOCUT00000002987	5003.73	291.582	3.912305e+001	4.375997e+000	65	13	4.500730e+000	0	0	0	0	0	0	35.8677	1	1	50.7771	13.919
DATA	144	2	59	0	0	A_04_P023532	EB376541	5028.89	291.5	1.587876e+001	2.528114e+000	45	14	4.754565e+000	0	0	0	0	0	0	14.5071	1	1	65	14.3284
DATA	145	2	60	0	0	A_04_P079412	ENSOCUT00000011420	5054.5	291.5	4.484128e+001	4.899827e+000	73	14	4.972878e+000	0	0	0	0	0	0	40.8051	1	1	57.5363	14.6103
DATA	146	2	61	0	0	A_04_P083754	ENSOCUT00000016000	5080	291.5	4.092629e+003	4.092677e+002	3676	14	4.942641e+000	0	0	0	0	0	0	3707.73	1	1	48.5334	14.5646
DATA	147	2	62	0	0	A_04_P012656	M21267	5105.6	291.671	8.675116e+000	2.174212e+000	39	15	4.969339e+000	0	0	0	0	0	0	7.82071	1	0	51.0895	15.0526
DATA	148	2	63	0	0	A_04_P096342	ENSOCUT00000009409	5130.62	291.705	5.807475e+003	5.807510e+002	5032	13	4.064789e+000	0	0	0	0	0	0	5207.53	1	1	50.4627	13.49
DATA	149	2	64	0	0	A_04_P058587	ENSOCUT00000006335	5156	291.739	1.827809e+003	1.827920e+002	1597	14	5.489982e+000	0	0	0	0	0	0	1629.22	1	1	52.9257	15.1531
DATA	150	2	65	0	0	A_04_P046453	A_04_P046453	5181.42	291.573	2.037496e+000	2.029751e+000	28	14	5.343801e+000	0	0	0	0	0	0	-1.28434	0	0	65	14.156
DATA	151	2	66	0	0	A_04_P089043	XM_002714991	5206.77	291.813	1.384415e+003	1.384566e+002	1263	15	4.396914e+000	0	0	0	0	0	0	1217.25	1	1	48.8603	14.5076
DATA	152	2	67	0	0	A_04_P001079	NM_001122939	5232.42	291.573	1.907149e+001	2.807549e+000	46.5	14	4.649595e+000	0	0	0	0	0	0	16.6364	1	1	57.5363	14.1538
DATA	153	2	68	0	0	A_04_P052767	ENSOCUT00000013514	5257.6	291.844	7.435896e+003	7.435925e+002	6260.5	14	4.747311e+000	0	0	0	0	0	0	6433.28	1	1	49.8279	14.2523
DATA	154	2	69	0	0	A_04_P057510	A_04_P057510	5282.91	291.614	2.569153e+001	3.315937e+000	52	14	4.731044e+000	0	0	0	0	0	0	22.026	1	1	57.259	14.0813
DATA	155	2	70	0	0	A_04_P027430	A_04_P027430	5308.56	291.986	3.532199e+001	4.117941e+000	59	15	5.193792e+000	0	0	0	0	0	0	29.99	1	1	48.5334	14.4808
DATA	156	2	71	0	0	A_04_P090997	ENSOCUT00000005374	5334.06	292.013	3.636333e+003	3.636396e+002	2927	14	4.972487e+000	0	0	0	0	0	0	3055.2	1	1	48.5334	14.4638
DATA	157	2	72	0	0	A_04_P075357	ENSOCUT00000016329	5359.26	292.319	5.195052e+001	5.627274e+000	74	15	4.390400e+000	0	0	0	0	0	0	43.1713	1	1	47.5395	14.8579
DATA	158	2	73	0	0	A_04_P039807	ENSOCUT00000000866	5384.71	292.057	1.074707e+001	2.438644e+000	37	13	4.703199e+000	0	0	0	0	0	0	8.8237	1	0	46.8651	13.8612
DATA	159	2	74	0	0	A_04_P041729	ENSOCUT00000008241	5409.91	292.065	1.237273e+003	1.237471e+002	978	14	4.785135e+000	0	0	0	0	0	0	1003.09	1	1	54.4085	14.6169
DATA	160	2	75	66	1	DarkCorner	DarkCorner	5435.5	292.352	2.255679e+000	2.247105e+000	24	14	4.650408e+000	0	0	0	0	0	0	-5.35556	0	0	57.5363	14.4974
DATA	161	2	76	66	1	DarkCorner	DarkCorner	5460.58	292.427	2.287894e+000	2.279198e+000	24	14	4.793223e+000	0	0	0	0	0	0	-6.59398	0	0	65	14.6863
DATA	162	2	77	66	1	DarkCorner	DarkCorner	5486.09	292.386	2.323267e+000	2.314437e+000	25	14	5.050127e+000	0	0	0	0	0	0	-5.78688	0	0	57.259	14.731
DATA	163	2	78	66	1	DarkCorner	DarkCorner	5511.5	292.352	2.361180e+000	2.352205e+000	24	14	4.242907e+000	0	0	0	0	0	0	-5.63808	0	0	57.5363	14.0845
DATA	164	2	79	66	1	DarkCorner	DarkCorner	5536.86	292.407	2.401760e+000	2.392631e+000	22.5	14	4.800359e+000	0	0	0	0	0	0	-5.76561	0	0	56.9804	14.1307
DATA	165	2	80	66	1	DarkCorner	DarkCorner	5562.42	292.427	2.445771e+000	2.436475e+000	23	14	4.676466e+000	0	0	0	1	0	0	-7.46083	0	0	57.5363	14.1691
DATA	166	2	81	66	1	DarkCorner	DarkCorner	5587.67	291.84	2.493209e+000	2.483732e+000	26	14	4.598840e+000	0	0	0	0	0	0	-3.64007	0	0	48.8603	13.8657
DATA	167	2	82	66	1	DarkCorner	DarkCorner	5612.95	291.672	2.543715e+000	2.534047e+000	26.5	14	4.799453e+000	0	0	0	0	0	0	-2.24401	0	0	44.0646	14.3178
DATA	168	2	83	66	1	DarkCorner	DarkCorner	5638.5	292.5	2.597252e+000	2.587380e+000	25	15	4.989118e+000	0	0	0	0	0	0	-4.02252	0	0	57.5363	14.9707
DATA	169	2	84	66	1	DarkCorner	DarkCorner	5663.67	292.5	2.654986e+000	2.644894e+000	25	15	5.301599e+000	0	0	0	0	0	0	-4.27413	0	0	57.5363	15.5026
DATA	170	2	85	260	1	GE_BrightCorner	GE_BrightCorner	5689.33	292.5	2.997709e+005	2.997709e+004	199077	15	6.353233e+000	0	0	0	0	0	0	198963	1	1	57.5363	15.7812
DATA	171	3	1	66	1	DarkCorner	DarkCorner	3543.42	296.573	2.251417e+000	2.242859e+000	26	15	4.538266e+000	0	0	0	0	0	0	-4.33524	0	0	57.5363	14.7427
DATA	172	3	2	66	1	DarkCorner	DarkCorner	3568.58	296.573	2.240949e+000	2.232431e+000	27	14	4.733868e+000	0	0	0	0	0	0	-4.23785	0	0	57.5363	15.0741
DATA	173	3	3	66	1	DarkCorner	DarkCorner	3594	296.545	2.230643e+000	2.222164e+000	26	15	4.862593e+000	0	0	0	0	0	0	-4.66513	0	0	55.8519	15.2951
DATA	174	3	4	66	1	DarkCorner	DarkCorner	3619.47	296.42	2.220579e+000	2.212139e+000	27	16	5.676219e+000	0	0	0	0	0	0	-4.30894	0	0	52.9257	15.5714
DATA	175	3	5	66	1	DarkCorner	DarkCorner	3645.19	296.086	2.210685e+000	2.202282e+000	27	15.5	5.393908e+000	0	0	0	0	0	0	-3.203	0	0	46.8651	15.7813
DATA	176	3	6	66	1	DarkCorner	DarkCorner	3670.22	295.971	2.201231e+000	2.192864e+000	28	14	4.249165e+000	0	0	0	0	0	0	-2.82869	0	0	46.8651	14.4878
DATA	177	3	7	66	1	DarkCorner	DarkCorner	3695.9	296.3	2.191649e+000	2.183318e+000	27	14	4.742357e+000	0	0	0	0	0	0	-4.50306	0	0	47.2035	13.6613
DATA	178	3	8	66	1	DarkCorner	DarkCorner	3721.09	296.935	2.182364e+000	2.174068e+000	26.5	15	4.854450e+000	0	0	0	0	0	0	-5.27976	0	0	54.4085	16.0185
DATA	179	3	9	66	1	DarkCorner	DarkCorner	3746.36	297.145	2.173293e+000	2.165033e+000	26	15	5.264495e+000	0	0	0	0	0	0	-4.57611	0	0	46.8651	15.2281
DATA	180	3	10	66	1	DarkCorner	DarkCorner	3772.43	296.37	2.164304e+000	2.156077e+000	26.5	14	4.542531e+000	0	0	0	0	0	0	-4.15861	0	0	40.6843	14.3871
DATA	181	3	11	0	0	A_04_P022736	A_04_P022736	3797.41	296.908	1.508970e+003	1.509123e+002	1255	16	4.739022e+000	0	0	0	0	0	0	1262.96	1	1	49.1849	15.4286
DATA	182	3	12	0	0	A_04_P042564	ENSOCUT00000007078	3822.5	297	6.016812e+000	2.221881e+000	36.5	14	5.087252e+000	0	0	0	0	0	0	5.05594	1	0	54.1152	15.8364
DATA	183	3	13	0	0	A_04_P068427	ENSOCUT00000001051	3848	297.5	2.301290e+002	2.311128e+001	223	14	4.269341e+000	0	0	0	0	0	0	194.16	1	1	49.8279	13.6667
DATA	184	3	14	0	0	A_04_P025890	ENSOCUT00000017416	3873.5	297.352	3.937372e+004	3.937372e+003	32259.5	15	3.887447e+000	0	0	0	0	0	0	33350.3	1	1	57.5363	15.1
DATA	185	3	15	0	0	A_04_P034497	ENSOCUT00000008433	3898.58	297.427	7.365391e+001	7.662700e+000	93	15	3.216266e+000	0	0	0	0	0	0	62.6266	1	1	57.5363	14.7381
DATA	186	3	16	0	0	A_04_P034047	ENSOCUT00000003439	3924.42	297.427	2.113542e+000	2.105508e+000	30	16.5	5.695330e+000	0	0	0	0	0	0	-2.01138	0	0	65	16.1379
DATA	187	3	17	0	0	A_04_P068944	ENSOCUT00000017670	3949.88	297.536	8.965892e+001	9.207962e+000	104	15	5.480885e+000	0	0	0	0	0	0	76.8278	1	1	51.7088	15.4912
DATA	188	3	18	0	0	A_04_P001051	NM_001082040	3975.27	297.418	3.982582e+003	3.982637e+002	3359	15	4.299162e+000	0	0	0	0	0	0	3425.47	1	1	50.7771	14.6607
DATA	189	3	19	0	0	A_04_P000041	NM_001082305	4000.44	297.468	9.123400e+001	9.357918e+000	110	15	4.846183e+000	0	0	0	0	0	0	78.7628	1	1	50.4627	14.5094
DATA	190	3	20	0	0	A_04_P002472	NM_001082054	4026	297.474	1.392337e+003	1.392491e+002	1205	14	5.453897e+000	0	0	0	0	0	0	1206.49	1	1	49.1849	14.5965
DATA	191	3	21	0	0	A_04_P007346	XM_002716298	4051.33	297.5	3.199957e+004	3.199958e+003	27080.5	14.5	4.097004e+000	0	0	0	0	0	0	27829.7	1	1	57.5363	15.3654
DATA	192	3	22	0	0	A_04_P062218	ENSOCUT00000000148	4076.77	297.418	4.985107e+002	4.989358e+001	462	14	4.465723e+000	0	0	0	0	0	0	435.118	1	1	50.4627	13.6923
DATA	193	3	23	0	0	A_04_P080047	ENSOCUT00000012778	4102	297.5	4.861912e+003	4.861955e+002	4312	14	4.499841e+000	0	0	0	0	0	0	4258.79	1	1	54.7002	14.42
DATA	194	3	24	0	0	A_04_P090489	ENSOCUT00000003026	4127.6	297.452	4.021036e+002	4.026231e+001	379	15	4.568571e+000	0	0	0	0	0	0	353.475	1	1	48.2044	15.16
DATA	195	3	25	0	0	A_04_P096569	ENSOCUT00000006789	4152.89	297.44	5.335592e+003	5.335631e+002	4486	14	4.889444e+000	0	0	0	0	0	0	4706.62	1	1	48.8603	14.6667
DATA	196	3	26	0	0	A_04_P056797	ENSOCUT00000012981	4178.33	297.5	9.109286e+000	2.225441e+000	39.5	15	4.122413e+000	0	0	0	0	0	0	8.06319	1	0	65	14.84
DATA	197	3	27	0	0	A_04_P077716	ENSOCUT00000010867	4203.58	297.573	5.549373e+002	5.553061e+001	514	16	4.916313e+000	0	0	0	0	0	0	492.867	1	1	57.5363	16.3929
DATA	198	3	28	0	0	A_04_P099004	ENSOCUT00000002951	4229.17	297.697	3.962437e+003	3.962488e+002	3500	15	4.400183e+000	0	0	0	0	0	0	3531.09	1	1	54.9904	14.8269
DATA	199	3	29	0	0	A_04_P042357	ENSOCUT00000008209	4254.42	297.573	1.017353e+001	2.253123e+000	41.5	15	4.607935e+000	0	0	0	0	0	0	9.09528	1	1	57.5363	15.54
DATA	200	3	30	0	0	A_04_P007429	NM_001142262	4279.81	297.739	1.842803e+003	1.842912e+002	1674	14	4.610126e+000	0	0	0	0	0	0	1652.8	1	1	46.5243	14.6981
DATA	201	3	31	0	0	A_04_P015136	AY175592	4305	297.786	2.914726e+001	3.533623e+000	57	14	3.699014e+000	0	0	0	0	0	0	26.223	1	1	51.7088	14.7234
DATA	202	3	32	0	0	A_04_P039055	A_04_P039055	4330.5	297.648	3.068069e+001	3.657846e+000	57	18	5.367316e+000	0	0	0	0	0	0	27.6862	1	1	57.5363	17.5455
DATA	203	3	33	0	0	A_04_P019254	EB382200	4355.91	297.614	2.422457e+001	3.132380e+000	52	16	6.673885e+000	0	0	0	0	0	0	21.9247	1	1	65	17.4
DATA	204	3	34	0	0	A_04_P001126	NM_001082790	4381.58	297.984	1.987537e+000	1.979982e+000	26.5	16	5.457847e+000	0	0	0	0	0	0	-3.78612	0	0	44.0646	16.0189
DATA	205	3	35	0	0	A_04_P062752	ENSOCUT00000012714	4406.99	298.111	8.018414e+002	8.020844e+001	767.5	17	5.689619e+000	0	0	0	0	0	0	729.88	1	1	46.8651	17.0741
DATA	206	3	36	0	0	A_04_P016601	CU466064	4432.5	298	1.976813e+000	1.969299e+000	30	17	5.719038e+000	0	0	0	0	0	0	-0.773611	0	0	54.1152	17.8077
DATA	207	3	37	0	0	A_04_P082256	ENSOCUT00000016961	4457.5	298	8.320358e+001	8.549109e+000	106	18	9.369806e+000	0	0	0	0	0	0	76.1252	1	1	54.1152	20.0545
DATA	208	3	38	0	0	A_04_P009063	ENSOCUT00000001832	4482.94	298.024	1.307098e+004	1.307099e+003	11990.5	15	4.482369e+000	0	0	0	0	0	0	11987.8	1	1	50.7771	14.7885
DATA	209	3	39	0	0	A_04_P052782	ENSOCUT00000013535	4508.5	298	1.160308e+001	2.273609e+000	39.5	15.5	5.039349e+000	0	0	0	0	0	0	10.6657	1	1	54.1152	16.2069
DATA	210	3	40	0	0	A_04_P012403	ENSOCUT00000015097	4533.5	298.224	2.429139e+003	2.429217e+002	2297	16	4.775897e+000	0	0	0	0	0	0	2237.65	1	1	49.8279	16.5682
DATA	211	3	41	0	0	A_04_P061737	ENSOCUT00000005572	4559.21	298	1.141857e+002	1.158343e+001	136	15	6.047130e+000	0	0	0	0	0	0	105.389	1	1	46.8651	15.1296
DATA	212	3	42	0	0	A_04_P101317	ENSOCUT00000003127	4584.77	298.122	2.282632e+002	2.290893e+001	243	14	4.870798e+000	0	0	0	0	0	0	211.062	1	1	48.2044	13.8571
DATA	213	3	43	0	0	A_04_P075932	ENSOCUT00000016579	4610.18	298.175	4.013229e+003	4.013276e+002	3619	15	4.846513e+000	0	0	0	0	0	0	3716.81	1	1	50.7771	15.0385
DATA	214	3	44	0	0	A_04_P009207	DN887037	4635.33	298.014	1.945366e+000	1.937971e+000	29	14	4.830359e+000	0	0	0	0	0	0	-0.742064	0	0	48.5334	14.2264
DATA	215	3	45	0	1	RC5	RC5	4660.58	298.427	1.942850e+000	1.935465e+000	24	16	5.750994e+000	0	0	0	0	0	0	-6.76004	0	0	57.5363	15.5439
DATA	216	3	46	0	0	A_04_P080282	ENSOCUT00000007233	4686.11	298.5	1.275534e+002	1.290105e+001	146.5	15	5.492970e+000	0	0	0	0	0	0	118.568	1	1	56.9804	14.9811
DATA	217	3	47	0	0	A_04_P016281	ENSOCUT00000005253	4711.62	298.476	3.337851e+002	3.343438e+001	340	16	5.252521e+000	0	0	0	0	0	0	310.509	1	1	51.7088	15.9825
DATA	218	3	48	0	0	A_04_P059892	A_04_P059892	4736.89	298.5	1.312106e+001	2.334608e+000	42	14	4.381012e+000	0	0	0	0	0	0	12.2125	1	1	56.9804	14.7455
DATA	219	3	49	0	0	A_04_P008236	DN888159	4762.14	298.518	2.849521e+001	3.441882e+000	59	15	5.439474e+000	0	0	0	0	0	0	26.5292	1	1	51.0895	15.3091
DATA	220	3	50	0	0	A_04_P027353	EB377242	4787.88	298.5	9.937274e+001	1.012306e+001	123	15	5.224820e+000	0	0	0	0	0	0	92.5152	1	1	50.4627	14.3889
DATA	221	3	51	0	0	A_04_P095457	ENSOCUT00000013146	4813.11	298.5	1.938456e+000	1.931088e+000	28	15	6.127125e+000	0	0	0	0	0	0	-2.09982	0	0	65	15.5714
DATA	222	3	52	0	0	A_04_P023007	EB377085	4838.5	298.5	2.591387e+000	1.949552e+000	34	15.5	5.179079e+000	0	0	0	0	0	0	2.41039	1	0	57.5363	15.44
DATA	223	3	53	0	0	A_04_P008308	DN888081	4863.89	298.5	4.034840e+000	1.975678e+000	35.5	16.5	7.147586e+000	0	0	0	0	0	0	3.74956	1	0	56.9804	16.3036
DATA	224	3	54	0	0	A_04_P056733	ENSOCUT00000004937	4889.38	298.61	1.320891e+001	2.344042e+000	42	15	5.268668e+000	0	0	0	0	0	0	12.2598	1	1	49.8279	14.6667
DATA	225	3	55	0	0	A_04_P024061	ENSOCUT00000016579	4915.01	298.608	7.865298e+003	7.865322e+002	6929	16.5	5.686318e+000	0	0	0	0	0	0	7288.21	1	1	49.5074	16.1613
DATA	226	3	56	0	1	ETG10_13482	ETG10_13482	4940	298.545	1.950854e+000	1.943438e+000	30	16	4.157983e+000	0	0	0	0	0	0	-0.2885	0	0	55.8519	15.434
DATA	227	3	57	0	0	A_04_P062855	ENSOCUT00000007594	4965.62	298.763	4.940038e+003	4.940077e+002	4567.5	16	5.850243e+000	0	0	0	0	0	0	4557.86	1	1	49.1849	15.9388
DATA	228	3	58	0	0	A_04_P027030	EB372750	4991.04	298.782	1.535171e+002	1.547549e+001	171	14	4.249300e+000	0	0	0	0	0	0	141.246	1	1	49.5074	14.6136
DATA	229	3	59	0	0	A_04_P021828	EB378225	5016.45	298.74	2.070930e+002	2.080183e+001	219	14	4.607292e+000	0	0	0	0	0	0	189.925	1	1	49.5074	14.7547
DATA	230	3	60	0	0	A_04_P026824	EB372964	5041.99	299.122	3.904450e+003	3.904500e+002	3548.5	14	5.238620e+000	0	0	0	0	0	0	3567.97	1	1	46.8651	14.6078
DATA	231	3	61	0	0	A_04_P021346	EB378782	5067.4	298.844	1.329350e+004	1.329351e+003	11442	15.5	4.952108e+000	0	0	0	0	0	0	12096.7	1	1	49.8279	15.4231
DATA	232	3	62	0	0	A_04_P014197	D38120	5092.5	299	1.991635e+000	1.984065e+000	30	16	5.666803e+000	0	0	0	0	0	0	-0.342769	0	0	65	16.36
DATA	233	3	63	0	0	A_04_P036502	A_04_P036502	5117.5	299	2.001713e+000	2.002494e+000	32	15.5	3.697760e+000	0	0	0	0	0	0	1.6504	0	0	54.1152	15.4348
DATA	234	3	64	0	0	A_04_P026353	EB373494	5143.5	299	4.131069e+000	2.047797e+000	35	14	4.578295e+000	0	0	0	0	0	0	3.70183	1	0	54.1152	14.1961
DATA	235	3	65	0	1	ETG04_27747	ETG04_27747	5168.5	299	2.025708e+000	2.018008e+000	26	15	5.670097e+000	0	0	0	1	0	0	-4.25961	0	0	54.1152	15.45
DATA	236	3	66	0	0	A_04_P019697	EB380239	5194.32	299.211	2.072175e+004	2.072176e+003	17850	16	4.863598e+000	0	0	0	0	0	0	18329.6	1	1	52.6241	15.8913
DATA	237	3	67	0	0	A_04_P048123	ENSOCUT00000009868	5219.66	299.184	1.150116e+003	1.150298e+002	1006	15	5.470204e+000	0	0	0	0	0	0	1009.86	1	1	49.5074	15.7255
DATA	238	3	68	0	0	A_04_P075267	ENSOCUT00000014560	5245.04	299.224	1.954749e+003	1.954858e+002	1708	15	4.778107e+000	0	0	0	0	0	0	1702.69	1	1	49.1849	15.0545
DATA	239	3	69	0	0	A_04_P098337	ENSOCUT00000005251	5270.46	299.118	1.446265e+003	1.446415e+002	1255	15	4.731182e+000	0	0	0	0	0	0	1248.85	1	1	49.8279	15.06
DATA	240	3	70	0	0	A_04_P001781	NM_001101699	5295.73	299.38	1.142836e+002	1.161982e+001	125	16	4.882212e+000	0	0	0	0	0	0	97.7802	1	1	50.7771	15.8302
DATA	241	3	71	0	0	A_04_P041737	ENSOCUT00000012414	5321	299.455	5.516845e+001	5.910747e+000	77	17	4.759702e+000	0	0	0	0	0	0	46.7345	1	1	55.8519	16.3333
DATA	242	3	72	0	0	A_04_P059843	ENSOCUT00000013005	5346.41	299.443	1.014599e+002	1.037016e+001	115	16	4.167571e+000	0	0	0	0	0	0	85.0298	1	1	50.1463	15.6981
DATA	243	3	73	0	0	A_04_P070582	ENSOCUT00000010954	5372	299.5	7.663088e+002	7.666159e+001	678.5	15	4.864868e+000	0	0	0	0	0	0	634.832	1	1	48.5334	15.08
DATA	244	3	74	0	0	A_04_P086705	ENSOCUT00000030932	5397.34	299.662	4.708060e+002	4.713179e+001	410.5	14	5.195498e+000	0	0	0	0	0	0	385.308	1	1	50.1463	15.0816
DATA	245	3	75	0	0	A_04_P033262	EB374922	5422.5	299.5	1.722466e+005	1.722466e+004	138570	17	7.477770e+000	0	0	0	0	0	0	139145	1	1	57.5363	18.6538
DATA	246	3	76	0	0	A_04_P046532	ENSOCUT00000005647	5448	299.455	7.515300e+002	7.518686e+001	634.5	14.5	3.962256e+000	0	0	0	0	0	0	598.681	1	1	55.8519	14.7885
DATA	247	3	77	66	1	DarkCorner	DarkCorner	5473.5	299.5	2.298519e+000	2.289782e+000	26	14	3.805876e+000	0	0	0	0	0	0	-4.85343	0	0	65	13.8776
DATA	248	3	78	66	1	DarkCorner	DarkCorner	5498.95	299.934	2.334378e+000	2.325505e+000	25	15	5.168084e+000	0	0	0	0	0	0	-4.9144	0	0	47.5395	15.4667
DATA	249	3	79	66	1	DarkCorner	DarkCorner	5524.33	299.5	2.373772e+000	2.364750e+000	27	15	4.307986e+000	0	0	0	0	0	0	-3.27663	0	0	57.5363	15.4681
DATA	250	3	80	66	1	DarkCorner	DarkCorner	5549.58	299.573	2.415332e+000	2.406151e+000	25	16	4.073733e+000	0	0	0	0	0	0	-5.38672	0	0	57.5363	16.1458
DATA	251	3	81	66	1	DarkCorner	DarkCorner	5574.33	298.911	2.459905e+000	2.450554e+000	26	18	4.652698e+000	0	0	0	0	0	0	-3.10295	0	0	49.1849	16.2923
DATA	252	3	82	66	1	DarkCorner	DarkCorner	5600.42	299.573	2.508771e+000	2.499235e+000	26	15	4.320249e+000	0	0	0	0	0	0	-3.59116	0	0	57.5363	15.3966
DATA	253	3	83	66	1	DarkCorner	DarkCorner	5625.89	299.273	2.561268e+000	2.551532e+000	26	15	5.559511e+000	0	0	0	0	0	0	-3.12059	0	0	45.835	15.7879
DATA	254	3	84	66	1	DarkCorner	DarkCorner	5651.58	300.324	2.616384e+000	2.606438e+000	28	17	7.612064e+000	0	0	0	0	0	0	-2.76596	0	0	47.8731	18.907
DATA	255	3	85	66	1	DarkCorner	DarkCorner	5676.5	299.648	2.676121e+000	2.665949e+000	27	20	7.448784e+000	0	0	0	0	1	0	-2.2769	0	0	57.5363	20.4848
DATA	256	4	1	66	1	DarkCorner	DarkCorner	3556	304	2.245134e+000	2.236600e+000	25	14.5	4.941262e+000	0	0	0	0	0	0	-5.12957	0	0	54.9904	15.4474
DATA	257	4	2	66	1	DarkCorner	DarkCorner	3581.25	304.156	2.234671e+000	2.226177e+000	27	14	4.531635e+000	0	0	0	0	0	0	-2.64101	0	0	48.8603	14.4167
DATA	258	4	3	66	1	DarkCorner	DarkCorner	3606.85	304.139	2.224346e+000	2.215891e+000	28	16	4.928513e+000	0	0	0	0	0	0	-2.0504	0	0	46.8651	16.0976
DATA	259	4	4	66	1	DarkCorner	DarkCorner	3632.57	304	2.214237e+000	2.205820e+000	26	15	5.358016e+000	0	0	0	0	0	0	-4.28449	0	0	49.8279	15.1429
DATA	260	4	5	66	1	DarkCorner	DarkCorner	3657.08	303.783	2.204830e+000	2.196450e+000	26	14	5.343951e+000	0	0	0	0	0	0	-5.38269	0	0	44.7812	15.0851
DATA	261	4	6	66	1	DarkCorner	DarkCorner	3682.91	304.386	2.194979e+000	2.186636e+000	26	13	4.853963e+000	0	0	0	0	0	0	-5.17124	0	0	57.259	14.3019
DATA	262	4	7	66	1	DarkCorner	DarkCorner	3707.51	303.914	2.185968e+000	2.177659e+000	27	15	5.013528e+000	0	0	0	0	0	0	-4.3478	0	0	47.8731	14.7241
DATA	263	4	8	66	1	DarkCorner	DarkCorner	3733.58	304.427	2.176410e+000	2.168137e+000	25	15	4.981246e+000	0	0	0	0	0	0	-5.64686	0	0	57.5363	16.7931
DATA	264	4	9	66	1	DarkCorner	DarkCorner	3759.42	304.427	2.167205e+000	2.158967e+000	26	14	5.630323e+000	0	0	0	0	0	0	-4.53345	0	0	65	14.2353
DATA	265	4	10	0	0	A_04_P007297	XM_002718934	3784.58	304.427	3.955144e+002	3.960984e+001	353	16	4.908442e+000	0	0	0	0	0	0	330.601	1	1	57.5363	15.697
DATA	266	4	11	0	0	A_04_P056782	ENSOCUT00000004056	3809.94	304.471	7.548695e+002	7.551732e+001	670	17	5.439849e+000	0	0	0	0	0	0	633.545	1	1	52.0157	16.1667
DATA	267	4	12	0	0	A_04_P032210	XM_002719787	3835.44	304.468	2.418908e+003	2.419002e+002	2064	14	4.783948e+000	0	0	0	0	0	0	2038.33	1	1	49.8279	13.6154
DATA	268	4	13	0	0	A_04_P008233	DN888184	3860.58	304.427	1.414707e+001	2.552432e+000	43.5	15	4.272002e+000	0	0	0	0	0	0	11.9682	1	1	57.5363	15.2
DATA	269	4	14	0	0	A_04_P062091	NM_001171267	3886.37	304.36	2.236497e+003	2.236597e+002	1876	16	4.117505e+000	0	0	0	0	0	0	1899.59	1	1	48.8603	16.9231
DATA	270	4	15	0	0	A_04_P018659	ENSOCUT00000002389	3911.63	304.64	3.801958e+003	3.802016e+002	3243	17	3.559341e+000	0	0	0	0	0	0	3241.83	1	1	48.8603	17.0857
DATA	271	4	16	0	0	A_04_P085964	ENSOCUT00000002332	3936.82	304.609	2.232497e+003	2.232596e+002	1909	15.5	5.384999e+000	0	0	0	0	0	0	1910.87	1	1	53.8203	16.1765
DATA	272	4	17	0	0	A_04_P009372	EB373933	3962.5	304.5	4.016904e+003	4.016959e+002	3519	16.5	5.630639e+000	0	0	0	0	0	0	3451.44	1	1	50.4627	16.5882
DATA	273	4	18	0	0	A_04_P014445	AY171652	3987.58	304.573	2.091905e+000	2.084252e+000	31	17	3.567174e+000	0	0	0	0	0	0	0.304085	0	0	57.5363	16.5161
DATA	274	4	19	0	0	A_04_P081570	A_04_P081570	4013.11	304.5	3.146285e+000	2.099868e+000	36	17	4.871248e+000	0	0	0	0	0	0	2.72367	1	0	56.9804	16.7059
DATA	275	4	20	0	0	A_04_P027156	EB372624	4038.72	304.579	8.607671e+002	8.610156e+001	777	16	5.379388e+000	0	0	0	0	0	0	747.94	1	1	49.5074	16.0571
DATA	276	4	21	0	0	A_04_P065687	NM_001171023	4063.86	304.593	4.222861e+002	4.227887e+001	397	14	3.796632e+000	0	0	0	0	0	0	368.265	1	1	65	14.4054
DATA	277	4	22	0	0	A_04_P054219	ENSOCUT00000011614	4089.42	304.573	7.798691e+001	8.064506e+000	98	13.5	3.712123e+000	0	0	0	0	0	0	68.2583	1	1	57.5363	13.9118
DATA	278	4	23	0	0	A_04_P060687	ENSOCUT00000005027	4114.84	304.545	3.081805e+002	3.088590e+001	301	16	3.878937e+000	0	0	0	0	0	0	270.702	1	1	50.1463	16.3846
DATA	279	4	24	0	0	A_04_P079497	ENSOCUT00000007934	4140.09	304.614	6.363268e+000	2.135935e+000	36.5	17.5	4.385529e+000	0	0	0	0	0	0	5.6091	1	0	65	17.1563
DATA	280	4	25	0	0	A_04_P083457	A_04_P083457	4165.62	304.975	1.039414e+003	1.039612e+002	949	15	5.849599e+000	0	0	0	0	0	0	919.481	1	1	49.8279	16.0303
DATA	281	4	26	0	0	A_04_P004873	ENSOCUT00000012021	4191.22	305.084	1.799367e+004	1.799369e+003	15635	15	3.871595e+000	0	0	0	0	0	0	15972.8	1	1	49.8279	15.4516
DATA	282	4	27	0	0	A_04_P087028	ENSOCUT00000017528	4216.97	304.767	5.769438e+000	2.098728e+000	35	16	4.696682e+000	0	0	0	0	0	0	5.13877	1	0	47.2035	16
DATA	283	4	28	0	0	A_04_P013360	AF014728	4241.5	305	2.019030e+000	2.011356e+000	29	15	5.506378e+000	0	0	0	0	0	0	-1.74961	0	0	65	15.0345
DATA	284	4	29	0	0	A_04_P081724	ENSOCUT00000000404	4267.44	305.027	6.863693e+003	6.863723e+002	6115	14	6.013873e+000	0	0	0	0	0	0	6153.6	1	1	48.5334	15.4
DATA	285	4	30	0	0	A_04_P013024	NM_001170958	4292.5	304.988	7.048091e+003	7.048120e+002	6077.5	14	3.864962e+000	0	0	0	0	0	0	6338.7	1	1	49.8279	14.4
DATA	286	4	31	0	0	A_04_P026626	EB373196	4317.63	305.404	1.999781e+000	1.992179e+000	31	19	5.292201e+000	0	0	0	0	0	0	-0.122982	0	0	57.8122	17.3103
DATA	287	4	32	0	0	A_04_P067342	ENSOCUT00000004134	4343.27	305.18	3.028013e+004	3.028014e+003	26829	19	7.863548e+000	0	0	0	0	1	0	27400.2	1	1	52.3208	20.3462
DATA	288	4	33	0	0	A_04_P081432	ENSOCUT00000011917	4368.58	305.427	4.556430e+000	2.032073e+000	35	16	4.422536e+000	0	0	0	0	0	0	4.13529	1	0	57.5363	15.6765
DATA	289	4	34	0	0	A_04_P073018	ENSOCUT00000015682	4394	305.455	2.583454e+002	2.590990e+001	263	17.5	7.992813e+000	0	0	0	0	0	0	235.133	1	1	55.8519	19.3333
DATA	290	4	35	0	0	A_04_P051502	A_04_P051502	4419.58	305.447	6.316638e+001	6.616503e+000	88	16	5.266351e+000	0	0	0	0	0	0	57.6487	1	1	52.3208	15.9714
DATA	291	4	36	0	0	A_04_P045397	ENSOCUT00000014770	4444.93	305.585	3.756934e+001	4.239388e+000	65	17.5	5.300868e+000	0	0	0	0	0	0	34.3779	1	1	51.0895	17.8929
DATA	292	4	37	0	0	A_04_P011826	ENSOCUT00000026185	4470.5	305.5	4.666315e+003	4.666357e+002	4152.5	15.5	4.923750e+000	0	0	0	0	0	0	4280.56	1	1	52.9257	14.3824
DATA	293	4	38	0	0	A_04_P051517	A_04_P051517	4495.58	305.427	1.940634e+002	1.950454e+001	210	14	4.534035e+000	0	0	0	0	0	0	178.433	1	1	57.5363	14.8333
DATA	294	4	39	0	0	A_04_P056177	ENSOCUT00000004884	4521.32	305.4	8.015627e+003	8.015651e+002	6941	15	5.543825e+000	0	0	0	0	0	0	7386.54	1	1	50.7771	16.3448
DATA	295	4	40	0	0	A_04_P086777	NM_001168707	4546.64	305.506	1.642245e+002	1.653738e+001	182.5	15	6.154965e+000	0	0	0	0	0	0	151.65	1	1	51.4001	15.5714
DATA	296	4	41	0	0	A_04_P097417	ENSOCUT00000011808	4571.87	305.5	1.231681e+002	1.246907e+001	148.5	15	5.252930e+000	0	0	0	0	0	0	113.952	1	1	49.8279	15.2286
DATA	297	4	42	0	0	A_04_P079707	ENSOCUT00000006106	4597.33	305.5	2.247247e+000	1.952264e+000	33	14.5	4.925235e+000	0	0	0	0	0	0	2.0827	1	0	57.5363	14.5357
DATA	298	4	43	0	0	A_04_P027186	EB372580	4622.5	305.5	7.787055e+001	8.024187e+000	103.5	13.5	4.251335e+000	0	0	0	0	0	0	72.2793	1	1	57.5363	14.0769
DATA	299	4	44	0	0	A_04_P019083	EB383298	4648	305.545	2.579179e+000	1.950815e+000	33	14.5	6.393513e+000	0	0	0	0	0	0	2.39725	1	0	55.8519	15.8235
DATA	300	4	45	0	0	A_04_P070823	ENSOCUT00000000063	4673.62	305.63	2.446516e+003	2.446592e+002	2191.5	16	6.066112e+000	0	0	0	0	0	0	2276.59	1	1	50.7771	16.4815
DATA	301	4	46	0	0	A_04_P012381	C84316	4698.58	305.573	1.937095e+000	1.930664e+000	32	16	4.650567e+000	0	0	0	0	0	0	0.558813	0	0	57.5363	15.5278
DATA	302	4	47	0	0	A_04_P074599	ENSOCUT00000011314	4724.4	305.853	1.327053e+003	1.327193e+002	1270	16	5.053897e+000	0	0	0	0	0	0	1236.9	1	1	48.8603	16.4483
DATA	303	4	48	0	0	A_04_P059358	NM_001082636	4749.85	305.836	8.759648e+002	8.761768e+001	845	17	7.196571e+000	0	0	0	0	0	0	816.804	1	1	47.5395	18.1724
DATA	304	4	49	0	0	A_04_P007461	DN888937	4775.43	306.176	2.270675e+001	2.978143e+000	52	15	5.061202e+000	0	0	0	0	0	0	21.1782	1	1	48.5334	15.4828
DATA	305	4	50	0	0	A_04_P074704	ENSOCUT00000003430	4800.68	306.042	1.558255e+003	1.558374e+002	1505	16.5	5.524640e+000	0	0	0	0	0	0	1453.14	1	1	47.2035	17.0455
DATA	306	4	51	0	0	A_04_P006990	DN889456	4825.74	305.91	1.659421e+002	1.670586e+001	187	18	5.734478e+000	0	0	0	0	0	0	154.68	1	1	49.8279	17.2069
DATA	307	4	52	0	0	A_04_P001711	NM_001101682	4851.37	305.596	3.050737e+005	3.050737e+004	284116	18	7.571173e+000	0	0	0	0	0	0	284139	1	1	57.8122	18.4138
DATA	308	4	53	0	0	A_04_P018921	EB383832	4876.93	305.973	1.255233e+002	1.270008e+001	148	16	6.771382e+000	0	0	0	0	0	0	116.796	1	1	46.8651	16.4194
DATA	309	4	54	0	0	A_04_P023322	EB376729	4902	306	7.100431e+000	2.060453e+000	37	15	6.014345e+000	0	0	0	0	0	0	6.59769	1	0	54.9904	15.8788
DATA	310	4	55	0	1	RC1	RC1	4927.5	306	1.945062e+000	1.937669e+000	27	17	4.956506e+000	0	0	0	0	0	0	-3.25922	0	0	54.1152	16.4815
DATA	311	4	56	0	0	A_04_P093863	ENSOCUT00000012055	4952.44	305.973	1.570688e+001	2.497495e+000	45	17	5.242290e+000	0	0	0	0	0	0	14.5383	1	1	48.5334	16.0333
DATA	312	4	57	0	0	A_04_P009856	CU464323	4978.36	306.108	1.217498e+001	2.296092e+000	42	16	6.251769e+000	0	0	0	0	0	0	11.2404	1	1	48.8603	17.7308
DATA	313	4	58	0	0	A_04_P099427	ENSOCUT00000009041	5002.86	305.974	1.959797e+000	1.952348e+000	31	14	4.657215e+000	0	0	0	0	0	0	-0.648496	0	0	49.1849	15.2414
DATA	314	4	59	0	0	A_04_P102339	ENSOCUT00000031821	5028.91	306.386	8.272768e+000	2.126438e+000	38	14.5	4.792764e+000	0	0	0	0	0	0	7.59021	1	0	65	15.3824
DATA	315	4	60	0	0	A_04_P082917	ENSOCUT00000016400	5054.31	306.338	1.012432e+003	1.012623e+002	963	13	5.297392e+000	0	0	0	0	0	0	925.319	1	1	48.5334	15.0645
DATA	316	4	61	0	0	A_04_P001312	NM_001082075	5079.99	306.38	6.222732e+003	6.222764e+002	5638	15.5	4.980203e+000	0	0	0	0	0	0	5662.54	1	1	49.5074	16.6875
DATA	317	4	62	0	0	A_04_P090792	ENSOCUT00000011871	5105.44	306.26	4.024789e+002	4.029679e+001	392	18	4.146484e+000	0	0	0	0	0	0	364.465	1	1	49.5074	18.12
DATA	318	4	63	0	0	A_04_P004992	NM_001253734	5130.58	306.427	3.581305e+005	3.581305e+004	322333	18	4.463930e+000	0	0	0	0	0	0	322610	1	1	57.5363	16.52
DATA	319	4	64	0	0	A_04_P059995	ENSOCUT00000001601	5155.89	306.5	2.014529e+000	2.012030e+000	31	17.5	6.040269e+000	0	0	0	0	0	0	1.28949	0	0	56.9804	18
DATA	320	4	65	0	0	A_04_P074411	ENSOCUT00000017566	5181.42	306.427	5.872519e+002	5.875992e+001	548	17.5	5.184083e+000	0	0	0	0	0	0	522.515	1	1	57.5363	17.2333
DATA	321	4	66	0	0	A_04_P005853	DN890551	5206.58	306.427	1.375440e+001	2.455475e+000	42	16	5.974432e+000	0	0	0	0	0	0	12.1532	1	1	57.5363	16.7083
DATA	322	4	67	0	0	A_04_P029091	A_04_P029091	5232.44	306.598	2.781270e+003	2.781345e+002	2346	16.5	6.515181e+000	0	0	0	0	0	0	2438.58	1	1	51.4001	17.4375
DATA	323	4	68	0	0	A_04_P013158	ENSOCUT00000013068	5257.56	306.487	8.835199e+001	9.073722e+000	108	15	5.189275e+000	0	0	0	0	0	0	76.8309	1	1	49.8279	14
DATA	324	4	69	0	0	A_04_P084544	ENSOCUT00000007226	5282.77	306.442	3.860727e+002	3.866354e+001	363	16.5	6.909481e+000	0	0	0	0	0	0	332.761	1	1	49.8279	16.5313
DATA	325	4	70	0	0	A_04_P019111	CU464948	5308.32	306.756	5.605872e+001	5.988149e+000	79	17	5.286267e+000	0	0	0	0	0	0	47.8582	1	1	49.8279	15.2308
DATA	326	4	71	0	0	A_04_P063587	ENSOCUT00000014925	5333.58	306.573	2.135237e+000	2.127121e+000	29	16	4.869143e+000	0	0	0	0	0	0	-0.701885	0	0	65	15.4412
DATA	327	4	72	0	0	A_04_P070492	A_04_P070492	5359.11	306.5	1.538847e+001	2.644728e+000	42	16.5	6.184984e+000	0	0	0	0	0	0	12.8584	1	1	56.9804	17.5625
DATA	328	4	73	0	0	A_04_P071864	ENSOCUT00000010188	5384.74	306.731	9.502392e+003	9.502417e+002	7531.5	14	5.316556e+000	0	0	0	0	0	0	7846.62	1	1	50.1463	14.8919
DATA	329	4	74	0	0	A_04_P037297	ENSOCUT00000014712	5409.81	306.57	1.349524e+002	1.367402e+001	139	18	6.686751e+000	0	0	0	0	0	0	110.053	1	1	58.0869	18.6667
DATA	330	4	75	0	0	A_04_P055493	ENSOCUT00000009565	5435.42	306.573	2.242446e+000	2.239202e+000	31.5	18	8.263190e+000	0	0	0	0	0	0	1.23635	0	0	57.5363	19.697
DATA	331	4	76	0	0	A_04_P090039	ENSOCUT00000003621	5460.94	306.708	7.652088e+003	7.652122e+002	5955	15	6.223888e+000	0	0	0	0	0	0	6069.22	1	1	53.2255	16.4333
DATA	332	4	77	66	1	DarkCorner	DarkCorner	5486.09	306.614	2.309076e+000	2.300299e+000	23	14	5.155465e+000	0	0	0	0	0	0	-6.22787	0	0	57.259	14.6897
DATA	333	4	78	66	1	DarkCorner	DarkCorner	5511.5	306.648	2.346336e+000	2.337417e+000	28	17	5.889402e+000	0	0	0	0	0	0	-2.34293	0	0	57.5363	15.9333
DATA	334	4	79	66	1	DarkCorner	DarkCorner	5536.61	306.931	2.385640e+000	2.376572e+000	25	15	5.051123e+000	0	0	0	0	0	0	-4.23407	0	0	53.8203	15.0769
DATA	335	4	80	66	1	DarkCorner	DarkCorner	5562.4	307.186	2.429086e+000	2.419853e+000	26	18	4.299401e+000	0	0	0	0	0	0	-4.92465	0	0	47.2035	16.8788
DATA	336	4	81	66	1	DarkCorner	DarkCorner	5588.01	306.729	2.476318e+000	2.466905e+000	25	15.5	4.582979e+000	0	0	0	0	0	0	-3.57268	0	0	46.5243	15.2045
DATA	337	4	82	66	1	DarkCorner	DarkCorner	5613	307	2.524936e+000	2.515339e+000	24	15	4.999936e+000	0	0	0	0	0	0	-5.13435	0	0	54.9904	15.225
DATA	338	4	83	66	1	DarkCorner	DarkCorner	5638.77	306.714	2.579530e+000	2.569725e+000	26	14	4.754350e+000	0	0	0	0	0	0	-4.43268	0	0	50.1463	14.8684
DATA	339	4	84	66	1	DarkCorner	DarkCorner	5663.63	307.404	2.634802e+000	2.624787e+000	27	15.5	5.610930e+000	0	0	0	0	0	0	-3.6941	0	0	57.8122	17.0556
DATA	340	4	85	66	1	DarkCorner	DarkCorner	5690.06	307.136	2.699362e+000	2.689102e+000	26	14	5.698773e+000	0	0	0	0	0	0	-2.98924	0	0	51.0895	15.0234
DATA	341	5	1	66	1	DarkCorner	DarkCorner	3543.36	311.768	2.249423e+000	2.240872e+000	28	14	4.708446e+000	0	0	0	0	0	0	-3.28565	0	0	46.8651	14.3677
DATA	342	5	2	66	1	DarkCorner	DarkCorner	3568.52	311.621	2.238833e+000	2.230323e+000	28	16	5.074346e+000	0	0	0	0	0	0	-3.14484	0	0	52.9257	15.8438
DATA	343	5	3	66	1	DarkCorner	DarkCorner	3594.11	311.5	2.228331e+000	2.219861e+000	24.5	15	4.137779e+000	0	0	0	0	0	0	-6.54267	0	0	56.9804	15.0606
DATA	344	5	4	66	1	DarkCorner	DarkCorner	3618.48	312.141	2.218443e+000	2.210011e+000	29	15	4.803845e+000	0	0	0	0	0	0	-2.13524	0	0	44.4243	15.2308
DATA	345	5	5	66	1	DarkCorner	DarkCorner	3644.65	311.543	2.208275e+000	2.199881e+000	25	15.5	5.406124e+000	0	0	0	0	0	0	-5.62432	0	0	53.5237	15.2632
DATA	346	5	6	66	1	DarkCorner	DarkCorner	3670.24	311.986	2.198380e+000	2.190024e+000	26	14	5.028779e+000	0	0	0	0	0	0	-5.15399	0	0	46.8651	14.8085
DATA	347	5	7	66	1	DarkCorner	DarkCorner	3696.14	311.837	2.188676e+000	2.180356e+000	28	13	4.005914e+000	0	0	0	0	1	0	-3.69355	0	0	50.4627	13.2121
DATA	348	5	8	66	1	DarkCorner	DarkCorner	3721.11	311.5	2.179543e+000	2.171258e+000	25	16	4.653724e+000	0	0	0	0	0	0	-6.22151	0	0	56.9804	16.3333
DATA	349	5	9	66	1	DarkCorner	DarkCorner	3746.49	311.744	2.170316e+000	2.162067e+000	27.5	14.5	6.705222e+000	0	0	0	0	0	0	-3.45021	0	0	52.3208	15
DATA	350	5	10	0	0	A_04_P030857	DN889303	3772.19	311.519	1.329412e+004	1.329414e+003	10967	16	4.578234e+000	0	0	0	0	0	0	11097.6	1	1	49.8279	15.9091
DATA	351	5	11	0	0	A_04_P001991	NM_001082715	3797.42	311.597	1.040655e+002	1.062515e+001	116	15	4.571184e+000	0	0	0	0	0	0	87.2277	1	1	49.8279	15.7941
DATA	352	5	12	0	0	A_04_P047999	ENSOCUT00000014419	3822.88	311.5	8.273978e+002	8.276734e+001	714.5	16	5.553373e+000	0	0	0	0	0	0	696.349	1	1	50.4627	15.8929
DATA	353	5	13	0	0	A_04_P028791	ENSOCUT00000003796	3848	311.545	3.396647e+002	3.403300e+001	304.5	14.5	4.338062e+000	0	0	0	0	0	0	287.006	1	1	55.8519	14.6786
DATA	354	5	14	0	0	A_04_P014198	D38120	3873.5	311.648	2.126644e+000	2.118560e+000	28.5	15	4.300003e+000	0	0	0	0	0	0	-3.66909	0	0	57.5363	15.4815
DATA	355	5	15	0	0	A_04_P039539	A_04_P039539	3898.58	311.573	2.118420e+000	2.110367e+000	27	16	3.089229e+000	0	0	0	0	0	0	-3.30404	0	0	57.5363	15.28
DATA	356	5	16	0	0	A_04_P084133	ENSOCUT00000007699	3924.42	311.573	8.887487e+000	2.282191e+000	37	17	4.419166e+000	0	0	0	0	0	0	7.59905	1	0	65	16.9355
DATA	357	5	17	0	0	A_04_P023707	EB376354	3949.69	311.986	3.393904e+003	3.393969e+002	2896	16.5	5.915313e+000	0	0	0	0	0	0	2913.17	1	1	47.2035	16.0938
DATA	358	5	18	0	0	A_04_P049882	ENSOCUT00000015321	3975	312	2.093888e+000	2.086941e+000	33	16	3.761148e+000	0	0	0	0	0	0	0.559992	0	0	65	16.2903
DATA	359	5	19	0	0	A_04_P042444	ENSOCUT00000014191	4000.5	312	5.040219e+004	5.040220e+003	42467	17	6.111646e+000	0	0	0	0	0	0	43592.9	1	1	54.1152	17.069
DATA	360	5	20	0	0	A_04_P067377	ENSOCUT00000011140	4025.5	312	5.218847e+001	5.614526e+000	76	16	5.447304e+000	0	0	0	0	0	0	45.3044	1	1	54.1152	15.8387
DATA	361	5	21	0	0	A_04_P065742	ENSOCUT00000003173	4050.68	312.08	3.756355e+001	4.285476e+000	65	14	5.025333e+000	0	0	0	0	0	0	32.7288	1	1	49.1849	15.9444
DATA	362	5	22	0	0	A_04_P035757	A_04_P035757	4076.96	312.232	2.062791e+000	2.054950e+000	27.5	14	4.086546e+000	0	0	0	0	0	0	-2.74266	0	0	46.5243	14.0526
DATA	363	5	23	0	0	A_04_P015607	AY171798	4102.81	312.014	2.055272e+000	2.047459e+000	31	14	4.270280e+000	0	0	0	0	0	0	-0.111913	0	0	47.2035	15.3529
DATA	364	5	24	0	0	A_04_P094717	ENSOCUT00000004082	4127.6	312.026	5.155200e+001	5.544279e+000	72	16	4.493016e+000	0	0	0	0	0	0	45.4113	1	1	49.1849	15.4828
DATA	365	5	25	0	0	A_04_P014091	ENSOCUT00000031602	4153.04	312.286	3.047243e+002	3.054017e+001	291	17	6.629740e+000	0	0	0	0	0	0	269.386	1	1	49.1849	17.8649
DATA	366	5	26	0	0	A_04_P091137	ENSOCUT00000015453	4178.42	312.427	3.691012e+002	3.696568e+001	359	15	6.394752e+000	0	0	0	0	0	0	327.44	1	1	57.5363	15.6786
DATA	367	5	27	0	0	A_04_P031177	ENSOCUT00000016899	4203.58	312.427	2.026812e+000	2.019108e+000	28	15	3.912160e+000	0	0	0	0	0	0	-1.28238	0	0	57.5363	14.4359
DATA	368	5	28	0	0	A_04_P085002	ENSOCUT00000010307	4229	312.455	1.134866e+002	1.152568e+001	130	15	4.248996e+000	0	0	0	0	0	0	101.36	1	1	65	15.0556
DATA	369	5	29	0	0	A_04_P096633	ENSOCUT00000005416	4254.46	312.325	2.704168e+003	2.704242e+002	2393.5	16	6.449895e+000	0	0	0	0	0	0	2423.18	1	1	50.7771	16.2963
DATA	370	5	30	0	0	A_04_P066036	A_04_P066036	4279.58	312.427	1.677320e+002	1.689193e+001	184.5	14	5.732760e+000	0	0	0	0	0	0	150.787	1	1	57.5363	15.6897
DATA	371	5	31	0	0	A_04_P006176	ENSOCUT00000021550	4305.44	312.468	1.379448e+003	1.379592e+002	1256	15	5.043163e+000	0	0	0	0	0	0	1244.1	1	1	49.8279	16.1724
DATA	372	5	32	0	0	A_04_P022811	EB377296	4330.58	312.591	2.028478e+003	2.028575e+002	1806	20	5.292811e+000	0	0	0	0	1	0	1835.06	1	1	52.9257	20.5769
DATA	373	5	33	0	0	A_04_P025096	EB374845	4355.89	312.5	5.579547e+002	5.583062e+001	512.5	17	5.312582e+000	0	0	0	0	0	0	506.255	1	1	56.9804	16.8
DATA	374	5	34	0	0	A_04_P048023	ENSOCUT00000008981	4381.42	312.573	2.374737e+003	2.374819e+002	2123.5	17	5.705598e+000	0	0	0	0	0	0	2161.02	1	1	57.5363	16.9231
DATA	375	5	35	0	0	A_04_P010086	DN885552	4406.58	312.573	5.350244e+000	2.040945e+000	36	16	5.548044e+000	0	0	0	0	0	0	4.88226	1	0	57.5363	17.069
DATA	376	5	36	0	0	A_04_P014196	D38120	4432.33	312.5	1.971723e+000	1.964228e+000	30.5	15	4.793455e+000	0	0	0	0	0	0	-1.15466	0	0	57.5363	16.1481
DATA	377	5	37	0	0	A_04_P056565	ENSOCUT00000004139	4457.58	312.573	7.290415e+000	2.090432e+000	36	17	5.817598e+000	0	0	0	0	0	0	6.68799	1	0	57.5363	17.3889
DATA	378	5	38	0	0	A_04_P018017	DN888386	4483	312.545	1.787565e+002	1.798217e+001	194	14.5	5.278920e+000	0	0	0	0	0	0	164.387	1	1	55.8519	14.6053
DATA	379	5	39	0	0	A_04_P093983	ENSOCUT00000009340	4508.58	312.786	3.031252e+003	3.031315e+002	2749	15	4.592379e+000	0	0	0	0	0	0	2794.2	1	1	51.4001	15.1429
DATA	380	5	40	0	0	A_04_P089029	ENSOCUT00000010286	4533.96	312.722	4.452662e+003	4.452704e+002	4033	16	4.526277e+000	0	0	0	0	0	0	4113.29	1	1	49.8279	17.1111
DATA	381	5	41	0	0	A_04_P001791	NM_001101690	4559.32	312.986	1.069218e+003	1.069395e+002	1013	16	5.927274e+000	0	0	0	0	0	0	989.759	1	1	49.1849	16.4848
DATA	382	5	42	0	0	A_04_P001161	NM_001082337	4584.5	312.908	5.530834e+001	5.860566e+000	84	15	4.692988e+000	0	0	0	0	0	0	51.2909	1	1	49.1849	14.1
DATA	383	5	43	0	0	A_04_P071052	ENSOCUT00000006415	4610.09	312.714	1.942280e+000	1.934897e+000	27	15	4.431177e+000	0	0	0	0	0	0	-3.44459	0	0	42.2201	15.4074
DATA	384	5	44	0	0	A_04_P024826	XM_002716628	4635.44	313.011	3.445833e+002	3.451244e+001	341.5	15	5.425151e+000	0	0	0	0	0	0	320.568	1	1	49.8279	15.9677
DATA	385	5	45	0	0	A_04_P078132	ENSOCUT00000008341	4661	312.986	1.366003e+003	1.366139e+002	1286	14.5	5.587100e+000	0	0	0	0	0	0	1272.42	1	1	46.8651	15.2353
DATA	386	5	46	0	0	A_04_P087562	A_04_P087562	4686	313	1.934822e+000	1.927467e+000	28.5	15	5.157890e+000	0	0	0	0	0	0	-1.48901	0	0	65	15.0938
DATA	387	5	47	0	0	A_04_P021063	EB379055	4711.76	312.907	3.395676e+001	3.903802e+000	62	15.5	4.393831e+000	0	0	0	0	0	0	31.6894	1	1	48.8603	15.7333
DATA	388	5	48	0	0	A_04_P067382	ENSOCUT00000017859	4736.91	313.065	1.932054e+000	1.924710e+000	29	17	5.848167e+000	0	0	0	0	0	0	-2.36304	0	0	54.4085	17.8571
DATA	389	5	49	0	0	A_04_P049587	ENSOCUT00000003929	4762.42	313.427	1.434701e+001	2.399964e+000	44	17.5	7.348155e+000	0	0	0	0	0	0	13.4027	1	1	57.5363	18.3462
DATA	390	5	50	0	0	A_04_P041387	A_04_P041387	4787.58	313.427	5.328915e+000	1.996248e+000	35	16	4.284468e+000	0	0	0	0	0	0	4.97847	1	0	65	15.24
DATA	391	5	51	0	0	A_04_P019937	EB380123	4813.09	313.386	2.491074e+000	1.940323e+000	31.5	18	4.298015e+000	0	0	0	0	0	0	2.3267	1	0	57.259	18.6296
DATA	392	5	52	0	0	A_04_P021058	EB379058	4838.5	313.352	2.653991e+004	2.653991e+003	24267	19	4.402149e+000	0	0	0	0	0	0	24775.3	1	1	57.5363	19.0741
DATA	393	5	53	0	0	A_04_P077063	ENSOCUT00000012523	4863.58	313.427	1.934234e+000	1.926882e+000	28	18	6.980164e+000	0	0	0	0	0	0	-0.568321	0	0	57.5363	18.5714
DATA	394	5	54	0	0	A_04_P043281	ENSOCUT00000002500	4889.51	313.364	1.936606e+000	1.938179e+000	33.5	15	5.425864e+000	0	0	0	0	0	0	1.73174	0	0	49.8279	15.76
DATA	395	5	55	0	0	A_04_P072567	A_04_P072567	4915	313.5	2.047659e+004	2.047660e+003	18864	16	4.879186e+000	0	0	0	0	0	0	19047.2	1	1	51.0895	16
DATA	396	5	56	0	0	A_04_P072102	A_04_P072102	4940.04	313.623	2.469222e+000	1.951430e+000	33	14	4.922190e+000	0	0	0	0	0	0	2.29261	1	0	49.1849	15.1935
DATA	397	5	57	0	0	A_04_P011966	DN881966	4965.44	313.4	2.419349e+002	2.427118e+001	243	14	4.791570e+000	0	0	0	0	0	0	224.102	1	1	50.7771	15.6774
DATA	398	5	58	0	0	A_04_P043297	ENSOCUT00000009446	4990.95	313.375	3.515248e+001	4.017751e+000	61	16	5.706491e+000	0	0	0	0	0	0	32.4729	1	1	50.1463	17.2759
DATA	399	5	59	0	0	A_04_P072376	A_04_P072376	5016.38	313.539	1.492383e+001	2.456833e+000	43	14	4.810942e+000	0	0	0	0	0	0	13.7437	1	1	49.8279	15.375
DATA	400	5	60	0	0	A_04_P072592	NM_001082271	5041.7	313.576	9.971791e+002	9.973714e+001	934	14	5.308435e+000	0	0	0	0	0	0	915.068	1	1	53.5237	15.2222
DATA	401	5	61	0	0	A_04_P044455	A_04_P044455	5067.39	313.608	4.561062e+002	4.565300e+001	439	13.5	5.216966e+000	0	0	0	0	0	0	416.844	1	1	50.7771	15.5938
DATA	402	5	62	0	0	A_04_P009790	DN886048	5092.48	313.586	1.195744e+004	1.195745e+003	10858	17	5.027310e+000	0	0	0	0	0	0	10879.3	1	1	52.9257	17.9231
DATA	403	5	63	0	0	A_04_P050871	ENSOCUT00000009205	5117.67	313.5	5.027135e+001	5.404967e+000	76	18	3.601164e+000	0	0	0	0	0	0	45.5096	1	1	65	17.8261
DATA	404	5	64	0	0	A_04_P075023	ENSOCUT00000013859	5143.42	313.573	4.237401e+003	4.237448e+002	3718.5	20	8.060119e+000	0	0	0	0	0	0	3814.55	1	1	57.5363	19.5862
DATA	405	5	65	0	0	A_04_P081573	A_04_P081573	5168.86	313.722	2.021250e+003	2.021350e+002	1822.5	17.5	5.883873e+000	0	0	0	0	0	0	1808.52	1	1	47.8731	17.3438
DATA	406	5	66	0	0	A_04_P048007	A_04_P048007	5194	313.545	1.014610e+001	2.262425e+000	39	16	5.317737e+000	0	0	0	0	0	0	9.01783	1	1	55.8519	17.2759
DATA	407	5	67	0	0	A_04_P013026	NM_001171270	5219.5	313.648	1.496904e+005	1.496904e+004	131409	16	6.382433e+000	0	0	0	0	0	0	132080	1	1	57.5363	17.0714
DATA	408	5	68	0	0	A_04_P066960	ENSOCUT00000010693	5244.58	313.573	2.060766e+000	2.052933e+000	29	15.5	6.683579e+000	0	0	0	0	0	0	-0.836484	0	0	57.5363	15.7647
DATA	409	5	69	0	0	A_04_P057732	ENSOCUT00000002007	5270.35	314.067	9.103756e+001	9.336226e+000	109	15	4.694514e+000	0	0	0	0	0	0	79.027	1	1	49.1849	15.0385
DATA	410	5	70	0	0	A_04_P073290	ENSOCUT00000001955	5295.68	313.727	5.097745e+002	5.102027e+001	460	16	6.690071e+000	0	0	0	0	0	0	438.421	1	1	49.8279	16.2188
DATA	411	5	71	0	0	A_04_P071922	ENSOCUT00000010869	5321.13	314	7.480626e+003	7.480656e+002	6144	17	4.517309e+000	0	0	0	0	0	0	6370.63	1	1	48.5334	15.9643
DATA	412	5	72	0	0	A_04_P007066	A_04_P007066	5346.5	314	1.313285e+001	2.504842e+000	41	16	6.305444e+000	0	0	0	0	0	0	11.0661	1	1	54.1152	16.5172
DATA	413	5	73	0	0	A_04_P000044	NM_001082305	5371.5	314	1.077970e+002	1.099338e+001	117	18	5.121324e+000	0	0	0	0	0	0	89.8228	1	1	54.1152	16.1935
DATA	414	5	74	0	0	A_04_P019218	EB382470	5397.5	314	2.772621e+000	2.201430e+000	33	15.5	6.045134e+000	0	0	0	0	0	0	2.28179	1	0	54.1152	16.1071
DATA	415	5	75	0	0	A_04_P017732	DN886565	5422.5	314.352	6.269523e+000	2.298717e+000	35	18	7.374703e+000	0	0	0	0	1	0	5.0951	1	0	57.5363	20.3571
DATA	416	5	76	0	0	A_04_P041043	ENSOCUT00000006865	5447.91	314.386	9.288900e+000	2.426962e+000	37	15	5.496040e+000	0	0	0	0	0	0	7.44586	1	0	57.259	16.1613
DATA	417	5	77	0	0	A_04_P061043	ENSOCUT00000016993	5473.5	314.352	8.547386e+001	8.845077e+000	98	15	5.979688e+000	0	0	0	0	0	0	67.5132	1	1	65	16.44
DATA	418	5	78	66	1	DarkCorner	DarkCorner	5498.36	313.914	2.319408e+000	2.310592e+000	26	15	5.157923e+000	0	0	0	0	0	0	-4.48694	0	0	46.8651	15.3333
DATA	419	5	79	66	1	DarkCorner	DarkCorner	5524.47	313.953	2.358792e+000	2.349826e+000	25	17	6.166306e+000	0	0	0	0	0	0	-4.00256	0	0	50.4627	15.76
DATA	420	5	80	66	1	DarkCorner	DarkCorner	5549.58	314.427	2.399060e+000	2.389941e+000	25	14	4.590215e+000	0	0	0	0	0	0	-4.61106	0	0	57.5363	15.4848
DATA	421	5	81	66	1	DarkCorner	DarkCorner	5575.19	314.023	2.444186e+000	2.434895e+000	27	16	3.848076e+000	0	0	0	0	0	0	-2.92243	0	0	52.3208	15.75
DATA	422	5	82	66	1	DarkCorner	DarkCorner	5600.42	314.427	2.491031e+000	2.481562e+000	24	15	5.628575e+000	0	0	0	0	0	0	-4.59042	0	0	57.5363	15.5957
DATA	423	5	83	66	1	DarkCorner	DarkCorner	5625.58	314.427	2.541684e+000	2.532023e+000	26	15	4.849993e+000	0	0	0	0	0	0	-3.97559	0	0	57.5363	15.375
DATA	424	5	84	66	1	DarkCorner	DarkCorner	5651.03	314.165	2.597033e+000	2.587162e+000	25	15	4.307198e+000	0	0	0	0	0	0	-3.66238	0	0	49.5074	15.359
DATA	425	5	85	66	1	DarkCorner	DarkCorner	5676.93	314.151	2.657284e+000	2.647184e+000	26	17	5.398893e+000	0	0	0	0	0	0	-3.36134	0	0	52.6241	17.0755
DATA	426	6	1	66	1	DarkCorner	DarkCorner	3556	318.545	2.243106e+000	2.234580e+000	25	14	3.787970e+000	0	0	0	0	0	0	-5.95227	0	0	55.8519	15.1
DATA	427	6	2	66	1	DarkCorner	DarkCorner	3581.42	318.573	2.232455e+000	2.223970e+000	28	15.5	4.261488e+000	0	0	0	0	0	0	-2.57877	0	0	57.5363	14.9688
DATA	428	6	3	66	1	DarkCorner	DarkCorner	3606.58	318.573	2.222174e+000	2.213728e+000	26	16	3.786481e+000	0	0	0	0	0	0	-4.87892	0	0	57.5363	15.8621
DATA	429	6	4	66	1	DarkCorner	DarkCorner	3631.94	318.386	2.212087e+000	2.203679e+000	27	16	5.079104e+000	0	0	0	0	0	0	-3.97311	0	0	51.4001	15.6216
DATA	430	6	5	66	1	DarkCorner	DarkCorner	3657.5	318.648	2.202071e+000	2.193701e+000	25	16	4.869243e+000	0	0	0	0	0	0	-5.79016	0	0	57.5363	15.1702
DATA	431	6	6	66	1	DarkCorner	DarkCorner	3682.94	318.458	2.192393e+000	2.184059e+000	26	13	3.480488e+000	0	0	0	0	1	0	-4.16567	0	0	51.0895	12.6842
DATA	432	6	7	66	1	DarkCorner	DarkCorner	3708.5	318.648	2.182795e+000	2.174498e+000	25	15	5.226401e+000	0	0	0	0	0	0	-5.41491	0	0	57.5363	15.3793
DATA	433	6	8	66	1	DarkCorner	DarkCorner	3733.5	319	2.173549e+000	2.165287e+000	26	16	6.239822e+000	0	0	0	0	0	0	-4.4099	0	0	65	16.8462
DATA	434	6	9	0	0	A_04_P040280	A_04_P040280	3759.39	318.931	3.354700e+001	3.987777e+000	60	16	7.787036e+000	0	0	0	0	0	0	27.9655	1	1	53.8203	17.069
DATA	435	6	10	0	0	A_04_P088994	ENSOCUT00000012941	3784.81	318.974	4.502627e+003	4.502678e+002	3567.5	17	5.025481e+000	0	0	0	0	0	0	3769.18	1	1	49.1849	16.7429
DATA	436	6	11	0	0	A_04_P000481	NM_001082013	3810.28	318.921	2.776165e+003	2.776247e+002	2368.5	16.5	5.756395e+000	0	0	0	0	0	0	2333.54	1	1	49.1849	16.3438
DATA	437	6	12	0	0	A_04_P048092	A_04_P048092	3835.43	318.944	1.700893e+001	2.725483e+000	47	16	7.278507e+000	0	0	0	0	0	0	14.3548	1	1	48.2044	17.32
DATA	438	6	13	0	0	A_04_P069258	ENSOCUT00000012637	3860.5	319.352	2.129169e+000	2.121083e+000	32	16	3.315620e+000	0	0	0	0	0	0	0.045186	0	0	57.5363	16.08
DATA	439	6	14	0	0	A_04_P052428	ENSOCUT00000000363	3886.44	319.266	2.527744e+003	2.527833e+002	2184.5	15	4.327432e+000	0	0	0	0	0	0	2150.58	1	1	50.7771	15.32
DATA	440	6	15	0	0	A_04_P076484	ENSOCUT00000000392	3911.41	319.542	2.112296e+000	2.110353e+000	31	16	4.937043e+000	0	0	0	0	0	0	1.36793	0	0	51.4001	17.0244
DATA	441	6	16	0	0	A_04_P091882	ENSOCUT00000012708	3937.35	319.284	2.333465e+002	2.342859e+001	227	18	6.030835e+000	0	0	0	0	0	0	200.094	1	1	48.5334	17.125
DATA	442	6	17	0	0	A_04_P015151	AY175598	3962.52	319.595	6.132735e+000	2.176099e+000	36	17	5.137278e+000	0	0	0	0	0	0	5.27916	1	0	50.1463	17.0345
DATA	443	6	18	0	0	A_04_P069157	ENSOCUT00000017728	3987.84	319.443	3.168895e+001	3.790551e+000	58	17	3.725164e+000	0	0	0	0	0	0	27.3819	1	1	50.1463	16.6552
DATA	444	6	19	0	0	A_04_P061788	ENSOCUT00000001818	4013.11	319.5	9.995069e+002	9.997217e+001	887.5	17	3.563706e+000	0	0	0	0	0	0	866.92	1	1	56.9804	17.3
DATA	445	6	20	0	0	A_04_P036370	ENSOCUT00000016488	4038.5	319.5	5.179982e+004	5.179983e+003	43740.5	16	4.606279e+000	0	0	0	0	0	0	45096.9	1	1	57.5363	16.697
DATA	446	6	21	0	0	A_04_P013965	ENSOCUT00000007455	4064.26	319.481	1.807429e+001	2.738028e+000	45	15	4.237357e+000	0	0	0	0	0	0	15.7947	1	1	49.8279	15.8684
DATA	447	6	22	0	0	A_04_P046068	ENSOCUT00000008715	4089.42	319.427	4.224952e+000	2.092364e+000	35	13	4.308656e+000	0	0	0	0	0	0	3.70546	1	0	65	14.125
DATA	448	6	23	0	0	A_04_P026469	EB373378	4114.7	319.536	1.312470e+002	1.328258e+001	142	16	3.516324e+000	0	0	0	0	0	0	115.526	1	1	51.7088	16.3103
DATA	449	6	24	0	0	A_04_P004494	NM_001082360	4140.11	319.5	5.726766e+002	5.730379e+001	514.5	17	5.567764e+000	0	0	0	0	0	0	505.884	1	1	56.9804	17
DATA	450	6	25	0	0	A_04_P101388	ENSOCUT00000010314	4165.61	319.5	3.188716e+003	3.188781e+002	2728.5	15	6.366670e+000	0	0	0	0	0	0	2826.79	1	1	51.7088	15.9655
DATA	451	6	26	0	0	A_04_P096560	A_04_P096560	4190.67	319.5	2.028184e+000	2.027804e+000	32.5	16.5	5.687334e+000	0	0	0	0	0	0	1.53221	0	0	57.5363	17.0938
DATA	452	6	27	0	0	A_04_P033413	ENSOCUT00000009147	4216.38	319.731	2.433743e+001	3.158638e+000	52.5	15	4.384315e+000	0	0	0	0	0	0	21.7249	1	1	50.1463	15
DATA	453	6	28	0	0	A_04_P017600	DN884264	4241.93	319.598	3.257979e+004	3.257980e+003	27690	15	5.283775e+000	0	0	0	0	0	0	29180.1	1	1	51.0895	15.4194
DATA	454	6	29	0	0	A_04_P008243	DN888156	4267	319.545	1.186269e+001	2.325516e+000	41	13	7.009311e+000	0	0	0	0	0	0	10.6593	1	1	65	15.5
DATA	455	6	30	0	0	A_04_P066693	ENSOCUT00000000232	4292.6	319.688	5.607881e+001	5.951728e+000	80	14.5	4.684287e+000	0	0	0	0	0	0	50.5549	1	1	49.8279	15.8438
DATA	456	6	31	0	0	A_04_P101792	ENSOCUT00000007965	4317.58	319.573	1.431750e+001	2.449548e+000	43	20	5.467791e+000	0	0	0	0	0	0	12.9469	1	1	57.5363	18.375
DATA	457	6	32	0	0	A_04_P008602	ENSOCUT00000005774	4343.38	319.872	7.551434e+002	7.554032e+001	706	19	6.461557e+000	0	0	0	0	0	0	685.016	1	1	50.1463	19.8
DATA	458	6	33	0	0	A_04_P067007	ENSOCUT00000017676	4369.01	319.815	3.932481e+003	3.932531e+002	3488.5	16	4.471685e+000	0	0	0	0	0	0	3577.96	1	1	50.1463	16.5625
DATA	459	6	34	0	0	A_04_P013120	D17403	4394	319.681	3.207358e+005	3.207358e+004	292902	17.5	7.968523e+000	0	0	0	0	0	0	292640	1	1	58.0869	18.6429
DATA	460	6	35	0	0	A_04_P037293	XM_002723336	4419.63	320	5.564980e+001	5.901460e+000	82	17.5	5.237355e+000	0	0	0	0	0	0	50.92	1	1	46.5243	17.5333
DATA	461	6	36	0	0	A_04_P026842	ENSOCUT00000010510	4445.05	320.093	3.282246e+003	3.282305e+002	2969	16.5	5.209429e+000	0	0	0	0	0	0	3011.33	1	1	46.8651	17.2059
DATA	462	6	37	0	0	A_04_P039282	A_04_P039282	4470.06	320.453	1.997566e+001	2.794329e+000	49	16	5.791910e+000	0	0	0	0	0	0	18.3739	1	1	44.0646	16.4286
DATA	463	6	38	0	0	A_04_P098805	ENSOCUT00000010658	4495.87	319.987	1.606596e+003	1.606715e+002	1468	14	5.686397e+000	0	0	0	0	0	0	1481.26	1	1	47.5395	14.7059
DATA	464	6	39	0	0	A_04_P089519	ENSOCUT00000015960	4521.19	320.026	3.507852e+003	3.507906e+002	3125.5	15	4.666989e+000	0	0	0	0	0	0	3241.53	1	1	49.1849	16.069
DATA	465	6	40	0	0	A_04_P076916	ENSOCUT00000010857	4546.5	320.352	4.293650e+000	1.987671e+000	35	19	6.663443e+000	0	0	0	0	0	0	3.97628	1	0	57.5363	17.4828
DATA	466	6	41	0	0	A_04_P099663	ENSOCUT00000011170	4571.97	320.298	6.258965e+002	6.261962e+001	606	16	6.329824e+000	0	0	0	0	0	0	580.764	1	1	53.8203	16
DATA	467	6	42	0	0	A_04_P040522	ENSOCUT00000010493	4597.4	320.147	7.978421e+001	8.209378e+000	104	15	5.432004e+000	0	0	0	0	0	0	74.161	1	1	48.8603	14.56
DATA	468	6	43	0	0	A_04_P057280	ENSOCUT00000012295	4622.66	320.184	5.518661e+002	5.522037e+001	535	17.5	5.440271e+000	0	0	0	0	0	0	513.79	1	1	49.5074	17.3
DATA	469	6	44	0	0	A_04_P003882	NM_001082638	4648	320.455	1.935031e+000	1.927676e+000	29	14.5	5.462142e+000	0	0	0	0	0	0	-2.32053	0	0	55.8519	16.0526
DATA	470	6	45	0	0	A_04_P076797	ENSOCUT00000008225	4673.48	320.314	1.519857e+003	1.519979e+002	1445	14.5	5.328743e+000	0	0	0	0	0	0	1418.71	1	1	52.0157	14.8929
DATA	471	6	46	0	0	A_04_P074992	NM_001171040	4699.22	320.23	1.237410e+002	1.252272e+001	141	14.5	4.577711e+000	0	0	0	0	0	0	115.618	1	1	48.8603	15.1176
DATA	472	6	47	0	0	A_04_P066862	A_04_P066862	4724.37	320.593	4.317518e+001	4.726000e+000	72	18	5.149202e+000	0	0	0	0	0	0	40.3736	1	1	50.7771	18.2857
DATA	473	6	48	0	0	A_04_P057626	ENSOCUT00000002996	4749.5	320.5	2.530668e+005	2.530668e+004	234045	18	6.749202e+000	0	0	0	0	0	0	236756	1	1	57.5363	19.1379
DATA	474	6	49	0	0	A_04_P056200	NM_001082077	4775.27	320.64	1.145999e+002	1.161981e+001	138.5	15.5	5.019502e+000	0	0	0	0	0	0	107.242	1	1	52.0157	16.6667
DATA	475	6	50	0	0	A_04_P006601	ENSOCUT00000000681	4800.58	320.728	1.307114e+004	1.307115e+003	11636	17	4.456135e+000	0	0	0	0	0	0	12231.5	1	1	51.0895	17.4286
DATA	476	6	51	0	0	A_04_P007731	ENSOCUT00000020927	4825.67	320.5	9.490804e+000	2.143047e+000	40	17	5.309327e+000	0	0	0	0	0	0	8.87763	1	0	65	17.5882
DATA	477	6	52	0	0	A_04_P025521	ENSOCUT00000016741	4851.33	320.5	6.782382e+000	2.038821e+000	38.5	18.5	7.383504e+000	0	0	0	0	0	0	6.33999	1	0	57.5363	19
DATA	478	6	53	0	0	A_04_P005101	ENSOCUT00000012748	4876.87	320.513	6.057641e+002	6.060697e+001	597.5	16	5.426965e+000	0	0	0	0	0	0	565.695	1	1	49.8279	16.7838
DATA	479	6	54	0	0	A_04_P082477	ENSOCUT00000006732	4902	320.545	4.061800e+000	1.969448e+000	34	16	4.674916e+000	0	0	0	0	0	0	3.78819	1	0	55.8519	15.875
DATA	480	6	55	0	0	A_04_P093962	NM_001082183	4927.42	320.573	7.443769e+001	7.689988e+000	103	15	5.801001e+000	0	0	0	0	0	0	69.307	1	1	57.5363	15.4194
DATA	481	6	56	0	0	A_04_P008430	DN887893	4952.89	320.711	6.317702e+001	6.607175e+000	90	14	5.219403e+000	0	0	0	0	0	0	58.703	1	1	49.1849	14.6296
DATA	482	6	57	0	0	A_04_P003313	NM_001082118	4978.33	319.725	1.946956e+000	1.939556e+000	27	16	4.887150e+000	0	0	0	0	0	0	-4.49339	0	0	47.2035	16.2069
DATA	483	6	58	0	0	A_04_P027556	EB373900	5003.49	320.269	2.001307e+000	1.955072e+000	32	15	4.500794e+000	0	0	0	0	0	0	1.84951	1	0	50.4627	15.8333
DATA	484	6	59	0	0	A_04_P062323	ENSOCUT00000016241	5028.91	320.614	1.958508e+000	1.951481e+000	31	14	4.293114e+000	0	0	0	0	0	0	0.371636	0	0	57.259	15.6087
DATA	485	6	60	0	0	A_04_P007290	DN889133	5054.5	320.648	3.107222e+001	3.672924e+000	58	15	4.942527e+000	0	0	0	0	0	0	28.5153	1	1	57.5363	16
DATA	486	6	61	0	0	A_04_P101582	XM_002710586	5079.78	320.763	1.713278e+003	1.713391e+002	1573	16	5.530615e+000	0	0	0	0	0	0	1565.73	1	1	49.1849	16.8438
DATA	487	6	62	0	0	A_04_P066044	A_04_P066044	5105.36	320.973	3.411072e+001	3.942047e+000	61	17	4.781309e+000	0	0	0	0	0	0	31.0268	1	1	49.1849	16.9667
DATA	488	6	63	0	0	A_04_P099407	ENSOCUT00000016289	5130.33	320.986	1.985301e+001	2.808238e+000	48	19	6.522387e+000	0	0	0	0	0	0	17.9653	1	1	48.5334	18.6923
DATA	489	6	64	0	0	A_04_P000976	NM_001099954	5156	321	6.912220e+003	6.912249e+002	6052	19	7.014541e+000	0	0	0	0	0	0	6218.55	1	1	51.4001	18.1795
DATA	490	6	65	0	0	A_04_P077553	ENSOCUT00000015167	5181.65	321.086	1.314051e+004	1.314053e+003	11489	16	4.519212e+000	0	0	0	0	0	0	11746.6	1	1	49.5074	16.1429
DATA	491	6	66	0	0	A_04_P014328	AF029955	5206.5	321	1.686049e+001	2.634492e+000	47	16	6.055833e+000	0	0	0	0	0	0	14.9697	1	1	54.1152	16.1613
DATA	492	6	67	0	0	A_04_P091809	ENSOCUT00000004666	5232.09	321.386	3.949016e+002	3.954279e+001	383	16	6.756598e+000	0	0	0	0	0	0	348.013	1	1	57.259	17.5806
DATA	493	6	68	0	0	A_04_P099244	ENSOCUT00000016549	5257.65	321.321	9.944295e+001	1.015468e+001	115	15	5.877889e+000	0	0	0	0	0	0	86.9166	1	1	50.7771	15.5429
DATA	494	6	69	0	0	A_04_P018016	DN888386	5282.91	321.386	2.128924e+002	2.139006e+001	212	16	6.941174e+000	0	0	0	0	0	0	184.456	1	1	57.259	16.5714
DATA	495	6	70	0	0	A_04_P076621	XM_002717518	5308.42	321.427	2.777900e+001	3.478858e+000	54	16	5.667745e+000	0	0	0	0	0	0	23.8405	1	1	57.5363	14.96
DATA	496	6	71	0	0	A_04_P093604	ENSOCUT00000014968	5333.71	321.312	2.511321e+003	2.511410e+002	2114	16	6.117997e+000	0	0	0	0	0	0	2133.4	1	1	49.8279	16.5333
DATA	497	6	72	0	0	A_04_P043735	ENSOCUT00000013047	5359.18	321.526	1.617014e+004	1.617015e+003	13141	16	6.484384e+000	0	0	0	0	0	0	13588.2	1	1	54.9904	17.2059
DATA	498	6	73	0	0	A_04_P055390	ENSOCUT00000004373	5384.63	321.813	2.656558e+000	2.179990e+000	32	16.5	5.244214e+000	0	0	0	0	0	0	2.20664	1	0	49.1849	15.7941
DATA	499	6	74	0	0	A_04_P074032	ENSOCUT00000010694	5410.24	321.538	6.937506e+002	6.940966e+001	593	20	6.915510e+000	0	0	0	0	0	0	568.997	1	1	50.1463	19.7917
DATA	500	6	75	0	0	A_04_P033740	A_04_P033740	5435.51	321.873	1.370221e+001	2.608966e+000	39.5	16.5	6.386042e+000	0	0	0	0	0	0	11.0923	1	1	47.8731	16.3077
DATA	501	6	76	0	0	A_04_P001606	NM_001082379	5460.58	321.427	4.706132e+004	4.706133e+003	36862.5	16	5.940703e+000	0	0	0	0	0	0	37563.7	1	1	57.5363	17.8667
DATA	502	6	77	0	0	A_04_P018689	EB384510	5486.11	321.5	2.138525e+001	3.130182e+000	44.5	15	3.717536e+000	0	0	0	0	0	0	16.8151	1	1	65	14.1515
DATA	503	6	78	66	1	DarkCorner	DarkCorner	5511.67	322.029	2.330878e+000	2.322018e+000	26	16.5	6.045069e+000	0	0	0	0	0	0	-4.23507	0	0	46.5243	16.5
DATA	504	6	79	66	1	DarkCorner	DarkCorner	5536.67	321.5	2.370240e+000	2.361230e+000	26	14.5	5.457885e+000	0	0	0	0	0	0	-5.16987	0	0	57.5363	15.2667
DATA	505	6	80	66	1	DarkCorner	DarkCorner	5562.42	321.573	2.413152e+000	2.403979e+000	25	15	4.691223e+000	0	0	0	0	0	0	-4.32106	0	0	57.5363	15.4848
DATA	506	6	81	66	1	DarkCorner	DarkCorner	5587.58	321.573	2.458303e+000	2.448959e+000	24	16	5.091373e+000	0	0	0	0	0	0	-5.62436	0	0	57.5363	16.0714
DATA	507	6	82	66	1	DarkCorner	DarkCorner	5613.46	321.882	2.507844e+000	2.498312e+000	26	17	5.543479e+000	0	0	0	0	0	0	-4.5182	0	0	49.8279	16.8889
DATA	508	6	83	66	1	DarkCorner	DarkCorner	5638.23	321.857	2.559162e+000	2.549435e+000	25	15	4.525537e+000	0	0	0	0	0	0	-3.50002	0	0	51.0895	15.3415
DATA	509	6	84	66	1	DarkCorner	DarkCorner	5664.24	322.316	2.616429e+000	2.606483e+000	27	15	5.519553e+000	0	0	0	0	0	0	-3.47024	0	0	48.5334	16.0811
DATA	510	6	85	66	1	DarkCorner	DarkCorner	5690.12	321.893	2.678948e+000	2.668765e+000	26.5	14	5.020905e+000	0	0	0	0	0	0	-2.83556	0	0	47.8731	14.3831
DATA	511	7	1	66	1	DarkCorner	DarkCorner	3543.16	326.027	2.247563e+000	2.239020e+000	27.5	15	4.685753e+000	0	0	0	0	0	0	-3.15674	0	0	47.8731	14.6753
DATA	512	7	2	66	1	DarkCorner	DarkCorner	3568.32	326.169	2.236792e+000	2.228290e+000	27	14	3.704700e+000	0	0	0	0	0	0	-4.72087	0	0	45.4864	15.2188
DATA	513	7	3	66	1	DarkCorner	DarkCorner	3594.17	326.084	2.226043e+000	2.217582e+000	27	16	4.016975e+000	0	0	0	0	0	0	-2.22854	0	0	46.8651	15.8438
DATA	514	7	4	66	1	DarkCorner	DarkCorner	3619.38	326.4	2.215750e+000	2.207328e+000	26	15.5	4.525788e+000	0	0	0	0	0	0	-4.80636	0	0	39.0882	16
DATA	515	7	5	66	1	DarkCorner	DarkCorner	3644.63	326.404	2.205721e+000	2.197337e+000	27.5	16	3.872749e+000	0	0	0	0	0	0	-4.15306	0	0	57.8122	17.2917
DATA	516	7	6	66	1	DarkCorner	DarkCorner	3670.42	326.427	2.195703e+000	2.187357e+000	26	14.5	4.626900e+000	0	0	0	0	0	0	-4.67797	0	0	57.5363	14.5294
DATA	517	7	7	66	1	DarkCorner	DarkCorner	3695.42	326.169	2.186243e+000	2.177933e+000	26	13	3.170445e+000	0	0	0	0	0	0	-4.27894	0	0	47.5395	13.8621
DATA	518	7	8	66	1	DarkCorner	DarkCorner	3721	326.455	2.176651e+000	2.168378e+000	25	16	4.697179e+000	0	0	0	0	0	0	-5.81198	0	0	65	16.2222
DATA	519	7	9	0	0	A_04_P013029	NM_001171270	3746.42	326.427	1.725730e+005	1.725730e+004	143179	16	7.894691e+000	0	0	0	0	0	0	143653	1	1	57.5363	18.6154
DATA	520	7	10	0	0	A_04_P044984	A_04_P044984	3771.58	326.427	2.158314e+000	2.150110e+000	31.5	16.5	7.660617e+000	0	0	0	0	0	0	-0.944889	0	0	57.5363	17.2667
DATA	521	7	11	0	0	A_04_P020071	EB379986	3797.47	326.423	1.854747e+002	1.867063e+001	187	16	4.658573e+000	0	0	0	0	0	0	155.699	1	1	49.8279	16.2333
DATA	522	7	12	0	0	A_04_P050644	ENSOCUT00000012339	3822.58	326.427	2.940396e+001	3.632169e+000	57	19.5	4.694605e+000	0	0	0	0	0	0	24.7842	1	1	57.5363	18.6563
DATA	523	7	13	0	0	A_04_P042347	A_04_P042347	3848	326.455	2.131738e+000	2.123636e+000	29.5	16	4.601342e+000	0	0	0	0	0	0	-0.990796	0	0	55.8519	16.1212
DATA	524	7	14	0	0	A_04_P099047	XM_002717077	3873.56	326.532	1.760131e+003	1.760258e+002	1529.5	15	4.156922e+000	0	0	0	0	0	0	1495.7	1	1	49.8279	15
DATA	525	7	15	0	0	A_04_P027043	EB372740	3898.67	326.5	3.298435e+000	2.132401e+000	34	17	4.791775e+000	0	0	0	0	0	0	2.81395	1	0	65	17.3056
DATA	526	7	16	0	0	A_04_P070838	A_04_P070838	3924.38	326.44	6.706225e+001	7.026847e+000	87.5	17	5.226307e+000	0	0	0	0	0	0	57.4402	1	1	52.0157	17
DATA	527	7	17	0	0	A_04_P071410	ENSOCUT00000007212	3949.75	326.627	3.696415e+002	3.702320e+001	351	17	6.527610e+000	0	0	0	0	0	0	317.848	1	1	49.1849	17.0741
DATA	528	7	18	0	0	A_04_P038562	ENSOCUT00000006662	3975.21	326.605	5.325181e+002	5.329250e+001	490	17	5.961029e+000	0	0	0	0	0	0	459.678	1	1	49.1849	16.7353
DATA	529	7	19	0	0	A_04_P002076	NM_001101717	4000.63	326.64	6.148756e+002	6.152253e+001	536	16.5	4.311890e+000	0	0	0	0	0	0	532.807	1	1	48.8603	16.375
DATA	530	7	20	0	0	A_04_P082797	ENSOCUT00000011430	4025.58	326.573	3.731408e+002	3.737126e+001	356	16	4.150657e+000	0	0	0	0	0	0	324.539	1	1	57.5363	16.8065
DATA	531	7	21	0	0	A_04_P020081	EB379981	4051.42	326.573	2.206380e+001	3.017600e+000	49	17	5.266041e+000	0	0	0	0	0	0	19.2632	1	1	57.5363	17.7419
DATA	532	7	22	0	0	A_04_P031460	A_04_P031460	4076.5	326.648	2.058881e+000	2.051055e+000	27	15.5	4.583079e+000	0	0	0	0	0	0	-2.9399	0	0	57.5363	15.7308
DATA	533	7	23	0	0	A_04_P032876	ENSOCUT00000001571	4101.93	326.726	7.353477e+003	7.353505e+002	6332.5	16	4.362903e+000	0	0	0	0	0	0	6467.42	1	1	48.2044	15.7778
DATA	534	7	24	0	0	A_04_P037047	A_04_P037047	4127.5	326.648	3.573473e+001	4.112846e+000	64	16	4.390709e+000	0	0	0	0	0	0	31.5432	1	1	57.5363	16.2759
DATA	535	7	25	0	0	A_04_P033093	XR_085150	4153.07	326.813	1.814124e+004	1.814125e+003	15296.5	17	6.594174e+000	0	0	0	0	0	0	16071.4	1	1	49.8279	17.1282
DATA	536	7	26	0	0	A_04_P085142	ENSOCUT00000010262	4178.44	326.704	1.151602e+001	2.326671e+000	41	17	7.023364e+000	0	0	0	0	0	0	10.2378	1	1	47.5395	17.5926
DATA	537	7	27	0	0	A_04_P040353	ENSOCUT00000001081	4203.88	327.182	2.022222e+000	2.014535e+000	29	15	4.481113e+000	0	0	0	0	0	0	-1.18073	0	0	45.835	14.9737
DATA	538	7	28	0	0	A_04_P098947	ENSOCUT00000007659	4229	327	2.015474e+000	2.007813e+000	29.5	15	4.739822e+000	0	0	0	0	0	0	-1.80251	0	0	54.9904	14.8182
DATA	539	7	29	0	0	A_04_P055689	A_04_P055689	4254.74	326.974	1.894089e+003	1.894195e+002	1636	15.5	5.226480e+000	0	0	0	0	0	0	1701.24	1	1	49.1849	16.8333
DATA	540	7	30	0	0	A_04_P005456	DN890902	4279.65	327.148	5.372064e+000	2.065628e+000	36	14	5.695431e+000	0	0	0	0	0	0	4.84078	1	0	49.5074	15.1
DATA	541	7	31	0	0	A_04_P017734	DN886565	4305.36	327.408	8.613810e+000	2.166600e+000	38.5	17	5.443581e+000	0	0	0	0	0	0	7.78746	1	0	49.8279	17.5152
DATA	542	7	32	0	0	A_04_P008316	DN888049	4330.5	327.352	4.342401e+005	4.342401e+004	393656	20	5.996099e+000	0	0	0	0	0	0	393795	1	1	57.5363	20.1034
DATA	543	7	33	0	0	A_04_P022293	EB377796	4356.16	327.304	8.371096e+003	8.371119e+002	7396	17	5.616703e+000	0	0	0	0	0	0	7614.7	1	1	50.1463	17.2121
DATA	544	7	34	0	0	A_04_P050322	ENSOCUT00000011011	4381.42	327.427	2.557313e+003	2.557389e+002	2376.5	17	5.423122e+000	0	0	0	0	0	0	2333.11	1	1	57.5363	17.7778
DATA	545	7	35	0	0	A_04_P065562	ENSOCUT00000017936	4406.58	327.427	1.014459e+003	1.014649e+002	937.5	18	5.773503e+000	0	0	0	0	0	0	928.136	1	1	65	17.3333
DATA	546	7	36	0	0	A_04_P097122	ENSOCUT00000008283	4432.34	327.11	4.486781e+002	4.491056e+001	439	16	4.653526e+000	0	0	0	0	0	0	411.617	1	1	48.5334	16.697
DATA	547	7	37	0	0	A_04_P005596	DN890778	4457.86	327.383	9.031328e+003	9.031349e+002	8179	19	5.507235e+000	0	0	0	0	0	0	8307.59	1	1	50.4627	19.1563
DATA	548	7	38	0	0	A_04_P034207	ENSOCUT00000006125	4482.89	327.5	1.956462e+000	1.949025e+000	30	16	6.492402e+000	0	0	0	0	0	0	-1.24807	0	0	56.9804	16.95
DATA	549	7	39	0	0	A_04_P031362	AY171637	4508.42	327.427	2.924519e+000	1.966301e+000	32	14	4.298037e+000	0	0	0	0	0	0	2.70322	1	0	57.5363	14.8387
DATA	550	7	40	0	0	A_04_P088502	ENSOCUT00000010786	4534.13	327.526	1.891650e+003	1.891750e+002	1651.5	16	4.554804e+000	0	0	0	0	0	0	1752.46	1	1	50.1463	16.7097
DATA	551	7	41	0	0	A_04_P033276	DN889430	4558.92	327.911	1.943379e+000	1.942647e+000	32	18	6.968319e+000	0	0	0	0	0	0	1.49147	0	0	49.8279	17.1667
DATA	552	7	42	0	0	A_04_P049257	ENSOCUT00000002197	4584.52	327.575	1.819577e+002	1.829810e+001	198	15	6.084163e+000	0	0	0	0	0	0	169.234	1	1	50.4627	15.2727
DATA	553	7	43	0	0	A_04_P094117	ENSOCUT00000010101	4609.66	327.442	3.476785e+001	3.976152e+000	63	16.5	4.952018e+000	0	0	0	0	0	0	32.3909	1	1	49.8279	17.8214
DATA	554	7	44	0	0	A_04_P052228	ENSOCUT00000001495	4635.43	327.722	9.008027e+000	2.126320e+000	39	15	4.474889e+000	0	0	0	0	0	0	8.4057	1	0	50.7771	16.1034
DATA	555	7	45	0	0	A_04_P097293	ENSOCUT00000009195	4660.8	327.622	1.334257e+002	1.348052e+001	156	16	5.667688e+000	0	0	0	0	0	0	124.667	1	1	51.0895	15.3714
DATA	556	7	46	66	-1	(-)3xSLv1	NegativeControl	4686.11	327.5	1.928813e+000	1.921482e+000	27	15	5.246756e+000	0	0	0	0	0	0	-5.07857	0	0	65	15.6579
DATA	557	7	47	0	0	A_04_P004003	ENSOCUT00000008066	4711.77	327.671	3.389419e+002	3.394851e+001	343	17	5.652320e+000	0	0	0	0	0	0	317.331	1	1	50.4627	15.7778
DATA	558	7	48	0	0	A_04_P004724	NM_001082712	4736.58	327.573	1.242258e+002	1.256986e+001	147.5	17.5	6.221949e+000	0	0	0	0	0	0	116.376	1	1	57.5363	18.3333
DATA	559	7	49	0	0	A_04_P013450	ENSOCUT00000003533	4762.42	327.573	4.621115e+002	4.625092e+001	445.5	16	4.966555e+000	0	0	0	0	0	0	433.085	1	1	65	17
DATA	560	7	50	0	0	A_04_P024298	ENSOCUT00000024597	4787.85	327.84	1.553491e+003	1.553610e+002	1430	17	4.727495e+000	0	0	0	0	0	0	1456.18	1	1	48.2044	17.1429
DATA	561	7	51	0	0	A_04_P030477	A_04_P030477	4813.09	327.614	5.493695e+001	5.818823e+000	84	16.5	5.318046e+000	0	0	0	0	0	0	51.4845	1	1	57.259	16.8333
DATA	562	7	52	0	0	A_04_P050374	ENSOCUT00000015082	4838.59	327.959	2.275037e+001	2.976010e+000	52	17.5	5.976781e+000	0	0	0	0	0	0	21.3125	1	1	48.5334	17.8158
DATA	563	7	53	0	0	A_04_P002016	NM_001082323	4864.13	328	1.005311e+003	1.005495e+002	979	17.5	7.369338e+000	0	0	0	0	0	0	941.041	1	1	48.5334	18.0833
DATA	564	7	54	0	0	A_04_P021916	EB373562	4889.5	328	2.720204e+001	3.330809e+000	54.5	17	4.204443e+000	0	0	0	0	0	0	25.4347	1	1	54.1152	16.0345
DATA	565	7	55	0	0	A_04_P036675	A_04_P036675	4914.28	328.056	2.582366e+000	1.942141e+000	33	15	4.759841e+000	0	0	0	0	0	0	2.41118	1	0	47.5395	15.7143
DATA	566	7	56	0	0	A_04_P060934	NM_001171293	4940.28	327.905	6.792433e+001	7.060918e+000	95	14	4.672040e+000	0	0	0	0	0	0	63.3004	1	1	48.8603	15.1935
DATA	567	7	57	0	0	A_04_P061862	ENSOCUT00000012636	4965.5	328	1.940158e+000	1.932783e+000	25.5	14	5.013086e+000	0	0	0	0	0	0	-5.07599	0	0	54.1152	15.2
DATA	568	7	58	0	0	A_04_P088587	A_04_P088587	4990.63	328.404	1.944981e+000	1.937587e+000	31	16	4.260682e+000	0	0	0	0	0	0	-0.517729	0	0	57.8122	16.8182
DATA	569	7	59	0	0	A_04_P087176	ENSOCUT00000008875	5016.56	328.013	7.118214e+000	2.070059e+000	37	16	4.480584e+000	0	0	0	0	0	0	6.58162	1	0	50.1463	16.4286
DATA	570	7	60	0	0	A_04_P026688	EB373112	5041.5	328.352	1.957750e+000	1.950309e+000	28	16	4.510656e+000	0	0	0	0	0	0	-2.03701	0	0	65	16.5417
DATA	571	7	61	0	0	A_04_P020601	EB379504	5067	328.455	1.965464e+000	1.957993e+000	27.5	17	5.416981e+000	0	0	0	0	0	0	-1.74099	0	0	55.8519	16.3667
DATA	572	7	62	0	0	A_04_P003122	NM_001082408	5092.63	328.411	3.132992e+003	3.133053e+002	2822.5	17.5	5.808781e+000	0	0	0	0	0	0	2862.98	1	1	53.5237	17.25
DATA	573	7	63	0	0	A_04_P041289	A_04_P041289	5118.32	328.6	1.020455e+002	1.039421e+001	121	18	5.316115e+000	0	0	0	0	0	0	92.7912	1	1	50.7771	17.2414
DATA	574	7	64	0	0	A_04_P059028	ENSOCUT00000008956	5143.42	328.427	1.121150e+002	1.138627e+001	131.5	15.5	6.220749e+000	0	0	0	0	0	0	101.393	1	1	57.5363	16.7105
DATA	575	7	65	0	0	A_04_P073871	A_04_P073871	5168.58	328.427	2.006849e+000	1.999221e+000	30	17	6.680094e+000	0	0	0	0	0	0	-1.30638	0	0	57.5363	18.0968
DATA	576	7	66	0	0	A_04_P043259	A_04_P043259	5194	328.455	2.681994e+001	3.353039e+000	53	16	5.672274e+000	0	0	0	0	0	0	23.953	1	1	55.8519	15.6471
DATA	577	7	67	0	0	A_04_P077732	ENSOCUT00000001128	5219.56	328.506	2.755567e+003	2.755641e+002	2377	16	5.432833e+000	0	0	0	0	0	0	2443.35	1	1	52.3208	16.1481
DATA	578	7	68	0	0	A_04_P022520	EB377560	5244.8	328.605	6.839314e+001	7.137827e+000	90	15	5.898805e+000	0	0	0	0	0	0	60.1784	1	1	50.7771	16.1471
DATA	579	7	69	0	0	A_04_P044513	ENSOCUT00000013374	5270.5	328.5	1.639607e+003	1.639736e+002	1414	15	4.760952e+000	0	0	0	0	0	0	1430.37	1	1	50.4627	15.2
DATA	580	7	70	0	0	A_04_P075022	ENSOCUT00000013859	5295.88	328.613	3.168346e+003	3.168414e+002	2634.5	17.5	6.355482e+000	0	0	0	0	0	0	2739.11	1	1	49.1849	17.1765
DATA	581	7	71	0	0	A_04_P065542	ENSOCUT00000016410	5320.95	328.608	8.040279e+002	8.043019e+001	712	16	5.779188e+000	0	0	0	0	0	0	688.422	1	1	49.1849	16.4483
DATA	582	7	72	0	0	A_04_P066357	ENSOCUT00000009701	5346.42	328.573	3.400096e+001	4.007587e+000	54	16	5.237026e+000	0	0	0	0	0	0	28.8071	1	1	65	16.2333
DATA	583	7	73	0	0	A_04_P040093	ENSOCUT00000009282	5371.58	328.573	3.707514e+001	4.283342e+000	58	18	6.716854e+000	0	0	0	0	0	0	31.0641	1	1	65	17.129
DATA	584	7	74	0	0	A_04_P100787	ENSOCUT00000014051	5397.53	328.716	3.358096e+002	3.365110e+001	313	15	6.384235e+000	0	0	0	0	0	0	277.95	1	1	51.0895	17.0385
DATA	585	7	75	0	0	A_04_P077227	ENSOCUT00000029590	5422.5	328.648	7.688031e+000	2.329491e+000	37	17	6.930127e+000	0	0	0	0	0	0	6.28368	1	0	57.5363	17.88
DATA	586	7	76	0	0	A_04_P036326	ENSOCUT00000011050	5448	328.545	1.721791e+001	2.816814e+000	43	17	5.538914e+000	0	0	0	0	0	0	13.8812	1	1	55.8519	17.2903
DATA	587	7	77	0	0	A_04_P068928	ENSOCUT00000014087	5473.58	328.878	5.459362e+003	5.459409e+002	4275	16	4.713973e+000	0	0	0	0	0	0	4338.32	1	1	48.5334	16.6923
DATA	588	7	78	0	0	A_04_P063003	ENSOCUT00000009564	5498.95	328.829	3.426586e+002	3.434274e+001	298.5	14.5	3.741657e+000	0	0	0	0	0	0	268.149	1	1	50.7771	14
DATA	589	7	79	66	1	DarkCorner	DarkCorner	5524.39	328.931	2.343177e+000	2.334271e+000	24	17	5.701482e+000	0	0	0	0	0	0	-4.97141	0	0	53.8203	16.9
DATA	590	7	80	66	1	DarkCorner	DarkCorner	5549.5	329	2.383225e+000	2.374166e+000	25.5	13	5.358157e+000	0	0	0	0	0	0	-4.00973	0	0	54.1152	14.9744
DATA	591	7	81	66	1	DarkCorner	DarkCorner	5575	329	2.427011e+000	2.417785e+000	24	15	4.422779e+000	0	0	0	0	0	0	-6.21539	0	0	54.9904	15.1951
DATA	592	7	82	66	1	DarkCorner	DarkCorner	5602	329.044	2.476900e+000	2.467486e+000	23	15	5.056948e+000	0	0	0	0	0	0	-6.0757	0	0	37.847	15.5333
DATA	593	7	83	66	1	DarkCorner	DarkCorner	5625.5	329	2.523633e+000	2.514040e+000	24	15	4.693424e+000	0	0	0	0	0	0	-5.16029	0	0	54.1152	16.3125
DATA	594	7	84	66	1	DarkCorner	DarkCorner	5651.37	329.404	2.578211e+000	2.568411e+000	25	16	5.764914e+000	0	0	0	0	0	0	-4.10874	0	0	57.8122	16.6486
DATA	595	7	85	66	1	DarkCorner	DarkCorner	5676.5	329.352	2.635782e+000	2.625763e+000	24	16	5.142857e+000	0	0	0	0	0	0	-5.76637	0	0	57.5363	15.8
DATA	596	8	1	66	1	DarkCorner	DarkCorner	3556.73	333.784	2.240612e+000	2.232095e+000	26	14	4.229415e+000	0	0	0	0	0	0	-3.92034	0	0	48.8603	13.8636
DATA	597	8	2	66	1	DarkCorner	DarkCorner	3581.63	333.522	2.230091e+000	2.221614e+000	29	17	3.329357e+000	0	0	0	0	0	0	-2.28328	0	0	46.1809	16.2692
DATA	598	8	3	66	1	DarkCorner	DarkCorner	3606.58	333.427	2.219781e+000	2.211344e+000	26	16	3.501552e+000	0	0	0	0	0	0	-4.55721	0	0	57.5363	16
DATA	599	8	4	66	1	DarkCorner	DarkCorner	3632.36	333.235	2.209402e+000	2.201004e+000	28	16	5.692013e+000	0	0	0	0	0	0	-2.96221	0	0	51.0895	16.4483
DATA	600	8	5	66	1	DarkCorner	DarkCorner	3657.66	333.612	2.199348e+000	2.190988e+000	28.5	16	2.956089e+000	0	0	0	0	0	0	-2.22264	0	0	45.835	16.4615
DATA	601	8	6	66	1	DarkCorner	DarkCorner	3683.02	333.8	2.189510e+000	2.181187e+000	29.5	14	4.079263e+000	0	0	0	0	0	0	-2.49244	0	0	52.6241	14.225
DATA	602	8	7	66	1	DarkCorner	DarkCorner	3707.88	333.31	2.180190e+000	2.171903e+000	26	17	4.693041e+000	0	0	0	0	0	0	-3.99971	0	0	36.1258	16.8966
DATA	603	8	8	0	0	A_04_P002918	NM_001082026	3733.8	333.469	9.958173e+002	9.960520e+001	836	16	3.370596e+000	0	0	0	0	0	0	827.725	1	1	51.0895	15.1333
DATA	604	8	9	0	0	A_04_P071127	ENSOCUT00000011336	3759.11	333.5	1.199912e+002	1.219076e+001	130	16.5	8.747670e+000	0	0	0	0	0	0	100.163	1	1	56.9804	18.5
DATA	605	8	10	0	0	A_04_P049112	A_04_P049112	3784.64	333.607	1.485634e+003	1.485788e+002	1231	16	5.124008e+000	0	0	0	0	0	0	1245.42	1	1	52.9257	17.5429
DATA	606	8	11	0	0	A_04_P051645	ENSOCUT00000012580	3810.18	333.632	4.645568e+003	4.645617e+002	3870	18	5.224860e+000	0	0	0	0	0	0	3910.77	1	1	49.5074	17.6286
DATA	607	8	12	0	0	A_04_P017540	ENSOCUT00000028773	3835.42	333.573	7.736816e+004	7.736817e+003	64346.5	19	4.541272e+000	0	0	0	0	0	0	65397.1	1	1	57.5363	18.8621
DATA	608	8	13	0	0	A_04_P010667	ENSOCUT00000021827	3860.7	333.611	1.121150e+003	1.121350e+002	984	15	3.135815e+000	0	0	0	0	0	0	951.527	1	1	53.2255	14.4
DATA	609	8	14	0	0	A_04_P040249	ENSOCUT00000014232	3886.01	333.549	2.017130e+003	2.017240e+002	1742.5	18	3.749122e+000	0	0	0	0	0	0	1718.82	1	1	51.0895	17.5484
DATA	610	8	15	0	0	A_04_P063652	ENSOCUT00000001806	3911.79	333.431	8.894077e+001	9.138803e+000	106.5	16.5	5.096793e+000	0	0	0	0	0	0	76.0935	1	1	47.8731	16.9783
DATA	611	8	16	0	0	A_04_P074044	NM_001171332	3936.96	333.731	1.096356e+002	1.116146e+001	126	16.5	6.681234e+000	0	0	0	0	0	0	94.1695	1	1	49.5074	17.25
DATA	612	8	17	0	0	A_04_P092878	A_04_P092878	3962.47	333.88	6.361925e+001	6.694638e+000	90	17.5	6.782330e+000	0	0	0	0	0	0	54.8602	1	1	48.8603	17
DATA	613	8	18	0	0	A_04_P064009	ENSOCUT00000002660	3987.78	334.082	3.128398e+002	3.135280e+001	297	18	4.710562e+000	0	0	0	0	0	0	270.816	1	1	47.8731	18.2424
DATA	614	8	19	0	1	RC2	RC2	4013	334	2.076224e+000	2.068332e+000	28	16	3.688692e+000	0	0	0	0	0	0	-2.499	0	0	54.9904	16.8387
DATA	615	8	20	0	0	A_04_P017208	ENSOCUT00000010258	4038.56	334	3.695936e+003	3.695993e+002	3171	17	4.354656e+000	0	0	0	0	0	0	3223.87	1	1	49.8279	16.9143
DATA	616	8	21	0	0	A_04_P084582	ENSOCUT00000002908	4064.05	334.093	1.706752e+004	1.706754e+003	14370	18	8.799929e+000	0	0	0	0	0	0	14943.8	1	1	46.8651	19.8519
DATA	617	8	22	0	0	A_04_P093248	NM_001082209	4089.35	334.23	8.277561e+002	8.280087e+001	747	16	3.770837e+000	0	0	0	0	0	0	727.453	1	1	48.8603	15.8276
DATA	618	8	23	0	0	A_04_P099295	ENSOCUT00000009841	4114.78	334.176	4.359085e+003	4.359133e+002	3852.5	16	4.877643e+000	0	0	0	0	0	0	3844.92	1	1	48.2044	15.4839
DATA	619	8	24	0	0	A_04_P025516	EB374358	4140.09	334.386	7.400534e+001	7.673970e+000	94	18.5	5.586766e+000	0	0	0	0	0	0	65.5137	1	1	57.259	18.6316
DATA	620	8	25	0	0	A_04_P098582	ENSOCUT00000010022	4165.5	334.352	3.826489e+001	4.328355e+000	65.5	16.5	5.313953e+000	0	0	0	0	0	0	33.9952	1	1	65	16.3571
DATA	621	8	26	0	0	A_04_P060803	ENSOCUT00000011819	4190.58	334.427	1.038417e+002	1.057806e+001	120	15	4.755863e+000	0	0	0	0	0	0	92.5766	1	1	57.5363	16.1852
DATA	622	8	27	0	0	A_04_P041262	A_04_P041262	4216.42	334.427	2.016579e+000	2.008914e+000	28	15	5.132850e+000	0	0	0	0	0	0	-2.43875	0	0	57.5363	14.8846
DATA	623	8	28	0	0	A_04_P012815	NM_001195718	4241.73	334.418	4.822171e+002	4.826325e+001	450	14	4.575958e+000	0	0	0	0	0	0	432.883	1	1	50.7771	14.7576
DATA	624	8	29	0	0	A_04_P037695	A_04_P037695	4267	334.455	2.411703e+001	3.130219e+000	53	15	5.856522e+000	0	0	0	0	0	0	21.7217	1	1	55.8519	15.3333
DATA	625	8	30	0	0	A_04_P030024	DN881532	4292.5	334.5	1.097868e+001	2.271829e+000	40	14.5	5.789921e+000	0	0	0	0	0	0	9.9208	1	1	57.5363	15.3438
DATA	626	8	31	0	0	A_04_P017277	A_04_P017277	4317.67	334.5	5.480793e+001	5.828386e+000	79	18	5.644242e+000	0	0	0	0	0	0	49.6834	1	1	57.5363	17.0667
DATA	627	8	32	0	0	A_04_P021784	EB378290	4343.33	334.5	1.181649e+001	2.302756e+000	41	18	6.379655e+000	0	0	0	0	0	0	10.7453	1	1	57.5363	18.3
DATA	628	8	33	0	0	A_04_P053644	ENSOCUT00000007359	4368.5	334.5	1.688191e+002	1.699653e+001	187.5	17	3.730120e+000	0	0	0	0	0	0	153.975	1	1	57.5363	17.5
DATA	629	8	34	0	0	A_04_P100363	ENSOCUT00000016102	4394	334.545	7.877859e+000	2.116827e+000	37	18	7.926680e+000	0	0	0	0	0	0	7.20632	1	0	65	18.9677
DATA	630	8	35	0	0	A_04_P024240	A_04_P024240	4419.44	334.595	8.965022e+002	8.967163e+001	825	15.5	4.853722e+000	0	0	0	0	0	0	822.405	1	1	52.0157	15.6
DATA	631	8	36	0	0	A_04_P048377	ENSOCUT00000003957	4445.02	334.738	1.002100e+003	1.002291e+002	921	17	4.636809e+000	0	0	0	0	0	0	921.806	1	1	50.1463	18
DATA	632	8	37	0	0	A_04_P070814	ENSOCUT00000017016	4470.44	334.468	4.219057e+003	4.219102e+002	3752.5	17	5.881555e+000	0	0	0	0	0	0	3890.85	1	1	49.8279	17.7941
DATA	633	8	38	0	0	A_04_P047024	A_04_P047024	4495.81	334.389	4.610115e+000	1.998071e+000	34.5	16.5	5.419541e+000	0	0	0	0	0	0	4.26185	1	0	47.8731	17
DATA	634	8	39	0	0	A_04_P002182	NM_001082213	4521.42	334.543	3.839241e+002	3.844137e+001	370	14	4.598666e+000	0	0	0	0	0	0	355.76	1	1	51.0895	15.0909
DATA	635	8	40	0	0	A_04_P009465	A_04_P009465	4546.42	334.573	1.942821e+000	1.937709e+000	31	16	5.420332e+000	0	0	0	0	0	0	0.871333	0	0	57.5363	16.5
DATA	636	8	41	0	0	A_04_P090617	ENSOCUT00000008263	4571.58	334.573	1.938963e+000	1.937987e+000	33	17	6.441984e+000	0	0	0	0	0	0	1.46361	0	0	57.5363	17.1714
DATA	637	8	42	0	0	A_04_P067658	A_04_P067658	4597.74	334.722	1.935247e+000	1.931427e+000	33	16	5.672150e+000	0	0	0	0	0	0	1.08894	0	0	41.4593	16.6071
DATA	638	8	43	0	0	A_04_P084373	ENSOCUT00000010617	4622.77	334.861	1.008484e+002	1.026687e+001	124	17	4.725468e+000	0	0	0	0	0	0	94.1724	1	1	50.1463	17.4828
DATA	639	8	44	0	0	A_04_P051972	ENSOCUT00000025290	4648	335	1.481413e+001	2.426550e+000	46	17	5.417217e+000	0	0	0	0	0	0	13.8539	1	1	54.9904	16.2903
DATA	640	8	45	0	0	A_04_P088447	ENSOCUT00000007792	4673.63	335	1.217688e+002	1.232723e+001	147	14.5	5.540018e+000	0	0	0	0	0	0	114.02	1	1	48.5334	15.3929
DATA	641	8	46	0	0	A_04_P060237	ENSOCUT00000006608	4699.29	334.826	2.637859e+001	3.261159e+000	55	16	5.305778e+000	0	0	0	0	0	0	24.7247	1	1	46.5243	15.45
DATA	642	8	47	0	0	A_04_P062312	ENSOCUT00000005156	4724.38	335	6.318797e+003	6.318826e+002	5957	16.5	4.468894e+000	0	0	0	0	0	0	5927.51	1	1	48.5334	15.6667
DATA	643	8	48	0	0	A_04_P022098	EB377966	4749.81	334.833	1.331479e+001	2.332354e+000	44	16	5.782681e+000	0	0	0	0	0	0	12.4967	1	1	47.5395	17.4242
DATA	644	8	49	0	0	A_04_P022195	EB377883	4774.91	335.386	1.524903e+003	1.525023e+002	1442.5	16	4.899753e+000	0	0	0	0	0	0	1431.8	1	1	57.259	16.5152
DATA	645	8	50	0	0	A_04_P091426	ENSOCUT00000009951	4800.5	335.352	2.634584e+001	3.256531e+000	56	17	4.308691e+000	0	0	0	0	0	0	24.7375	1	1	57.5363	17.25
DATA	646	8	51	0	0	A_04_P096274	ENSOCUT00000004301	4825.8	335.494	7.999841e+002	8.002132e+001	766	17	5.000901e+000	0	0	0	0	0	0	750.965	1	1	51.0895	16.8649
DATA	647	8	52	0	0	A_04_P080417	ENSOCUT00000001821	4851.32	335.385	1.145845e+003	1.146005e+002	1100	16	6.402809e+000	0	0	0	0	0	0	1074.97	1	1	50.4627	16.8125
DATA	648	8	53	0	0	A_04_P039777	ENSOCUT00000017876	4876.8	335.375	1.251673e+004	1.251675e+003	11499	17	6.220667e+000	0	0	0	0	0	0	11731.8	1	1	50.4627	17.5676
DATA	649	8	54	0	0	A_04_P051148	ENSOCUT00000009056	4902.2	335.402	1.857608e+002	1.867503e+001	203	16	4.371481e+000	0	0	0	0	0	0	173.896	1	1	51.4001	16.1212
DATA	650	8	55	0	0	A_04_P015376	AY171692	4927.26	335.429	2.257441e+000	1.936163e+000	33	16	5.893792e+000	0	0	0	0	0	0	2.10992	1	0	46.8651	16.2333
DATA	651	8	56	0	0	A_04_P049937	ENSOCUT00000003317	4952.77	335.545	2.034919e+000	1.937445e+000	32	15	4.936842e+000	0	0	0	0	0	0	1.89821	1	0	37.4241	14.8
DATA	652	8	57	0	0	A_04_P010416	DN884882	4978.44	335.4	1.214765e+003	1.214919e+002	1117	17	5.626305e+000	0	0	0	0	0	0	1130.4	1	1	50.7771	17.303
DATA	653	8	58	0	0	A_04_P008165	DN888254	5003.5	335.5	1.675027e+001	2.560577e+000	45	16	4.374080e+000	0	0	0	0	0	0	15.5445	1	1	57.5363	16.4848
DATA	654	8	59	0	0	A_04_P086968	ENSOCUT00000008559	5029.26	335.5	2.811112e+002	2.817819e+001	287.5	18	4.069990e+000	0	0	0	0	0	0	260.024	1	1	50.4627	17.75
DATA	655	8	60	0	0	A_04_P040390	ENSOCUT00000015533	5054.42	335.573	4.293639e+004	4.293639e+003	38559.5	15.5	4.722556e+000	0	0	0	0	0	0	39572.1	1	1	57.5363	15.9583
DATA	656	8	61	0	0	A_04_P066852	ENSOCUT00000016479	5079.86	335.58	1.655180e+002	1.666723e+001	182	16	5.260515e+000	0	0	0	0	0	0	151.917	1	1	50.7771	16.3889
DATA	657	8	62	0	0	A_04_P080898	A_04_P080898	5105.11	335.5	5.762417e+000	2.049947e+000	34	17	4.733424e+000	0	0	0	0	0	0	5.26448	1	0	56.9804	16.697
DATA	658	8	63	0	0	A_04_P078812	A_04_P078812	5130.5	335.5	2.195602e+001	2.954817e+000	51	18	6.422712e+000	0	0	0	0	0	0	19.9558	1	1	57.5363	16.5862
DATA	659	8	64	0	0	A_04_P096743	ENSOCUT00000013750	5155.99	335.532	1.051466e+003	1.051654e+002	956	16	6.170406e+000	0	0	0	0	0	0	950.249	1	1	54.7002	17.2826
DATA	660	8	65	0	0	A_04_P102528	ENSOCUT00000007655	5181.5	335.769	1.012690e+004	1.012692e+003	8831.5	18	6.367637e+000	0	0	0	0	0	0	9095.53	1	1	49.8279	16.2414
DATA	661	8	66	0	0	A_04_P051242	A_04_P051242	5207	335.739	1.231171e+003	1.231336e+002	1122	16	5.905185e+000	0	0	0	0	0	0	1098.22	1	1	52.9257	15.9394
DATA	662	8	67	0	0	A_04_P071285	ENSOCUT00000013216	5232.09	335.614	1.100531e+002	1.119092e+001	129	16	6.152406e+000	0	0	0	0	0	0	97.4475	1	1	57.259	17.0286
DATA	663	8	68	0	0	A_04_P002331	NM_001082065	5257.53	335.836	6.101280e+001	6.435216e+000	85	15	5.022587e+000	0	0	0	0	0	0	53.5945	1	1	47.8731	15.5294
DATA	664	8	69	0	0	A_04_P013938	ENSOCUT00000009795	5282.63	335.596	2.071767e+000	2.063897e+000	32	16	5.883014e+000	0	0	0	0	0	0	0.0376756	0	0	65	16.7879
DATA	665	8	70	0	0	A_04_P001871	NM_001082736	5308.5	335.648	2.091601e+000	2.083651e+000	30	17	5.431147e+000	0	0	0	0	0	0	-0.623265	0	0	65	16.3571
DATA	666	8	71	0	0	A_04_P035167	ENSOCUT00000009236	5333.59	336.092	6.663069e+002	6.666391e+001	597.5	16	5.584152e+000	0	0	0	0	0	0	569.135	1	1	49.1849	17.3
DATA	667	8	72	0	0	A_04_P009436	A_04_P009436	5359.15	336.114	9.364825e+001	9.603363e+000	107.5	18	5.871896e+000	0	0	0	0	0	0	79.1273	1	1	49.5074	17.6667
DATA	668	8	73	0	0	A_04_P065862	ENSOCUT00000002305	5384.5	336	5.777162e+001	6.164912e+000	76.5	14	6.318602e+000	0	0	0	0	0	0	48.2523	1	1	48.5334	15.4839
DATA	669	8	74	0	0	A_04_P017234	EL341961	5409.61	336.069	6.025060e+004	6.025061e+003	48861	16.5	7.025002e+000	0	0	0	0	0	0	49714.9	1	1	53.8203	18.2727
DATA	670	8	75	0	0	A_04_P032848	ENSOCUT00000000097	5435.62	336.295	3.230298e+003	3.230374e+002	2632	17	6.372175e+000	0	0	0	0	0	0	2630.08	1	1	50.4627	17.2692
DATA	671	8	76	0	0	A_04_P092092	ENSOCUT00000005689	5460.79	335.947	9.523275e+000	2.432698e+000	38	16.5	5.235587e+000	0	0	0	0	0	0	7.64608	1	0	48.5334	17.6786
DATA	672	8	77	0	0	A_04_P082602	ENSOCUT00000012052	5486.09	336.386	4.003176e+002	4.009615e+001	345	16	5.752191e+000	0	0	0	0	0	0	316.755	1	1	57.259	16.4063
DATA	673	8	78	0	0	A_04_P081942	ENSOCUT00000001344	5511.03	335.797	2.316097e+000	2.307293e+000	29	15	5.638516e+000	0	0	0	0	0	0	-0.383164	0	0	48.5334	16.25
DATA	674	8	79	66	1	DarkCorner	DarkCorner	5536.58	336.427	2.354490e+000	2.345540e+000	26	17	5.588775e+000	0	0	0	0	0	0	-4.34881	0	0	57.5363	17.0882
DATA	675	8	80	66	1	DarkCorner	DarkCorner	5562.42	336.427	2.396939e+000	2.387828e+000	25.5	15	5.649284e+000	0	0	0	0	0	0	-3.37334	0	0	57.5363	15.4054
DATA	676	8	81	66	1	DarkCorner	DarkCorner	5587.58	336.427	2.441386e+000	2.432106e+000	26	15	4.580702e+000	0	0	0	0	0	0	-3.80853	0	0	57.5363	14.4889
DATA	677	8	82	66	1	DarkCorner	DarkCorner	5613	336.455	2.489583e+000	2.480120e+000	25	17	5.181290e+000	0	0	0	0	0	0	-4.0325	0	0	55.8519	16.1563
DATA	678	8	83	66	1	DarkCorner	DarkCorner	5638.5	336.5	2.541520e+000	2.531860e+000	27	17	5.221529e+000	0	0	0	0	0	0	-3.44812	0	0	57.5363	16.6667
DATA	679	8	84	66	1	DarkCorner	DarkCorner	5663.7	336.316	2.596942e+000	2.587071e+000	27	16	6.076047e+000	0	0	0	0	0	0	-1.72956	0	0	49.5074	17.2813
DATA	680	8	85	66	1	DarkCorner	DarkCorner	5689.33	336.5	2.657029e+000	2.646929e+000	26	15	4.665287e+000	0	0	0	0	0	0	-3.77943	0	0	57.5363	14.8229
DATA	681	9	1	66	1	DarkCorner	DarkCorner	3543.42	340.573	2.245413e+000	2.236878e+000	26	15	4.461923e+000	0	0	0	0	0	0	-4.4191	0	0	57.5363	15.0608
DATA	682	9	2	66	1	DarkCorner	DarkCorner	3569.08	340.579	2.234317e+000	2.225825e+000	27	15	3.679162e+000	0	0	0	0	0	0	-2.89063	0	0	49.1849	14.8333
DATA	683	9	3	66	1	DarkCorner	DarkCorner	3594.67	340.693	2.223520e+000	2.215068e+000	26	17	4.076284e+000	0	0	0	0	0	0	-3.70705	0	0	52.3208	16.7333
DATA	684	9	4	66	1	DarkCorner	DarkCorner	3619.44	340.646	2.213345e+000	2.204932e+000	27	17	4.411523e+000	0	0	0	0	0	0	-3.01843	0	0	51.4001	16.6667
DATA	685	9	5	66	1	DarkCorner	DarkCorner	3644.58	340.573	2.203258e+000	2.194883e+000	27	16	4.914077e+000	0	0	0	0	0	0	-4.88362	0	0	57.5363	17.0741
DATA	686	9	6	66	1	DarkCorner	DarkCorner	3670.01	340.851	2.193214e+000	2.184878e+000	27.5	14.5	4.593891e+000	0	0	0	0	0	0	-3.93751	0	0	46.8651	14.8438
DATA	687	9	7	66	1	DarkCorner	DarkCorner	3696.06	340.163	2.183329e+000	2.175030e+000	28	16	4.354164e+000	0	0	0	0	0	0	-3.41897	0	0	52.6241	16.4737
DATA	688	9	8	0	0	A_04_P046517	ENSOCUT00000002482	3721	340.681	9.834047e+001	1.006967e+001	112	16	4.494202e+000	0	0	0	0	0	0	81.6168	1	1	58.0869	16.2581
DATA	689	9	9	0	0	A_04_P064510	ENSOCUT00000012578	3746.63	340.693	2.177590e+002	2.188239e+001	211	16	4.035455e+000	0	0	0	0	0	0	181.519	1	1	47.8731	15.8519
DATA	690	9	10	1028	1	(+)E1A_r60_3	E1A_r60_3	3771.5	341	2.155247e+000	2.152344e+000	32	16	5.699663e+000	0	0	0	0	0	0	1.26226	0	0	54.1152	16.6154
DATA	691	9	11	0	0	A_04_P043422	ENSOCUT00000007254	3797.5	341	2.145963e+000	2.137806e+000	25	16.5	5.420150e+000	0	0	0	0	0	0	-5.62372	0	0	54.1152	18.0938
DATA	692	9	12	0	0	A_04_P096398	ENSOCUT00000009408	3822.81	340.974	8.460198e+002	8.462877e+001	740	19	4.428301e+000	0	0	0	0	0	0	714.22	1	1	49.1849	18.1212
DATA	693	9	13	0	0	A_04_P078542	ENSOCUT00000014627	3848	341.319	4.281256e+002	4.286503e+001	389.5	17	3.921817e+000	0	0	0	0	0	0	362.921	1	1	65	16.7742
DATA	694	9	14	0	0	A_04_P098562	ENSOCUT00000003600	3873.61	340.931	2.202059e+003	2.202160e+002	1836	16	4.725468e+000	0	0	0	0	0	0	1874.28	1	1	48.2044	16.4828
DATA	695	9	15	0	0	A_04_P080284	ENSOCUT00000007233	3898.58	341.427	1.321503e+002	1.338134e+001	142.5	16	4.852169e+000	0	0	0	0	0	0	112.932	1	1	57.5363	16.8919
DATA	696	9	16	0	0	A_04_P067212	ENSOCUT00000001532	3924.42	341.427	7.882156e+002	7.884939e+001	714.5	17.5	5.950654e+000	0	0	0	0	0	0	676.327	1	1	57.5363	18.4063
DATA	697	9	17	0	0	A_04_P097010	ENSOCUT00000014247	3949.58	341.427	9.398201e+001	9.627017e+000	110.5	20	8.989412e+000	0	0	0	0	0	0	80.9571	1	1	57.5363	19.0714
DATA	698	9	18	0	0	A_04_P020836	EB379256	3975	341.455	2.085759e+001	2.944441e+000	49	19	6.548045e+000	0	0	0	0	0	0	18.0374	1	1	55.8519	18.7576
DATA	699	9	19	0	0	A_04_P084774	XM_002716958	4000.28	341.368	7.301748e+000	2.195327e+000	38.5	16.5	5.231267e+000	0	0	0	0	0	0	6.33876	1	0	46.5243	17.3846
DATA	700	9	20	0	0	A_04_P006683	EB375941	4025.58	341.427	4.026817e+000	2.101384e+000	33.5	17	4.778564e+000	0	0	0	0	0	0	3.50913	1	0	57.5363	17.4375
DATA	701	9	21	0	0	A_04_P042053	ENSOCUT00000010418	4051.33	341.5	9.025641e+002	9.027979e+001	789	18	5.981453e+000	0	0	0	0	0	0	789.565	1	1	65	19
DATA	702	9	22	0	0	A_04_P004233	ENSOCUT00000015403	4076.84	341.573	7.505653e+003	7.505681e+002	6224	19	8.289474e+000	0	0	0	0	1	0	6590.78	1	1	49.1849	21.3462
DATA	703	9	23	0	0	A_04_P077729	ENSOCUT00000001127	4102.19	341.519	2.477037e+003	2.477121e+002	2148	16	5.666425e+000	0	0	0	0	0	0	2183.15	1	1	49.8279	16.5862
DATA	704	9	24	0	0	A_04_P007537	DN888880	4127.38	341.37	1.263370e+003	1.263533e+002	1116	18	5.985287e+000	0	0	0	0	0	0	1117.5	1	1	50.7771	16.9032
DATA	705	9	25	0	0	A_04_P071827	NM_001195656	4152.83	341.948	2.032108e+000	2.024384e+000	29	18.5	5.699554e+000	0	0	0	0	0	0	-2.77875	0	0	43.3362	18.4722
DATA	706	9	26	0	0	A_04_P055899	XM_002722185	4178.33	341.5	6.490561e+004	6.490561e+003	56627	15.5	4.495308e+000	0	0	0	0	0	0	57827.3	1	1	57.5363	15.7273
DATA	707	9	27	0	0	A_04_P054309	A_04_P054309	4203.4	341.89	2.017869e+000	2.010534e+000	32	16	5.659135e+000	0	0	0	0	0	0	0.328286	0	0	48.5334	16.6774
DATA	708	9	28	0	0	A_04_P048692	ENSOCUT00000009584	4229.19	341.519	5.226073e+002	5.229911e+001	489	14	5.113490e+000	0	0	0	0	0	0	468.87	1	1	49.8279	15.1724
DATA	709	9	29	0	0	A_04_P033474	NM_001082667	4254.42	341.573	3.936438e+000	2.034973e+000	34	15	3.966718e+000	0	0	0	0	0	0	3.5436	1	0	65	14.8788
DATA	710	9	30	0	0	A_04_P068796	ENSOCUT00000009960	4279.79	341.603	1.272838e+003	1.272994e+002	1170	15	5.565995e+000	0	0	0	0	0	0	1149.63	1	1	50.1463	14.8621
DATA	711	9	31	0	0	A_04_P030542	A_04_P030542	4305.19	342.058	2.317109e+000	1.996812e+000	33	16	5.636771e+000	0	0	0	0	0	0	2.09977	1	0	52.0157	16.0313
DATA	712	9	32	0	0	A_04_P003030	NM_001082387	4330.33	341.963	6.737506e+000	2.088785e+000	35	18	6.692181e+000	0	0	0	0	0	0	6.12464	1	0	50.4627	17.7838
DATA	713	9	33	0	0	A_04_P072432	ENSOCUT00000006006	4356.21	341.842	2.605571e+003	2.605646e+002	2413.5	19	4.965411e+000	0	0	0	0	0	0	2375.96	1	1	48.8603	18.303
DATA	714	9	34	0	0	A_04_P072417	ENSOCUT00000014743	4381.59	341.823	1.054942e+002	1.073088e+001	123	16.5	5.179216e+000	0	0	0	0	0	0	96.4855	1	1	50.1463	17.2917
DATA	715	9	35	0	0	A_04_P009071	A_04_P009071	4406.85	342.241	1.877954e+001	2.713973e+000	48	17.5	5.970019e+000	0	0	0	0	0	0	17.2266	1	1	40.6843	18.1875
DATA	716	9	36	0	0	A_04_P058792	A_04_P058792	4432.09	341.935	1.995477e+000	1.964174e+000	34	16	6.227074e+000	0	0	0	0	0	0	1.83543	1	0	54.4085	17.5357
DATA	717	9	37	0	0	A_04_P017727	A_04_P017727	4457.44	342.257	6.610929e+001	6.892156e+000	90	17	5.418473e+000	0	0	0	0	0	0	60.9728	1	1	46.8651	18.7879
DATA	718	9	38	0	0	A_04_P100764	NM_001082396	4483.2	342	4.004166e+002	4.008881e+001	399.5	16	5.682146e+000	0	0	0	0	0	0	370.242	1	1	49.1849	17.1351
DATA	719	9	39	0	0	A_04_P031942	A_04_P031942	4508.43	342.029	1.062008e+001	2.210887e+000	41	17	5.487564e+000	0	0	0	0	0	0	9.84336	1	1	47.5395	17.3077
DATA	720	9	40	0	0	A_04_P029680	AF264456	4533.83	341.819	9.070430e+000	2.136864e+000	38	15	4.771281e+000	0	0	0	0	0	0	8.42578	1	0	47.5395	15.5938
DATA	721	9	41	0	0	A_04_P076755	ENSOCUT00000021998	4559.12	342.3	1.559764e+004	1.559765e+003	14303.5	17	4.874537e+000	0	0	0	0	0	0	14520.9	1	1	53.2255	17.6944
DATA	722	9	42	0	0	A_04_P018644	EB384661	4584.94	341.773	5.813948e+000	2.012742e+000	37	17	5.847138e+000	0	0	0	0	0	0	5.42277	1	0	45.835	17.2439
DATA	723	9	43	0	0	A_04_P072777	ENSOCUT00000002115	4609.96	342.108	7.379705e+001	7.626253e+000	101.5	17	4.552092e+000	0	0	0	0	0	0	68.9565	1	1	46.8651	17.8077
DATA	724	9	44	0	0	A_04_P004031	NM_001082095	4635.42	342.427	4.535782e+000	1.973123e+000	34	17	4.978014e+000	0	0	0	0	0	0	4.24527	1	0	57.5363	17.3704
DATA	725	9	45	0	0	A_04_P000282	NM_001082391	4660.58	342.427	1.924965e+000	1.922009e+000	32.5	15	4.863752e+000	0	0	0	0	0	0	1.21283	0	0	65	15.7857
DATA	726	9	46	0	0	A_04_P090827	ENSOCUT00000003962	4685.75	342.338	1.922760e+000	1.915486e+000	30	15	5.700803e+000	0	0	0	0	0	0	0.106986	0	0	46.1809	15.0286
DATA	727	9	47	0	0	A_04_P032957	A_04_P032957	4711.5	342.5	1.920845e+000	1.914852e+000	32.5	17	4.702740e+000	0	0	0	0	0	0	0.664668	0	0	65	16.4828
DATA	728	9	48	0	0	A_04_P067692	ENSOCUT00000003257	4736.96	342.447	4.410624e+002	4.414767e+001	443	17	5.673570e+000	0	0	0	0	0	0	414.556	1	1	49.1849	17.2424
DATA	729	9	49	0	0	A_04_P029261	ENSOCUT00000023789	4762.49	342.568	1.875740e+004	1.875741e+003	16823	18	9.377707e+000	0	0	0	0	1	0	17638.7	1	1	50.4627	20.3
DATA	730	9	50	0	0	A_04_P012618	ENSOCUT00000010116	4787.82	342.632	2.782590e+003	2.782656e+002	2600	16	4.106937e+000	0	0	0	0	0	0	2617.15	1	1	49.5074	16.3125
DATA	731	9	51	0	0	A_04_P101607	XM_002718573	4813.11	342.5	7.346828e+001	7.591335e+000	99.5	17	4.631414e+000	0	0	0	0	0	0	69.0916	1	1	56.9804	17.25
DATA	732	9	52	0	0	A_04_P070303	ENSOCUT00000002461	4838.63	342.64	8.512593e+003	8.512614e+002	7819.5	16	5.143524e+000	0	0	0	0	0	0	8002.56	1	1	48.8603	15.0741
DATA	733	9	53	0	0	A_04_P016693	NM_001195671	4863.67	342.5	1.281384e+001	2.302702e+000	45	16	6.663206e+000	0	0	0	0	0	0	12.0373	1	1	65	17.1143
DATA	734	9	54	0	0	A_04_P076817	ENSOCUT00000001997	4889.42	342.573	9.986898e+001	1.016888e+001	125	17.5	5.207091e+000	0	0	0	0	0	0	93.7194	1	1	57.5363	17.3
DATA	735	9	55	0	0	A_04_P009316	DN886892	4914.59	342.613	2.670194e+001	3.287561e+000	55	16.5	3.414101e+000	0	0	0	0	0	0	25.0235	1	1	50.7771	16.7857
DATA	736	9	56	0	0	A_04_P088889	A_04_P088889	4940.03	342.211	1.928743e+000	1.930783e+000	34	16	4.819316e+000	0	0	0	0	0	0	1.77733	0	0	49.1849	15.6774
DATA	737	9	57	0	0	A_04_P025937	EB373916	4965.47	342.118	1.891662e+001	2.699305e+000	49.5	16	4.869921e+000	0	0	0	0	0	0	17.6563	1	1	49.8279	15.871
DATA	738	9	58	0	0	A_04_P087419	XM_002717252	4991.01	342.691	5.171190e+002	5.174791e+001	502	20	5.268898e+000	0	0	0	0	0	0	481.508	1	1	50.4627	19.1935
DATA	739	9	59	0	0	A_04_P000561	NM_001089317	5016.27	342.55	1.943368e+000	1.937414e+000	31	17	3.603450e+000	0	0	0	0	0	0	0.691647	0	0	42.9674	17.2121
DATA	740	9	60	0	0	A_04_P008719	DN887620	5041.5	342.648	2.580561e+002	2.587862e+001	261	17	5.293973e+000	0	0	0	0	0	0	238.768	1	1	57.5363	17.8846
DATA	741	9	61	0	0	A_04_P095597	ENSOCUT00000004363	5067	342.681	1.957440e+000	1.950000e+000	29	17	4.657525e+000	0	0	0	0	0	0	-1.21133	0	0	58.0869	16.2813
DATA	742	9	62	0	0	A_04_P041308	ENSOCUT00000002746	5092.74	342.974	1.831943e+002	1.842381e+001	196	18	4.655440e+000	0	0	0	0	0	0	168.121	1	1	49.1849	17.1613
DATA	743	9	63	0	0	A_04_P001325	NM_001082162	5118.26	343.026	1.432653e+004	1.432655e+003	12698	17	4.321159e+000	0	0	0	0	0	0	13084	1	1	49.1849	17.5
DATA	744	9	64	0	0	A_04_P053224	ENSOCUT00000021390	5142.02	343.163	5.839456e+000	2.062173e+000	36	16	5.692528e+000	0	0	0	0	0	0	5.30659	1	0	38.2652	16.5366
DATA	745	9	65	0	0	A_04_P102112	A_04_P102112	5168.5	343	7.857262e+000	2.139553e+000	36	15.5	5.360052e+000	0	0	0	0	0	0	7.09618	1	0	65	15.8889
DATA	746	9	66	0	0	A_04_P000923	NM_001082765	5194.09	343.104	4.180094e+003	4.180142e+002	3766.5	16	6.946842e+000	0	0	0	0	0	0	3750.78	1	1	46.8651	16.5
DATA	747	9	67	0	0	A_04_P002976	NM_001115096	5219.5	343.352	2.141508e+000	2.028393e+000	32	16	6.111860e+000	0	0	0	0	0	0	1.90818	1	0	57.5363	17.25
DATA	748	9	68	0	0	A_04_P055277	A_04_P055277	5244.64	343.513	9.982033e+000	2.264237e+000	36	15	5.797005e+000	0	0	0	0	0	0	8.82762	1	0	49.8279	16.4474
DATA	749	9	69	0	0	A_04_P007721	DN888702	5270.34	343.169	1.354079e+001	2.456604e+000	42.5	16	4.123106e+000	0	0	0	0	0	0	11.8732	1	1	45.4864	16.5
DATA	750	9	70	0	0	A_04_P083637	ENSOCUT00000011453	5295.82	343.368	2.278271e+003	2.278365e+002	1963	17.5	5.990591e+000	0	0	0	0	0	0	1979.92	1	1	49.5074	17.4
DATA	751	9	71	0	0	A_04_P081796	ENSOCUT00000008757	5321.14	343.412	3.046116e+003	3.046187e+002	2572	16	5.321517e+000	0	0	0	0	0	0	2621.87	1	1	54.9904	16.4375
DATA	752	9	72	0	0	A_04_P072202	ENSOCUT00000008746	5346.46	343.43	3.617753e+001	4.188002e+000	61.5	16	5.254883e+000	0	0	0	0	0	0	30.819	1	1	50.1463	16.8
DATA	753	9	73	0	0	A_04_P054735	ENSOCUT00000007940	5372.18	343.468	8.517992e+001	8.781150e+000	105	17	5.129361e+000	0	0	0	0	0	0	71.7522	1	1	49.8279	17.1034
DATA	754	9	74	0	0	A_04_P072742	A_04_P072742	5397.33	343.5	2.167085e+000	2.158848e+000	28	14	4.606350e+000	0	0	0	0	0	0	-1.37262	0	0	57.5363	14.5385
DATA	755	9	75	0	0	A_04_P041652	ENSOCUT00000010154	5422.5	343.5	3.454792e+000	2.213221e+000	35	19	7.385542e+000	0	0	0	0	0	0	2.84035	1	0	57.5363	18.7097
DATA	756	9	76	0	0	A_04_P029802	ENSOCUT00000001260	5447.89	343.5	1.086407e+001	2.467735e+000	39.5	15	4.423552e+000	0	0	0	0	0	0	8.81243	1	0	56.9804	16.1333
DATA	757	9	77	0	0	A_04_P080327	ENSOCUT00000000612	5473.5	343.5	6.074829e+002	6.078986e+001	511	19	1.037957e+001	0	0	0	0	1	0	485.701	1	1	50.4627	22.8462
DATA	758	9	78	130	1	(+)eQC-40	EQC	5498.67	343.5	2.290724e+000	2.285978e+000	29.5	15.5	5.899691e+000	0	0	0	0	0	0	1.05947	0	0	57.5363	17.2222
DATA	759	9	79	0	0	A_04_P097437	ENSOCUT00000015821	5524.32	343.738	1.453318e+001	2.736906e+000	40.5	18	5.773811e+000	0	0	0	0	0	0	11.2628	1	1	45.1352	17.7647
DATA	760	9	80	66	1	DarkCorner	DarkCorner	5549.1	344.022	2.366658e+000	2.357662e+000	26	13.5	5.512449e+000	0	0	0	0	0	0	-2.99007	0	0	53.2255	15.5
DATA	761	9	81	66	1	DarkCorner	DarkCorner	5575.74	343.688	2.412076e+000	2.402907e+000	27	15	4.775438e+000	0	0	0	0	0	0	-2.72581	0	0	54.1152	14.973
DATA	762	9	82	66	1	DarkCorner	DarkCorner	5600.34	344.134	2.456312e+000	2.446976e+000	25	14	4.812864e+000	0	0	0	0	0	0	-4.13522	0	0	45.835	14.9459
DATA	763	9	83	66	1	DarkCorner	DarkCorner	5626.22	343.857	2.507171e+000	2.497642e+000	26	18	5.868016e+000	0	0	0	0	0	0	-3.37733	0	0	49.5074	17.9143
DATA	764	9	84	66	1	DarkCorner	DarkCorner	5651.14	343.593	2.559796e+000	2.550066e+000	26	16	6.055369e+000	0	0	0	0	0	0	-3.40247	0	0	56.9804	16.8966
DATA	765	9	85	66	1	DarkCorner	DarkCorner	5676.5	343.648	2.616867e+000	2.606920e+000	25	16	5.196987e+000	0	0	0	0	0	0	-4.74745	0	0	57.5363	15.6731
DATA	766	10	1	66	1	DarkCorner	DarkCorner	3556.26	348.492	2.238654e+000	2.230144e+000	29	14	4.140906e+000	0	0	0	0	0	0	-2.8795	0	0	45.4864	14.4359
DATA	767	10	2	66	1	DarkCorner	DarkCorner	3581.43	347.75	2.227958e+000	2.219490e+000	28	14	3.389760e+000	0	0	0	0	0	0	-3.80951	0	0	47.8731	14.9048
DATA	768	10	3	66	1	DarkCorner	DarkCorner	3606.5	348	2.217420e+000	2.208992e+000	27	17.5	3.206004e+000	0	0	0	0	0	0	-3.35334	0	0	54.1152	16.9615
DATA	769	10	4	66	1	DarkCorner	DarkCorner	3632.09	348.065	2.206946e+000	2.198557e+000	26.5	18	4.830884e+000	0	0	0	0	0	0	-4.24187	0	0	54.4085	18.1379
DATA	770	10	5	66	1	DarkCorner	DarkCorner	3657.91	348.012	2.196642e+000	2.188292e+000	28.5	14	2.454718e+000	0	0	0	0	0	0	-2.85348	0	0	51.0895	13.7778
DATA	771	10	6	66	1	DarkCorner	DarkCorner	3682.91	348.386	2.186801e+000	2.178489e+000	29	15	4.768830e+000	0	0	0	0	0	0	-2.39987	0	0	57.259	15.3784
DATA	772	10	7	0	0	A_04_P086577	ENSOCUT00000002401	3708.38	348.321	2.244520e+003	2.244625e+002	1864	17	4.005914e+000	0	0	0	0	0	0	1860.06	1	1	50.4627	17.2121
DATA	773	10	8	0	0	A_04_P079357	ENSOCUT00000012607	3733.52	348.427	2.782493e+003	2.782577e+002	2260	18	4.073826e+000	0	0	0	0	0	0	2315.95	1	1	51.4001	17.1034
DATA	774	10	9	0	0	A_04_P008627	ENSOCUT00000010086	3759.37	348.36	1.516108e+003	1.516261e+002	1312	16	3.968410e+000	0	0	0	0	0	0	1267.46	1	1	48.8603	16.1
DATA	775	10	10	66	-1	(-)3xSLv1	NegativeControl	3784.59	348.095	2.149009e+000	2.140841e+000	28.5	19.5	5.130593e+000	0	0	0	0	0	0	-2.76185	0	0	48.8603	18.5667
DATA	776	10	11	0	0	A_04_P012050	DN881846	3809.89	348.5	5.741807e+000	2.207753e+000	36	18	4.791683e+000	0	0	0	0	0	0	4.84088	1	0	56.9804	17.9091
DATA	777	10	12	0	0	A_04_P047625	NM_001171386	3835.38	348.5	5.266571e+003	5.266614e+002	4378	17.5	3.822102e+000	0	0	0	0	0	0	4458.82	1	1	49.8279	17.6429
DATA	778	10	13	0	0	A_04_P009181	DN887061	3861.03	348.38	5.967275e+001	6.330704e+000	80	16	2.967516e+000	0	0	0	0	0	0	50.7304	1	1	47.8731	16.3846
DATA	779	10	14	0	0	A_04_P050915	ENSOCUT00000004052	3886.16	348.722	4.973928e+003	4.973973e+002	4345	18	5.428272e+000	0	0	0	0	0	0	4245.79	1	1	50.1463	18.4412
DATA	780	10	15	0	0	A_04_P017003	ENSOCUT00000021102	3911.5	348.5	2.788976e+004	2.788977e+003	23220	17	6.365581e+000	0	0	0	0	0	0	23902.3	1	1	57.5363	18.4211
DATA	781	10	16	0	0	A_04_P010359	DN885006	3936.67	348.5	3.821242e+005	3.821242e+004	329157	20	3.937199e+000	0	0	0	0	0	0	328788	1	1	57.5363	18.6923
DATA	782	10	17	0	0	A_04_P002113	NM_001089318	3962.71	348.219	2.009789e+001	2.892691e+000	47.5	20	8.602325e+000	0	0	0	0	0	0	17.3622	1	1	48.2044	20
DATA	783	10	18	0	0	A_04_P052274	ENSOCUT00000013211	3987.96	348.722	1.429796e+003	1.429946e+002	1219	19	7.103427e+000	0	0	0	0	0	0	1240.06	1	1	49.8279	20.1563
DATA	784	10	19	0	0	A_04_P027989	EB378697	4013	348.545	2.800899e+001	3.479505e+000	55	18.5	5.415367e+000	0	0	0	0	0	0	24.3845	1	1	55.8519	18.6471
DATA	785	10	20	0	0	A_04_P083628	ENSOCUT00000000749	4038.59	348.753	1.659845e+003	1.659973e+002	1458	19	5.479923e+000	0	0	0	0	0	0	1450.68	1	1	48.5334	18.3793
DATA	786	10	21	0	0	A_04_P030252	NM_001195679	4063.58	348.573	2.390643e+005	2.390643e+004	206145	19.5	8.690063e+000	0	0	0	0	1	0	209714	1	1	57.5363	21.5357
DATA	787	10	22	0	0	A_04_P028110	A_04_P028110	4089.42	348.573	2.731421e+001	3.409765e+000	53	17.5	5.830209e+000	0	0	0	0	0	0	24.0523	1	1	57.5363	18.0909
DATA	788	10	23	0	0	A_04_P065094	ENSOCUT00000017605	4114.63	348.64	1.845994e+003	1.846106e+002	1605	18	6.210590e+000	0	0	0	0	0	0	1631.54	1	1	48.8603	17
DATA	789	10	24	0	0	A_04_P088961	ENSOCUT00000006034	4139.97	348.76	6.456912e+002	6.460090e+001	589	18	5.517376e+000	0	0	0	0	0	0	572.776	1	1	49.1849	17.0541
DATA	790	10	25	0	0	A_04_P043840	A_04_P043840	4165.5	348.648	7.825758e+000	2.165164e+000	38	16	4.021665e+000	0	0	0	0	0	0	6.96713	1	0	57.5363	16.5926
DATA	791	10	26	0	0	A_04_P090931	ENSOCUT00000007921	4190.61	348.931	1.222539e+003	1.222704e+002	1079	17	7.201157e+000	0	0	0	0	0	0	1092.28	1	1	53.8203	18.24
DATA	792	10	27	0	0	A_04_P097107	ENSOCUT00000002758	4216.41	348.908	4.735307e+002	4.739547e+001	455	15	5.468230e+000	0	0	0	0	0	0	424.584	1	1	49.1849	15.6923
DATA	793	10	28	0	0	A_04_P086312	A_04_P086312	4241.5	349	9.418100e+001	9.627630e+000	115	15	5.672799e+000	0	0	0	0	0	0	84.7346	1	1	54.1152	15.7742
DATA	794	10	29	0	0	A_04_P080728	ENSOCUT00000014485	4267.5	349	9.705767e+003	9.705787e+002	8491.5	14	4.619232e+000	0	0	0	0	0	0	8762.49	1	1	48.5334	14.1786
DATA	795	10	30	0	0	A_04_P052715	A_04_P052715	4292.29	349.274	3.295740e+000	2.011456e+000	33	14	5.635915e+000	0	0	0	0	0	0	2.98518	1	0	47.5395	14.9259
DATA	796	10	31	0	0	A_04_P072714	ENSOCUT00000005024	4317.58	349.427	1.985395e+000	1.982784e+000	32.5	17	4.868596e+000	0	0	0	0	0	0	1.27053	0	0	57.5363	16.3548
DATA	797	10	32	0	0	A_04_P038427	ENSOCUT00000008986	4343.42	349.427	8.008742e+000	2.127981e+000	39	16	4.782980e+000	0	0	0	0	0	0	7.30098	1	0	65	17.5758
DATA	798	10	33	0	0	A_04_P069562	ENSOCUT00000015728	4368.5	349.352	2.948231e+003	2.948296e+002	2601	19	5.678028e+000	0	0	0	0	1	0	2695.79	1	1	57.5363	20.36
DATA	799	10	34	0	0	A_04_P071550	ENSOCUT00000006145	4394	349.455	1.529746e+003	1.529872e+002	1422	18	6.462131e+000	0	0	0	0	0	0	1402.96	1	1	55.8519	19.3226
DATA	800	10	35	0	0	A_04_P027062	EB372720	4419.5	349.231	8.694602e+001	8.911505e+000	108	17	6.681317e+000	0	0	0	0	0	0	79.9659	1	1	49.8279	17.84
DATA	801	10	36	0	0	A_04_P026486	EB373366	4444.58	349.427	1.161877e+005	1.161877e+004	106536	17	5.567253e+000	0	0	0	0	0	0	107154	1	1	57.5363	17.9259
DATA	802	10	37	0	0	A_04_P014407	AY171717	4470.36	349.618	6.161538e+002	6.164603e+001	602	16	3.769173e+000	0	0	0	0	0	0	569.788	1	1	52.6241	15.96
DATA	803	10	38	0	0	A_04_P092610	XM_002708148	4495.6	349.905	4.652890e+000	1.993670e+000	35.5	19	5.441333e+000	0	0	0	0	0	0	4.3137	1	0	36.5637	17.9459
DATA	804	10	39	0	0	A_04_P095427	ENSOCUT00000017245	4521	349.455	3.247598e+000	1.961272e+000	33	15.5	5.369324e+000	0	0	0	0	0	0	3.01773	1	0	55.8519	16.5938
DATA	805	10	40	0	0	A_04_P043342	ENSOCUT00000002925	4546.66	349.473	3.688517e+002	3.693562e+001	366	16	4.716710e+000	0	0	0	0	0	0	343.513	1	1	48.8603	16.8929
DATA	806	10	41	0	0	A_04_P044032	A_04_P044032	4571.67	349.5	1.417331e+001	2.391260e+000	44	17	4.741102e+000	0	0	0	0	0	0	13.2265	1	1	65	17.8537
DATA	807	10	42	0	0	A_04_P008726	ENSOCUT00000015437	4597.37	349.64	3.329226e+002	3.334770e+001	340	15	5.401833e+000	0	0	0	0	0	0	311.285	1	1	48.8603	16.4138
DATA	808	10	43	0	0	A_04_P069243	XM_002710261	4622.75	349.373	6.090421e+002	6.093444e+001	565	18	5.706627e+000	0	0	0	0	0	0	570.399	1	1	49.1849	18.0323
DATA	809	10	44	0	0	A_04_P000106	NM_001082655	4648.35	349.557	2.001094e+003	2.001186e+002	1864	17	4.995697e+000	0	0	0	0	0	0	1877.05	1	1	50.4627	16.9032
DATA	810	10	45	0	0	A_04_P087672	ENSOCUT00000013133	4673.41	349.697	3.888592e+001	4.333910e+000	67	14	5.595298e+000	0	0	0	0	0	0	36.5236	1	1	49.5074	14.5455
DATA	811	10	46	0	0	A_04_P024557	EB375513	4699.26	350.292	1.918468e+000	1.911176e+000	28	16	5.389562e+000	0	0	0	0	0	0	-2.1807	0	0	45.1352	15.7188
DATA	812	10	47	0	0	A_04_P069180	A_04_P069180	4724.42	349.573	6.581890e+001	6.853379e+000	89.5	17	5.863597e+000	0	0	0	0	0	0	61.9398	1	1	57.5363	16.8966
DATA	813	10	48	0	0	A_04_P019301	EB381950	4749.5	349.648	3.742319e+000	1.945007e+000	34	18	7.419967e+000	0	0	0	0	0	0	3.52395	1	0	57.5363	19.4516
DATA	814	10	49	0	0	A_04_P015295	AY171649	4774.91	349.614	1.915284e+000	1.908003e+000	32	17	4.104754e+000	0	0	0	0	0	0	-0.366943	0	0	57.259	17.1852
DATA	815	10	50	0	0	A_04_P054977	ENSOCUT00000008660	4800.42	349.573	4.536387e+001	4.921257e+000	74	17	3.673719e+000	0	0	0	0	0	0	42.7346	1	1	57.5363	16.9394
DATA	816	10	51	0	0	A_04_P043509	A_04_P043509	4825.99	349.872	2.537331e+004	2.537332e+003	23509	16	2.596294e+000	0	0	0	0	0	0	23899.3	1	1	54.1152	16
DATA	817	10	52	0	0	A_04_P048972	ENSOCUT00000002464	4851.28	350.095	5.087169e+003	5.087205e+002	4534.5	16	6.051707e+000	0	0	0	0	0	0	4789.42	1	1	48.8603	16.8621
DATA	818	10	53	0	0	A_04_P083617	A_04_P083617	4876.56	349.973	7.157695e+002	7.160245e+001	695	18.5	6.243142e+000	0	0	0	0	0	0	673.295	1	1	48.5334	18.4118
DATA	819	10	54	0	0	A_04_P024441	A_04_P024441	4902	350	9.979672e+000	2.157584e+000	40	16	4.516636e+000	0	0	0	0	0	0	9.37648	1	1	54.9904	16.3333
DATA	820	10	55	0	0	A_04_P053652	ENSOCUT00000013091	4927.32	350	1.930382e+002	1.939866e+001	211.5	16	3.880556e+000	0	0	0	0	0	0	181.094	1	1	49.1849	15.9394
DATA	821	10	56	0	0	A_04_P026759	EB373030	4952.5	350	6.151644e+000	2.015617e+000	35.5	16	4.554804e+000	0	0	0	0	0	0	5.76014	1	0	65	15.7097
DATA	822	10	57	0	0	A_04_P009657	ENSOCUT00000010722	4978.08	350.015	4.082734e+003	4.082779e+002	3824	20.5	5.864465e+000	0	0	0	0	0	0	3814.1	1	1	46.8651	19.2333
DATA	823	10	58	0	0	A_04_P101482	ENSOCUT00000000412	5003.56	350.247	2.167217e+003	2.167303e+002	1999	17	4.358652e+000	0	0	0	0	0	0	2019.26	1	1	49.5074	17.2581
DATA	824	10	59	66	-1	(-)3xSLv1	NegativeControl	5028.91	350.386	1.942339e+000	1.934956e+000	27.5	17	4.241243e+000	0	0	0	0	0	0	-3.33229	0	0	57.259	17.4783
DATA	825	10	60	0	0	A_04_P094487	ENSOCUT00000007884	5054.59	350.354	1.477836e+002	1.490541e+001	167	17	4.090152e+000	0	0	0	0	0	0	136.772	1	1	50.7771	16.963
DATA	826	10	61	0	0	A_04_P002481	NM_001082628	5079.58	350.427	8.484119e+001	8.705266e+000	107.5	17	4.407079e+000	0	0	0	0	0	0	78.2086	1	1	57.5363	16.7879
DATA	827	10	62	0	0	A_04_P095198	A_04_P095198	5105	350.455	1.966043e+000	1.967904e+000	32	16.5	4.311924e+000	0	0	0	0	0	0	1.75674	0	0	55.8519	16.2059
DATA	828	10	63	0	0	A_04_P028876	DN888378	5130.61	350.362	1.476367e+004	1.476369e+003	13611	15	2.928113e+000	0	0	0	0	0	0	13478.8	1	1	47.5395	15.5769
DATA	829	10	64	0	0	A_04_P009791	DN884792	5156.25	350.373	1.051198e+004	1.051200e+003	9356	16	5.836977e+000	0	0	0	0	0	0	9543.15	1	1	49.1849	17.1277
DATA	830	10	65	0	0	A_04_P070847	ENSOCUT00000010089	5181.42	350.427	4.026874e+001	4.492549e+000	66	16	5.202180e+000	0	0	0	0	0	0	36.3362	1	1	57.5363	15.7037
DATA	831	10	66	0	0	A_04_P094283	ENSOCUT00000001567	5206.58	350.427	1.193058e+001	2.333194e+000	40.5	17	6.982408e+000	0	0	0	0	0	0	10.6941	1	1	57.5363	17.9333
DATA	832	10	67	0	0	A_04_P088874	A_04_P088874	5232.05	350.375	4.171047e+001	4.634389e+000	68	16	5.832754e+000	0	0	0	0	0	0	37.114	1	1	50.1463	16.9189
DATA	833	10	68	0	0	A_04_P052049	ENSOCUT00000010934	5257.5	350.5	9.355050e+001	9.574024e+000	115	16	4.481355e+000	0	0	0	0	0	0	82.5855	1	1	50.4627	16.5556
DATA	834	10	69	0	0	A_04_P032132	EB376504	5282.67	350.5	2.503737e+001	3.238016e+000	50	16.5	4.647228e+000	0	0	0	0	0	0	21.9157	1	1	57.5363	16.3947
DATA	835	10	70	0	0	A_04_P092047	ENSOCUT00000012959	5308.32	350.622	4.733760e+002	4.738295e+001	431	16	4.370467e+000	0	0	0	0	0	0	410.519	1	1	51.0895	16.3793
DATA	836	10	71	1028	1	(+)E1A_r60_a20	E1A_r60_a20	5333.58	350.573	1.038437e+001	2.336569e+000	39	16.5	5.610847e+000	0	0	0	0	0	0	8.91666	1	0	65	17.9667
DATA	837	10	72	0	0	A_04_P072019	ENSOCUT00000016435	5359	350.545	3.305042e+001	3.924176e+000	54	17.5	4.339313e+000	0	0	0	0	0	0	28.0775	1	1	55.8519	16.5938
DATA	838	10	73	0	0	A_04_P007088	DN889370	5384.42	350.573	3.768764e+001	4.333912e+000	61	16	5.662541e+000	0	0	0	0	0	0	31.6536	1	1	57.5363	17.2667
DATA	839	10	74	0	0	A_04_P067022	ENSOCUT00000011772	5409.58	350.573	2.174165e+000	2.172001e+000	30.5	16	6.651566e+000	0	0	0	0	0	0	1.34984	0	0	65	16.08
DATA	840	10	75	0	0	A_04_P020801	ENSOCUT00000010361	5435.56	350.74	1.178411e+004	1.178413e+003	9401.5	18.5	5.176258e+000	0	0	0	0	0	0	9650.16	1	1	49.5074	17.1429
DATA	841	10	76	0	0	A_04_P018326	NM_001171377	5460.71	350.837	1.704965e+003	1.705110e+002	1405	17	6.438837e+000	0	0	0	0	0	0	1377.29	1	1	50.1463	18.3
DATA	842	10	77	0	0	A_04_P013126	D17405	5486.09	350.614	4.776566e+003	4.776620e+002	3821	18.5	7.992877e+000	0	0	0	0	1	0	3802.04	1	1	57.259	20.2813
DATA	843	10	78	0	0	A_04_P056629	ENSOCUT00000007597	5511.65	350.864	3.261877e+002	3.269930e+001	280	18	6.335398e+000	0	0	0	0	0	0	255.63	1	1	50.4627	18.3947
DATA	844	10	79	0	0	A_04_P031143	A_04_P031143	5536.92	350.887	2.534442e+001	3.443556e+000	48	18	5.340844e+000	0	0	0	0	0	0	19.5395	1	1	46.8651	17.2692
DATA	845	10	80	66	1	DarkCorner	DarkCorner	5562.57	350.821	2.381740e+000	2.372687e+000	26	15	5.961029e+000	0	0	0	0	0	0	-3.6821	0	0	46.5243	15.7353
DATA	846	10	81	66	1	DarkCorner	DarkCorner	5588.15	351.013	2.426073e+000	2.416852e+000	25	16	4.358899e+000	0	0	0	0	0	0	-3.31149	0	0	47.5395	16
DATA	847	10	82	66	1	DarkCorner	DarkCorner	5613	351	2.472567e+000	2.463169e+000	24	17	4.879837e+000	0	0	0	0	0	0	-5.06901	0	0	54.9904	16.7931
DATA	848	10	83	66	1	DarkCorner	DarkCorner	5638.5	351	2.523774e+000	2.514181e+000	25	15	5.379388e+000	0	0	0	0	0	0	-5.04492	0	0	54.1152	16.0571
DATA	849	10	84	66	1	DarkCorner	DarkCorner	5663.26	351.841	2.576076e+000	2.566284e+000	27	16	4.016046e+000	0	0	0	0	0	0	-2.42922	0	0	50.7771	16.2917
DATA	850	10	85	66	1	DarkCorner	DarkCorner	5688.6	351.724	2.634833e+000	2.624818e+000	27	14	4.958516e+000	0	0	0	0	0	0	-2.81314	0	0	42.5954	14.6398
DATA	851	11	1	66	1	DarkCorner	DarkCorner	3542.94	355.4	2.243493e+000	2.234966e+000	28	15	4.641147e+000	0	0	0	0	0	0	-2.43987	0	0	51.7088	15.5075
DATA	852	11	2	66	1	DarkCorner	DarkCorner	3568.58	355.427	2.232260e+000	2.223775e+000	27	14	4.560702e+000	0	0	0	0	0	0	-4.45912	0	0	57.5363	14.4
DATA	853	11	3	66	1	DarkCorner	DarkCorner	3594.02	355.462	2.221402e+000	2.212958e+000	28	16	4.542899e+000	0	0	0	0	0	0	-3.38165	0	0	54.4085	15.931
DATA	854	11	4	66	1	DarkCorner	DarkCorner	3619.5	355.5	2.210793e+000	2.202389e+000	28	18	3.009662e+000	0	0	0	0	0	0	-2.27075	0	0	57.5363	18.5161
DATA	855	11	5	66	1	DarkCorner	DarkCorner	3644.67	355.5	2.200564e+000	2.192199e+000	29	15	4.768316e+000	0	0	0	0	0	0	-2.03089	0	0	57.5363	16
DATA	856	11	6	66	1	DarkCorner	DarkCorner	3670.39	355.761	2.190293e+000	2.181967e+000	29	13	4.531372e+000	0	0	0	0	0	0	-1.78215	0	0	46.1809	14
DATA	857	11	7	0	0	A_04_P010361	A_04_P010361	3695.48	355.617	4.554883e+000	2.219509e+000	34	17	3.639535e+000	0	0	0	0	0	0	3.76862	1	0	42.5954	16.6061
DATA	858	11	8	0	0	A_04_P088317	ENSOCUT00000004813	3721.02	355.651	1.844077e+004	1.844078e+003	14644	18	6.096913e+000	0	0	0	0	0	0	15326	1	1	51.0895	17.7879
DATA	859	11	9	0	0	A_04_P083072	ENSOCUT00000002717	3746.42	355.573	4.538387e+001	5.023232e+000	67.5	18	4.652377e+000	0	0	0	0	0	0	37.8837	1	1	57.5363	17.2692
DATA	860	11	10	0	0	A_04_P059247	ENSOCUT00000013082	3771.58	355.573	3.354509e+001	3.981091e+000	60	17	5.176664e+000	0	0	0	0	0	0	28.1217	1	1	57.5363	16.7419
DATA	861	11	11	0	0	A_04_P083942	A_04_P083942	3797.57	355.595	4.785767e+001	5.240223e+000	70.5	16	5.429122e+000	0	0	0	0	0	0	40.2959	1	1	49.1849	17.7586
DATA	862	11	12	0	0	A_04_P008901	DN887400	3822.58	355.573	1.508612e+001	2.606653e+000	43	16	4.108150e+000	0	0	0	0	0	0	12.7552	1	1	57.5363	16.7576
DATA	863	11	13	0	0	A_04_P009512	A_04_P009512	3848.15	355.417	1.409159e+003	1.409318e+002	1111.5	16	2.745350e+000	0	1	0	0	0	0	1196.42	1	1	39.4933	16.4138
DATA	864	11	14	0	0	A_04_P074609	ENSOCUT00000003730	3873.56	355.734	9.633902e+003	9.633925e+002	7848	18	5.410763e+000	0	0	0	0	0	0	8213.55	1	1	50.7771	17.7407
DATA	865	11	15	0	0	A_04_P043306	ENSOCUT00000015963	3898.58	355.573	2.107700e+000	2.099688e+000	30	18	6.173826e+000	0	0	0	0	0	0	-1.44411	0	0	57.5363	19.129
DATA	866	11	16	0	0	A_04_P092858	NM_001171323	3924.37	355.596	1.461407e+001	2.551164e+000	42	19	6.111400e+000	0	0	0	0	0	0	12.5607	1	1	57.8122	19.6429
DATA	867	11	17	0	0	A_04_P045777	ENSOCUT00000012172	3949.5	355.648	1.285805e+001	2.447769e+000	39	21	1.031013e+001	0	0	0	0	1	0	11.0952	1	1	57.5363	24.3333
DATA	868	11	18	0	0	A_04_P050023	ENSOCUT00000016226	3975	356	8.000142e+002	8.002831e+001	695	21.5	1.345718e+001	0	0	0	0	1	0	693.106	1	1	54.9904	25.4688
DATA	869	11	19	0	0	A_04_P075593	ENSOCUT00000004591	4000.5	356	2.480049e+002	2.488642e+001	232.5	19.5	7.399596e+000	0	0	0	0	1	0	215.708	1	1	54.1152	20.7333
DATA	870	11	20	0	0	A_04_P081288	ENSOCUT00000002032	4025.86	356.064	5.243531e+003	5.243571e+002	4325.5	19.5	5.632953e+000	0	0	0	0	0	0	4578.39	1	1	49.1849	19.2143
DATA	871	11	21	0	0	A_04_P000562	NM_001089317	4051.39	356.069	2.058310e+000	2.059772e+000	34	18	3.005842e+000	0	0	0	0	0	0	1.71235	0	0	53.8203	18.5789
DATA	872	11	22	0	0	A_04_P088664	A_04_P088664	4076.5	356.352	4.578274e+001	5.013321e+000	70	20	9.053753e+000	0	0	0	0	1	0	40.2816	1	1	57.5363	21.4483
DATA	873	11	23	0	0	A_04_P002488	NM_001082720	4102.4	356.225	9.909691e+002	9.911780e+001	861	18	6.614755e+000	0	0	0	0	0	0	875.219	1	1	50.7771	17.2963
DATA	874	11	24	0	0	A_04_P096406	ENSOCUT00000009412	4127.42	356.427	6.234523e+000	2.121214e+000	37	18	5.830767e+000	0	0	0	0	0	0	5.52657	1	0	57.5363	17.7419
DATA	875	11	25	0	0	A_04_P087342	ENSOCUT00000004891	4152.87	356.337	2.179669e+003	2.179763e+002	1922	18	4.388156e+000	0	0	0	0	0	0	1939.22	1	1	51.0895	16.5484
DATA	876	11	26	0	0	A_04_P025181	EB374775	4178.47	356.303	2.383605e+002	2.392088e+001	238.5	15.5	4.909018e+000	0	0	0	0	0	0	212.837	1	1	49.1849	16.5385
DATA	877	11	27	0	0	A_04_P047508	ENSOCUT00000009725	4203.43	356.569	2.013393e+000	2.012561e+000	33	15	6.713893e+000	0	0	0	0	0	0	1.48356	0	0	47.8731	16.1724
DATA	878	11	28	0	0	A_04_P023790	XM_002723860	4229.31	356.338	7.883050e+003	7.883075e+002	6942.5	15	5.883935e+000	0	0	0	0	0	0	7088.72	1	1	48.5334	16
DATA	879	11	29	0	0	A_04_P097442	ENSOCUT00000002693	4254.42	356.427	4.207923e+000	2.035859e+000	35	16	4.445125e+000	0	0	0	0	0	0	3.79682	1	0	65	15.3226
DATA	880	11	30	0	0	A_04_P038237	ENSOCUT00000003481	4279.58	356.427	3.173537e+001	3.743347e+000	60	15	4.728545e+000	0	0	0	0	0	0	28.7304	1	1	65	15.3226
DATA	881	11	31	0	0	A_04_P015750	AY171864	4305.21	356.584	5.236754e+000	2.046772e+000	35	16.5	5.884644e+000	0	0	0	0	0	0	4.75678	1	0	50.1463	16.625
DATA	882	11	32	0	0	A_04_P002571	NM_001082144	4330.62	356.5	6.338147e+003	6.338178e+002	5623	16	5.719425e+000	0	0	0	0	0	0	5775.66	1	1	49.8279	16.6129
DATA	883	11	33	0	0	A_04_P008104	ENSOCUT00000002780	4356.05	356.667	2.444679e+003	2.444758e+002	2260	16	5.009266e+000	0	0	0	0	0	0	2234.77	1	1	49.1849	18.0625
DATA	884	11	34	0	0	A_04_P016883	ENSOCUT00000017253	4381.42	356.573	3.532390e+005	3.532390e+004	323710	21.5	7.931340e+000	0	0	0	0	1	0	323884	1	1	57.5363	23.1154
DATA	885	11	35	0	0	A_04_P047967	ENSOCUT00000013308	4406.94	356.519	6.901570e+002	6.904336e+001	646	16	4.302984e+000	0	0	0	0	0	0	634.665	1	1	50.4627	17.1481
DATA	886	11	36	0	0	A_04_P070237	ENSOCUT00000024215	4432.11	356.5	1.956411e+000	1.954111e+000	32	17	5.038315e+000	0	0	0	0	0	0	1.30568	0	0	56.9804	17
DATA	887	11	37	0	0	A_04_P025251	CU466026	4457.5	356.5	1.951111e+000	1.943694e+000	30	17	4.349329e+000	0	0	0	0	0	0	-0.529911	0	0	57.5363	17.6
DATA	888	11	38	0	0	A_04_P013852	ENSOCUT00000030678	4482.67	356.5	6.509524e+000	2.045077e+000	35	18	5.373828e+000	0	0	0	0	0	0	6.03469	1	0	57.5363	18.3438
DATA	889	11	39	0	0	A_04_P020768	A_04_P020768	4508.19	356.643	5.585701e+002	5.589048e+001	549	15.5	5.819877e+000	0	0	0	0	0	0	519.12	1	1	51.4001	16.75
DATA	890	11	40	0	0	A_04_P051922	A_04_P051922	4533.58	356.573	1.936794e+000	1.929432e+000	31.5	16	5.398533e+000	0	0	0	0	0	0	-0.192977	0	0	57.5363	17.2188
DATA	891	11	41	0	0	A_04_P075882	ENSOCUT00000013407	4559.17	356.744	1.762848e+002	1.773329e+001	196	17	4.959759e+000	0	0	0	0	0	0	164.575	1	1	50.7771	17.4722
DATA	892	11	42	0	0	A_04_P078540	ENSOCUT00000010060	4584.72	356.84	8.262782e+003	8.262805e+002	7459	16	5.037645e+000	0	0	0	0	0	0	7729.59	1	1	49.1849	17.2051
DATA	893	11	43	0	0	A_04_P061053	ENSOCUT00000015110	4609.63	356.596	1.925247e+000	1.926528e+000	32	18.5	5.527553e+000	0	0	0	0	0	0	1.7038	0	0	65	18.9231
DATA	894	11	44	0	0	A_04_P014821	AY171889	4635.5	357	1.921882e+000	1.919187e+000	31	17	6.165253e+000	0	0	0	0	0	0	1.24799	0	0	54.1152	17.3
DATA	895	11	45	0	0	A_04_P064282	ENSOCUT00000009720	4660.79	357	6.546924e+003	6.546952e+002	6193	15	5.168941e+000	0	0	0	0	0	0	6154.68	1	1	46.8651	15.4444
DATA	896	11	46	0	0	A_04_P005266	DN891060	4686.45	356.959	2.915088e+001	3.484805e+000	59	16.5	4.712177e+000	0	0	0	0	0	0	27.4381	1	1	48.5334	16.7308
DATA	897	11	47	0	0	A_04_P064987	A_04_P064987	4711.78	357.079	2.432853e+000	1.922979e+000	35	15.5	5.480123e+000	0	0	0	0	0	0	2.29226	1	0	45.4864	16.4286
DATA	898	11	48	0	0	A_04_P058483	ENSOCUT00000016676	4737	357	1.583932e+003	1.584047e+002	1455	17	6.628060e+000	0	0	0	0	0	0	1493.51	1	1	50.1463	18.2581
DATA	899	11	49	0	0	A_04_P005108	NM_001195668	4762.42	357.427	4.006255e+005	4.006255e+004	379350	21	1.170148e+001	0	0	0	0	1	0	377985	1	1	57.5363	24.5357
DATA	900	11	50	0	0	A_04_P061087	ENSOCUT00000014964	4787.74	357.269	1.377847e+003	1.377978e+002	1339.5	17	3.295591e+000	0	0	0	0	0	0	1300.26	1	1	50.1463	16.6333
DATA	901	11	51	0	0	A_04_P073807	ENSOCUT00000012171	4813	357.455	7.030693e+002	7.033272e+001	705	17	4.474680e+000	0	0	0	0	0	0	663.487	1	1	55.8519	16.6316
DATA	902	11	52	0	0	A_04_P088217	ENSOCUT00000013343	4838.5	357.352	6.386855e+002	6.389696e+001	625.5	15	2.145867e+000	0	0	0	0	0	0	602.516	1	1	57.5363	15.1739
DATA	903	11	53	0	0	A_04_P028290	XM_002711671	4864.03	357.289	1.823017e+004	1.823018e+003	16906	14.5	6.539890e+000	0	0	0	0	0	0	17186.4	1	1	49.1849	16.4375
DATA	904	11	54	0	0	A_04_P004805	ENSOCUT00000008200	4889.49	357.432	8.762277e+002	8.764355e+001	843	16	6.049238e+000	0	0	0	0	0	0	825.286	1	1	50.4627	16.3714
DATA	905	11	55	0	0	A_04_P015672	AY171832	4914.68	357.522	2.076712e+000	1.921932e+000	33	16	2.760351e+000	0	0	0	0	0	0	1.95347	1	0	46.8651	16.0333
DATA	906	11	56	0	0	A_04_P047547	A_04_P047547	4939.99	357.385	4.272597e+001	4.681693e+000	73	16	3.728158e+000	0	0	0	0	0	0	40.122	1	1	49.1849	16.5714
DATA	907	11	57	0	0	A_04_P029035	EC625051	4965.42	357.427	3.790044e+001	4.247664e+000	67	17	6.204532e+000	0	0	0	0	0	0	35.5177	1	1	57.5363	17.3939
DATA	908	11	58	0	0	A_04_P094636	ENSOCUT00000017381	4991	357.5	1.095890e+004	1.095892e+003	10018	20	7.113217e+000	0	0	0	0	1	0	10244.7	1	1	51.0895	20.7419
DATA	909	11	59	0	0	A_04_P029183	NM_001171097	5016.68	357.395	1.122472e+004	1.122474e+003	10220	16	3.223949e+000	0	0	0	0	0	0	10462.4	1	1	49.5074	16.0769
DATA	910	11	60	0	0	A_04_P015734	AY171852	5041.5	357.5	4.772741e+000	1.992458e+000	36	17	5.123475e+000	0	0	0	0	0	0	4.43434	1	0	57.5363	17.4
DATA	911	11	61	0	0	A_04_P098842	ENSOCUT00000006100	5067.12	357.562	2.846369e+003	2.846435e+002	2646	17	3.890533e+000	0	0	0	0	0	0	2634.56	1	1	52.9257	16.6071
DATA	912	11	62	0	0	A_04_P088915	ENSOCUT00000004070	5092.56	357.653	2.405494e+003	2.405573e+002	2239	18	3.824452e+000	0	0	0	0	0	0	2217.09	1	1	53.5237	17.1667
DATA	913	11	63	0	0	A_04_P031574	AF090363	5118.1	357.574	3.252615e+000	1.986217e+000	34	17	4.188277e+000	0	0	0	0	0	0	2.98351	1	0	43.7019	16.6667
DATA	914	11	64	0	0	A_04_P077437	ENSOCUT00000017613	5143.42	357.573	1.589393e+002	1.601552e+001	178	15	4.005125e+000	0	0	0	0	0	0	145.025	1	1	57.5363	15.1
DATA	915	11	65	0	1	ETG05_66023	ETG05_66023	5168.58	357.573	2.045974e+001	2.847940e+000	50	19	5.290690e+000	0	0	0	0	0	0	18.5615	1	1	57.5363	17.5161
DATA	916	11	66	0	0	A_04_P002711	NM_001082212	5194.39	357.708	9.979787e+003	9.979807e+002	8658	19	6.027357e+000	0	0	0	0	0	0	8995.79	1	1	54.1152	18.0645
DATA	917	11	67	0	0	A_04_P065522	A_04_P065522	5219.49	358.125	3.293718e+001	3.857223e+000	61	16	6.162642e+000	0	0	0	0	0	0	29.49	1	1	47.8731	17.7667
DATA	918	11	68	0	0	A_04_P083842	A_04_P083842	5244.79	358.194	1.399875e+002	1.414410e+001	153	16	5.372489e+000	0	0	0	0	0	0	124.398	1	1	46.1809	16.6364
DATA	919	11	69	0	0	A_04_P008551	ENSOCUT00000009909	5270.5	358	7.863344e+002	7.865989e+001	719.5	17	4.600907e+000	0	0	0	0	0	0	692.945	1	1	48.5334	17.1563
DATA	920	11	70	0	0	A_04_P002877	NM_001082723	5296	357.741	2.065786e+000	2.057934e+000	28	16.5	4.612826e+000	0	0	0	0	0	0	-0.830156	0	0	50.4627	17.119
DATA	921	11	71	0	0	A_04_P015471	AY171746	5321	358	2.085094e+000	2.077169e+000	30	16	5.369535e+000	0	0	0	0	0	0	-0.174219	0	0	54.9904	16.2963
DATA	922	11	72	0	0	A_04_P099724	XM_002718701	5346.6	358.053	1.284875e+002	1.301902e+001	144.5	16	4.003204e+000	0	0	0	0	0	0	110.035	1	1	49.1849	16.7778
DATA	923	11	73	0	0	A_04_P067125	ENSOCUT00000009484	5371.76	358	4.486300e+003	4.486350e+002	3758	18	5.350798e+000	0	0	0	0	0	0	3800.37	1	1	46.8651	17.7
DATA	924	11	74	0	0	A_04_P032072	ENSOCUT00000008420	5397.41	358.092	2.046899e+003	2.047012e+002	1744	16	6.060978e+000	0	0	0	0	0	0	1713.57	1	1	49.1849	16.9286
DATA	925	11	75	0	0	A_04_P096971	ENSOCUT00000002865	5422.79	357.958	2.603453e+002	2.612515e+001	245.5	16	5.368967e+000	0	0	0	0	0	0	215.226	1	1	46.8651	16.6774
DATA	926	11	76	0	0	A_04_P096134	ENSOCUT00000005262	5447.91	358.386	1.529104e+001	2.681314e+000	43.5	17.5	4.774290e+000	0	0	0	0	0	0	12.4775	1	1	65	16.9231
DATA	927	11	77	0	0	A_04_P011461	CU464793	5473.42	358.427	3.555511e+005	3.555511e+004	285631	19	1.000208e+001	0	0	0	0	1	0	286035	1	1	57.5363	21.6667
DATA	928	11	78	0	0	A_04_P090947	ENSOCUT00000005500	5499.17	358.333	1.340665e+003	1.340857e+002	1063	18	6.259788e+000	0	0	0	0	0	0	1062.18	1	1	47.8731	18.5806
DATA	929	11	79	0	0	A_04_P025936	EB373916	5524.14	358.407	3.046338e+001	3.819671e+000	53	17	5.325589e+000	0	0	0	0	0	0	23.7608	1	1	56.9804	17.6563
DATA	930	11	80	66	1	DarkCorner	DarkCorner	5549.5	358.352	2.352388e+000	2.343446e+000	27	17	5.504439e+000	0	0	0	0	0	0	-1.99392	0	0	57.5363	17.3333
DATA	931	11	81	66	1	DarkCorner	DarkCorner	5574.89	358.5	2.394492e+000	2.385391e+000	29	17	5.070624e+000	0	0	0	0	0	0	-0.111093	0	0	56.9804	17.4706
DATA	932	11	82	66	1	DarkCorner	DarkCorner	5600.42	358.427	2.440236e+000	2.430961e+000	25	16	4.747793e+000	0	0	0	0	0	0	-3.22685	0	0	57.5363	15.6923
DATA	933	11	83	66	1	DarkCorner	DarkCorner	5625.51	357.692	2.489329e+000	2.479867e+000	29	16	4.651036e+000	0	0	0	0	0	0	-1.54118	0	0	48.8603	17.0811
DATA	934	11	84	66	1	DarkCorner	DarkCorner	5650.86	357.913	2.541417e+000	2.531757e+000	29	16	6.852125e+000	0	0	0	0	0	0	-0.380465	0	0	49.5074	16.625
DATA	935	11	85	66	1	DarkCorner	DarkCorner	5676.5	358.5	2.597554e+000	2.587681e+000	26	16	4.144737e+000	0	0	0	0	0	0	-4.22474	0	0	57.5363	15.525
DATA	936	12	1	66	1	DarkCorner	DarkCorner	3555.83	362.329	2.236767e+000	2.228264e+000	30	15.5	4.716623e+000	0	0	0	0	0	0	-2.04391	0	0	49.5074	15.28
DATA	937	12	2	66	1	DarkCorner	DarkCorner	3581.6	362.233	2.225583e+000	2.217123e+000	28	15	4.328148e+000	0	0	0	0	0	0	-3.04138	0	0	48.5334	15.0938
DATA	938	12	3	66	1	DarkCorner	DarkCorner	3606.72	362.397	2.214918e+000	2.206499e+000	28.5	17	4.612843e+000	0	0	0	0	0	0	-2.25253	0	0	46.5243	17.7241
DATA	939	12	4	66	1	DarkCorner	DarkCorner	3632.43	362.433	2.204283e+000	2.195904e+000	30	19	4.763775e+000	0	0	0	0	0	0	-1.31997	0	0	52.9257	19.125
DATA	940	12	5	66	1	DarkCorner	DarkCorner	3657.22	362.286	2.194296e+000	2.186623e+000	32	15	4.156791e+000	0	0	0	1	0	0	0.444278	0	0	49.8279	15.6327
DATA	941	12	6	0	0	A_04_P005999	DN890429	3683.05	362.615	4.757690e+001	5.231576e+000	70	15	5.294760e+000	0	0	0	0	0	0	39.3017	1	1	49.5074	16.0345
DATA	942	12	7	0	0	A_04_P061073	ENSOCUT00000003686	3708.42	362.573	2.703439e+002	2.712102e+001	252	17	4.167204e+000	0	0	0	0	0	0	224.33	1	1	65	17.0323
DATA	943	12	8	0	0	A_04_P016823	ENSOCUT00000028669	3733.5	362.648	2.634497e+004	2.634498e+003	21555	18	3.872473e+000	0	0	0	0	0	0	21957.2	1	1	57.5363	17.7826
DATA	944	12	9	0	0	A_04_P064440	ENSOCUT00000012999	3759	363	4.297029e+000	2.189498e+000	35	17	3.838488e+000	0	0	0	0	0	0	3.59726	1	0	65	16.6552
DATA	945	12	10	0	0	A_04_P042175	ENSOCUT00000000144	3784.65	362.914	2.195382e+003	2.195486e+002	1874	17	4.485528e+000	0	0	0	0	0	0	1845.89	1	1	49.5074	17.5938
DATA	946	12	11	0	0	A_04_P085719	ENSOCUT00000000896	3810.15	362.903	1.260927e+003	1.261107e+002	1072.5	16	4.727131e+000	0	0	0	0	0	0	1064.74	1	1	46.8651	16.9063
DATA	947	12	12	0	0	A_04_P087552	ENSOCUT00000015759	3835.28	362.905	2.030729e+002	2.041761e+001	205	15	2.547553e+000	0	0	0	0	0	0	172.193	1	1	48.8603	15.5185
DATA	948	12	13	0	0	A_04_P026286	ENSOCUT00000030166	3860.73	362.643	3.655799e+003	3.655860e+002	3074	16.5	4.633670e+000	0	0	0	0	0	0	3112.76	1	1	46.8651	16.7143
DATA	949	12	14	0	0	A_04_P004036	NM_001160278	3886.09	363.386	9.344256e+002	9.346620e+001	797	18	5.246627e+000	0	0	0	0	0	0	798.972	1	1	57.259	18.7931
DATA	950	12	15	0	0	A_04_P080314	ENSOCUT00000000602	3911.5	363.352	1.455521e+005	1.455521e+004	125788	19.5	7.933203e+000	0	0	0	0	1	0	124961	1	1	57.5363	21.25
DATA	951	12	16	0	0	A_04_P034197	ENSOCUT00000001658	3937.21	363.125	5.096609e+003	5.096651e+002	4322.5	16.5	4.255885e+000	0	0	0	0	0	0	4393.38	1	1	47.5395	17.7273
DATA	952	12	17	0	0	A_04_P068847	NM_001082330	3962.42	363.427	1.948871e+005	1.948871e+004	167925	24	1.244092e+001	0	0	0	0	1	0	168670	1	1	57.5363	28.0357
DATA	953	12	18	0	0	A_04_P002298	NM_001082129	3987.58	363.427	3.726538e+005	3.726538e+004	324753	20	1.115636e+001	0	0	0	0	1	0	323788	1	1	57.5363	23.8148
DATA	954	12	19	0	0	A_04_P054396	ENSOCUT00000009573	4013	363.455	4.598677e+004	4.598677e+003	37636	17	5.852694e+000	0	0	0	0	0	0	40113.5	1	1	55.8519	17.7667
DATA	955	12	20	0	0	A_04_P095888	ENSOCUT00000028248	4038.42	363.427	4.265413e+000	2.096335e+000	35	18	6.672006e+000	0	0	0	0	0	0	3.73508	1	0	57.5363	18.1481
DATA	956	12	21	0	0	A_04_P030149	DN882847	4063.67	363.5	3.163517e+001	3.766759e+000	58	19	7.538789e+000	0	0	0	0	0	0	27.8079	1	1	57.5363	18.8
DATA	957	12	22	0	0	A_04_P034559	NM_001082038	4089.44	363.307	5.659553e+003	5.659590e+002	5014	16.5	6.376051e+000	0	0	0	0	0	0	4993.87	1	1	49.1849	17.9667
DATA	958	12	23	0	0	A_04_P022202	ENSOCUT00000021236	4114.69	363.338	8.470213e+003	8.470237e+002	7504.5	17.5	6.209944e+000	0	0	0	0	0	0	7501.84	1	1	48.5334	17.0417
DATA	959	12	24	0	0	A_04_P086657	ENSOCUT00000008793	4140.19	363.506	2.394542e+003	2.394627e+002	2060	18	4.406435e+000	0	0	0	0	0	0	2128.72	1	1	50.4627	17.3333
DATA	960	12	25	0	0	A_04_P098886	ENSOCUT00000001461	4165.5	363.5	9.719078e+000	2.236599e+000	39	17	5.320978e+000	0	0	0	0	0	0	8.67162	1	0	57.5363	17.2069
DATA	961	12	26	0	0	A_04_P050169	ENSOCUT00000013579	4190.81	363.151	1.163021e+001	2.319877e+000	42	16	6.942698e+000	0	0	0	0	0	0	10.4135	1	1	40.6843	17.8571
DATA	962	12	27	0	0	A_04_P100402	ENSOCUT00000004946	4216.42	363.573	2.123293e+001	2.916919e+000	48	15	5.731685e+000	0	0	0	0	0	0	19.0808	1	1	57.5363	14.931
DATA	963	12	28	0	0	A_04_P022741	ENSOCUT00000005276	4241.58	363.543	4.152655e+003	4.152702e+002	3723.5	16.5	5.940703e+000	0	0	0	0	0	0	3744.62	1	1	51.0895	16.4667
DATA	964	12	29	0	0	A_04_P013538	ENSOCUT00000011838	4267	363.545	2.204621e+002	2.213551e+001	226	16	4.567283e+000	0	0	0	0	0	0	199.481	1	1	55.8519	15.4412
DATA	965	12	30	0	0	A_04_P101175	A_04_P101175	4292.42	363.573	1.987237e+000	1.979683e+000	31	17	5.342264e+000	0	0	0	0	0	0	-0.571843	0	0	57.5363	16.8387
DATA	966	12	31	0	0	A_04_P070972	ENSOCUT00000017304	4317.81	363.649	2.811484e+001	3.434814e+000	57	15	4.238149e+000	0	0	0	0	0	0	25.6085	1	1	48.8603	15.5238
DATA	967	12	32	0	0	A_04_P073413	ENSOCUT00000016689	4343.18	363.662	1.821901e+003	1.822007e+002	1683.5	16	5.110214e+000	0	0	0	0	0	0	1664.78	1	1	49.1849	17
DATA	968	12	33	0	0	A_04_P030860	DN889303	4369.29	363.619	1.506510e+004	1.506511e+003	13153	20.5	6.162642e+000	0	0	0	0	1	0	13809.8	1	1	51.7088	21.2333
DATA	969	12	34	0	0	A_04_P070297	ENSOCUT00000017520	4394	363.681	2.804368e+000	1.974937e+000	33	18.5	7.980508e+000	0	0	0	0	1	0	2.57824	1	0	58.0869	20.6333
DATA	970	12	35	0	0	A_04_P071893	NM_001081999	4419.5	364	1.213923e+002	1.229471e+001	144	17	6.443961e+000	0	0	0	0	0	0	111.936	1	1	48.5334	17.8966
DATA	971	12	36	0	0	A_04_P001351	NM_001099955	4444.58	363.797	5.612935e+000	2.023239e+000	36	17	5.444716e+000	0	0	0	0	0	0	5.18982	1	0	47.2035	18.0833
DATA	972	12	37	0	0	A_04_P019977	EB380073	4470.32	363.961	8.560926e+002	8.563121e+001	793	17	4.503161e+000	0	0	0	0	0	0	793.731	1	1	49.1849	17.0385
DATA	973	12	38	0	0	A_04_P024686	A_04_P024686	4495.5	364	1.940975e+000	1.937614e+000	31	17	5.372236e+000	0	0	0	0	0	0	1.15904	0	0	65	16.9667
DATA	974	12	39	0	0	A_04_P003112	NM_001082633	4521.39	363.96	1.357244e+002	1.370882e+001	156	17	5.417919e+000	0	0	0	0	0	0	126.466	1	1	49.1849	17.9231
DATA	975	12	40	0	0	A_04_P080421	ENSOCUT00000001821	4546.5	364.237	1.194793e+003	1.194948e+002	1152	16.5	5.006777e+000	0	0	0	0	0	0	1115.84	1	1	49.1849	16.3667
DATA	976	12	41	0	0	A_04_P084332	ENSOCUT00000012431	4572.16	364.253	4.959630e+002	4.963346e+001	498	16.5	5.501013e+000	0	0	0	0	0	0	464.178	1	1	48.5334	16.7353
DATA	977	12	42	0	0	A_04_P063437	ENSOCUT00000006602	4597.59	364.291	5.013800e+003	5.013837e+002	4624	17	4.527013e+000	0	0	0	0	0	0	4701.62	1	1	50.4627	17.5769
DATA	978	12	43	0	0	A_04_P070014	ENSOCUT00000006047	4622.5	364.352	2.255942e+002	2.264041e+001	242	18.5	6.620761e+000	0	0	0	0	0	0	211.915	1	1	57.5363	18.6
DATA	979	12	44	0	0	A_04_P027313	ENSOCUT00000003474	4648	364.455	3.681588e+000	1.945409e+000	34	19	5.967655e+000	0	0	0	0	0	0	3.46388	1	0	55.8519	17.2903
DATA	980	12	45	0	0	A_04_P080527	ENSOCUT00000012224	4673.37	364.272	2.598236e+002	2.605230e+001	285	17.5	5.660796e+000	0	0	0	0	0	0	244.783	1	1	51.0895	17.2692
DATA	981	12	46	0	0	A_04_P026012	EB373855	4698.58	364.427	1.912763e+000	1.905493e+000	27	15	5.744991e+000	0	0	0	0	0	0	-2.51217	0	0	57.5363	15.8276
DATA	982	12	47	0	0	A_04_P075814	A_04_P075814	4724.33	364.5	2.884370e+001	3.455956e+000	56	15	4.622178e+000	0	0	0	0	0	0	27.2316	1	1	57.5363	15.6897
DATA	983	12	48	0	0	A_04_P045588	A_04_P045588	4749.5	364.5	1.909680e+000	1.902421e+000	30	18	7.148606e+000	0	0	0	0	0	0	-0.985775	0	0	57.5363	17.7778
DATA	984	12	49	0	0	A_04_P074906	XR_084831	4774.89	364.5	6.267043e+002	6.269928e+001	609	17.5	4.507259e+000	0	0	0	0	0	0	592.319	1	1	56.9804	17.3462
DATA	985	12	50	0	0	A_04_P052076	ENSOCUT00000008674	4800.42	364.427	4.129590e+000	1.945715e+000	35	16	2.717989e+000	0	0	0	0	0	0	3.90351	1	0	57.5363	16.1852
DATA	986	12	51	0	0	A_04_P067247	XM_002723239	4825.74	363.767	6.575870e+000	2.012423e+000	38	17	4.475828e+000	0	0	0	0	0	0	6.21401	1	0	48.2044	16.5405
DATA	987	12	52	0	0	A_04_P101572	ENSOCUT00000001082	4851.11	364.5	1.804325e+001	2.622025e+000	48	15	2.894636e+000	0	0	0	0	0	0	17.0456	1	1	56.9804	15.0741
DATA	988	12	53	0	0	A_04_P020122	EB379936	4876.5	364.5	1.604203e+001	2.489669e+000	45	16	6.233284e+000	0	0	0	0	0	0	15.1435	1	1	65	17.7188
DATA	989	12	54	0	0	A_04_P016193	ENSOCUT00000016052	4901.89	364.5	9.053315e+001	9.251784e+000	115	14	3.702499e+000	0	0	0	0	0	0	85.3678	1	1	56.9804	14.2308
DATA	990	12	55	0	0	A_04_P062292	ENSOCUT00000023385	4927.65	364.475	1.916159e+000	1.910516e+000	32	16	4.226930e+000	0	0	0	0	0	0	0.745263	0	0	50.7771	15.4375
DATA	991	12	56	0	0	A_04_P026931	A_04_P026931	4952.87	364.368	1.603914e+001	2.495962e+000	44	15.5	3.572954e+000	0	0	0	0	0	0	15.0737	1	1	49.8279	15.8684
DATA	992	12	57	0	0	A_04_P063157	ENSOCUT00000008329	4978.09	364.614	1.262170e+005	1.262170e+004	117932	17.5	5.983214e+000	0	0	0	0	0	0	118366	1	1	57.259	17.8333
DATA	993	12	58	0	0	A_04_P014709	AY171825	5003.42	364.679	5.253970e+002	5.257482e+001	522	16	4.695926e+000	0	0	0	0	0	0	491.438	1	1	50.1463	16.1379
DATA	994	12	59	0	0	A_04_P025532	A_04_P025532	5028.63	364.596	6.662385e+000	2.039253e+000	37	17	6.983701e+000	0	0	0	0	0	0	6.21281	1	0	57.8122	18.1852
DATA	995	12	60	0	0	A_04_P026251	EB373617	5054.27	364.82	2.017006e+003	2.017099e+002	1858	17	4.214262e+000	0	0	0	0	0	0	1874.39	1	1	52.3208	16.48
DATA	996	12	61	0	0	A_04_P088042	ENSOCUT00000016112	5079.5	364.648	7.455992e+001	7.704690e+000	100	17	3.051318e+000	0	0	0	0	0	0	69.0127	1	1	57.5363	17.1852
DATA	997	12	62	0	0	A_04_P020236	EB379823	5105	365	2.607741e+001	3.256345e+000	54	17.5	3.998866e+000	0	0	0	0	0	0	24.0322	1	1	54.9904	16.5938
DATA	998	12	63	0	0	A_04_P101285	ENSOCUT00000009118	5130.59	364.913	3.813806e+002	3.818839e+001	374.5	16	4.388345e+000	0	0	0	0	0	0	349.71	1	1	49.8279	15.5152
DATA	999	12	64	0	0	A_04_P056131	A_04_P056131	5156	365	1.548443e+003	1.548569e+002	1448.5	15	3.706708e+000	0	0	0	0	0	0	1412.12	1	1	50.1463	15.5556
DATA	1000	12	65	0	0	A_04_P075249	ENSOCUT00000008997	5181.5	365	1.990350e+000	1.982821e+000	31	17.5	4.875578e+000	0	0	0	0	0	0	0.10878	0	0	54.1152	17.4333
DATA	1001	12	66	0	0	A_04_P071253	A_04_P071253	5206.5	365	6.029049e+001	6.350776e+000	87.5	16	5.882079e+000	0	0	0	0	0	0	54.2959	1	1	54.1152	16.4333
DATA	1002	12	67	0	0	A_04_P070969	ENSOCUT00000017284	5232.06	365.568	7.736330e+001	7.993147e+000	102	18	6.509909e+000	0	0	0	0	0	0	69.1807	1	1	50.4627	17.9259
DATA	1003	12	68	0	0	A_04_P013368	AF014733	5257.74	365.284	1.714801e+001	2.654306e+000	47	17	5.022864e+000	0	0	0	0	0	0	15.212	1	1	48.8603	17.6667
DATA	1004	12	69	0	0	A_04_P066699	ENSOCUT00000028463	5282.58	365.427	1.079468e+001	2.310450e+000	40	17	3.836563e+000	0	0	0	0	0	0	9.49748	1	1	57.5363	17.0541
DATA	1005	12	70	0	0	A_04_P077705	A_04_P077705	5308.42	365.427	2.069705e+000	2.061838e+000	31.5	16	4.673628e+000	0	0	0	0	0	0	-0.427705	0	0	65	16.9697
DATA	1006	12	71	0	0	A_04_P079187	ENSOCUT00000011645	5333.69	365.338	6.364172e+003	6.364206e+002	5554	17	5.507571e+000	0	0	0	0	0	0	5493.45	1	1	48.5334	17.4
DATA	1007	12	72	0	0	A_04_P075760	ENSOCUT00000002369	5359	365.455	1.356872e+003	1.357035e+002	1183.5	17	4.929503e+000	0	0	0	0	0	0	1159.04	1	1	65	16.1
DATA	1008	12	73	0	0	A_04_P031291	AY171901	5384.42	365.427	3.353040e+000	2.154246e+000	32.5	19	7.062469e+000	0	0	0	0	0	0	2.83196	1	0	57.5363	18.9615
DATA	1009	12	74	0	0	A_04_P043632	A_04_P043632	5409.67	365.5	4.879053e+001	5.333205e+000	72.5	15.5	5.260594e+000	0	0	0	0	0	0	40.7186	1	1	57.5363	16.0769
DATA	1010	12	75	0	0	A_04_P065097	ENSOCUT00000000152	5435.33	365.5	3.679652e+000	2.212548e+000	33	15	4.815946e+000	0	0	0	0	0	0	3.03126	1	0	57.5363	16.12
DATA	1011	12	76	0	0	A_04_P035227	ENSOCUT00000008153	5460.5	365.5	4.581792e+000	2.258468e+000	34	17	5.803050e+000	0	0	0	0	0	0	3.72363	1	0	57.5363	17.6538
DATA	1012	12	77	0	0	A_04_P013174	ENSOCUT00000028121	5486.11	365.5	8.176037e+002	8.179116e+001	671	17	6.153959e+000	0	0	0	0	0	0	654.806	1	1	56.9804	17.9394
DATA	1013	12	78	0	0	A_04_P014111	XM_002724221	5511.5	365.5	9.312360e+004	9.312360e+003	71457	18	6.679688e+000	0	0	0	0	0	0	73440.9	1	1	57.5363	17.7586
DATA	1014	12	79	0	0	A_04_P063992	ENSOCUT00000009899	5537.05	365.608	1.670634e+004	1.670636e+003	12888	17	4.391616e+000	0	0	0	0	0	0	12961.3	1	1	49.1849	17.4375
DATA	1015	12	80	66	1	DarkCorner	DarkCorner	5561.99	365.395	2.365392e+000	2.356401e+000	26	19	5.370862e+000	0	0	0	0	0	0	-2.7681	0	0	49.1849	18.6667
DATA	1016	12	81	66	1	DarkCorner	DarkCorner	5587.58	365.573	2.409024e+000	2.399868e+000	27	16	4.131595e+000	0	0	0	0	0	0	-2.98968	0	0	57.5363	16.1515
DATA	1017	12	82	66	1	DarkCorner	DarkCorner	5613.14	365.925	2.455670e+000	2.446336e+000	27.5	15.5	4.065607e+000	0	0	0	0	0	0	-1.94322	0	0	53.5237	15.8947
DATA	1018	12	83	66	1	DarkCorner	DarkCorner	5638.99	366.269	2.506405e+000	2.496878e+000	27	16	5.168941e+000	0	0	0	0	0	0	-2.57531	0	0	46.1809	15.5
DATA	1019	12	84	66	1	DarkCorner	DarkCorner	5663.32	365.835	2.558612e+000	2.548887e+000	26	15.5	3.656285e+000	0	0	0	0	0	0	-3.59264	0	0	50.1463	15
DATA	1020	12	85	66	1	DarkCorner	DarkCorner	5688.67	365.902	2.616306e+000	2.606362e+000	26	14	4.928401e+000	0	0	0	0	0	0	-3.31414	0	0	50.4627	14.3939
DATA	1021	13	1	66	1	DarkCorner	DarkCorner	3543.87	370.264	2.240891e+000	2.232373e+000	26	15	4.775253e+000	0	0	0	0	0	0	-4.92852	0	0	40.6843	15.2962
DATA	1022	13	2	66	1	DarkCorner	DarkCorner	3568.92	369.869	2.229858e+000	2.221382e+000	27	14.5	4.683189e+000	0	0	0	0	0	0	-3.9585	0	0	51.0895	14.6471
DATA	1023	13	3	66	1	DarkCorner	DarkCorner	3594	370	2.219014e+000	2.210579e+000	28	15.5	5.608449e+000	0	0	0	0	0	0	-2.61117	0	0	54.9904	16.3571
DATA	1024	13	4	66	1	DarkCorner	DarkCorner	3619.7	370.209	2.208163e+000	2.199769e+000	29	17	5.460276e+000	0	0	0	0	0	0	-2.15924	0	0	50.4627	18.0588
DATA	1025	13	5	66	1	DarkCorner	DarkCorner	3644.28	369.813	2.198129e+000	2.189774e+000	30	16	4.772104e+000	0	0	0	0	0	0	-2.2407	0	0	48.5334	16.5814
DATA	1026	13	6	1028	1	(+)E1A_r60_a97	E1A_r60_a97	3670.42	370.427	2.187510e+000	2.184573e+000	31	16	4.285074e+000	0	0	0	0	0	0	1.26343	0	0	57.5363	15.8378
DATA	1027	13	7	0	0	A_04_P059072	A_04_P059072	3695.5	370.352	1.817703e+001	2.830241e+000	46	16	5.674707e+000	0	0	0	0	0	0	15.0593	1	1	65	17.0667
DATA	1028	13	8	0	0	A_04_P068952	A_04_P068952	3721	370.455	2.167811e+000	2.163139e+000	32	17	6.240891e+000	0	0	0	0	0	0	1.03362	0	0	55.8519	16.8889
DATA	1029	13	9	0	0	A_04_P098052	ENSOCUT00000004537	3746.5	370.295	3.872756e+003	3.872816e+002	3193	17	2.854163e+000	0	0	0	0	0	0	3237.42	1	1	50.4627	17.6522
DATA	1030	13	10	0	0	A_04_P068590	ENSOCUT00000011301	3772.06	370.494	8.943801e+002	8.946362e+001	793	17	4.235071e+000	0	0	0	0	0	0	750.97	1	1	49.5074	16.9412
DATA	1031	13	11	0	0	A_04_P064443	ENSOCUT00000011273	3797.14	369.985	1.453959e+003	1.454115e+002	1236	15.5	6.365225e+000	0	0	0	0	0	0	1225.97	1	1	46.1809	17.0333
DATA	1032	13	12	0	0	A_04_P038692	A_04_P038692	3822.66	370.338	1.388303e+002	1.404432e+001	149.5	15	3.959246e+000	0	0	0	0	0	0	117.568	1	1	48.8603	15.9714
DATA	1033	13	13	0	0	A_04_P086739	ENSOCUT00000000272	3848.24	370.333	3.365102e+003	3.365169e+002	2812	15	3.945710e+000	0	0	0	0	0	0	2861.84	1	1	49.1849	15.6471
DATA	1034	13	14	0	0	A_04_P086230	ENSOCUT00000016945	3873.42	370.427	9.657790e+001	9.884449e+000	114.5	16	4.375632e+000	0	0	0	0	0	0	82.4752	1	1	57.5363	16.1154
DATA	1035	13	15	0	0	A_04_P020547	EB379543	3898.67	370.5	2.007909e+003	2.008019e+002	1666.5	19.5	6.996304e+000	0	0	0	0	0	0	1721.76	1	1	57.5363	19.5
DATA	1036	13	16	0	0	A_04_P063449	ENSOCUT00000008844	3924.33	370.5	6.895712e+001	7.204721e+000	88	17	7.381157e+000	0	0	0	0	0	0	59.374	1	1	65	19.4074
DATA	1037	13	17	0	0	A_04_P063037	ENSOCUT00000008365	3949.5	370.5	3.460186e+004	3.460187e+003	28857	17.5	5.626844e+000	0	0	0	0	0	0	29912.5	1	1	57.5363	18.5714
DATA	1038	13	18	0	0	A_04_P051692	A_04_P051692	3975.56	370.535	4.265997e+000	2.114031e+000	34	30	1.849359e+001	0	0	1	0	1	0	3.70301	1	0	62.8255	32.7097
DATA	1039	13	19	0	0	A_04_P027441	XM_002712842	4000.42	370.573	1.053120e+002	1.073127e+001	122	18	4.930037e+000	0	0	0	0	0	0	91.7687	1	1	57.5363	17.1
DATA	1040	13	20	0	0	A_04_P020828	XM_002715095	4025.58	370.573	1.752224e+001	2.700277e+000	47	18	6.520110e+000	0	0	0	0	0	0	15.3282	1	1	57.5363	17.6129
DATA	1041	13	21	0	0	A_04_P005783	ENSOCUT00000001886	4051.32	370.395	5.005135e+002	5.009317e+001	463	17	6.271098e+000	0	0	0	0	0	0	439.551	1	1	49.5074	17.08
DATA	1042	13	22	0	0	A_04_P000056	NM_001082132	4076.64	370.61	1.361865e+004	1.361867e+003	11599	15	6.249991e+000	0	0	0	0	0	0	12006	1	1	49.8279	16.7059
DATA	1043	13	23	0	0	A_04_P074737	ENSOCUT00000004153	4102.08	370.824	7.299155e+003	7.299184e+002	6276	16	6.500474e+000	0	0	0	0	0	0	6459.47	1	1	47.8731	17.5517
DATA	1044	13	24	0	0	A_04_P032987	A_04_P032987	4127.42	370.573	7.005163e+001	7.291542e+000	94.5	17.5	5.152564e+000	0	0	0	0	0	0	62.2226	1	1	57.5363	16.125
DATA	1045	13	25	0	0	A_04_P082822	A_04_P082822	4152.6	370.859	6.257290e+001	6.574021e+000	85	16	5.608515e+000	0	0	0	0	0	0	55.7859	1	1	50.1463	17.3824
DATA	1046	13	26	0	0	A_04_P026165	ENSOCUT00000030750	4178.17	370.96	1.620550e+002	1.632950e+001	178	16	5.289978e+000	0	0	0	0	0	0	145.011	1	1	47.8731	16.125
DATA	1047	13	27	0	0	A_04_P036511	A_04_P036511	4203.49	370.639	2.009103e+000	2.011093e+000	34	15	5.549727e+000	0	0	0	0	0	0	1.76487	0	0	43.7019	15.4412
DATA	1048	13	28	0	0	A_04_P041048	ENSOCUT00000005506	4229	371	5.922648e+001	6.249391e+000	85	16	5.414195e+000	0	0	0	0	0	0	53.3765	1	1	54.9904	15.9063
DATA	1049	13	29	0	0	A_04_P087642	ENSOCUT00000006982	4254.81	370.897	7.036403e+000	2.108179e+000	38	17	5.150439e+000	0	0	0	0	0	0	6.36369	1	0	43.7019	17.027
DATA	1050	13	30	0	0	A_04_P070412	ENSOCUT00000016783	4280.07	371	1.359965e+004	1.359967e+003	11649	16	5.546637e+000	0	0	0	0	0	0	12341.3	1	1	46.8651	16.1538
DATA	1051	13	31	0	0	A_04_P099337	ENSOCUT00000010655	4305.34	371.162	1.014001e+003	1.014193e+002	959	16	5.765320e+000	0	0	0	0	0	0	923.256	1	1	49.1849	16.8966
DATA	1052	13	32	0	0	A_04_P039509	ENSOCUT00000017458	4330.62	371.237	2.489089e+003	2.489166e+002	2275	15	5.604698e+000	0	0	0	0	0	0	2273.71	1	1	49.1849	15.6333
DATA	1053	13	33	0	0	A_04_P076998	ENSOCUT00000012336	4356.24	371.064	7.378513e+002	7.381119e+001	706	17	5.699346e+000	0	0	0	0	0	0	676.143	1	1	49.5074	17.5556
DATA	1054	13	34	0	0	A_04_P054850	ENSOCUT00000012138	4381.42	371.427	5.953610e+001	6.266450e+000	87	18	6.419242e+000	0	0	0	0	0	0	54.7269	1	1	57.5363	20.04
DATA	1055	13	35	0	0	A_04_P074608	ENSOCUT00000003730	4406.74	371.395	8.368367e+003	8.368389e+002	7138	16	4.233479e+000	0	0	0	0	0	0	7715.22	1	1	51.0895	16.7879
DATA	1056	13	36	0	0	A_04_P017713	EB373964	4432.21	371.301	7.534842e+002	7.537349e+001	733	17	5.352117e+000	0	0	0	0	0	0	696.668	1	1	48.2044	17
DATA	1057	13	37	0	0	A_04_P037209	ENSOCUT00000001671	4457.62	371.237	6.732675e+003	6.732703e+002	6168.5	16	4.996133e+000	0	0	0	0	0	0	6242.13	1	1	49.1849	16.7429
DATA	1058	13	38	0	0	A_04_P035641	ENSOCUT00000029385	4482.67	371.5	2.896520e+004	2.896521e+003	26882	16.5	4.761658e+000	0	0	0	0	0	0	26926	1	1	57.5363	16.6875
DATA	1059	13	39	0	0	A_04_P073977	ENSOCUT00000016089	4508.5	371.359	1.208382e+002	1.223675e+001	144.5	17.5	5.839849e+000	0	0	0	0	0	0	112.614	1	1	49.8279	17.6563
DATA	1060	13	40	0	0	A_04_P032727	ENSOCUT00000012534	4533.65	371.222	1.299092e+003	1.299235e+002	1234	15.5	4.799519e+000	0	0	0	0	0	0	1213.48	1	1	47.5395	16.6538
DATA	1061	13	41	0	0	A_04_P091152	ENSOCUT00000015520	4559.19	371.417	4.438911e+002	4.443060e+001	449	16	4.486301e+000	0	0	0	0	0	0	415.577	1	1	51.4001	15.2424
DATA	1062	13	42	0	0	A_04_P014306	AF029933	4584.5	371.5	7.635896e+000	2.062369e+000	38	16	5.785436e+000	0	0	0	0	0	0	7.16355	1	0	57.5363	16.6667
DATA	1063	13	43	0	0	A_04_P048658	ENSOCUT00000012711	4609.87	371.614	1.780403e+004	1.780404e+003	16390	15.5	5.523878e+000	0	0	0	0	0	0	16734.4	1	1	51.4001	15.9286
DATA	1064	13	44	0	0	A_04_P013183	AF013272	4635.31	371.532	1.179518e+004	1.179520e+003	10535	19	6.157709e+000	0	0	0	0	0	0	11105.1	1	1	49.8279	17.9259
DATA	1065	13	45	0	0	A_04_P045527	ENSOCUT00000007653	4660.86	371.61	1.581981e+003	1.582096e+002	1458	15.5	5.550369e+000	0	0	0	0	0	0	1491.69	1	1	49.8279	15.7353
DATA	1066	13	46	0	0	A_04_P080567	ENSOCUT00000010842	4686	371.545	2.014173e+002	2.023149e+001	216.5	15	4.099531e+000	0	0	0	0	0	0	190.161	1	1	55.8519	15.6154
DATA	1067	13	47	0	0	A_04_P069698	A_04_P069698	4711.42	371.573	4.214693e+000	1.947795e+000	35	15	4.301878e+000	0	0	0	0	0	0	3.9834	1	0	57.5363	15.8846
DATA	1068	13	48	0	0	A_04_P023527	EB376545	4736.59	371.795	2.416954e+001	3.074356e+000	56	17	4.788427e+000	0	0	0	0	0	0	22.863	1	1	50.1463	16.0645
DATA	1069	13	49	0	0	A_04_P073147	ENSOCUT00000012734	4762.56	371.734	8.155920e+003	8.155942e+002	7330	17	6.421838e+000	0	0	0	0	0	0	7719.48	1	1	50.7771	17.36
DATA	1070	13	50	0	0	A_04_P044831	ENSOCUT00000008194	4787.5	371.648	1.342220e+001	2.324937e+000	44	16	4.088759e+000	0	0	0	0	0	0	12.7076	1	1	57.5363	15.5556
DATA	1071	13	51	0	0	A_04_P091357	ENSOCUT00000002427	4812.8	372.173	1.905310e+000	1.906641e+000	33	15	4.572900e+000	0	0	0	0	0	0	1.71016	0	0	48.2044	15.7568
DATA	1072	13	52	0	0	A_04_P023401	ENSOCUT00000014717	4838.63	371.725	1.363081e+003	1.363214e+002	1299.5	15	4.911913e+000	0	0	0	0	0	0	1290.23	1	1	51.0895	15.2424
DATA	1073	13	53	0	0	A_04_P028011	ENSOCUT00000015561	4864.15	371.892	6.212168e+001	6.496171e+000	88.5	14	4.544878e+000	0	0	0	0	0	0	58.7701	1	1	47.8731	15.5484
DATA	1074	13	54	0	0	A_04_P053078	XM_002722270	4888.61	372.247	1.908522e+000	1.902572e+000	31	14	4.264326e+000	0	0	0	0	0	0	0.66606	0	0	50.4627	14.4063
DATA	1075	13	55	0	0	A_04_P030422	DN885621	4914.81	372.254	5.172831e+000	1.972721e+000	35	15	4.100716e+000	0	0	0	0	0	0	4.88371	1	0	43.7019	14.3889
DATA	1076	13	56	0	0	A_04_P091812	ENSOCUT00000011089	4940.12	371.808	1.056419e+001	2.180020e+000	41	16	3.744351e+000	0	0	0	0	0	0	9.95669	1	1	47.5395	15.4571
DATA	1077	13	57	0	0	A_04_P034477	A_04_P034477	4965.5	372	3.312730e+000	1.939147e+000	35	15	3.662363e+000	0	0	0	0	0	0	3.1162	1	0	65	15.7097
DATA	1078	13	58	0	0	A_04_P006493	DN889926	4990.58	372.427	2.014602e+000	1.925484e+000	33	18	6.496508e+000	0	0	0	0	0	0	1.89086	1	0	57.5363	17.2692
DATA	1079	13	59	0	0	A_04_P063786	A_04_P063786	5016.42	372.427	8.745868e+000	2.110140e+000	38	14	4.500137e+000	0	0	0	0	0	0	8.18538	1	0	65	14.5862
DATA	1080	13	60	0	0	A_04_P020927	EB379169	5041.5	372.352	2.028379e+001	2.797472e+000	48	17.5	7.330862e+000	0	0	0	0	0	0	18.9231	1	1	57.5363	18.3077
DATA	1081	13	61	0	0	A_04_P014423	AY171642	5067.33	372.321	5.544144e+002	5.547515e+001	551.5	16	2.832866e+000	0	0	0	0	0	0	515.283	1	1	50.7771	15.6071
DATA	1082	13	62	0	0	A_04_P037397	ENSOCUT00000032990	5092.68	372.4	1.526608e+002	1.538907e+001	166.5	19	2.544466e+000	0	0	0	0	0	0	141.301	1	1	50.7771	18.2609
DATA	1083	13	63	0	0	A_04_P089125	ENSOCUT00000005938	5117.58	372.427	2.946620e+001	3.533781e+000	59	17	4.606710e+000	0	0	0	0	0	0	27.1496	1	1	57.5363	15.9375
DATA	1084	13	64	0	0	A_04_P020681	EB379415	5143.33	372.5	1.968339e+000	1.961684e+000	32	15	4.077356e+000	0	0	0	0	0	0	0.521912	0	0	57.5363	15.8205
DATA	1085	13	65	0	0	A_04_P053942	ENSOCUT00000001923	5168.75	372.5	2.344103e+002	2.352384e+001	237	16.5	4.259540e+000	0	0	0	0	0	0	213.633	1	1	51.0895	17.1667
DATA	1086	13	66	0	0	A_04_P013036	X13699	5193.89	372.5	3.620498e+000	2.017128e+000	34.5	16	4.453825e+000	0	0	0	0	0	0	3.27917	1	0	56.9804	16.3548
DATA	1087	13	67	0	0	A_04_P094326	ENSOCUT00000016701	5219.69	372.577	1.530031e+002	1.543023e+001	168	17	5.554762e+000	0	0	0	0	0	0	137.621	1	1	50.1463	16.8462
DATA	1088	13	68	0	0	A_04_P044887	NM_001167193	5244.67	372.5	1.150642e+002	1.168117e+001	132	17	8.778506e+000	0	0	0	0	0	0	102.737	1	1	57.5363	18.8929
DATA	1089	13	69	0	0	A_04_P015234	ENSOCUT00000028961	5270.72	372.397	2.613751e+001	3.309344e+000	52	17	4.097522e+000	0	0	0	0	0	0	23.1436	1	1	46.5243	17.6944
DATA	1090	13	70	0	0	A_04_P030467	DN885845	5295.5	372.5	2.054931e+000	2.054885e+000	31	16	5.275881e+000	0	0	0	0	0	0	1.56698	0	0	57.5363	16.7778
DATA	1091	13	71	0	0	A_04_P059056	ENSOCUT00000014033	5321.25	372.5	2.250772e+003	2.250867e+002	1974	16	4.994825e+000	0	0	0	0	0	0	1957.3	1	1	51.0895	16.3448
DATA	1092	13	72	0	0	A_04_P003508	ENSOCUT00000010139	5346.47	372.547	4.031506e+002	4.036908e+001	380.5	16.5	6.735093e+000	0	0	0	0	0	0	347.084	1	1	49.1849	17.1364
DATA	1093	13	73	0	0	A_04_P029985	NM_001195806	5371.58	372.573	1.718793e+005	1.718793e+004	145434	18	6.968285e+000	0	0	0	0	0	0	146398	1	1	57.5363	17.9032
DATA	1094	13	74	0	0	A_04_P022327	EB377757	5397.46	372.816	3.984434e+002	3.990150e+001	357	18	5.717666e+000	0	0	0	0	0	0	335.414	1	1	49.8279	18.3478
DATA	1095	13	75	0	0	A_04_P024671	EB375362	5422.63	372.64	5.327425e+003	5.327469e+002	4361	16	7.008780e+000	0	0	0	0	0	0	4429.65	1	1	48.8603	17.2941
DATA	1096	13	76	0	0	A_04_P019811	EB380221	5448.27	372.805	3.122683e+003	3.122760e+002	2529.5	16	3.893277e+000	0	0	0	0	0	0	2562.24	1	1	49.5074	15.875
DATA	1097	13	77	0	0	A_04_P017246	A_04_P017246	5473.76	372.929	3.174524e+001	3.874555e+000	54	19	6.416382e+000	0	0	0	0	0	0	25.6846	1	1	46.5243	17.5217
DATA	1098	13	78	0	0	A_04_P028264	EB380254	5498.58	372.573	1.546519e+001	2.733789e+000	42	17	5.253250e+000	0	0	0	0	0	0	12.33	1	1	57.5363	17.1429
DATA	1099	13	79	0	0	A_04_P093933	A_04_P093933	5524.09	372.614	8.835882e+000	2.454814e+000	37	17.5	5.317127e+000	0	0	0	0	0	0	6.93394	1	0	57.259	17.0294
DATA	1100	13	80	0	0	A_04_P020881	ENSOCUT00000017341	5549.8	373	8.387645e+002	8.390878e+001	676	17	4.189304e+000	0	0	0	0	0	0	647.283	1	1	49.1849	17.9286
DATA	1101	13	81	66	1	DarkCorner	DarkCorner	5574.91	372.935	2.379092e+000	2.370049e+000	23	17	4.282549e+000	0	0	0	0	0	0	-5.44885	0	0	65	18.0667
DATA	1102	13	82	66	1	DarkCorner	DarkCorner	5600.5	373	2.424125e+000	2.414911e+000	24	17	4.685512e+000	0	0	0	0	0	0	-4.92314	0	0	54.1152	16.3333
DATA	1103	13	83	66	1	DarkCorner	DarkCorner	5625.5	373	2.471454e+000	2.462059e+000	26	15	5.417847e+000	0	0	0	0	0	0	-4.8225	0	0	54.1152	15.6364
DATA	1104	13	84	66	1	DarkCorner	DarkCorner	5651.39	373.015	2.524110e+000	2.514515e+000	25.5	14	4.742791e+000	0	0	0	0	0	0	-3.84468	0	0	46.8651	14.6957
DATA	1105	13	85	66	1	DarkCorner	DarkCorner	5676.5	373.352	2.578579e+000	2.568777e+000	25.5	15	4.854306e+000	0	0	0	0	0	0	-3.81069	0	0	57.5363	15.0833
DATA	1106	14	1	66	1	DarkCorner	DarkCorner	3555.89	377.5	2.234411e+000	2.225918e+000	28	16	4.647363e+000	0	0	0	0	0	0	-3.52044	0	0	56.9804	15.6444
DATA	1107	14	2	66	1	DarkCorner	DarkCorner	3580.88	377.625	2.223402e+000	2.214950e+000	28	16	4.942104e+000	0	0	0	0	0	0	-3.69504	0	0	50.1463	15.9756
DATA	1108	14	3	66	1	DarkCorner	DarkCorner	3606.58	377.427	2.212414e+000	2.204004e+000	28	16	5.196664e+000	0	0	0	0	0	0	-3.55212	0	0	57.5363	16.375
DATA	1109	14	4	66	1	DarkCorner	DarkCorner	3632.12	377.866	2.201653e+000	2.193284e+000	29	19	5.758269e+000	0	0	0	0	0	0	-2.80858	0	0	50.7771	18.1892
DATA	1110	14	5	66	1	DarkCorner	DarkCorner	3658.11	377.922	2.191024e+000	2.182696e+000	28	16	4.890728e+000	0	0	0	0	0	0	-3.7194	0	0	45.835	16.551
DATA	1111	14	6	0	0	A_04_P002721	NM_001082324	3682.76	377.448	7.778370e+003	7.778401e+002	6252	18	5.545268e+000	0	0	0	0	0	0	6433.58	1	1	52.3208	17.4
DATA	1112	14	7	0	0	A_04_P010196	A_04_P010196	3708.37	377.785	5.124129e+001	5.561918e+000	72	15	4.498677e+000	0	0	0	0	0	0	42.5792	1	1	50.4627	16.3571
DATA	1113	14	8	0	0	A_04_P009254	A_04_P009254	3733.67	377.474	2.846668e+001	3.569357e+000	55	16.5	3.684529e+000	0	0	0	0	0	0	23.76	1	1	49.8279	16.3636
DATA	1114	14	9	0	0	A_04_P039592	A_04_P039592	3759.11	377.5	2.372243e+000	2.156866e+000	33	17	4.429656e+000	0	0	0	0	0	0	1.98883	1	0	56.9804	16.2857
DATA	1115	14	10	0	0	A_04_P053166	ENSOCUT00000014965	3784.5	377.5	4.157571e+000	2.174549e+000	34	16	5.071107e+000	0	0	0	0	0	0	3.50087	1	0	57.5363	16.129
DATA	1116	14	11	0	0	A_04_P025174	EB374778	3809.96	377.887	3.197913e+001	3.839642e+000	58	15.5	4.960479e+000	0	0	0	0	0	0	27.0457	1	1	50.4627	16.2778
DATA	1117	14	12	0	0	A_04_P023072	ENSOCUT00000006154	3835.44	377.469	1.455511e+003	1.455665e+002	1220.5	15	3.978699e+000	0	0	0	0	0	0	1236.19	1	1	50.4627	16.5172
DATA	1118	14	13	0	0	A_04_P061074	ENSOCUT00000003686	3860.58	377.573	1.560134e+002	1.574302e+001	163.5	16.5	4.908824e+000	0	0	0	0	0	0	133.06	1	1	57.5363	16.8
DATA	1119	14	14	0	0	A_04_P036856	ENSOCUT00000004588	3886.27	377.62	9.632665e+003	9.632688e+002	7954.5	17	5.663454e+000	0	0	0	0	0	0	8250.15	1	1	50.7771	17.8333
DATA	1120	14	15	0	0	A_04_P095522	XM_002710705	3911.5	377.648	4.021026e+004	4.021026e+003	31653.5	17.5	8.489683e+000	0	0	0	0	0	0	34580.5	1	1	57.5363	20.1667
DATA	1121	14	16	0	0	A_04_P045104	ENSOCUT00000014259	3936.58	377.573	9.597286e+000	2.292114e+000	40	17	3.547400e+000	0	0	0	0	0	0	8.28681	1	0	57.5363	16.7407
DATA	1122	14	17	0	0	A_04_P018988	XM_002716175	3962.42	377.573	3.799497e+005	3.799497e+004	330001	21	1.118836e+001	0	0	0	0	1	0	329418	1	1	57.5363	25.2222
DATA	1123	14	18	0	0	A_04_P004811	ENSOCUT00000007270	3987.61	377.92	5.996933e+001	6.342413e+000	83.5	18.5	8.156080e+000	0	0	0	0	0	0	52.2024	1	1	49.1849	19.0455
DATA	1124	14	19	0	0	A_04_P029527	AY171690	4013	378	1.574585e+001	2.590109e+000	44	18	6.040698e+000	0	0	0	0	0	0	13.7609	1	1	54.9904	16.5185
DATA	1125	14	20	0	0	A_04_P027709	A_04_P027709	4038.79	377.706	3.664403e+001	4.198100e+000	62	17	6.291679e+000	0	0	0	0	0	0	32.151	1	1	46.1809	16.9091
DATA	1126	14	21	0	0	A_04_P085612	ENSOCUT00000010173	4064	378	7.449273e+002	7.452067e+001	669	15	6.931492e+000	0	0	0	0	0	0	656.13	1	1	50.1463	15.7407
DATA	1127	14	22	0	0	A_04_P043693	A_04_P043693	4089.42	378.427	2.040361e+000	2.035700e+000	32	15	6.159496e+000	0	0	0	0	0	0	0.992144	0	0	65	16.5758
DATA	1128	14	23	0	0	A_04_P003163	NM_001082182	4114.5	378.352	2.164637e+000	2.036580e+000	34	18	5.981011e+000	0	0	0	0	0	0	1.92119	1	0	57.5363	16.9286
DATA	1129	14	24	0	0	A_04_P010487	DN884724	4140	378.455	3.105190e+000	2.041185e+000	34	15	6.096541e+000	0	0	0	0	0	0	2.76636	1	0	55.8519	16.0667
DATA	1130	14	25	0	0	A_04_P083848	ENSOCUT00000010330	4165.54	378.299	1.176049e+003	1.176220e+002	1084	16	6.606448e+000	0	0	0	0	0	0	1051.59	1	1	52.0157	17.6129
DATA	1131	14	26	0	0	A_04_P080027	ENSOCUT00000008924	4190.84	378.114	3.142117e+001	3.726133e+000	58.5	16	6.825896e+000	0	0	0	0	0	0	28.1972	1	1	46.8651	17.0833
DATA	1132	14	27	0	0	A_04_P019972	EB378841	4216.55	378.474	2.399967e+001	3.121156e+000	54	15	5.157742e+000	0	0	0	0	0	0	21.6165	1	1	50.1463	14.8667
DATA	1133	14	28	0	0	A_04_P053019	ENSOCUT00000008426	4241.36	378.182	5.334552e+001	5.693178e+000	80	17	4.138968e+000	0	0	0	0	0	0	48.2117	1	1	49.8279	17.1481
DATA	1134	14	29	0	0	A_04_P006496	DN889918	4267	378.455	4.826925e+001	5.217874e+000	73	16	5.345018e+000	0	0	0	0	0	0	43.7783	1	1	65	15.9535
DATA	1135	14	30	0	0	A_04_P013306	AF014700	4292.42	378.427	1.982505e+000	1.974969e+000	29	16	5.138477e+000	0	0	0	0	0	0	-2.22547	0	0	65	15.2414
DATA	1136	14	31	0	0	A_04_P072922	ENSOCUT00000005465	4317.62	378.208	6.045547e+001	6.357976e+000	86	14.5	5.875584e+000	0	0	0	0	0	0	55.1958	1	1	49.5074	15.8214
DATA	1137	14	32	0	0	A_04_P018232	DN889778	4343.12	378.534	1.513879e+001	2.478221e+000	45	15	4.171803e+000	0	0	0	0	0	0	13.8674	1	1	48.2044	14.2414
DATA	1138	14	33	0	0	A_04_P073567	ENSOCUT00000000251	4368.64	378.195	2.813483e+000	1.976134e+000	33	17	6.228425e+000	0	0	0	0	0	0	2.5852	1	0	49.5074	18.1714
DATA	1139	14	34	0	0	A_04_P046367	ENSOCUT00000006117	4393.89	378.5	1.312408e+003	1.312553e+002	1214	15	4.792362e+000	0	0	0	0	0	0	1209.64	1	1	56.9804	16.4688
DATA	1140	14	35	0	0	A_04_P064967	ENSOCUT00000014225	4419.42	378.573	3.566992e+001	4.062425e+000	66.5	17	6.004213e+000	0	0	0	0	0	0	32.9748	1	1	57.5363	17.5333
DATA	1141	14	36	0	0	A_04_P036127	ENSOCUT00000000043	4444.58	378.573	1.946126e+000	1.940862e+000	31	16	5.224170e+000	0	0	0	0	0	0	0.843475	0	0	57.5363	16.1333
DATA	1142	14	37	0	0	A_04_P061122	A_04_P061122	4470.33	378.5	3.630296e+001	4.113045e+000	62	16	4.204245e+000	0	0	0	0	0	0	33.747	1	1	57.5363	16
DATA	1143	14	38	0	0	A_04_P069879	ENSOCUT00000008395	4495.58	378.573	9.974447e+001	1.015915e+001	127	18	5.640929e+000	0	0	0	0	0	0	92.9624	1	1	65	17.1515
DATA	1144	14	39	0	0	A_04_P076972	ENSOCUT00000003372	4521	378.545	5.736610e+001	6.050560e+000	83	17	4.979267e+000	0	0	0	0	0	0	53.5969	1	1	55.8519	16.6897
DATA	1145	14	40	0	0	A_04_P002842	NM_001082010	4546.57	378.608	1.240354e+003	1.240503e+002	1184.5	14	5.329073e+000	0	0	0	0	0	0	1161.57	1	1	49.1849	15.4483
DATA	1146	14	41	0	0	A_04_P012256	CB367801	4571.63	378.712	1.358369e+002	1.371802e+001	160	15	5.667243e+000	0	0	0	0	0	0	127.482	1	1	48.5334	14.9412
DATA	1147	14	42	0	0	A_04_P085472	ENSOCUT00000002730	4597.37	378.596	1.447733e+002	1.460294e+001	166	14	4.447990e+000	0	0	0	0	0	0	136.139	1	1	65	15.2308
DATA	1148	14	43	0	0	A_04_P020911	XM_002711697	4622.68	378.646	1.905030e+003	1.905125e+002	1768	16	5.699109e+000	0	0	0	0	0	0	1794.67	1	1	50.7771	16.6875
DATA	1149	14	44	0	0	A_04_P033790	ENSOCUT00000013709	4648.04	378.835	3.040721e+003	3.040781e+002	2792.5	19	5.477686e+000	0	0	0	0	0	0	2869.31	1	1	48.5334	17.2286
DATA	1150	14	45	0	0	A_04_P012221	DN881550	4673.75	379	3.042267e+003	3.042326e+002	2768	17.5	6.140076e+000	0	0	0	0	0	0	2874.98	1	1	49.1849	17.2353
DATA	1151	14	46	0	0	A_04_P021972	ENSOCUT00000016532	4699	379	1.377188e+004	1.377189e+003	12709	15	4.199238e+000	0	0	0	0	0	0	13030.1	1	1	51.4001	15.6786
DATA	1152	14	47	0	0	A_04_P011358	DN883139	4723.94	378.974	1.912670e+003	1.912764e+002	1813	14	4.987449e+000	0	0	0	0	0	0	1811.37	1	1	48.5334	15.5185
DATA	1153	14	48	0	0	A_04_P042077	ENSOCUT00000007439	4749.59	379.092	1.642842e+002	1.653751e+001	180	15	4.538976e+000	0	0	0	0	0	0	155.703	1	1	49.1849	15.1333
DATA	1154	14	49	0	0	A_04_P024474	EB375607	4775.16	379.354	3.155093e+003	3.155150e+002	3014	16.5	6.917647e+000	0	0	0	0	0	0	2991.89	1	1	50.7771	16.5769
DATA	1155	14	50	0	0	A_04_P052533	ENSOCUT00000012427	4800.46	379.118	7.586535e+002	7.588902e+001	734.5	15	3.830579e+000	0	0	0	0	0	0	719.519	1	1	49.8279	14.44
DATA	1156	14	51	0	0	A_04_P012464	R86530	4825.74	379.395	2.345978e+001	3.015781e+000	53	15	4.255979e+000	0	0	0	0	0	0	22.2493	1	1	51.0895	15.3077
DATA	1157	14	52	0	0	A_04_P085192	A_04_P085192	4851.09	379.386	6.232142e+000	1.995610e+000	36	15	4.580922e+000	0	0	0	0	0	0	5.90831	1	0	57.259	15.7879
DATA	1158	14	53	0	0	A_04_P067599	ENSOCUT00000004816	4876.57	379.291	1.374256e+003	1.374386e+002	1324	17	5.334280e+000	0	0	0	0	0	0	1301.9	1	1	50.7771	17.2727
DATA	1159	14	54	0	0	A_04_P063215	ENSOCUT00000012891	4902.2	379.425	1.580370e+002	1.591739e+001	182	15	4.794814e+000	0	0	0	0	0	0	149.565	1	1	50.4627	15.0976
DATA	1160	14	55	0	0	A_04_P073072	ENSOCUT00000015290	4927.43	379.157	7.632981e+001	7.866345e+000	102	15.5	4.371971e+000	0	0	0	0	0	0	72.134	1	1	47.5395	14.625
DATA	1161	14	56	0	0	A_04_P021944	EB378103	4953.16	379.697	1.499017e+001	2.424033e+000	44	15	3.823713e+000	0	0	0	0	0	0	14.1429	1	1	49.5074	15.4359
DATA	1162	14	57	0	0	A_04_P089838	ENSOCUT00000007396	4978.11	379.5	4.900451e+001	5.259180e+000	80	16.5	5.083951e+000	0	0	0	0	0	0	46.1353	1	1	56.9804	16.9286
DATA	1163	14	58	0	0	A_04_P003914	ENSOCUT00000008573	5003.5	379.5	6.758581e+001	7.024354e+000	96	14	4.444949e+000	0	0	0	0	0	0	63.467	1	1	57.5363	14.1515
DATA	1164	14	59	0	0	A_04_P098099	ENSOCUT00000017225	5029.2	379.39	9.794696e+003	9.794715e+002	9084	17	5.963766e+000	0	0	0	0	0	0	9169.93	1	1	51.4001	17.069
DATA	1165	14	60	0	0	A_04_P065999	ENSOCUT00000014337	5054.29	379.484	8.092323e+002	8.094615e+001	784	16	4.624350e+000	0	0	0	0	0	0	755.083	1	1	53.5237	16
DATA	1166	14	61	0	0	A_04_P074162	ENSOCUT00000016234	5079.58	379.573	2.181851e+001	2.915338e+000	51.5	17	3.238941e+000	0	0	0	0	0	0	20.2807	1	1	57.5363	16.75
DATA	1167	14	62	0	0	A_04_P016723	NM_001195724	5105.05	379.527	1.331795e+003	1.331937e+002	1238	16	4.388465e+000	0	0	0	0	0	0	1232.51	1	1	54.4085	15.5172
DATA	1168	14	63	0	0	A_04_P099569	ENSOCUT00000009479	5130.47	379.597	3.438392e+000	1.981561e+000	34	16	4.084338e+000	0	0	0	0	0	0	3.16669	1	0	48.2044	15.5
DATA	1169	14	64	0	0	A_04_P063625	A_04_P063625	5156.27	379.86	1.969550e+000	1.962063e+000	26	17	4.404453e+000	0	0	0	0	0	0	-4.514	0	0	51.7088	17.0278
DATA	1170	14	65	0	0	A_04_P017761	ENSOCUT00000025625	5181.5	379.769	1.994518e+004	1.994519e+003	17731	16	4.530992e+000	0	0	0	0	0	0	18162.2	1	1	49.8279	16.2333
DATA	1171	14	66	0	0	A_04_P058847	ENSOCUT00000004237	5206.86	379.844	6.130653e+001	6.444479e+000	84	16	4.833595e+000	0	0	0	0	0	0	55.4657	1	1	48.8603	15.3636
DATA	1172	14	67	0	0	A_04_P045037	ENSOCUT00000006653	5232	379.545	2.008395e+000	2.000761e+000	29	19	1.496861e+001	0	0	1	0	1	0	-1.08124	0	0	55.8519	23.8261
DATA	1173	14	68	0	0	A_04_P025311	ENSOCUT00000024482	5257.19	379.506	3.461732e+002	3.467598e+001	342	17	5.970297e+000	0	0	0	0	0	0	308.595	1	1	51.0895	17.1111
DATA	1174	14	69	0	0	A_04_P026084	EB373796	5283.06	379.924	7.349072e+002	7.351883e+001	676	17	4.544078e+000	0	0	0	0	0	0	649.67	1	1	49.5074	17
DATA	1175	14	70	0	0	A_04_P006198	DN888165	5308.41	379.863	1.813627e+004	1.813628e+003	15484	15.5	4.782151e+000	0	0	0	0	0	0	15888.7	1	1	50.1463	16.4
DATA	1176	14	71	0	0	A_04_P078946	ENSOCUT00000005765	5333.65	379.88	5.430077e+002	5.434026e+001	500	17	5.550929e+000	0	0	0	0	0	0	471.149	1	1	48.8603	17.2069
DATA	1177	14	72	0	0	A_04_P069013	ENSOCUT00000010522	5359	380	2.100963e+000	2.096105e+000	31	15	4.640516e+000	0	0	0	0	0	0	0.98289	0	0	54.9904	14.8571
DATA	1178	14	73	0	0	A_04_P040397	XM_002723034	5384.5	380	1.635483e+001	2.674817e+000	43	17	7.106820e+000	0	0	0	0	0	0	13.8878	1	1	54.1152	18.1
DATA	1179	14	74	0	0	A_04_P058722	ENSOCUT00000011117	5409.71	379.792	3.804478e+001	4.365998e+000	62	15	5.837940e+000	0	0	0	0	0	0	31.9233	1	1	47.5395	16.1923
DATA	1180	14	75	0	0	A_04_P083102	ENSOCUT00000003682	5435.39	380.025	4.157556e+001	4.689548e+000	65	14.5	5.691705e+000	0	0	0	0	0	0	34.4432	1	1	49.8279	16.3929
DATA	1181	14	76	0	0	A_04_P087322	ENSOCUT00000009627	5460.54	380.224	3.882621e+002	3.888841e+001	345.5	15	4.249930e+000	0	0	0	0	0	0	317.396	1	1	49.5074	15.1905
DATA	1182	14	77	0	0	A_04_P041038	ENSOCUT00000013711	5485.91	380.386	4.493172e+000	2.275062e+000	33	15	5.099020e+000	0	0	0	0	0	0	3.62091	1	0	57.259	15.5
DATA	1183	14	78	0	0	A_04_P030355	DN885106	5511.47	380.26	5.248031e+001	5.715898e+000	72	15	6.078131e+000	0	0	0	0	0	0	41.6458	1	1	49.5074	15.7667
DATA	1184	14	79	0	0	A_04_P031978	ENSOCUT00000002841	5537.23	380.15	5.425989e+001	5.894283e+000	72	17	4.920692e+000	0	0	0	0	0	0	42.3555	1	1	50.4627	16.8108
DATA	1185	14	80	0	0	A_04_P009736	DN881607	5562.3	380.2	6.511923e+003	6.511965e+002	4857	16	4.974551e+000	0	0	0	0	0	0	4998.2	1	1	50.7771	16.8846
DATA	1186	14	81	66	1	DarkCorner	DarkCorner	5587.58	380.427	2.392945e+000	2.383849e+000	24	16	4.133684e+000	0	0	0	0	0	0	-4.23541	0	0	57.5363	17.0588
DATA	1187	14	82	66	1	DarkCorner	DarkCorner	5613.12	380.321	2.439351e+000	2.430079e+000	25	16	4.928367e+000	0	0	0	0	0	0	-3.98565	0	0	52.0157	16.0256
DATA	1188	14	83	66	1	DarkCorner	DarkCorner	5638.42	380.427	2.488509e+000	2.479050e+000	25.5	14	4.129645e+000	0	0	0	0	0	0	-4.88021	0	0	57.5363	14.4444
DATA	1189	14	84	66	1	DarkCorner	DarkCorner	5663.58	380.427	2.541145e+000	2.531485e+000	27	15	5.672902e+000	0	0	0	0	0	0	-2.76403	0	0	57.5363	15
DATA	1190	14	85	66	1	DarkCorner	DarkCorner	5689.33	380.5	2.598936e+000	2.589058e+000	23.5	15	4.885664e+000	0	0	0	0	0	0	-4.82398	0	0	57.5363	14.4297
DATA	1191	15	1	66	1	DarkCorner	DarkCorner	3543.33	384.5	2.238986e+000	2.230476e+000	26	14	4.801255e+000	0	0	0	0	0	0	-5.32907	0	0	57.5363	14.7421
DATA	1192	15	2	66	1	DarkCorner	DarkCorner	3568.32	384.375	2.227809e+000	2.219340e+000	28	16	5.214777e+000	0	0	0	0	0	0	-2.58526	0	0	48.2044	14.6098
DATA	1193	15	3	66	1	DarkCorner	DarkCorner	3593.82	383.862	2.216767e+000	2.208341e+000	26	15	5.580410e+000	0	0	0	0	0	0	-3.74161	0	0	45.835	15.5789
DATA	1194	15	4	66	1	DarkCorner	DarkCorner	3619.54	384.481	2.205713e+000	2.197329e+000	25	16	5.175443e+000	0	0	0	0	0	0	-5.55694	0	0	50.4627	16.1579
DATA	1195	15	5	66	1	DarkCorner	DarkCorner	3644.58	384.556	2.195296e+000	2.186951e+000	29	17	5.821339e+000	0	0	0	0	0	0	-3.64518	0	0	48.2044	17.1795
DATA	1196	15	6	0	0	A_04_P075297	ENSOCUT00000011074	3670.42	384.573	5.883304e+001	6.272990e+000	78	16.5	5.619670e+000	0	0	0	0	0	0	48.5827	1	1	57.5363	16.3929
DATA	1197	15	7	0	0	A_04_P056008	ENSOCUT00000014900	3695.5	384.648	7.439296e+001	7.748360e+000	94	16	4.718953e+000	0	0	0	0	0	0	61.7136	1	1	57.5363	16.75
DATA	1198	15	8	0	0	A_04_P054439	ENSOCUT00000010444	3720.91	384.614	2.164934e+000	2.156705e+000	30	15.5	4.477309e+000	0	0	0	0	0	0	-1.39367	0	0	57.259	14.75
DATA	1199	15	9	0	0	A_04_P050160	A_04_P050160	3746.47	384.933	2.484704e+001	3.283751e+000	51	15	4.475261e+000	0	0	0	0	0	0	20.8007	1	1	48.8603	15.8065
DATA	1200	15	10	0	0	A_04_P023191	ENSOCUT00000011194	3772.08	384.909	2.398311e+002	2.407816e+001	235.5	15.5	3.221515e+000	0	0	0	0	0	0	201.672	1	1	47.8731	14.9667
DATA	1201	15	11	0	0	A_04_P033382	ENSOCUT00000000998	3797.44	385.026	5.994588e+001	6.361104e+000	80	15	5.586143e+000	0	0	0	0	0	0	50.6288	1	1	49.1849	15.3529
DATA	1202	15	12	0	0	A_04_P002857	NM_001082721	3822.81	384.974	2.351601e+003	2.351696e+002	1873.5	15	4.904902e+000	0	0	0	0	0	0	1994.66	1	1	49.1849	16.4839
DATA	1203	15	13	0	0	A_04_P050378	ENSOCUT00000014325	3848.14	385.013	1.552650e+003	1.552794e+002	1336	16	3.991705e+000	0	0	0	0	0	0	1322.59	1	1	49.1849	16.3939
DATA	1204	15	14	0	0	A_04_P059266	ENSOCUT00000010620	3873.5	385.352	2.109006e+000	2.100989e+000	30	15	5.392478e+000	0	0	0	0	0	0	-1.22688	0	0	57.5363	16.3103
DATA	1205	15	15	0	0	A_04_P030097	DN882386	3898.58	385.427	1.032796e+001	2.333363e+000	41	15.5	5.773602e+000	0	0	0	0	0	0	8.87156	1	0	65	16.1
DATA	1206	15	16	0	0	A_04_P098837	ENSOCUT00000006091	3924.36	385.065	1.010913e+003	1.011128e+002	882.5	16	5.170043e+000	0	0	0	0	0	0	871.96	1	1	49.5074	16.963
DATA	1207	15	17	0	0	A_04_P085417	ENSOCUT00000013797	3949.5	385.352	1.301615e+003	1.301781e+002	1111	16.5	3.578994e+000	0	0	0	0	0	0	1127.28	1	1	57.5363	16.1333
DATA	1208	15	18	0	0	A_04_P002788	NM_001082384	3975	385.455	4.507693e+003	4.507741e+002	3759	17	6.957338e+000	0	0	0	0	0	0	3919.86	1	1	55.8519	18.5926
DATA	1209	15	19	0	0	A_04_P029118	ENSOCUT00000012373	4000.46	385.118	1.426237e+003	1.426386e+002	1233.5	17	5.350742e+000	0	0	0	0	0	0	1245.17	1	1	49.8279	15.25
DATA	1210	15	20	0	0	A_04_P041719	A_04_P041719	4025.68	385.273	3.847759e+003	3.847814e+002	3270	18	5.475842e+000	0	0	0	0	0	0	3372.55	1	1	49.8279	17.2121
DATA	1211	15	21	0	0	A_04_P025258	ENSOCUT00000011398	4051.34	385.184	2.396084e+003	2.396171e+002	2085	16	6.055595e+000	0	0	0	0	0	0	2108.45	1	1	49.5074	15.7647
DATA	1212	15	22	0	0	A_04_P060653	ENSOCUT00000013225	4076.5	385.5	2.042337e+000	2.034574e+000	29.5	15	6.239313e+000	0	0	0	0	0	0	-1.43951	0	0	57.5363	15.9355
DATA	1213	15	23	0	0	A_04_P070047	ENSOCUT00000008032	4101.89	385.5	9.455719e+000	2.236526e+000	40	16.5	6.107818e+000	0	0	0	0	0	0	8.38496	1	0	65	16.7188
DATA	1214	15	24	0	0	A_04_P094903	ENSOCUT00000000575	4127.44	385.266	5.555546e+003	5.555583e+002	4813	17.5	6.866879e+000	0	0	0	0	0	0	4945.05	1	1	50.7771	17.1333
DATA	1215	15	25	0	1	ETG05_36762	ETG05_36762	4152.84	385.841	1.132309e+001	2.308292e+000	41	14	6.055396e+000	0	0	0	0	0	0	10.1173	1	1	46.1809	15.4333
DATA	1216	15	26	0	0	A_04_P031523	A_04_P031523	4178.11	385.5	2.011882e+000	2.004235e+000	26	15	5.729381e+000	0	0	0	0	0	0	-4.36373	0	0	56.9804	15.6774
DATA	1217	15	27	0	0	A_04_P054099	ENSOCUT00000017481	4203.68	385.6	1.746401e+003	1.746515e+002	1575	15	5.030389e+000	0	0	0	0	0	0	1571.83	1	1	50.7771	15.2941
DATA	1218	15	28	0	0	A_04_P084061	ENSOCUT00000002372	4229.12	385.618	9.105884e+002	9.108058e+001	839	16	4.194731e+000	0	0	0	0	0	0	822.507	1	1	52.9257	15.7813
DATA	1219	15	29	0	0	A_04_P016229	ENSOCUT00000001747	4254.15	385.73	9.410585e+000	2.194843e+000	39	17	4.808125e+000	0	0	0	0	0	0	8.52988	1	0	48.2044	16.2632
DATA	1220	15	30	0	0	A_04_P095047	XM_002714238	4280.09	385.971	1.983369e+000	1.975830e+000	28	14	4.901302e+000	0	0	0	0	0	0	-3.00401	0	0	46.8651	15.3684
DATA	1221	15	31	0	0	A_04_P014856	AY171906	4304.94	385.611	8.780995e+001	8.999142e+000	114	16	6.682991e+000	0	0	0	0	0	0	80.1346	1	1	48.2044	15.9355
DATA	1222	15	32	0	0	A_04_P050697	ENSOCUT00000003512	4330.5	385.769	8.848447e+002	8.850624e+001	788	15	5.150207e+000	0	0	0	0	0	0	810.202	1	1	49.8279	16.1034
DATA	1223	15	33	0	0	A_04_P008422	A_04_P008422	4355.57	385.852	5.744065e+000	2.039211e+000	36.5	17	5.902570e+000	0	0	0	0	0	0	5.27627	1	0	41.4593	17.4286
DATA	1224	15	34	0	0	A_04_P015865	AY175475	4381.53	385.557	1.562110e+001	2.498938e+000	44.5	16	5.532929e+000	0	0	0	0	0	0	14.394	1	1	47.5395	16.5517
DATA	1225	15	35	0	0	A_04_P032667	NM_001256300	4406.71	386.279	1.243914e+001	2.308285e+000	41.5	16	4.662765e+000	0	0	0	0	0	0	11.4978	1	1	46.8651	16.2069
DATA	1226	15	36	0	0	A_04_P089253	ENSOCUT00000011066	4432.2	386	1.559323e+003	1.559443e+002	1474	14	4.483951e+000	0	0	0	0	0	0	1445.47	1	1	49.1849	15.4286
DATA	1227	15	37	0	0	A_04_P051279	ENSOCUT00000006067	4457.13	386.048	4.368808e+001	4.777548e+000	72.5	16	4.993632e+000	0	0	0	0	0	0	40.6101	1	1	45.4864	16.1333
DATA	1228	15	38	0	0	A_04_P050772	ENSOCUT00000016989	4483.07	386.013	9.035679e+000	2.129447e+000	40	15	5.166635e+000	0	0	0	0	0	0	8.42206	1	0	46.8651	16.2
DATA	1229	15	39	0	0	A_04_P035927	A_04_P035927	4508.16	386.031	1.930724e+000	1.923385e+000	30	17	5.155082e+000	0	0	0	0	0	0	-0.220551	0	0	45.4864	16.0294
DATA	1230	15	40	0	0	A_04_P016879	EB385080	4533.71	385.758	3.138767e+002	3.144627e+001	320	15	5.157102e+000	0	0	0	0	0	0	293.996	1	1	45.4864	16.0645
DATA	1231	15	41	0	0	A_04_P076947	A_04_P076947	4559.09	386.386	3.926074e+000	1.954124e+000	35	14	6.047320e+000	0	0	0	0	0	0	3.68614	1	0	57.259	14.5152
DATA	1232	15	42	0	0	A_04_P084827	ENSOCUT00000000098	4584.5	386.352	1.344791e+001	2.336156e+000	43	15	4.220190e+000	0	0	0	0	0	0	12.6525	1	1	65	13.68
DATA	1233	15	43	0	0	A_04_P069919	ENSOCUT00000009612	4609.58	386.427	6.508669e+001	6.782180e+000	90	13.5	4.627669e+000	0	0	0	0	0	0	61.3546	1	1	57.5363	14.9375
DATA	1234	15	44	0	0	A_04_P067352	ENSOCUT00000002684	4635.4	386.171	2.447818e+003	2.447892e+002	2335.5	14	4.658672e+000	0	0	0	0	0	0	2311.43	1	1	51.0895	14.6452
DATA	1235	15	45	0	0	A_04_P063563	ENSOCUT00000007941	4660.89	386.186	3.320015e+001	3.825439e+000	63	17	6.294719e+000	0	0	0	0	0	0	31.399	1	1	46.8651	16.5385
DATA	1236	15	46	0	0	A_04_P057482	A_04_P057482	4686.36	386.364	2.636524e+003	2.636592e+002	2488.5	18	4.560466e+000	0	0	0	0	0	0	2496.93	1	1	49.5074	17.2581
DATA	1237	15	47	0	0	A_04_P058094	ENSOCUT00000012575	4711.49	386.364	5.662593e+002	5.665765e+001	548	14	4.747793e+000	0	0	0	0	0	0	536.869	1	1	49.8279	15.3077
DATA	1238	15	48	0	0	A_04_P035192	A_04_P035192	4736.8	386.387	7.977759e+001	8.199505e+000	109	14.5	4.786859e+000	0	0	0	0	0	0	75.704	1	1	50.4627	14.8929
DATA	1239	15	49	0	0	A_04_P074472	ENSOCUT00000012593	4762.33	386.5	5.290482e+001	5.618870e+000	79	16	4.754098e+000	0	0	0	0	0	0	50.2367	1	1	57.5363	14.9167
DATA	1240	15	50	0	0	A_04_P081858	XM_002713636	4787.5	386.5	1.243637e+002	1.257947e+001	152	14.5	4.442059e+000	0	0	0	0	0	0	118.135	1	1	57.5363	14.4167
DATA	1241	15	51	0	0	A_04_P085894	ENSOCUT00000014446	4812.89	386.5	1.899083e+000	1.893522e+000	32	15	5.477226e+000	0	0	0	0	0	0	0.75263	0	0	56.9804	15
DATA	1242	15	52	0	0	A_04_P010552	DN884561	4838.5	386.5	5.348505e+001	5.673365e+000	81	16	4.521992e+000	0	0	0	0	0	0	50.8013	1	1	57.5363	15.8214
DATA	1243	15	53	0	0	A_04_P006546	A_04_P006546	4863.67	386.5	1.029316e+002	1.046582e+001	128	16	5.086149e+000	0	0	0	0	0	0	97.718	1	1	57.5363	15.8857
DATA	1244	15	54	0	0	A_04_P069014	XM_002713859	4889.33	386.5	1.902003e+000	1.894773e+000	29	16	5.520778e+000	0	0	0	0	0	0	-2.43897	0	0	65	15.8571
DATA	1245	15	55	0	0	A_04_P058743	ENSOCUT00000016912	4914.82	386.639	1.774566e+003	1.774667e+002	1701	16	4.438080e+000	0	0	0	0	0	0	1681.35	1	1	47.8731	15.4
DATA	1246	15	56	0	0	A_04_P089735	ENSOCUT00000001072	4939.65	386.446	1.907118e+000	1.899938e+000	31	15.5	3.747983e+000	0	0	0	0	0	0	0.153922	0	0	48.8603	15.2188
DATA	1247	15	57	0	0	A_04_P075732	ENSOCUT00000001321	4965.63	386.64	1.657987e+003	1.658096e+002	1474	15	4.118266e+000	0	0	0	0	0	0	1565.49	1	1	48.8603	14.963
DATA	1248	15	58	0	0	A_04_P038087	A_04_P038087	4990.58	386.573	1.915101e+000	1.912503e+000	33	16	4.672264e+000	0	0	0	0	0	0	1.25993	0	0	57.5363	15.5172
DATA	1249	15	59	0	0	A_04_P032154	EB376634	5016.42	386.573	2.475981e+001	3.128964e+000	54	14	4.514707e+000	0	0	0	0	0	0	23.261	1	1	65	13.8485
DATA	1250	15	60	0	0	A_04_P091863	ENSOCUT00000007037	5041.5	386.648	5.984052e+000	2.010148e+000	37	16	4.921029e+000	0	0	0	0	0	0	5.60449	1	0	65	15.2963
DATA	1251	15	61	0	0	A_04_P066421	ENSOCUT00000000723	5066.91	386.614	9.619219e+001	9.810130e+000	117.5	16	3.394604e+000	0	0	0	0	0	0	89.7664	1	1	57.259	14.76
DATA	1252	15	62	0	0	A_04_P054206	ENSOCUT00000012412	5092.4	387.053	5.903075e+001	6.211688e+000	82	17.5	5.012682e+000	0	0	0	0	0	0	54.8697	1	1	49.1849	17.3571
DATA	1253	15	63	0	0	A_04_P024251	A_04_P024251	5117.5	387	6.300879e+000	2.041992e+000	34	15.5	4.729115e+000	0	0	0	0	0	0	5.83032	1	0	54.1152	15.6176
DATA	1254	15	64	0	0	A_04_P087074	ENSOCUT00000009644	5143.24	387	1.123733e+002	1.140567e+001	135	15.5	4.562890e+000	0	0	0	0	0	0	103.448	1	1	47.2035	15.7059
DATA	1255	15	65	0	0	A_04_P060381	ENSOCUT00000001776	5168.78	387.11	1.078717e+002	1.096438e+001	123.5	15	4.269169e+000	0	0	0	0	0	0	98.7481	1	1	47.8731	16.6774
DATA	1256	15	66	0	0	A_04_P061359	ENSOCUT00000001624	5193.91	387.065	4.951760e+000	2.036511e+000	35	16	4.687686e+000	0	0	0	0	0	0	4.50531	1	0	54.4085	16.1579
DATA	1257	15	67	0	0	A_04_P008856	DN887460	5219.5	387.352	1.996279e+000	1.996403e+000	32	15	3.912505e+000	0	0	0	0	0	0	1.58431	0	0	57.5363	15
DATA	1258	15	68	0	0	A_04_P032473	EB381758	5244.58	387.427	2.193767e+002	2.202893e+001	228.5	17	1.172425e+001	0	0	0	0	1	0	196.834	1	1	65	20.3793
DATA	1259	15	69	0	0	A_04_P004643	NM_001082728	5270.08	387.324	1.313342e+002	1.328775e+001	147	17	5.235510e+000	0	0	0	0	0	0	116.896	1	1	48.8603	16.8333
DATA	1260	15	70	0	0	A_04_P065272	ENSOCUT00000007543	5295.52	387.39	1.200560e+002	1.217715e+001	137	16	4.926587e+000	0	0	0	0	0	0	105.941	1	1	49.8279	16.2667
DATA	1261	15	71	0	0	A_04_P087438	ENSOCUT00000016398	5320.86	387.407	2.063576e+000	2.055732e+000	27.5	16	3.431715e+000	0	0	0	0	0	0	-1.48887	0	0	56.9804	16.12
DATA	1262	15	72	0	0	A_04_P091259	ENSOCUT00000006671	5346.38	387.275	4.360602e+003	4.360652e+002	3680	15	4.013155e+000	0	0	0	0	0	0	3774.12	1	1	51.0895	14.5185
DATA	1263	15	73	0	0	A_04_P098588	ENSOCUT00000003637	5372.05	387.211	2.266534e+002	2.276235e+001	229	16	7.134047e+000	0	0	0	0	0	0	194.048	1	1	48.8603	18.1935
DATA	1264	15	74	0	0	A_04_P056647	XM_002711475	5397.38	387.295	1.304700e+003	1.304873e+002	1106	15.5	6.661078e+000	0	0	0	0	0	0	1104.32	1	1	50.4627	15.7813
DATA	1265	15	75	0	0	A_04_P062497	ENSOCUT00000016049	5422.77	387.288	2.633013e+001	3.399052e+000	51	16	5.453046e+000	0	0	0	0	0	0	22.0147	1	1	50.7771	17.5833
DATA	1266	15	76	0	0	A_04_P010478	XR_085086	5448.26	387.407	3.118046e+003	3.118122e+002	2494.5	17	5.400427e+000	0	0	0	0	0	0	2573.17	1	1	51.0895	17.2692
DATA	1267	15	77	0	0	A_04_P026871	EB372887	5473.26	387.514	5.598204e+002	5.602556e+001	483	16	4.467070e+000	0	0	0	0	0	0	455.735	1	1	48.2044	15.9583
DATA	1268	15	78	0	0	A_04_P099057	A_04_P099057	5499.05	387.811	1.225143e+001	2.553876e+000	42	16	5.937171e+000	0	0	0	0	0	0	9.82646	1	1	47.8731	16
DATA	1269	15	79	0	0	A_04_P095277	ENSOCUT00000016223	5524.11	387.5	5.419854e+000	2.339604e+000	33	15	5.248867e+000	0	0	0	0	0	0	4.27998	1	0	56.9804	15.2308
DATA	1270	15	80	0	0	A_04_P088989	ENSOCUT00000010543	5549.68	387.6	5.550257e+003	5.550305e+002	4147	16	5.334936e+000	0	0	0	0	0	0	4310.7	1	1	50.7771	16.3333
DATA	1271	15	81	0	0	A_04_P006682	EB375941	5574.67	387.5	1.808953e+001	2.969094e+000	43	15.5	5.066052e+000	0	0	0	0	0	0	13.8091	1	1	65	16.1765
DATA	1272	15	82	66	1	DarkCorner	DarkCorner	5600.42	387.573	2.407988e+000	2.398835e+000	26	16	5.218512e+000	0	0	0	0	0	0	-4.18596	0	0	57.5363	15.8438
DATA	1273	15	83	66	1	DarkCorner	DarkCorner	5626.17	388.516	2.454982e+000	2.445651e+000	27	14	4.967965e+000	0	0	0	0	0	0	-2.86251	0	0	44.4243	14.2857
DATA	1274	15	84	66	1	DarkCorner	DarkCorner	5651.37	388.187	2.505875e+000	2.496350e+000	26	14	6.118823e+000	0	0	0	0	0	0	-3.88759	0	0	48.5334	14.76
DATA	1275	15	85	66	1	DarkCorner	DarkCorner	5676.5	387.648	2.560627e+000	2.550894e+000	26	15	5.086688e+000	0	0	0	0	0	0	-4.30721	0	0	57.5363	15.0244
DATA	1276	16	1	66	1	DarkCorner	DarkCorner	3555.64	392.027	2.232251e+000	2.223766e+000	27.5	14.5	4.742384e+000	0	0	0	0	0	0	-4.12295	0	0	49.1849	14.14
DATA	1277	16	2	66	1	DarkCorner	DarkCorner	3581.5	392	2.220753e+000	2.212312e+000	25	16	5.849153e+000	0	0	0	0	0	0	-5.7389	0	0	54.1152	15.4694
DATA	1278	16	3	66	1	DarkCorner	DarkCorner	3607.44	392.046	2.209511e+000	2.201113e+000	28	14.5	5.319328e+000	0	0	0	0	0	0	-3.3218	0	0	50.1463	15.6852
DATA	1279	16	4	66	1	DarkCorner	DarkCorner	3632.87	392.027	2.198771e+000	2.190414e+000	27	17	5.780599e+000	0	0	0	0	0	0	-4.03793	0	0	47.5395	16.9375
DATA	1280	16	5	0	0	A_04_P093622	A_04_P093622	3657.5	392.352	1.149728e+001	2.464801e+000	40	19	6.265150e+000	0	0	0	0	0	0	9.47792	1	1	65	17.4286
DATA	1281	16	6	0	0	A_04_P034017	ENSOCUT00000013871	3682.63	392.404	2.178379e+000	2.177843e+000	33	13	5.937088e+000	0	0	0	0	0	0	1.51966	0	0	57.8122	15.6087
DATA	1282	16	7	0	0	A_04_P048126	ENSOCUT00000009868	3708.23	392.198	1.170409e+003	1.170608e+002	990	16	3.693029e+000	0	0	0	0	0	0	973.848	1	1	50.4627	15.9615
DATA	1283	16	8	0	0	A_04_P010185	DN885348	3733.45	392.026	9.653693e+002	9.656088e+001	797	15	4.209608e+000	0	0	0	0	0	0	806.865	1	1	49.8279	15.4815
DATA	1284	16	9	0	0	A_04_P035707	ENSOCUT00000025740	3758.98	392.207	2.148825e+000	2.140785e+000	32	15	5.262891e+000	0	0	0	0	0	0	0.195988	0	0	50.7771	16.0952
DATA	1285	16	10	0	0	A_04_P075608	ENSOCUT00000014333	3784.83	392.04	2.139219e+000	2.131088e+000	29	15	5.011351e+000	0	0	0	0	0	0	-1.74736	0	0	47.8731	14.6364
DATA	1286	16	11	0	0	A_04_P022714	XR_085537	3809.87	392.386	4.646146e+002	4.650989e+001	411	15	5.334610e+000	0	0	0	0	0	0	393.544	1	1	51.4001	16.5161
DATA	1287	16	12	0	0	A_04_P035655	ENSOCUT00000013603	3835.37	392.36	3.358781e+003	3.358848e+002	2747.5	17	3.709593e+000	0	0	0	0	0	0	2857.33	1	1	48.8603	17.2414
DATA	1288	16	13	0	0	A_04_P073649	ENSOCUT00000014881	3860.58	392.427	5.713925e+004	5.713925e+003	47353.5	15	5.449080e+000	0	0	0	0	0	0	48814.8	1	1	57.5363	16.3226
DATA	1289	16	14	0	0	A_04_P047959	ENSOCUT00000010555	3886.05	392.477	2.396088e+002	2.405229e+001	234	15	5.464417e+000	0	0	0	0	0	0	205.568	1	1	55.8519	16.1212
DATA	1290	16	15	0	0	A_04_P025263	EB374694	3911.64	392.325	6.317882e+001	6.653404e+000	88	17	5.284229e+000	0	0	0	0	0	0	54.43	1	1	50.7771	17.3333
DATA	1291	16	16	0	0	A_04_P003236	NM_001082022	3936.67	392.5	2.085613e+000	2.079616e+000	30	15	3.641871e+000	0	0	0	0	0	0	0.77509	0	0	65	15.3214
DATA	1292	16	17	0	0	A_04_P026924	EB372846	3962.33	392.5	2.077037e+000	2.069142e+000	31	17.5	7.292567e+000	0	0	0	0	0	0	-0.382381	0	0	65	19.6923
DATA	1293	16	18	0	0	A_04_P071794	ENSOCUT00000002338	3987.58	392.573	2.068702e+000	2.060897e+000	32	17	5.602611e+000	0	0	0	0	0	0	0.135899	0	0	57.5363	16.4516
DATA	1294	16	19	0	0	A_04_P014919	AY175490	4013	392.545	4.516909e+000	2.101735e+000	36	14.5	5.328841e+000	0	0	0	0	0	0	3.95504	1	0	65	14.5
DATA	1295	16	20	0	0	A_04_P081647	ENSOCUT00000016721	4038.42	392.573	1.985971e+001	2.850283e+000	48	18	5.894143e+000	0	0	0	0	0	0	17.4583	1	1	57.5363	16.9688
DATA	1296	16	21	0	0	A_04_P011945	DN881991	4063.58	392.573	9.812557e+000	2.260669e+000	40.5	16	5.774159e+000	0	0	0	0	0	0	8.65952	1	0	57.5363	15.1818
DATA	1297	16	22	0	0	A_04_P062697	NM_001171338	4089.29	392.587	7.209453e+000	2.152942e+000	36	18	5.752629e+000	0	0	0	0	0	0	6.38727	1	0	48.8603	18.0625
DATA	1298	16	23	0	0	A_04_P049619	ENSOCUT00000000519	4114.82	392.603	4.213417e+003	4.213465e+002	3583.5	17.5	7.711761e+000	0	0	0	0	0	0	3747.29	1	1	50.1463	17.6667
DATA	1299	16	24	0	0	A_04_P048437	ENSOCUT00000014974	4139.91	392.614	2.776338e+001	3.429514e+000	55.5	13	5.370789e+000	0	0	0	0	0	0	24.7842	1	1	65	14.5143
DATA	1300	16	25	0	0	A_04_P086973	ENSOCUT00000007643	4165.57	393.171	1.660162e+002	1.672233e+001	174.5	13.5	6.710175e+000	0	0	0	0	0	0	148.773	1	1	49.1849	14.7143
DATA	1301	16	26	0	0	A_04_P020157	EB372747	4191.08	392.948	2.149968e+003	2.150060e+002	1912	15	5.400773e+000	0	0	0	0	0	0	1933.72	1	1	47.8731	15.8438
DATA	1302	16	27	0	1	RC7	RC7	4216.5	393	1.998639e+000	1.991042e+000	26	15	2.828427e+000	0	0	0	0	0	0	-5.72019	0	0	65	15.6
DATA	1303	16	28	0	0	A_04_P025129	EB374822	4241.65	392.914	6.341968e+003	6.341999e+002	5709	17	4.595646e+000	0	0	0	0	0	0	5744.96	1	1	49.5074	16.0938
DATA	1304	16	29	0	0	A_04_P041389	A_04_P041389	4267.02	393.015	8.773368e+000	2.163036e+000	39	16	5.297723e+000	0	0	0	0	0	0	7.97539	1	0	46.8651	14.8611
DATA	1305	16	30	0	0	A_04_P006606	DN889819	4292.53	393.076	1.977827e+000	1.976095e+000	31	13	5.361903e+000	0	0	0	0	0	0	1.37835	0	0	45.1352	13.8
DATA	1306	16	31	0	0	A_04_P030208	DN883515	4317.58	393.427	3.025721e+001	3.607089e+000	59	14	6.387993e+000	0	0	0	0	0	0	27.6932	1	1	57.5363	16.1613
DATA	1307	16	32	0	0	A_04_P088277	ENSOCUT00000017633	4343.41	393.137	6.074587e+002	6.077740e+001	578.5	14.5	4.715955e+000	0	0	0	0	0	0	557.809	1	1	50.1463	14.9667
DATA	1308	16	33	0	0	A_04_P046064	XR_085100	4368.86	393.392	1.302091e+003	1.302237e+002	1188	16	6.322137e+000	0	0	0	0	0	0	1199.54	1	1	50.1463	16.2368
DATA	1309	16	34	0	0	A_04_P096022	ENSOCUT00000017808	4394.27	393.38	5.463087e+001	5.798973e+000	80	15.5	4.961461e+000	0	0	0	0	0	0	50.4838	1	1	50.7771	16.2667
DATA	1310	16	35	0	0	A_04_P069218	ENSOCUT00000000426	4419.42	393.427	1.946568e+000	1.939169e+000	31	14	4.317167e+000	0	0	0	0	0	0	-0.144803	0	0	57.5363	14.931
DATA	1311	16	36	0	0	A_04_P009356	A_04_P009356	4444.58	393.427	2.568628e+001	3.215093e+000	56.5	14	5.023600e+000	0	0	0	0	0	0	23.875	1	1	57.5363	15.6452
DATA	1312	16	37	0	0	A_04_P033866	A_04_P033866	4471.12	393.58	1.935373e+000	1.928017e+000	28	16	5.419812e+000	0	0	0	0	0	0	-2.19056	0	0	39.8942	16.4
DATA	1313	16	38	0	0	A_04_P056363	A_04_P056363	4495.61	393.373	3.579509e+002	3.584672e+001	353	15	6.015579e+000	0	0	0	0	0	0	334.517	1	1	48.8603	16.5172
DATA	1314	16	39	0	0	A_04_P100811	ENSOCUT00000002076	4521.27	393.418	2.917460e+003	2.917523e+002	2712.5	17	4.854306e+000	0	0	0	0	0	0	2733.39	1	1	50.7771	16.9167
DATA	1315	16	40	1028	1	(+)E1A_r60_a135	E1A_r60_a135	4546.38	393.85	1.921010e+000	1.913708e+000	29	14	5.742418e+000	0	0	0	0	0	0	-2.57275	0	0	50.4627	14.7586
DATA	1316	16	41	0	0	A_04_P011933	DN882011	4571.87	393.866	1.284992e+001	2.301587e+000	44	15	5.753483e+000	0	0	0	0	0	0	12.095	1	1	46.1809	14.4444
DATA	1317	16	42	0	0	A_04_P027677	ENSOCUT00000030944	4597.37	393.433	1.764947e+004	1.764948e+003	15691.5	15	6.290594e+000	0	0	0	0	0	0	16645.2	1	1	53.5237	16.0938
DATA	1318	16	43	0	0	A_04_P089628	A_04_P089628	4622.76	393.689	9.872112e+001	1.005369e+001	120	14	4.161057e+000	0	0	0	0	0	0	93.2813	1	1	38.2652	15.5758
DATA	1319	16	44	0	0	A_04_P013262	AF014682	4647.89	393.5	2.735385e+001	3.329964e+000	56	15	5.918490e+000	0	0	0	0	0	0	25.8883	1	1	56.9804	16.1622
DATA	1320	16	45	0	0	A_04_P011133	ENSOCUT00000004208	4673.62	393.57	5.281027e+003	5.281061e+002	4768	18	4.497311e+000	0	0	0	0	0	0	5005.6	1	1	50.4627	17.3226
DATA	1321	16	46	0	0	A_04_P012486	ENSOCUT00000007872	4698.58	393.573	1.098503e+001	2.189374e+000	40	15	5.666918e+000	0	0	0	0	0	0	10.425	1	1	65	15.963
DATA	1322	16	47	0	0	A_04_P069340	A_04_P069340	4724.11	393.5	6.679193e+000	2.006354e+000	37	14	4.455306e+000	0	0	0	0	0	0	6.34514	1	0	56.9804	15.2759
DATA	1323	16	48	0	0	A_04_P044387	ENSOCUT00000007106	4749.56	393.734	3.300588e+003	3.300642e+002	3075.5	15	4.317855e+000	0	0	0	0	0	0	3138.15	1	1	50.7771	14.5185
DATA	1324	16	49	0	0	A_04_P042727	ENSOCUT00000004386	4774.63	393.596	1.896589e+000	1.889380e+000	33	14	4.993672e+000	0	0	0	0	0	0	-0.0373995	0	0	57.8122	14.8696
DATA	1325	16	50	0	0	A_04_P099734	ENSOCUT00000012562	4800.5	393.769	9.087395e+002	9.089358e+001	863	15	4.806513e+000	0	0	0	0	0	0	864.716	1	1	49.8279	15.2222
DATA	1326	16	51	0	0	A_04_P008455	DN887873	4826.05	393.814	3.881099e+000	1.928275e+000	33	15.5	5.883373e+000	0	0	0	0	0	0	3.69304	1	0	44.0646	15.1471
DATA	1327	16	52	0	0	A_04_P055922	ENSOCUT00000013342	4851.05	393.625	5.970895e+003	5.970925e+002	5618.5	16	4.878084e+000	0	0	0	0	0	0	5679.55	1	1	50.1463	16.0645
DATA	1328	16	53	0	0	A_04_P012372	DN886994	4876.79	394.052	4.851861e+003	4.851898e+002	4365	19	5.338258e+000	0	0	0	0	0	0	4612.62	1	1	49.1849	18.0541
DATA	1329	16	54	0	0	A_04_P000006	NM_001082390	4901.87	394	3.558767e+001	4.030603e+000	63	16.5	6.132668e+000	0	0	0	0	0	0	33.8003	1	1	48.5334	16.675
DATA	1330	16	55	0	0	A_04_P020531	EB379566	4927.41	393.908	1.287207e+002	1.301079e+001	149.5	14.5	5.518743e+000	0	0	0	0	0	0	122.092	1	1	49.1849	15.25
DATA	1331	16	56	0	0	A_04_P057287	ENSOCUT00000011750	4952.72	394.054	1.210949e+002	1.225733e+001	148	15	4.336176e+000	0	0	0	0	0	0	114.671	1	1	48.8603	15.6875
DATA	1332	16	57	0	0	A_04_P091652	ENSOCUT00000015718	4978.13	394	5.737114e+002	5.740266e+001	569	16	3.348155e+000	0	0	0	0	0	0	542.148	1	1	48.5334	16.4167
DATA	1333	16	58	0	0	A_04_P051898	ENSOCUT00000006128	5003.54	394.014	1.913895e+000	1.907123e+000	32	15	4.475157e+000	0	0	0	0	0	0	0.413071	0	0	48.5334	14.973
DATA	1334	16	59	0	0	A_04_P090542	ENSOCUT00000016530	5029.09	394.224	7.873661e+001	8.102501e+000	101	14	4.588907e+000	0	0	0	0	0	0	74.0105	1	1	49.1849	14.5161
DATA	1335	16	60	0	0	A_04_P089818	ENSOCUT00000015420	5054.42	394.427	1.925633e+000	1.918314e+000	30	15	4.388989e+000	0	0	0	0	0	0	-0.661837	0	0	65	15.1786
DATA	1336	16	61	0	0	A_04_P077080	ENSOCUT00000006593	5079.76	394.393	8.389428e+003	8.389450e+002	7856	16.5	3.538594e+000	0	0	0	0	0	0	7830.43	1	1	52.6241	16.0455
DATA	1337	16	62	0	0	A_04_P078692	A_04_P078692	5105	394.455	8.578063e+001	8.793323e+000	112.5	14.5	5.425644e+000	0	0	0	0	0	0	79.7276	1	1	55.8519	15.3235
DATA	1338	16	63	0	0	A_04_P070362	ENSOCUT00000008176	5130.42	394.427	1.302568e+001	2.339223e+000	43	13	4.046838e+000	0	0	0	0	0	0	12.0488	1	1	57.5363	14.2424
DATA	1339	16	64	0	0	A_04_P102412	ENSOCUT00000004438	5156	394.36	4.368939e+001	4.785763e+000	71	16.5	4.655902e+000	0	0	0	0	0	0	40.1972	1	1	49.1849	16.5
DATA	1340	16	65	0	0	A_04_P043957	ENSOCUT00000007515	5181.34	394.26	1.050603e+001	2.228143e+000	40	14	5.187032e+000	0	0	0	0	0	0	9.60983	1	1	49.8279	16.303
DATA	1341	16	66	0	0	A_04_P059773	ENSOCUT00000003994	5206.69	394.468	3.632029e+002	3.637408e+001	361	15	4.601156e+000	0	0	0	0	0	0	330.124	1	1	49.8279	15.4722
DATA	1342	16	67	0	0	A_04_P077077	ENSOCUT00000006593	5232	394.455	3.587324e+004	3.587324e+003	31273.5	16	6.362510e+000	0	0	0	0	0	0	32379.5	1	1	55.8519	17.8077
DATA	1343	16	68	0	0	A_04_P015781	AY171886	5257.41	394.551	3.085932e+000	2.029958e+000	33.5	16	6.454348e+000	0	0	0	0	0	0	2.76436	1	0	50.1463	16.7368
DATA	1344	16	69	0	0	A_04_P040891	A_04_P040891	5283	394.5	1.245138e+003	1.245302e+002	1138	17	4.228108e+000	0	0	0	0	0	0	1106.14	1	1	49.8279	16.4242
DATA	1345	16	70	0	0	A_04_P060090	ENSOCUT00000002672	5308.09	394.526	3.834528e+000	2.076699e+000	33	16	4.811863e+000	0	0	0	0	0	0	3.37668	1	0	49.1849	16.5333
DATA	1346	16	71	0	0	A_04_P072937	ENSOCUT00000008229	5333.9	394.462	3.215280e+002	3.221879e+001	309	16	2.951271e+000	0	0	0	0	0	0	280.385	1	1	50.1463	15.72
DATA	1347	16	72	0	0	A_04_P039492	ENSOCUT00000017167	5359	394.545	7.789309e+000	2.222993e+000	36	15.5	4.856921e+000	0	0	0	0	0	0	6.72396	1	0	55.8519	15.6944
DATA	1348	16	73	0	0	A_04_P095916	A_04_P095916	5384.42	394.573	2.113191e+000	2.105158e+000	26	17	6.763596e+000	0	0	0	0	0	0	-4.34165	0	0	57.5363	17.2903
DATA	1349	16	74	0	0	A_04_P033609	A_04_P033609	5409.58	394.573	6.928867e+000	2.239771e+000	35	14.5	5.628819e+000	0	0	0	0	0	0	5.84684	1	0	57.5363	15.7941
DATA	1350	16	75	0	0	A_04_P029292	EB379851	5435.42	394.573	6.785440e+001	7.120137e+000	88	16	3.663493e+000	0	0	0	0	0	0	56.5296	1	1	57.5363	16.2759
DATA	1351	16	76	0	0	A_04_P066603	ENSOCUT00000003834	5460.5	394.648	9.812855e+000	2.396176e+000	38	17	4.780973e+000	0	0	0	0	0	0	8.06784	1	0	57.5363	17.3043
DATA	1352	16	77	0	0	A_04_P073549	ENSOCUT00000017681	5485.91	394.614	5.338206e+000	2.280789e+000	34.5	15	3.867574e+000	0	0	0	0	0	0	4.32676	1	0	57.259	15.6207
DATA	1353	16	78	0	0	A_04_P008857	DN887460	5511.54	394.389	2.260330e+000	2.258602e+000	32.5	15.5	6.335889e+000	0	0	0	0	0	0	1.40431	0	0	48.2044	15.0882
DATA	1354	16	79	0	0	A_04_P090502	A_04_P090502	5536.93	394.644	2.681508e+003	2.681606e+002	2175	14	5.407433e+000	0	0	0	0	0	0	2106.54	1	1	53.5237	14.7714
DATA	1355	16	80	0	0	A_04_P077868	ENSOCUT00000005174	5562.21	394.899	7.660505e+002	7.664037e+001	623	15	5.652891e+000	0	0	0	0	0	0	591.79	1	1	51.7088	14.9
DATA	1356	16	81	0	0	A_04_P033021	ENSOCUT00000026718	5587.87	395	1.571248e+004	1.571249e+003	11908	16	4.146478e+000	0	0	0	0	0	0	11921.1	1	1	48.5334	16.5714
DATA	1357	16	82	66	1	DarkCorner	DarkCorner	5613	395	2.422812e+000	2.413602e+000	23	17	5.729861e+000	0	0	0	0	0	0	-5.80171	0	0	54.9904	17.1026
DATA	1358	16	83	66	1	DarkCorner	DarkCorner	5638.5	395	2.471736e+000	2.462341e+000	26	17	5.808433e+000	0	0	0	0	0	0	-3.72689	0	0	54.1152	15.7407
DATA	1359	16	84	66	1	DarkCorner	DarkCorner	5663.5	395	2.523252e+000	2.513661e+000	24	15	2.385619e+000	0	0	0	0	0	0	-4.80745	0	0	54.1152	14.7647
DATA	1360	16	85	66	1	DarkCorner	DarkCorner	5689.37	395.404	2.580018e+000	2.570211e+000	24	14	5.168749e+000	0	0	0	0	0	0	-5.27249	0	0	57.8122	14.1157
DATA	1361	17	1	66	1	DarkCorner	DarkCorner	3543.37	399.823	2.236609e+000	2.228108e+000	26	14	4.532528e+000	0	0	0	0	0	0	-4.78934	0	0	44.0646	14.1671
DATA	1362	17	2	66	1	DarkCorner	DarkCorner	3568.9	399.663	2.225063e+000	2.216605e+000	28	14.5	4.788336e+000	0	0	0	0	0	0	-3.38734	0	0	51.7088	13.8684
DATA	1363	17	3	66	1	DarkCorner	DarkCorner	3593.66	399.939	2.214088e+000	2.205672e+000	26	14	5.582473e+000	0	0	0	0	0	0	-4.77032	0	0	54.9904	15.0943
DATA	1364	17	4	66	1	DarkCorner	DarkCorner	3619.68	399.947	2.202886e+000	2.194512e+000	27	14	4.683344e+000	0	0	0	0	0	0	-3.99821	0	0	49.1849	15.3939
DATA	1365	17	5	0	0	A_04_P076792	ENSOCUT00000008206	3644.79	399.605	1.327279e+002	1.345128e+001	140	17	6.147753e+000	0	0	0	0	0	0	109.223	1	1	49.1849	16.8889
DATA	1366	17	6	0	0	A_04_P000596	NM_001082038	3670.33	399.5	2.930010e+004	2.930010e+003	23712	13.5	5.720387e+000	0	0	0	0	0	0	24227	1	1	57.5363	15.125
DATA	1367	17	7	0	0	A_04_P000622	NM_001105687	3695.56	399.266	5.582013e+003	5.582055e+002	4420	15	4.868265e+000	0	0	0	0	0	0	4636.94	1	1	50.7771	15.5
DATA	1368	17	8	0	0	A_04_P067292	ENSOCUT00000009611	3720.94	399.352	1.196737e+002	1.215961e+001	127	16.5	4.370749e+000	0	0	0	0	0	0	99.872	1	1	47.5395	16
DATA	1369	17	9	0	0	A_04_P031183	AY596431	3746.23	399.537	2.152071e+000	2.145024e+000	31.5	15	5.428348e+000	0	0	0	0	0	0	0.584355	0	0	51.0895	15.7568
DATA	1370	17	10	0	0	A_04_P050988	A_04_P050988	3772.31	399.532	2.142208e+000	2.134066e+000	31.5	15	5.041450e+000	0	0	0	0	0	0	-0.511735	0	0	49.8279	14.9118
DATA	1371	17	11	0	0	A_04_P009136	ENSOCUT00000015726	3797.33	399.5	1.003244e+002	1.025498e+001	116.5	15	3.805018e+000	0	0	0	0	0	0	84.8602	1	1	57.5363	14.0667
DATA	1372	17	12	0	0	A_04_P001241	NM_001082081	3822.47	399.651	1.235699e+002	1.253679e+001	136	17.5	3.944556e+000	0	0	0	0	0	0	104.976	1	1	51.7088	17.1786
DATA	1373	17	13	0	0	A_04_P054952	ENSOCUT00000016682	3847.91	399.614	3.685753e+001	4.245266e+000	63	15	3.436381e+000	0	0	0	0	0	0	31.4467	1	1	57.259	15.3939
DATA	1374	17	14	0	0	A_04_P073152	ENSOCUT00000012737	3873.42	399.573	4.406324e+003	4.406374e+002	3805	17	5.696443e+000	0	0	0	0	0	0	3775.54	1	1	57.5363	17.129
DATA	1375	17	15	0	0	A_04_P085552	ENSOCUT00000002776	3898.82	399.605	1.043084e+003	1.043293e+002	913.5	15	5.685484e+000	0	0	0	0	0	0	897.534	1	1	49.5074	15.5161
DATA	1376	17	16	0	0	A_04_P092692	ENSOCUT00000008954	3924.21	399.762	1.318401e+003	1.318565e+002	1107	15.5	4.501208e+000	0	0	0	0	0	0	1139.19	1	1	50.4627	16
DATA	1377	17	17	0	0	A_04_P032147	ENSOCUT00000001602	3949.6	399.853	7.920783e+003	7.920811e+002	6696	16	3.766281e+000	0	0	0	0	0	0	6872.4	1	1	48.8603	15.1429
DATA	1378	17	18	0	0	A_04_P024128	EB375926	3974.69	400	1.117643e+003	1.117834e+002	999	17	5.615404e+000	0	0	0	0	0	0	973.646	1	1	50.4627	16.9259
DATA	1379	17	19	0	0	A_04_P050059	ENSOCUT00000000906	4000.73	399.78	2.664861e+001	3.364974e+000	55	17	5.775799e+000	0	0	0	0	0	0	23.3108	1	1	43.3362	15.8788
DATA	1380	17	20	0	0	A_04_P054564	ENSOCUT00000009295	4025.83	400	4.927360e+002	4.931608e+001	468.5	17	4.918079e+000	0	0	0	0	0	0	432.735	1	1	46.8651	17
DATA	1381	17	21	0	0	A_04_P021817	A_04_P021817	4050.79	400.053	2.895188e+000	2.059004e+000	34	16	5.575002e+000	0	0	0	0	0	0	2.55255	1	0	48.5334	14.875
DATA	1382	17	22	0	0	A_04_P039847	ENSOCUT00000000869	4076.41	399.908	1.225650e+003	1.225818e+002	1089	16	6.084154e+000	0	0	0	0	0	0	1084.85	1	1	49.1849	16.7941
DATA	1383	17	23	0	0	A_04_P077922	A_04_P077922	4102.36	400.237	3.797697e+002	3.803079e+001	355.5	17.5	6.326736e+000	0	0	0	0	0	0	337.487	1	1	49.5074	18.2
DATA	1384	17	24	0	0	A_04_P058859	ENSOCUT00000000579	4127.42	400.427	5.627888e+000	2.091934e+000	36	17	7.698485e+000	0	0	0	0	0	0	5.02031	1	0	57.5363	18
DATA	1385	17	25	0	0	A_04_P094549	ENSOCUT00000006896	4152.77	400.122	2.673135e+003	2.673210e+002	2369.5	12	3.511885e+000	0	0	0	0	1	0	2393.43	1	1	48.2044	12.1111
DATA	1386	17	26	0	0	A_04_P062457	ENSOCUT00000014749	4178.37	400.127	6.309640e+002	6.312808e+001	602.5	16	5.239580e+000	0	0	0	0	0	0	567.066	1	1	47.5395	15.1034
DATA	1387	17	27	0	0	A_04_P016914	XM_002718039	4203.42	400.427	6.950139e+004	6.950139e+003	62210.5	15	4.454902e+000	0	0	0	0	0	0	62692	1	1	57.5363	15.6667
DATA	1388	17	28	0	0	A_04_P006681	EB375941	4228.91	400.289	3.579646e+001	4.093343e+000	63	16	3.874935e+000	0	0	0	0	0	0	32.4058	1	1	49.5074	16.2188
DATA	1389	17	29	0	0	A_04_P019536	EB380823	4254.42	400.427	1.689805e+001	2.601709e+000	47	16	5.499392e+000	0	0	0	0	0	0	15.3524	1	1	57.5363	14.6176
DATA	1390	17	30	0	0	A_04_P093167	ENSOCUT00000011811	4279.58	400.427	4.408961e+001	4.829647e+000	70	13.5	4.828674e+000	0	0	0	0	0	0	40.195	1	1	57.5363	15.1667
DATA	1391	17	31	0	1	RC4	RC4	4305.11	400.5	1.972166e+000	1.964669e+000	28	17	6.845442e+000	0	0	0	0	0	0	-2.3485	0	0	65	17.4412
DATA	1392	17	32	0	0	A_04_P002392	NM_001082114	4330.62	400.38	5.710941e+003	5.710974e+002	5160	15.5	5.393056e+000	0	0	0	0	0	0	5241.81	1	1	50.7771	15.4667
DATA	1393	17	33	0	0	A_04_P031403	AF029946	4356.05	400.143	1.959313e+000	1.957181e+000	33	15.5	5.952924e+000	0	0	0	0	0	0	1.32737	0	0	42.5954	15.6389
DATA	1394	17	34	0	0	A_04_P030433	DN885668	4381.39	400.237	1.953121e+000	1.947708e+000	31	16	6.484376e+000	0	0	0	0	0	0	0.817518	0	0	49.1849	17.4333
DATA	1395	17	35	0	0	A_04_P015486	AY171754	4406.58	400.573	5.609012e+000	2.019159e+000	37.5	16	4.023066e+000	0	0	0	0	0	0	5.19724	1	0	57.5363	15.2333
DATA	1396	17	36	0	0	A_04_P042137	A_04_P042137	4432.24	400.474	1.683151e+001	2.563808e+000	45	14	4.927304e+000	0	0	0	0	0	0	15.6423	1	1	50.1463	15.2759
DATA	1397	17	37	0	0	A_04_P034447	ENSOCUT00000025728	4457.42	400.573	2.188984e+001	2.917295e+000	50	16	5.994376e+000	0	0	0	0	0	0	20.4009	1	1	57.5363	16.8056
DATA	1398	17	38	0	0	A_04_P030322	DN884733	4482.58	400.573	1.236728e+001	2.286579e+000	41	16	5.534059e+000	0	0	0	0	0	0	11.5572	1	1	65	16.3226
DATA	1399	17	39	0	0	A_04_P031743	NM_001171122	4508.42	400.573	1.337250e+002	1.350938e+001	153	17	4.965100e+000	0	0	0	0	0	0	125.296	1	1	57.5363	16.8438
DATA	1400	17	40	0	0	A_04_P083414	ENSOCUT00000011088	4533.58	400.573	1.920845e+000	1.913543e+000	30	15	4.775847e+000	0	0	0	0	0	0	-0.801699	0	0	57.5363	16.0606
DATA	1401	17	41	1028	1	(+)E1A_r60_a22	E1A_r60_a22	4559.28	400.634	2.158122e+001	2.881324e+000	53	15	4.595495e+000	0	0	0	0	0	0	20.3176	1	1	47.8731	13.8696
DATA	1402	17	42	0	0	A_04_P010528	DN884639	4584.5	400.648	3.247164e+001	3.764720e+000	61	15	6.587419e+000	0	0	0	0	0	0	30.6356	1	1	65	15.5862
DATA	1403	17	43	0	0	A_04_P000888	NM_001082343	4609.91	400.763	4.511834e+003	4.511874e+002	4274	14.5	5.296553e+000	0	0	0	0	0	0	4265.23	1	1	49.1849	14.6471
DATA	1404	17	44	0	0	A_04_P095412	ENSOCUT00000012083	4635.44	401.027	7.245935e+002	7.248419e+001	716	15	5.072868e+000	0	0	0	0	0	0	686.259	1	1	48.5334	15.6552
DATA	1405	17	45	0	0	A_04_P009572	DN886440	4660.78	401.11	7.073632e+001	7.322972e+000	99	15.5	5.212318e+000	0	0	0	0	0	0	67.1019	1	1	47.8731	15.4444
DATA	1406	17	46	0	0	A_04_P054149	ENSOCUT00000013252	4686.26	400.945	2.116503e+003	2.116587e+002	1956.5	18	5.491094e+000	0	0	0	0	0	0	2010.49	1	1	47.8731	17.8214
DATA	1407	17	47	0	0	A_04_P076657	ENSOCUT00000016366	4711.49	400.9	9.168223e+001	9.360981e+000	118	14.5	5.188510e+000	0	0	0	0	0	0	87.1905	1	1	47.8731	15.4286
DATA	1408	17	48	66	-1	(-)3xSLv1	NegativeControl	4736.5	401	1.895297e+000	1.888093e+000	26	16	3.859126e+000	0	0	0	0	0	0	-5.04067	0	0	54.1152	16.6786
DATA	1409	17	49	0	0	A_04_P018631	NM_001204216	4762.44	401.266	1.605705e+003	1.605816e+002	1530.5	17	6.895572e+000	0	0	0	0	0	0	1529.66	1	1	50.7771	16.625
DATA	1410	17	50	0	0	A_04_P092865	NM_001171324	4787.5	401.352	3.245260e+004	3.245261e+003	30210	15	5.303813e+000	0	0	0	0	0	0	30929.4	1	1	57.5363	14.6957
DATA	1411	17	51	0	0	A_04_P085670	A_04_P085670	4812.91	401.386	1.892685e+000	1.888469e+000	32	13	5.427204e+000	0	0	0	0	0	0	1.01066	0	0	65	14.2727
DATA	1412	17	52	0	0	A_04_P067063	ENSOCUT00000005981	4838.78	401.054	9.913140e+000	2.130561e+000	39	15	5.681980e+000	0	0	0	0	0	0	9.44742	1	1	47.8731	15.1481
DATA	1413	17	53	0	0	A_04_P029934	ENSOCUT00000013969	4863.58	401.427	7.343682e+001	7.582130e+000	101.5	16.5	5.547772e+000	0	0	0	0	0	0	69.9627	1	1	57.5363	16.2778
DATA	1414	17	54	1028	1	(+)E1A_r60_a104	E1A_r60_a104	4889.42	401.427	1.895204e+000	1.888000e+000	31	17	5.088981e+000	0	0	0	0	0	0	-0.0661301	0	0	65	16.9091
DATA	1415	17	55	0	0	A_04_P058272	ENSOCUT00000010955	4914.93	401.593	1.916174e+002	1.925473e+001	207.5	15	5.612149e+000	0	0	0	0	0	0	182.216	1	1	52.0157	15.6061
DATA	1416	17	56	0	0	A_04_P073761	ENSOCUT00000012189	4940.06	401.481	2.340701e+002	2.348341e+001	255	14	2.367434e+000	0	0	0	0	0	0	222.259	1	1	50.4627	14.1739
DATA	1417	17	57	0	0	A_04_P026556	EB373280	4965.56	401.517	6.966249e+003	6.966275e+002	6366	16	4.556702e+000	0	0	0	0	0	0	6602.64	1	1	52.9257	16.0741
DATA	1418	17	58	0	0	A_04_P001847	NM_001082289	4990.58	401.427	4.588457e+000	1.955075e+000	36	16	5.335309e+000	0	0	0	0	0	0	4.33935	1	0	57.5363	15.5862
DATA	1419	17	59	0	0	A_04_P037621	A_04_P037621	5016.24	401.859	5.966068e+000	1.996536e+000	34.5	14	4.650653e+000	0	0	0	0	0	0	5.62783	1	0	49.8279	14.1667
DATA	1420	17	60	0	0	A_04_P049852	XM_002723929	5041.78	401.421	3.411911e+001	3.910836e+000	60	15	4.240473e+000	0	0	0	0	0	0	32.082	1	1	49.5074	16.1333
DATA	1421	17	61	0	0	A_04_P004351	ENSOCUT00000010398	5067.26	401.5	7.814854e+003	7.814877e+002	7063	16	4.022106e+000	0	0	0	0	0	0	7322.54	1	1	50.4627	16.0345
DATA	1422	17	62	0	0	A_04_P073130	A_04_P073130	5092.4	401.573	1.960893e+002	1.970326e+001	212	17	5.802184e+000	0	0	0	0	0	0	183.017	1	1	51.4001	17.5357
DATA	1423	17	63	0	0	A_04_P085097	ENSOCUT00000012463	5117.95	401.527	6.966549e+003	6.966575e+002	6312.5	14	4.729822e+000	0	0	0	0	0	0	6472.84	1	1	54.4085	14.0606
DATA	1424	17	64	0	0	A_04_P004156	NM_001195839	5143.11	401.5	1.784331e+001	2.638722e+000	48	14.5	4.614321e+000	0	0	0	0	0	0	16.497	1	1	56.9804	15.8667
DATA	1425	17	65	0	0	A_04_P004026	NM_001195678	5168.75	401.627	2.998599e+001	3.579476e+000	58	14	4.909774e+000	0	0	0	0	0	0	27.5706	1	1	51.0895	15.8
DATA	1426	17	66	0	0	A_04_P098130	ENSOCUT00000016151	5194.17	402.558	1.125364e+001	2.265399e+000	40	16	4.999621e+000	0	0	0	0	0	0	10.2874	1	1	40.2912	16.3939
DATA	1427	17	67	0	0	A_04_P012048	DN881846	5219.42	401.573	1.226669e+001	2.328972e+000	42.5	15	3.733425e+000	0	0	0	0	0	0	11.1362	1	1	57.5363	15.4615
DATA	1428	17	68	0	0	A_04_P061172	ENSOCUT00000006855	5244.58	401.573	1.801918e+002	1.812917e+001	188	16	5.022119e+000	0	0	0	0	0	0	162.415	1	1	65	16.6897
DATA	1429	17	69	1028	1	(+)E1A_r60_a104	E1A_r60_a104	5270.09	401.614	2.017463e+000	2.009795e+000	29	17	4.973114e+000	0	0	0	0	0	0	-0.413289	0	0	57.259	16.6053
DATA	1430	17	70	0	0	A_04_P002080	NM_001101717	5295.5	401.782	6.184280e+002	6.187600e+001	564	17	5.007971e+000	0	0	0	0	0	0	548.379	1	1	49.8279	16.8148
DATA	1431	17	71	0	0	A_04_P093532	ENSOCUT00000015462	5320.97	402	9.378875e+002	9.381106e+001	848	16	1.894730e+000	0	0	0	0	0	0	824.088	1	1	46.8651	15.44
DATA	1432	17	72	0	0	A_04_P026760	EB373030	5346.36	402.043	2.564448e+000	2.081610e+000	33	16	4.794346e+000	0	0	0	0	0	0	2.23118	1	0	46.8651	16.2963
DATA	1433	17	73	0	0	A_04_P099607	A_04_P099607	5371.5	402	4.029240e+004	4.029240e+003	33795	16	5.806308e+000	0	0	0	0	0	0	34689.6	1	1	54.1152	16.1892
DATA	1434	17	74	0	0	A_04_P026462	EB373380	5397.3	402.397	1.046634e+001	2.356643e+000	40	16	5.933502e+000	0	0	0	0	0	0	8.90898	1	0	44.4243	16.1613
DATA	1435	17	75	0	0	A_04_P094702	ENSOCUT00000017000	5422.83	402.015	1.705555e+001	2.734698e+000	43	16	4.061494e+000	0	0	0	0	0	0	14.3398	1	1	46.8651	16.1316
DATA	1436	17	76	0	0	A_04_P085177	ENSOCUT00000000925	5448.06	402.292	1.196527e+004	1.196529e+003	9573	16	4.837253e+000	0	0	0	0	0	0	9932.7	1	1	53.2255	16.5517
DATA	1437	17	77	0	0	A_04_P030196	ENSOCUT00000014787	5473.35	402.136	1.831618e+004	1.831620e+003	14799	17	4.898508e+000	0	0	0	0	0	0	14997.1	1	1	50.4627	17.6538
DATA	1438	17	78	0	0	A_04_P036345	ENSOCUT00000005856	5498.62	402.354	7.258520e+001	7.592474e+000	84.5	16	3.833430e+000	0	0	0	0	0	0	58.5795	1	1	50.7771	15.1765
DATA	1439	17	79	0	0	A_04_P001392	NM_001082198	5524	402.455	2.008195e+001	3.024541e+000	46	15	4.783998e+000	0	0	0	0	0	0	15.9589	1	1	55.8519	14.4615
DATA	1440	17	80	0	0	A_04_P066035	A_04_P066035	5549.6	402.156	2.173458e+002	2.185589e+001	199	14	5.668627e+000	0	0	0	0	0	0	169.869	1	1	49.8279	14
DATA	1441	17	81	0	0	A_04_P028603	ENSOCUT00000002670	5575.18	402.351	6.756561e+002	6.760612e+001	545	15	4.166515e+000	0	0	0	0	0	0	518.963	1	1	48.8603	14.7879
DATA	1442	17	82	66	1	DarkCorner	DarkCorner	5600.42	402.427	2.391968e+000	2.382876e+000	27	14.5	6.662894e+000	0	0	0	0	0	0	-2.18303	0	0	65	16.1563
DATA	1443	17	83	66	1	DarkCorner	DarkCorner	5625.88	402.274	2.438913e+000	2.429642e+000	29	16.5	6.495346e+000	0	0	0	0	0	0	-1.30761	0	0	48.2044	15.9375
DATA	1444	17	84	66	1	DarkCorner	DarkCorner	5651.11	402.5	2.488459e+000	2.479000e+000	26	16	5.977360e+000	0	0	0	0	0	0	-3.47294	0	0	56.9804	16.6071
DATA	1445	17	85	66	1	DarkCorner	DarkCorner	5676.5	402.5	2.542298e+000	2.532635e+000	26	14	5.313953e+000	0	0	0	0	0	0	-3.97973	0	0	57.5363	14
DATA	1446	18	1	66	1	DarkCorner	DarkCorner	3555.67	406.5	2.229923e+000	2.221447e+000	27	12	5.026500e+000	0	0	0	0	0	0	-3.64847	0	0	57.5363	13.6087
DATA	1447	18	2	66	1	DarkCorner	DarkCorner	3581.42	406.573	2.218335e+000	2.209902e+000	28	15	5.403702e+000	0	0	0	0	0	0	-3.102	0	0	57.5363	15
DATA	1448	18	3	66	1	DarkCorner	DarkCorner	3606.58	406.573	2.207314e+000	2.198924e+000	26	16	4.798120e+000	0	0	0	0	0	0	-5.34601	0	0	57.5363	15.6829
DATA	1449	18	4	0	0	A_04_P052097	ENSOCUT00000004684	3632	406.545	2.868569e+002	2.876902e+001	273	17	5.585387e+000	0	0	0	0	0	0	235.621	1	1	55.8519	16.9
DATA	1450	18	5	0	0	A_04_P026493	EB373360	3657.5	406.648	1.379372e+001	2.577624e+000	41.5	16	5.825786e+000	0	0	0	0	0	0	11.3853	1	1	57.5363	15.8387
DATA	1451	18	6	0	0	A_04_P100279	ENSOCUT00000009939	3682.58	406.573	2.175585e+000	2.169386e+000	31	16	5.334465e+000	0	0	0	0	0	0	0.785833	0	0	57.5363	16.25
DATA	1452	18	7	0	0	A_04_P002776	NM_001082747	3708.36	406.675	8.880287e+002	8.882906e+001	759	16	3.503763e+000	0	0	0	0	0	0	739.924	1	1	50.7771	16.2593
DATA	1453	18	8	0	0	A_04_P011136	DN883543	3733.5	406.648	2.155444e+000	2.147251e+000	30	15	5.200910e+000	0	0	0	0	0	0	-0.841884	0	0	65	15.871
DATA	1454	18	9	0	0	A_04_P036202	ENSOCUT00000000154	3759.84	407.048	5.478489e+000	2.206204e+000	35	15	5.766086e+000	0	0	0	0	0	0	4.60739	1	0	45.4864	15.5946
DATA	1455	18	10	0	0	A_04_P032493	EB382071	3784.53	407	8.263042e+000	2.282658e+000	39	15	2.746513e+000	0	0	0	0	0	0	6.97939	1	0	47.8731	14.28
DATA	1456	18	11	0	0	A_04_P081899	ENSOCUT00000002620	3810.15	406.905	6.555140e+003	6.555174e+002	5307.5	15	3.667644e+000	0	0	0	0	0	0	5561.43	1	1	47.8731	16.4194
DATA	1457	18	12	0	0	A_04_P086127	ENSOCUT00000013314	3835.23	406.884	3.934178e+002	3.939829e+001	365.5	15	2.467452e+000	0	0	0	0	0	0	335.216	1	1	46.5243	15.3704
DATA	1458	18	13	0	0	A_04_P099917	ENSOCUT00000013752	3860.88	407.012	2.096529e+003	2.096635e+002	1785	16	5.288008e+000	0	0	0	0	0	0	1794.17	1	1	49.5074	16.5143
DATA	1459	18	14	0	0	A_04_P019546	EB380794	3886	407.319	4.478984e+001	4.943153e+000	71	15	5.857671e+000	0	0	0	0	0	0	38.4933	1	1	58.0869	16.4865
DATA	1460	18	15	0	0	A_04_P065022	ENSOCUT00000008106	3911.5	407.352	3.005061e+004	3.005062e+003	25415	15.5	4.031606e+000	0	0	0	0	0	0	25935.5	1	1	57.5363	15.4231
DATA	1461	18	16	0	0	A_04_P081010	ENSOCUT00000001140	3936.58	407.427	1.101312e+003	1.101508e+002	986.5	15	4.768997e+000	0	0	0	0	0	0	954.425	1	1	57.5363	14.92
DATA	1462	18	17	0	0	A_04_P014488	AY171682	3962.32	407.4	2.759857e+002	2.767574e+001	273	16.5	4.883980e+000	0	0	0	0	0	0	240.176	1	1	50.7771	16.125
DATA	1463	18	18	0	0	A_04_P059394	A_04_P059394	3987.75	407.373	4.780835e+001	5.204524e+000	74	17	6.201977e+000	0	0	0	0	0	0	41.7751	1	1	49.1849	16.7419
DATA	1464	18	19	0	0	A_04_P000861	NM_001082729	4013	407.455	2.056422e+000	2.048606e+000	29	16.5	5.085459e+000	0	0	0	1	0	0	-1.64354	0	0	55.8519	15.5938
DATA	1465	18	20	1028	1	(+)E1A_r60_a107	E1A_r60_a107	4038.3	407.364	1.352854e+001	2.448235e+000	44	16.5	4.897102e+000	0	0	0	0	0	0	11.9161	1	1	50.1463	16.1333
DATA	1466	18	21	0	0	A_04_P031268	AY175541	4064.21	407.72	2.039950e+000	2.035656e+000	32	17	6.246363e+000	0	0	0	0	0	0	1.04925	0	0	51.0895	16.2727
DATA	1467	18	22	0	0	A_04_P046994	ENSOCUT00000003950	4089.33	407.5	2.032144e+000	2.024420e+000	30	15	6.064032e+000	0	0	0	0	0	0	-2.28388	0	0	57.5363	16.4286
DATA	1468	18	23	0	0	A_04_P018111	ENSOCUT00000010122	4114.5	407.5	4.842735e+004	4.842736e+003	41594	19	6.765701e+000	0	0	0	0	0	0	43158.9	1	1	57.5363	19.5333
DATA	1469	18	24	0	0	A_04_P061992	ENSOCUT00000010466	4139.89	407.5	2.793960e+001	3.441271e+000	55	14	5.149173e+000	0	0	0	0	0	0	24.9952	1	1	65	14.2258
DATA	1470	18	25	0	0	A_04_P051802	ENSOCUT00000006829	4165.5	407.5	5.621234e+000	2.078844e+000	36.5	13	3.609693e+000	0	0	0	0	1	0	5.04796	1	0	57.5363	13.0667
DATA	1471	18	26	0	0	A_04_P051962	ENSOCUT00000000673	4190.96	407.442	1.286396e+003	1.286551e+002	1187	15	6.070078e+000	0	0	0	0	0	0	1159.5	1	1	49.1849	15.8696
DATA	1472	18	27	0	0	A_04_P058912	ENSOCUT00000013800	4216.33	407.5	2.684703e+002	2.692044e+001	271.5	15	4.096416e+000	0	0	0	0	0	0	242.875	1	1	57.5363	16.3704
DATA	1473	18	28	0	0	A_04_P043197	A_04_P043197	4241.52	407.986	1.987031e+000	1.979478e+000	28	14	5.176872e+000	0	0	0	0	0	0	-1.83986	0	0	48.5334	14
DATA	1474	18	29	0	0	A_04_P099921	ENSOCUT00000013752	4267.21	407.74	2.004080e+003	2.004177e+002	1838	16	5.408852e+000	0	0	0	0	0	0	1826.07	1	1	48.5334	15.4545
DATA	1475	18	30	1028	1	(+)E1A_r60_1	E1A_r60_1	4292.42	407.573	1.973276e+000	1.965776e+000	28	15	4.291464e+000	0	0	0	0	0	0	-3.00541	0	0	57.5363	15.8
DATA	1476	18	31	0	0	A_04_P086988	ENSOCUT00000012635	4318	407.7	6.663535e+003	6.663564e+002	5957.5	15	7.617584e+000	0	0	0	0	0	0	6113.37	1	1	49.8279	15.8
DATA	1477	18	32	0	0	A_04_P100831	ENSOCUT00000002105	4343.22	407.705	8.377896e+001	8.602431e+000	108	14	4.559759e+000	0	0	0	0	0	0	77.1149	1	1	49.8279	14.5161
DATA	1478	18	33	0	0	A_04_P018571	A_04_P018571	4368.78	407.824	1.543217e+002	1.555441e+001	170.5	14	6.310754e+000	0	0	0	0	0	0	142.511	1	1	48.2044	16.2195
DATA	1479	18	34	0	0	A_04_P004783	ENSOCUT00000012256	4393.91	407.614	1.552609e+001	2.485026e+000	45.5	14.5	4.647209e+000	0	0	0	0	0	0	14.3818	1	1	57.259	15.3
DATA	1480	18	35	0	0	A_04_P016732	DQ221768	4419.64	407.836	1.941661e+000	1.934281e+000	30	15	4.950506e+000	0	0	0	0	0	0	-1.0989	0	0	48.2044	15.2162
DATA	1481	18	36	0	0	A_04_P005983	A_04_P005983	4444.74	407.811	1.030982e+002	1.048867e+001	127	17	6.331283e+000	0	0	0	0	0	0	96.0731	1	1	48.2044	17.5417
DATA	1482	18	37	0	0	A_04_P055629	ENSOCUT00000002756	4470.19	408.026	1.197013e+004	1.197014e+003	10758.5	17	5.491384e+000	0	0	0	0	0	0	11186.3	1	1	49.1849	17.697
DATA	1483	18	38	0	0	A_04_P095001	ENSOCUT00000015205	4495.41	407.908	2.070433e+002	2.079299e+001	224.5	16	5.642775e+000	0	0	0	0	0	0	193.997	1	1	49.1849	16.8182
DATA	1484	18	39	0	0	A_04_P064417	ENSOCUT00000010394	4520.93	408	2.805105e+002	2.811622e+001	294.5	17	4.858502e+000	0	0	0	0	0	0	263.513	1	1	46.8651	17.4286
DATA	1485	18	40	0	0	A_04_P101167	ENSOCUT00000010214	4546.5	408.352	1.915758e+000	1.908556e+000	31	15	4.630199e+000	0	0	0	0	0	0	0.165033	0	0	57.5363	15.1481
DATA	1486	18	41	0	0	A_04_P024033	A_04_P024033	4571.58	408.427	1.911480e+000	1.906835e+000	32	16	5.182013e+000	0	0	0	0	0	0	0.943153	0	0	57.5363	15.375
DATA	1487	18	42	0	0	A_04_P100775	ENSOCUT00000014873	4597.09	408.386	3.198982e+001	3.720810e+000	60	15	7.143235e+000	0	0	0	0	0	0	30.2566	1	1	57.259	16.3226
DATA	1488	18	43	0	0	A_04_P061518	XM_002711105	4622.5	408.352	1.238693e+001	2.265299e+000	43	14	4.471310e+000	0	0	0	0	0	0	11.7381	1	1	57.5363	14.2759
DATA	1489	18	44	0	0	A_04_P005965	DN890450	4647.81	408.43	1.726576e+002	1.736926e+001	190	14	5.339200e+000	0	0	0	0	0	0	163.898	1	1	58.0869	15.4063
DATA	1490	18	45	0	0	A_04_P035263	A_04_P035263	4673.42	408.427	1.218099e+001	2.248904e+000	41	15.5	3.849517e+000	0	0	0	0	0	0	11.5807	1	1	57.5363	15.3214
DATA	1491	18	46	0	0	A_04_P023082	EB377001	4698.58	408.427	1.895202e+000	1.896188e+000	32	15	6.100026e+000	0	0	0	0	0	0	1.67581	0	0	57.5363	16.1071
DATA	1492	18	47	0	0	A_04_P081363	ENSOCUT00000004455	4724.3	408.355	4.553072e+003	4.553111e+002	4260	15.5	4.406282e+000	0	0	0	0	0	0	4339.02	1	1	49.5074	15.4375
DATA	1493	18	48	0	0	A_04_P017401	DN884969	4749.56	408.4	1.351037e+003	1.351168e+002	1289	15	6.209303e+000	0	0	0	0	0	0	1288.62	1	1	50.7771	15.6563
DATA	1494	18	49	0	0	A_04_P057394	ENSOCUT00000003687	4775.26	408.5	1.792991e+003	1.793090e+002	1702.5	15	5.846522e+000	0	0	0	0	0	0	1711.21	1	1	50.4627	16.0909
DATA	1495	18	50	0	0	A_04_P074204	ENSOCUT00000008170	4800.33	408.5	4.547515e+001	4.921788e+000	75	14	5.433845e+000	0	0	0	0	0	0	43.4149	1	1	57.5363	13.88
DATA	1496	18	51	0	0	A_04_P051439	A_04_P051439	4825.68	408.4	1.280337e+003	1.280476e+002	1244.5	13	5.853039e+000	0	0	0	0	0	0	1222.36	1	1	50.7771	14.4839
DATA	1497	18	52	0	0	A_04_P048758	ENSOCUT00000004961	4851.11	408.5	4.757035e+001	5.116148e+000	76	15	6.194450e+000	0	0	0	0	0	0	45.4058	1	1	56.9804	15.6061
DATA	1498	18	53	0	0	A_04_P090074	ENSOCUT00000008581	4876.62	408.763	8.333589e+002	8.335718e+001	821.5	18	5.548000e+000	0	0	0	0	0	0	795.035	1	1	49.1849	16.697
DATA	1499	18	54	0	0	A_04_P050818	ENSOCUT00000033014	4902.2	408.598	4.961213e+002	4.964795e+001	483	14	5.852026e+000	0	0	0	0	0	0	472.86	1	1	51.4001	16.0606
DATA	1500	18	55	0	0	A_04_P033356	A_04_P033356	4927.59	408.196	2.982112e+000	1.911647e+000	34	14	3.500464e+000	0	0	0	0	0	0	2.83847	1	0	40.2912	13.5909
DATA	1501	18	56	0	0	A_04_P094143	XM_002713671	4952.62	408.476	1.065214e+003	1.065382e+002	1025	16	4.558685e+000	0	0	0	0	0	0	1012.37	1	1	51.7088	15.6667
DATA	1502	18	57	0	0	A_04_P031627	AF014672	4978	408.545	1.529713e+001	2.435246e+000	45.5	17	4.796621e+000	0	0	0	0	0	0	14.5097	1	1	55.8519	17.8485
DATA	1503	18	58	0	0	A_04_P023793	EB376277	5003.46	408.789	1.847038e+002	1.856778e+001	203	16	4.923938e+000	0	0	0	0	0	0	174.788	1	1	49.8279	15.3871
DATA	1504	18	59	0	0	A_04_P098402	ENSOCUT00000008907	5028.96	408.722	3.102504e+002	3.108345e+001	320	14	4.215467e+000	0	0	0	0	0	0	292.763	1	1	49.8279	14.6875
DATA	1505	18	60	0	0	A_04_P055570	ENSOCUT00000001976	5054.48	408.573	4.152679e+002	4.157074e+001	407	16.5	4.938243e+000	0	0	0	0	0	0	390.569	1	1	51.4001	16.3571
DATA	1506	18	61	0	0	A_04_P079599	ENSOCUT00000014765	5079.5	408.648	2.160193e+002	2.168690e+001	232	16	4.302984e+000	0	0	0	0	0	0	202.435	1	1	57.5363	14.8519
DATA	1507	18	62	0	0	A_04_P063476	A_04_P063476	5105	409	3.976522e+000	1.966394e+000	32	15	6.006082e+000	0	0	0	0	0	0	3.71123	1	0	54.9904	15.6111
DATA	1508	18	63	0	0	A_04_P031772	ENSOCUT00000014606	5130.8	409	2.435465e+003	2.435542e+002	2264	14	4.494202e+000	0	0	0	0	0	0	2262.2	1	1	49.1849	14.2581
DATA	1509	18	64	0	0	A_04_P006717	A_04_P006717	5155.5	409	6.237155e+001	6.533312e+000	85	17.5	5.405685e+000	0	0	0	0	0	0	57.6423	1	1	54.1152	17.0833
DATA	1510	18	65	0	0	A_04_P004376	ENSOCUT00000017129	5181.69	409.2	2.941325e+001	3.532427e+000	57	16	4.534759e+000	0	0	0	0	0	0	27.0242	1	1	48.5334	16.2759
DATA	1511	18	66	0	0	A_04_P071647	ENSOCUT00000000360	5206.5	409	2.084525e+001	2.867020e+000	49.5	15.5	6.157973e+000	0	0	0	0	0	0	19.0333	1	1	54.1152	17.0714
DATA	1512	18	67	0	0	A_04_P006688	A_04_P006688	5232	409.319	2.791124e+001	3.423172e+000	57.5	15	4.873397e+000	0	0	0	0	0	0	25.312	1	1	58.0869	16.6
DATA	1513	18	68	0	0	A_04_P082550	ENSOCUT00000006779	5257.12	409.301	2.179102e+000	2.008462e+000	33	16	5.505143e+000	0	0	0	0	0	0	1.96157	1	0	51.0895	16.7647
DATA	1514	18	69	0	0	A_04_P049192	ENSOCUT00000028744	5283.01	409.38	8.021251e+001	8.270026e+000	105	17	4.985571e+000	0	0	0	0	0	0	71.6111	1	1	49.5074	16.4516
DATA	1515	18	70	0	0	A_04_P064016	ENSOCUT00000014113	5308.37	409.213	2.991704e+001	3.615994e+000	58	16	4.154904e+000	0	0	0	0	0	0	26.474	1	1	49.1849	15.8214
DATA	1516	18	71	0	0	A_04_P031974	A_04_P031974	5333.74	409.09	1.844883e+003	1.844997e+002	1633.5	16	3.085438e+000	0	0	0	0	0	0	1617.11	1	1	49.8279	15.7083
DATA	1517	18	72	0	0	A_04_P081862	ENSOCUT00000003707	5359	409.455	3.873323e+001	4.392247e+000	60	16	4.860841e+000	0	0	0	0	0	0	33.6135	1	1	65	16.0278
DATA	1518	18	73	0	0	A_04_P020739	EB379359	5384.42	409.427	1.229775e+001	2.428236e+000	41	18	6.264491e+000	0	0	0	0	0	0	10.5563	1	1	57.5363	16.3793
DATA	1519	18	74	0	0	A_04_P018596	EB384856	5409.58	409.427	2.126217e+000	2.118135e+000	29	17	4.763140e+000	0	0	0	0	0	0	-0.380945	0	0	57.5363	17
DATA	1520	18	75	0	0	A_04_P023116	EB376960	5435.33	409.5	1.278045e+001	2.496872e+000	41	14.5	4.543658e+000	0	0	0	0	0	0	10.7088	1	1	57.5363	15.1
DATA	1521	18	76	0	0	A_04_P092429	A_04_P092429	5460.5	409.5	5.942149e+000	2.253136e+000	35	16	4.825527e+000	0	0	0	0	0	0	4.91393	1	0	57.5363	16.2143
DATA	1522	18	77	0	0	A_04_P034777	A_04_P034777	5485.89	409.5	4.474190e+002	4.479616e+001	392.5	16	4.296083e+000	0	0	0	0	0	0	364.818	1	1	56.9804	15.2941
DATA	1523	18	78	0	0	A_04_P036429	ENSOCUT00000021111	5511.5	409.5	1.739918e+001	2.834582e+000	44	15	2.609664e+000	0	0	0	0	0	0	13.9745	1	1	57.5363	15.1034
DATA	1524	18	79	0	0	A_04_P001817	NM_001082710	5536.58	409.573	7.462394e+000	2.392385e+000	36	16	5.705242e+000	0	0	0	0	0	0	5.90056	1	0	57.5363	15.1316
DATA	1525	18	80	0	0	A_04_P094573	ENSOCUT00000002189	5562.33	409.5	2.320946e+000	2.312124e+000	29	16	5.248296e+000	0	0	0	0	0	0	-0.977683	0	0	57.5363	14.7692
DATA	1526	18	81	0	0	A_04_P048257	A_04_P048257	5587.55	409.605	5.144054e+002	5.149434e+001	420	16	4.943221e+000	0	0	0	0	0	0	392.897	1	1	49.8279	16.8108
DATA	1527	18	82	66	1	DarkCorner	DarkCorner	5613.19	409.932	2.406843e+000	2.397694e+000	27	18	6.566287e+000	0	0	0	0	0	0	-3.00011	0	0	47.8731	16.871
DATA	1528	18	83	66	1	DarkCorner	DarkCorner	5638.42	409.943	2.454511e+000	2.445181e+000	25	19	5.331666e+000	0	0	0	0	0	0	-2.66253	0	0	51.4001	17.48
DATA	1529	18	84	66	1	DarkCorner	DarkCorner	5663.58	409.573	2.506011e+000	2.496485e+000	26	16	5.493623e+000	0	0	0	0	0	0	-4.66087	0	0	57.5363	15.4286
DATA	1530	18	85	66	1	DarkCorner	DarkCorner	5689.25	409.952	2.561532e+000	2.551796e+000	25	14	5.149454e+000	0	0	0	0	0	0	-5.00023	0	0	50.7771	13.9787
DATA	1531	19	1	66	1	DarkCorner	DarkCorner	3543.69	414.165	2.234203e+000	2.225710e+000	26	14	4.686949e+000	0	0	0	0	0	0	-3.12553	0	0	50.4627	14.6639
DATA	1532	19	2	66	1	DarkCorner	DarkCorner	3568.55	414.118	2.222825e+000	2.214376e+000	29	14	5.043269e+000	0	0	0	0	0	0	-2.41941	0	0	40.6843	14.3947
DATA	1533	19	3	66	1	DarkCorner	DarkCorner	3594	414	2.211492e+000	2.203086e+000	27	15	3.370429e+000	0	0	0	0	0	0	-4.24417	0	0	54.9904	15.2143
DATA	1534	19	4	66	1	DarkCorner	DarkCorner	3619.37	414.147	2.200434e+000	2.192070e+000	28	16	3.976179e+000	0	0	0	0	0	0	-2.92962	0	0	48.8603	15.32
DATA	1535	19	5	0	0	A_04_P022309	ENSOCUT00000013171	3644.66	414.132	2.320820e+004	2.320821e+003	18873	16	4.377975e+000	0	0	0	0	0	0	19121.8	1	1	49.8279	14.6
DATA	1536	19	6	0	0	A_04_P056457	A_04_P056457	3670.42	414.122	1.333999e+003	1.334176e+002	1087	15	5.344540e+000	0	0	0	0	0	0	1104.5	1	1	48.5334	15.4444
DATA	1537	19	7	0	0	A_04_P032509	EB382302	3695.5	414.352	5.497717e+001	5.907026e+000	78	16	5.602611e+000	0	0	0	0	0	0	45.7333	1	1	57.5363	16.5484
DATA	1538	19	8	0	0	A_04_P003348	NM_001082270	3721.09	414.218	1.579521e+004	1.579523e+003	12737	14.5	4.807202e+000	0	0	0	0	0	0	13201.1	1	1	49.8279	15.1667
DATA	1539	19	9	0	0	A_04_P031272	AF029948	3746.42	414.427	2.148778e+000	2.140610e+000	29	16	5.295925e+000	0	0	0	0	0	0	-1.59913	0	0	57.5363	16.6944
DATA	1540	19	10	0	0	A_04_P097963	A_04_P097963	3771.52	414.027	2.885418e+002	2.893277e+001	267.5	13	3.651484e+000	0	0	0	0	1	0	243.34	1	1	48.5334	12.5556
DATA	1541	19	11	0	0	A_04_P065328	ENSOCUT00000016390	3797.11	414.5	2.979302e+000	2.142304e+000	33	15	4.532423e+000	0	0	0	0	0	0	2.52402	1	0	65	15.5
DATA	1542	19	12	0	0	A_04_P004562	NM_001082767	3822.6	414.156	3.559158e+003	3.559220e+002	2940	15	3.715227e+000	0	0	0	0	0	0	3028.51	1	1	49.8279	15.1071
DATA	1543	19	13	0	0	A_04_P087877	ENSOCUT00000006433	3847.89	414.5	1.663491e+001	2.681380e+000	44.5	15.5	4.906992e+000	0	0	0	0	0	0	14.2168	1	1	56.9804	16.5833
DATA	1544	19	14	0	0	A_04_P033095	XR_085150	3873.56	414.468	1.586021e+004	1.586022e+003	13003.5	15	5.123660e+000	0	0	0	0	0	0	13613.6	1	1	50.4627	16.5758
DATA	1545	19	15	0	0	A_04_P020372	A_04_P020372	3898.58	414.427	1.236908e+001	2.424414e+000	42	15	4.398145e+000	0	0	0	0	0	0	10.6615	1	1	65	14.9667
DATA	1546	19	16	0	0	A_04_P010406	ENSOCUT00000006620	3924.11	414.5	2.324434e+005	2.324434e+004	198564	17	4.683304e+000	0	0	0	0	0	0	201205	1	1	56.9804	16.3333
DATA	1547	19	17	0	0	A_04_P022503	EB377592	3949.5	414.5	6.610684e+000	2.170821e+000	35	12	4.200926e+000	0	0	0	0	0	0	5.74611	1	0	57.5363	13.8276
DATA	1548	19	18	0	0	A_04_P059887	ENSOCUT00000010508	3974.67	414.5	2.067156e+000	2.059298e+000	30.5	17	5.480606e+000	0	0	0	0	0	0	-0.0305682	0	0	65	17.037
DATA	1549	19	19	0	0	A_04_P087844	ENSOCUT00000002391	4000.52	414.853	1.322150e+002	1.337959e+001	146.5	17	5.497835e+000	0	0	0	0	0	0	115.878	1	1	49.8279	16.3214
DATA	1550	19	20	0	0	A_04_P042054	ENSOCUT00000010418	4025.88	414.603	5.972023e+002	5.975515e+001	549	16.5	4.421103e+000	0	0	0	0	0	0	525.504	1	1	48.5334	16.1154
DATA	1551	19	21	0	0	A_04_P018943	EB383794	4051.26	414.636	7.422782e+000	2.165558e+000	37	16	5.623858e+000	0	0	0	0	0	0	6.55776	1	0	49.8279	15.4722
DATA	1552	19	22	0	0	A_04_P094304	A_04_P094304	4076.76	414.667	2.737555e+002	2.745044e+001	273.5	16.5	5.924428e+000	0	0	0	0	0	0	242.814	1	1	49.1849	16.9333
DATA	1553	19	23	0	0	A_04_P076212	ENSOCUT00000005353	4101.58	414.573	2.026334e+000	2.018632e+000	28	16	4.175973e+000	0	0	0	0	0	0	-1.50555	0	0	65	15.8519
DATA	1554	19	24	0	0	A_04_P077757	ENSOCUT00000003724	4127.44	414.96	8.450754e+003	8.450778e+002	7451	17.5	7.507637e+000	0	0	0	0	0	0	7554.16	1	1	48.8603	19.2692
DATA	1555	19	25	0	0	A_04_P086987	ENSOCUT00000012635	4152.72	415.095	5.137731e+003	5.137770e+002	4468	14	4.409499e+000	0	0	0	0	0	0	4610.17	1	1	48.8603	13.9333
DATA	1556	19	26	0	0	A_04_P040032	A_04_P040032	4178.38	414.797	2.193768e+002	2.202825e+001	229	14	5.649370e+000	0	0	0	0	0	0	197.59	1	1	49.1849	14.6538
DATA	1557	19	27	0	0	A_04_P024887	EB375127	4203.61	415.222	1.995595e+000	1.990530e+000	32	15	6.784258e+000	0	0	0	0	0	0	0.905352	0	0	47.8731	17.1154
DATA	1558	19	28	0	0	A_04_P048363	ENSOCUT00000001070	4228.93	414.843	2.009014e+001	2.821374e+000	48	16	4.906126e+000	0	0	0	0	0	0	18.2279	1	1	46.8651	15.5152
DATA	1559	19	29	0	0	A_04_P067618	ENSOCUT00000003068	4254.41	415.092	1.924500e+003	1.924601e+002	1766	15	5.166203e+000	0	0	0	0	0	0	1752.47	1	1	49.1849	15
DATA	1560	19	30	0	0	A_04_P010291	DN885061	4279.81	415.026	4.058378e+003	4.058425e+002	3640	16	5.308241e+000	0	0	0	0	0	0	3708.58	1	1	49.1849	16.375
DATA	1561	19	31	0	0	A_04_P082958	ENSOCUT00000016083	4305	415	4.347149e+004	4.347149e+003	38757	16	6.842781e+000	0	0	0	0	0	0	39860.4	1	1	54.9904	16.9032
DATA	1562	19	32	0	0	A_04_P091808	ENSOCUT00000004666	4330.56	415.26	7.271371e+002	7.273995e+001	690.5	15	5.061526e+000	0	0	0	0	0	0	669.028	1	1	49.5074	14.7143
DATA	1563	19	33	0	0	A_04_P025558	EB374325	4355.58	415.427	7.954335e+000	2.103242e+000	39	14	4.480959e+000	0	0	0	0	0	0	7.34261	1	0	65	14.5429
DATA	1564	19	34	0	0	A_04_P058067	ENSOCUT00000007390	4381.42	415.427	2.556993e+000	1.957476e+000	34	16	6.540514e+000	0	0	0	0	0	0	2.36804	1	0	57.5363	17.7241
DATA	1565	19	35	0	0	A_04_P037722	ENSOCUT00000016714	4406.18	415.689	7.329148e+000	2.068925e+000	39	15	4.745474e+000	0	0	0	0	0	0	6.80841	1	0	48.8603	14.6216
DATA	1566	19	36	0	0	A_04_P025041	EB374900	4432.55	415.526	3.430217e+000	1.959062e+000	35	17	5.292297e+000	0	0	0	0	0	0	3.19634	1	0	49.5074	16.8571
DATA	1567	19	37	0	0	A_04_P095996	ENSOCUT00000010803	4457.68	415.273	8.937849e+002	8.939918e+001	812.5	18.5	5.576875e+000	0	0	0	0	0	0	835.188	1	1	49.8279	18.3077
DATA	1568	19	38	0	0	A_04_P083147	ENSOCUT00000008934	4483.03	415.468	1.789414e+003	1.789517e+002	1649.5	16	5.663881e+000	0	0	0	0	0	0	1676.78	1	1	50.4627	16.2727
DATA	1569	19	39	0	0	A_04_P038812	ENSOCUT00000012876	4508.33	415.5	8.944999e+001	9.147268e+000	114	15	4.741576e+000	0	0	0	0	0	0	84.0404	1	1	57.5363	15.5556
DATA	1570	19	40	0	0	A_04_P003713	ENSOCUT00000016658	4533.81	415.378	1.472674e+003	1.472797e+002	1397	16.5	4.082969e+000	0	0	0	0	0	0	1387.05	1	1	49.1849	16.8214
DATA	1571	19	41	0	0	A_04_P082214	ENSOCUT00000001875	4559.26	415.5	1.381816e+003	1.381947e+002	1331	16	4.814721e+000	0	0	0	0	0	0	1304.57	1	1	50.4627	15.3077
DATA	1572	19	42	0	0	A_04_P057677	ENSOCUT00000002945	4584.54	415.585	5.841132e+001	6.142236e+000	86	16	5.836324e+000	0	0	0	0	0	0	55.2672	1	1	51.4001	16.7037
DATA	1573	19	43	0	0	A_04_P071032	ENSOCUT00000015314	4609.56	415.987	3.445531e+001	3.932560e+000	63.5	16	5.729135e+000	0	0	0	0	0	0	32.6682	1	1	49.1849	14.9333
DATA	1574	19	44	0	0	A_04_P068237	ENSOCUT00000012773	4635.5	415.705	5.086792e+003	5.086827e+002	4716	14.5	4.476792e+000	0	0	0	0	0	0	4831.77	1	1	50.4627	14.9583
DATA	1575	19	45	0	0	A_04_P102362	A_04_P102362	4660.71	415.625	5.808843e+001	6.108301e+000	88	14	4.805836e+000	0	0	0	0	0	0	55.2655	1	1	51.0895	14.8966
DATA	1576	19	46	0	0	A_04_P081327	ENSOCUT00000003150	4686	415.545	1.065623e+001	2.166591e+000	43	18	5.803289e+000	0	0	0	0	0	0	10.1528	1	1	55.8519	18.3333
DATA	1577	19	47	0	0	A_04_P039543	ENSOCUT00000012309	4711.42	415.573	3.271802e+001	3.775513e+000	65	16	5.475661e+000	0	0	0	0	0	0	31.2107	1	1	57.5363	16.2188
DATA	1578	19	48	0	0	A_04_P036052	ENSOCUT00000013360	4736.58	415.573	1.189248e+001	2.226462e+000	40	15	4.645035e+000	0	0	0	0	0	0	11.3558	1	1	65	15.8276
DATA	1579	19	49	0	0	A_04_P021569	EB378548	4762.5	415.769	1.078653e+003	1.078817e+002	1009	16	6.306875e+000	0	0	0	0	0	0	1030.8	1	1	49.8279	16.12
DATA	1580	19	50	0	0	A_04_P028018	EB376088	4787.5	415.648	4.107517e+001	4.517254e+000	69	15	5.896296e+000	0	0	0	0	0	0	39.271	1	1	57.5363	15.375
DATA	1581	19	51	0	0	A_04_P025854	EB374055	4813.12	415.779	6.311403e+003	6.311431e+002	5857.5	12	5.724160e+000	0	0	0	0	1	0	6035.67	1	1	54.1152	13.1379
DATA	1582	19	52	0	0	A_04_P000101	NM_001082665	4838.5	415.648	1.886762e+000	1.880420e+000	32	17	7.356598e+000	0	0	0	0	0	0	0.534006	0	0	57.5363	17.8667
DATA	1583	19	53	0	0	A_04_P037417	ENSOCUT00000001338	4863.92	416.091	2.314256e+003	2.314332e+002	2198	16	5.648357e+000	0	0	0	0	0	0	2212.32	1	1	47.8731	15.7586
DATA	1584	19	54	0	0	A_04_P004876	ENSOCUT00000011739	4889.37	416	2.670862e+000	1.900324e+000	34	18	5.693564e+000	0	0	0	0	0	0	2.55138	1	0	45.4864	16.6
DATA	1585	19	55	0	0	A_04_P019662	A_04_P019662	4914.53	416.12	2.929718e+001	3.482842e+000	59	14	5.114226e+000	0	0	0	0	0	0	27.9587	1	1	48.8603	14.697
DATA	1586	19	56	0	0	A_04_P026014	EB373855	4940	416	1.893202e+000	1.886006e+000	27	14	4.324166e+000	0	0	0	0	0	0	-3.37918	0	0	54.9904	13.5714
DATA	1587	19	57	0	0	A_04_P075188	ENSOCUT00000012015	4965.44	416.027	5.458924e+002	5.462193e+001	546	16	3.945441e+000	0	0	0	0	0	0	519.303	1	1	48.5334	16.931
DATA	1588	19	58	0	0	A_04_P039447	CU464350	4990.7	415.667	1.385318e+004	1.385320e+003	13167	17	3.678255e+000	0	0	0	0	0	0	13149.1	1	1	44.4243	16.6207
DATA	1589	19	59	0	0	A_04_P094687	ENSOCUT00000013799	5016.36	416.28	3.115970e+002	3.121746e+001	321	15.5	4.299009e+000	0	0	0	0	0	0	295.044	1	1	48.5334	15.5
DATA	1590	19	60	0	0	A_04_P031997	A_04_P031997	5041.54	416.183	1.153593e+004	1.153595e+003	10727	16.5	4.264955e+000	0	0	0	0	0	0	10890.6	1	1	51.0895	16.8529
DATA	1591	19	61	0	0	A_04_P028867	EC619001	5066.99	416.095	1.457274e+001	2.402762e+000	45	15.5	6.267878e+000	0	0	0	0	0	0	13.71	1	1	52.3208	16.5625
DATA	1592	19	62	0	0	A_04_P063707	ENSOCUT00000014306	5092.42	416.427	2.215542e+001	2.930214e+000	52.5	15.5	4.783112e+000	0	0	0	0	0	0	20.7645	1	1	65	15.8667
DATA	1593	19	63	0	0	A_04_P008151	DN888261	5117.58	416.427	1.933377e+000	1.926028e+000	29	15	6.473865e+000	0	0	0	0	0	0	-1.71568	0	0	57.5363	15.9714
DATA	1594	19	64	0	0	A_04_P072392	ENSOCUT00000003467	5143.32	416.395	3.248614e+003	3.248672e+002	2907	16	5.745963e+000	0	0	0	0	0	0	3016.47	1	1	49.5074	16.4667
DATA	1595	19	65	0	0	A_04_P095637	ENSOCUT00000006964	5168.68	416.605	1.895014e+002	1.904979e+001	205	17	4.519710e+000	0	0	0	0	0	0	175.02	1	1	49.5074	16.9722
DATA	1596	19	66	0	0	A_04_P033092	XR_085150	5194.38	416.63	1.943004e+004	1.943005e+003	17319	15	4.702199e+000	0	0	0	0	0	0	17837.2	1	1	50.7771	14.7391
DATA	1597	19	67	0	0	A_04_P041137	ENSOCUT00000022978	5219.62	416.329	1.779767e+001	2.655455e+000	47.5	14.5	4.710677e+000	0	0	0	0	0	0	16.2311	1	1	50.7771	16
DATA	1598	19	68	0	0	A_04_P044577	XM_002708875	5244.7	416.289	3.027553e+000	2.007688e+000	34	18	4.981493e+000	0	0	0	0	0	0	2.74163	1	0	49.5074	17.3793
DATA	1599	19	69	0	0	A_04_P087837	ENSOCUT00000002385	5270.55	416.077	5.491382e+000	2.074615e+000	35	15	5.943070e+000	0	0	0	0	0	0	4.93328	1	0	50.1463	16.4848
DATA	1600	19	70	0	0	A_04_P011337	DN883166	5295.4	416.097	2.024833e+000	2.017137e+000	29	17.5	5.147217e+000	0	0	0	0	0	0	-2.14158	0	0	48.2044	16.5769
DATA	1601	19	71	0	0	A_04_P037582	ENSOCUT00000010650	5321.31	416.312	1.051946e+001	2.291481e+000	40	16	3.863409e+000	0	0	0	0	0	0	9.28724	1	1	49.5074	15.8148
DATA	1602	19	72	0	0	A_04_P005674	DN890718	5346.06	416.593	2.062863e+000	2.055022e+000	30	16	3.889606e+000	0	0	0	0	0	0	-0.297847	0	0	50.4627	15.9355
DATA	1603	19	73	0	0	A_04_P093936	A_04_P093936	5371.91	416.474	4.712544e+000	2.129932e+000	34	16	5.279296e+000	0	0	0	0	0	0	4.07763	1	0	49.1849	15.75
DATA	1604	19	74	0	0	A_04_P096002	ENSOCUT00000010829	5397	416.545	9.435078e+001	9.666012e+000	110	16	6.221386e+000	0	0	0	0	0	0	80.7405	1	1	55.8519	15.5625
DATA	1605	19	75	0	0	A_04_P080013	ENSOCUT00000012623	5422.69	416.662	3.245012e+002	3.251967e+001	304.5	16.5	5.635250e+000	0	0	0	0	0	0	274.354	1	1	48.5334	17.0263
DATA	1606	19	76	0	0	A_04_P004171	ENSOCUT00000003483	5447.58	416.573	1.093580e+001	2.414538e+000	38	15	5.031510e+000	0	0	0	0	0	0	9.13036	1	1	65	15.1667
DATA	1607	19	77	0	0	A_04_P004723	NM_001082712	5473.44	416.973	1.800090e+002	1.813271e+001	180.5	17	4.447505e+000	0	0	0	0	0	0	148.245	1	1	48.5334	16.0303
DATA	1608	19	78	0	0	A_04_P077253	ENSOCUT00000010206	5498.84	417.053	6.226946e+003	6.226985e+002	4836	15	3.937117e+000	0	0	0	0	0	0	5054.65	1	1	48.2044	14.8824
DATA	1609	19	79	0	0	A_04_P048169	ENSOCUT00000014054	5524.04	416.28	2.257388e+000	2.248807e+000	28	14	4.381288e+000	0	0	0	0	0	0	-0.843293	0	0	49.1849	14.7436
DATA	1610	19	80	0	0	A_04_P003647	NM_001082142	5549.63	417	1.976837e+004	1.976838e+003	15362	16	5.024652e+000	0	0	0	0	0	0	15547.3	1	1	48.5334	16.1667
DATA	1611	19	81	0	0	A_04_P075038	A_04_P075038	5574.5	417	1.648785e+001	2.849498e+000	41.5	16	5.431042e+000	0	0	0	0	0	0	12.7509	1	1	54.1152	16.9394
DATA	1612	19	82	0	0	A_04_P007807	DN888633	5600.38	416.958	5.731047e+001	6.200785e+000	72	16.5	6.455689e+000	0	0	0	0	0	0	43.5082	1	1	48.2044	16.75
DATA	1613	19	83	66	1	DarkCorner	DarkCorner	5625.5	417	2.421892e+000	2.412686e+000	28.5	18	5.743919e+000	0	0	0	0	0	0	-1.79004	0	0	54.1152	16.2759
DATA	1614	19	84	66	1	DarkCorner	DarkCorner	5650.84	417.016	2.471100e+000	2.461707e+000	28	15	5.477029e+000	0	0	0	0	0	0	-2.17793	0	0	45.1352	15.7419
DATA	1615	19	85	66	1	DarkCorner	DarkCorner	5676.5	417.352	2.524290e+000	2.514695e+000	25	15	4.897735e+000	0	0	0	0	0	0	-3.66219	0	0	57.5363	15.3659
DATA	1616	20	1	66	1	DarkCorner	DarkCorner	3555.51	421.482	2.227556e+000	2.219089e+000	27	15	5.116972e+000	0	0	0	0	0	0	-3.54242	0	0	51.4001	15.3409
DATA	1617	20	2	66	1	DarkCorner	DarkCorner	3581.57	421.636	2.215684e+000	2.207262e+000	29	15	4.666989e+000	0	0	0	0	0	0	-1.95383	0	0	49.8279	16.069
DATA	1618	20	3	66	1	DarkCorner	DarkCorner	3606.58	421.427	2.204651e+000	2.196271e+000	27.5	15	5.070895e+000	0	0	0	0	0	0	-3.37698	0	0	57.5363	14.7742
DATA	1619	20	4	0	0	A_04_P000537	NM_001101698	3632	421.455	1.726193e+002	1.739971e+001	172	16	4.705620e+000	0	0	0	0	0	0	141.968	1	1	55.8519	15.0714
DATA	1620	20	5	0	0	A_04_P082522	ENSOCUT00000007988	3657.5	421.5	4.440345e+001	4.944253e+000	67.5	15	5.196152e+000	0	0	0	0	0	0	36.6988	1	1	57.5363	15
DATA	1621	20	6	0	0	A_04_P092292	ENSOCUT00000013254	3682.85	421.269	3.723814e+003	3.723877e+002	3089	16	5.335201e+000	0	0	0	0	0	0	3092.4	1	1	49.8279	15.8667
DATA	1622	20	7	0	0	A_04_P007249	DN889176	3708.33	421.5	2.218692e+001	3.092287e+000	49	16	4.557327e+000	0	0	0	0	0	0	18.5129	1	1	57.5363	16.3333
DATA	1623	20	8	0	0	A_04_P001601	NM_001082092	3733.5	421.5	2.152263e+000	2.144082e+000	30	15	4.491615e+000	0	0	0	0	0	0	-0.615904	0	0	57.5363	14.7857
DATA	1624	20	9	0	0	A_04_P040805	NM_001082038	3759.12	421.4	3.134924e+003	3.134997e+002	2613.5	15	5.348189e+000	0	0	0	0	0	0	2640.01	1	1	49.1849	15.7895
DATA	1625	20	10	0	0	A_04_P055314	ENSOCUT00000015399	3784.42	421.573	2.132714e+000	2.124934e+000	33	13	4.687074e+000	0	0	0	0	0	0	0.315478	0	0	57.5363	13.7407
DATA	1626	20	11	0	0	A_04_P061782	ENSOCUT00000007904	3809.58	421.573	2.123321e+000	2.119448e+000	33	14.5	3.068440e+000	0	0	0	0	0	0	1.13291	0	0	65	14.9375
DATA	1627	20	12	0	0	A_04_P090144	ENSOCUT00000023450	3835.47	421.625	5.044234e+002	5.048628e+001	444.5	14.5	4.708327e+000	0	0	0	0	0	0	430.529	1	1	50.4627	15.3438
DATA	1628	20	13	0	0	A_04_P052842	ENSOCUT00000001026	3860.94	421.713	4.680436e+002	4.685130e+001	430.5	16	5.374065e+000	0	0	0	0	0	0	401.227	1	1	52.9257	16.7059
DATA	1629	20	14	0	0	A_04_P029677	AF264456	3886	421.545	2.095738e+000	2.087772e+000	30	15	5.084529e+000	0	0	0	0	0	0	-0.0454295	0	0	55.8519	15.561
DATA	1630	20	15	0	0	A_04_P038107	ENSOCUT00000022816	3911.5	421.648	5.102196e+001	5.509452e+000	73.5	17	4.539231e+000	0	0	0	0	0	0	44.1113	1	1	57.5363	16.2692
DATA	1631	20	16	0	0	A_04_P054583	ENSOCUT00000017352	3936.58	421.573	1.830414e+003	1.830531e+002	1568	18	4.408042e+000	0	0	0	0	0	0	1589.06	1	1	57.5363	15.3913
DATA	1632	20	17	0	0	A_04_P052430	ENSOCUT00000000363	3962.46	421.882	3.394994e+003	3.395057e+002	2958	14	4.859285e+000	0	0	0	0	0	0	2959.97	1	1	49.8279	14.6087
DATA	1633	20	18	0	0	A_04_P073943	ENSOCUT00000007357	3987.69	422.014	2.647919e+002	2.655866e+001	258	18	5.481450e+000	0	0	0	0	0	0	231.812	1	1	47.2035	17.75
DATA	1634	20	19	0	0	A_04_P050098	ENSOCUT00000009803	4013	422	2.857199e+001	3.513446e+000	55	16	3.887158e+000	0	0	0	0	0	0	25.115	1	1	54.9904	15.88
DATA	1635	20	20	0	0	A_04_P057202	ENSOCUT00000005029	4038.24	421.912	2.044303e+000	2.036646e+000	32	16	5.897588e+000	0	0	0	0	0	0	0.189308	0	0	46.1809	15.6923
DATA	1636	20	21	0	0	A_04_P012361	ENSOCUT00000031801	4063.7	422.014	2.909628e+002	2.916690e+001	285	17	5.993052e+000	0	0	0	0	0	0	257.814	1	1	48.8603	16.3333
DATA	1637	20	22	0	0	A_04_P001781	NM_001101699	4089.29	421.871	1.233996e+002	1.250426e+001	138	14	4.236929e+000	0	0	0	0	0	0	109.774	1	1	47.2035	14.4815
DATA	1638	20	23	1028	1	(+)E1A_r60_n9	E1A_r60_n9	4114.5	422.352	2.020116e+000	2.012437e+000	30	17	6.237356e+000	0	0	0	0	0	0	-2.33981	0	0	57.5363	17.7692
DATA	1639	20	24	0	0	A_04_P017209	ENSOCUT00000010258	4140.21	422	4.623903e+003	4.623946e+002	3986	11.5	5.585793e+000	0	0	0	0	0	0	4145.49	1	1	46.8651	14.625
DATA	1640	20	25	0	0	A_04_P046602	A_04_P046602	4165.37	422.36	2.944390e+002	2.951155e+001	294	15	4.540674e+000	0	0	0	0	0	0	264.985	1	1	48.8603	14.6071
DATA	1641	20	26	0	0	A_04_P014501	AY171689	4190.64	421.943	1.997349e+000	1.989760e+000	31	14	5.787690e+000	0	0	0	0	0	0	0.031334	0	0	46.8651	15.6429
DATA	1642	20	27	0	0	A_04_P014548	AY171723	4216.23	422.092	6.575922e+001	6.868213e+000	92	16	6.296360e+000	0	0	0	0	0	0	59.6212	1	1	45.835	17.0313
DATA	1643	20	28	0	0	A_04_P021857	A_04_P021857	4241.79	422.256	2.468163e+001	3.161108e+000	54	16	5.457362e+000	0	0	0	0	0	0	22.4604	1	1	49.8279	16.871
DATA	1644	20	29	0	0	A_04_P025091	EB374850	4266.89	422.5	3.216739e+001	3.771004e+000	58.5	16	6.939258e+000	0	0	0	0	0	0	29.377	1	1	56.9804	16.2941
DATA	1645	20	30	0	0	A_04_P020136	EB379923	4292.42	422.427	2.338812e+001	3.052217e+000	51.5	15.5	4.759020e+000	0	0	0	0	0	0	21.4343	1	1	65	16.2
DATA	1646	20	31	0	0	A_04_P021509	EB378634	4317.68	422.4	1.350336e+003	1.350478e+002	1265	15	7.282140e+000	0	0	0	0	0	0	1241.75	1	1	50.7771	16.3793
DATA	1647	20	32	0	0	A_04_P005951	DN890456	4343.11	422.5	2.771291e+000	1.967499e+000	34	15	4.257130e+000	0	0	0	0	0	0	2.55704	1	0	56.9804	14.8621
DATA	1648	20	33	0	0	A_04_P002746	NM_001082639	4368.5	422.5	8.006659e+004	8.006659e+003	71585	15.5	5.481671e+000	0	0	0	0	0	0	74117.9	1	1	57.5363	16.05
DATA	1649	20	34	0	0	A_04_P087935	ENSOCUT00000005204	4393.82	422.475	1.143363e+001	2.247920e+000	41	15	5.420347e+000	0	0	0	0	0	0	10.6176	1	1	50.7771	16.1389
DATA	1650	20	35	0	0	A_04_P016397	EB378230	4419.42	422.573	2.902159e+001	3.484992e+000	59	15	4.970030e+000	0	0	0	0	0	0	27.0342	1	1	57.5363	15.4865
DATA	1651	20	36	0	0	A_04_P048634	A_04_P048634	4444.58	422.573	2.311521e+000	1.937598e+000	32	17	5.427988e+000	0	0	0	0	0	0	2.15956	1	0	65	18.0345
DATA	1652	20	37	0	0	A_04_P014147	ENSOCUT00000028956	4470.11	422.5	1.925609e+000	1.918527e+000	32	17.5	4.975519e+000	0	0	0	0	0	0	0.282335	0	0	56.9804	17.1765
DATA	1653	20	38	0	0	A_04_P074602	ENSOCUT00000011318	4495.42	422.573	1.384878e+002	1.398029e+001	159	15	5.736804e+000	0	0	0	0	0	0	130.107	1	1	57.5363	16.0286
DATA	1654	20	39	0	0	A_04_P006771	DN889669	4520.81	422.57	1.083720e+001	2.194398e+000	42	16	4.015830e+000	0	0	0	0	0	0	10.2077	1	1	58.0869	16.2424
DATA	1655	20	40	0	0	A_04_P095497	A_04_P095497	4546.42	422.573	1.532725e+001	2.443821e+000	45	16	4.515709e+000	0	0	0	0	0	0	14.4726	1	1	57.5363	16.0345
DATA	1656	20	41	0	0	A_04_P080467	ENSOCUT00000012802	4571.58	422.573	6.381274e+001	6.657871e+000	89.5	15.5	4.887704e+000	0	0	0	0	0	0	60.3917	1	1	57.5363	14.8
DATA	1657	20	42	0	0	A_04_P059368	ENSOCUT00000009879	4597.21	422.844	9.156390e+002	9.158350e+001	864.5	17	7.125601e+000	0	0	0	0	0	0	868.461	1	1	53.5237	17.25
DATA	1658	20	43	0	0	A_04_P067157	ENSOCUT00000000161	4622.5	422.648	1.174457e+002	1.189588e+001	144	17	5.755958e+000	0	0	0	0	0	0	111.607	1	1	57.5363	15.8519
DATA	1659	20	44	0	0	A_04_P021041	XM_002712697	4647.97	422.851	2.119640e+003	2.119725e+002	2012	14	5.259459e+000	0	0	0	0	0	0	2017.92	1	1	46.8651	14.8095
DATA	1660	20	45	0	0	A_04_P036683	ENSOCUT00000016635	4673.49	423.037	2.680592e+001	3.276919e+000	57	14	4.206222e+000	0	0	0	0	0	0	25.5608	1	1	49.8279	15
DATA	1661	20	46	0	0	A_04_P069834	ENSOCUT00000017760	4698.5	423	4.353997e+004	4.353998e+003	40294	17	4.854883e+000	0	0	0	0	0	0	41573	1	1	54.1152	16.3548
DATA	1662	20	47	0	0	A_04_P069287	A_04_P069287	4723.91	423.121	2.228896e+001	2.915972e+000	51	14	5.039744e+000	0	0	0	0	0	0	21.3068	1	1	46.1809	15.5517
DATA	1663	20	48	0	0	A_04_P058493	ENSOCUT00000000464	4749.65	423.093	8.655759e+002	8.657797e+001	874	16	5.317043e+000	0	0	0	0	0	0	828.187	1	1	49.1849	15.8235
DATA	1664	20	49	0	0	A_04_P074382	ENSOCUT00000010505	4775.01	423.125	1.301277e+002	1.314747e+001	155	15	5.918246e+000	0	0	0	0	0	0	124.588	1	1	49.8279	15.5556
DATA	1665	20	50	0	0	A_04_P078864	ENSOCUT00000001459	4800.56	423.26	3.152436e+003	3.152491e+002	2969.5	13.5	5.360052e+000	0	0	0	0	0	0	3019.5	1	1	49.5074	13.7143
DATA	1666	20	51	0	0	A_04_P045737	ENSOCUT00000000922	4825.5	423.352	6.201469e+001	6.479066e+000	91	17.5	8.382080e+000	0	0	0	0	0	0	59.4069	1	1	57.5363	17.5
DATA	1667	20	52	0	0	A_04_P083372	NM_001171310	4851	423.455	3.048858e+003	3.048916e+002	2831.5	17	9.343078e+000	0	0	0	0	0	0	2920.17	1	1	55.8519	18.5
DATA	1668	20	53	0	0	A_04_P056949	ENSOCUT00000014407	4876.52	423.182	1.603865e+002	1.614817e+001	182.5	19	5.369047e+000	0	0	0	0	0	0	153.53	1	1	49.8279	17.92
DATA	1669	20	54	0	0	A_04_P044703	A_04_P044703	4901.58	423.427	1.530064e+001	2.423154e+000	46	14	6.190835e+000	0	0	0	0	0	0	14.6354	1	1	57.5363	15.5333
DATA	1670	20	55	0	0	A_04_P100159	XR_085168	4927.4	423.147	7.371179e+001	7.607481e+000	102	14.5	3.664502e+000	0	0	0	0	0	0	70.4184	1	1	48.8603	14
DATA	1671	20	56	0	0	A_04_P016308	AY596418	4952.58	423.427	1.891273e+000	1.885314e+000	31	16	5.127680e+000	0	0	0	0	0	0	0.649368	0	0	57.5363	16.3103
DATA	1672	20	57	0	0	A_04_P048262	ENSOCUT00000007054	4978.19	423.506	3.466570e+003	3.466621e+002	3282	17	3.675880e+000	0	0	0	0	0	0	3300.57	1	1	50.4627	16.8125
DATA	1673	20	58	0	0	A_04_P058686	ENSOCUT00000010166	5003.5	423.5	2.169774e+002	2.178008e+001	234	17	4.538596e+000	0	0	0	0	0	0	206.112	1	1	57.5363	16.7667
DATA	1674	20	59	0	0	A_04_P036020	A_04_P036020	5028.67	423.5	1.191876e+001	2.240486e+000	41	18	5.656448e+000	0	0	0	0	0	0	11.2914	1	1	65	17.9333
DATA	1675	20	60	0	0	A_04_P027882	XM_002708050	5054.33	423.5	1.910491e+000	1.903229e+000	30	18	5.757796e+000	0	0	0	0	0	0	-1.70469	0	0	65	16.5938
DATA	1676	20	61	0	0	A_04_P102312	ENSOCUT00000009309	5079.5	423.5	1.917351e+000	1.910063e+000	26.5	15	5.529374e+000	0	0	0	0	0	0	-3.41085	0	0	57.5363	14.8235
DATA	1677	20	62	0	0	A_04_P027983	EB377464	5105.07	423.589	2.922775e+004	2.922776e+003	27109.5	15	5.837218e+000	0	0	0	0	0	0	27389.8	1	1	53.5237	15.8387
DATA	1678	20	63	0	0	A_04_P081408	ENSOCUT00000002453	5130.42	423.573	1.464458e+001	2.420094e+000	44.5	16	6.407657e+000	0	0	0	0	0	0	13.6609	1	1	57.5363	16.5161
DATA	1679	20	64	0	0	A_04_P026526	EB373321	5155.58	423.573	1.374898e+001	2.374930e+000	42	17	5.155976e+000	0	0	0	0	0	0	12.7608	1	1	65	17.1622
DATA	1680	20	65	0	0	A_04_P079332	ENSOCUT00000015914	5181.31	423.662	1.749085e+003	1.749193e+002	1652.5	17	5.447917e+000	0	0	0	0	0	0	1614.16	1	1	48.5334	17.5862
DATA	1681	20	66	0	0	A_04_P091927	ENSOCUT00000004407	5206.58	423.573	7.799122e+001	8.041549e+000	102	14	4.849735e+000	0	0	0	0	0	0	71.5299	1	1	57.5363	15.0417
DATA	1682	20	67	0	0	A_04_P003506	ENSOCUT00000010139	5232	423.545	1.369420e+002	1.383560e+001	154	16.5	5.392204e+000	0	0	0	0	0	0	124.745	1	1	55.8519	16.4
DATA	1683	20	68	0	0	A_04_P060542	ENSOCUT00000014731	5257.53	423.903	2.612056e+000	2.004605e+000	33	16	6.405490e+000	0	0	0	0	0	0	2.36206	1	0	48.2044	16.0303
DATA	1684	20	69	0	0	A_04_P092842	ENSOCUT00000003841	5283.11	423.88	1.183454e+002	1.200295e+001	139	15	5.345999e+000	0	0	0	0	0	0	106.156	1	1	47.8731	16.1667
DATA	1685	20	70	0	0	A_04_P071964	ENSOCUT00000006194	5308.49	423.972	1.855607e+001	2.743718e+000	47.5	17	4.431177e+000	0	0	0	0	0	0	16.5015	1	1	48.5334	16.4074
DATA	1686	20	71	0	0	A_04_P005392	EB373069	5333.46	423.789	6.083739e+000	2.128668e+000	35	16	4.156286e+000	0	0	0	0	0	0	5.36024	1	0	47.5395	15.6333
DATA	1687	20	72	0	0	A_04_P053513	ENSOCUT00000017332	5358.91	423.921	4.024982e+002	4.030252e+001	382	17	4.790221e+000	0	0	0	0	0	0	351.093	1	1	51.7088	16.2286
DATA	1688	20	73	0	0	A_04_P006279	ENSOCUT00000000472	5384.5	424	5.122174e+003	5.122216e+002	4310	16	5.454356e+000	0	0	0	0	0	0	4419.82	1	1	48.5334	16.25
DATA	1689	20	74	0	0	A_04_P032490	EB381887	5409.5	424	2.481672e+000	2.121262e+000	32	16	5.971501e+000	0	0	0	0	0	0	2.1172	1	0	54.1152	16.6
DATA	1690	20	75	0	0	A_04_P036457	ENSOCUT00000014309	5435.25	424	5.825405e+003	5.825444e+002	4836	14.5	5.530100e+000	0	0	0	0	0	0	4908.15	1	1	49.1849	14.7143
DATA	1691	20	76	0	0	A_04_P073747	ENSOCUT00000005265	5460.5	424.352	3.109757e+001	3.786837e+000	55	14	4.556433e+000	0	0	0	0	0	0	25.8647	1	1	57.5363	15.2414
DATA	1692	20	77	0	0	A_04_P059607	ENSOCUT00000015324	5485.91	424.386	2.199644e+000	2.193637e+000	31	16	4.304635e+000	0	0	0	0	0	0	0.833343	0	0	57.259	15.2333
DATA	1693	20	78	0	0	A_04_P075922	ENSOCUT00000009670	5511.42	424.427	2.714245e+000	2.240619e+000	31	15	4.143268e+000	0	0	0	0	0	0	2.19336	1	0	57.5363	15.5
DATA	1694	20	79	0	0	A_04_P004091	ENSOCUT00000014544	5536.91	424.273	2.844803e+002	2.853763e+001	257	16	4.907639e+000	0	0	0	0	0	0	226.273	1	1	49.5074	16.0278
DATA	1695	20	80	0	0	A_04_P050383	ENSOCUT00000017573	5562.28	424.16	2.216892e+003	2.217011e+002	1756	15.5	6.049698e+000	0	0	0	0	0	0	1734.13	1	1	49.1849	16.2333
DATA	1696	20	81	0	0	A_04_P071284	ENSOCUT00000024037	5588.03	424.304	1.295223e+002	1.316171e+001	128	17	4.170711e+000	0	0	0	0	0	0	99.5313	1	1	46.1809	17.3824
DATA	1697	20	82	0	0	A_04_P010641	DN884423	5613.31	424.468	4.815622e+001	5.372695e+000	63	18	4.374753e+000	0	0	0	0	0	0	36.3299	1	1	49.8279	18.4615
DATA	1698	20	83	66	1	DarkCorner	DarkCorner	5638.42	424.427	2.438249e+000	2.428981e+000	23	18	5.301886e+000	0	0	0	1	0	0	-7.00446	0	0	57.5363	17.12
DATA	1699	20	84	66	1	DarkCorner	DarkCorner	5663.58	424.427	2.488566e+000	2.479107e+000	25	15	4.647580e+000	0	0	0	0	0	0	-4.96814	0	0	57.5363	15
DATA	1700	20	85	66	1	DarkCorner	DarkCorner	5689.11	424.5	2.543312e+000	2.533645e+000	24	14	5.150630e+000	0	0	0	0	0	0	-5.65115	0	0	56.9804	14.3777
DATA	1701	21	1	66	1	DarkCorner	DarkCorner	3543.33	428.5	2.232071e+000	2.223587e+000	24	15	4.715026e+000	0	0	0	0	0	0	-6.7051	0	0	57.5363	14.7265
DATA	1702	21	2	66	1	DarkCorner	DarkCorner	3568.49	428.431	2.220436e+000	2.211996e+000	25	15	4.243235e+000	0	0	0	0	0	0	-5.11127	0	0	45.835	15.6286
DATA	1703	21	3	66	1	DarkCorner	DarkCorner	3593.68	428.212	2.209122e+000	2.200725e+000	26	15.5	4.658752e+000	0	0	0	0	0	0	-4.62171	0	0	51.7088	15.8056
DATA	1704	21	4	0	0	A_04_P072408	ENSOCUT00000016741	3619.47	428.584	2.197728e+000	2.189374e+000	30	16	4.096416e+000	0	0	0	0	0	0	-0.60308	0	0	52.9257	15.3704
DATA	1705	21	5	0	0	A_04_P059878	ENSOCUT00000016355	3644.7	428.6	2.581143e+002	2.590320e+001	239	15	5.009677e+000	0	0	0	0	0	0	212.938	1	1	51.0895	14.4074
DATA	1706	21	6	0	0	A_04_P025012	EB374935	3670.09	428.614	1.655999e+001	2.728115e+000	44	15	4.802935e+000	0	0	0	0	0	0	13.7283	1	1	57.259	14.4545
DATA	1707	21	7	0	0	A_04_P073167	A_04_P073167	3695.5	428.648	2.165874e+000	2.157641e+000	27	16	4.996304e+000	0	0	0	0	0	0	-3.65642	0	0	57.5363	16.0345
DATA	1708	21	8	0	0	A_04_P063542	ENSOCUT00000006482	3720.91	428.614	3.081161e+001	3.755706e+000	54	15	4.899734e+000	0	0	0	0	0	0	25.7869	1	1	57.259	15.3103
DATA	1709	21	9	0	0	A_04_P069109	A_04_P069109	3746.27	428.781	8.697381e+001	8.956201e+000	101	15	4.250951e+000	0	0	0	0	0	0	73.1294	1	1	48.2044	14.4
DATA	1710	21	10	0	0	A_04_P018032	DN885729	3771.95	428.907	2.294957e+002	2.304799e+001	216	14	4.998485e+000	0	0	0	0	0	0	193.861	1	1	46.8651	14.8788
DATA	1711	21	11	0	0	A_04_P100325	ENSOCUT00000010495	3796.82	429.141	1.368547e+002	1.384843e+001	149.5	14.5	5.361237e+000	0	0	0	0	0	0	116.119	1	1	48.8603	15.3333
DATA	1712	21	12	0	0	A_04_P096272	ENSOCUT00000004301	3822.58	428.929	1.114778e+003	1.114977e+002	950	14	4.817161e+000	0	0	0	0	0	0	950.128	1	1	49.8279	15.0286
DATA	1713	21	13	0	0	A_04_P057392	ENSOCUT00000003687	3848.27	428.897	3.132034e+003	3.132104e+002	2592.5	15	5.473494e+000	0	0	0	0	0	0	2681.32	1	1	49.1849	16.3226
DATA	1714	21	14	0	0	A_04_P050952	ENSOCUT00000009621	3873	429.288	2.110511e+001	2.970567e+000	50	19	4.908442e+000	0	0	0	0	0	0	18.1453	1	1	48.5334	18.303
DATA	1715	21	15	0	0	A_04_P075742	ENSOCUT00000010099	3898.82	429.299	2.978553e+001	3.633703e+000	56	15	4.092553e+000	0	0	0	0	0	0	25.7205	1	1	49.5074	15.6563
DATA	1716	21	16	0	0	A_04_P013670	NM_001170956	3924.34	429.122	6.543258e+003	6.543291e+002	5618	18	4.904624e+000	0	0	0	0	0	0	5674.28	1	1	48.8603	16.3478
DATA	1717	21	17	0	0	A_04_P072337	A_04_P072337	3949.5	429.352	2.071743e+000	2.063868e+000	27	17	4.947472e+000	0	0	0	0	0	0	-4.80879	0	0	57.5363	15.4595
DATA	1718	21	18	0	0	A_04_P048388	ENSOCUT00000016618	3974.84	429.1	1.041289e+004	1.041291e+003	8914	16	5.017917e+000	0	0	0	0	0	0	9105.32	1	1	46.8651	16.1111
DATA	1719	21	19	0	0	A_04_P099417	ENSOCUT00000009016	4000.46	429.118	3.462493e+002	3.468538e+001	325	16.5	4.975788e+000	0	0	0	0	0	0	304.029	1	1	49.8279	17.0385
DATA	1720	21	20	0	0	A_04_P055293	ENSOCUT00000007096	4025.62	429.237	2.686301e+003	2.686378e+002	2352	16	4.046651e+000	0	0	0	0	0	0	2368.31	1	1	49.1849	15.1538
DATA	1721	21	21	0	0	A_04_P026241	EB373621	4051	429.455	2.038108e+000	2.030361e+000	30	16	6.137318e+000	0	0	0	0	0	0	-0.59004	0	0	55.8519	16
DATA	1722	21	22	0	0	A_04_P058728	ENSOCUT00000016493	4076.72	429.488	1.747108e+002	1.758772e+001	185.5	15	4.824770e+000	0	0	0	0	0	0	155.282	1	1	50.7771	15.8182
DATA	1723	21	23	0	0	A_04_P092846	ENSOCUT00000003841	4102.19	429.506	9.879757e+001	1.008299e+001	118	13.5	3.085699e+000	0	0	0	0	0	0	88.1582	1	1	50.4627	14.1923
DATA	1724	21	24	0	0	A_04_P102542	ENSOCUT00000013174	4127.37	429.36	5.089794e+002	5.093748e+001	487	18	1.242330e+001	0	0	0	0	1	0	455.915	1	1	48.8603	22.5385
DATA	1725	21	25	0	0	A_04_P052477	ENSOCUT00000001312	4152.5	429.5	2.821517e+002	2.828588e+001	292	15	4.847204e+000	0	0	0	0	0	0	253.704	1	1	57.5363	14.8462
DATA	1726	21	26	0	0	A_04_P023781	ENSOCUT00000021841	4178.05	429.523	5.786488e+001	6.119504e+000	85	14	4.961850e+000	0	0	0	0	0	0	52.2298	1	1	55.8519	14.6563
DATA	1727	21	27	0	0	A_04_P055057	ENSOCUT00000005148	4203.62	429.63	3.407709e+002	3.413478e+001	342.5	15	7.143404e+000	0	0	0	0	0	0	308.75	1	1	50.7771	15.9375
DATA	1728	21	28	0	0	A_04_P036487	ENSOCUT00000011172	4229.15	429.52	3.318594e+001	3.862540e+000	59.5	16	5.405861e+000	0	0	0	0	0	0	30.1785	1	1	49.8279	16.5789
DATA	1729	21	29	0	0	A_04_P066252	ENSOCUT00000031452	4254.37	429.64	2.221544e+002	2.230255e+001	233	16	8.172813e+000	0	0	0	0	0	0	202.754	1	1	48.8603	17.4444
DATA	1730	21	30	0	0	A_04_P033755	A_04_P033755	4279.84	429.394	2.664754e+000	1.980350e+000	33	15	6.195281e+000	0	0	0	0	0	0	2.44063	1	0	47.5395	16.1714
DATA	1731	21	31	0	0	A_04_P073209	ENSOCUT00000015631	4305.31	429.662	1.346088e+004	1.346090e+003	12105.5	17.5	4.995865e+000	0	0	0	0	0	0	12372.4	1	1	48.5334	16.4063
DATA	1732	21	32	0	0	A_04_P011713	DN882406	4330.35	429.731	3.123666e+001	3.681749e+000	57	15	5.651004e+000	0	0	0	0	0	0	28.8076	1	1	50.1463	15.4231
DATA	1733	21	33	0	0	A_04_P070500	ENSOCUT00000004564	4355.58	429.573	4.494454e+001	4.896253e+000	69.5	14.5	4.014088e+000	0	0	0	0	0	0	41.5855	1	1	57.5363	15.625
DATA	1734	21	34	0	0	A_04_P063577	ENSOCUT00000014914	4381.42	429.573	2.298171e+001	3.004999e+000	52	17	5.628829e+000	0	0	0	0	0	0	21.3342	1	1	57.5363	16.6061
DATA	1735	21	35	0	0	A_04_P018381	DN885423	4406.85	430.038	5.014637e+001	5.373168e+000	76.5	14.5	4.313061e+000	0	0	0	0	0	0	46.7017	1	1	49.1849	14.9412
DATA	1736	21	36	0	0	A_04_P088562	XM_002719679	4432.07	429.786	1.672962e+004	1.672963e+003	15397.5	17	5.440193e+000	0	0	0	0	0	0	15626.8	1	1	46.8651	17.0645
DATA	1737	21	37	0	0	A_04_P062577	ENSOCUT00000010494	4457.47	429.88	7.403673e+003	7.403697e+002	6694	17.5	4.772232e+000	0	0	0	0	0	0	6935.98	1	1	48.8603	18
DATA	1738	21	38	0	0	A_04_P029178	ENSOCUT00000026813	4483.12	430.095	8.938271e+003	8.938292e+002	8154	15.5	5.232095e+000	0	0	0	0	0	0	8397.72	1	1	47.5395	15.7632
DATA	1739	21	39	0	0	A_04_P059232	ENSOCUT00000010102	4508.41	430.155	1.934937e+002	1.944320e+001	213	15	4.626759e+000	0	0	0	0	0	0	182.279	1	1	47.5395	15.2
DATA	1740	21	40	0	0	A_04_P059148	A_04_P059148	4533.59	430.092	3.417928e+002	3.423223e+001	353	17	3.546360e+000	0	0	0	0	0	0	322.791	1	1	49.1849	16.92
DATA	1741	21	41	0	0	A_04_P091424	ENSOCUT00000009951	4559.14	429.961	1.556882e+001	2.455287e+000	45	16	4.556244e+000	0	0	0	0	0	0	14.7384	1	1	48.5334	15.2941
DATA	1742	21	42	1028	1	(+)E1A_r60_a107	E1A_r60_a107	4584.92	430.13	1.417518e+001	2.365877e+000	43	16	5.107582e+000	0	0	0	0	0	0	13.4499	1	1	48.5334	15.1714
DATA	1743	21	43	0	0	A_04_P048629	ENSOCUT00000009151	4610.01	430.041	3.763032e+002	3.767777e+001	386	17	5.697751e+000	0	0	0	0	0	0	357.773	1	1	46.8651	16.8667
DATA	1744	21	44	0	0	A_04_P070552	ENSOCUT00000000668	4635.42	430.427	4.120841e+002	4.125157e+001	409	16	4.417498e+000	0	0	0	0	0	0	392.561	1	1	57.5363	16.2857
DATA	1745	21	45	0	0	A_04_P092911	ENSOCUT00000006319	4660.58	430.427	3.773782e+002	3.778479e+001	392.5	14	9.154110e+000	0	0	0	0	0	0	360.104	1	1	57.5363	18.5185
DATA	1746	21	46	0	0	A_04_P037963	ENSOCUT00000000550	4686	430.455	2.584000e+003	2.584069e+002	2427.5	17	4.652718e+000	0	0	0	0	0	0	2469.43	1	1	55.8519	17.1724
DATA	1747	21	47	0	0	A_04_P081576	ENSOCUT00000003170	4711.42	430.427	4.482575e+002	4.486509e+001	455.5	17	5.075192e+000	0	0	0	0	0	0	428.927	1	1	57.5363	16.5152
DATA	1748	21	48	0	0	A_04_P081038	ENSOCUT00000005461	4736.71	430.577	4.020460e+002	4.024835e+001	406	15	4.939232e+000	0	0	0	0	0	0	385.122	1	1	50.1463	15.6296
DATA	1749	21	49	0	0	A_04_P091567	A_04_P091567	4762.08	430.721	5.880740e+001	6.172327e+000	82.5	16	5.673936e+000	0	0	0	0	0	0	56.3791	1	1	44.4243	16.25
DATA	1750	21	50	0	0	A_04_P096832	XM_002715078	4787.5	430.5	1.880910e+000	1.874395e+000	33	14	5.852876e+000	0	0	0	0	0	0	0.467706	0	0	57.5363	14.5517
DATA	1751	21	51	0	0	A_04_P048258	A_04_P048258	4812.89	430.5	9.724602e+000	2.110618e+000	39.5	16	5.649367e+000	0	0	0	0	0	0	9.33033	1	1	65	14.7143
DATA	1752	21	52	0	0	A_04_P005060	NM_001082187	4838.42	430.573	9.110129e+004	9.110130e+003	85672.5	16.5	6.678432e+000	0	0	0	0	0	0	87408.3	1	1	57.5363	15.9167
DATA	1753	21	53	0	0	A_04_P066673	ENSOCUT00000001778	4863.58	430.573	2.117740e+002	2.126014e+001	228.5	17.5	5.398005e+000	0	0	0	0	0	0	203.127	1	1	57.5363	16.5385
DATA	1754	21	54	0	0	A_04_P043872	ENSOCUT00000011193	4889.11	430.5	4.367708e+000	1.925220e+000	35.5	19.5	7.658591e+000	0	0	0	0	0	0	4.18664	1	0	56.9804	17.9667
DATA	1755	21	55	0	0	A_04_P062761	ENSOCUT00000011362	4914.84	430.684	7.666666e+002	7.668962e+001	754	17	5.552938e+000	0	0	0	0	0	0	734.197	1	1	49.5074	16.7941
DATA	1756	21	56	0	0	A_04_P015101	AY175572	4939.89	430.5	5.735161e+000	1.964865e+000	37	16	5.361409e+000	0	0	0	0	0	0	5.48489	1	0	56.9804	17.1786
DATA	1757	21	57	0	0	A_04_P009562	A_04_P009562	4965.42	430.573	3.781571e+001	4.224206e+000	66	17	4.526277e+000	0	0	0	0	0	0	36.1049	1	1	57.5363	16.1111
DATA	1758	21	58	0	0	A_04_P090033	A_04_P090033	4990.63	430.712	7.198833e+002	7.201304e+001	704	17	3.966718e+000	0	0	0	0	0	0	685.927	1	1	48.5334	16.7879
DATA	1759	21	59	0	0	A_04_P081697	ENSOCUT00000001270	5016.15	430.589	1.298723e+004	1.298724e+003	11810	18	3.962790e+000	0	0	0	0	0	0	12343.5	1	1	54.7002	17.3704
DATA	1760	21	60	0	0	A_04_P074499	ENSOCUT00000013933	5041.62	430.763	2.400147e+003	2.400222e+002	2357	20	5.489958e+000	0	0	0	0	0	0	2274.64	1	1	49.1849	19.1622
DATA	1761	21	61	0	0	A_04_P025262	EB374694	5066.96	430.835	8.926698e+001	9.127237e+000	113	15.5	6.910080e+000	0	0	0	0	0	0	84.3188	1	1	49.5074	16.7222
DATA	1762	21	62	0	0	A_04_P064715	ENSOCUT00000006846	5092.5	431	3.587894e+002	3.592974e+001	364	15	5.926068e+000	0	0	0	0	0	0	337.62	1	1	48.5334	15.4194
DATA	1763	21	63	0	0	A_04_P066722	ENSOCUT00000016068	5117.5	431	7.284358e+001	7.532654e+000	99	16	6.423115e+000	0	0	0	0	0	0	68.2566	1	1	54.1152	16.8889
DATA	1764	21	64	0	0	A_04_P094062	ENSOCUT00000015684	5143	431	7.285849e+000	2.060447e+000	38	16	5.835745e+000	0	0	0	0	0	0	6.79427	1	0	54.9904	17.4516
DATA	1765	21	65	0	0	A_04_P035202	A_04_P035202	5168.73	431.333	5.130300e+000	2.004340e+000	34	17	5.623444e+000	0	0	0	0	0	0	4.75887	1	0	43.7019	16.6486
DATA	1766	21	66	0	0	A_04_P017874	DN887493	5193.61	431.069	3.774377e+000	1.985109e+000	34	17	5.188892e+000	0	0	0	0	0	0	3.48077	1	0	53.8203	15.9643
DATA	1767	21	67	0	0	A_04_P030114	ENSOCUT00000002129	5219.49	430.875	8.732083e+003	8.732105e+002	7769.5	14	4.852893e+000	0	0	0	0	0	0	7999.66	1	1	47.8731	14.9667
DATA	1768	21	68	0	0	A_04_P025247	EB374717	5244.79	431.158	2.139053e+003	2.139145e+002	1957.5	16	5.622308e+000	0	0	0	0	0	0	1946.11	1	1	48.8603	15.9
DATA	1769	21	69	0	0	A_04_P094077	ENSOCUT00000009227	5270.3	430.915	2.245075e+002	2.253885e+001	237.5	15.5	6.280060e+000	0	0	0	0	0	0	202.676	1	1	47.2035	16.4286
DATA	1770	21	70	0	0	A_04_P034827	ENSOCUT00000003791	5295.5	431.352	4.573822e+001	4.994810e+000	72	19	4.884419e+000	0	0	0	0	0	0	40.9579	1	1	57.5363	17.3704
DATA	1771	21	71	0	1	RC9	RC9	5320.58	431.427	2.032553e+000	2.024827e+000	26	16	4.941322e+000	0	0	0	0	0	0	-5.02618	0	0	57.5363	15.75
DATA	1772	21	72	0	0	A_04_P026127	EB373746	5346.33	431.538	2.533553e+001	3.255678e+000	52	17	5.017205e+000	0	0	0	0	0	0	22.2706	1	1	49.8279	16.7879
DATA	1773	21	73	0	0	A_04_P020940	EB379163	5371.5	431.382	2.073724e+000	2.069631e+000	31	16	4.272838e+000	0	0	0	0	0	0	1.08901	0	0	47.2035	15.5143
DATA	1774	21	74	0	0	A_04_P032763	ENSOCUT00000005003	5397	431.455	2.096899e+000	2.092388e+000	31.5	14	6.258645e+000	0	0	0	0	0	0	1.03476	0	0	55.8519	15.5278
DATA	1775	21	75	0	0	A_04_P001817	NM_001082710	5422.5	431.5	8.711797e+000	2.286401e+000	37	16	5.607591e+000	0	0	0	0	0	0	7.40691	1	0	57.5363	16.1515
DATA	1776	21	76	0	0	A_04_P010123	ENSOCUT00000002636	5448.19	431.506	3.619460e+003	3.619523e+002	3075	14	5.717056e+000	0	0	0	0	0	0	3038.17	1	1	50.4627	14.4483
DATA	1777	21	77	0	0	A_04_P102393	ENSOCUT00000002314	5473.33	431.5	3.850676e+000	2.203846e+000	32	16	4.595115e+000	0	0	0	0	0	0	3.18938	1	0	57.5363	15.8214
DATA	1778	21	78	66	-1	(-)3xSLv1	NegativeControl	5498.5	431.5	2.209359e+000	2.200961e+000	26	16.5	5.494093e+000	0	0	0	0	0	0	-4.71749	0	0	65	16.2333
DATA	1779	21	79	0	0	A_04_P023452	ENSOCUT00000022379	5524	431.545	2.243284e+000	2.238429e+000	31	16	4.358619e+000	0	0	0	0	0	0	1.03064	0	0	55.8519	16.0488
DATA	1780	21	80	0	0	A_04_P025301	EB374631	5550.12	431.348	2.280952e+000	2.272282e+000	29	17	5.926068e+000	0	0	0	0	0	0	-1.33858	0	0	46.5243	17.4194
DATA	1781	21	81	0	0	A_04_P033987	A_04_P033987	5574.58	431.573	2.498208e+000	2.323150e+000	33	15	4.612623e+000	0	0	0	0	0	0	1.944	1	0	57.5363	16.2353
DATA	1782	21	82	0	0	A_04_P032757	ENSOCUT00000025316	5600.42	431.573	2.661710e+001	3.552220e+000	50	16.5	4.387331e+000	0	0	0	0	0	0	20.3365	1	1	65	17.7143
DATA	1783	21	83	66	1	DarkCorner	DarkCorner	5625.58	431.573	2.406184e+000	2.397038e+000	26.5	17	5.260594e+000	0	0	0	0	0	0	-3.80329	0	0	57.5363	17.0769
DATA	1784	21	84	66	1	DarkCorner	DarkCorner	5651	431.545	2.454894e+000	2.445562e+000	26	15	4.105559e+000	0	0	0	0	0	0	-4.79392	0	0	55.8519	15.4118
DATA	1785	21	85	66	1	DarkCorner	DarkCorner	5676.42	431.573	2.507170e+000	2.497640e+000	24	14	4.656341e+000	0	0	0	0	0	0	-5.82237	0	0	57.5363	14.7179
DATA	1786	22	1	66	1	DarkCorner	DarkCorner	3555.5	436	2.225148e+000	2.216690e+000	26.5	15	4.913905e+000	0	0	0	0	0	0	-4.86251	0	0	54.1152	15.1111
DATA	1787	22	2	66	1	DarkCorner	DarkCorner	3581.5	436	2.213211e+000	2.204799e+000	28	15	4.513800e+000	0	0	0	0	0	0	-2.16234	0	0	54.1152	14.9756
DATA	1788	22	3	66	1	DarkCorner	DarkCorner	3606.97	435.591	2.201903e+000	2.193533e+000	27	16	5.095228e+000	0	0	0	0	0	0	-4.32552	0	0	45.4864	15.5429
DATA	1789	22	4	0	0	A_04_P069741	ENSOCUT00000001568	3632.13	436	9.015259e+002	9.017901e+001	750	15	4.323723e+000	0	0	0	0	0	0	742.396	1	1	48.5334	14.8621
DATA	1790	22	5	0	0	A_04_P017700	A_04_P017700	3657.5	436.352	4.837853e+000	2.224944e+000	34	14	4.963475e+000	0	0	0	0	0	0	4.00377	1	0	57.5363	14.4063
DATA	1791	22	6	0	0	A_04_P087456	ENSOCUT00000009360	3682.9	436.325	1.169328e+001	2.457251e+000	40	17	4.446318e+000	0	0	0	0	0	0	9.72437	1	1	49.8279	15.7714
DATA	1792	22	7	0	0	A_04_P084067	ENSOCUT00000008498	3708.47	436.088	2.159083e+000	2.160294e+000	32.5	14	5.759051e+000	0	0	0	0	0	0	1.68375	0	0	46.8651	15.6
DATA	1793	22	8	0	0	A_04_P080652	ENSOCUT00000002900	3733.63	436.368	2.444030e+003	2.444124e+002	2065.5	14	4.549588e+000	0	0	0	0	0	0	2051.84	1	1	53.5237	14.7059
DATA	1794	22	9	0	0	A_04_P006047	DN890370	3759	436.455	2.139066e+000	2.137915e+000	32	15	5.268881e+000	0	0	0	0	0	0	1.45592	0	0	55.8519	15.8056
DATA	1795	22	10	0	0	A_04_P065036	ENSOCUT00000010917	3784.42	436.427	6.673152e+002	6.676523e+001	598	15	6.173478e+000	0	0	0	0	0	0	565.407	1	1	57.5363	16.3871
DATA	1796	22	11	0	0	A_04_P019398	EB381642	3809.89	436.341	2.443691e+001	3.229691e+000	51	14	3.174834e+000	0	0	0	0	0	0	20.7985	1	1	50.4627	14.2903
DATA	1797	22	12	0	0	A_04_P006486	DN889945	3835.24	436.333	4.495285e+003	4.495334e+002	3844.5	13	2.872281e+000	0	0	0	0	1	0	3842.99	1	1	49.1849	13.4
DATA	1798	22	13	0	0	A_04_P095393	NM_001082334	3860.75	436.349	1.344546e+003	1.344709e+002	1164	18	4.774652e+000	0	0	0	0	0	0	1154.52	1	1	51.0895	17.6216
DATA	1799	22	14	0	0	A_04_P022861	EB377256	3885.89	436.5	2.828323e+000	2.103206e+000	34	15.5	5.644933e+000	0	0	0	0	0	0	2.4391	1	0	56.9804	16.1905
DATA	1800	22	15	0	0	A_04_P005076	NM_001082727	3911.47	436.284	9.689042e+002	9.691264e+001	860	16	4.164317e+000	0	0	0	0	0	0	839.161	1	1	49.1849	15.3077
DATA	1801	22	16	0	0	A_04_P055757	ENSOCUT00000009455	3936.67	436.5	9.920673e+001	1.013360e+001	115	17.5	5.610104e+000	0	0	0	0	0	0	86.2869	1	1	57.5363	16.2647
DATA	1802	22	17	0	0	A_04_P061167	ENSOCUT00000023213	3962.33	436.5	2.910587e+001	3.564472e+000	57.5	15.5	4.360749e+000	0	0	0	0	0	0	25.423	1	1	65	15.125
DATA	1803	22	18	0	0	A_04_P075525	A_04_P075525	3987.63	436.64	7.140728e+003	7.140758e+002	6197	16	3.949808e+000	0	0	0	0	0	0	6263.15	1	1	48.8603	16.6207
DATA	1804	22	19	0	0	A_04_P071618	ENSOCUT00000005332	4012.95	436.523	1.246643e+002	1.263236e+001	140	16	4.067170e+000	0	0	0	0	0	0	109.791	1	1	55.8519	16.5517
DATA	1805	22	20	0	0	A_04_P090872	A_04_P090872	4038.42	436.395	5.103604e+001	5.493436e+000	78.5	16	5.264935e+000	0	0	0	0	0	0	45.13	1	1	49.5074	15.9333
DATA	1806	22	21	0	0	A_04_P044089	ENSOCUT00000006659	4063.46	436.605	2.032121e+000	2.024397e+000	29	17	5.220335e+000	0	0	0	0	0	0	-2.28293	0	0	51.0895	17.2424
DATA	1807	22	22	0	0	A_04_P032911	ENSOCUT00000007217	4089.21	436.712	3.420021e+002	3.425959e+001	340	14.5	4.500403e+000	0	0	0	0	0	0	304.867	1	1	48.2044	15.4167
DATA	1808	22	23	0	0	A_04_P044837	A_04_P044837	4114.5	436.648	6.265795e+000	2.103822e+000	35.5	17	7.733320e+000	0	0	0	0	0	0	5.60732	1	0	57.5363	18.2143
DATA	1809	22	24	0	0	A_04_P038593	A_04_P038593	4139.91	436.614	2.008198e+000	2.008209e+000	32.5	20	1.115445e+001	0	0	0	0	1	0	1.57274	0	0	57.259	22.037
DATA	1810	22	25	0	0	A_04_P063997	ENSOCUT00000002656	4165.58	436.688	6.830545e+001	7.115307e+000	92.5	14.5	4.190986e+000	0	0	0	0	0	0	61.6042	1	1	50.1463	14.7667
DATA	1811	22	26	0	0	A_04_P097797	ENSOCUT00000012329	4190.94	436.789	1.262693e+003	1.262849e+002	1113	13.5	6.520228e+000	0	0	0	0	0	0	1143.14	1	1	46.8651	15.1765
DATA	1812	22	27	0	0	A_04_P094342	NM_001082191	4216.09	436.935	3.880513e+001	4.355508e+000	64	18	6.364515e+000	0	0	0	0	0	0	35.2618	1	1	54.4085	17.425
DATA	1813	22	28	0	0	A_04_P079232	ENSOCUT00000008546	4241.75	437	6.989773e+002	6.992550e+001	645	18	6.987316e+000	0	0	0	0	0	0	637.517	1	1	49.1849	18.875
DATA	1814	22	29	0	0	A_04_P012736	M77080	4267	437	1.971001e+000	1.963509e+000	31	15.5	6.892865e+000	0	0	0	0	0	0	-0.77934	0	0	54.9904	16.9412
DATA	1815	22	30	0	0	A_04_P062873	ENSOCUT00000004465	4292.5	437	1.964015e+000	1.956550e+000	30	17.5	5.996551e+000	0	0	0	0	0	0	-1.422	0	0	54.1152	17.2
DATA	1816	22	31	0	0	A_04_P056318	ENSOCUT00000008441	4317.5	437	2.404994e+000	1.964666e+000	32	16.5	5.654415e+000	0	0	0	0	0	0	2.21678	1	0	65	16.4
DATA	1817	22	32	0	0	A_04_P071977	ENSOCUT00000009219	4343.33	437.069	9.631200e+001	9.825269e+000	119	17	3.835278e+000	0	0	0	0	0	0	89.0816	1	1	48.8603	17.069
DATA	1818	22	33	0	0	A_04_P025086	EB374854	4368.92	437.108	4.013525e+002	4.018195e+001	385	16	5.370587e+000	0	0	0	0	0	0	372.46	1	1	46.8651	16.2857
DATA	1819	22	34	0	0	A_04_P079042	ENSOCUT00000012453	4393.91	437.386	4.814292e+002	4.818161e+001	477	15	5.655942e+000	0	0	0	0	0	0	448.205	1	1	57.259	16.3056
DATA	1820	22	35	0	0	A_04_P086868	ENSOCUT00000014519	4419.42	437.427	5.602135e+000	2.004371e+000	35	15	4.416438e+000	0	0	0	0	0	0	5.23186	1	0	65	15.8276
DATA	1821	22	36	0	0	A_04_P076562	ENSOCUT00000017310	4444.58	437.427	1.926098e+000	1.925052e+000	32.5	17	6.067153e+000	0	0	0	0	0	0	1.45476	0	0	65	17.5
DATA	1822	22	37	0	0	A_04_P013291	AF014695	4470	437.455	6.262737e+000	2.013124e+000	37	16.5	4.979903e+000	0	0	0	0	0	0	5.88323	1	0	55.8519	16.1053
DATA	1823	22	38	0	0	A_04_P028127	A_04_P028127	4495.5	437.5	1.938892e+001	2.720190e+000	50	16	4.316012e+000	0	0	0	0	0	0	18.2647	1	1	65	15.8065
DATA	1824	22	39	0	0	A_04_P050828	ENSOCUT00000012324	4521.26	437.5	4.839850e+003	4.839888e+002	4477	17	4.319544e+000	0	0	0	0	0	0	4571.41	1	1	50.4627	16.4615
DATA	1825	22	40	0	0	A_04_P020586	EB379510	4546.09	437.514	4.718914e+000	1.955978e+000	36.5	16	5.094174e+000	0	0	0	0	0	0	4.46805	1	0	47.8731	16.2813
DATA	1826	22	41	0	0	A_04_P094580	A_04_P094580	4571.97	437.494	1.518639e+001	2.427413e+000	43	15.5	4.601935e+000	0	0	0	0	0	0	14.4133	1	1	49.8279	14.8947
DATA	1827	22	42	0	0	A_04_P032239	EB378228	4597.11	437.5	7.067478e+001	7.315731e+000	97	17	5.354941e+000	0	0	0	0	0	0	67.2216	1	1	56.9804	16.3056
DATA	1828	22	43	0	0	A_04_P075248	ENSOCUT00000008997	4622.5	437.5	2.122962e+000	1.897754e+000	32.5	16	4.332347e+000	0	0	0	0	0	0	2.02328	1	0	57.5363	16.6667
DATA	1829	22	44	0	0	A_04_P012986	NM_001170929	4647.67	437.5	2.313612e+005	2.313612e+004	219304	14.5	9.001966e+000	0	0	0	0	0	0	220895	1	1	57.5363	18.3462
DATA	1830	22	45	0	0	A_04_P061052	ENSOCUT00000015110	4673.42	437.573	1.886500e+000	1.879330e+000	30	15	4.570558e+000	0	0	0	0	0	0	-0.0278836	0	0	57.5363	15.84
DATA	1831	22	46	0	0	A_04_P054880	ENSOCUT00000004764	4698.58	437.573	9.055727e+000	2.083765e+000	40.5	17	4.920634e+000	0	0	0	0	0	0	8.67254	1	0	65	16.8333
DATA	1832	22	47	0	0	A_04_P020654	A_04_P020654	4724.27	437.488	2.161540e+003	2.161622e+002	1990	15.5	4.617858e+000	0	0	0	0	0	0	2072.53	1	1	50.7771	15.2692
DATA	1833	22	48	0	0	A_04_P020271	ENSOCUT00000003690	4749.5	437.67	6.444370e+003	6.444397e+002	5982	14.5	5.397317e+000	0	0	0	0	0	0	6185.09	1	1	52.9257	14.8
DATA	1834	22	49	0	0	A_04_P022584	EB377515	4775.12	437.962	2.487359e+002	2.494387e+001	267.5	16	4.217858e+000	0	0	0	0	0	0	238.913	1	1	49.1849	16.125
DATA	1835	22	50	0	0	A_04_P025625	EB374279	4800.31	437.883	5.260696e+000	1.942971e+000	36	15	5.715763e+000	0	0	0	0	0	0	5.05508	1	0	49.8279	14.7931
DATA	1836	22	51	130	1	(+)eQC-39	EQC	4825.5	437.648	1.877324e+000	1.870188e+000	28	17	6.566773e+000	0	0	0	0	0	0	-3.95475	0	0	57.5363	16.2593
DATA	1837	22	52	0	0	A_04_P033322	ENSOCUT00000004899	4851	437.681	1.908976e+005	1.908976e+004	182553	17	5.825805e+000	0	0	0	0	0	0	183435	1	1	58.0869	17.5
DATA	1838	22	53	0	0	A_04_P017268	XR_085368	4876.35	437.916	4.918552e+003	4.918587e+002	4538	18	5.171529e+000	0	0	0	0	0	0	4724.46	1	1	49.8279	17.1786
DATA	1839	22	54	0	0	A_04_P089782	ENSOCUT00000009940	4901.5	438	5.464263e+000	1.950600e+000	35.5	16	6.328280e+000	0	0	0	0	0	0	5.24479	1	0	65	16.7667
DATA	1840	22	55	0	0	A_04_P027678	ENSOCUT00000030944	4927.5	438	4.898272e+004	4.898273e+003	46069.5	18	5.073196e+000	0	0	0	0	0	0	46962.3	1	1	54.1152	19.2083
DATA	1841	22	56	0	0	A_04_P029432	AY175473	4952.32	437.913	6.025483e+000	1.971668e+000	36	16	6.057921e+000	0	0	0	0	0	0	5.76856	1	0	49.1849	16.5714
DATA	1842	22	57	0	0	A_04_P032669	NM_001256300	4978	438	1.543879e+001	2.433299e+000	45	16	4.115966e+000	0	0	0	0	0	0	14.7534	1	1	54.9904	16.2941
DATA	1843	22	58	0	0	A_04_P091946	ENSOCUT00000003126	5003.5	438.352	1.030350e+001	2.148088e+000	40	16	4.222564e+000	0	0	0	0	0	0	9.82487	1	1	57.5363	16.5172
DATA	1844	22	59	0	0	A_04_P083836	ENSOCUT00000000022	5028.58	438.427	3.694609e+003	3.694658e+002	3429	20	5.641813e+000	0	0	0	0	0	0	3513.85	1	1	57.5363	19.5172
DATA	1845	22	60	0	0	A_04_P005550	ENSOCUT00000017891	5054.48	438.147	2.407419e+002	2.414873e+001	256	18.5	7.418963e+000	0	0	0	0	0	0	228.229	1	1	49.8279	17.6786
DATA	1846	22	61	0	0	A_04_P050118	ENSOCUT00000002962	5079.87	438.386	2.284849e+003	2.284929e+002	2147	15	5.003742e+000	0	0	0	0	0	0	2158.58	1	1	51.4001	15.4118
DATA	1847	22	62	0	0	A_04_P009497	ENSOCUT00000013512	5105.31	438.338	1.878646e+004	1.878647e+003	17147	16	6.033976e+000	0	0	0	0	0	0	17676.8	1	1	48.5334	17.1379
DATA	1848	22	63	0	0	A_04_P085112	ENSOCUT00000013844	5130.62	438.37	1.310510e+003	1.310650e+002	1252	14	6.115987e+000	0	0	0	0	0	0	1227.59	1	1	50.7771	15.9697
DATA	1849	22	64	0	0	A_04_P014861	AY171908	5155.81	438.407	8.488502e+002	8.490692e+001	817.5	16	5.810431e+000	0	0	0	0	0	0	791.205	1	1	52.3208	16.8056
DATA	1850	22	65	0	0	A_04_P020386	EB379722	5181.33	438.5	1.946365e+000	1.938967e+000	29.5	17	4.751406e+000	0	0	0	0	0	0	-0.290695	0	0	57.5363	16.1
DATA	1851	22	66	0	0	A_04_P065302	XM_002714723	5206.72	438.378	9.050526e+001	9.258406e+000	114	17	5.749563e+000	0	0	0	0	0	0	83.3786	1	1	48.5334	16.3333
DATA	1852	22	67	0	0	A_04_P075733	ENSOCUT00000001321	5232.08	438.312	1.232184e+003	1.232341e+002	1114	14	5.050950e+000	0	0	0	0	0	0	1127.58	1	1	49.5074	14.8125
DATA	1853	22	68	0	0	A_04_P024110	EB375955	5257.5	438.5	1.985849e+000	1.978300e+000	26	15	6.161523e+000	0	0	0	0	0	0	-4.57282	0	0	65	15.9667
DATA	1854	22	69	0	0	A_04_P082297	A_04_P082297	5282.67	438.5	2.001486e+000	1.993879e+000	31	16	4.788516e+000	0	0	0	0	0	0	-0.0717051	0	0	57.5363	16.3667
DATA	1855	22	70	0	0	A_04_P092682	ENSOCUT00000004142	5308.38	438.429	2.714605e+003	2.714679e+002	2452	16	5.241269e+000	0	0	0	0	0	0	2425.77	1	1	49.8279	16.2857
DATA	1856	22	71	0	0	A_04_P001666	NM_001082355	5333.68	438.519	5.403963e+002	5.407774e+001	505	17	4.752815e+000	0	0	0	0	0	0	478.486	1	1	49.8279	16.4516
DATA	1857	22	72	0	0	A_04_P097182	ENSOCUT00000008517	5359.38	438.476	1.987211e+001	2.855381e+000	49	17	4.731376e+000	0	0	0	0	0	0	17.4189	1	1	51.7088	15.9118
DATA	1858	22	73	0	0	A_04_P026717	EB373088	5384.56	438.534	1.396899e+001	2.499058e+000	44	15	5.784852e+000	0	0	0	0	0	0	12.1159	1	1	49.1849	15.7419
DATA	1859	22	74	0	0	A_04_P028356	ENSOCUT00000008946	5410.06	438.884	8.530767e+003	8.530792e+002	7215	16	5.836714e+000	0	0	0	0	0	0	7315.63	1	1	46.8651	16.1429
DATA	1860	22	75	0	0	A_04_P063473	A_04_P063473	5435.42	438.573	8.823316e+000	2.297906e+000	37.5	15	5.463269e+000	0	0	0	0	0	0	7.47402	1	0	65	14.7742
DATA	1861	22	76	0	0	A_04_P076289	ENSOCUT00000008370	5460.5	438.648	9.190712e+001	9.438639e+000	106.5	15	5.328732e+000	0	0	0	0	0	0	76.8613	1	1	57.5363	15.6538
DATA	1862	22	77	0	0	A_04_P068579	ENSOCUT00000002512	5486.4	438.844	1.821513e+003	1.821643e+002	1459.5	15	5.143959e+000	0	0	0	0	0	0	1502.09	1	1	49.8279	15.6429
DATA	1863	22	78	0	0	A_04_P057239	ENSOCUT00000010256	5511.46	438.882	9.002156e+002	9.004871e+001	754.5	18	5.205323e+000	0	0	0	0	0	0	731.676	1	1	49.8279	17.8462
DATA	1864	22	79	0	0	A_04_P019636	EB380453	5536.63	438.41	1.486844e+001	2.693653e+000	41	17	5.095578e+000	0	0	0	0	0	0	11.8974	1	1	50.1463	17.6667
DATA	1865	22	80	0	0	A_04_P083042	ENSOCUT00000012265	5562.2	439.186	1.389905e+001	2.672807e+000	42	15	4.983820e+000	0	0	0	0	0	0	10.9421	1	1	46.1809	15.0385
DATA	1866	22	81	0	0	A_04_P017004	ENSOCUT00000021102	5587.5	439	3.389469e+004	3.389470e+003	25482	16	5.525782e+000	0	0	0	0	0	0	26222.2	1	1	54.1152	17.0476
DATA	1867	22	82	0	0	A_04_P062252	A_04_P062252	5613.25	439	1.257215e+003	1.257438e+002	990.5	17	3.603900e+000	0	0	0	0	0	0	954.635	1	1	51.4001	17.3929
DATA	1868	22	83	66	1	DarkCorner	DarkCorner	5638.48	439	2.422277e+000	2.413070e+000	27	16	3.876480e+000	0	0	0	0	0	0	-3.5723	0	0	43.7019	16.2069
DATA	1869	22	84	66	1	DarkCorner	DarkCorner	5664.15	438.915	2.473000e+000	2.463600e+000	26	15	4.951360e+000	0	0	0	0	0	0	-3.50887	0	0	49.8279	14.6857
DATA	1870	22	85	66	1	DarkCorner	DarkCorner	5689.09	439.386	2.525277e+000	2.515678e+000	25.5	14	4.904474e+000	0	0	0	0	0	0	-3.99025	0	0	57.259	14.4329
DATA	1871	23	1	66	1	DarkCorner	DarkCorner	3543.11	443.5	2.229726e+000	2.221250e+000	26	15	4.996186e+000	0	0	0	0	0	0	-4.86507	0	0	56.9804	15.411
DATA	1872	23	2	66	1	DarkCorner	DarkCorner	3568.5	443.5	2.217845e+000	2.209415e+000	25	15	4.062889e+000	0	0	0	0	0	0	-5.83606	0	0	57.5363	14.6444
DATA	1873	23	3	66	1	DarkCorner	DarkCorner	3594.18	443.408	2.206169e+000	2.197784e+000	26	15	5.262616e+000	0	0	0	0	0	0	-4.88665	0	0	47.5395	16.1707
DATA	1874	23	4	0	0	A_04_P093142	ENSOCUT00000002963	3619.37	443.436	4.269126e+003	4.269182e+002	3474.5	16.5	3.569528e+000	0	0	0	0	0	0	3508.96	1	1	49.8279	16.5294
DATA	1875	23	5	0	0	A_04_P006482	A_04_P006482	3644.58	443.427	6.296260e+000	2.265051e+000	37	15.5	6.171868e+000	0	0	0	0	0	0	5.20099	1	0	57.5363	15.6667
DATA	1876	23	6	0	0	A_04_P012243	A_04_P012243	3670.11	443.5	5.125780e+001	5.564255e+000	72	15	4.241299e+000	0	0	0	0	0	0	42.5517	1	1	56.9804	15.1053
DATA	1877	23	7	0	0	A_04_P000179	NM_001082108	3695.51	443.026	2.700923e+001	3.455075e+000	54	15	5.291003e+000	0	0	0	0	0	0	22.5295	1	1	48.8603	15.0714
DATA	1878	23	8	0	0	A_04_P093579	ENSOCUT00000004405	3720.67	443.5	7.074792e+000	2.258116e+000	36	14	4.569263e+000	0	0	0	0	0	0	5.92954	1	0	57.5363	14.4667
DATA	1879	23	9	0	0	A_04_P090494	XM_002715382	3746.42	443.573	8.975383e+000	2.315291e+000	38	15	4.673628e+000	0	0	0	0	0	0	7.55836	1	0	57.5363	15.9697
DATA	1880	23	10	0	0	A_04_P064592	ENSOCUT00000010687	3771.87	443.614	2.918352e+004	2.918353e+003	23509	17	8.004925e+000	0	0	0	0	0	0	24690.1	1	1	51.4001	18.3103
DATA	1881	23	11	0	0	A_04_P085424	ENSOCUT00000013816	3797.08	443.329	1.978133e+002	1.989406e+001	202	16	4.813488e+000	0	0	0	0	0	0	168.109	1	1	48.8603	16.3243
DATA	1882	23	12	0	0	A_04_P043112	A_04_P043112	3822.42	443.573	1.742282e+001	2.732775e+000	46	15	4.584423e+000	0	0	0	0	0	0	14.8735	1	1	65	15.7941
DATA	1883	23	13	0	0	A_04_P005972	DN890446	3847.58	443.573	1.768298e+001	2.742370e+000	45	16	6.260581e+000	0	0	0	0	0	0	15.1621	1	1	57.5363	17.3158
DATA	1884	23	14	0	0	A_04_P013141	ENSOCUT00000009785	3873.42	443.573	2.912260e+004	2.912261e+003	24502.5	18	3.588439e+000	0	0	0	0	0	0	25082.4	1	1	57.5363	17.7576
DATA	1885	23	15	0	0	A_04_P081460	ENSOCUT00000011940	3898.72	443.8	2.401824e+002	2.410794e+001	233	16.5	6.134601e+000	0	0	0	0	0	0	207.762	1	1	49.1849	16.2333
DATA	1886	23	16	0	0	A_04_P073057	ENSOCUT00000000244	3924.23	443.753	1.087864e+003	1.088061e+002	956	16	4.787964e+000	0	0	0	0	0	0	945.078	1	1	49.5074	15.9643
DATA	1887	23	17	0	0	A_04_P013086	ENSOCUT00000012304	3950.01	443.807	2.067797e+000	2.059938e+000	31	17	5.040795e+000	0	0	0	0	0	0	-0.152013	0	0	51.4001	15.775
DATA	1888	23	18	0	0	A_04_P070140	A_04_P070140	3975.19	443.288	2.059355e+000	2.051527e+000	29	15	4.706076e+000	0	0	0	0	0	0	-0.828668	0	0	40.6843	15.7297
DATA	1889	23	19	0	0	A_04_P070372	ENSOCUT00000010041	4000.25	444	2.181935e+002	2.191478e+001	216	16	4.261927e+000	0	0	0	0	0	0	191.956	1	1	49.1849	16.6429
DATA	1890	23	20	0	0	A_04_P089951	A_04_P089951	4025.62	444.087	2.831548e+001	3.486705e+000	53	15	3.800181e+000	0	0	0	0	0	0	25.0133	1	1	46.5243	15.8
DATA	1891	23	21	0	0	A_04_P096682	ENSOCUT00000013003	4051.12	444.095	3.752913e+002	3.758379e+001	362	17	5.327530e+000	0	0	0	0	0	0	332.88	1	1	47.5395	16.5152
DATA	1892	23	22	0	0	A_04_P074189	ENSOCUT00000008807	4076.5	444	4.356643e+002	4.361315e+001	410	17	5.349831e+000	0	0	0	0	0	0	387.981	1	1	48.5334	17
DATA	1893	23	23	0	0	A_04_P062947	ENSOCUT00000007103	4101.58	444.427	1.777131e+001	2.683078e+000	48	16	4.461591e+000	0	0	0	0	0	0	15.8895	1	1	57.5363	15.5833
DATA	1894	23	24	0	0	A_04_P030592	A_04_P030592	4127.42	444.427	4.400070e+005	4.400070e+004	395522	17.5	1.167143e+001	0	0	0	0	1	0	394989	1	1	57.5363	22
DATA	1895	23	25	0	0	A_04_P026510	EB373350	4152.6	444.295	7.056326e+003	7.056354e+002	6257.5	16	6.138942e+000	0	0	0	0	0	0	6358.68	1	1	52.3208	16.9259
DATA	1896	23	26	0	0	A_04_P079715	ENSOCUT00000006114	4178	444.455	1.051934e+001	2.248109e+000	40	14	4.924593e+000	0	0	0	0	0	0	9.51591	1	1	55.8519	14.5806
DATA	1897	23	27	0	0	A_04_P024706	A_04_P024706	4203.11	444.152	8.438722e+000	2.151872e+000	38	15	6.406074e+000	0	0	0	0	0	0	7.66195	1	0	46.1809	15.7436
DATA	1898	23	28	0	0	A_04_P053869	ENSOCUT00000010079	4228.88	444.208	2.298448e+003	2.298533e+002	1994	18	6.579422e+000	0	0	0	0	0	0	2094.78	1	1	49.5074	17.359
DATA	1899	23	29	0	0	A_04_P005841	DN890556	4254.42	444.427	2.931338e+004	2.931338e+003	26219	18	1.028788e+001	0	0	0	0	1	0	26815.2	1	1	57.5363	21.0741
DATA	1900	23	30	0	0	A_04_P052738	ENSOCUT00000017189	4279.72	444.342	1.072431e+002	1.090154e+001	127	18	6.415891e+000	0	0	0	0	0	0	98.4536	1	1	49.8279	17.0541
DATA	1901	23	31	0	0	A_04_P040821	ENSOCUT00000007510	4305	444.455	5.779677e+001	6.100045e+000	77.5	17	6.523453e+000	0	0	0	0	0	0	53.2469	1	1	65	16.6563
DATA	1902	23	32	0	0	A_04_P032605	DN887020	4330.46	444.654	3.340838e+002	3.346490e+001	332	17	4.126091e+000	0	0	0	0	0	0	308.858	1	1	51.0895	17.1034
DATA	1903	23	33	0	0	A_04_P056203	A_04_P056203	4355.67	444.5	1.945052e+000	1.946622e+000	32	16	4.187416e+000	0	0	0	0	0	0	1.73076	0	0	57.5363	15.3714
DATA	1904	23	34	0	0	A_04_P005681	ENSOCUT00000028097	4381.46	444.611	5.622689e+003	5.622722e+002	5190	18	5.499756e+000	0	0	0	0	0	0	5232.83	1	1	52.9257	17.2258
DATA	1905	23	35	0	0	A_04_P026133	A_04_P026133	4406.6	444.524	9.506427e+001	9.699402e+000	120	15	4.965039e+000	0	0	0	0	0	0	88.7501	1	1	51.4001	15.5806
DATA	1906	23	36	0	0	A_04_P010022	DN885665	4432	444.5	1.905505e+003	1.905602e+002	1774	17	4.937921e+000	0	0	0	0	0	0	1784.41	1	1	54.7002	17.0625
DATA	1907	23	37	0	0	A_04_P042147	ENSOCUT00000014718	4457.5	444.564	4.731949e+002	4.735817e+001	468.5	17	6.538348e+000	0	0	0	0	0	0	444.45	1	1	49.8279	16
DATA	1908	23	38	0	0	A_04_P004680	A_04_P004680	4483.21	444.728	5.988836e+002	5.991874e+001	591	15	5.436803e+000	0	0	0	0	0	0	564.141	1	1	50.7771	16.3235
DATA	1909	23	39	0	0	A_04_P029683	ENSOCUT00000010492	4508.42	444.573	4.833508e+000	1.963321e+000	35	16.5	3.803890e+000	0	0	0	0	0	0	4.56527	1	0	57.5363	15.8929
DATA	1910	23	40	0	0	A_04_P006126	DN890288	4533.65	444.703	3.197097e+003	3.197153e+002	3009	18	5.507964e+000	0	0	0	0	0	0	3027.5	1	1	48.5334	18.6364
DATA	1911	23	41	0	0	A_04_P001781	NM_001101699	4559.32	444.622	1.300642e+002	1.314350e+001	154	15	4.712982e+000	0	0	0	0	0	0	123.466	1	1	51.0895	14.7073
DATA	1912	23	42	0	0	A_04_P070837	A_04_P070837	4584.09	445.021	1.896202e+000	1.894015e+000	31	16	4.386187e+000	0	0	0	0	0	0	1.31124	0	0	37.847	15.3636
DATA	1913	23	43	0	0	A_04_P102743	NM_001082748	4609.77	445.053	6.819111e+003	6.819137e+002	6511.5	15.5	4.611850e+000	0	0	0	0	0	0	6502	1	1	48.5334	15.9412
DATA	1914	23	44	0	0	A_04_P034537	ENSOCUT00000027884	4635.37	444.596	6.234125e+000	1.982040e+000	37	15	3.781869e+000	0	0	0	0	0	0	5.95528	1	0	57.8122	15.7083
DATA	1915	23	45	0	0	A_04_P002996	NM_001082319	4660.5	445	5.196873e+001	5.525810e+000	82	15	8.341244e+000	0	0	0	0	0	0	49.7339	1	1	54.1152	17.8276
DATA	1916	23	46	0	0	A_04_P076028	ENSOCUT00000016480	4686.44	445.027	3.558913e+002	3.563849e+001	356	17	4.587142e+000	0	0	0	0	0	0	341.125	1	1	48.5334	16.5517
DATA	1917	23	47	0	0	A_04_P077687	ENSOCUT00000005737	4711.75	445	7.609237e+003	7.609260e+002	7249	16	5.367986e+000	0	0	0	0	0	0	7303.12	1	1	49.1849	16.3793
DATA	1918	23	48	0	0	A_04_P008046	DN888369	4736.5	445	4.034147e+000	1.913627e+000	35	14.5	4.961389e+000	0	0	0	0	0	0	3.87601	1	0	65	14.8462
DATA	1919	23	49	0	0	A_04_P101952	NM_001082053	4762.09	445.386	9.232504e+001	9.419752e+000	116.5	15	4.571903e+000	0	0	0	0	0	0	88.7901	1	1	57.259	14.8333
DATA	1920	23	50	0	0	A_04_P077808	ENSOCUT00000015763	4787.66	445.195	1.463573e+001	2.372903e+000	47.5	15	5.335163e+000	0	0	0	0	0	0	14.0834	1	1	49.5074	15.6216
DATA	1921	23	51	0	0	A_04_P063232	ENSOCUT00000011158	4812.84	445.429	5.511634e+000	1.946722e+000	37.5	15	5.469029e+000	0	0	0	0	0	0	5.30565	1	0	50.1463	14.3438
DATA	1922	23	52	0	0	A_04_P054742	ENSOCUT00000003880	4838.42	445.427	1.636757e+001	2.482854e+000	47	17	5.279520e+000	0	0	0	0	0	0	15.7567	1	1	57.5363	16.04
DATA	1923	23	53	0	0	A_04_P052939	ENSOCUT00000011278	4863.58	445.427	2.333513e+000	1.881956e+000	35.5	16	4.705293e+000	0	0	0	0	0	0	2.24587	1	0	57.5363	16.1613
DATA	1924	23	54	0	0	A_04_P012159	A_04_P012159	4889.11	445.5	3.083746e+004	3.083747e+003	29394.5	19	8.012441e+000	0	0	0	0	0	0	29662.9	1	1	56.9804	19.5278
DATA	1925	23	55	0	0	A_04_P082031	A_04_P082031	4914.59	445.247	4.389603e+002	4.393585e+001	450	17	6.290475e+000	0	0	0	0	0	0	421.835	1	1	48.5334	17.8485
DATA	1926	23	56	0	0	A_04_P002316	NM_001082300	4939.89	445.5	2.565498e+002	2.572322e+001	271	18	6.545324e+000	0	0	0	0	0	0	246.25	1	1	65	18.2143
DATA	1927	23	57	0	0	A_04_P019431	EB381428	4965.44	445.468	4.242157e+001	4.638265e+000	71.5	16	4.547935e+000	0	0	0	0	0	0	40.652	1	1	50.4627	15.9394
DATA	1928	23	58	0	0	A_04_P090038	ENSOCUT00000003621	4991	445.5	8.343916e+003	8.343938e+002	7685	17	4.259840e+000	0	0	0	0	0	0	7979.83	1	1	51.0895	16.7097
DATA	1929	23	59	0	0	A_04_P098213	ENSOCUT00000013292	5016.37	445.602	2.075591e+004	2.075592e+003	19181	17.5	4.845600e+000	0	0	0	0	0	0	19803.1	1	1	53.5237	17.0625
DATA	1930	23	60	0	0	A_04_P100343	ENSOCUT00000007437	5041.68	445.622	1.154270e+003	1.154424e+002	1112	19	6.608564e+000	0	0	0	0	0	0	1098.19	1	1	51.0895	17.1613
DATA	1931	23	61	0	0	A_04_P039328	XM_002714511	5067.19	445.519	6.152547e+002	6.155466e+001	610	15	5.839849e+000	0	0	0	0	0	0	583.428	1	1	49.8279	16.3438
DATA	1932	23	62	0	0	A_04_P084797	A_04_P084797	5092.42	445.573	8.689001e+000	2.091387e+000	39	16	5.096120e+000	0	0	0	0	0	0	8.20917	1	0	57.5363	16.4483
DATA	1933	23	63	0	0	A_04_P098339	ENSOCUT00000005251	5117.58	445.573	2.056600e+003	2.056689e+002	1887	16	6.303081e+000	0	0	0	0	0	0	1934.95	1	1	57.5363	16.8929
DATA	1934	23	64	0	0	A_04_P095257	ENSOCUT00000011414	5143	445.545	9.163632e+001	9.362477e+000	118.5	14	6.462717e+000	0	0	0	0	0	0	85.8099	1	1	55.8519	16.2632
DATA	1935	23	65	0	0	A_04_P012783	EB379820	5168.68	445.677	2.145584e+004	2.145585e+003	19345.5	16	5.140538e+000	0	0	0	0	0	0	19986.4	1	1	53.5237	16.3824
DATA	1936	23	66	0	0	A_04_P045752	ENSOCUT00000006814	5194.62	445.973	1.428349e+001	2.409670e+000	43.5	17	5.164921e+000	0	0	0	0	0	0	13.228	1	1	48.8603	16.0313
DATA	1937	23	67	0	0	A_04_P060619	ENSOCUT00000008217	5219.44	445.84	1.008983e+002	1.027708e+001	123.5	15.5	5.255912e+000	0	0	0	0	0	0	92.86	1	1	50.7771	16.2308
DATA	1938	23	68	0	0	A_04_P060443	ENSOCUT00000015877	5244.58	445.892	3.269602e+002	3.275509e+001	328	16	5.878519e+000	0	0	0	0	0	0	298.859	1	1	48.8603	15.9032
DATA	1939	23	69	0	0	A_04_P013666	NM_001170956	5270.12	445.615	7.114974e+003	7.115001e+002	6211	16	5.159878e+000	0	0	0	0	0	0	6453.73	1	1	53.8203	16.4286
DATA	1940	23	70	0	0	A_04_P091519	ENSOCUT00000015708	5295.6	445.844	7.134016e+003	7.134044e+002	6280	16	5.367420e+000	0	0	0	0	0	0	6418.55	1	1	49.8279	16.5333
DATA	1941	23	71	0	0	A_04_P088922	ENSOCUT00000004080	5320.61	445.931	1.902098e+001	2.770991e+000	50.5	17	5.625036e+000	0	0	0	0	0	0	16.9655	1	1	53.8203	17.1111
DATA	1942	23	72	0	0	A_04_P003736	ENSOCUT00000004637	5346.5	446	2.040703e+002	2.050821e+001	207.5	17	5.747510e+000	0	0	0	0	0	0	180.262	1	1	48.5334	16.7647
DATA	1943	23	73	0	0	A_04_P013601	ENSOCUT00000001812	5371.86	446.113	1.118495e+002	1.137226e+001	125	16	5.714482e+000	0	0	0	0	0	0	97.7984	1	1	49.8279	16.303
DATA	1944	23	74	0	0	A_04_P011961	DN881980	5397	446	7.640897e+001	7.918435e+000	95	15	5.995369e+000	0	0	0	0	0	0	66.0855	1	1	54.9904	16
DATA	1945	23	75	0	0	A_04_P099089	ENSOCUT00000007703	5422.31	445.857	2.132392e+001	2.994674e+000	49.5	16	5.110358e+000	0	0	0	0	0	0	18.2275	1	1	49.1849	16.4828
DATA	1946	23	76	0	0	A_04_P065532	ENSOCUT00000017909	5447.87	446	6.615749e+002	6.619175e+001	591	15	3.689621e+000	0	0	0	0	0	0	558.453	1	1	46.8651	15.4483
DATA	1947	23	77	0	0	A_04_P001777	NM_001101725	5473.5	446.231	4.356070e+002	4.361411e+001	386	15.5	5.304086e+000	0	0	0	0	0	0	362.82	1	1	49.8279	16.0667
DATA	1948	23	78	0	0	A_04_P005279	DN891052	5498.92	446.173	1.113787e+002	1.135090e+001	123	18.5	5.325266e+000	0	0	0	0	0	0	91.4575	1	1	47.8731	16.9615
DATA	1949	23	79	0	0	A_04_P061908	ENSOCUT00000004261	5524	446.455	1.408773e+002	1.426178e+001	143	19	5.310584e+000	0	0	0	0	0	0	113.985	1	1	55.8519	19.0667
DATA	1950	23	80	0	0	A_04_P089112	ENSOCUT00000007247	5549.54	446.118	1.599474e+002	1.615328e+001	159.5	15	5.951190e+000	0	0	0	0	0	0	127.337	1	1	49.8279	16.3333
DATA	1951	23	81	0	0	A_04_P059307	ENSOCUT00000005564	5574.58	446.427	2.303916e+000	2.295158e+000	27	15	5.521129e+000	0	0	0	0	0	0	-2.66249	0	0	57.5363	15.9688
DATA	1952	23	82	0	0	A_04_P048220	A_04_P048220	5600.42	446.427	2.346109e+000	2.343501e+000	30	17	4.925248e+000	0	0	0	0	0	0	1.32154	0	0	65	17.4839
DATA	1953	23	83	0	0	A_04_P101997	A_04_P101997	5625.58	446.346	2.194084e+002	2.206968e+001	194	16	3.062618e+000	0	0	0	0	0	0	165.6	1	1	51.0895	16.25
DATA	1954	23	84	66	1	DarkCorner	DarkCorner	5651	446.455	2.438215e+000	2.428947e+000	27	17	5.124172e+000	0	0	0	0	0	0	-2.43947	0	0	55.8519	16.0857
DATA	1955	23	85	66	1	DarkCorner	DarkCorner	5676.65	445.962	2.490811e+000	2.481343e+000	26	13	3.830884e+000	0	0	0	0	0	0	-2.56249	0	0	49.1849	14.1351
DATA	1956	24	1	66	1	DarkCorner	DarkCorner	3555.47	450.147	2.222774e+000	2.214325e+000	28	15	4.088242e+000	0	0	0	0	0	0	-3.0004	0	0	49.5074	14.7451
DATA	1957	24	2	66	1	DarkCorner	DarkCorner	3581.12	450.246	2.210860e+000	2.202457e+000	27	15	4.094201e+000	0	0	0	0	0	0	-2.79854	0	0	45.835	14.641
DATA	1958	24	3	0	0	A_04_P021948	EB378098	3606.58	450.573	3.117445e+000	2.213015e+000	34	17	5.400779e+000	0	0	0	0	0	0	2.55732	1	0	57.5363	16.381
DATA	1959	24	4	0	0	A_04_P085575	A_04_P085575	3632	450.545	1.124885e+002	1.145811e+001	122	15	4.293450e+000	0	0	0	0	0	0	92.7489	1	1	55.8519	15.0606
DATA	1960	24	5	0	0	A_04_P042579	A_04_P042579	3657.58	450.577	3.430799e+000	2.195825e+000	34	17	4.706942e+000	0	0	0	0	0	0	2.84304	1	0	50.1463	15.9697
DATA	1961	24	6	0	0	A_04_P100882	ENSOCUT00000016132	3682.77	450.705	7.919100e+002	7.922041e+001	689	14.5	4.374615e+000	0	0	0	0	0	0	659.452	1	1	49.8279	14.8824
DATA	1962	24	7	0	0	A_04_P000176	NM_001082108	3708.22	450.481	2.350981e+001	3.184453e+000	50	14	4.394561e+000	0	0	0	0	0	0	19.6719	1	1	51.0895	14.1429
DATA	1963	24	8	0	0	A_04_P032917	EL341986	3733.5	450.648	2.987046e+004	2.987047e+003	24186	17	5.389805e+000	0	0	0	0	0	0	25113	1	1	57.5363	16.75
DATA	1964	24	9	0	0	A_04_P046769	ENSOCUT00000012200	3759.51	450.961	2.979295e+003	2.979371e+002	2507.5	19	5.289673e+000	0	0	0	0	0	0	2516.88	1	1	49.8279	17.7742
DATA	1965	24	10	0	0	A_04_P007242	DN889179	3784.5	451	4.463864e+002	4.468885e+001	399	20	7.691154e+000	0	0	0	0	1	0	378.818	1	1	54.1152	21
DATA	1966	24	11	0	0	A_04_P016399	EB378230	3809.5	451	1.093357e+001	2.375046e+000	40	15.5	3.740287e+000	0	0	0	0	0	0	9.32018	1	1	54.1152	16.4
DATA	1967	24	12	0	0	A_04_P007677	DN888748	3835.39	451.069	3.229487e+004	3.229487e+003	25866	16	4.300088e+000	0	0	0	0	0	0	27655.8	1	1	53.8203	16.2571
DATA	1968	24	13	0	0	A_04_P063336	ENSOCUT00000007002	3861.24	451.136	1.191831e+003	1.192014e+002	1022	17	5.929284e+000	0	0	0	0	0	0	1025.25	1	1	44.4243	17.15
DATA	1969	24	14	0	0	A_04_P074167	A_04_P074167	3885.91	451.386	2.088328e+000	2.080909e+000	32	18	6.865842e+000	0	0	0	0	0	0	0.401357	0	0	57.259	17.8387
DATA	1970	24	15	0	0	A_04_P080712	ENSOCUT00000002870	3911.5	451.352	4.477976e+001	4.933835e+000	71	16	5.239110e+000	0	0	0	0	0	0	38.8551	1	1	57.5363	15.3448
DATA	1971	24	16	0	0	A_04_P097578	A_04_P097578	3936.58	451.427	2.070451e+000	2.069631e+000	32	17	4.186831e+000	0	0	0	0	0	0	1.48723	0	0	57.5363	16.6207
DATA	1972	24	17	0	0	A_04_P005855	DN890551	3962.42	451.427	3.384853e+000	2.081418e+000	35	15	3.992640e+000	0	0	0	0	0	0	2.96223	1	0	57.5363	15
DATA	1973	24	18	0	0	A_04_P088742	ENSOCUT00000009075	3987.38	451.37	1.006668e+002	1.027235e+001	120	16	3.492609e+000	0	0	0	0	0	0	88.461	1	1	50.7771	16.4857
DATA	1974	24	19	0	0	A_04_P032248	EB378585	4013	451.455	2.044490e+000	2.040375e+000	32	16	4.419714e+000	0	0	0	0	0	0	1.07753	0	0	55.8519	16.7353
DATA	1975	24	20	0	0	A_04_P025963	ENSOCUT00000007826	4038.55	451.438	5.294233e+001	5.669482e+000	78	17	4.298740e+000	0	0	0	0	0	0	46.9119	1	1	50.4627	17.3333
DATA	1976	24	21	0	0	A_04_P004686	ENSOCUT00000016250	4064.07	451.395	3.453274e+002	3.459178e+001	337.5	17.5	4.791969e+000	0	0	0	0	0	0	307.241	1	1	49.1849	18
DATA	1977	24	22	0	0	A_04_P061662	ENSOCUT00000004989	4089.39	451.291	8.201599e+003	8.201624e+002	7012	17	5.908373e+000	0	0	0	0	0	0	7326.21	1	1	50.4627	17.8621
DATA	1978	24	23	0	0	A_04_P069413	ENSOCUT00000002247	4114.5	451.5	4.167385e+002	4.172201e+001	389	16	4.368447e+000	0	0	0	0	0	0	373.733	1	1	65	15.8
DATA	1979	24	24	0	0	A_04_P005031	NM_001195762	4139.89	451.5	7.635527e+002	7.638136e+001	719	18	6.602918e+000	0	0	0	0	0	0	687.448	1	1	65	18.2069
DATA	1980	24	25	0	0	A_04_P007428	A_04_P007428	4165.42	451.573	8.299781e+001	8.534662e+000	106.5	16	5.428274e+000	0	0	0	0	0	0	75.0174	1	1	57.5363	16.1154
DATA	1981	24	26	0	0	A_04_P083137	ENSOCUT00000004762	4190.74	451.605	3.553742e+001	4.068554e+000	61	16	5.625255e+000	0	0	0	0	0	0	32.2431	1	1	51.0895	16.4118
DATA	1982	24	27	0	0	A_04_P049002	XM_002720692	4216.11	451.5	1.188331e+001	2.303676e+000	41.5	15.5	5.861001e+000	0	0	0	0	0	0	10.8222	1	1	56.9804	15.881
DATA	1983	24	28	0	0	A_04_P018989	XM_002716175	4241.5	451.5	3.587408e+005	3.587408e+004	327794	19	7.441876e+000	0	0	0	0	0	0	327918	1	1	57.5363	20.0286
DATA	1984	24	29	0	0	A_04_P048446	ENSOCUT00000002685	4266.89	451.5	3.840304e+002	3.845298e+001	366	16	6.102177e+000	0	0	0	0	0	0	352.315	1	1	65	16.6452
DATA	1985	24	30	0	0	A_04_P087125	ENSOCUT00000011858	4292.35	451.835	1.218023e+002	1.233565e+001	141.5	17.5	6.186640e+000	0	0	0	0	0	0	112.15	1	1	50.1463	17.2941
DATA	1986	24	31	0	0	A_04_P075813	A_04_P075813	4317.92	451.603	1.720283e+004	1.720284e+003	14909	17	5.566412e+000	0	0	0	0	0	0	15894.9	1	1	49.8279	16.4194
DATA	1987	24	32	0	0	A_04_P019209	ENSOCUT00000011299	4343.32	451.727	6.284175e+002	6.287165e+001	619.5	16	4.537962e+000	0	0	0	0	0	0	582.638	1	1	49.8279	16.6
DATA	1988	24	33	0	0	A_04_P043559	ENSOCUT00000011671	4368.78	452.077	5.623467e+001	5.946069e+000	82	16	5.740321e+000	0	0	0	0	0	0	52.3156	1	1	49.1849	16.15
DATA	1989	24	34	0	0	A_04_P005775	DN890628	4394.03	451.873	3.009610e+003	3.009671e+002	2768	17	4.739659e+000	0	0	0	0	0	0	2808.81	1	1	49.5074	16.5333
DATA	1990	24	35	0	0	A_04_P083254	ENSOCUT00000012906	4419.42	451.573	2.853974e+000	1.940930e+000	35	15	4.414594e+000	0	0	0	0	0	0	2.67181	1	0	57.5363	15.6364
DATA	1991	24	36	0	0	A_04_P074453	ENSOCUT00000017331	4444.5	452	2.003761e+000	1.924399e+000	33	14	5.864811e+000	0	0	0	0	0	0	1.88164	1	0	54.1152	15.6296
DATA	1992	24	37	0	0	A_04_P077721	ENSOCUT00000006560	4470	452	1.915605e+000	1.912086e+000	32	15	4.968842e+000	0	0	0	0	0	0	1.12903	0	0	54.9904	15.4242
DATA	1993	24	38	0	0	A_04_P035552	A_04_P035552	4495.39	451.831	6.525136e+000	2.011799e+000	38	16.5	3.646227e+000	0	0	0	0	0	0	6.16255	1	0	47.5395	16.0357
DATA	1994	24	39	0	0	A_04_P093087	ENSOCUT00000002856	4521	452	1.916082e+004	1.916082e+003	17440	16	4.762332e+000	0	0	0	0	0	0	18145.4	1	1	51.4001	16.5862
DATA	1995	24	40	0	0	A_04_P037848	ENSOCUT00000031117	4546.05	452.11	5.179258e+001	5.514392e+000	76	16	5.057448e+000	0	0	0	0	0	0	49.1716	1	1	46.8651	16.2778
DATA	1996	24	41	0	0	A_04_P010136	ENSOCUT00000029883	4572.05	452.158	2.711396e+003	2.711462e+002	2557	15	4.050924e+000	0	0	0	0	0	0	2580.49	1	1	48.2044	14.8824
DATA	1997	24	42	0	0	A_04_P023470	EB376600	4597.09	452.386	2.078299e+001	2.805314e+000	51	16.5	4.774039e+000	0	0	0	0	0	0	19.8237	1	1	57.259	15.2353
DATA	1998	24	43	0	0	A_04_P029241	XM_002715765	4622.59	452.267	1.071292e+004	1.071293e+003	10065	15	3.586716e+000	0	0	0	0	0	0	10239.2	1	1	52.0157	14.6897
DATA	1999	24	44	0	0	A_04_P011356	DN883139	4647.7	452.299	5.390803e+003	5.390835e+002	5114	17	5.445404e+000	0	0	0	0	0	0	5161.98	1	1	52.3208	16.963
DATA	2000	24	45	0	0	A_04_P021196	EB378915	4673.42	452.427	8.757947e+000	2.068319e+000	39.5	15	5.354233e+000	0	0	0	0	0	0	8.40059	1	0	57.5363	16.2333
DATA	2001	24	46	0	0	A_04_P013693	ENSOCUT00000010492	4698.58	452.427	4.760660e+000	1.930651e+000	34	17	5.051304e+000	0	0	0	0	0	0	4.57303	1	0	57.5363	17.1481
DATA	2002	24	47	0	0	A_04_P011057	DN883665	4724.27	452.457	4.113469e+003	4.113511e+002	3836	14	4.590570e+000	0	0	0	0	0	0	3956.33	1	1	50.7771	14.36
DATA	2003	24	48	0	0	A_04_P083397	ENSOCUT00000011528	4749.42	452.427	2.225682e+002	2.233498e+001	234.5	15	3.776117e+000	0	0	0	0	0	0	214.278	1	1	57.5363	15.4583
DATA	2004	24	49	0	0	A_04_P056787	ENSOCUT00000004062	4774.67	452.5	1.802207e+001	2.593763e+000	49.5	15	6.027733e+000	0	0	0	0	0	0	17.3642	1	1	57.5363	16.1316
DATA	2005	24	50	0	0	A_04_P005081	ENSOCUT00000004024	4800.51	452.589	1.514474e+002	1.525906e+001	178	15	4.614610e+000	0	0	0	0	0	0	145.996	1	1	48.5334	15.1935
DATA	2006	24	51	0	0	A_04_P056943	ENSOCUT00000002763	4825.78	452.5	2.720209e+001	3.297595e+000	59	17	5.770895e+000	0	0	0	0	0	0	26.2282	1	1	47.8731	15.3548
DATA	2007	24	52	0	0	A_04_P062213	A_04_P062213	4851	452.545	2.536931e+000	1.881319e+000	34	16.5	5.230185e+000	0	0	0	0	0	0	2.44596	1	0	65	16.75
DATA	2008	24	53	0	0	A_04_P048772	ENSOCUT00000005062	4876.5	452.5	1.104274e+001	2.167282e+000	43	16	3.836240e+000	0	0	0	0	0	0	10.6427	1	1	57.5363	15.8438
DATA	2009	24	54	0	0	A_04_P048507	ENSOCUT00000002969	4901.58	452.573	3.530627e+002	3.535555e+001	367	17	4.965121e+000	0	0	0	0	0	0	340.043	1	1	65	18.037
DATA	2010	24	55	0	0	A_04_P031112	DN890973	4927.42	452.573	1.306152e+001	2.279421e+000	44.5	19	6.784333e+000	0	0	0	0	0	0	12.5666	1	1	57.5363	19.875
DATA	2011	24	56	0	0	A_04_P098537	A_04_P098537	4952.57	452	1.878065e+000	1.871044e+000	32	17	5.918640e+000	0	0	0	0	0	0	0.201895	0	0	49.8279	16.303
DATA	2012	24	57	0	0	A_04_P095316	ENSOCUT00000004660	4978	452.545	1.968269e+001	2.717709e+000	49	14	4.022250e+000	0	0	0	0	0	0	18.8771	1	1	65	14.6129
DATA	2013	24	58	0	0	A_04_P079227	A_04_P079227	5003.42	452.573	4.491808e+001	4.868612e+000	76	18	4.582341e+000	0	0	0	0	0	0	42.9867	1	1	57.5363	16.7419
DATA	2014	24	59	0	0	A_04_P013806	ENSOCUT00000030059	5028.58	452.573	1.045995e+002	1.062806e+001	132	18	6.375031e+000	0	0	0	0	0	0	99.8473	1	1	57.5363	17.4444
DATA	2015	24	60	0	0	A_04_P007331	DN889061	5054.54	452.675	7.271566e+001	7.512815e+000	100	15	5.945143e+000	0	0	0	0	0	0	69.201	1	1	50.7771	14.963
DATA	2016	24	61	0	0	A_04_P045728	ENSOCUT00000007589	5079.84	452.854	7.469439e+003	7.469463e+002	6893.5	15	4.148455e+000	0	0	0	0	0	0	7084.3	1	1	50.7771	15.875
DATA	2017	24	62	0	0	A_04_P001606	NM_001082379	5105	453	4.313664e+004	4.313665e+003	40131	17	6.349440e+000	0	0	0	0	0	0	40755.3	1	1	54.9904	18.3462
DATA	2018	24	63	0	0	A_04_P072677	A_04_P072677	5130.14	452.685	5.014327e+000	1.975495e+000	35	15.5	5.854139e+000	0	0	0	0	0	0	4.71647	1	0	47.5395	16.1765
DATA	2019	24	64	0	0	A_04_P053692	ENSOCUT00000016858	5155.5	453	2.656871e+000	1.938329e+000	33	14	5.953990e+000	0	0	0	0	0	0	2.48703	1	0	65	16.0833
DATA	2020	24	65	0	0	A_04_P068677	ENSOCUT00000001421	5181.39	453.069	6.765850e+000	2.045820e+000	37.5	16	4.155239e+000	0	0	0	0	0	0	6.29833	1	0	53.8203	16.8621
DATA	2021	24	66	0	0	A_04_P025563	EB374322	5206.79	453.093	9.428568e+003	9.428588e+002	8400	17	5.917900e+000	0	0	0	0	0	0	8724.5	1	1	48.2044	16.6923
DATA	2022	24	67	0	0	A_04_P089074	ENSOCUT00000000054	5232.14	453.169	4.634706e+002	4.638828e+001	452	16	5.619857e+000	0	0	0	0	0	0	426.058	1	1	48.8603	16.871
DATA	2023	24	68	0	0	A_04_P096677	XM_002713152	5257.5	453.352	2.242225e+000	1.981811e+000	33	14	2.914362e+000	0	0	0	0	0	0	2.0466	1	0	57.5363	14.2727
DATA	2024	24	69	1028	1	(+)E1A_r60_1	E1A_r60_1	5282.58	453.427	1.991850e+000	1.984279e+000	29	16.5	5.060553e+000	0	0	0	0	0	0	-1.80435	0	0	65	16.6667
DATA	2025	24	70	0	0	A_04_P059268	ENSOCUT00000002284	5308.1	453.423	6.878547e+001	7.163744e+000	91	16.5	3.861506e+000	0	0	0	0	0	0	61.7766	1	1	50.1463	16.7083
DATA	2026	24	71	0	0	A_04_P097513	A_04_P097513	5333.68	453.222	2.048530e+001	2.876830e+000	49	17	5.505192e+000	0	0	0	0	0	0	18.2284	1	1	47.5395	16.4167
DATA	2027	24	72	0	0	A_04_P033476	NM_001082667	5358.96	453.39	2.414569e+000	2.053799e+000	33	16	6.225558e+000	0	0	0	0	0	0	2.12776	1	0	49.1849	15.5152
DATA	2028	24	73	0	0	A_04_P009052	DN887226	5384.42	453.427	1.448309e+001	2.519157e+000	44	17	6.080115e+000	0	0	0	0	0	0	12.6287	1	1	57.5363	16.697
DATA	2029	24	74	0	0	A_04_P089932	ENSOCUT00000000176	5410.01	453.523	7.449022e+000	2.213814e+000	37	15	4.405978e+000	0	0	0	0	0	0	6.42197	1	0	52.6241	15.3667
DATA	2030	24	75	0	0	A_04_P100206	ENSOCUT00000000655	5435.11	453.5	7.607514e+001	7.894639e+000	93	15	4.930436e+000	0	0	0	0	0	0	64.8082	1	1	56.9804	14.9667
DATA	2031	24	76	0	0	A_04_P024571	EB375491	5460.5	453.5	2.687407e+000	2.153894e+000	32	15.5	4.941032e+000	0	0	0	0	0	0	2.26014	1	0	65	16
DATA	2032	24	77	0	0	A_04_P042789	A_04_P042789	5485.89	453.5	2.174784e+000	2.172240e+000	31	16.5	5.647600e+000	0	0	0	0	0	0	1.30718	0	0	56.9804	16.1538
DATA	2033	24	78	0	0	A_04_P032862	ENSOCUT00000033044	5511.42	453.573	3.892714e+004	3.892714e+003	31069	18.5	4.524803e+000	0	0	0	0	0	0	31825.2	1	1	57.5363	17.9231
DATA	2034	24	79	0	0	A_04_P050625	ENSOCUT00000005930	5536.84	453.786	6.661959e+001	7.026046e+000	81	19	6.144565e+000	0	0	0	0	0	0	53.635	1	1	46.5243	18.4545
DATA	2035	24	80	0	0	A_04_P017809	DN887044	5562.56	453.542	3.856608e+001	4.475030e+000	53.5	13	4.653823e+000	0	0	0	0	0	0	30.5363	1	1	40.6843	13.5161
DATA	2036	24	81	0	0	A_04_P092035	ENSOCUT00000012918	5587.61	453.784	7.514124e+001	7.860801e+000	86	16.5	4.952185e+000	0	0	0	0	0	0	58.4962	1	1	49.1849	16.6
DATA	2037	24	82	0	0	A_04_P031227	A_04_P031227	5613.08	453.923	2.360197e+000	2.351226e+000	26	17	3.861868e+000	0	0	0	0	0	0	-2.77817	0	0	46.1809	17.3929
DATA	2038	24	83	66	1	DarkCorner	DarkCorner	5638.42	453.573	2.406363e+000	2.397217e+000	30	17	3.909769e+000	0	0	0	0	0	0	-1.54657	0	0	57.5363	16.9375
DATA	2039	24	84	66	1	DarkCorner	DarkCorner	5664.04	453.857	2.455829e+000	2.446494e+000	26	13.5	5.273730e+000	0	0	0	0	0	0	-3.03277	0	0	46.8651	14.1579
DATA	2040	24	85	66	1	DarkCorner	DarkCorner	5689.09	453.614	2.508376e+000	2.498842e+000	24	14	4.788676e+000	0	0	0	0	0	0	-5.28297	0	0	57.259	14.377
DATA	2041	25	1	66	1	DarkCorner	DarkCorner	3543.46	458	2.227141e+000	2.218676e+000	27.5	15	4.807204e+000	0	0	0	0	0	0	-3.76891	0	0	45.835	14.9
DATA	2042	25	2	66	1	DarkCorner	DarkCorner	3568.11	458.379	2.215431e+000	2.207010e+000	27	12.5	2.403701e+000	0	0	0	0	1	0	-5.60908	0	0	45.4864	12.7778
DATA	2043	25	3	0	0	A_04_P087453	ENSOCUT00000009360	3594.03	457.972	2.203584e+000	2.195208e+000	31	15	6.141737e+000	0	0	0	0	0	0	-0.0627279	0	0	46.8651	16.6047
DATA	2044	25	4	0	0	A_04_P006051	DN890368	3619.16	457.95	1.763818e+001	2.807294e+000	46.5	17	5.753622e+000	0	0	0	0	0	0	14.5151	1	1	49.1849	16.6667
DATA	2045	25	5	0	0	A_04_P029121	EC625785	3644.15	457.917	2.181419e+000	2.173568e+000	32	15	4.960347e+000	0	0	0	0	0	0	0.361736	0	0	46.8651	15.5714
DATA	2046	25	6	0	0	A_04_P057378	XM_002714241	3670.09	458.386	7.249688e+000	2.280322e+000	38	15	5.250170e+000	0	0	0	0	0	0	6.02671	1	0	57.259	15.5833
DATA	2047	25	7	0	0	A_04_P001244	NM_001082081	3695.37	458.155	1.408322e+002	1.424662e+001	148	15	4.316136e+000	0	0	0	0	0	0	117.643	1	1	47.5395	14.875
DATA	2048	25	8	0	0	A_04_P047372	ENSOCUT00000013405	3720.58	458.427	2.149417e+000	2.141247e+000	30	14	3.971305e+000	0	0	0	0	0	0	-0.520804	0	0	57.5363	13.7667
DATA	2049	25	9	0	0	A_04_P074658	XM_002710279	3746.42	458.427	2.139089e+000	2.141160e+000	34	18	4.883371e+000	0	0	0	0	0	0	1.76075	0	0	57.5363	17.2258
DATA	2050	25	10	0	0	A_04_P000211	NM_001082746	3771.58	458.427	1.366531e+005	1.366531e+004	114669	20.5	4.074488e+000	0	0	0	0	1	0	115790	1	1	57.5363	20.5833
DATA	2051	25	11	0	0	A_04_P002902	NM_001082123	3797.1	458.269	7.622714e+003	7.622743e+002	6237	18	6.287910e+000	0	0	0	0	0	0	6488.73	1	1	49.8279	17.8571
DATA	2052	25	12	0	0	A_04_P020645	EB379459	3822.5	458.5	3.460826e+000	2.130083e+000	34	16	3.394449e+000	0	0	0	0	0	0	2.95945	1	0	57.5363	16.4118
DATA	2053	25	13	0	0	A_04_P036208	A_04_P036208	3847.67	458.5	2.100456e+000	2.092472e+000	28	16.5	5.113768e+000	0	0	0	0	0	0	-2.83073	0	0	57.5363	15.9706
DATA	2054	25	14	0	0	A_04_P001491	NM_001101687	3873.33	458.5	2.091083e+000	2.083134e+000	30	19	6.795792e+000	0	0	0	0	0	0	-1.12726	0	0	65	18.871
DATA	2055	25	15	0	0	A_04_P082807	ENSOCUT00000002123	3898.5	458.5	1.063826e+001	2.331034e+000	39	16	4.717951e+000	0	0	0	0	0	0	9.21837	1	1	65	15.4583
DATA	2056	25	16	0	0	A_04_P026566	ENSOCUT00000013299	3924.32	458.395	1.023981e+004	1.023983e+003	8291	15	4.988305e+000	0	0	0	0	0	0	8912.08	1	1	49.5074	14.963
DATA	2057	25	17	0	0	A_04_P096942	A_04_P096942	3949.56	458.532	9.029903e+003	9.029927e+002	7743	15.5	4.209125e+000	0	0	0	0	0	0	7892.67	1	1	49.8279	15.3438
DATA	2058	25	18	0	0	A_04_P055630	ENSOCUT00000002756	3974.82	458.632	1.023354e+004	1.023356e+003	8722	15	3.399827e+000	0	0	0	0	0	0	8982.57	1	1	49.5074	15.3235
DATA	2059	25	19	0	0	A_04_P098585	ENSOCUT00000010022	4000.42	458.573	2.046764e+000	2.044764e+000	32.5	16	4.619247e+000	0	0	0	0	0	0	1.35424	0	0	65	16.8621
DATA	2060	25	20	1028	1	(+)E1A_r60_a135	E1A_r60_a135	4025.58	458.573	2.038379e+000	2.030631e+000	28.5	15.5	3.884097e+000	0	0	0	0	0	0	-2.91878	0	0	57.5363	15.5
DATA	2061	25	21	0	0	A_04_P078632	ENSOCUT00000016824	4051.33	458.833	4.313346e+002	4.318083e+001	413	16	5.302786e+000	0	0	0	0	0	0	383.374	1	1	49.8279	15.8667
DATA	2062	25	22	0	0	A_04_P022051	EB378003	4076.52	458.596	1.662153e+004	1.662154e+003	14393	18	4.565759e+000	0	0	0	0	0	0	14832.4	1	1	52.9257	19
DATA	2063	25	23	0	0	A_04_P094492	ENSOCUT00000001723	4101.58	458.573	8.292537e+002	8.294964e+001	759.5	14	3.784618e+000	0	0	0	0	0	0	742.925	1	1	57.5363	14.64
DATA	2064	25	24	0	0	A_04_P079323	ENSOCUT00000015886	4127.38	458.63	8.809975e+003	8.809998e+002	7629.5	14	4.936053e+000	0	0	0	0	0	0	7924.72	1	1	50.7771	15.2692
DATA	2065	25	25	0	0	A_04_P063153	ENSOCUT00000006505	4152.71	458.74	1.984510e+002	1.994465e+001	206	15.5	4.549725e+000	0	0	0	0	0	0	179.211	1	1	48.2044	16.7
DATA	2066	25	26	0	0	A_04_P087112	ENSOCUT00000016142	4178.38	458.878	1.990020e+000	1.982554e+000	30	14	4.917046e+000	0	0	0	0	0	0	0.179331	0	0	48.5334	15.0345
DATA	2067	25	27	0	0	A_04_P005706	DN890692	4203.71	459.329	1.441442e+001	2.444916e+000	42.5	15	4.671330e+000	0	0	0	0	0	0	13.1187	1	1	48.5334	15.1081
DATA	2068	25	28	0	0	A_04_P005548	ENSOCUT00000017891	4228.5	459	2.019736e+002	2.029298e+001	205	19	6.458534e+000	0	0	0	0	0	0	184.483	1	1	54.1152	18.2632
DATA	2069	25	29	0	0	A_04_P073892	A_04_P073892	4254.5	459	1.193730e+002	1.209718e+001	139	18.5	7.848685e+000	0	0	0	0	0	0	109.448	1	1	65	19.25
DATA	2070	25	30	0	0	A_04_P090663	ENSOCUT00000015498	4279.81	458.974	1.563544e+003	1.563666e+002	1437	16	5.421101e+000	0	0	0	0	0	0	1438.73	1	1	49.1849	16.2632
DATA	2071	25	31	0	0	A_04_P087687	ENSOCUT00000013759	4305	459	1.544065e+001	2.484421e+000	44	17	5.462390e+000	0	0	0	0	0	0	14.2583	1	1	65	15.9688
DATA	2072	25	32	0	0	A_04_P049332	ENSOCUT00000016669	4330.5	459.352	4.131464e+000	1.982956e+000	35.5	16	2.989983e+000	0	0	0	0	0	0	3.82866	1	0	65	16.24
DATA	2073	25	33	0	0	A_04_P015412	AY171710	4355.7	459.58	1.940218e+000	1.932843e+000	28	15	5.014184e+000	0	0	0	0	0	0	-1.98445	0	0	46.8651	15.7273
DATA	2074	25	34	0	0	A_04_P084583	ENSOCUT00000002908	4381.38	459.37	9.772169e+003	9.772188e+002	8534	17	6.278269e+000	0	0	0	0	0	0	9116.99	1	1	50.7771	17
DATA	2075	25	35	0	0	A_04_P102572	ENSOCUT00000001354	4406.66	459.276	9.367650e+001	9.562455e+000	122	16	4.798990e+000	0	0	0	0	0	0	87.6744	1	1	49.8279	16
DATA	2076	25	36	0	0	A_04_P024578	EB374087	4432.38	459.295	2.161831e+003	2.161916e+002	2050	15	4.963598e+000	0	0	0	0	0	0	2029.71	1	1	50.4627	15.8611
DATA	2077	25	37	0	0	A_04_P043817	ENSOCUT00000012150	4457.5	459.237	1.169298e+003	1.169454e+002	1105	14	6.338754e+000	0	0	0	0	0	0	1101.09	1	1	49.1849	15.5862
DATA	2078	25	38	0	0	A_04_P007146	ENSOCUT00000027975	4483.12	459.416	5.666941e+002	5.670136e+001	563	14.5	4.963683e+000	0	0	0	0	0	0	535.207	1	1	49.8279	15.7059
DATA	2079	25	39	0	0	A_04_P075445	ENSOCUT00000002310	4508.33	459.5	2.091153e+002	2.099747e+001	226	15	4.756574e+000	0	0	0	0	0	0	198.041	1	1	57.5363	16
DATA	2080	25	40	0	0	A_04_P047918	ENSOCUT00000013671	4533.75	459.373	7.469767e+003	7.469791e+002	7024	16.5	5.601313e+000	0	0	0	0	0	0	7092.59	1	1	49.1849	17.2667
DATA	2081	25	41	0	0	A_04_P081192	ENSOCUT00000015826	4559.19	459.519	5.039286e+002	5.042822e+001	510	15	4.538722e+000	0	0	0	0	0	0	479.685	1	1	49.8279	15.4
DATA	2082	25	42	0	0	A_04_P076640	ENSOCUT00000009672	4584.5	459.5	3.343118e+000	1.913209e+000	33.5	15	5.239044e+000	0	0	0	0	0	0	3.18964	1	0	57.5363	14.8125
DATA	2083	25	43	0	0	A_04_P098787	ENSOCUT00000006640	4609.72	459.8	7.342177e+001	7.578957e+000	101	15	3.872983e+000	0	0	0	0	0	0	70.2052	1	1	49.1849	15.4
DATA	2084	25	44	0	0	A_04_P049684	A_04_P049684	4635.33	459.5	1.883156e+000	1.875998e+000	31	14	4.215826e+000	0	0	0	0	0	0	-0.93389	0	0	57.5363	14.9688
DATA	2085	25	45	0	0	A_04_P049687	ENSOCUT00000001541	4660.73	459.608	1.043316e+002	1.059989e+001	130	15	4.968347e+000	0	0	0	0	0	0	100.136	1	1	50.7771	15.6563
DATA	2086	25	46	0	0	A_04_P085701	A_04_P085701	4685.89	459.5	6.734272e+000	1.987276e+000	37	16	4.564265e+000	0	0	0	0	0	0	6.47349	1	0	56.9804	15.7586
DATA	2087	25	47	0	0	A_04_P088819	ENSOCUT00000005537	4711.44	459.74	3.026672e+003	3.026730e+002	2915	16	5.380253e+000	0	0	0	0	0	0	2913.64	1	1	49.5074	16.8667
DATA	2088	25	48	0	0	A_04_P066108	ENSOCUT00000011386	4736.93	459.598	1.795973e+004	1.795974e+003	16664.5	15	4.737632e+000	0	0	0	0	0	0	17308.5	1	1	51.0895	15.6129
DATA	2089	25	49	0	0	A_04_P077730	ENSOCUT00000001127	4762.23	459.852	2.527373e+003	2.527441e+002	2430	15	5.275380e+000	0	0	0	0	0	0	2438.07	1	1	50.4627	14.9063
DATA	2090	25	50	0	0	A_04_P078889	ENSOCUT00000015957	4787.83	459.805	1.973166e+003	1.973254e+002	1889	15	5.853243e+000	0	0	0	0	0	0	1904.69	1	1	50.7771	15.2821
DATA	2091	25	51	0	0	A_04_P084627	ENSOCUT00000008028	4813.04	459.892	7.318159e+001	7.551116e+000	99	15.5	5.028948e+000	0	0	0	0	0	0	70.6704	1	1	46.8651	15.25
DATA	2092	25	52	0	0	A_04_P092282	ENSOCUT00000013218	4838.47	459.833	2.326728e+001	2.979414e+000	53	15	5.068562e+000	0	0	0	0	0	0	22.471	1	1	47.8731	15.0968
DATA	2093	25	53	0	0	A_04_P027621	EB374889	4864.13	459.936	1.358683e+004	1.358684e+003	12465.5	16	4.729134e+000	0	0	0	0	0	0	13119.6	1	1	49.1849	16.4
DATA	2094	25	54	0	0	A_04_P044527	ENSOCUT00000025220	4889.81	460.405	9.371296e+000	2.084579e+000	41	16	5.173574e+000	0	0	0	0	0	0	9.04535	1	1	48.2044	17.3929
DATA	2095	25	55	0	0	A_04_P011481	XR_085412	4914.5	460	3.652365e+005	3.652365e+004	351036	19	6.272144e+000	0	0	0	0	0	0	352213	1	1	54.1152	19.8387
DATA	2096	25	56	0	0	A_04_P022472	EB377618	4939.62	459.738	1.873160e+000	1.866040e+000	31	17	6.326582e+000	0	0	0	0	0	0	-1.12609	0	0	43.7019	17.5556
DATA	2097	25	57	0	0	A_04_P047382	ENSOCUT00000010045	4965.5	460	6.963625e+000	1.994383e+000	39	17	4.839664e+000	0	0	0	0	0	0	6.69695	1	0	54.1152	15.1212
DATA	2098	25	58	0	0	A_04_P047367	ENSOCUT00000015879	4990.1	460.02	1.879483e+000	1.878339e+000	32	18	5.022128e+000	0	0	0	0	0	0	1.44003	0	0	39.4933	16.9375
DATA	2099	25	59	0	0	A_04_P027744	EB376090	5016.12	460.43	1.898530e+001	2.669468e+000	48	16	4.969784e+000	0	0	0	0	0	0	18.1829	1	1	52.0157	16.2941
DATA	2100	25	60	0	0	A_04_P052446	ENSOCUT00000008596	5041.56	460.247	3.159719e+001	3.677668e+000	61	15	5.934281e+000	0	0	0	0	0	0	30.1772	1	1	49.5074	15.2353
DATA	2101	25	61	0	0	A_04_P068202	A_04_P068202	5066.98	460.157	2.641487e+001	3.246798e+000	57	15.5	5.068383e+000	0	0	0	0	0	0	25.1469	1	1	51.7088	16.0333
DATA	2102	25	62	0	0	A_04_P028757	EC621349	5092.56	460.4	3.561184e+003	3.561234e+002	3354	16	4.984102e+000	0	0	0	0	0	0	3378.02	1	1	50.7771	16.2143
DATA	2103	25	63	0	0	A_04_P052277	ENSOCUT00000004683	5117.58	460.427	9.208074e+000	2.113568e+000	40	16	6.216551e+000	0	0	0	0	0	0	8.69914	1	0	57.5363	17.1429
DATA	2104	25	64	0	0	A_04_P077731	ENSOCUT00000001127	5143.05	460.415	2.749032e+003	2.749099e+002	2605.5	16	5.885672e+000	0	0	0	0	0	0	2585.08	1	1	51.0895	16.4375
DATA	2105	25	65	0	0	A_04_P083890	NM_001082078	5168.62	460.5	4.366149e+002	4.370373e+001	425	16	4.638548e+000	0	0	0	0	0	0	408.466	1	1	49.8279	16.129
DATA	2106	25	66	0	0	A_04_P006821	A_04_P006821	5194.01	460.608	2.232623e+002	2.240967e+001	230.5	17	4.551697e+000	0	0	0	0	0	0	207.691	1	1	49.5074	16.7778
DATA	2107	25	67	0	0	A_04_P079047	A_04_P079047	5219.33	460.5	2.665881e+002	2.672961e+001	280	17	6.261920e+000	0	0	0	0	0	0	246.447	1	1	57.5363	18.2143
DATA	2108	25	68	0	0	A_04_P014691	AY171819	5244.5	460.5	1.964855e+000	1.957386e+000	27.5	13	3.710896e+000	0	0	0	0	0	0	-2.84409	0	0	57.5363	13.9565
DATA	2109	25	69	0	0	A_04_P024556	EB375513	5269.68	460.48	1.979408e+000	1.973098e+000	32	16	5.385165e+000	0	0	0	0	0	0	0.630718	0	0	49.1849	17
DATA	2110	25	70	0	0	A_04_P040161	ENSOCUT00000001962	5295.64	460.807	5.419356e+001	5.772488e+000	79	17	4.518481e+000	0	0	0	0	0	0	48.9944	1	1	51.4001	17.6
DATA	2111	25	71	0	0	A_04_P059364	A_04_P059364	5320.57	460.471	2.013003e+000	2.007426e+000	31	17	5.750119e+000	0	0	0	0	0	0	0.817731	0	0	46.5243	17.2286
DATA	2112	25	72	0	0	A_04_P029034	EC625051	5346.42	460.573	3.180831e+001	3.770496e+000	58.5	16	6.337394e+000	0	0	0	0	0	0	28.2373	1	1	57.5363	16.3448
DATA	2113	25	73	0	0	A_04_P065942	A_04_P065942	5371.58	460.573	5.990539e+001	6.329974e+000	84.5	17	5.987835e+000	0	0	0	0	0	0	52.6492	1	1	57.5363	16.3333
DATA	2114	25	74	0	0	A_04_P072137	A_04_P072137	5397	460.545	5.513072e+000	2.139601e+000	35	15.5	5.316815e+000	0	0	0	0	0	0	4.79289	1	0	65	16.75
DATA	2115	25	75	0	0	A_04_P086994	ENSOCUT00000014140	5422.69	460.766	1.001578e+003	1.001796e+002	879	15	4.136823e+000	0	0	0	0	0	0	860.637	1	1	49.8279	15.5517
DATA	2116	25	76	0	0	A_04_P094537	ENSOCUT00000006873	5447.93	460.613	6.257901e+003	6.257937e+002	5179	15.5	5.203447e+000	0	0	0	0	0	0	5311.13	1	1	50.1463	15.6
DATA	2117	25	77	0	0	A_04_P059612	ENSOCUT00000011211	5473.46	460.882	2.667567e+003	2.667654e+002	2197	16	5.107461e+000	0	0	0	0	0	0	2234.33	1	1	49.8279	16.3846
DATA	2118	25	78	0	0	A_04_P099119	ENSOCUT00000004235	5498.5	460.648	3.109998e+002	3.117600e+001	287	17	4.619922e+000	0	0	0	0	0	0	256.884	1	1	57.5363	16.3667
DATA	2119	25	79	0	0	A_04_P017221	DN884152	5524	460.681	1.369660e+001	2.598921e+000	41	19	4.363699e+000	0	0	0	0	0	0	11.1453	1	1	58.0869	18.5517
DATA	2120	25	80	0	0	A_04_P044843	A_04_P044843	5549.7	461.014	3.670432e+001	4.302075e+000	58	16	6.777721e+000	0	0	0	0	0	0	29.397	1	1	47.2035	17
DATA	2121	25	81	0	0	A_04_P035637	ENSOCUT00000029385	5574.99	460.929	3.893555e+001	4.512937e+000	60	15	5.284996e+000	0	0	0	0	0	0	30.6675	1	1	46.8651	14.7419
DATA	2122	25	82	0	0	A_04_P081712	ENSOCUT00000000397	5600.5	461	4.408485e+002	4.414600e+001	307.5	18	5.378352e+000	0	1	0	0	0	0	341.125	1	1	54.1152	16.48
DATA	2123	25	83	0	0	A_04_P080212	A_04_P080212	5625.5	461	2.051928e+001	3.131680e+000	43.5	17	4.062727e+000	0	0	0	0	0	0	15.5884	1	1	54.1152	17.3333
DATA	2124	25	84	66	1	DarkCorner	DarkCorner	5650.74	460.852	2.421889e+000	2.412683e+000	30	16.5	4.924837e+000	0	0	0	0	0	0	-1.46585	0	0	49.5074	16.5667
DATA	2125	25	85	66	1	DarkCorner	DarkCorner	5676.5	461.352	2.472775e+000	2.463376e+000	25	14	4.223519e+000	0	0	0	0	0	0	-4.11072	0	0	57.5363	14.3404
DATA	2126	26	1	66	1	DarkCorner	DarkCorner	3556.36	465.795	2.219661e+000	2.211223e+000	29	14	5.740605e+000	0	0	0	0	0	0	-1.85882	0	0	50.1463	14.6667
DATA	2127	26	2	66	1	DarkCorner	DarkCorner	3581.42	465.427	2.207995e+000	2.199602e+000	27	13	2.426151e+000	0	0	0	0	1	0	-3.5796	0	0	65	13.1
DATA	2128	26	3	0	0	A_04_P023546	A_04_P023546	3606.58	465.427	4.182521e+001	4.720338e+000	65	17	6.761598e+000	0	0	0	0	0	0	34.3538	1	1	57.5363	17.1724
DATA	2129	26	4	0	0	A_04_P072375	A_04_P072375	3632	465.455	1.227818e+001	2.499303e+000	40.5	15	5.278685e+000	0	0	0	0	0	0	10.137	1	1	55.8519	15.7419
DATA	2130	26	5	0	0	A_04_P050812	ENSOCUT00000005992	3657.42	465.427	3.816956e+001	4.388677e+000	64	15	5.089125e+000	0	0	0	0	0	0	31.6729	1	1	65	15.6875
DATA	2131	26	6	0	0	A_04_P073658	ENSOCUT00000016606	3682.71	465.55	1.666400e+003	1.666540e+002	1376	15	5.636414e+000	0	0	0	0	0	0	1389.63	1	1	50.7771	15.5588
DATA	2132	26	7	0	0	A_04_P026015	EB373855	3708.33	465.5	2.152872e+000	2.144689e+000	27	15	4.479583e+000	0	0	0	0	0	0	-4.4676	0	0	57.5363	15
DATA	2133	26	8	0	0	A_04_P061368	ENSOCUT00000003405	3733.41	465.557	8.083705e+001	8.360776e+000	99	17.5	4.772971e+000	0	0	0	0	0	0	68.0649	1	1	50.1463	17.1563
DATA	2134	26	9	0	0	A_04_P064092	ENSOCUT00000001851	3758.89	465.5	1.250263e+001	2.465063e+000	43	20.5	4.622667e+000	0	0	0	0	0	0	10.5772	1	1	56.9804	18.9643
DATA	2135	26	10	0	0	A_04_P055044	ENSOCUT00000010801	3784.42	465.573	2.122613e+000	2.114544e+000	31	21	6.315982e+000	0	0	0	0	0	0	-0.243902	0	0	57.5363	19.9655
DATA	2136	26	11	0	0	A_04_P085462	ENSOCUT00000010021	3809.8	465.575	4.784748e+003	4.784794e+002	4011	18	3.588439e+000	0	0	0	0	0	0	4085.57	1	1	50.4627	17.2424
DATA	2137	26	12	0	0	A_04_P017742	DN886689	3835.3	465.723	2.435045e+002	2.444043e+001	241	15	3.970581e+000	0	0	0	0	0	0	208.873	1	1	51.4001	15.4
DATA	2138	26	13	0	0	A_04_P066537	ENSOCUT00000007431	3860.5	465.648	1.003451e+001	2.314828e+000	39.5	17	6.739690e+000	0	0	0	0	0	0	8.64559	1	0	57.5363	17.5135
DATA	2139	26	14	0	0	A_04_P036114	ENSOCUT00000002150	3886	465.69	8.779873e+003	8.779898e+002	7358	19	7.686755e+000	0	0	0	0	0	0	7598.29	1	1	51.7088	19.5
DATA	2140	26	15	0	0	A_04_P096449	A_04_P096449	3911.42	465.573	2.075644e+000	2.067754e+000	29	16	5.013980e+000	0	0	0	0	0	0	-1.47758	0	0	65	15.5
DATA	2141	26	16	0	0	A_04_P047771	ENSOCUT00000003056	3936.58	465.573	3.919044e+002	3.924449e+001	365	14.5	3.972625e+000	0	0	0	0	0	0	342.104	1	1	57.5363	14.6786
DATA	2142	26	17	0	0	A_04_P005093	ENSOCUT00000010373	3962.09	465.614	1.042299e+001	2.299843e+000	41	14	3.334031e+000	0	0	0	0	0	0	9.1377	1	1	57.259	14.5172
DATA	2143	26	18	0	0	A_04_P001001	NM_001082080	3987.87	465.975	1.171963e+004	1.171965e+003	9779	16	4.208307e+000	0	0	0	0	0	0	10319.1	1	1	49.1849	16.641
DATA	2144	26	19	0	0	A_04_P073166	ENSOCUT00000007033	4013.19	466.026	5.602696e+002	5.606382e+001	508	18.5	4.933821e+000	0	0	0	0	0	0	495.382	1	1	49.1849	17.75
DATA	2145	26	20	0	0	A_04_P064477	ENSOCUT00000016397	4038.34	465.909	7.549407e+001	7.816128e+000	99.5	15	4.776349e+000	0	0	0	0	0	0	67.0238	1	1	49.1849	15.6563
DATA	2146	26	21	0	0	A_04_P007306	EB376593	4063.88	466.026	1.152340e+002	1.169843e+001	136	16	5.584733e+000	0	0	0	0	0	0	102.729	1	1	48.8603	16.5484
DATA	2147	26	22	0	0	A_04_P046580	ENSOCUT00000001487	4089.09	466.065	7.747264e+002	7.749866e+001	722.5	17.5	4.515113e+000	0	0	0	0	0	0	693.439	1	1	54.4085	17.6429
DATA	2148	26	23	0	0	A_04_P007849	DN888602	4114.5	466.352	1.246291e+002	1.262234e+001	142	15	5.442537e+000	0	0	0	0	0	0	112.005	1	1	57.5363	15.9394
DATA	2149	26	24	0	0	A_04_P098000	ENSOCUT00000006728	4139.91	466.386	6.573129e+000	2.097608e+000	37	15	3.722902e+000	0	0	0	0	0	0	5.93076	1	0	57.259	15.5
DATA	2150	26	25	0	0	A_04_P095607	ENSOCUT00000013283	4165.49	466.167	1.122130e+001	2.279527e+000	42	16.5	5.236477e+000	0	0	0	0	0	0	10.1642	1	1	47.8731	16.6
DATA	2151	26	26	0	0	A_04_P086294	ENSOCUT00000012746	4191	466.278	2.965346e+002	2.971926e+001	294.5	14	4.892790e+000	0	0	0	0	0	0	269.647	1	1	47.8731	14.7576
DATA	2152	26	27	0	0	A_04_P078146	ENSOCUT00000014498	4216	466.455	1.148520e+001	2.279557e+000	41	16	5.034800e+000	0	0	0	0	0	0	10.4832	1	1	55.8519	16.7222
DATA	2153	26	28	0	0	A_04_P064268	A_04_P064268	4241.42	466.427	1.969222e+000	1.961737e+000	29.5	20	7.495976e+000	0	0	0	0	0	0	-1.69174	0	0	57.5363	19.5
DATA	2154	26	29	66	-1	(-)3xSLv1	NegativeControl	4266.66	466.11	1.962141e+000	1.954683e+000	30	17	4.772673e+000	0	0	0	0	0	0	-2.14832	0	0	50.4627	16.1818
DATA	2155	26	30	0	0	A_04_P100188	ENSOCUT00000008445	4292.49	466.411	1.222530e+002	1.237944e+001	140	16.5	5.117896e+000	0	0	0	0	0	0	112.828	1	1	48.5334	16.0833
DATA	2156	26	31	0	0	A_04_P099113	ENSOCUT00000004225	4317.73	466.418	7.848618e+003	7.848642e+002	6952.5	15	5.042401e+000	0	0	0	0	0	0	7269	1	1	50.7771	14.3226
DATA	2157	26	32	0	0	A_04_P026001	ENSOCUT00000012669	4343.13	466.487	1.859091e+001	2.682567e+000	47	15	4.469932e+000	0	0	0	0	0	0	17.2777	1	1	50.1463	15.8621
DATA	2158	26	33	0	0	A_04_P091298	ENSOCUT00000013204	4368.65	466.595	3.671162e+002	3.676218e+001	363	14	5.338841e+000	0	0	0	0	0	0	342.348	1	1	50.7771	15.3548
DATA	2159	26	34	0	0	A_04_P040197	ENSOCUT00000014030	4393.79	466.397	7.295822e+002	7.298351e+001	675.5	16	5.824309e+000	0	0	0	0	0	0	682.55	1	1	50.1463	16.5484
DATA	2160	26	35	0	0	A_04_P072308	ENSOCUT00000000565	4419.33	466.5	5.560219e+001	5.880744e+000	83	15.5	4.544227e+000	0	0	0	0	0	0	52.1854	1	1	57.5363	16.0833
DATA	2161	26	36	0	0	A_04_P007826	DN888624	4444.58	466.573	5.076131e+001	5.423261e+000	80	14	5.772365e+000	0	0	0	0	0	0	47.7885	1	1	57.5363	16.0345
DATA	2162	26	37	0	0	A_04_P028898	EB376745	4470.33	466.543	4.818002e+002	4.821760e+001	484.5	14	4.335531e+000	0	0	0	0	0	0	454.946	1	1	51.0895	15.0556
DATA	2163	26	38	0	0	A_04_P099172	ENSOCUT00000001805	4495.88	466.613	2.496821e+003	2.496893e+002	2323	16	5.320078e+000	0	0	0	0	0	0	2364.43	1	1	49.1849	16.3548
DATA	2164	26	39	0	0	A_04_P037965	ENSOCUT00000000550	4521.22	466.696	3.125531e+003	3.125588e+002	2872	15.5	4.602322e+000	0	0	0	0	0	0	2967.85	1	1	50.1463	16.8158
DATA	2165	26	40	0	0	A_04_P016966	DN882417	4546.46	466.816	5.971887e+002	5.974870e+001	577	16	5.321210e+000	0	0	0	0	0	0	568.524	1	1	49.8279	16.3793
DATA	2166	26	41	0	0	A_04_P046344	ENSOCUT00000006528	4571.58	466.573	7.015739e+000	2.009899e+000	37	15	5.196831e+000	0	0	0	0	0	0	6.69471	1	0	57.5363	15.3438
DATA	2167	26	42	0	0	A_04_P033227	A_04_P033227	4597.23	466.714	6.118614e+001	6.400670e+000	87	15	4.815946e+000	0	0	0	0	0	0	58.5213	1	1	51.4001	15.12
DATA	2168	26	43	0	0	A_04_P000108	NM_001082655	4622.57	466.772	1.301778e+003	1.301913e+002	1253	14.5	4.303033e+000	0	0	0	0	0	0	1247.7	1	1	50.4627	14.6333
DATA	2169	26	44	0	0	A_04_P001853	NM_001082137	4647.89	466.81	3.311788e+002	3.317072e+001	349	17	5.548412e+000	0	0	0	0	0	0	318.027	1	1	49.8279	16.2571
DATA	2170	26	45	0	0	A_04_P066462	ENSOCUT00000015159	4673.76	466.686	1.875531e+000	1.868402e+000	29	15.5	4.101584e+000	0	0	0	0	0	0	-1.45471	0	0	46.8651	15.7333
DATA	2171	26	46	0	0	A_04_P096153	ENSOCUT00000000616	4698.72	467.095	5.730347e+002	5.733383e+001	576.5	14	4.255133e+000	0	0	0	0	0	0	552.088	1	1	48.8603	15.8846
DATA	2172	26	47	0	0	A_04_P007725	DN888702	4724	467	5.969165e+000	1.956410e+000	36.5	15	6.097524e+000	0	0	0	0	0	0	5.75825	1	0	65	16.4138
DATA	2173	26	48	0	0	A_04_P093492	ENSOCUT00000004352	4749.59	467.092	2.496890e+002	2.503816e+001	277	16	3.042870e+000	0	0	0	0	0	0	241.128	1	1	49.1849	15.9583
DATA	2174	26	49	0	0	A_04_P011321	ENSOCUT00000024134	4775.1	467.456	1.298465e+003	1.298598e+002	1260.5	15.5	6.279688e+000	0	0	0	0	0	0	1255.07	1	1	50.4627	16.2813
DATA	2175	26	50	0	0	A_04_P095512	XM_002712400	4800.42	467.427	4.556467e+000	1.913469e+000	35	15	5.951958e+000	0	0	0	0	0	0	4.40658	1	0	57.5363	16.3226
DATA	2176	26	51	0	0	A_04_P067066	ENSOCUT00000005981	4825.87	467.423	9.953018e+000	2.107713e+000	41	15	5.024838e+000	0	0	0	0	0	0	9.62829	1	1	50.1463	15.0938
DATA	2177	26	52	0	0	A_04_P092279	XM_002710028	4851	467.455	2.696551e+000	1.877380e+000	34	16.5	4.585692e+000	0	0	0	0	0	0	2.60857	1	0	65	16
DATA	2178	26	53	0	1	ETG09_48764	ETG09_48764	4876.42	467.427	1.865598e+000	1.858507e+000	30	16	7.691376e+000	0	0	0	0	0	0	-1.31679	0	0	65	19.0625
DATA	2179	26	54	0	0	A_04_P076202	ENSOCUT00000007081	4901.58	467.427	1.770860e+001	2.567942e+000	49	16	5.389200e+000	0	0	0	0	0	0	17.1146	1	1	57.5363	17.0435
DATA	2180	26	55	0	0	A_04_P044358	ENSOCUT00000013928	4927.42	467.427	2.665342e+001	3.251042e+000	57	18	6.988604e+000	0	0	0	0	0	0	25.7339	1	1	57.5363	19.1667
DATA	2181	26	56	0	0	A_04_P008724	DN887614	4952.58	467.427	6.932751e+001	7.178955e+000	99	16	5.728009e+000	0	0	0	0	0	0	66.8478	1	1	57.5363	15.8857
DATA	2182	26	57	0	0	A_04_P101676	ENSOCUT00000000831	4978.25	467.413	1.562842e+002	1.573956e+001	181.5	17	4.529868e+000	0	0	0	0	0	0	150.435	1	1	48.8603	16.3448
DATA	2183	26	58	0	0	A_04_P101547	ENSOCUT00000004268	5003.42	467.427	2.722819e+001	3.303716e+000	57	18.5	5.328734e+000	0	0	0	0	0	0	26.1549	1	1	57.5363	17.4667
DATA	2184	26	59	0	0	A_04_P031745	NM_001171122	5028.67	467.5	4.847172e+000	1.937277e+000	36	15	5.193047e+000	0	0	0	0	0	0	4.64466	1	0	57.5363	16.25
DATA	2185	26	60	0	0	A_04_P102587	ENSOCUT00000001540	5054.44	467.531	1.539315e+002	1.550768e+001	174.5	15	5.507571e+000	0	0	0	0	0	0	147.064	1	1	50.4627	14.8
DATA	2186	26	61	0	0	A_04_P038917	ENSOCUT00000012078	5079.75	467.597	2.600185e+001	3.213054e+000	56	16.5	4.424547e+000	0	0	0	0	0	0	24.7588	1	1	49.8279	17.1875
DATA	2187	26	62	0	0	A_04_P003271	NM_001082110	5104.89	467.5	1.824333e+005	1.824333e+004	170656	18	6.776086e+000	0	0	0	0	0	0	173048	1	1	56.9804	18.7143
DATA	2188	26	63	0	0	A_04_P081993	ENSOCUT00000002157	5130.62	467.803	3.334823e+002	3.340247e+001	345.5	15	5.146140e+000	0	0	0	0	0	0	314.97	1	1	49.5074	15
DATA	2189	26	64	0	0	A_04_P026511	ENSOCUT00000007072	5155.58	467.573	1.715310e+001	2.568751e+000	47	15	4.194195e+000	0	0	0	0	0	0	16.123	1	1	57.5363	15.5357
DATA	2190	26	65	0	0	A_04_P030177	DN885330	5181.55	467.88	7.393487e+001	7.639342e+000	98.5	16	4.414429e+000	0	0	0	0	0	0	69.1208	1	1	51.0895	16.5556
DATA	2191	26	66	0	0	A_04_P102742	NM_001082748	5206.62	467.63	7.926892e+003	7.926916e+002	7210.5	17	5.416981e+000	0	0	0	0	0	0	7367.05	1	1	50.7771	17.6333
DATA	2192	26	67	0	0	A_04_P031526	A_04_P031526	5231.91	467.614	1.953850e+000	1.955995e+000	33.5	14	6.454306e+000	0	0	0	0	0	0	1.78468	0	0	65	16.5161
DATA	2193	26	68	0	0	A_04_P006701	ENSOCUT00000030597	5257.42	467.573	7.202532e+001	7.464545e+000	96	14.5	5.117471e+000	0	0	0	0	0	0	66.0344	1	1	57.5363	15.5333
DATA	2194	26	69	0	0	A_04_P053235	A_04_P053235	5282.57	467.855	1.923483e+002	1.933598e+001	207.5	17	4.305525e+000	0	0	0	0	0	0	175.025	1	1	49.5074	17.087
DATA	2195	26	70	0	0	A_04_P018688	EB384510	5308.09	467.614	2.147436e+000	2.003518e+000	33	17	3.275568e+000	0	0	0	0	0	0	1.93756	1	0	57.259	17.037
DATA	2196	26	71	0	0	A_04_P075792	ENSOCUT00000002831	5333.73	468.113	2.261477e+003	2.261567e+002	2009.5	17	6.043884e+000	0	0	0	0	0	0	2022.29	1	1	44.7812	17.1622
DATA	2197	26	72	0	0	A_04_P002090	NM_001082682	5358.75	468	5.102816e+003	5.102857e+002	4403	15	6.112358e+000	0	0	0	0	0	0	4519.51	1	1	51.4001	15.8667
DATA	2198	26	73	0	0	A_04_P076448	ENSOCUT00000005462	5384.65	468.256	2.567499e+003	2.567581e+002	2210.5	16.5	6.059322e+000	0	0	0	0	0	0	2250.15	1	1	49.1849	16.6538
DATA	2199	26	74	0	0	A_04_P026911	EB372849	5409.5	468	1.307579e+001	2.451352e+000	41	15	5.002153e+000	0	0	0	0	0	0	11.334	1	1	54.1152	15.6923
DATA	2200	26	75	0	0	A_04_P011421	DN882944	5435.41	468.092	5.377095e+003	5.377136e+002	4312	16	4.804042e+000	0	0	0	0	0	0	4604.57	1	1	49.1849	15.3103
DATA	2201	26	76	0	0	A_04_P021043	XM_002712697	5460.62	468.295	1.936237e+003	1.936353e+002	1658	15.5	5.508411e+000	0	0	0	0	0	0	1637.35	1	1	50.4627	16.25
DATA	2202	26	77	0	0	A_04_P016111	ENSOCUT00000006239	5485.63	468.404	4.683964e+000	2.204199e+000	34	14.5	5.293877e+000	0	0	0	0	0	0	3.90855	1	0	57.8122	15.1071
DATA	2203	26	78	0	0	A_04_P043035	ENSOCUT00000016922	5511.5	468.231	2.634146e+002	2.643199e+001	242.5	17	3.839450e+000	0	0	0	0	0	0	216.591	1	1	49.8279	17.2069
DATA	2204	26	79	0	0	A_04_P014595	AY171759	5537.04	467.574	2.228782e+000	2.220310e+000	29	16	6.468932e+000	0	0	0	0	0	0	-0.808897	0	0	37.847	16.8684
DATA	2205	26	80	0	0	A_04_P081752	ENSOCUT00000008975	5562	468.455	3.373747e+000	2.280234e+000	33	15	5.449273e+000	0	0	0	0	0	0	2.6888	1	0	55.8519	15.1379
DATA	2206	26	81	0	0	A_04_P032023	ENSOCUT00000009769	5587.42	468.427	3.457172e+001	4.149118e+000	56	15	4.841229e+000	0	0	0	0	0	0	27.0843	1	1	57.5363	15
DATA	2207	26	82	0	0	A_04_P008426	DN887893	5612.67	468.5	9.456073e+001	9.740271e+000	103	19	5.280492e+000	0	0	0	0	0	0	72.7629	1	1	65	18.4286
DATA	2208	26	83	0	0	A_04_P033569	ENSOCUT00000023804	5638.73	468.419	7.549959e+000	2.498812e+000	36	16	5.411128e+000	0	0	0	0	0	0	5.69662	1	0	48.8603	17.0303
DATA	2209	26	84	66	1	DarkCorner	DarkCorner	5663.24	467.974	2.438483e+000	2.429214e+000	27.5	15	5.007003e+000	0	0	0	0	0	0	-3.04083	0	0	49.1849	14.8485
DATA	2210	26	85	66	1	DarkCorner	DarkCorner	5689.11	468.5	2.491041e+000	2.481573e+000	26	14	4.994213e+000	0	0	0	0	0	0	-3.98713	0	0	56.9804	14.5711
DATA	2211	27	1	66	1	DarkCorner	DarkCorner	3543.05	472.684	2.224851e+000	2.216395e+000	26.5	15	4.930545e+000	0	0	0	0	0	0	-5.01253	0	0	49.8279	15.1163
DATA	2212	27	2	66	1	DarkCorner	DarkCorner	3568.96	472.266	2.212567e+000	2.204157e+000	25.5	13	4.419109e+000	0	0	0	0	1	0	-5.74548	0	0	49.5074	13.1622
DATA	2213	27	3	0	0	A_04_P086018	A_04_P086018	3593.97	472.699	3.937960e+003	3.938021e+002	3183	14.5	4.710575e+000	0	0	0	0	0	0	3228.09	1	1	53.8203	14.5625
DATA	2214	27	4	0	0	A_04_P097915	ENSOCUT00000001623	3619.5	472.705	1.209785e+003	1.209982e+002	1012.5	17	6.062932e+000	0	0	0	0	0	0	996.934	1	1	50.4627	16.6774
DATA	2215	27	5	0	0	A_04_P074302	ENSOCUT00000011349	3644.72	472.811	4.693661e+001	5.170982e+000	70.5	15	5.790426e+000	0	0	0	0	0	0	38.8762	1	1	48.5334	15.9355
DATA	2216	27	6	0	0	A_04_P023491	XM_002716736	3670.14	472.831	2.167892e+004	2.167893e+003	17513	14.5	4.788153e+000	0	0	0	0	0	0	18046.7	1	1	48.8603	14.9063
DATA	2217	27	7	0	0	A_04_P036567	ENSOCUT00000014514	3695.5	472.648	2.156639e+000	2.148442e+000	30	15	4.643652e+000	0	0	0	0	0	0	-2.04416	0	0	65	14.7188
DATA	2218	27	8	0	0	A_04_P056680	ENSOCUT00000017444	3720.92	472.959	1.160979e+004	1.160981e+003	9380	17	3.819182e+000	0	0	0	0	0	0	9759.88	1	1	46.8651	16.8846
DATA	2219	27	9	0	0	A_04_P023125	EB376956	3746.61	472.987	9.174090e+001	9.417578e+000	111.5	16	4.319498e+000	0	0	0	0	0	0	77.4969	1	1	49.1849	16.5161
DATA	2220	27	10	0	1	RC10	RC10	3771.46	473.08	2.125916e+000	2.117835e+000	28	18	6.074269e+000	0	0	0	0	0	0	-2.97916	0	0	39.8942	18.125
DATA	2221	27	11	0	0	A_04_P024668	EB375364	3797	473	1.703219e+002	1.716215e+001	173	18	5.729099e+000	0	0	0	0	0	0	145.218	1	1	54.9904	18.375
DATA	2222	27	12	0	0	A_04_P040262	ENSOCUT00000010940	3822.5	473	2.106326e+000	2.098320e+000	29	16.5	4.130434e+000	0	0	0	0	0	0	-3.52484	0	0	65	16.1875
DATA	2223	27	13	0	0	A_04_P041752	ENSOCUT00000007814	3847.93	473.092	4.574020e+001	5.028402e+000	69	14	4.316882e+000	0	0	0	0	0	0	39.3564	1	1	47.5395	14.7241
DATA	2224	27	14	0	0	A_04_P092864	NM_001171324	3873.42	473.427	1.084696e+005	1.084697e+004	91648	20	7.375736e+000	0	0	0	0	0	0	93753.8	1	1	57.5363	19.4828
DATA	2225	27	15	0	0	A_04_P083929	ENSOCUT00000005333	3898.5	473.352	3.655058e+002	3.660917e+001	346	17	5.663378e+000	0	0	0	0	0	0	317.296	1	1	57.5363	16.9231
DATA	2226	27	16	0	0	A_04_P085724	ENSOCUT00000000897	3924.2	473.267	3.119894e+002	3.126696e+001	295.5	14	4.422489e+000	0	0	0	0	0	0	272.034	1	1	49.1849	14.4074
DATA	2227	27	17	0	0	A_04_P091492	ENSOCUT00000015990	3949.69	473.218	4.696047e+002	4.700530e+001	437	14	4.132752e+000	0	0	0	0	0	0	411.238	1	1	49.8279	13.7813
DATA	2228	27	18	0	0	A_04_P026032	EB373838	3974.58	473.427	2.051552e+000	2.043754e+000	30	15	5.011929e+000	0	0	0	0	0	0	-1.74848	0	0	65	15.1765
DATA	2229	27	19	0	0	A_04_P054253	ENSOCUT00000007134	4000.42	473.427	1.412787e+002	1.427368e+001	154	16	6.114296e+000	0	0	0	0	0	0	124.777	1	1	57.5363	16.6667
DATA	2230	27	20	0	0	A_04_P014486	AY171682	4025.58	473.427	1.113813e+002	1.132099e+001	126.5	17	5.310222e+000	0	0	0	0	0	0	98.7795	1	1	57.5363	17.0385
DATA	2231	27	21	0	0	A_04_P052888	ENSOCUT00000005011	4051	473.455	3.833925e+002	3.839234e+001	377	13	4.714517e+000	0	0	0	0	0	0	341.427	1	1	55.8519	13.68
DATA	2232	27	22	0	1	RC5	RC5	4076.42	473.427	2.017637e+000	2.009968e+000	26.5	16	5.354657e+000	0	0	0	0	0	0	-4.58206	0	0	65	16.2121
DATA	2233	27	23	0	0	A_04_P056669	ENSOCUT00000007903	4102.06	473.506	5.685797e+003	5.685832e+002	5097.5	15	5.831292e+000	0	0	0	0	0	0	5105.04	1	1	50.4627	16.8214
DATA	2234	27	24	0	0	A_04_P051262	ENSOCUT00000005854	4127.38	473.364	1.979659e+003	1.979759e+002	1801.5	15	3.878574e+000	0	0	0	0	0	0	1784.51	1	1	49.8279	15.72
DATA	2235	27	25	0	0	A_04_P018818	EB384101	4152.68	473.6	7.376594e+002	7.379267e+001	696	15	4.936636e+000	0	0	0	0	0	0	667.585	1	1	50.7771	16.2963
DATA	2236	27	26	0	0	A_04_P050449	A_04_P050449	4177.99	473.605	9.718709e+002	9.720722e+001	897	14	5.231750e+000	0	0	0	0	0	0	882.97	1	1	51.0895	14.9394
DATA	2237	27	27	0	0	A_04_P024035	A_04_P024035	4203.15	474	3.691814e+000	2.004901e+000	34	15	3.094967e+000	0	0	0	0	0	0	3.3671	1	0	46.8651	14.6897
DATA	2238	27	28	0	0	A_04_P064159	ENSOCUT00000000770	4229.05	473.842	3.084236e+003	3.084299e+002	2848.5	18	5.935133e+000	0	0	0	0	0	0	2823.78	1	1	48.2044	17.6774
DATA	2239	27	29	0	0	A_04_P067308	ENSOCUT00000004376	4254.44	473.823	2.367642e+001	3.070965e+000	53	19	4.506292e+000	0	0	0	0	0	0	21.7577	1	1	50.1463	17.84
DATA	2240	27	30	66	-1	(-)3xSLv1	NegativeControl	4278.99	474.09	1.956237e+000	1.948802e+000	30.5	16	5.505203e+000	0	0	0	0	0	0	-1.52947	0	0	48.2044	16.2632
DATA	2241	27	31	0	0	A_04_P085343	ENSOCUT00000014160	4305.41	473.627	1.002966e+003	1.003154e+002	969.5	15	4.568861e+000	0	0	0	0	0	0	928.382	1	1	49.1849	14.6154
DATA	2242	27	32	0	0	A_04_P013151	AJ000651	4330.42	473.573	6.418516e+000	2.038676e+000	37.5	15	3.290530e+000	0	0	0	0	0	0	5.96173	1	0	65	15.4483
DATA	2243	27	33	0	0	A_04_P080937	ENSOCUT00000013076	4355.89	473.877	1.557886e+002	1.569774e+001	162	15	4.887491e+000	0	0	0	0	0	0	145.207	1	1	46.1809	15.9643
DATA	2244	27	34	0	0	A_04_P009911	DN885863	4381.37	473.596	6.755565e+000	2.037169e+000	37	15	5.713277e+000	0	0	0	0	0	0	6.31758	1	0	57.8122	16.1923
DATA	2245	27	35	0	0	A_04_P040250	ENSOCUT00000014232	4406.69	474.014	2.270457e+003	2.270538e+002	2087	16	5.147036e+000	0	0	0	0	0	0	2130.29	1	1	47.2035	16.5882
DATA	2246	27	36	0	0	A_04_P097508	ENSOCUT00000014667	4432.13	474	1.078535e+004	1.078537e+003	9875	16.5	5.320819e+000	0	0	0	0	0	0	10151.5	1	1	48.5334	17.4444
DATA	2247	27	37	0	0	A_04_P026554	EB373281	4457.67	474.213	4.432187e+000	1.954543e+000	36	14	4.281242e+000	0	0	0	0	0	0	4.18461	1	0	48.8603	15.0645
DATA	2248	27	38	0	0	A_04_P078182	ENSOCUT00000001034	4482.84	474.103	3.895056e+001	4.332952e+000	69	14	4.052917e+000	0	0	0	0	0	0	36.8807	1	1	46.5243	15.3636
DATA	2249	27	39	0	0	A_04_P095038	ENSOCUT00000014551	4508.19	474.025	2.393552e+003	2.393627e+002	2241	16	4.716679e+000	0	0	0	0	0	0	2272.66	1	1	49.1849	16.6
DATA	2250	27	40	0	0	A_04_P029974	ENSOCUT00000013388	4533.99	474.105	2.435941e+003	2.436014e+002	2179	16	5.507282e+000	0	0	0	0	0	0	2319.2	1	1	47.2035	16.1111
DATA	2251	27	41	0	0	A_04_P033174	ENSOCUT00000009766	4559.27	474.333	1.562405e+003	1.562518e+002	1491.5	16	5.005588e+000	0	0	0	0	0	0	1491.32	1	1	50.1463	15.5484
DATA	2252	27	42	0	0	A_04_P014158	D17418	4584.42	474.427	1.143816e+001	2.199356e+000	41	15	6.195385e+000	0	0	0	0	0	0	10.9436	1	1	57.5363	16.129
DATA	2253	27	43	0	0	A_04_P045842	ENSOCUT00000013618	4609.58	474.427	1.155003e+003	1.155155e+002	1123	15	4.043219e+000	0	0	0	0	0	0	1107.47	1	1	65	15.0476
DATA	2254	27	44	0	0	A_04_P057133	ENSOCUT00000012437	4635.09	474.386	6.375276e+001	6.644052e+000	94	16.5	4.910386e+000	0	0	0	0	0	0	61.253	1	1	57.259	15.7813
DATA	2255	27	45	0	0	A_04_P012563	CU465273	4660.65	474.23	1.874366e+000	1.873129e+000	32	16	5.202855e+000	0	0	0	0	0	0	1.42848	0	0	48.8603	15.8947
DATA	2256	27	46	0	0	A_04_P019990	EB380063	4685.89	474.5	1.871217e+000	1.864104e+000	28	15	3.808135e+000	0	0	0	0	0	0	-3.75299	0	0	56.9804	15.4242
DATA	2257	27	47	0	0	A_04_P097257	ENSOCUT00000004473	4711.5	474.295	7.334834e+002	7.337196e+001	706	15	4.509250e+000	0	0	0	0	0	0	708.183	1	1	50.4627	16.4444
DATA	2258	27	48	0	0	A_04_P039467	ENSOCUT00000011179	4736.86	474.425	1.649258e+002	1.659705e+001	188	17	4.222109e+000	0	0	0	0	0	0	159.432	1	1	48.5334	16.8529
DATA	2259	27	49	0	0	A_04_P028378	XM_002708010	4762.32	474.6	1.642199e+004	1.642200e+003	15191	14	4.275604e+000	0	0	0	0	0	0	15890.9	1	1	50.7771	14.931
DATA	2260	27	50	0	0	A_04_P014708	AY171825	4787.69	474.662	3.076273e+002	3.081867e+001	326.5	15	6.190530e+000	0	0	0	0	0	0	297.894	1	1	48.5334	16.4138
DATA	2261	27	51	0	0	A_04_P091427	ENSOCUT00000009958	4812.67	474.5	1.862343e+000	1.855264e+000	29.5	15	5.052752e+000	0	0	0	0	0	0	-2.2299	0	0	57.5363	15.303
DATA	2262	27	52	0	0	A_04_P095048	XM_002714238	4838.33	474.5	2.357590e+000	1.869873e+000	34	17	5.167516e+000	0	0	0	0	0	0	2.28431	1	0	57.5363	16.3548
DATA	2263	27	53	0	0	A_04_P014358	ENSOCUT00000009352	4863.58	474.573	1.862238e+000	1.855159e+000	27	16	3.654289e+000	0	0	0	0	0	0	-2.85985	0	0	57.5363	16.4688
DATA	2264	27	54	0	0	A_04_P052853	XM_002711704	4889.26	474.5	7.216674e+002	7.219061e+001	710.5	24	1.047341e+001	0	0	0	0	1	0	698.833	1	1	50.4627	25.3333
DATA	2265	27	55	0	0	A_04_P089332	ENSOCUT00000007656	4914.59	474.696	1.004552e+001	2.111617e+000	39.5	16	4.500684e+000	0	0	0	0	0	0	9.72062	1	1	50.4627	16.4483
DATA	2266	27	56	0	0	A_04_P042349	A_04_P042349	4939.58	474.573	1.866548e+000	1.862826e+000	32	17	6.722935e+000	0	0	0	0	0	0	1.08295	0	0	57.5363	17.7419
DATA	2267	27	57	0	0	A_04_P083712	ENSOCUT00000007450	4965.4	474.853	4.743182e+002	4.746835e+001	484	17	4.824762e+000	0	0	0	0	0	0	457.806	1	1	48.8603	16.2759
DATA	2268	27	58	0	0	A_04_P034972	A_04_P034972	4990.58	474.573	2.534993e+001	3.147530e+000	55	17.5	4.533496e+000	0	0	0	0	0	0	24.4207	1	1	57.5363	17.4118
DATA	2269	27	59	0	0	A_04_P099524	ENSOCUT00000006475	5016	474.545	1.539328e+003	1.539442e+002	1465.5	16.5	5.836598e+000	0	0	0	0	0	0	1479.55	1	1	55.8519	17.3611
DATA	2270	27	60	0	0	A_04_P028958	ENSOCUT00000003417	5041.71	474.837	9.152969e+002	9.154889e+001	908	16	4.024852e+000	0	0	0	0	0	0	877.442	1	1	50.1463	16.7407
DATA	2271	27	61	0	0	A_04_P015576	AY171780	5066.63	474.596	4.673505e+001	5.037717e+000	73	19	4.456456e+000	0	0	0	0	0	0	44.663	1	1	57.8122	18.12
DATA	2272	27	62	0	0	A_04_P037070	XM_002718029	5092.5	475	1.894512e+000	1.887311e+000	32	17	4.043245e+000	0	0	0	0	0	0	-0.271274	0	0	54.1152	17
DATA	2273	27	63	0	0	A_04_P031575	AF090363	5117.5	475	2.745480e+000	1.914614e+000	36	17	5.962060e+000	0	0	0	0	0	0	2.60416	1	0	54.1152	17.1154
DATA	2274	27	64	0	0	A_04_P084053	ENSOCUT00000002367	5143.38	475	8.319413e+002	8.321591e+001	817	15	5.332341e+000	0	0	0	0	0	0	785.48	1	1	48.5334	16.2857
DATA	2275	27	65	0	0	A_04_P083352	ENSOCUT00000003634	5168.55	474.987	4.749151e+001	5.120027e+000	76.5	16	4.123451e+000	0	0	0	0	0	0	44.6149	1	1	49.1849	16.1852
DATA	2276	27	66	0	0	A_04_P010082	EB377764	5193.93	475.186	1.527839e+003	1.527960e+002	1450	17	4.820208e+000	0	0	0	0	0	0	1427.38	1	1	46.8651	17.0882
DATA	2277	27	67	0	0	A_04_P011151	ENSOCUT00000026127	5219.44	475.266	7.701767e+003	7.701791e+002	6979.5	16	5.750923e+000	0	0	0	0	0	0	7151.19	1	1	50.7771	17.1613
DATA	2278	27	68	0	0	A_04_P052393	ENSOCUT00000015394	5244.74	475.269	1.723435e+003	1.723545e+002	1614	15	6.889519e+000	0	0	0	0	0	0	1589.53	1	1	50.1463	17.0811
DATA	2279	27	69	0	0	A_04_P007851	DN888600	5270.32	475.4	1.211031e+004	1.211033e+003	10618	16	5.207315e+000	0	0	0	0	0	0	11087.5	1	1	50.7771	17.129
DATA	2280	27	70	0	0	A_04_P007229	DN889207	5295.68	475.2	1.986461e+000	1.978910e+000	30	18	4.804700e+000	0	0	0	0	0	0	-0.4942	0	0	43.7019	17.7083
DATA	2281	27	71	0	0	A_04_P089361	ENSOCUT00000003339	5320.96	475.584	1.108208e+002	1.126035e+001	135	17	5.038441e+000	0	0	0	0	0	0	99.8017	1	1	49.1849	17.0541
DATA	2282	27	72	0	0	A_04_P027126	A_04_P027126	5346.42	475.427	9.220418e+000	2.215517e+000	38.5	17	5.836441e+000	0	0	0	0	0	0	8.2261	1	0	65	17.2759
DATA	2283	27	73	0	0	A_04_P040487	ENSOCUT00000008989	5371.58	475.427	2.042372e+000	2.036308e+000	31	17	5.379872e+000	0	0	0	0	0	0	0.734591	0	0	57.5363	17.4074
DATA	2284	27	74	0	0	A_04_P008317	DN888049	5397	475.455	4.475402e+005	4.475402e+004	391349	18.5	4.810245e+000	0	0	0	0	0	0	391119	1	1	55.8519	17.5385
DATA	2285	27	75	0	0	A_04_P005672	DN890718	5422.42	475.427	2.308359e+001	3.107481e+000	49	15.5	5.441221e+000	0	0	0	0	0	0	19.9426	1	1	57.5363	15.9583
DATA	2286	27	76	0	0	A_04_P090318	ENSOCUT00000001516	5447.67	475.5	2.655220e+002	2.663558e+001	251	17	4.511187e+000	0	0	0	0	0	0	226.618	1	1	57.5363	16.3125
DATA	2287	27	77	0	0	A_04_P035977	A_04_P035977	5473.41	475.443	7.680333e+001	7.971284e+000	91.5	15	4.298300e+000	0	0	0	0	0	0	64.6859	1	1	50.1463	15.6538
DATA	2288	27	78	0	0	A_04_P003511	NM_001082335	5498.5	475.5	7.734059e+000	2.297555e+000	37	17	5.203823e+000	0	0	0	0	0	0	6.42503	1	0	57.5363	16.8148
DATA	2289	27	79	0	0	A_04_P025977	A_04_P025977	5523.89	475.5	2.747190e+001	3.516814e+000	51.5	17	6.091878e+000	0	0	0	0	0	0	22.4876	1	1	56.9804	16.8049
DATA	2290	27	80	0	0	A_04_P008452	DN887873	5550.13	475.571	1.126091e+001	2.499484e+000	38	15	5.960655e+000	0	0	0	0	0	0	9.06998	1	1	44.4243	15.4706
DATA	2291	27	81	0	0	A_04_P041637	ENSOCUT00000010411	5575.17	475.727	3.674227e+003	3.674297e+002	2955	16	5.251602e+000	0	0	0	0	0	0	2911.49	1	1	49.5074	15.7647
DATA	2292	27	82	0	0	A_04_P024661	EB375369	5600.35	475.835	1.167006e+004	1.167008e+003	9004	17	4.372480e+000	0	0	0	0	0	0	9088.38	1	1	50.1463	16.1304
DATA	2293	27	83	0	0	A_04_P090287	A_04_P090287	5625.58	475.573	9.955679e+000	2.553055e+000	37.5	16.5	5.027908e+000	0	0	0	0	0	0	7.6111	1	0	57.5363	16.4118
DATA	2294	27	84	66	1	DarkCorner	DarkCorner	5651.3	475.95	2.406649e+000	2.397501e+000	26	16.5	5.616048e+000	0	0	0	0	0	0	-3.17696	0	0	49.8279	16.5
DATA	2295	27	85	66	1	DarkCorner	DarkCorner	5676.41	476.356	2.455629e+000	2.446295e+000	25	15	4.175445e+000	0	0	0	0	0	0	-3.34412	0	0	42.5954	14.4444
DATA	2296	28	1	66	1	DarkCorner	DarkCorner	3555.91	480.043	2.217379e+000	2.208951e+000	28	14.5	5.329165e+000	0	0	0	0	0	0	-3.641	0	0	46.8651	14.9
DATA	2297	28	2	0	0	A_04_P018051	A_04_P018051	3581.5	480	2.232760e+001	3.132354e+000	49	15	4.576426e+000	0	0	0	0	0	0	18.2662	1	1	54.1152	14.5667
DATA	2298	28	3	0	0	A_04_P051852	ENSOCUT00000011306	3606.66	480.104	8.406609e+003	8.406637e+002	6703	17	4.749089e+000	0	0	0	0	0	0	6913.78	1	1	49.1849	16.0769
DATA	2299	28	4	0	0	A_04_P080645	ENSOCUT00000015249	3632	480	8.397922e+000	2.330627e+000	38	17	4.092526e+000	0	0	0	0	0	0	6.94253	1	0	54.9904	16.9655
DATA	2300	28	5	0	0	A_04_P029271	ENSOCUT00000001757	3657.5	480.352	1.181753e+001	2.464673e+000	41	14.5	5.542314e+000	0	0	0	0	0	0	9.82001	1	1	65	15.8
DATA	2301	28	6	0	0	A_04_P075549	ENSOCUT00000012095	3682.8	480.15	5.174708e+003	5.174753e+002	4057.5	15	4.356073e+000	0	0	0	0	0	0	4321.45	1	1	50.4627	14.7586
DATA	2302	28	7	0	0	A_04_P067573	ENSOCUT00000011971	3708.37	480.404	1.446853e+002	1.462615e+001	152	16.5	4.475684e+000	0	0	0	0	0	0	121.432	1	1	57.8122	15.5714
DATA	2303	28	8	0	0	A_04_P012517	A_04_P012517	3733.47	480.173	1.189136e+003	1.189327e+002	993	18	4.198566e+000	0	0	0	0	0	0	1002.78	1	1	51.0895	16.8065
DATA	2304	28	9	0	0	A_04_P014801	AY171873	3759.12	480.182	1.567578e+003	1.567721e+002	1373	19	4.698728e+000	0	0	0	0	0	0	1328.3	1	1	49.1849	17.6786
DATA	2305	28	10	0	0	A_04_P062282	ENSOCUT00000024162	3784.42	480.167	1.173527e+001	2.415401e+000	43	15	7.110922e+000	0	0	0	0	0	0	9.99058	1	1	50.1463	17.2609
DATA	2306	28	11	0	0	A_04_P069393	ENSOCUT00000013323	3809.58	480.427	3.116805e+004	3.116806e+003	25784	20	5.085024e+000	0	0	0	0	0	0	26657.1	1	1	57.5363	19.2667
DATA	2307	28	12	0	0	A_04_P041940	A_04_P041940	3835.3	480.1	1.032434e+003	1.032646e+002	875	16	4.330011e+000	0	0	0	0	0	0	887.07	1	1	47.2035	15.3438
DATA	2308	28	13	0	0	A_04_P057537	ENSOCUT00000013622	3860.5	480.5	1.492911e+001	2.562235e+000	44	17	7.252993e+000	0	0	0	0	0	0	12.8853	1	1	57.5363	17.0345
DATA	2309	28	14	0	0	A_04_P024532	ENSOCUT00000002892	3885.89	480.5	2.262909e+003	2.263004e+002	1941	18	7.387548e+000	0	0	0	0	0	0	1961.84	1	1	56.9804	18.1
DATA	2310	28	15	0	0	A_04_P054771	A_04_P054771	3911.65	480	2.071867e+000	2.063991e+000	29	16.5	5.526440e+000	0	0	0	0	0	0	-1.05209	0	0	36.5637	16.3077
DATA	2311	28	16	0	0	A_04_P043922	ENSOCUT00000011508	3936.52	480.494	3.241759e+001	3.838274e+000	60	15	3.297240e+000	0	0	0	0	0	0	28.3512	1	1	49.8279	14.8889
DATA	2312	28	17	0	0	A_04_P006277	ENSOCUT00000000472	3962.37	480.36	5.547903e+003	5.547941e+002	4822	14	4.773358e+000	0	0	0	0	0	0	4873.23	1	1	48.8603	14.4194
DATA	2313	28	18	0	0	A_04_P094583	ENSOCUT00000007762	3987.69	480.662	1.037365e+002	1.057182e+001	121	16	5.859389e+000	0	0	0	0	0	0	91.513	1	1	48.5334	16.0294
DATA	2314	28	19	0	0	A_04_P057252	ENSOCUT00000004355	4012.89	480.5	1.888755e+005	1.888755e+004	164598	18.5	7.139416e+000	0	0	0	0	0	0	167315	1	1	56.9804	18.1667
DATA	2315	28	20	0	0	A_04_P055532	ENSOCUT00000013602	4038.44	480.6	1.174864e+004	1.174866e+003	10105.5	16	4.851804e+000	0	0	0	0	0	0	10451.5	1	1	50.7771	14.96
DATA	2316	28	21	0	0	A_04_P075412	ENSOCUT00000014526	4063.33	480.387	2.019940e+000	2.013970e+000	33	16	5.650348e+000	0	0	0	0	0	0	0.740718	0	0	48.8603	15.9333
DATA	2317	28	22	0	0	A_04_P077552	ENSOCUT00000015167	4089.44	480.6	1.400145e+004	1.400147e+003	11848.5	16	5.573884e+000	0	0	0	0	0	0	12558.6	1	1	50.7771	16.4545
DATA	2318	28	23	0	0	A_04_P069709	ENSOCUT00000001176	4114.5	480.648	6.897886e+001	7.180811e+000	94	16	4.004805e+000	0	0	0	0	0	0	62.1181	1	1	57.5363	17.0385
DATA	2319	28	24	0	0	A_04_P028831	ENSOCUT00000031877	4139.63	480.596	2.577113e+002	2.584769e+001	262	16.5	4.240464e+000	0	0	0	0	0	0	232.995	1	1	57.8122	16.6923
DATA	2320	28	25	0	0	A_04_P019979	EB380073	4165.59	481.092	5.353145e+002	5.356805e+001	507.5	17.5	6.357543e+000	0	0	0	0	0	0	485.962	1	1	49.1849	16.9688
DATA	2321	28	26	0	0	A_04_P053214	ENSOCUT00000002947	4190.97	481.051	4.791239e+003	4.791279e+002	4171	14.5	5.742461e+000	0	0	0	0	0	0	4366.41	1	1	48.2044	15.3
DATA	2322	28	27	0	0	A_04_P071342	ENSOCUT00000017265	4216.39	481.053	2.871339e+002	2.878052e+001	286.5	17	5.203494e+000	0	0	0	0	0	0	262.679	1	1	49.1849	16.8276
DATA	2323	28	28	0	0	A_04_P084512	ENSOCUT00000002245	4241.46	480.917	8.921016e+001	9.133224e+000	109	17	5.680476e+000	0	0	0	0	0	0	81.9148	1	1	48.2044	16.963
DATA	2324	28	29	0	0	A_04_P013651	ENSOCUT00000023108	4267.01	481.1	4.442879e+002	4.447156e+001	441	16	5.275925e+000	0	0	0	0	0	0	409.491	1	1	46.8651	16.3462
DATA	2325	28	30	0	0	A_04_P102596	ENSOCUT00000012928	4292.2	481.014	5.732146e+000	2.025808e+000	36.5	16	5.986346e+000	0	0	0	0	0	0	5.30223	1	0	47.8731	15.6757
DATA	2326	28	31	0	0	A_04_P031466	A_04_P031466	4317.44	481.365	1.943421e+000	1.938211e+000	31	15	3.633806e+000	0	0	0	0	0	0	0.852556	0	0	44.7812	15.2727
DATA	2327	28	32	0	0	A_04_P091597	A_04_P091597	4343.06	481	1.448015e+001	2.412286e+000	43	15	4.785731e+000	0	0	0	0	0	0	13.4891	1	1	48.5334	15.6452
DATA	2328	28	33	0	0	A_04_P017316	DN884555	4368.59	481.354	4.927938e+001	5.289719e+000	74	15	4.172560e+000	0	0	0	0	0	0	46.0665	1	1	50.7771	14.8889
DATA	2329	28	34	0	0	A_04_P000772	NM_001082098	4393.58	481.427	2.189708e+000	1.928830e+000	32.5	15	3.370804e+000	0	0	0	0	0	0	2.05366	1	0	57.5363	14.8333
DATA	2330	28	35	0	0	A_04_P034548	ENSOCUT00000002597	4419.42	481.427	5.621546e+001	5.937192e+000	84	17.5	4.828928e+000	0	0	0	0	0	0	52.8955	1	1	57.5363	17.3125
DATA	2331	28	36	0	0	A_04_P080627	ENSOCUT00000000988	4445.11	481.164	3.546695e+003	3.546747e+002	3398	15	4.801472e+000	0	0	0	0	0	0	3347.6	1	1	41.4593	16.1481
DATA	2332	28	37	0	0	A_04_P056351	A_04_P056351	4470	481.455	3.572574e+000	1.931820e+000	33	14	3.766291e+000	0	0	0	0	0	0	3.38213	1	0	55.8519	14.4194
DATA	2333	28	38	0	0	A_04_P063452	ENSOCUT00000008855	4495.71	481.64	2.901686e+001	3.464520e+000	56	14.5	4.192447e+000	0	0	0	0	0	0	27.5511	1	1	48.5334	16.1875
DATA	2334	28	39	0	0	A_04_P077958	ENSOCUT00000004517	4520.67	481.5	6.233824e+000	1.988111e+000	38	16	4.816190e+000	0	0	0	0	0	0	5.93479	1	0	65	16.4103
DATA	2335	28	40	0	0	A_04_P021461	ENSOCUT00000000480	4546.22	481.263	2.229172e+002	2.237111e+001	249	15.5	4.742205e+000	0	0	0	0	0	0	212.773	1	1	49.1849	15.1667
DATA	2336	28	41	0	0	A_04_P023078	EB377014	4571.5	481.5	2.566112e+004	2.566113e+003	23661	16	5.783650e+000	0	0	0	0	0	0	24554.6	1	1	57.5363	16.9688
DATA	2337	28	42	0	0	A_04_P004423	ENSOCUT00000003581	4597	481.455	1.068784e+005	1.068784e+004	101338	15	6.210000e+000	0	0	0	0	0	0	102506	1	1	55.8519	16.1111
DATA	2338	28	43	0	0	A_04_P087988	ENSOCUT00000016266	4622.5	481.5	1.959662e+001	2.708676e+000	48.5	13.5	4.520892e+000	0	0	0	0	0	0	18.8353	1	1	57.5363	13.9615
DATA	2339	28	44	0	0	A_04_P042584	A_04_P042584	4647.69	481.516	1.257518e+001	2.250435e+000	43	18	5.345706e+000	0	0	0	0	0	0	12.1101	1	1	44.7812	16.9189
DATA	2340	28	45	0	0	A_04_P011907	A_04_P011907	4673.49	481.778	5.715762e+001	6.011676e+000	87	16	4.865841e+000	0	0	0	0	0	0	55.1453	1	1	47.8731	16.5313
DATA	2341	28	46	0	0	A_04_P039184	ENSOCUT00000005678	4698.81	481.647	4.354624e+002	4.358595e+001	454.5	15	3.688026e+000	0	0	0	0	0	0	420.773	1	1	46.8651	15.8077
DATA	2342	28	47	0	0	A_04_P057858	A_04_P057858	4724	481.545	2.359351e+001	3.002872e+000	54	15	3.480771e+000	0	0	0	0	0	0	22.8274	1	1	55.8519	15.4828
DATA	2343	28	48	0	0	A_04_P019318	A_04_P019318	4749.42	481.573	2.540803e+000	1.872850e+000	33	17	3.236253e+000	0	0	0	0	0	0	2.46105	1	0	65	17.16
DATA	2344	28	49	0	0	A_04_P011661	DN882483	4774.58	481.573	8.785227e+000	2.051561e+000	42	16	4.496174e+000	0	0	0	0	0	0	8.51678	1	0	57.5363	15.9583
DATA	2345	28	50	0	0	A_04_P004206	NM_001171013	4800.56	481.935	2.228074e+002	2.235763e+001	252	15	5.251227e+000	0	0	0	0	0	0	216.15	1	1	49.1849	16.1538
DATA	2346	28	51	0	0	A_04_P006602	ENSOCUT00000000681	4825.73	481.82	4.844345e+003	4.844381e+002	4721	14	5.389376e+000	0	0	0	0	0	0	4701.04	1	1	52.3208	15.6857
DATA	2347	28	52	0	0	A_04_P056458	A_04_P056458	4851.13	481.936	1.095040e+003	1.095196e+002	1058	17	4.902542e+000	0	0	0	0	0	0	1062.72	1	1	49.1849	16.2778
DATA	2348	28	53	0	0	A_04_P040622	ENSOCUT00000012977	4876.5	481.648	1.197151e+001	2.205690e+000	42.5	16	4.828276e+000	0	0	0	0	0	0	11.6145	1	1	57.5363	16.6957
DATA	2349	28	54	0	0	A_04_P085780	ENSOCUT00000012886	4901.5	482	1.903286e+000	1.863180e+000	32	17	8.510437e+000	0	0	0	0	0	0	1.84563	1	0	54.1152	19.0833
DATA	2350	28	55	0	0	A_04_P003596	NM_001082092	4927.5	482	2.184228e+000	1.867972e+000	34.5	16.5	6.022335e+000	0	0	0	0	0	0	2.1161	1	0	54.1152	17.75
DATA	2351	28	56	0	0	A_04_P036392	A_04_P036392	4952.34	481.89	1.442853e+001	2.352045e+000	45	17	5.136628e+000	0	0	0	0	0	0	13.9609	1	1	48.5334	16.5806
DATA	2352	28	57	0	0	A_04_P066122	ENSOCUT00000017742	4978.2	482	4.275284e+002	4.279330e+001	449	17	4.641792e+000	0	0	0	0	0	0	412.997	1	1	49.1849	17.2903
DATA	2353	28	58	0	0	A_04_P028994	EC623924	5003.5	482.352	2.673122e+004	2.673122e+003	25274.5	17.5	4.983440e+000	0	0	0	0	0	0	25772.9	1	1	57.5363	17.9375
DATA	2354	28	59	0	0	A_04_P019562	ENSOCUT00000001097	5029.04	482.278	9.584010e+002	9.585832e+001	921	16	5.665046e+000	0	0	0	0	0	0	921.775	1	1	49.8279	17.6875
DATA	2355	28	60	0	0	A_04_P045727	ENSOCUT00000007589	5054.44	482.337	8.168723e+003	8.168745e+002	7451	19	4.995998e+000	0	0	0	0	0	0	7834.29	1	1	51.0895	19
DATA	2356	28	61	0	0	A_04_P042404	A_04_P042404	5079.5	482.352	9.744840e+001	9.924551e+000	122	19	5.460336e+000	0	0	0	0	0	0	93.1558	1	1	65	18.6207
DATA	2357	28	62	0	0	A_04_P071312	ENSOCUT00000001788	5104.91	482.386	3.446833e+001	3.929640e+000	64	17	7.575889e+000	0	0	0	0	0	0	32.8267	1	1	57.259	18.4138
DATA	2358	28	63	0	0	A_04_P034257	A_04_P034257	5130.6	482.313	2.665594e+001	3.270726e+000	57	17	5.157102e+000	0	0	0	0	0	0	25.2772	1	1	51.0895	16.0645
DATA	2359	28	64	0	0	A_04_P085183	ENSOCUT00000012369	5155.86	482.442	4.900173e+003	4.900210e+002	4571	15.5	4.569858e+000	0	0	0	0	0	0	4624.98	1	1	54.9904	16.0714
DATA	2360	28	65	0	0	A_04_P079282	ENSOCUT00000010058	5181.11	482.5	5.098715e+000	1.980949e+000	36	16	4.217438e+000	0	0	0	0	0	0	4.7873	1	0	56.9804	16.1351
DATA	2361	28	66	0	0	A_04_P087377	ENSOCUT00000001389	5207.03	482.449	6.543484e+002	6.546316e+001	637	16	5.504305e+000	0	0	0	0	0	0	610.732	1	1	49.8279	16.6563
DATA	2362	28	67	0	0	A_04_P057528	A_04_P057528	5231.89	482.5	2.803928e+001	3.408337e+000	57	15	6.873790e+000	0	0	0	0	0	0	26.0073	1	1	65	17.0938
DATA	2363	28	68	0	0	A_04_P027812	A_04_P027812	5257.42	482.427	2.357882e+002	2.365943e+001	252	15	6.047112e+000	0	0	0	0	0	0	217.166	1	1	57.5363	16.3514
DATA	2364	28	69	0	0	A_04_P043757	ENSOCUT00000024541	5282.58	482.573	1.619875e+001	2.547438e+000	43	17.5	4.415581e+000	0	0	0	0	0	0	14.8081	1	1	65	17.3571
DATA	2365	28	70	0	0	A_04_P015656	AY171824	5308.11	482.5	5.626296e+000	2.060760e+000	35	17	5.371415e+000	0	0	0	0	0	0	5.10076	1	0	56.9804	17.0286
DATA	2366	28	71	0	0	A_04_P010031	DN885637	5333.56	482.384	1.168692e+001	2.316705e+000	41.5	17	4.726817e+000	0	0	0	0	0	0	10.5007	1	1	48.2044	16.697
DATA	2367	28	72	0	0	A_04_P083092	ENSOCUT00000016462	5359.28	482.705	1.097349e+004	1.097350e+003	9258	16	5.897876e+000	0	0	0	0	0	0	9765.35	1	1	50.1463	17.4194
DATA	2368	28	73	0	0	A_04_P037333	ENSOCUT00000009752	5384.42	482.573	6.031076e+002	6.034527e+001	561	18	4.524427e+000	0	0	0	0	0	0	531.233	1	1	65	18.5517
DATA	2369	28	74	130	1	(+)eQC-42	EQC	5409.58	482.573	2.070794e+000	2.062923e+000	29	16	5.455823e+000	0	0	0	0	0	0	-1.62323	0	0	57.5363	15.8621
DATA	2370	28	75	66	-1	(-)3xSLv1	NegativeControl	5435	482.545	2.095439e+000	2.087474e+000	28	17.5	5.696811e+000	0	0	0	0	0	0	-1.50434	0	0	55.8519	16.9706
DATA	2371	28	76	0	0	A_04_P075767	ENSOCUT00000010248	5460.5	482.648	1.675670e+002	1.688952e+001	173	17	4.822415e+000	0	0	0	0	0	0	142.464	1	1	57.5363	16.5455
DATA	2372	28	77	0	0	A_04_P082937	ENSOCUT00000011250	5485.94	482.722	3.935302e+001	4.480748e+000	63	17	6.008041e+000	0	0	0	0	0	0	33.0116	1	1	49.8279	16.8
DATA	2373	28	78	0	0	A_04_P040750	ENSOCUT00000007476	5511.52	482.853	1.267342e+004	1.267344e+003	10225	17	5.081910e+000	0	0	0	0	0	0	10479.9	1	1	49.8279	16.6774
DATA	2374	28	79	0	0	A_04_P064439	ENSOCUT00000012999	5536.82	482.767	7.217164e+000	2.321634e+000	36	15	5.610463e+000	0	0	0	0	0	0	5.87842	1	0	47.8731	15.6279
DATA	2375	28	80	0	0	A_04_P008361	DN887999	5562.51	482.961	3.543687e+002	3.550776e+001	301.5	14	4.434913e+000	0	0	0	0	0	0	284.007	1	1	49.8279	14.2941
DATA	2376	28	81	0	0	A_04_P082529	ENSOCUT00000000945	5587.87	483.038	6.395000e+002	6.399066e+001	509	18	5.374177e+000	0	0	0	0	0	0	503.912	1	1	49.1849	16.8966
DATA	2377	28	82	0	0	A_04_P023076	EB377014	5612.5	483	3.059149e+004	3.059149e+003	23286	19	6.774036e+000	0	0	0	0	0	0	23689.3	1	1	54.1152	18.4643
DATA	2378	28	83	0	0	A_04_P057357	ENSOCUT00000017772	5638.49	483.123	2.214489e+001	3.240845e+000	46.5	17	5.584770e+000	0	0	0	0	0	0	16.8203	1	1	45.1352	16.7586
DATA	2379	28	84	66	1	DarkCorner	DarkCorner	5663.5	483	2.422547e+000	2.413339e+000	27	15	5.456380e+000	0	0	0	0	0	0	-3.00454	0	0	54.1152	16.1852
DATA	2380	28	85	66	1	DarkCorner	DarkCorner	5688.61	483.614	2.472679e+000	2.463281e+000	25	15	5.358675e+000	0	0	0	0	0	0	-2.98393	0	0	52.3208	15.0083
DATA	2381	29	1	66	1	DarkCorner	DarkCorner	3543	487.455	2.222332e+000	2.213884e+000	25	15	4.648526e+000	0	0	0	0	0	0	-5.68715	0	0	55.8519	14.8078
DATA	2382	29	2	66	1	DarkCorner	DarkCorner	3568.4	487.325	2.210120e+000	2.201719e+000	29	14	4.964589e+000	0	0	0	0	0	0	-2.16617	0	0	50.1463	14.2703
DATA	2383	29	3	0	0	A_04_P085007	ENSOCUT00000012840	3593.9	487.269	6.717358e+002	6.720926e+001	565	16	4.923064e+000	0	0	0	0	0	0	551.323	1	1	49.8279	16.3548
DATA	2384	29	4	0	0	A_04_P037962	ENSOCUT00000000550	3619.31	487.483	2.604959e+003	2.605050e+002	2097	17	2.769389e+000	0	0	0	0	0	0	2149.38	1	1	52.3208	17.1481
DATA	2385	29	5	0	0	A_04_P008556	DN887776	3644.69	487.372	4.083046e+003	4.083104e+002	3326	17	4.441753e+000	0	0	0	0	0	0	3386.41	1	1	53.5237	16.3333
DATA	2386	29	6	0	0	A_04_P047397	A_04_P047397	3670.11	487.5	2.164232e+000	2.156006e+000	28	14.5	5.699624e+000	0	0	0	0	0	0	-3.01318	0	0	65	15.5
DATA	2387	29	7	0	0	A_04_P021816	A_04_P021816	3695.5	487.5	5.865021e+000	2.224004e+000	35.5	16	4.233566e+000	0	0	0	0	0	0	4.91366	1	0	65	15.3333
DATA	2388	29	8	0	0	A_04_P085441	ENSOCUT00000013870	3720.75	487.373	2.312630e+003	2.312729e+002	1938	15	4.815512e+000	0	0	0	0	0	0	1946.94	1	1	49.1849	15.3214
DATA	2389	29	9	0	0	A_04_P040398	ENSOCUT00000024377	3746.33	487.5	2.303636e+001	3.133717e+000	51.5	18	4.957214e+000	0	0	0	0	0	0	19.4885	1	1	57.5363	17.1765
DATA	2390	29	10	0	0	A_04_P055327	ENSOCUT00000005396	3771.58	487.573	2.122524e+000	2.114487e+000	30	16	4.175025e+000	0	0	0	0	0	0	0.0971612	0	0	65	16.6087
DATA	2391	29	11	66	-1	(-)3xSLv1	NegativeControl	3797	487.545	2.112602e+000	2.104572e+000	28	16	6.510885e+000	0	0	0	0	0	0	-3.50011	0	0	55.8519	17.0345
DATA	2392	29	12	0	0	A_04_P096556	A_04_P096556	3822.42	487.573	5.892504e+000	2.176151e+000	36	16.5	5.124164e+000	0	0	0	0	0	0	5.05551	1	0	57.5363	17.5313
DATA	2393	29	13	0	0	A_04_P023441	EB376618	3848.03	487.716	1.660309e+001	2.665469e+000	45	15	4.775188e+000	0	0	0	0	0	0	14.3106	1	1	48.8603	14.6875
DATA	2394	29	14	0	0	A_04_P034819	A_04_P034819	3873.39	487.87	9.679938e+001	9.900010e+000	114	17.5	6.654751e+000	0	0	0	0	0	0	83.8114	1	1	49.8279	17.2857
DATA	2395	29	15	0	0	A_04_P100348	ENSOCUT00000007449	3898.62	487.724	1.250443e+003	1.250614e+002	1110.5	16.5	6.024202e+000	0	0	0	0	0	0	1087.44	1	1	49.1849	16.0714
DATA	2396	29	16	0	0	A_04_P056459	A_04_P056459	3923.99	487.597	4.207388e+002	4.212417e+001	396	15	4.670067e+000	0	0	0	0	0	0	367.5	1	1	49.1849	15.4286
DATA	2397	29	17	0	0	A_04_P078760	A_04_P078760	3949.5	487.648	2.056489e+000	2.048672e+000	28	15	4.633670e+000	0	0	0	0	0	0	-1.9202	0	0	57.5363	14.7143
DATA	2398	29	18	0	0	A_04_P027274	EB376678	3974.5	488	6.982044e+001	7.273940e+000	90	15	5.572407e+000	0	0	0	0	0	0	61.5161	1	1	54.1152	14.8621
DATA	2399	29	19	0	0	A_04_P079673	ENSOCUT00000016666	4000.5	488	1.682803e+002	1.695015e+001	172	16	7.488761e+000	0	0	0	0	0	0	148.913	1	1	65	16.8077
DATA	2400	29	20	0	0	A_04_P074402	ENSOCUT00000000778	4025.5	488	2.397567e+002	2.406084e+001	247	16.5	7.762002e+000	0	0	0	0	0	0	213.045	1	1	65	17.7857
DATA	2401	29	21	0	0	A_04_P069246	ENSOCUT00000010936	4051	488	6.089979e+002	6.093309e+001	565	16	5.648430e+000	0	0	0	0	0	0	543.419	1	1	54.9904	14.8571
DATA	2402	29	22	0	0	A_04_P025286	ENSOCUT00000027627	4076.6	487.947	5.433274e+002	5.436975e+001	509	17.5	5.894084e+000	0	0	0	0	0	0	486.835	1	1	49.1849	16.5333
DATA	2403	29	23	0	0	A_04_P065796	ENSOCUT00000010937	4101.58	488.427	1.917352e+001	2.768933e+000	45.5	15	4.760737e+000	0	0	0	0	0	0	17.2502	1	1	57.5363	16.2308
DATA	2404	29	24	0	0	A_04_P091178	ENSOCUT00000013421	4127.44	488.26	1.709416e+004	1.709417e+003	14869	16	4.541659e+000	0	0	0	0	0	0	15442.3	1	1	49.5074	16.72
DATA	2405	29	25	0	0	A_04_P032902	CU465472	4152.5	488.352	1.603956e+001	2.549496e+000	44	19	5.574723e+000	0	0	0	0	0	0	14.5468	1	1	57.5363	18.2059
DATA	2406	29	26	0	0	A_04_P007138	A_04_P007138	4178	488.455	8.493283e+000	2.148868e+000	39	14.5	6.253306e+000	0	0	0	0	0	0	7.73338	1	0	65	14.8438
DATA	2407	29	27	0	0	A_04_P088609	XM_002714462	4203.37	488.36	2.138609e+003	2.138700e+002	1900	15	4.992359e+000	0	0	0	0	0	0	1954.79	1	1	48.8603	16.069
DATA	2408	29	28	0	0	A_04_P031220	A_04_P031220	4228.58	488.427	3.230844e+000	1.985311e+000	33.5	17.5	4.595148e+000	0	0	0	0	0	0	2.96438	1	0	65	17.3462
DATA	2409	29	29	0	0	A_04_P092593	ENSOCUT00000004512	4254.41	488.413	4.069506e+001	4.513178e+000	69	16	5.499288e+000	0	0	0	0	0	0	37.4816	1	1	50.7771	17.3704
DATA	2410	29	30	0	0	A_04_P050592	ENSOCUT00000003209	4279.75	488.487	2.714948e+001	3.339284e+000	55	16	6.193047e+000	0	0	0	0	0	0	25.0981	1	1	49.1849	16.0313
DATA	2411	29	31	0	0	A_04_P052281	ENSOCUT00000004683	4304.89	488.5	6.042679e+000	2.029288e+000	36	15	4.628870e+000	0	0	0	0	0	0	5.60617	1	0	56.9804	15.5667
DATA	2412	29	32	0	0	A_04_P044234	A_04_P044234	4330.29	488.476	1.994774e+001	2.775879e+000	50	15	3.403351e+000	0	0	0	0	0	0	18.5724	1	1	51.4001	14.871
DATA	2413	29	33	0	0	A_04_P076055	ENSOCUT00000015347	4355.78	488.479	4.779066e+001	5.151702e+000	75	16	4.137563e+000	0	0	0	0	0	0	44.6507	1	1	48.5334	16.8235
DATA	2414	29	34	0	0	A_04_P078442	A_04_P078442	4381.38	488.63	3.886723e+002	3.891448e+001	396.5	14	4.466830e+000	0	0	0	0	0	0	364.382	1	1	50.7771	14.9565
DATA	2415	29	35	0	0	A_04_P001906	NM_001101707	4406.68	488.605	1.006106e+004	1.006108e+003	9483	15	4.722010e+000	0	0	0	0	0	0	9463.16	1	1	49.5074	15.6563
DATA	2416	29	36	0	0	A_04_P019656	ENSOCUT00000008190	4431.89	488.5	1.993930e+002	2.003008e+001	219	19	5.088676e+000	0	0	0	0	0	0	188.134	1	1	56.9804	18.8065
DATA	2417	29	37	0	0	A_04_P046852	ENSOCUT00000016451	4457.25	488.468	4.624722e+001	4.999436e+000	74	15	3.171638e+000	0	0	0	0	0	0	43.7697	1	1	50.7771	14.8261
DATA	2418	29	38	0	0	A_04_P032552	EB383317	4482.58	488.573	1.900621e+000	1.893397e+000	29	14	3.647088e+000	0	0	0	0	0	0	-0.926523	0	0	65	15.1765
DATA	2419	29	39	0	0	A_04_P087129	ENSOCUT00000011862	4508.34	488.734	1.092062e+003	1.092225e+002	1056	15	4.790102e+000	0	0	0	0	0	0	1039.65	1	1	50.4627	15.5152
DATA	2420	29	40	0	0	A_04_P016694	A_04_P016694	4533.77	488.284	1.396011e+001	2.344015e+000	44	17	4.743687e+000	0	0	0	0	0	0	13.3249	1	1	48.8603	16.4
DATA	2421	29	41	0	0	A_04_P083512	ENSOCUT00000015281	4558.91	488.614	4.120447e+001	4.528281e+000	71.5	16	5.514424e+000	0	0	0	0	0	0	39.4317	1	1	57.259	15.8621
DATA	2422	29	42	0	0	A_04_P010918	DN883886	4584.42	488.573	4.371992e+001	4.756534e+000	75	16.5	5.400535e+000	0	0	0	0	0	0	41.9397	1	1	57.5363	17.5294
DATA	2423	29	43	0	0	A_04_P014408	AY171717	4609.58	488.573	6.577559e+002	6.580215e+001	653	14	5.154314e+000	0	0	0	0	0	0	632.376	1	1	57.5363	14.5185
DATA	2424	29	44	0	0	A_04_P101270	A_04_P101270	4635.25	488.987	7.180305e+001	7.418653e+000	98	15	4.055794e+000	0	0	0	0	0	0	69.1823	1	1	49.1849	15.871
DATA	2425	29	45	0	0	A_04_P095152	A_04_P095152	4660.77	489.203	1.395607e+001	2.326788e+000	42.5	16	5.425121e+000	0	0	0	0	0	0	13.4727	1	1	46.1809	16.4571
DATA	2426	29	46	0	0	A_04_P038182	ENSOCUT00000003874	4686.15	489.097	6.259944e+001	6.530056e+000	92	16	4.847680e+000	0	0	0	0	0	0	60.5316	1	1	46.8651	16.5
DATA	2427	29	47	0	0	A_04_P093567	ENSOCUT00000007259	4711.59	488.908	2.148756e+002	2.156757e+001	237.5	15	2.352548e+000	0	0	0	0	0	0	208.076	1	1	49.1849	16.0345
DATA	2428	29	48	0	0	A_04_P018976	ENSOCUT00000005184	4736.81	489.026	8.713194e+002	8.715166e+001	837	17	3.223604e+000	0	0	0	0	0	0	844.816	1	1	49.1849	16.9655
DATA	2429	29	49	0	0	A_04_P034092	A_04_P034092	4762.09	489.065	6.376126e+000	1.958489e+000	36	16	4.160251e+000	0	0	0	0	0	0	6.18848	1	0	65	16.3333
DATA	2430	29	50	0	0	A_04_P052177	ENSOCUT00000017837	4787.56	489.26	1.848869e+003	1.848961e+002	1813.5	15	3.832051e+000	0	0	0	0	0	0	1795.91	1	1	49.5074	14.7308
DATA	2431	29	51	0	0	A_04_P003289	NM_001082702	4812.95	489.392	4.833175e+003	4.833210e+002	4497.5	14.5	5.228547e+000	0	0	0	0	0	0	4697.21	1	1	49.1849	16.2188
DATA	2432	29	52	0	0	A_04_P020357	EB379739	4838.17	489.321	1.071937e+002	1.087766e+001	133.5	17	4.969784e+000	0	0	0	0	0	0	104.2	1	1	51.7088	16.2941
DATA	2433	29	53	0	0	A_04_P018866	EB384024	4863.79	489.253	6.272133e+001	6.539021e+000	90	17	5.179918e+000	0	0	0	0	0	0	60.9642	1	1	52.3208	17.3235
DATA	2434	29	54	0	0	A_04_P060965	ENSOCUT00000010212	4889	489.455	2.563113e+005	2.563113e+004	247274	17	8.027400e+000	0	0	0	0	0	0	249048	1	1	55.8519	20.0714
DATA	2435	29	55	0	0	A_04_P054487	A_04_P054487	4914.42	489.427	1.858091e+000	1.851029e+000	31.5	17	6.584240e+000	0	0	0	0	0	0	-0.756114	0	0	65	17.931
DATA	2436	29	56	0	0	A_04_P057966	ENSOCUT00000004418	4939.67	489.5	2.083279e+001	2.788079e+000	49.5	16.5	5.412483e+000	0	0	0	0	0	0	20.2073	1	1	57.5363	17.4643
DATA	2437	29	57	0	0	A_04_P024416	EB375663	4965.42	489.427	1.199316e+001	2.209442e+000	41	16	4.864840e+000	0	0	0	0	0	0	11.6163	1	1	57.5363	16
DATA	2438	29	58	0	0	A_04_P019406	EB381606	4990.83	489.667	1.660807e+002	1.671176e+001	189	18	4.794892e+000	0	0	0	0	0	0	160.583	1	1	49.5074	18.1892
DATA	2439	29	59	0	0	A_04_P069662	ENSOCUT00000009603	5016.11	489.5	7.881983e+002	7.884184e+001	788	16.5	5.563417e+000	0	0	0	0	0	0	760.422	1	1	56.9804	16.875
DATA	2440	29	60	0	0	A_04_P017120	A_04_P017120	5041.5	489.5	2.382071e+001	3.027026e+000	52	18	4.932184e+000	0	0	0	0	0	0	22.9217	1	1	57.5363	18.5333
DATA	2441	29	61	0	0	A_04_P002736	NM_001081989	5066.67	489.5	2.430271e+004	2.430271e+003	22688	19	5.840027e+000	0	0	0	0	0	0	23315.4	1	1	57.5363	18.9655
DATA	2442	29	62	0	0	A_04_P067842	ENSOCUT00000013251	5092.56	489.74	2.020031e+003	2.020118e+002	1889	16.5	6.443243e+000	0	0	0	0	0	0	1931.22	1	1	49.5074	18.3462
DATA	2443	29	63	0	0	A_04_P049422	ENSOCUT00000000044	5117.58	489.573	2.057890e+000	1.898561e+000	32.5	17	5.744212e+000	0	0	0	0	0	0	1.95967	1	0	57.5363	16.3125
DATA	2444	29	64	0	0	A_04_P094129	ENSOCUT00000002855	5143.13	489.526	7.449197e+002	7.451609e+001	741	15.5	5.659075e+000	0	0	0	0	0	0	706.189	1	1	50.1463	16.6071
DATA	2445	29	65	0	0	A_04_P032670	NM_001256300	5168.42	489.573	1.148583e+001	2.224672e+000	43	16	5.672067e+000	0	0	0	0	0	0	10.8351	1	1	57.5363	16.7879
DATA	2446	29	66	0	0	A_04_P066187	ENSOCUT00000031650	5193.95	489.691	7.125485e+002	7.128059e+001	668	16	3.701953e+000	0	0	0	0	0	0	668.495	1	1	54.9904	15.9231
DATA	2447	29	67	0	0	A_04_P027565	ENSOCUT00000024942	5219.22	489.763	1.464849e+002	1.477473e+001	168	16	6.723791e+000	0	0	0	0	0	0	136.605	1	1	49.1849	17.069
DATA	2448	29	68	0	0	A_04_P036477	ENSOCUT00000017580	5244.73	489.896	8.608778e+001	8.824682e+000	106.5	14.5	7.166473e+000	0	0	0	0	0	0	79.7515	1	1	49.8279	16.775
DATA	2449	29	69	0	0	A_04_P005331	DN891005	5269.91	489.614	1.621649e+001	2.539445e+000	44	15	5.353425e+000	0	0	0	0	0	0	14.9142	1	1	57.259	16.7027
DATA	2450	29	70	0	0	A_04_P099721	ENSOCUT00000008701	5295.56	489.734	1.359021e+004	1.359022e+003	12296	17	3.824697e+000	0	0	0	0	0	0	12400.4	1	1	50.7771	16.9643
DATA	2451	29	71	0	0	A_04_P085896	ENSOCUT00000014446	5320.82	490.122	3.142864e+001	3.717910e+000	59.5	15.5	5.094036e+000	0	0	0	0	0	0	28.4385	1	1	47.8731	15.7778
DATA	2452	29	72	0	0	A_04_P047270	ENSOCUT00000002653	5346.5	490	9.757985e+000	2.229750e+000	40.5	16	4.986435e+000	0	0	0	0	0	0	8.74757	1	0	65	16.6897
DATA	2453	29	73	0	0	A_04_P047949	A_04_P047949	5371.5	490	3.501257e+001	4.044435e+000	63	18	4.838067e+000	0	0	0	0	0	0	31.0829	1	1	54.1152	17.8
DATA	2454	29	74	0	0	A_04_P015346	AY171677	5397.04	490.053	1.116970e+002	1.135558e+001	126	18	5.095524e+000	0	0	0	0	0	0	98.1096	1	1	46.8651	17.3667
DATA	2455	29	75	0	0	A_04_P021602	A_04_P021602	5422.58	489.93	8.687738e+000	2.244755e+000	37.5	18	5.383352e+000	0	0	0	0	0	0	7.54385	1	0	48.2044	16.7297
DATA	2456	29	76	0	0	A_04_P097139	ENSOCUT00000009287	5447.99	490.383	1.169035e+004	1.169037e+003	9785	19	5.107846e+000	0	0	0	0	0	0	10030.1	1	1	51.0895	18.4865
DATA	2457	29	77	0	0	A_04_P060578	ENSOCUT00000002562	5473.28	490.231	5.592061e+000	2.194546e+000	34.5	17	6.227225e+000	0	0	0	0	0	0	4.73614	1	0	49.8279	17.7241
DATA	2458	29	78	0	0	A_04_P046226	A_04_P046226	5498.5	490.352	2.159442e+000	2.151234e+000	29	17	5.666004e+000	0	0	0	0	0	0	-0.771278	0	0	57.5363	16.2973
DATA	2459	29	79	0	0	A_04_P037162	ENSOCUT00000001626	5523.91	490.386	5.490665e+000	2.250927e+000	35	16	5.233288e+000	0	0	0	0	0	0	4.52067	1	0	57.259	15.3889
DATA	2460	29	80	0	0	A_04_P046937	ENSOCUT00000005548	5549.42	490.427	2.225652e+000	2.217192e+000	31.5	15.5	4.791775e+000	0	0	0	0	0	0	-0.184774	0	0	57.5363	15.3056
DATA	2461	29	81	0	0	A_04_P051474	ENSOCUT00000007620	5575.13	490.5	1.248808e+004	1.248810e+003	9576	16	5.567402e+000	0	0	0	0	0	0	9956.23	1	1	50.4627	15.8125
DATA	2462	29	82	0	0	A_04_P064129	ENSOCUT00000005021	5600.5	490.5	4.801643e+003	4.801698e+002	3752.5	19	5.393065e+000	0	0	0	0	0	0	3762.19	1	1	50.4627	19.0417
DATA	2463	29	83	0	0	A_04_P041352	ENSOCUT00000008900	5625.5	490.5	1.824034e+002	1.838928e+001	167.5	16.5	5.342127e+000	0	0	0	0	0	0	140.357	1	1	57.5363	16.6471
DATA	2464	29	84	0	0	A_04_P095645	ENSOCUT00000006989	5651.22	490.671	3.827882e+002	3.835285e+001	326	16	5.902542e+000	0	0	0	0	0	0	288.853	1	1	50.4627	16.44
DATA	2465	29	85	66	1	DarkCorner	DarkCorner	5676.33	490.467	2.439813e+000	2.430539e+000	27	15	5.491006e+000	0	0	0	0	0	0	-2.68588	0	0	49.1849	14.5128
DATA	2466	30	1	66	1	DarkCorner	DarkCorner	3555.53	494.238	2.215047e+000	2.206627e+000	27	15	5.289128e+000	0	0	0	0	0	0	-4.09989	0	0	50.7771	15.2609
DATA	2467	30	2	0	0	A_04_P087024	ENSOCUT00000015300	3581.33	494.5	2.202689e+000	2.194316e+000	31	15	4.348023e+000	0	0	0	0	0	0	-0.0151761	0	0	65	15.697
DATA	2468	30	3	0	0	A_04_P018041	DN888453	3606.62	494.756	2.841831e+002	2.850200e+001	256	17	2.823709e+000	0	0	0	0	0	0	234.017	1	1	50.1463	17.16
DATA	2469	30	4	0	0	A_04_P061519	ENSOCUT00000012143	3632	494.545	5.979766e+000	2.252023e+000	35	17	3.319566e+000	0	0	0	0	0	0	4.95002	1	0	55.8519	16.6216
DATA	2470	30	5	0	0	A_04_P084262	ENSOCUT00000012768	3657.42	494.573	2.168249e+000	2.169035e+000	31	17	5.560421e+000	0	0	0	0	0	0	1.64498	0	0	57.5363	16.5806
DATA	2471	30	6	0	0	A_04_P082527	ENSOCUT00000000945	3682.75	494.627	6.954536e+002	6.957856e+001	592.5	13.5	5.461337e+000	0	0	0	0	0	0	581.6	1	1	49.1849	15.1471
DATA	2472	30	7	0	0	A_04_P008363	DN887999	3708.09	494.614	3.082985e+002	3.090393e+001	286.5	17	4.907477e+000	0	0	0	0	0	0	259.108	1	1	57.259	16.6
DATA	2473	30	8	0	0	A_04_P002848	NM_001082285	3733.5	494.705	1.532407e+003	1.532555e+002	1316	17	4.449530e+000	0	0	0	0	0	0	1294.23	1	1	50.4627	16.7143
DATA	2474	30	9	0	0	A_04_P029778	EB379869	3759.5	495	6.973204e+003	6.973236e+002	5784.5	19	4.559227e+000	0	0	0	0	0	0	5918.64	1	1	48.5334	17.9143
DATA	2475	30	10	0	0	A_04_P079903	ENSOCUT00000003395	3784.46	494.971	6.428746e+000	2.203555e+000	36	15	5.465650e+000	0	0	0	0	0	0	5.48198	1	0	47.5395	15.96
DATA	2476	30	11	0	0	A_04_P060964	ENSOCUT00000010212	3809.5	495	2.690466e+005	2.690466e+004	227327	19	6.418300e+000	0	0	0	0	0	0	230484	1	1	54.1152	17.8621
DATA	2477	30	12	0	0	A_04_P097017	ENSOCUT00000014287	3835.18	494.708	2.096277e+000	2.093958e+000	31	16	5.164269e+000	0	0	0	0	0	0	1.32285	0	0	45.4864	15.6757
DATA	2478	30	13	0	0	A_04_P070651	ENSOCUT00000012938	3860.65	495.12	1.587625e+003	1.587761e+002	1370.5	15	5.894084e+000	0	0	0	0	0	0	1372.7	1	1	48.8603	14.4667
DATA	2479	30	14	0	0	A_04_P012679	M77049	3885.91	495.386	2.077251e+000	2.069355e+000	28	16.5	6.142488e+000	0	0	0	0	0	0	-3.25528	0	0	57.259	15.7857
DATA	2480	30	15	0	0	A_04_P017696	A_04_P017696	3911.5	495.237	2.646479e+002	2.654486e+001	262	17	5.416684e+000	0	0	0	0	0	0	230.881	1	1	49.1849	16.5882
DATA	2481	30	16	0	0	A_04_P056868	ENSOCUT00000011188	3936.74	495.269	3.854363e+002	3.859817e+001	360.5	17	4.859566e+000	0	0	0	0	0	0	337.731	1	1	50.1463	18
DATA	2482	30	17	0	0	A_04_P014441	AY171652	3962.09	495.386	2.050046e+000	2.049155e+000	34	15	5.176376e+000	0	0	0	0	0	0	1.47886	0	0	57.259	14.8889
DATA	2483	30	18	0	0	A_04_P016967	DN882417	3987.5	495.352	5.727855e+002	5.731464e+001	530.5	16	6.418723e+000	0	0	0	0	0	0	506.253	1	1	57.5363	16.6667
DATA	2484	30	19	0	0	A_04_P029483	AY171818	4012.58	495.427	2.032677e+000	2.024951e+000	30	20	8.648314e+000	0	0	0	0	1	0	-0.716411	0	0	57.5363	20.28
DATA	2485	30	20	0	0	A_04_P017972	ENSOCUT00000017895	4038.56	495.26	4.885570e+003	4.885611e+002	4201.5	16	6.437736e+000	0	0	0	0	0	0	4354.91	1	1	49.5074	15.5
DATA	2486	30	21	0	0	A_04_P054402	ENSOCUT00000016749	4063.62	495.244	1.654619e+002	1.666759e+001	178	16.5	6.608584e+000	0	0	0	0	0	0	148.096	1	1	50.1463	15.5625
DATA	2487	30	22	0	0	A_04_P054079	ENSOCUT00000009137	4089.11	495.5	7.347982e+001	7.615222e+000	98	18	4.765737e+000	0	0	0	0	0	0	66.0425	1	1	56.9804	16.5926
DATA	2488	30	23	0	0	A_04_P084056	ENSOCUT00000002367	4114.56	495.494	8.476814e+002	8.479153e+001	792.5	15	5.067163e+000	0	0	0	0	0	0	764.996	1	1	52.3208	15.3636
DATA	2489	30	24	0	0	A_04_P019544	EB380809	4139.96	495.434	2.693303e+003	2.693376e+002	2450	18	4.966671e+000	0	0	0	0	0	0	2440.36	1	1	49.1849	17.2333
DATA	2490	30	25	0	0	A_04_P025856	ENSOCUT00000010567	4166.09	495.333	1.860100e+002	1.870561e+001	206.5	19	6.098321e+000	0	0	0	0	0	0	169.228	1	1	42.9674	16.6875
DATA	2491	30	26	0	0	A_04_P044572	ENSOCUT00000013726	4190.74	495.593	3.020392e+003	3.020456e+002	2636	16	6.591904e+000	0	0	0	0	0	0	2758.46	1	1	51.0895	16.1034
DATA	2492	30	27	0	0	A_04_P099583	ENSOCUT00000009501	4216.38	495.63	4.071918e+003	4.071965e+002	3717	16	5.696443e+000	0	0	0	0	0	0	3733.34	1	1	50.7771	15.871
DATA	2493	30	28	0	0	A_04_P076993	ENSOCUT00000012331	4241.56	495.734	2.118780e+002	2.127761e+001	224	16	4.985517e+000	0	0	0	0	0	0	194.997	1	1	50.7771	16.1538
DATA	2494	30	29	0	0	A_04_P079709	ENSOCUT00000006106	4267.24	496.016	2.285718e+000	1.958812e+000	31.5	15	6.043172e+000	0	0	0	0	0	0	2.11167	1	0	45.4864	16.7917
DATA	2495	30	30	0	0	A_04_P015831	AY171911	4292.32	496.263	1.945712e+000	1.938316e+000	32	15	5.682485e+000	0	0	0	0	0	0	-0.857644	0	0	48.5334	16.1724
DATA	2496	30	31	0	0	A_04_P097368	ENSOCUT00000009946	4317.8	495.72	1.518799e+003	1.518922e+002	1406	13.5	4.907765e+000	0	0	0	0	0	0	1413.27	1	1	49.1849	14.6154
DATA	2497	30	32	0	0	A_04_P061698	ENSOCUT00000014330	4343.06	495.768	3.392664e+002	3.398120e+001	339.5	16	3.638034e+000	0	0	0	0	0	0	316.803	1	1	46.5243	16
DATA	2498	30	33	0	0	A_04_P099730	ENSOCUT00000008718	4368.5	495.648	1.925470e+000	1.918151e+000	30	16	4.543127e+000	0	0	0	0	0	0	-1.43029	0	0	57.5363	15.84
DATA	2499	30	34	0	0	A_04_P102373	ENSOCUT00000017957	4393.58	495.573	1.423397e+001	2.383528e+000	44	14.5	4.831771e+000	0	0	0	0	0	0	13.3811	1	1	57.5363	15.2917
DATA	2500	30	35	0	0	A_04_P061044	ENSOCUT00000016993	4419.42	495.573	9.872003e+001	1.005423e+001	122.5	18.5	4.775932e+000	0	0	0	0	0	0	93.1124	1	1	57.5363	17.9286
DATA	2501	30	36	0	0	A_04_P064719	ENSOCUT00000015459	4444.65	496.067	4.388236e+003	4.388277e+002	4102	17	7.551465e+000	0	0	0	0	0	0	4152.28	1	1	49.1849	17.8966
DATA	2502	30	37	0	0	A_04_P058542	ENSOCUT00000011146	4470.13	496	2.803746e+003	2.803810e+002	2604	15	4.008304e+000	0	0	0	0	0	0	2661.05	1	1	48.5334	15.069
DATA	2503	30	38	0	0	A_04_P071119	ENSOCUT00000000259	4495.56	496.208	2.188593e+002	2.196722e+001	240	15	3.838122e+000	0	0	0	0	0	0	208.335	1	1	49.1849	15.7419
DATA	2504	30	39	0	0	A_04_P045327	ENSOCUT00000014441	4520.85	496.097	1.031117e+002	1.048167e+001	129	16	4.923309e+000	0	0	0	0	0	0	98.4242	1	1	46.8651	15.6316
DATA	2505	30	40	0	0	A_04_P083484	ENSOCUT00000013472	4546.27	496.219	6.295960e+002	6.298760e+001	628.5	17	4.394168e+000	0	0	0	0	0	0	602.584	1	1	48.2044	16.0606
DATA	2506	30	41	0	0	A_04_P070345	ENSOCUT00000006379	4571.67	496.209	1.880317e+000	1.873170e+000	29	17	6.245402e+000	0	0	0	0	0	0	-1.62982	0	0	51.7088	17.3714
DATA	2507	30	42	0	0	A_04_P027597	EB374505	4597.29	496.141	1.335639e+002	1.348649e+001	163.5	16	5.224056e+000	0	0	0	0	0	0	128.455	1	1	49.8279	16.3429
DATA	2508	30	43	0	0	A_04_P023356	EB376702	4622.68	496.056	1.867521e+001	2.639111e+000	48	15	4.298871e+000	0	0	0	0	0	0	17.9997	1	1	48.5334	14.8621
DATA	2509	30	44	0	0	A_04_P074709	ENSOCUT00000007969	4647.83	496.3	5.631390e+001	5.930918e+000	84	17.5	5.191494e+000	0	0	0	0	0	0	54.3868	1	1	47.2035	17.375
DATA	2510	30	45	0	0	A_04_P068234	A_04_P068234	4673.42	496.427	5.162116e+000	1.927941e+000	35	16.5	5.360720e+000	0	0	0	0	0	0	4.99467	1	0	57.5363	16.7083
DATA	2511	30	46	0	0	A_04_P072505	ENSOCUT00000014206	4698.58	496.427	1.861676e+000	1.857824e+000	33	15	3.024591e+000	0	0	0	0	0	0	1.0602	0	0	57.5363	15.9259
DATA	2512	30	47	0	0	A_04_P053582	A_04_P053582	4724.03	496.378	4.329811e+003	4.329851e+002	4081	16	3.312538e+000	0	0	0	0	0	0	4201.82	1	1	55.2791	16.5172
DATA	2513	30	48	0	0	A_04_P030827	DN888861	4749.45	496.529	1.977972e+004	1.977973e+003	18923	18	6.003899e+000	0	0	0	0	0	0	19217.9	1	1	52.6241	19.2414
DATA	2514	30	49	0	0	A_04_P021512	EB378610	4775.12	496.23	2.142427e+000	1.860615e+000	33	15	3.843162e+000	0	0	0	0	0	0	2.08337	1	0	48.2044	14.6452
DATA	2515	30	50	0	0	A_04_P025668	ENSOCUT00000000761	4800.32	496.622	2.076305e+003	2.076387e+002	2009	16.5	5.839566e+000	0	0	0	0	0	0	2020.56	1	1	51.0895	16.7857
DATA	2516	30	51	0	0	A_04_P006411	DN890019	4825.5	496.5	3.806773e+000	1.885050e+000	34	14.5	4.342305e+000	0	0	0	0	0	0	3.7059	1	0	65	15.5882
DATA	2517	30	52	0	0	A_04_P004868	NM_001163177	4850.89	496.5	4.280107e+001	4.661232e+000	71.5	17	4.890544e+000	0	0	0	0	0	0	41.6714	1	1	56.9804	15.8378
DATA	2518	30	53	0	0	A_04_P045582	ENSOCUT00000008790	4876.42	496.573	2.449376e+001	3.067318e+000	55	16	6.455689e+000	0	0	0	0	0	0	23.843	1	1	57.5363	17.75
DATA	2519	30	54	0	0	A_04_P050144	ENSOCUT00000012020	4901.58	496.573	3.822171e+003	3.822216e+002	3590	17	6.290000e+000	0	0	0	0	0	0	3718.74	1	1	57.5363	17.4444
DATA	2520	30	55	0	0	A_04_P013197	NM_001160290	4927.5	496.769	1.531121e+004	1.531122e+003	14240	16	5.389396e+000	0	0	0	0	0	0	14884.7	1	1	49.8279	16.7407
DATA	2521	30	56	0	0	A_04_P087932	ENSOCUT00000005204	4952.58	496.573	1.462336e+002	1.474005e+001	172.5	16	3.709655e+000	0	0	0	0	0	0	141.985	1	1	57.5363	16.1923
DATA	2522	30	57	0	0	A_04_P005821	DN890579	4978	496.545	5.423914e+000	1.931690e+000	35	17	4.736289e+000	0	0	0	0	0	0	5.25807	1	0	55.8519	17
DATA	2523	30	58	0	0	A_04_P030817	A_04_P030817	5003.72	496.684	1.120381e+002	1.135676e+001	138	18	4.254711e+000	0	0	0	0	0	0	108.402	1	1	50.7771	18.7778
DATA	2524	30	59	0	0	A_04_P005141	ENSOCUT00000006667	5028.58	496.573	2.789199e+001	3.353561e+000	58	16.5	5.144499e+000	0	0	0	0	0	0	26.9239	1	1	57.5363	16.8611
DATA	2525	30	60	0	0	A_04_P068588	ENSOCUT00000011301	5054.09	496.614	1.447903e+003	1.448023e+002	1386	18	5.207108e+000	0	0	0	0	0	0	1393.77	1	1	57.259	17.7742
DATA	2526	30	61	0	0	A_04_P102027	A_04_P102027	5079.5	496.648	6.369771e+001	6.639462e+000	92.5	22	7.713624e+000	0	0	0	0	0	0	61.12	1	1	57.5363	20
DATA	2527	30	62	0	0	A_04_P062657	ENSOCUT00000015540	5104.91	496.935	5.964975e+002	5.967936e+001	595	16	5.501933e+000	0	0	0	0	0	0	570.301	1	1	54.4085	16.0667
DATA	2528	30	63	0	0	A_04_P023866	EB376213	5130.5	497	6.542018e+003	6.542046e+002	5938	16	4.986649e+000	0	0	0	0	0	0	6228.66	1	1	48.5334	16
DATA	2529	30	64	0	0	A_04_P000506	NM_001082722	5155.5	497	1.903625e+000	1.896390e+000	27	17	5.950853e+000	0	0	0	0	0	0	-4.58649	0	0	54.1152	17.7353
DATA	2530	30	65	0	0	A_04_P025682	A_04_P025682	5181	497	3.882769e+001	4.325481e+000	66	15	4.690676e+000	0	0	0	0	0	0	36.6078	1	1	54.9904	15.439
DATA	2531	30	66	0	0	A_04_P059008	A_04_P059008	5206.5	497	1.123352e+001	2.222127e+000	41	16	3.926235e+000	0	0	0	0	0	0	10.5305	1	1	54.1152	16.0625
DATA	2532	30	67	0	0	A_04_P028431	EB375560	5231.63	497.404	1.297739e+001	2.324917e+000	42	14	7.014314e+000	0	0	0	0	0	0	12.0912	1	1	57.8122	15.6563
DATA	2533	30	68	0	0	A_04_P040302	A_04_P040302	5257.65	498.123	1.949657e+000	1.942562e+000	31	14	5.564271e+000	0	0	0	0	0	0	0.324105	0	0	45.4864	15.8056
DATA	2534	30	69	0	0	A_04_P013035	NM_001195719	5282.94	497.468	9.932555e+001	1.012355e+001	121	15	3.693936e+000	0	0	0	0	0	0	91.2104	1	1	49.5074	15.3871
DATA	2535	30	70	0	0	A_04_P062002	XM_002717263	5308.09	497.386	3.453519e+002	3.459151e+001	347	16	5.166482e+000	0	0	0	0	0	0	314.582	1	1	57.259	16.2188
DATA	2536	30	71	0	0	A_04_P026281	EB373598	5333.62	497.295	9.051716e+003	9.051738e+002	8025	17	5.572018e+000	0	0	0	0	0	0	8172.42	1	1	50.4627	16.7188
DATA	2537	30	72	0	0	A_04_P068028	ENSOCUT00000006704	5358.81	497.378	1.847285e+002	1.858182e+001	196	18	6.093996e+000	0	0	0	0	0	0	165.227	1	1	49.1849	17.0333
DATA	2538	30	73	0	0	A_04_P000594	NM_001081985	5384.62	497.551	3.615763e+000	2.062175e+000	33	17	5.047756e+000	0	0	0	0	0	0	3.20091	1	0	49.8279	17.0625
DATA	2539	30	74	0	0	A_04_P074271	ENSOCUT00000015973	5409.81	497.643	8.974587e+002	8.976933e+001	816	16.5	5.590809e+000	0	0	0	0	0	0	785.944	1	1	51.4001	16
DATA	2540	30	75	0	0	A_04_P046478	ENSOCUT00000000905	5435.11	497.5	1.725938e+001	2.700089e+000	46.5	18	4.832912e+000	0	0	0	0	0	0	14.9391	1	1	65	18.3158
DATA	2541	30	76	0	0	A_04_P073307	ENSOCUT00000017870	5460.5	497.5	7.044048e+001	7.351134e+000	88	18.5	5.732060e+000	0	0	0	0	0	0	60.2147	1	1	65	18.8529
DATA	2542	30	77	0	0	A_04_P019801	EB380227	5485.52	497.788	7.249215e+000	2.249963e+000	35	16.5	7.019558e+000	0	0	0	0	0	0	6.11693	1	0	46.5243	16.375
DATA	2543	30	78	0	0	A_04_P075382	A_04_P075382	5511.19	497.357	4.626991e+003	4.627041e+002	3879.5	14	5.124262e+000	0	0	0	0	0	0	3848.29	1	1	51.4001	14.5
DATA	2544	30	79	0	0	A_04_P043061	ENSOCUT00000030832	5536.67	497.702	5.650427e+001	6.061238e+000	76	15	4.546943e+000	0	0	0	0	0	0	46.2988	1	1	46.1809	15.1471
DATA	2545	30	80	0	0	A_04_P091897	ENSOCUT00000015891	5562.12	497.64	4.510122e+003	4.510177e+002	3562	15	4.795607e+000	0	0	0	0	0	0	3637.02	1	1	52.3208	15.2581
DATA	2546	30	81	0	0	A_04_P010447	DN884788	5587.46	497.675	4.169715e+003	4.169776e+002	3250	17.5	6.124757e+000	0	0	0	0	0	0	3306.54	1	1	50.7771	18.0667
DATA	2547	30	82	0	0	A_04_P006109	A_04_P006109	5612.58	497.573	1.905370e+001	2.991951e+000	44	19	6.315115e+000	0	0	0	0	0	0	14.8453	1	1	57.5363	19.4545
DATA	2548	30	83	0	0	A_04_P096751	ENSOCUT00000013757	5638.44	497.74	1.598780e+003	1.598953e+002	1255	15	5.657443e+000	0	0	0	0	0	0	1222.15	1	1	49.5074	15.44
DATA	2549	30	84	66	1	DarkCorner	DarkCorner	5663.58	497.573	2.407024e+000	2.397874e+000	27	15	4.695273e+000	0	0	0	0	0	0	-4.24332	0	0	65	15.7407
DATA	2550	30	85	66	1	DarkCorner	DarkCorner	5689.46	497.838	2.458413e+000	2.449069e+000	23	15	5.130542e+000	0	0	0	0	0	0	-5.69445	0	0	46.8651	14.7435
DATA	2551	31	1	66	1	DarkCorner	DarkCorner	3543.92	501.966	2.219341e+000	2.210905e+000	29	14	4.383601e+000	0	0	0	0	0	0	-1.63795	0	0	44.0646	14.5322
DATA	2552	31	2	0	0	A_04_P090852	ENSOCUT00000014283	3568.45	502.171	2.715195e+002	2.724085e+001	248	17	4.989762e+000	0	0	0	0	0	0	221.919	1	1	49.1849	16.9091
DATA	2553	31	3	0	0	A_04_P018822	ENSOCUT00000030085	3593.92	502.11	2.207277e+004	2.207278e+003	17817.5	16	4.959839e+000	0	0	0	0	0	0	18139.4	1	1	46.8651	16.6
DATA	2554	31	4	0	0	A_04_P060465	A_04_P060465	3618.97	502.053	2.671447e+000	2.191878e+000	31.5	17	4.456328e+000	0	0	0	0	0	0	2.20698	1	0	46.8651	16.5946
DATA	2555	31	5	0	0	A_04_P005480	DN890887	3644.99	502.443	3.172504e+000	2.186969e+000	35	17	4.981347e+000	0	0	0	0	0	0	2.6351	1	0	47.8731	16.2703
DATA	2556	31	6	0	0	A_04_P070177	ENSOCUT00000017070	3670.06	502.333	5.723426e+002	5.727474e+001	501	14	6.563824e+000	0	0	0	0	0	0	477.8	1	1	49.8279	15.6471
DATA	2557	31	7	0	0	A_04_P097672	ENSOCUT00000008952	3695.54	502.089	8.899942e+003	8.899967e+002	7233	16	5.333333e+000	0	0	0	0	0	0	7467.27	1	1	50.4627	16
DATA	2558	31	8	0	0	A_04_P056362	A_04_P056362	3720.58	502.427	3.998931e+002	4.004609e+001	360	17	6.059064e+000	0	0	0	0	0	0	337.174	1	1	65	17.5926
DATA	2559	31	9	0	0	A_04_P007267	DN889164	3746.42	502.427	2.016989e+001	2.926979e+000	48.5	16	4.788467e+000	0	0	0	0	0	0	17.0909	1	1	57.5363	16.8
DATA	2560	31	10	0	0	A_04_P100272	ENSOCUT00000009913	3772.19	501.298	1.618682e+002	1.632390e+001	164	18	4.879186e+000	0	0	0	0	0	0	137.811	1	1	38.2652	16.8387
DATA	2561	31	11	0	0	A_04_P029472	AY171856	3797	502.455	2.168722e+001	3.019563e+000	48.5	16	5.430561e+000	0	0	0	0	0	0	18.5518	1	1	55.8519	16.1892
DATA	2562	31	12	0	0	A_04_P084372	ENSOCUT00000010617	3822.42	502.427	8.654670e+001	8.903748e+000	104	16.5	5.378012e+000	0	0	0	0	0	0	74.3803	1	1	65	16.3611
DATA	2563	31	13	0	0	A_04_P027320	ENSOCUT00000011730	3847.92	502	2.089684e+000	2.081796e+000	30	16	6.075039e+000	0	0	0	0	0	0	0.130928	0	0	46.8651	15.4878
DATA	2564	31	14	0	0	A_04_P052713	A_04_P052713	3873.33	502.5	2.688601e+000	2.089546e+000	33	16	6.880211e+000	0	0	0	0	0	0	2.33194	1	0	57.5363	15.8214
DATA	2565	31	15	0	0	A_04_P005226	DN891097	3898.72	502.354	2.791061e+001	3.470695e+000	55	18	6.328833e+000	0	0	0	0	0	0	24.3166	1	1	50.7771	16.8519
DATA	2566	31	16	0	0	A_04_P051297	ENSOCUT00000016860	3924.42	501.44	3.868988e+000	2.090055e+000	36	18	3.957027e+000	0	0	0	0	0	0	3.38555	1	0	40.6843	18.5161
DATA	2567	31	17	0	0	A_04_P015982	AY175579	3949.46	502.101	2.052701e+000	2.044898e+000	30	15	5.620672e+000	0	0	0	0	0	0	-1.83454	0	0	47.5395	15.8333
DATA	2568	31	18	0	0	A_04_P009614	CU465343	3974.58	502.573	2.800314e+004	2.800314e+003	24109	16	5.458051e+000	0	0	0	0	0	0	24719.7	1	1	57.5363	16.625
DATA	2569	31	19	0	0	A_04_P023987	EB376094	4000.33	502.5	1.743541e+002	1.755286e+001	184	17	7.918027e+000	0	0	0	0	0	0	154.581	1	1	65	18.1852
DATA	2570	31	20	0	0	A_04_P095725	ENSOCUT00000017680	4025.58	502.573	1.914877e+001	2.782379e+000	47	19	7.186833e+000	0	0	0	0	0	0	17.0491	1	1	57.5363	18.9333
DATA	2571	31	21	0	0	A_04_P097097	ENSOCUT00000002719	4051	502.545	3.811737e+000	2.045991e+000	34	16	6.059950e+000	0	0	0	0	0	0	3.40807	1	0	65	15.0333
DATA	2572	31	22	0	0	A_04_P000923	NM_001082765	4076.44	502.734	4.323129e+003	4.323175e+002	3847.5	16	4.803845e+000	0	0	0	0	0	0	3881.53	1	1	50.7771	15
DATA	2573	31	23	0	0	A_04_P033312	DN882051	4101.58	502.573	3.666615e+001	4.173591e+000	64.5	15	5.057827e+000	0	0	0	0	0	0	33.0542	1	1	57.5363	15.7333
DATA	2574	31	24	0	0	A_04_P061810	ENSOCUT00000013940	4127.22	502.727	4.195600e+003	4.195647e+002	3707	15	5.653152e+000	0	0	0	0	0	0	3797.92	1	1	49.8279	15.3793
DATA	2575	31	25	0	0	A_04_P015586	AY171786	4152.5	502.648	1.022133e+001	2.226131e+000	41	17.5	5.826071e+000	0	0	0	0	0	0	9.2894	1	1	57.5363	16.0526
DATA	2576	31	26	0	0	A_04_P020891	DN889318	4177.91	502.614	2.790649e+002	2.797592e+001	283	16.5	5.919479e+000	0	0	0	0	0	0	254.626	1	1	57.259	15.8333
DATA	2577	31	27	0	0	A_04_P070152	ENSOCUT00000006781	4203.36	503.268	1.969394e+000	1.961909e+000	31	16	5.962968e+000	0	0	0	0	0	0	-0.0754096	0	0	41.8414	16.0968
DATA	2578	31	28	0	0	A_04_P047624	NM_001171386	4228.95	502.907	7.185289e+003	7.185316e+002	6430	16	3.990756e+000	0	0	0	0	0	0	6607.61	1	1	46.8651	16.3636
DATA	2579	31	29	0	0	A_04_P020986	EB379114	4254.34	502.723	2.427211e+001	3.111677e+000	54	16	4.212723e+000	0	0	0	0	0	0	22.4047	1	1	45.1352	15.7391
DATA	2580	31	30	0	0	A_04_P093477	ENSOCUT00000002417	4279.79	503.194	7.008319e+002	7.011003e+001	654	15	5.968529e+000	0	0	0	0	0	0	649.376	1	1	47.5395	16.96
DATA	2581	31	31	0	0	A_04_P051667	ENSOCUT00000014107	4305.19	502.973	7.689547e+001	7.928713e+000	103	16.5	6.852288e+000	0	0	0	0	0	0	71.5078	1	1	47.5395	17.9231
DATA	2582	31	32	0	0	A_04_P022521	EB377555	4330.63	503	5.868218e+001	6.176135e+000	85	16	5.974998e+000	0	0	0	0	0	0	54.7667	1	1	48.5334	17.0938
DATA	2583	31	33	0	0	A_04_P019440	EB381410	4355.8	503.437	5.988058e+001	6.288034e+000	88	15.5	4.146389e+000	0	0	0	0	0	0	56.0831	1	1	47.5395	16.0313
DATA	2584	31	34	0	0	A_04_P048345	ENSOCUT00000008834	4381.33	503.395	3.307793e+003	3.307848e+002	2946.5	16	4.759902e+000	0	0	0	0	0	0	3108.63	1	1	51.0895	16.36
DATA	2585	31	35	0	0	A_04_P044179	A_04_P044179	4406.5	503.352	1.913449e+000	1.914477e+000	32	17.5	4.786851e+000	0	0	0	0	0	0	1.67915	0	0	57.5363	17.2895
DATA	2586	31	36	0	0	A_04_P000516	NM_001082330	4431.86	503.407	2.415687e+005	2.415687e+004	227905	17	5.040525e+000	0	0	0	0	0	0	228505	1	1	56.9804	18.2
DATA	2587	31	37	0	0	A_04_P019606	EB380527	4457.42	503.427	1.901328e+000	1.894128e+000	31	15	6.201065e+000	0	0	0	0	0	0	0.0970795	0	0	57.5363	14.8966
DATA	2588	31	38	0	0	A_04_P031450	A_04_P031450	4482.58	503.427	2.620102e+000	1.906578e+000	33	15	4.497764e+000	0	0	0	0	0	0	2.49357	1	0	65	15.6667
DATA	2589	31	39	0	0	A_04_P008862	DN887458	4508.11	503.5	3.090743e+001	3.619181e+000	58.5	16	4.738623e+000	0	0	0	0	0	0	29.5003	1	1	56.9804	16.2727
DATA	2590	31	40	0	0	A_04_P065248	ENSOCUT00000006669	4533.79	503.697	1.043839e+001	2.148383e+000	41.5	16	5.250054e+000	0	0	0	0	0	0	9.99112	1	1	49.5074	14.7838
DATA	2591	31	41	0	0	A_04_P074195	ENSOCUT00000008811	4558.67	503.5	5.080979e+001	5.415225e+000	81	17	5.217835e+000	0	0	0	0	0	0	48.7548	1	1	57.5363	17
DATA	2592	31	42	0	0	A_04_P073361	ENSOCUT00000017865	4584.33	503.5	1.875556e+000	1.868537e+000	30	17.5	5.721028e+000	0	0	0	0	0	0	0.195486	0	0	57.5363	16.8889
DATA	2593	31	43	0	0	A_04_P053122	ENSOCUT00000003428	4609.76	503.859	6.522179e+001	6.783322e+000	93	15	4.853997e+000	0	0	0	0	0	0	62.8864	1	1	47.5395	15.1935
DATA	2594	31	44	0	0	A_04_P016346	AY596432	4635.11	503.5	1.867342e+000	1.860244e+000	27.5	17	5.037340e+000	0	0	0	0	0	0	-3.36449	0	0	56.9804	17.4857
DATA	2595	31	45	0	0	A_04_P021831	ENSOCUT00000008569	4660.68	503.688	1.373682e+003	1.373807e+002	1279.5	15.5	5.513811e+000	0	0	0	0	0	0	1329.82	1	1	49.8279	16.4286
DATA	2596	31	46	0	0	A_04_P028759	EC621349	4686.07	503.644	2.897017e+003	2.897076e+002	2809	15	5.202150e+000	0	0	0	0	0	0	2809.33	1	1	53.5237	15.9355
DATA	2597	31	47	0	0	A_04_P074727	ENSOCUT00000005007	4711.56	503.663	2.702114e+002	2.708443e+001	298	16	4.485812e+000	0	0	0	0	0	0	262.433	1	1	51.0895	16.2593
DATA	2598	31	48	0	0	A_04_P036054	ENSOCUT00000013360	4736.58	503.573	1.190220e+001	2.198312e+000	41	18	6.037612e+000	0	0	0	0	0	0	11.5742	1	1	57.5363	19.1765
DATA	2599	31	49	0	0	A_04_P005869	EB385071	4762	503.545	2.538932e+001	3.139250e+000	56	15	4.295574e+000	0	0	0	0	0	0	24.7158	1	1	55.8519	15.2162
DATA	2600	31	50	0	0	A_04_P014100	AF083250	4787.5	503.648	1.851757e+000	1.844718e+000	29	14.5	2.636737e+000	0	0	0	0	0	0	-1.71868	0	0	57.5363	14.2857
DATA	2601	31	51	0	0	A_04_P073194	ENSOCUT00000016732	4813	503.902	3.961582e+003	3.961625e+002	3762	16	4.529028e+000	0	0	0	0	0	0	3862.09	1	1	53.5237	16.5625
DATA	2602	31	52	0	0	A_04_P012931	M99556	4838.37	504.2	1.612460e+001	2.448786e+000	47	17	4.595943e+000	0	0	0	0	0	0	15.725	1	1	47.2035	15.7714
DATA	2603	31	53	0	0	A_04_P080615	ENSOCUT00000012792	4863.81	504.205	6.338113e+003	6.338140e+002	5946	16.5	4.953113e+000	0	0	0	0	0	0	6180.95	1	1	47.8731	17.5333
DATA	2604	31	54	0	0	A_04_P077482	ENSOCUT00000032982	4889	504	7.316999e+001	7.545699e+000	102	19	7.523069e+000	0	0	0	0	1	0	71.3296	1	1	54.9904	20.1786
DATA	2605	31	55	0	0	A_04_P079990	A_04_P079990	4914.5	504	1.851898e+000	1.846643e+000	32	17	5.015506e+000	0	0	0	0	0	0	0.790526	0	0	65	17.0303
DATA	2606	31	56	0	0	A_04_P067142	ENSOCUT00000009509	4939.91	504.082	1.090683e+004	1.090684e+003	10264	16	5.021799e+000	0	0	0	0	0	0	10615.3	1	1	51.0895	16.5385
DATA	2607	31	57	0	0	A_04_P034583	A_04_P034583	4965.22	504.027	3.191306e+001	3.688329e+000	63	16	4.939044e+000	0	0	0	0	0	0	31.0182	1	1	47.5395	16.1563
DATA	2608	31	58	0	0	A_04_P100182	ENSOCUT00000007297	4990.99	504.105	2.986580e+002	2.992318e+001	314	17	4.008038e+000	0	0	0	0	0	0	289.782	1	1	47.2035	17.2667
DATA	2609	31	59	0	0	A_04_P098302	A_04_P098302	5015.66	504.015	4.801017e+000	1.917270e+000	36	18	5.152779e+000	0	0	0	0	0	0	4.64869	1	0	45.4864	16.6364
DATA	2610	31	60	0	0	A_04_P064737	ENSOCUT00000017006	5041.63	504.275	2.461365e+002	2.468389e+001	267	17.5	4.930172e+000	0	0	0	0	0	0	237.729	1	1	51.0895	17.2353
DATA	2611	31	61	0	0	A_04_P025062	ENSOCUT00000027251	5067.01	504.436	1.432242e+003	1.432364e+002	1395	18	7.074260e+000	0	0	0	0	0	0	1379.29	1	1	49.5074	18.6129
[truncated: 6,556,502 more chars]
