# Supplementary material for: Identification of potential crucial genes and pathways associated with vein graft restenosis based on gene expression analysis in experimental rabbits
Source: PeerJ. 2018 May 16;6:e4704. doi: 10.7717/peerj.4704 (PMC5960261; doi:10.7717/peerj.4704)
Supplement: Supplemental Information 1 — Raw data and R code used in this manuscript. [file peerj-06-4704-s001.zip › Raw Data/O3.txt]

TYPE	text	text	text	integer	text	float	float	text	integer	text	text	integer	integer	integer	integer	float	float	float	float	float	float	text	text	text	text	text	text	text	text	text	text	text	integer	integer	integer	text	integer	boolean
FEPARAMS	Protocol_Name	Protocol_date	Scan_ScannerName	Scan_NumChannels	Scan_Date	Scan_MicronsPerPixelX	Scan_MicronsPerPixelY	Scan_OriginalGUID	Scan_NumScanPass	Grid_Name	Grid_Date	Grid_NumSubGridRows	Grid_NumSubGridCols	Grid_NumRows	Grid_NumCols	Grid_RowSpacing	Grid_ColSpacing	Grid_OffsetX	Grid_OffsetY	Grid_NomSpotWidth	Grid_NomSpotHeight	Grid_GenomicBuild	FeatureExtractor_Barcode	FeatureExtractor_Sample	FeatureExtractor_ScanFileName	FeatureExtractor_ArrayName	FeatureExtractor_ScanFileGUID	FeatureExtractor_DesignFileName	FeatureExtractor_ExtractionTime	FeatureExtractor_UserName	FeatureExtractor_ComputerName	FeatureExtractor_Version	FeatureExtractor_IsXDRExtraction	FeatureExtractor_ColorMode	FeatureExtractor_QCReportType	DyeNorm_NormFilename	DyeNorm_NormNumProbes	Grid_IsGridFile
DATA	GE1_1100_Jul11 (Read Only)	1-Jul-2011 22:30	Agilent Technologies Scanner G2505C US10450393	1	03-13-2014 12:18:49	5	5	3a36ca05-ce19-4f69-ac8f-0f43018103bd	1	020908_D_F_20120509	09-May-2012 00:00	1	1	532	85	73.3235	63.5	0	36.6617	65	65	oryCun2:oryCun2:Apr2009	1_3		M:\2014.03.13 Human,Rabbit GE 1-color 4x44k(Yousef Amaar,wangqun)\\US10450393_S01.tif	US10450393_S01	7b134be7-a6cb-4438-84e1-e994ef9646c5	020908_D_F_20120509.xml	13-Mar-2014 16:15:35	admin	KCSY01	11.0.1.1	0	0	0		0	0
*
TYPE	float	float	float	integer	integer	float	float	float	integer	float	float	float	integer	float	float	integer	integer	integer	integer	integer	float	float	float	integer	float	float	float	float	float	integer	integer	float	float	float	float	float	integer	float	float	float	float	integer	float	float	float	float	float	integer	float	float	float	float	float	float	float	integer	float	integer	float	float	float	float	integer	float	float	float	float	text	float	float	float	float	float	float	float	float	float	float	float	float	float	float	float	float	float	float	float	float	float	integer	integer	integer	integer	float	integer	text	integer	text	float	float	float	integer	boolean	float	float	boolean	float	boolean	float	boolean	float	boolean	float	boolean	float	boolean	float	boolean	float	boolean	float	boolean	float	boolean	float	boolean
STATS	gDarkOffsetAverage	gDarkOffsetMedian	gDarkOffsetStdDev	gDarkOffsetNumPts	gSaturationValue	gAvgSig2BkgeQC	gAvgSig2BkgNegCtrl	gRatioSig2BkgeQC_NegCtrl	gNumSatFeat	gLocalBGInlierNetAve	gLocalBGInlierAve	gLocalBGInlierSDev	gLocalBGInlierNum	gGlobalBGInlierAve	gGlobalBGInlierSDev	gGlobalBGInlierNum	gNumFeatureNonUnifOL	gNumPopnOL	gNumNonUnifBGOL	gNumPopnBGOL	gOffsetUsed	gGlobalFeatInlierAve	gGlobalFeatInlierSDev	gGlobalFeatInlierNum	AnyColorPrcntFeatNonUnifOL	AnyColorPrcntBGNonUnifOL	AnyColorPrcntFeatPopnOL	AnyColorPrcntBGPopnOL	TotalPrcntFeatOL	gNumNegBGSubFeat	gNonCtrlNumNegFeatBGSubSig	gSpatialDetrendRMSFit	gSpatialDetrendRMSFilteredMinusFit	gSpatialDetrendSurfaceArea	gSpatialDetrendVolume	gSpatialDetrendAveFit	gNonCtrlNumSatFeat	gNonCtrl99PrcntNetSig	gNonCtrl50PrcntNetSig	gNonCtrl1PrcntNetSig	gNonCtrlMedPrcntCVBGSubSig	gCtrleQCNumSatFeat	gCtrleQC99PrcntNetSig	gCtrleQC50PrcntNetSig	gCtrleQC1PrcntNetSig	geQCMedPrcntCVBGSubSig	geQCSig2BkgLow2	gNegCtrlNumInliers	gNegCtrlAveNetSig	gNegCtrlSDevNetSig	gNegCtrlAveBGSubSig	gNegCtrlSDevBGSubSig	gAveNumPixOLLo	gAveNumPixOLHi	gPixCVofHighSignalFeat	gNumHighSignalFeat	AddErrorEstimateGreen	TotalNumFeatures	ROIHeight	ROIWidth	CentroidDiffX	CentroidDiffY	NumFoundFeat	MaxNonUnifEdges	MaxSpotNotFoundEdges	gMultDetrendRMSFit	gMultDetrendSurfaceAverage	eQCLowSigName2	eQCOneColorLogLowSignal	eQCOneColorLogLowSignalError	eQCOneColorLogHighSignal	eQCOneColorLinFitLogLowConc	eQCOneColorLinFitLogLowSignal	eQCOneColorLinFitLogHighConc	eQCOneColorLinFitLogHighSignal	eQCOneColorLinFitSlope	eQCOneColorLinFitIntercept	eQCOneColorLinFitRSQ	eQCOneColorSpikeDetectionLimit	gNonCtrl50PrcntBGSubSig	gCtrleQC50PrcntBGSubSig	gMedPrcntCVProcSignal	geQCMedPrcntCVProcSignal	gOutlierFlagger_Auto_FeatB_Term	gOutlierFlagger_Auto_FeatC_Term	gOutlierFlagger_Auto_BgndB_Term	gOutlierFlagger_Auto_BgndC_Term	OutlierFlagger_FeatChiSq	OutlierFlagger_BgndChiSq	GriddingStatus	IsGoodGrid	NumGeneNonUnifOL	TotalNumberOfReplicatedGenes	gPercentileIntensityProcessedSignal	ExtractionStatus	QCMetricResults	gNonCtrlNumWellAboveBG	ImageDepth	AFHold	gPMTVolts	GlassThickness	gDDN	GridHasBeenOptimized	gNegCtrlSpread	Metric_IsGoodGrid	Metric_IsGoodGrid_IsInRange	Metric_AnyColorPrcntFeatNonUnifOL	Metric_AnyColorPrcntFeatNonUnifOL_IsInRange	Metric_gNegCtrlAveNetSig	Metric_gNegCtrlAveNetSig_IsInRange	Metric_gNegCtrlAveBGSubSig	Metric_gNegCtrlAveBGSubSig_IsInRange	Metric_gNegCtrlSDevBGSubSig	Metric_gNegCtrlSDevBGSubSig_IsInRange	Metric_gSpatialDetrendRMSFilteredMinusFit	Metric_gSpatialDetrendRMSFilteredMinusFit_IsInRange	Metric_gNonCntrlMedCVProcSignal	Metric_gNonCntrlMedCVProcSignal_IsInRange	Metric_gE1aMedCVProcSignal	Metric_gE1aMedCVProcSignal_IsInRange	Metric_absGE1E1aSlope	Metric_absGE1E1aSlope_IsInRange	Metric_DetectionLimit	Metric_DetectionLimit_IsInRange	Metric_gDDN	Metric_gDDN_IsInRange
DATA	7.26574	7.26574	1.75657	0	778211	1.27047	2.15775	0.588794	0	9.72075	16.9865	1.3251	43743	16.9865	1.3251	43743	35	45	112	1472	7.26574	7442.23	34869.7	45141	0.0773994	0.247678	0.0995135	3.2552	0.0776203	2587	1578	0.842996	1.65402	1.00135	1.99767	30.5822	0	229422	135.103	21.2343	14.3999	0	55.0727	26.3462	19.3132	-1	1.1696	148	20.4764	1.7789	-2.84031	1.5155	0.251858	1.17689	0.106379	8515	1.65402	45220	4.40802	7.61883	0.644152	0.810726	41448	0.00588235	0.0823529	0.113044	1.00806	(+)E1A_r60_3	0	0	0	0	0	0	0	0	0	0	-1	111.504	3.06465	5.68051	-1	529.667	42.1504	48.2449	21.2414	1.94917	2.49716	0	1	34	43603	1637.51	1	ExtractionEvaluate	35896	20 Bit	0	353	981.507	5	0	5.42603	1	1	0.0773994	1	20.4764	1	-2.84031	1	1.5155	1	1.65402	1	5.68051	1	-1	0	0	0	-1	0	5	1
*
TYPE	integer	integer	integer	integer	integer	text	text	float	float	float	float	float	float	float	boolean	boolean	boolean	boolean	boolean	boolean	float	boolean	boolean	float	float
FEATURES	FeatureNum	Row	Col	SubTypeMask	ControlType	ProbeName	SystematicName	PositionX	PositionY	gProcessedSignal	gProcessedSigError	gMedianSignal	gBGMedianSignal	gBGPixSDev	gIsSaturated	gIsFeatNonUnifOL	gIsBGNonUnifOL	gIsFeatPopnOL	gIsBGPopnOL	IsManualFlag	gBGSubSignal	gIsPosAndSignif	gIsWellAboveBG	SpotExtentX	gBGMeanSignal
DATA	1	1	1	260	1	GE_BrightCorner	GE_BrightCorner	6692.65	286.617	9.794610e+004	9.794610e+003	84161	15	4.804350e+000	0	0	0	0	0	0	84584	1	1	56.7004	14.7989
DATA	2	1	2	66	1	DarkCorner	DarkCorner	6718.33	286.5	1.940374e+000	1.933175e+000	27	15	5.090867e+000	0	0	0	0	0	0	-2.39904	0	0	65	15.1641
DATA	3	1	3	66	1	DarkCorner	DarkCorner	6743.82	286.224	1.955801e+000	1.948545e+000	27	15	4.841071e+000	0	0	0	0	0	0	-2.09336	0	0	48.8603	14.6107
DATA	4	1	4	66	1	DarkCorner	DarkCorner	6769	286.545	1.968897e+000	1.961592e+000	24.5	15	5.192712e+000	0	0	0	0	0	0	-4.26587	0	0	55.8519	14.9602
DATA	5	1	5	66	1	DarkCorner	DarkCorner	6794.42	286.573	1.979900e+000	1.972554e+000	25	15	4.821405e+000	0	0	0	0	0	0	-3.85845	0	0	57.5363	15.526
DATA	6	1	6	66	1	DarkCorner	DarkCorner	6819.28	286.221	1.988591e+000	1.981213e+000	25	14	4.782131e+000	0	0	0	0	0	0	-4.44201	0	0	51.7088	14.6304
DATA	7	1	7	66	1	DarkCorner	DarkCorner	6845.42	286.573	1.995714e+000	1.988309e+000	24.5	14	4.994967e+000	0	0	0	0	0	0	-5.28503	0	0	57.5363	14.4801
DATA	8	1	8	66	1	DarkCorner	DarkCorner	6870.5	286.648	2.000611e+000	1.993189e+000	23	14	4.887643e+000	0	0	0	0	0	0	-5.76548	0	0	57.5363	14.645
DATA	9	1	9	66	1	DarkCorner	DarkCorner	6895.91	286.614	2.003755e+000	1.996321e+000	23	14	4.739359e+000	0	0	0	0	0	0	-5.98096	0	0	57.259	14.28
DATA	10	1	10	66	1	DarkCorner	DarkCorner	6920.94	286.149	2.005151e+000	1.997711e+000	27	14	4.920222e+000	0	0	0	0	0	0	-3.58949	0	0	46.5243	14.2056
DATA	11	1	11	66	1	DarkCorner	DarkCorner	6946.5	286.648	2.004997e+000	1.997559e+000	27	15	4.775688e+000	0	0	0	0	0	0	-3.68061	0	0	57.5363	14.6319
DATA	12	1	12	0	0	A_04_P063001	XM_002720286	6972.27	286.897	1.977871e+004	1.977872e+003	15813.5	15	4.661170e+000	0	0	0	0	0	0	16391.3	1	1	49.1849	14.9347
DATA	13	1	13	0	0	A_04_P051597	ENSOCUT00000008133	6997.68	286.984	1.013999e+001	2.235898e+000	38	14	5.300736e+000	0	0	0	0	0	0	8.41641	1	1	45.1352	14.499
DATA	14	1	14	0	0	A_04_P027222	ENSOCUT00000005833	7022.95	286.907	2.719136e+003	2.719209e+002	2262	14	5.039262e+000	0	0	0	0	0	0	2261.89	1	1	46.8651	14.6358
DATA	15	1	15	0	0	A_04_P054052	A_04_P054052	7048.04	287.528	1.235184e+001	2.336142e+000	40	14	4.861652e+000	0	0	0	0	0	0	10.3032	1	1	47.5395	14.4274
DATA	16	1	16	0	0	A_04_P043272	ENSOCUT00000004402	7073.66	287.141	8.210661e+000	2.139996e+000	37	14	4.776373e+000	0	0	0	0	0	0	6.87203	1	0	45.1352	13.9128
DATA	17	1	17	0	0	A_04_P037552	A_04_P037552	7099.09	287.386	1.975931e+000	1.968600e+000	28	14	4.909187e+000	0	0	0	0	0	0	-1.85287	0	0	65	14.5706
DATA	18	1	18	0	0	A_04_P082033	A_04_P082033	7124.5	287.352	3.472649e+000	1.990651e+000	32	14	4.915002e+000	0	0	0	0	0	0	2.93034	1	0	57.5363	14.4388
DATA	19	1	19	0	0	A_04_P059363	A_04_P059363	7149.91	287.386	1.958149e+000	1.950884e+000	29.5	14	4.872433e+000	0	0	0	0	0	0	-1.39185	0	0	57.259	14.5126
DATA	20	1	20	0	0	A_04_P069242	XM_002710261	7175.35	286.933	5.938545e+002	5.941716e+001	505	14	4.839518e+000	0	0	0	0	0	0	506.057	1	1	49.1849	14.3714
DATA	21	1	21	0	0	A_04_P004862	ENSOCUT00000000478	7200.85	287.207	1.395602e+002	1.408890e+001	142	14	4.904114e+000	0	0	0	0	0	0	119.576	1	1	50.7771	14.3769
DATA	22	1	22	0	0	A_04_P004771	ENSOCUT00000010240	7226	287.455	1.044099e+002	1.061598e+001	120.5	14	4.791893e+000	0	0	0	0	0	0	89.9659	1	1	55.8519	14.5377
DATA	23	1	23	0	0	A_04_P102767	NM_001082106	7251.55	287.647	1.915240e+000	1.908135e+000	27	14	4.854133e+000	0	0	0	0	0	0	-3.72046	0	0	52.0157	14.5401
DATA	24	1	24	0	0	A_04_P000126	NM_001082711	7276.67	287.5	1.218748e+001	2.254428e+000	40	15	5.013877e+000	0	0	0	0	0	0	10.6287	1	1	57.5363	15.0783
DATA	25	1	25	0	0	A_04_P032346	EB380111	7302.42	287.427	1.837225e+001	2.631895e+000	47	14	4.785050e+000	0	0	0	0	0	0	16.125	1	1	57.5363	14.6789
DATA	26	1	26	0	0	A_04_P070267	ENSOCUT00000014985	7327.76	287.427	1.754500e+003	1.754600e+002	1569	14	4.798680e+000	0	0	0	0	0	0	1549.79	1	1	52.6241	14.3288
DATA	27	1	27	0	0	A_04_P015526	AY171767	7352.79	287.679	1.867438e+000	1.860510e+000	26.5	15	4.889346e+000	0	0	0	0	0	0	-3.98124	0	0	51.0895	14.6433
DATA	28	1	28	0	0	A_04_P078765	A_04_P078765	7378.38	287.476	5.539539e+003	5.539570e+002	4909	14	4.659886e+000	0	0	0	0	0	0	4957.35	1	1	51.7088	14.1173
DATA	29	1	29	0	0	A_04_P057486	A_04_P057486	7404.06	287.506	9.805126e+003	9.805143e+002	8548.5	14	4.559534e+000	0	0	0	0	0	0	8833.18	1	1	49.5074	13.8363
DATA	30	1	30	0	0	A_04_P017894	DN891163	7429.33	287.5	1.830876e+000	1.824083e+000	30	15	4.623248e+000	0	0	0	0	0	0	-1.72875	0	0	57.5363	14.6248
DATA	31	1	31	0	0	A_04_P095828	ENSOCUT00000007697	7454.56	287.517	2.644832e+003	2.644894e+002	2328	14	4.969121e+000	0	0	0	0	0	0	2413.81	1	1	52.9257	14.6826
DATA	32	1	32	0	0	A_04_P028026	NM_001171047	7480.25	287.553	8.184600e+001	8.380321e+000	106.5	15	5.016771e+000	0	0	0	0	0	0	75.1841	1	1	49.5074	14.9112
DATA	33	1	33	0	0	A_04_P088378	ENSOCUT00000006681	7505.5	287.5	1.289075e+005	1.289075e+004	117971	15	5.071082e+000	0	0	0	0	0	0	119160	1	1	57.5363	15.1543
DATA	34	1	34	0	0	A_04_P078937	ENSOCUT00000005757	7530.62	287.633	3.032200e+002	3.037411e+001	316	15	4.874269e+000	0	0	0	0	0	0	282.012	1	1	50.7771	14.6544
DATA	35	1	35	0	0	A_04_P010077	DN885580	7556.42	287.573	2.261472e+004	2.261473e+003	20390.5	14	4.663385e+000	0	0	0	0	0	0	21161.6	1	1	57.5363	14.59
DATA	36	1	36	0	0	A_04_P066717	ENSOCUT00000004623	7581.58	287.573	2.843190e+004	2.843191e+003	26613.5	15	5.131896e+000	0	0	0	0	0	0	26758.5	1	1	57.5363	15.0388
DATA	37	1	37	0	0	A_04_P013199	NM_001160290	7606.94	287.706	2.141986e+004	2.141987e+003	19852	15	5.172211e+000	0	0	0	0	0	0	20272.1	1	1	51.7088	15.0136
DATA	38	1	38	0	0	A_04_P081316	A_04_P081316	7632.5	287.769	7.906247e+003	7.906266e+002	7173.5	15	5.099046e+000	0	0	0	0	0	0	7522.95	1	1	49.8279	14.9591
DATA	39	1	39	0	0	A_04_P037112	A_04_P037112	7657.52	288.239	1.736022e+000	1.729582e+000	28	15	5.032703e+000	0	0	0	0	0	0	-2.07479	0	0	51.4001	14.8822
DATA	40	1	40	0	0	A_04_P098887	ENSOCUT00000014702	7683.18	287.825	1.086927e+003	1.087063e+002	1052	15	5.136125e+000	0	0	0	0	0	0	1044.44	1	1	50.7771	15.3308
DATA	41	1	41	0	0	A_04_P064857	ENSOCUT00000004572	7708.56	287.907	4.708518e+001	5.010658e+000	78	15	5.355911e+000	0	0	0	0	0	0	45.4472	1	1	48.8603	15.1065
DATA	42	1	42	0	0	A_04_P011220	DN883346	7734.21	287.736	3.792349e+001	4.158627e+000	71	15	4.883449e+000	0	0	0	0	0	0	36.7565	1	1	47.5395	14.7662
DATA	43	1	43	0	0	A_04_P079667	ENSOCUT00000011515	7759.17	287.936	8.025868e+000	1.880118e+000	37	14	4.554847e+000	0	0	0	0	0	0	7.80787	1	0	49.1849	14.6206
DATA	44	1	44	0	0	A_04_P031917	XM_002722718	7784.76	288	7.962701e+002	7.964504e+001	816.5	14	4.677240e+000	0	0	0	0	0	0	777.301	1	1	46.8651	14.2383
DATA	45	1	45	0	0	A_04_P042065	ENSOCUT00000001808	7810.19	288.026	2.605351e+003	2.605405e+002	2540	14	4.860055e+000	0	0	0	0	0	0	2550.95	1	1	49.1849	14.499
DATA	46	1	46	0	0	A_04_P071767	ENSOCUT00000007587	7835.44	288.027	9.655804e+001	9.801713e+000	123	14	4.966989e+000	0	0	0	0	0	0	94.7862	1	1	48.5334	14.2306
DATA	47	1	47	0	0	A_04_P007154	DN889305	7861	288	3.260272e+004	3.260273e+003	31745	15	4.618788e+000	0	0	0	0	0	0	32074.5	1	1	54.9904	14.9885
DATA	48	1	48	0	0	A_04_P046489	ENSOCUT00000004739	7886.3	288	1.220911e+001	2.075456e+000	43	15	4.695152e+000	0	0	0	0	0	0	12.0321	1	1	48.5334	14.9942
DATA	49	1	49	0	0	A_04_P056577	ENSOCUT00000001503	7911.82	287.939	1.682445e+000	1.676203e+000	29	14	4.666652e+000	0	0	0	0	0	0	-0.397191	0	0	45.835	13.8774
DATA	50	1	50	0	0	A_04_P071364	ENSOCUT00000013096	7937.3	288.1	5.323551e+002	5.326185e+001	554.5	14	4.808561e+000	0	0	0	0	0	0	525.751	1	1	47.2035	14.3282
DATA	51	1	51	0	0	A_04_P028631	XM_002717321	7962.51	288.316	6.270180e+001	6.489843e+000	91	14	4.741628e+000	0	0	0	0	0	0	61.9465	1	1	50.4627	14.463
DATA	52	1	52	0	0	A_04_P052759	ENSOCUT00000002509	7987.77	288.413	8.531760e+000	1.879231e+000	39	14	4.773256e+000	0	0	0	0	0	0	8.42796	1	1	50.7771	14.6109
DATA	53	1	53	0	0	A_04_P014071	AF438159	8013.48	288.173	1.250958e+001	2.090970e+000	42	14	5.085571e+000	0	0	0	0	0	0	12.3493	1	1	51.0895	14.3037
DATA	54	1	54	0	0	A_04_P056109	A_04_P056109	8038.76	287.532	2.180836e+002	2.187277e+001	251	14	4.984027e+000	0	0	0	0	0	0	215.037	1	1	43.3362	14.7169
DATA	55	1	55	0	0	A_04_P006676	DN889758	8064.42	288.427	2.294527e+001	2.843867e+000	51	14	4.946389e+000	0	0	0	0	0	0	22.5892	1	1	65	14.5497
DATA	56	1	56	0	0	A_04_P019703	EB380318	8089.58	288.427	1.199797e+002	1.211553e+001	141	14	4.905537e+000	0	0	0	0	0	0	117.867	1	1	57.5363	14.4793
DATA	57	1	57	0	0	A_04_P095310	ENSOCUT00000024973	8115.05	288.4	1.439882e+002	1.449745e+001	172	14	5.015520e+000	0	0	0	0	0	0	141.076	1	1	50.4627	14.1765
DATA	58	1	58	0	0	A_04_P050157	A_04_P050157	8140.43	288.392	9.348134e+001	9.500299e+000	120	14	5.034238e+000	0	0	0	0	0	0	91.3	1	1	49.1849	14.5248
DATA	59	1	59	0	0	A_04_P023881	A_04_P023881	8166	288.5	3.924941e+001	4.277224e+000	67.5	14	4.669152e+000	0	0	0	0	0	0	38.1914	1	1	51.0895	14.3198
DATA	60	1	60	0	0	A_04_P009401	DN886711	8191	288.5	3.689291e+001	4.065029e+000	67	14	4.645130e+000	0	0	0	0	0	0	35.7495	1	1	48.5334	13.917
DATA	61	1	61	0	0	A_04_P013236	ENSOCUT00000013641	8216.68	288.542	5.891519e+001	6.136094e+000	84	14	4.487826e+000	0	0	0	0	0	0	56.8164	1	1	48.2044	14.0687
DATA	62	1	62	0	0	A_04_P083639	ENSOCUT00000011453	8241.89	288.5	2.593590e+000	1.743522e+000	32	14	4.719036e+000	0	0	0	0	0	0	2.48814	1	0	65	14.0386
DATA	63	1	63	0	0	A_04_P037608	ENSOCUT00000017970	8267.5	288.897	6.256372e+002	6.258775e+001	616	14	4.880528e+000	0	0	0	0	0	0	596.735	1	1	50.4627	14.3074
DATA	64	1	64	0	0	A_04_P074527	A_04_P074527	8292.59	288.72	6.665277e+002	6.667561e+001	645	14	4.734671e+000	0	0	0	0	0	0	631.779	1	1	48.8603	14.4402
DATA	65	1	65	0	0	A_04_P046094	ENSOCUT00000001652	8318.11	288.5	1.152096e+002	1.165417e+001	138.5	15	5.262939e+000	0	0	0	0	0	0	108.455	1	1	56.9804	14.6692
DATA	66	1	66	0	0	A_04_P079202	ENSOCUT00000001319	8343.56	288.74	2.615866e+003	2.615926e+002	2469.5	15	5.054524e+000	0	0	0	0	0	0	2444.58	1	1	49.5074	14.6986
DATA	67	1	67	0	0	A_04_P010693	DN884296	8368.89	288.5	9.415545e+000	2.017077e+000	37	14	5.015208e+000	0	0	0	0	0	0	8.73036	1	1	56.9804	14.581
DATA	68	1	68	0	0	A_04_P063507	ENSOCUT00000001054	8394.22	288.811	3.595255e+002	3.599752e+001	355	15	4.727091e+000	0	0	0	0	0	0	330.623	1	1	48.5334	14.5657
DATA	69	1	69	0	0	A_04_P081768	ENSOCUT00000007532	8419.65	288.674	5.318366e+003	5.318397e+002	4767	14.5	4.842608e+000	0	0	0	0	0	0	4847.82	1	1	52.3208	14.5521
DATA	70	1	70	0	0	A_04_P008431	A_04_P008431	8445.14	288.764	3.211888e+001	3.697388e+000	59	14	4.794945e+000	0	0	0	0	0	0	29.0063	1	1	47.8731	14.6379
DATA	71	1	71	0	0	A_04_P042113	NM_001171452	8470.44	288.808	7.523238e+001	7.747209e+000	96	14	4.726622e+000	0	0	0	0	0	0	67.286	1	1	48.2044	14.3862
DATA	72	1	72	0	0	A_04_P095477	ENSOCUT00000015277	8495.94	289.026	3.599091e+003	3.599139e+002	3163	14	4.635486e+000	0	0	0	0	0	0	3186.27	1	1	47.8731	14.1309
DATA	73	1	73	0	0	A_04_P032652	ENSOCUT00000011047	8521.59	288.753	4.564515e+001	4.939790e+000	68	14	4.483726e+000	0	0	0	0	0	0	39.9762	1	1	48.5334	14.0705
DATA	74	1	74	0	0	A_04_P059423	ENSOCUT00000005718	8546.73	288.767	1.166704e+001	2.237606e+000	38	14	4.924483e+000	0	0	0	0	0	0	10.1068	1	1	48.2044	14.3157
DATA	75	1	75	66	1	DarkCorner	DarkCorner	8572	289	1.938405e+000	1.931213e+000	26	13	4.421774e+000	0	0	0	0	0	0	-3.66799	0	0	54.9904	13.499
DATA	76	1	76	66	1	DarkCorner	DarkCorner	8597.5	289	1.961633e+000	1.954356e+000	23	14	4.662869e+000	0	0	0	0	0	0	-5.86828	0	0	54.1152	13.9154
DATA	77	1	77	66	1	DarkCorner	DarkCorner	8622.94	289.333	1.985724e+000	1.978357e+000	26	14	4.600678e+000	0	0	0	0	0	0	-4.05274	0	0	47.5395	13.6392
DATA	78	1	78	66	1	DarkCorner	DarkCorner	8648.5	289	2.011190e+000	2.003728e+000	25	14	4.557514e+000	0	0	0	0	0	0	-4.39767	0	0	54.1152	13.7886
DATA	79	1	79	66	1	DarkCorner	DarkCorner	8673.5	289	2.036978e+000	2.029421e+000	23	14	4.772667e+000	0	0	0	0	0	0	-5.31685	0	0	54.1152	13.8221
DATA	80	1	80	66	1	DarkCorner	DarkCorner	8699.09	289.386	2.064217e+000	2.056559e+000	22.5	14	4.905984e+000	0	0	0	0	0	0	-5.7854	0	0	57.259	14.0785
DATA	81	1	81	66	1	DarkCorner	DarkCorner	8724.5	289.352	2.092428e+000	2.084665e+000	24	14	4.825319e+000	0	0	0	0	0	0	-4.64251	0	0	57.5363	14.2418
DATA	82	1	82	66	1	DarkCorner	DarkCorner	8749.58	289.427	2.121176e+000	2.113307e+000	24	14	4.435680e+000	0	0	0	0	0	0	-4.31173	0	0	57.5363	13.8369
DATA	83	1	83	66	1	DarkCorner	DarkCorner	8775.42	289.427	2.151790e+000	2.143807e+000	22.5	14	4.664440e+000	0	0	0	0	0	0	-6.02087	0	0	57.5363	14.384
DATA	84	1	84	260	1	GE_BrightCorner	GE_BrightCorner	8800.58	289.427	1.178209e+005	1.178209e+004	89206	14	5.113128e+000	0	0	0	0	0	0	89622.9	1	1	57.5363	14.5108
DATA	85	1	85	260	1	GE_BrightCorner	GE_BrightCorner	8826	289.455	1.145451e+005	1.145451e+004	84979.5	14	5.303523e+000	0	0	0	0	0	0	85875	1	1	55.8519	14.3177
DATA	86	2	1	260	1	GE_BrightCorner	GE_BrightCorner	6705.5	294	1.024788e+005	1.024788e+004	88054	16	5.720400e+000	0	0	0	0	0	0	88023	1	1	54.1152	15.9771
DATA	87	2	2	66	1	DarkCorner	DarkCorner	6730.07	294.023	1.948803e+000	1.941573e+000	23	15	5.015852e+000	0	0	0	0	0	0	-4.69783	0	0	37.847	15.3171
DATA	88	2	3	66	1	DarkCorner	DarkCorner	6756.5	294	1.963592e+000	1.956307e+000	26.5	14	4.834417e+000	0	0	0	0	0	0	-2.24174	0	0	54.1152	14.3029
DATA	89	2	4	66	1	DarkCorner	DarkCorner	6781.5	294	1.975373e+000	1.968044e+000	24	16	5.530698e+000	0	0	0	0	0	0	-4.05566	0	0	54.1152	16.0918
DATA	90	2	5	66	1	DarkCorner	DarkCorner	6807	294	1.985254e+000	1.977888e+000	23	14	4.466575e+000	0	0	0	0	0	0	-4.84841	0	0	54.9904	14.6919
DATA	91	2	6	66	1	DarkCorner	DarkCorner	6832.5	294	1.993064e+000	1.985669e+000	22.5	14	4.881064e+000	0	0	0	0	0	0	-6.7409	0	0	54.1152	14.588
DATA	92	2	7	66	1	DarkCorner	DarkCorner	6857.63	294.404	1.998849e+000	1.991433e+000	25	15	5.327324e+000	0	0	0	0	0	0	-5.73015	0	0	57.8122	15.2051
DATA	93	2	8	66	1	DarkCorner	DarkCorner	6883.42	294.427	2.002855e+000	1.995424e+000	27	14.5	4.793327e+000	0	0	0	0	0	0	-3.31927	0	0	57.5363	14.67
DATA	94	2	9	66	1	DarkCorner	DarkCorner	6908.5	294.352	2.004999e+000	1.997561e+000	25	14	4.912095e+000	0	0	0	0	0	0	-4.79895	0	0	57.5363	14.1508
DATA	95	2	10	66	1	DarkCorner	DarkCorner	6934	294.455	2.005524e+000	1.998083e+000	23	15	5.061153e+000	0	0	0	0	0	0	-5.12526	0	0	65	14.5771
DATA	96	2	11	0	0	A_04_P098104	ENSOCUT00000017239	6959.48	294.147	4.886349e+003	4.886390e+002	3903	15	4.451470e+000	0	0	0	0	0	0	4047.07	1	1	49.8279	14.9712
DATA	97	2	12	0	0	A_04_P068654	A_04_P068654	6984.58	294.427	2.002016e+000	1.994588e+000	25	15	5.718348e+000	0	0	0	0	0	0	-3.48269	0	0	57.5363	15.2048
DATA	98	2	13	0	0	A_04_P056546	A_04_P056546	7010.42	294.427	2.171205e+000	2.002508e+000	32	14	5.148722e+000	0	0	0	0	0	0	1.804	1	0	57.5363	14.67
DATA	99	2	14	0	0	A_04_P065787	ENSOCUT00000010925	7035.62	294.37	1.971236e+004	1.971237e+003	15972	15	4.936983e+000	0	0	0	0	0	0	16419.9	1	1	50.7771	15.0493
DATA	100	2	15	0	0	A_04_P017626	DN886383	7060.88	294.525	1.778067e+001	2.660852e+000	45.5	14	5.269880e+000	0	0	0	0	0	0	14.8568	1	1	50.4627	14.3478
DATA	101	2	16	0	0	A_04_P011243	A_04_P011243	7086.17	294.273	2.801455e+001	3.426152e+000	51.5	13	4.521415e+000	0	0	0	0	0	0	23.4926	1	1	49.5074	13.9336
DATA	102	2	17	0	0	A_04_P022353	EB377731	7112.04	294.135	1.490400e+003	1.490529e+002	1268	15	4.908121e+000	0	0	0	0	0	0	1255.07	1	1	46.8651	14.621
DATA	103	2	18	0	0	A_04_P014205	ENSOCUT00000031781	7136.89	294.563	3.767201e+000	1.991371e+000	33.5	14	5.201524e+000	0	0	0	0	0	0	3.18656	1	0	47.8731	14.555
DATA	104	2	19	0	0	A_04_P041252	A_04_P041252	7162.54	294.386	5.724906e+002	5.728212e+001	520	15	4.652737e+000	0	0	0	0	0	0	486.67	1	1	47.5395	14.7129
DATA	105	2	20	0	0	A_04_P005969	DN890449	7187.89	294.5	3.614670e+000	1.968929e+000	34	14	4.642694e+000	0	0	0	0	0	0	3.08905	1	0	56.9804	14.7228
DATA	106	2	21	0	0	A_04_P082213	ENSOCUT00000001875	7213.29	294.683	2.743242e+003	2.743309e+002	2288	14	4.889497e+000	0	0	0	0	0	0	2357.48	1	1	51.4001	14.1981
DATA	107	2	22	0	0	A_04_P069365	ENSOCUT00000003035	7238.41	294.632	5.124314e+001	5.469959e+000	73	14.5	5.256630e+000	0	0	0	0	0	0	44.2921	1	1	49.5074	15.0794
DATA	108	2	23	0	0	A_04_P059255	A_04_P059255	7263.99	294.614	3.322773e+001	3.828611e+000	61	14	5.129718e+000	0	0	0	0	0	0	28.8963	1	1	51.0895	14.75
DATA	109	2	24	0	0	A_04_P055517	ENSOCUT00000017545	7289.56	294.74	7.721734e+003	7.721757e+002	6492.5	15	5.440215e+000	0	0	0	0	0	0	6757.51	1	1	49.5074	15.9662
DATA	110	2	25	0	0	A_04_P099339	ENSOCUT00000010655	7314.87	294.526	1.069118e+003	1.069283e+002	953.5	14	4.536950e+000	0	0	0	0	0	0	941.577	1	1	50.1463	13.986
DATA	111	2	26	0	0	A_04_P065480	ENSOCUT00000002449	7340.26	294.617	1.457243e+002	1.469141e+001	158	15	4.980751e+000	0	0	0	0	0	0	129.175	1	1	51.0895	14.6029
DATA	112	2	27	0	0	A_04_P054940	A_04_P054940	7365.58	294.573	1.860680e+000	1.859886e+000	33	15	5.001419e+000	0	0	0	0	0	0	1.34389	0	0	65	14.6869
DATA	113	2	28	0	0	A_04_P095174	ENSOCUT00000007358	7391.42	294.573	1.848256e+000	1.841398e+000	29	13	4.597917e+000	0	0	0	0	0	0	-1.22601	0	0	57.5363	13.8169
DATA	114	2	29	0	0	A_04_P013701	AF245499	7416.5	294.648	8.600261e+000	2.021522e+000	38.5	15	4.730167e+000	0	0	0	0	0	0	7.77556	1	0	57.5363	14.5821
DATA	115	2	30	0	0	A_04_P067538	ENSOCUT00000014618	7442.28	294.84	1.801927e+003	1.802019e+002	1647	14	4.834615e+000	0	0	0	0	0	0	1640.02	1	1	49.1849	14.7746
DATA	116	2	31	0	0	A_04_P096973	ENSOCUT00000002871	7467.5	294.648	1.812394e+000	1.805670e+000	32	15	5.175754e+000	0	0	0	0	0	0	-0.393152	0	0	57.5363	15.0762
DATA	117	2	32	1028	1	(+)E1A_r60_3	E1A_r60_3	7492.5	294.648	1.909390e+000	1.804484e+000	32	15	5.091909e+000	0	0	0	0	0	0	1.76006	1	0	57.5363	15.25
DATA	118	2	33	0	0	A_04_P026977	EB372788	7518.39	294.931	5.311421e+001	5.602674e+000	79.5	16	5.833260e+000	0	0	0	0	0	0	49.2746	1	1	53.8203	16.3575
DATA	119	2	34	0	0	A_04_P049418	XM_002708151	7543.8	295	1.845707e+002	1.854194e+001	202	14	4.710553e+000	0	0	0	0	0	0	172.278	1	1	49.1849	14.4333
DATA	120	2	35	0	0	A_04_P009792	DN884792	7569.2	295	1.465973e+004	1.465974e+003	13056	15	4.928305e+000	0	0	0	0	0	0	13764.6	1	1	49.1849	14.7727
DATA	121	2	36	0	0	A_04_P001422	NM_001082199	7594.5	295	3.600330e+005	3.600330e+004	339896	14.5	5.464683e+000	0	0	0	0	0	0	339977	1	1	54.1152	15.2178
DATA	122	2	37	0	0	A_04_P024911	EB375074	7619.81	294.974	4.170797e+003	4.170833e+002	3971	15	5.577217e+000	0	0	0	0	0	0	3960	1	1	49.1849	15.4455
DATA	123	2	38	0	0	A_04_P085717	ENSOCUT00000000896	7645	295.158	1.074749e+003	1.074889e+002	1021.5	14	4.982621e+000	0	0	0	0	0	0	1025.74	1	1	48.5334	15.0148
DATA	124	2	39	0	0	A_04_P062858	ENSOCUT00000011756	7670.7	295.211	2.163470e+002	2.170331e+001	236	15	5.119915e+000	0	0	0	0	0	0	207.516	1	1	49.5074	15.3659
DATA	125	2	40	0	0	A_04_P064714	ENSOCUT00000006846	7695.52	295.068	4.142606e+002	4.146161e+001	425	15	5.136503e+000	0	0	0	0	0	0	399.149	1	1	48.5334	15.5529
DATA	126	2	41	0	0	A_04_P033435	DN882827	7721.41	295.08	2.171305e+001	2.763272e+000	52	16	5.040665e+000	0	0	0	0	0	0	21.013	1	1	49.1849	15.4519
DATA	127	2	42	0	0	A_04_P069632	ENSOCUT00000009277	7746.58	295.427	4.101515e+001	4.440784e+000	72	14	4.643791e+000	0	0	0	0	0	0	39.8499	1	1	57.5363	14.9188
DATA	128	2	43	0	0	A_04_P030476	DN885909	7772	295.455	1.504627e+001	2.267430e+000	45	14	4.791473e+000	0	0	0	0	0	0	14.6715	1	1	65	14.4667
DATA	129	2	44	0	0	A_04_P092658	ENSOCUT00000001986	7797.83	294.972	1.252433e+001	2.104142e+000	41	15	4.976090e+000	0	0	0	0	0	0	12.2519	1	1	46.8651	15
DATA	130	2	45	0	0	A_04_P043702	ENSOCUT00000011326	7823.13	295.5	1.027297e+004	1.027299e+003	9733	14	4.735454e+000	0	0	0	0	0	0	10078	1	1	49.8279	14.26
DATA	131	2	46	0	0	A_04_P012043	A_04_P012043	7848.42	295.427	1.688280e+000	1.682016e+000	27	15	4.789192e+000	0	0	0	0	0	0	-3.00967	0	0	57.5363	14.7212
DATA	132	2	47	0	0	A_04_P049123	A_04_P049123	7873.58	295.427	4.005333e+002	4.008850e+001	429.5	16	4.728763e+000	0	0	0	0	0	0	394.636	1	1	57.5363	15.9231
DATA	133	2	48	0	0	A_04_P032182	EB376993	7898.8	295.587	1.683433e+002	1.691757e+001	193.5	14	3.990991e+000	0	0	0	0	0	0	166.118	1	1	50.4627	14.5693
DATA	134	2	49	0	0	A_04_P041611	A_04_P041611	7924.75	295.603	4.127873e+000	1.724484e+000	35	14	4.532590e+000	0	0	0	0	0	0	4.07776	1	0	48.5334	13.9175
DATA	135	2	50	0	1	ETG02_36680	ETG02_36680	7949.67	295.5	1.679614e+000	1.673382e+000	29	15	4.941366e+000	0	0	0	0	0	0	-1.60003	0	0	57.5363	14.9807
DATA	136	2	51	0	0	A_04_P084847	ENSOCUT00000004701	7975.31	295.52	1.471201e+002	1.480684e+001	175.5	14	4.483612e+000	0	0	0	0	0	0	145.437	1	1	49.1849	14.6172
DATA	137	2	52	0	0	A_04_P034582	A_04_P034582	8000.49	295.747	1.679974e+000	1.679066e+000	31	14	5.148146e+000	0	0	0	0	0	0	1.32041	0	0	52.9257	14.3385
DATA	138	2	53	0	0	A_04_P004832	ENSOCUT00000005339	8026.13	295.526	1.833544e+002	1.841181e+001	209	15	5.028437e+000	0	0	0	0	0	0	181.034	1	1	50.1463	14.8689
DATA	139	2	54	0	0	A_04_P013646	AF200351	8051.5	295.5	1.750451e+001	2.424485e+000	47.5	14	5.029424e+000	0	0	0	0	0	0	17.2594	1	1	65	14.782
DATA	140	2	55	0	0	A_04_P002721	NM_001082324	8076.75	295.461	8.649567e+003	8.649583e+002	8418	15	5.598364e+000	0	0	0	0	0	0	8512.58	1	1	52.9257	15.1787
DATA	141	2	56	1028	1	(+)E1A_r60_a97	E1A_r60_a97	8102.42	295.573	1.690950e+000	1.684676e+000	30	14	4.885577e+000	0	0	0	0	0	0	-0.211837	0	0	57.5363	14.3024
DATA	142	2	57	0	0	A_04_P076022	ENSOCUT00000000186	8127.62	295.763	1.032397e+003	1.032536e+002	979.5	14	5.302133e+000	0	0	0	0	0	0	1010.72	1	1	49.1849	14.5025
DATA	143	2	58	0	0	A_04_P047476	ENSOCUT00000002987	8153.23	295.974	2.808714e+001	3.280691e+000	59	15	4.806813e+000	0	0	0	0	0	0	27.4032	1	1	49.1849	14.8873
DATA	144	2	59	0	0	A_04_P023532	EB376541	8178.42	295.573	1.138706e+001	2.047805e+000	41	15	4.838009e+000	0	0	0	0	0	0	11.066	1	1	57.5363	14.4476
DATA	145	2	60	0	0	A_04_P079412	ENSOCUT00000011420	8203.84	296.027	9.116172e+001	9.275082e+000	120	14	4.936214e+000	0	0	0	0	0	0	88.2008	1	1	46.8651	14.1634
DATA	146	2	61	0	0	A_04_P083754	ENSOCUT00000016000	8229.38	296	8.389804e+003	8.389822e+002	8011	14	4.564773e+000	0	0	0	0	0	0	8076.7	1	1	48.5334	14.2843
DATA	147	2	62	0	0	A_04_P012656	M21267	8254.61	296	7.043496e+000	1.865634e+000	37	14	4.945887e+000	0	0	0	0	0	0	6.74366	1	0	49.1849	14.2451
DATA	148	2	63	0	0	A_04_P096342	ENSOCUT00000009409	8279.99	295.872	8.569356e+003	8.569374e+002	7932	14	4.480453e+000	0	0	0	0	0	0	8155.23	1	1	54.1152	14.4829
DATA	149	2	64	0	0	A_04_P058587	ENSOCUT00000006335	8305.25	296	6.316187e+003	6.316211e+002	5742	14	4.959299e+000	0	0	0	0	0	0	5972.11	1	1	49.1849	14.803
DATA	150	2	65	0	0	A_04_P046453	A_04_P046453	8330.5	296	1.768158e+000	1.761994e+000	28.5	15	5.665771e+000	0	0	0	0	0	0	0.350719	0	0	54.1152	15.5419
DATA	151	2	66	0	0	A_04_P089043	XM_002714991	8356.19	296.026	1.275356e+003	1.275480e+002	1246.5	15	5.365619e+000	0	0	0	0	0	0	1188.38	1	1	49.1849	15.0194
DATA	152	2	67	0	0	A_04_P001079	NM_001122939	8381.5	296.162	1.828863e+001	2.558600e+000	45.5	14	4.721574e+000	0	0	0	0	0	0	16.9057	1	1	47.8731	14.3707
DATA	153	2	68	0	0	A_04_P052767	ENSOCUT00000013514	8406.82	296	1.362857e+004	1.362858e+003	12367	15	5.020156e+000	0	0	0	0	0	0	12491.1	1	1	51.4001	15.1196
DATA	154	2	69	0	0	A_04_P057510	A_04_P057510	8432.53	295.878	1.881415e+001	2.618488e+000	45.5	14	4.896989e+000	0	0	0	0	0	0	17.0871	1	1	48.8603	14.6161
DATA	155	2	70	0	0	A_04_P027430	A_04_P027430	8457.56	296.247	3.607686e+001	4.048990e+000	63	15	4.520995e+000	0	0	0	0	0	0	32.4624	1	1	49.5074	15.0345
DATA	156	2	71	0	0	A_04_P090997	ENSOCUT00000005374	8483.32	296.395	5.044898e+003	5.044933e+002	4453	14	4.563745e+000	0	0	0	0	0	0	4494.08	1	1	49.5074	13.8861
DATA	157	2	72	0	0	A_04_P075357	ENSOCUT00000016329	8508.29	296.069	7.807373e+001	8.029571e+000	95	14	4.772484e+000	0	0	0	0	0	0	68.84	1	1	47.8731	14.3443
DATA	158	2	73	0	0	A_04_P039807	ENSOCUT00000000866	8534	296.455	1.869510e+001	2.662967e+000	44	14	4.603465e+000	0	0	0	0	0	0	16.3057	1	1	55.8519	14.0842
DATA	159	2	74	0	0	A_04_P041729	ENSOCUT00000008241	8559.42	296.427	1.141711e+003	1.141872e+002	979.5	14	4.624497e+000	0	0	0	0	0	0	984.665	1	1	57.5363	14.4388
DATA	160	2	75	66	1	DarkCorner	DarkCorner	8584.58	296.427	1.947266e+000	1.940042e+000	26	13	4.550754e+000	0	0	0	0	1	0	-2.82808	0	0	57.5363	13.3695
DATA	161	2	76	66	1	DarkCorner	DarkCorner	8610.42	296.427	1.971201e+000	1.963888e+000	23	15	5.010069e+000	0	0	0	0	0	0	-5.87072	0	0	57.5363	14.3697
DATA	162	2	77	66	1	DarkCorner	DarkCorner	8635.58	296.427	1.995525e+000	1.988121e+000	26	13	4.848286e+000	0	0	0	0	0	0	-3.02979	0	0	57.5363	13.6776
DATA	163	2	78	66	1	DarkCorner	DarkCorner	8661	296.455	2.021088e+000	2.013590e+000	24	14	5.280364e+000	0	0	0	0	0	0	-5.26275	0	0	55.8519	14.3116
DATA	164	2	79	66	1	DarkCorner	DarkCorner	8686.08	296.287	2.047371e+000	2.039775e+000	24	14	4.673270e+000	0	0	0	0	0	0	-3.85276	0	0	52.9257	13.6835
DATA	165	2	80	66	1	DarkCorner	DarkCorner	8711.58	296.427	2.074956e+000	2.067257e+000	23	14	5.012599e+000	0	0	0	0	0	0	-5.12185	0	0	57.5363	14.2047
DATA	166	2	81	66	1	DarkCorner	DarkCorner	8737.33	296.5	2.103827e+000	2.096022e+000	24	14	4.542603e+000	0	0	0	0	0	0	-4.17975	0	0	57.5363	13.8702
DATA	167	2	82	66	1	DarkCorner	DarkCorner	8762.5	296.5	2.133018e+000	2.125104e+000	26	14	4.854359e+000	0	0	0	0	0	0	-3.65364	0	0	57.5363	14.2368
DATA	168	2	83	66	1	DarkCorner	DarkCorner	8787.89	296.5	2.163393e+000	2.155366e+000	23	15	4.734023e+000	0	0	0	0	0	0	-5.27814	0	0	56.9804	14.7897
DATA	169	2	84	66	1	DarkCorner	DarkCorner	8813.42	296.573	2.194793e+000	2.186650e+000	23	14	5.228249e+000	0	0	0	0	0	0	-5.88948	0	0	57.5363	14.4804
DATA	170	2	85	260	1	GE_BrightCorner	GE_BrightCorner	8838.58	296.573	1.175342e+005	1.175342e+004	85700	14	5.029211e+000	0	0	0	0	0	0	87633.5	1	1	57.5363	14.1151
DATA	171	3	1	66	1	DarkCorner	DarkCorner	6692.58	301.427	1.924668e+000	1.917527e+000	22.5	16	5.192045e+000	0	0	0	0	0	0	-5.3121	0	0	65	15.5681
DATA	172	3	2	66	1	DarkCorner	DarkCorner	6718.42	301.427	1.942497e+000	1.935290e+000	23.5	18	5.366893e+000	0	0	0	0	0	0	-4.61792	0	0	65	18.4808
DATA	173	3	3	66	1	DarkCorner	DarkCorner	6743.58	301.427	1.957561e+000	1.950298e+000	26.5	16.5	5.327700e+000	0	0	0	0	0	0	-3.73648	0	0	57.5363	15.9848
DATA	174	3	4	66	1	DarkCorner	DarkCorner	6768.89	301.5	1.970491e+000	1.963181e+000	24	16	5.317180e+000	0	0	0	0	0	0	-4.3418	0	0	56.9804	15.7321
DATA	175	3	5	66	1	DarkCorner	DarkCorner	6794.42	301.427	1.981328e+000	1.973977e+000	24	16	5.528722e+000	0	0	0	0	0	0	-5.36643	0	0	57.5363	16.1698
DATA	176	3	6	66	1	DarkCorner	DarkCorner	6819.58	301.427	1.989946e+000	1.982564e+000	23	15	5.170742e+000	0	0	0	0	0	0	-5.37732	0	0	57.5363	16.2642
DATA	177	3	7	66	1	DarkCorner	DarkCorner	6845.11	301.5	1.996681e+000	1.989273e+000	25	15	4.873164e+000	0	0	0	0	0	0	-4.61428	0	0	56.9804	14.875
DATA	178	3	8	66	1	DarkCorner	DarkCorner	6870.5	301.5	2.001457e+000	1.994032e+000	25	17	4.508434e+000	0	0	0	0	0	0	-4.48159	0	0	57.5363	15.9643
DATA	179	3	9	66	1	DarkCorner	DarkCorner	6895.89	301.5	2.004421e+000	1.996984e+000	24.5	15	4.383552e+000	0	0	0	0	0	0	-5.44135	0	0	56.9804	14.4717
DATA	180	3	10	66	1	DarkCorner	DarkCorner	6921.42	301.573	2.005677e+000	1.998236e+000	22.5	17	5.773991e+000	0	0	0	0	0	0	-5.9306	0	0	57.5363	16.9825
DATA	181	3	11	0	0	A_04_P022736	A_04_P022736	6946.8	301.575	2.061035e+003	2.061132e+002	1597.5	17	5.584009e+000	0	0	0	0	0	0	1706.31	1	1	50.4627	16.587
DATA	182	3	12	0	0	A_04_P042564	ENSOCUT00000007078	6972.11	301.5	9.193051e+000	2.197557e+000	38.5	17	4.504715e+000	0	0	0	0	0	0	7.61789	1	0	56.9804	17.5283
DATA	183	3	13	0	0	A_04_P068427	ENSOCUT00000001051	6997.62	301.705	3.160917e+002	3.167192e+001	280	18	4.637444e+000	0	0	0	0	0	0	262.359	1	1	50.4627	17.1176
DATA	184	3	14	0	0	A_04_P025890	ENSOCUT00000017416	7022.89	301.5	5.803198e+004	5.803198e+003	46174	15	6.816655e+000	0	0	0	0	0	0	48276	1	1	56.9804	16.4561
DATA	185	3	15	0	0	A_04_P034497	ENSOCUT00000008433	7048.42	301.573	6.723214e+001	7.009433e+000	86	14	4.180120e+000	0	0	0	0	0	0	56.0909	1	1	57.5363	14.875
DATA	186	3	16	0	0	A_04_P034047	ENSOCUT00000003439	7073.58	301.573	1.983226e+000	1.975868e+000	26	14	4.473039e+000	0	0	0	0	0	0	-4.11726	0	0	57.5363	14.7455
DATA	187	3	17	0	0	A_04_P068944	ENSOCUT00000017670	7099.09	301.614	1.019534e+002	1.038357e+001	113	15	4.418754e+000	0	0	0	0	0	0	85.6825	1	1	57.259	15.1774
DATA	188	3	18	0	0	A_04_P001051	NM_001082040	7124.5	301.769	8.212755e+002	8.215093e+001	732.5	16	4.834922e+000	0	0	0	0	0	0	693.232	1	1	49.8279	15.0588
DATA	189	3	19	0	0	A_04_P000041	NM_001082305	7149.8	301.618	7.983769e+001	8.218516e+000	98	15	4.122345e+000	0	0	0	0	0	0	67.7114	1	1	49.5074	16.0784
DATA	190	3	20	0	0	A_04_P002472	NM_001082054	7175.38	301.763	5.457741e+002	5.461189e+001	480	14	3.905707e+000	0	0	0	0	0	0	465.282	1	1	49.1849	15.1333
DATA	191	3	21	0	0	A_04_P007346	XM_002716298	7200.5	301.648	5.738640e+004	5.738640e+003	48333	16	4.969870e+000	0	0	0	0	0	0	49187.7	1	1	57.5363	16.3137
DATA	192	3	22	0	0	A_04_P062218	ENSOCUT00000000148	7225.86	301.85	5.210810e+002	5.214341e+001	459	15	5.569397e+000	0	0	0	0	0	0	449.204	1	1	49.8279	15.6182
DATA	193	3	23	0	0	A_04_P080047	ENSOCUT00000012778	7251.41	302.092	6.538506e+003	6.538533e+002	5603.5	17	6.309905e+000	0	0	0	0	0	0	5670.64	1	1	49.1849	16.4902
DATA	194	3	24	0	0	A_04_P090489	ENSOCUT00000003026	7277.05	302.082	4.278282e+002	4.282478e+001	398	16	4.923184e+000	0	0	0	0	0	0	373.364	1	1	46.8651	16.7447
DATA	195	3	25	0	0	A_04_P096569	ENSOCUT00000006789	7302.06	302.026	8.037574e+003	8.037596e+002	6756	15	5.334093e+000	0	0	0	0	0	0	7058.23	1	1	48.5334	16.2157
DATA	196	3	26	0	0	A_04_P056797	ENSOCUT00000012981	7327.46	302.5	7.511954e+000	2.016503e+000	36	17	3.380715e+000	0	0	0	0	0	0	6.63953	1	0	47.8731	17.5106
DATA	197	3	27	0	0	A_04_P077716	ENSOCUT00000010867	7352.95	302.162	1.557720e+003	1.557831e+002	1410	18	4.163332e+000	0	0	0	0	0	0	1385.85	1	1	47.2035	17.5714
DATA	198	3	28	0	0	A_04_P099004	ENSOCUT00000002951	7378.41	302.137	6.700183e+003	6.700208e+002	5819	17	4.729733e+000	0	0	0	0	0	0	6000.46	1	1	50.1463	16
DATA	199	3	29	0	0	A_04_P042357	ENSOCUT00000008209	7404.12	302.068	9.027885e+000	2.044698e+000	39	16	4.049673e+000	0	0	0	0	0	0	8.13928	1	0	46.8651	16.1509
DATA	200	3	30	0	0	A_04_P007429	NM_001142262	7429.23	302.198	2.356440e+003	2.356510e+002	2173	16	4.883827e+000	0	0	0	0	0	0	2138.39	1	1	50.4627	15.7059
DATA	201	3	31	0	0	A_04_P015136	AY175592	7454.58	302.427	3.623780e+001	4.051025e+000	61.5	15.5	5.186167e+000	0	0	0	0	0	0	33.1003	1	1	57.5363	15.96
DATA	202	3	32	0	0	A_04_P039055	A_04_P039055	7480	302.455	1.996657e+001	2.687669e+000	48.5	16	5.349160e+000	0	0	0	0	0	0	18.356	1	1	65	16.6512
DATA	203	3	33	0	0	A_04_P019254	EB382200	7505.42	302.427	2.121604e+001	2.774404e+000	51	19	6.671228e+000	0	0	0	0	0	0	19.6288	1	1	65	19.6538
DATA	204	3	34	0	0	A_04_P001126	NM_001082790	7530.58	302.427	1.783438e+000	1.776821e+000	25	15	4.517679e+000	0	0	0	0	0	0	-4.89841	0	0	57.5363	15.6727
DATA	205	3	35	0	0	A_04_P062752	ENSOCUT00000012714	7556.37	302.164	1.084752e+003	1.084896e+002	1010	16.5	3.902495e+000	0	0	0	0	0	0	1015.97	1	1	48.5334	16.2826
DATA	206	3	36	0	0	A_04_P016601	CU466064	7581.58	302.427	3.944577e+000	1.799550e+000	33	18	6.784296e+000	0	0	0	0	0	0	3.71596	1	0	57.5363	18.6667
DATA	207	3	37	0	0	A_04_P082256	ENSOCUT00000016961	7607	302.455	1.145091e+002	1.158325e+001	132.5	18	6.980280e+000	0	0	0	0	0	0	108.48	1	1	55.8519	19.2456
DATA	208	3	38	0	0	A_04_P009063	ENSOCUT00000001832	7632.43	302.395	5.471573e+003	5.471601e+002	5238	15.5	4.001773e+000	0	0	0	0	0	0	5211.35	1	1	49.5074	15.6667
DATA	209	3	39	0	0	A_04_P052782	ENSOCUT00000013535	7657.64	302.554	1.257344e+001	2.136905e+000	42.5	15	5.037360e+000	0	0	0	0	0	0	12.0363	1	1	51.7088	15.7143
DATA	210	3	40	0	0	A_04_P012403	ENSOCUT00000015097	7683.15	302.587	3.755727e+003	3.755767e+002	3661	18	6.137506e+000	0	0	0	0	0	0	3612.64	1	1	48.8603	17.62
DATA	211	3	41	0	0	A_04_P061737	ENSOCUT00000005572	7708.82	302.569	1.611322e+002	1.620389e+001	188	15.5	5.663882e+000	0	0	0	0	0	0	155.696	1	1	47.8731	15.3654
DATA	212	3	42	0	0	A_04_P101317	ENSOCUT00000003127	7734.13	302.5	2.358366e+002	2.364520e+001	255	15	5.348962e+000	0	0	0	0	0	0	228.822	1	1	49.8279	15.8163
DATA	213	3	43	0	0	A_04_P075932	ENSOCUT00000016579	7759.38	302.523	5.006094e+003	5.006123e+002	4880	15	4.645241e+000	0	0	0	0	0	0	4875.52	1	1	52.9257	15.3148
DATA	214	3	44	0	0	A_04_P009207	DN887037	7784.58	302.573	1.698872e+000	1.693936e+000	29.5	14	4.596964e+000	0	0	0	0	0	0	0.664818	0	0	57.5363	14.4151
DATA	215	3	45	0	1	RC5	RC5	7810.33	302.5	1.693682e+000	1.687398e+000	24	17	5.856186e+000	0	0	0	0	0	0	-6.6323	0	0	57.5363	16.1
DATA	216	3	46	0	0	A_04_P080282	ENSOCUT00000007233	7835.58	302.573	1.888371e+002	1.895857e+001	208.5	16	4.876489e+000	0	0	0	0	0	0	185.585	1	1	57.5363	16.0833
DATA	217	3	47	0	0	A_04_P016281	ENSOCUT00000005253	7861.2	302.933	4.199918e+002	4.203273e+001	438	16	5.026129e+000	0	0	0	0	0	0	413.684	1	1	48.2044	16.8125
DATA	218	3	48	0	0	A_04_P059892	A_04_P059892	7886.42	302.573	1.682614e+000	1.676795e+000	29	16	4.676470e+000	0	0	0	0	0	0	0.371926	0	0	57.5363	15.5283
DATA	219	3	49	0	0	A_04_P008236	DN888159	7911.57	302.595	6.111125e+001	6.336307e+000	91	15	4.290498e+000	0	0	0	0	0	0	60.3749	1	1	49.1849	15.0577
DATA	220	3	50	0	0	A_04_P027353	EB377242	7937.21	302.722	7.772844e+001	7.950798e+000	105	14.5	4.654058e+000	0	0	0	0	0	0	76.8584	1	1	50.1463	14.7115
DATA	221	3	51	0	0	A_04_P095457	ENSOCUT00000013146	7962.43	302.582	1.678374e+000	1.672147e+000	29	15	3.851192e+000	0	0	0	0	0	0	-0.504235	0	0	50.1463	14.5932
DATA	222	3	52	0	0	A_04_P023007	EB377085	7987.91	302.614	8.065445e+000	1.856656e+000	38	15	4.577934e+000	0	0	0	0	0	0	7.9772	1	0	57.259	14.7959
DATA	223	3	53	0	0	A_04_P008308	DN888081	8013.5	302.648	4.311424e+000	1.727977e+000	34	16	5.031495e+000	0	0	0	0	0	0	4.26169	1	0	57.5363	16.1304
DATA	224	3	54	0	0	A_04_P056733	ENSOCUT00000004937	8038.97	302.716	1.833824e+001	2.483764e+000	47	15	5.125315e+000	0	0	0	0	0	0	18.1068	1	1	45.835	15.7813
DATA	225	3	55	0	0	A_04_P024061	ENSOCUT00000016579	8064.32	303	1.014327e+004	1.014329e+003	9579	15	6.015015e+000	0	0	0	0	0	0	9999.51	1	1	49.1849	15.7708
DATA	226	3	56	0	1	ETG10_13482	ETG10_13482	8089.5	303	1.687581e+000	1.681320e+000	29	16	4.819199e+000	0	0	0	0	0	0	-1.35678	0	0	54.1152	16.3929
DATA	227	3	57	0	0	A_04_P062855	ENSOCUT00000007594	8115	303.013	2.039570e+003	2.039639e+002	2024	15	4.731904e+000	0	0	0	0	0	0	2001.18	1	1	50.1463	14.8837
DATA	228	3	58	0	0	A_04_P027030	EB372750	8140.38	303	1.528761e+002	1.538085e+001	176	15.5	4.646702e+000	0	0	0	0	0	0	149.528	1	1	48.5334	15.6
DATA	229	3	59	0	0	A_04_P021828	EB378225	8165.7	303.1	3.518946e+002	3.523037e+001	364	15	5.058047e+000	0	0	0	0	0	0	342.937	1	1	47.2035	15.1636
DATA	230	3	60	0	0	A_04_P026824	EB372964	8191.28	303.295	6.052669e+003	6.052693e+002	5821	16	5.421121e+000	0	0	0	0	0	0	5873.93	1	1	50.1463	16.0182
DATA	231	3	61	0	0	A_04_P021346	EB378782	8216.5	303.352	2.206194e+004	2.206194e+003	20584.5	14	4.950643e+000	0	0	0	0	0	0	21310.8	1	1	57.5363	14.0417
DATA	232	3	62	0	0	A_04_P014197	D38120	8241.91	303.386	1.727695e+000	1.721285e+000	28	16	5.131297e+000	0	0	0	0	0	0	-1.44562	0	0	57.259	15.58
DATA	233	3	63	0	0	A_04_P036502	A_04_P036502	8267.42	303.427	4.031249e+000	1.777542e+000	34	14	4.970444e+000	0	0	0	0	0	0	3.85148	1	0	57.5363	15.3043
DATA	234	3	64	0	0	A_04_P026353	EB373494	8292.58	303.427	1.838078e+000	1.751654e+000	32	16	5.641510e+000	0	0	0	0	0	0	1.74527	1	0	57.5363	17.1818
DATA	235	3	65	0	1	ETG04_27747	ETG04_27747	8318.05	303.477	1.760355e+000	1.753824e+000	27	16	5.458598e+000	0	0	0	0	0	0	-1.70695	0	0	55.8519	16.5741
DATA	236	3	66	0	0	A_04_P019697	EB380239	8343.42	303.427	2.760228e+004	2.760228e+003	25499	17	4.872236e+000	0	0	0	0	0	0	25843.3	1	1	57.5363	16.7885
DATA	237	3	67	0	0	A_04_P048123	ENSOCUT00000009868	8368.89	303.352	1.700594e+003	1.700687e+002	1592.5	16	5.178448e+000	0	0	0	0	0	0	1579.86	1	1	47.8731	16.8
DATA	238	3	68	0	0	A_04_P075267	ENSOCUT00000014560	8394.25	303.513	2.612049e+003	2.612110e+002	2392	14	4.104141e+000	0	0	0	0	0	0	2406.73	1	1	49.1849	14.0833
DATA	239	3	69	0	0	A_04_P098337	ENSOCUT00000005251	8419.64	303.316	1.557404e+003	1.557509e+002	1400	16	5.441413e+000	0	0	0	0	0	0	1422.47	1	1	49.1849	16.3654
DATA	240	3	70	0	0	A_04_P001781	NM_001101699	8444.92	303.603	9.668352e+001	9.839556e+000	115.5	15	4.036551e+000	0	0	0	0	0	0	87.5048	1	1	49.8279	15.0192
DATA	241	3	71	0	0	A_04_P041737	ENSOCUT00000012414	8470.5	303.5	5.670913e+001	5.963628e+000	78	16	4.424265e+000	0	0	0	0	0	0	50.8274	1	1	57.5363	14.4706
DATA	242	3	72	0	0	A_04_P059843	ENSOCUT00000013005	8495.67	303.5	8.375459e+001	8.580378e+000	103	16	4.460822e+000	0	0	0	0	0	0	74.319	1	1	57.5363	15.625
DATA	243	3	73	0	0	A_04_P070582	ENSOCUT00000010954	8521.31	303.662	1.036648e+003	1.036819e+002	928	13.5	4.743373e+000	0	0	0	0	0	0	910.135	1	1	48.5334	14.48
DATA	244	3	74	0	0	A_04_P086705	ENSOCUT00000030932	8546.36	303.933	6.818566e+001	7.079507e+000	89	14.5	4.383820e+000	0	0	0	0	0	0	59.2225	1	1	49.1849	14.9348
DATA	245	3	75	0	0	A_04_P033262	EB374922	8572.11	303.5	2.054002e+005	2.054002e+004	175148	15	5.350234e+000	0	0	0	0	0	0	176341	1	1	56.9804	15.1429
DATA	246	3	76	0	0	A_04_P046532	ENSOCUT00000005647	8597.5	303.711	1.138277e+003	1.138444e+002	974	16	5.135171e+000	0	0	0	0	0	0	965.833	1	1	49.1849	14.9545
DATA	247	3	77	66	1	DarkCorner	DarkCorner	8622.67	303.5	1.980367e+000	1.973020e+000	24	15	5.300086e+000	0	0	0	0	0	0	-4.87296	0	0	65	15.7273
DATA	248	3	78	66	1	DarkCorner	DarkCorner	8648.25	304.276	2.005172e+000	1.997732e+000	25	16	5.397676e+000	0	0	0	0	0	0	-3.91192	0	0	48.5334	16.1569
DATA	249	3	79	66	1	DarkCorner	DarkCorner	8673.12	304.08	2.030604e+000	2.023071e+000	25	13	5.946044e+000	0	0	0	0	0	0	-3.19363	0	0	47.8731	14.2449
DATA	250	3	80	66	1	DarkCorner	DarkCorner	8699.06	304.271	2.057976e+000	2.050341e+000	26	14	5.493278e+000	0	0	0	0	0	0	-2.71065	0	0	50.4627	14.2222
DATA	251	3	81	66	1	DarkCorner	DarkCorner	8724.5	303.648	2.086154e+000	2.078414e+000	26	14	4.751995e+000	0	0	0	0	0	0	-4.01193	0	0	57.5363	13.7544
DATA	252	3	82	66	1	DarkCorner	DarkCorner	8749.58	303.573	2.114645e+000	2.106800e+000	24	14	5.055194e+000	0	0	0	0	0	0	-3.80772	0	0	57.5363	13.7826
DATA	253	3	83	66	1	DarkCorner	DarkCorner	8775.42	303.573	2.144906e+000	2.136948e+000	23.5	15	4.611681e+000	0	0	0	0	0	0	-4.29108	0	0	57.5363	15.1667
DATA	254	3	84	66	1	DarkCorner	DarkCorner	8800.5	303.648	2.175138e+000	2.167068e+000	24	17	5.446158e+000	0	0	0	0	0	0	-4.40106	0	0	57.5363	17.4231
DATA	255	3	85	66	1	DarkCorner	DarkCorner	8826	304	2.206593e+000	2.198407e+000	25	17	7.525074e+000	0	0	0	0	0	0	-2.31934	0	0	54.9904	17.931
DATA	256	4	1	66	1	DarkCorner	DarkCorner	6705.5	308.5	1.934837e+000	1.927658e+000	22	17.5	5.405669e+000	0	0	0	0	0	0	-5.79071	0	0	57.5363	17.6087
DATA	257	4	2	66	1	DarkCorner	DarkCorner	6730.67	308.5	1.950958e+000	1.943720e+000	23.5	17	5.432413e+000	0	0	0	0	0	0	-4.3314	0	0	57.5363	16.4444
DATA	258	4	3	66	1	DarkCorner	DarkCorner	6756.42	308.573	1.965142e+000	1.957852e+000	25.5	16	5.949580e+000	0	0	0	0	0	0	-3.38175	0	0	57.5363	15.2353
DATA	259	4	4	66	1	DarkCorner	DarkCorner	6781.58	308.573	1.976798e+000	1.969464e+000	24	16	5.801928e+000	0	0	0	0	0	0	-4.09181	0	0	57.5363	14.9355
DATA	260	4	5	66	1	DarkCorner	DarkCorner	6807	308.545	1.986443e+000	1.979073e+000	23	15	5.119603e+000	0	0	0	0	0	0	-5.72862	0	0	55.8519	15.8235
DATA	261	4	6	66	1	DarkCorner	DarkCorner	6832.05	308.658	1.993951e+000	1.986553e+000	24	13	4.162888e+000	0	0	0	0	0	0	-5.1673	0	0	48.8603	13.6563
DATA	262	4	7	66	1	DarkCorner	DarkCorner	6857.58	308.573	1.999628e+000	1.992209e+000	25	16	5.350411e+000	0	0	0	0	0	0	-4.60539	0	0	57.5363	15.5758
DATA	263	4	8	66	1	DarkCorner	DarkCorner	6883.42	308.573	2.003464e+000	1.996031e+000	24	17	5.157614e+000	0	0	0	0	0	0	-5.16344	0	0	57.5363	15.3793
DATA	264	4	9	66	1	DarkCorner	DarkCorner	6908.5	308.648	2.005449e+000	1.998008e+000	22.5	16.5	4.939287e+000	0	0	0	0	0	0	-6.51939	0	0	57.5363	15.5
DATA	265	4	10	0	0	A_04_P007297	XM_002718934	6934	308.681	5.148847e+002	5.152723e+001	457	17	6.099974e+000	0	0	0	0	0	0	426.164	1	1	58.0869	17.375
DATA	266	4	11	0	0	A_04_P056782	ENSOCUT00000004056	6959.21	308.8	1.092124e+003	1.092307e+002	934	15	4.249763e+000	0	0	0	0	0	0	904.471	1	1	53.5237	15.9375
DATA	267	4	12	0	0	A_04_P032210	XM_002719787	6984.86	308.789	3.223717e+003	3.223778e+002	2738.5	15	5.520474e+000	0	0	0	0	0	0	2673.35	1	1	47.2035	16.2286
DATA	268	4	13	0	0	A_04_P008233	DN888184	7010.5	309	1.061323e+001	2.255795e+000	38	18	6.014141e+000	0	0	0	0	0	0	8.81904	1	1	65	17.6452
DATA	269	4	14	0	0	A_04_P062091	NM_001171267	7035.87	309.016	2.781517e+003	2.781588e+002	2389	15.5	7.093202e+000	0	0	0	0	0	0	2317.34	1	1	45.4864	17.5938
DATA	270	4	15	0	0	A_04_P018659	ENSOCUT00000002389	7060.78	309.077	3.931165e+003	3.931215e+002	3266	18	5.323554e+000	0	0	0	0	0	0	3285.36	1	1	52.0157	16.2667
DATA	271	4	16	0	0	A_04_P085964	ENSOCUT00000002332	7086.44	309.027	1.574622e+003	1.574746e+002	1297	16	4.805832e+000	0	0	0	0	0	0	1320.87	1	1	48.5334	16.3421
DATA	272	4	17	0	0	A_04_P009372	EB373933	7112.07	308.8	2.296229e+003	2.296313e+002	1941.5	15	4.345813e+000	0	0	0	0	0	0	1934.31	1	1	46.8651	14.7813
DATA	273	4	18	0	0	A_04_P014445	AY171652	7137.37	309.404	2.273051e+000	1.967645e+000	32.5	14	5.294022e+000	0	0	0	0	0	0	1.92363	1	0	57.8122	15.88
DATA	274	4	19	0	0	A_04_P081570	A_04_P081570	7162.5	309.352	1.287834e+001	2.332583e+000	41	16.5	5.349554e+000	0	0	0	0	0	0	10.9526	1	1	57.5363	16.3929
DATA	275	4	20	0	0	A_04_P027156	EB372624	7187.99	308.961	1.405082e+003	1.405216e+002	1228	17	5.541603e+000	0	0	0	0	0	0	1201.37	1	1	46.8651	16.931
DATA	276	4	21	0	0	A_04_P065687	NM_001171023	7213.42	309.427	4.288319e+002	4.292631e+001	395.5	17	3.794127e+000	0	0	0	0	0	0	368.737	1	1	57.5363	16.4667
DATA	277	4	22	0	0	A_04_P054219	ENSOCUT00000011614	7238.53	309.444	4.897917e+001	5.258038e+000	72.5	15	5.588988e+000	0	0	0	0	0	0	42.3612	1	1	50.4627	14.7333
DATA	278	4	23	0	0	A_04_P060687	ENSOCUT00000005027	7264.33	309.158	2.776428e+002	2.782926e+001	274	15.5	5.476806e+000	0	0	0	0	0	0	241.618	1	1	49.5074	15.9333
DATA	279	4	24	0	0	A_04_P079497	ENSOCUT00000007934	7289.58	309.427	1.895812e+000	1.897908e+000	30.5	17	4.566238e+000	0	0	0	0	0	0	1.62824	0	0	57.5363	16.4643
DATA	280	4	25	0	0	A_04_P083457	A_04_P083457	7314.82	309.468	5.886533e+002	5.889524e+001	538.5	16	4.857291e+000	0	0	0	0	0	0	518.79	1	1	50.1463	16.2286
DATA	281	4	26	0	0	A_04_P004873	ENSOCUT00000012021	7340.44	309.4	2.111571e+004	2.111572e+003	18300	17	4.603971e+000	0	0	0	0	0	0	18732.4	1	1	50.7771	17.1
DATA	282	4	27	0	0	A_04_P087028	ENSOCUT00000017528	7365.58	309.427	1.859244e+000	1.852758e+000	29	17.5	5.445619e+000	0	0	0	0	0	0	0.348808	0	0	57.5363	16.3929
DATA	283	4	28	0	0	A_04_P013360	AF014728	7391.33	309.5	1.846803e+000	1.839951e+000	27	17	5.621768e+000	0	0	0	0	0	0	-3.49395	0	0	57.5363	17.1765
DATA	284	4	29	0	0	A_04_P081724	ENSOCUT00000000404	7416.68	309.688	6.519112e+003	6.519137e+002	5797.5	18	6.117997e+000	0	0	0	0	0	0	5899.23	1	1	49.8279	17.4667
DATA	285	4	30	0	0	A_04_P013024	NM_001170958	7442.19	309.519	3.961979e+003	3.962020e+002	3437	14	5.551718e+000	0	0	0	0	0	0	3608.99	1	1	49.8279	15.2188
DATA	286	4	31	0	0	A_04_P026626	EB373196	7467.42	309.573	1.945868e+000	1.814558e+000	32	15	4.744507e+000	0	0	0	0	0	0	1.784	1	0	65	15.2
DATA	287	4	32	0	0	A_04_P067342	ENSOCUT00000004134	7492.62	309.524	2.057209e+004	2.057209e+003	18550	16	5.609413e+000	0	0	0	0	0	0	18981.2	1	1	51.7088	16.5862
DATA	288	4	33	0	0	A_04_P081432	ENSOCUT00000011917	7518.11	309.5	4.514703e+000	1.837709e+000	34	16	5.465456e+000	0	0	0	0	0	0	4.19191	1	0	65	17.0606
DATA	289	4	34	0	0	A_04_P073018	ENSOCUT00000015682	7543.46	309.803	2.507113e+002	2.513357e+001	264.5	14.5	5.115983e+000	0	0	0	0	0	0	234.219	1	1	49.8279	16.1071
DATA	290	4	35	0	0	A_04_P051502	A_04_P051502	7568.89	309.5	3.895317e+001	4.274478e+000	66	16	5.043041e+000	0	0	0	0	0	0	36.6073	1	1	56.9804	15.9677
DATA	291	4	36	0	0	A_04_P045397	ENSOCUT00000014770	7594.18	309.706	4.540152e+001	4.865737e+000	71	20	7.940112e+000	0	0	0	0	1	0	42.9121	1	1	52.0157	20.6857
DATA	292	4	37	0	0	A_04_P011826	ENSOCUT00000026185	7619.79	309.603	6.325139e+003	6.325163e+002	5814.5	15	4.892881e+000	0	0	0	0	0	0	6011.53	1	1	50.1463	15.6176
DATA	293	4	38	0	0	A_04_P051517	A_04_P051517	7645.09	309.614	1.582063e+002	1.591507e+001	183.5	14	5.494105e+000	0	0	0	0	0	0	151.149	1	1	57.259	15.5
DATA	294	4	39	0	0	A_04_P056177	ENSOCUT00000004884	7670.5	309.769	6.840641e+003	6.840663e+002	6260	17	4.568566e+000	0	0	0	0	0	0	6568.03	1	1	49.8279	15.8889
DATA	295	4	40	0	0	A_04_P086777	NM_001168707	7695.63	309.596	2.472677e+002	2.478616e+001	269.5	18	5.281608e+000	0	0	0	0	0	0	238.506	1	1	57.8122	18.1538
DATA	296	4	41	0	0	A_04_P097417	ENSOCUT00000011808	7721.44	309.972	1.334748e+002	1.345622e+001	159	14.5	5.121899e+000	0	0	0	0	0	0	129.316	1	1	48.2044	14.9231
DATA	297	4	42	0	0	A_04_P079707	ENSOCUT00000006106	7746.5	309.648	2.038615e+000	1.712751e+000	31.5	15	4.585373e+000	0	0	0	0	0	0	1.98281	1	0	57.5363	15.5556
DATA	298	4	43	0	0	A_04_P027186	EB372580	7772.14	309.822	7.347809e+001	7.540634e+000	100	14.5	4.593349e+000	0	0	0	0	0	0	71.7289	1	1	47.5395	15.0667
DATA	299	4	44	0	0	A_04_P019083	EB383298	7797.53	310.059	3.551764e+000	1.725810e+000	34	16	5.834762e+000	0	0	0	0	0	0	3.47849	1	0	47.2035	16.1111
DATA	300	4	45	0	0	A_04_P070823	ENSOCUT00000000063	7823.06	310.013	3.312168e+003	3.312211e+002	3127	17	5.680186e+000	0	0	0	0	0	0	3253.06	1	1	48.5334	16.7419
DATA	301	4	46	0	0	A_04_P012381	C84316	7848.57	309.95	2.363704e+000	1.696557e+000	32	17	4.391075e+000	0	0	0	0	0	0	2.32714	1	0	43.7019	17.1923
DATA	302	4	47	0	0	A_04_P074599	ENSOCUT00000011314	7873.3	310.1	1.891631e+003	1.891705e+002	1909.5	15	4.739222e+000	0	0	0	0	0	0	1866	1	1	47.2035	14.9091
DATA	303	4	48	0	0	A_04_P059358	NM_001082636	7899	310.161	2.048752e+003	2.048820e+002	2065	16	5.299035e+000	0	0	0	0	0	0	2024.17	1	1	51.4001	16.8148
DATA	304	4	49	0	0	A_04_P007461	DN888937	7924.48	310.053	2.277042e+001	2.825152e+000	53	16	4.877429e+000	0	0	0	0	0	0	22.5216	1	1	48.8603	14.7813
DATA	305	4	50	0	0	A_04_P074704	ENSOCUT00000003430	7950	309.774	8.965605e+002	8.967163e+001	909	16	4.684355e+000	0	0	0	0	0	0	887.297	1	1	45.4864	14.5455
DATA	306	4	51	0	0	A_04_P006990	DN889456	7975.42	310.427	2.037108e+002	2.043950e+001	223	17	4.843415e+000	0	0	0	0	0	0	201.647	1	1	65	16.3438
DATA	307	4	52	0	0	A_04_P001711	NM_001101682	8000.58	310.427	2.023527e+005	2.023527e+004	200674	19	1.282679e+001	0	0	0	0	1	0	200235	1	1	57.5363	23.12
DATA	308	4	53	0	0	A_04_P018921	EB383832	8026.11	310.137	1.219985e+002	1.231402e+001	152.5	16	5.905454e+000	0	0	0	0	0	0	120.617	1	1	46.8651	16.0244
DATA	309	4	54	0	0	A_04_P023322	EB376729	8051.42	310.427	3.228498e+000	1.705968e+000	33	14.5	4.298572e+000	0	0	0	0	0	0	3.1878	1	0	57.5363	14.6471
DATA	310	4	55	0	1	RC1	RC1	8076.58	310.427	1.684441e+000	1.678192e+000	25	18	4.376997e+000	0	0	0	0	0	0	-4.16643	0	0	57.5363	17.6087
DATA	311	4	56	0	0	A_04_P093863	ENSOCUT00000012055	8102.37	310	1.921524e+001	2.553879e+000	49	17	4.697762e+000	0	0	0	0	0	0	18.8926	1	1	47.2035	17
DATA	312	4	57	0	0	A_04_P009856	CU464323	8127.21	310.185	1.320362e+001	2.142239e+000	42	16	3.651484e+000	0	0	0	0	0	0	12.9458	1	1	50.7771	16.1111
DATA	313	4	58	0	0	A_04_P099427	ENSOCUT00000009041	8153	310.455	1.699014e+000	1.692711e+000	27	15	6.636776e+000	0	0	0	0	0	0	-1.68005	0	0	55.8519	16.2414
DATA	314	4	59	0	0	A_04_P102339	ENSOCUT00000031821	8178.5	310.5	9.433915e+000	1.943650e+000	39	16	5.392204e+000	0	0	0	0	0	0	9.18229	1	1	65	15.4
DATA	315	4	60	0	0	A_04_P082917	ENSOCUT00000016400	8203.69	310.577	1.122630e+003	1.122760e+002	1102	15.5	5.167563e+000	0	0	0	0	0	0	1087.92	1	1	50.1463	15.5
DATA	316	4	61	0	0	A_04_P001312	NM_001082075	8229.07	310.589	1.124274e+004	1.124275e+003	10815	18	4.611207e+000	0	0	0	0	0	0	10841.5	1	1	53.5237	17.6786
DATA	317	4	62	0	0	A_04_P090792	ENSOCUT00000011871	8254.5	310.5	8.068059e+001	8.250334e+000	107	18	5.254492e+000	0	0	0	0	0	0	77.3763	1	1	57.5363	17.0741
DATA	318	4	63	0	0	A_04_P004992	NM_001253734	8280	310.545	3.766527e+005	3.766527e+004	358926	17	5.711684e+000	0	0	0	0	0	0	359069	1	1	55.8519	17.96
DATA	319	4	64	0	0	A_04_P059995	ENSOCUT00000001601	8305.42	310.573	2.517268e+000	1.764359e+000	32	16	4.946149e+000	0	0	0	0	0	0	2.38424	1	0	57.5363	16.1852
DATA	320	4	65	0	0	A_04_P074411	ENSOCUT00000017566	8331.11	310.554	6.914909e+002	6.917146e+001	690	16	5.719613e+000	0	0	0	0	0	0	650.331	1	1	48.8603	16.7742
DATA	321	4	66	0	0	A_04_P005853	DN890551	8356.42	310.573	1.073605e+001	2.071767e+000	40	17	5.130593e+000	0	0	0	0	0	0	10.0219	1	1	57.5363	16.7667
DATA	322	4	67	0	0	A_04_P029091	A_04_P029091	8381.58	310.573	4.959604e+002	4.962819e+001	487	16.5	7.468189e+000	0	0	0	0	0	0	459.322	1	1	57.5363	17.5769
DATA	323	4	68	0	0	A_04_P013158	ENSOCUT00000013068	8407	310.545	1.131327e+002	1.145575e+001	131	16	5.138814e+000	0	0	0	0	0	0	103.891	1	1	55.8519	16.5
DATA	324	4	69	0	0	A_04_P084544	ENSOCUT00000007226	8432.34	310.878	4.527312e+002	4.530957e+001	443	17	5.105330e+000	0	0	0	0	0	0	412.074	1	1	48.8603	16.7576
DATA	325	4	70	0	0	A_04_P019111	CU464948	8457.81	311.096	5.293881e+001	5.602689e+000	77	15	4.847680e+000	0	0	0	0	0	0	47.7339	1	1	47.8731	15
DATA	326	4	71	0	0	A_04_P063587	ENSOCUT00000014925	8483.33	310.754	3.280250e+000	1.881558e+000	32.5	14.5	4.853706e+000	0	0	0	0	0	0	2.92842	1	0	47.2035	14.0385
DATA	327	4	72	0	0	A_04_P070492	A_04_P070492	8508.5	310.648	2.783206e+001	3.354074e+000	55	13.5	5.237793e+000	0	0	0	0	0	0	24.5941	1	1	57.5363	14.7188
DATA	328	4	73	0	0	A_04_P071864	ENSOCUT00000010188	8534.16	311.224	1.279427e+004	1.279428e+003	10723.5	15	5.317073e+000	0	0	0	0	0	0	11184.9	1	1	46.1809	16.0667
DATA	329	4	74	0	0	A_04_P037297	ENSOCUT00000014712	8559.5	310.648	1.925961e+002	1.935442e+001	193	15	6.318349e+000	0	0	0	0	0	0	166.493	1	1	57.5363	15.8077
DATA	330	4	75	0	0	A_04_P055493	ENSOCUT00000009565	8584.5	311	1.942285e+000	1.935079e+000	27	16	7.096606e+000	0	0	0	0	0	0	-1.35746	0	0	54.1152	17.1481
DATA	331	4	76	0	0	A_04_P090039	ENSOCUT00000003621	8610.24	311	9.284489e+003	9.284509e+002	7634	18	7.320519e+000	0	0	0	0	0	0	7840.72	1	1	46.8651	17.44
DATA	332	4	77	66	1	DarkCorner	DarkCorner	8635.04	310.958	1.989610e+000	1.982228e+000	25	15.5	6.035128e+000	0	0	0	0	0	0	-4.62894	0	0	46.8651	15.6667
DATA	333	4	78	66	1	DarkCorner	DarkCorner	8661.24	310.985	2.015668e+000	2.008190e+000	25	15.5	4.919583e+000	0	0	0	0	0	0	-3.80037	0	0	46.1809	15.0667
DATA	334	4	79	66	1	DarkCorner	DarkCorner	8686.32	311.066	2.041574e+000	2.034000e+000	25	15	6.398198e+000	0	0	0	0	0	0	-2.6805	0	0	49.1849	14.7027
DATA	335	4	80	66	1	DarkCorner	DarkCorner	8711.5	311.352	2.068446e+000	2.060771e+000	25.5	14	4.755603e+000	0	0	0	0	0	0	-4.30819	0	0	57.5363	13.5172
DATA	336	4	81	66	1	DarkCorner	DarkCorner	8736.9	311.921	2.096359e+000	2.088581e+000	24	14	5.444469e+000	0	0	0	0	0	0	-5.29186	0	0	45.4864	14.0789
DATA	337	4	82	66	1	DarkCorner	DarkCorner	8762.86	311.988	2.126056e+000	2.118168e+000	26	15	5.070261e+000	0	0	0	0	0	0	-2.89476	0	0	51.7088	14.8491
DATA	338	4	83	66	1	DarkCorner	DarkCorner	8789.09	311.938	2.157088e+000	2.149085e+000	23	16	5.075407e+000	0	0	0	0	0	0	-5.3082	0	0	45.835	15.122
DATA	339	4	84	66	1	DarkCorner	DarkCorner	8813.42	311.427	2.186943e+000	2.178829e+000	24	16.5	6.237164e+000	0	0	0	0	0	0	-4.12275	0	0	57.5363	17.4688
DATA	340	4	85	66	1	DarkCorner	DarkCorner	8838.58	311.427	2.218376e+000	2.210145e+000	23	14	4.770713e+000	0	0	0	0	0	0	-4.29977	0	0	57.5363	14.246
DATA	341	5	1	66	1	DarkCorner	DarkCorner	6692.11	315.848	1.926319e+000	1.919172e+000	24	16	4.936364e+000	0	0	0	0	0	0	-4.86204	0	0	49.1849	15.9378
DATA	342	5	2	66	1	DarkCorner	DarkCorner	6718.09	315.935	1.944077e+000	1.936865e+000	22	19	4.824333e+000	0	0	0	0	0	0	-5.04084	0	0	54.4085	17.875
DATA	343	5	3	66	1	DarkCorner	DarkCorner	6743.5	316	1.959101e+000	1.951832e+000	25.5	16	5.577924e+000	0	0	0	0	0	0	-3.24299	0	0	54.1152	15.6429
DATA	344	5	4	66	1	DarkCorner	DarkCorner	6769	316	1.971912e+000	1.964596e+000	24	16	4.769895e+000	0	0	0	0	0	0	-3.52394	0	0	54.9904	15.2424
DATA	345	5	5	66	1	DarkCorner	DarkCorner	6794.5	316	1.982535e+000	1.975179e+000	24.5	15	4.367278e+000	0	0	0	0	0	0	-3.86962	0	0	54.1152	14.8387
DATA	346	5	6	66	1	DarkCorner	DarkCorner	6819.5	316	1.990905e+000	1.983519e+000	26	14.5	3.686813e+000	0	0	0	0	0	0	-2.64838	0	0	54.1152	14.5
DATA	347	5	7	66	1	DarkCorner	DarkCorner	6845.09	316.386	1.997483e+000	1.990072e+000	24.5	15	4.530568e+000	0	0	0	0	0	0	-4.26799	0	0	57.259	15.3429
DATA	348	5	8	66	1	DarkCorner	DarkCorner	6870.5	316.352	2.002077e+000	1.994649e+000	25	17	5.017782e+000	0	0	0	0	0	0	-4.37785	0	0	57.5363	15.9231
DATA	349	5	9	66	1	DarkCorner	DarkCorner	6895.91	316.386	2.004864e+000	1.997426e+000	24	16.5	6.964636e+000	0	0	0	0	0	0	-5.93908	0	0	57.259	17.1154
DATA	350	5	10	0	0	A_04_P030857	DN889303	6921.3	316.409	1.751109e+004	1.751110e+003	14351	17.5	5.792716e+000	0	0	0	0	0	0	14492.7	1	1	52.3208	17
DATA	351	5	11	0	0	A_04_P001991	NM_001082715	6946.68	316.24	3.021422e+002	3.028021e+001	281.5	16.5	6.630058e+000	0	0	0	0	0	0	250.127	1	1	49.1849	17.5714
DATA	352	5	12	0	0	A_04_P047999	ENSOCUT00000014419	6972.05	316.214	2.200328e+003	2.200419e+002	1843.5	17	4.100020e+000	0	0	0	0	0	0	1823.35	1	1	52.0157	17.0882
DATA	353	5	13	0	0	A_04_P028791	ENSOCUT00000003796	6997.56	316.337	2.051241e+002	2.060896e+001	196.5	17.5	5.018060e+000	0	0	0	0	0	0	170.271	1	1	51.0895	16.9706
DATA	354	5	14	0	0	A_04_P014198	D38120	7022.67	316.5	1.995393e+000	1.987990e+000	27	16	6.747615e+000	0	0	0	0	0	0	-3.49366	0	0	57.5363	18.303
DATA	355	5	15	0	0	A_04_P039539	A_04_P039539	7048.42	316.427	1.989477e+000	1.982095e+000	28	15.5	4.742440e+000	0	0	0	0	0	0	-0.851281	0	0	65	15.25
DATA	356	5	16	0	0	A_04_P084133	ENSOCUT00000007699	7073.06	316.623	1.982781e+000	1.983433e+000	30	18	4.703414e+000	0	0	0	0	0	0	1.49086	0	0	41.4593	17.3824
DATA	357	5	17	0	0	A_04_P023707	EB376354	7099.05	316.466	4.216443e+003	4.216489e+002	3426	16	4.493646e+000	0	0	0	0	0	0	3544.78	1	1	48.5334	16.0833
DATA	358	5	18	0	0	A_04_P049882	ENSOCUT00000015321	7124.57	316.392	1.966003e+000	1.963026e+000	31	15	3.425491e+000	0	0	0	0	0	0	1.09876	0	0	50.1463	14.6552
DATA	359	5	19	0	0	A_04_P042444	ENSOCUT00000014191	7149.67	316.5	1.123780e+005	1.123780e+004	93947	15	5.392302e+000	0	0	0	0	0	0	95351.3	1	1	57.5363	16.6667
DATA	360	5	20	0	0	A_04_P067377	ENSOCUT00000011140	7175.33	316.5	5.037288e+001	5.397658e+000	72.5	16.5	5.413461e+000	0	0	0	0	0	0	42.9654	1	1	57.5363	16.75
DATA	361	5	21	0	0	A_04_P065742	ENSOCUT00000003173	7200.58	316.573	2.394825e+001	3.074841e+000	49.5	17	5.154933e+000	0	0	0	0	0	0	20.5388	1	1	57.5363	17.64
DATA	362	5	22	0	0	A_04_P035757	A_04_P035757	7225.89	316.196	1.924680e+000	1.917540e+000	30.5	17	4.997146e+000	0	0	0	0	0	0	-0.316751	0	0	37.847	16.027
DATA	363	5	23	0	0	A_04_P015607	AY171798	7251.67	316.464	1.912935e+000	1.905838e+000	28	15	4.999621e+000	0	0	0	0	0	0	-1.9724	0	0	46.8651	15.0606
DATA	364	5	24	0	0	A_04_P094717	ENSOCUT00000004082	7276.85	316.413	8.949657e+001	9.147901e+000	111	16.5	4.976457e+000	0	0	0	0	0	0	78.1517	1	1	48.8603	16.4063
DATA	365	5	25	0	0	A_04_P014091	ENSOCUT00000031602	7302.32	316.395	7.354045e+002	7.356453e+001	650	17.5	4.996370e+000	0	0	0	0	0	0	646.297	1	1	49.5074	16.9375
DATA	366	5	26	0	0	A_04_P091137	ENSOCUT00000015453	7327.58	316.573	4.054302e+002	4.058612e+001	390.5	17	5.378529e+000	0	0	0	0	0	0	358.617	1	1	57.5363	17
DATA	367	5	27	0	0	A_04_P031177	ENSOCUT00000016899	7353	316.545	1.864594e+000	1.857676e+000	27.5	19	4.358464e+000	0	0	0	0	0	0	-2.99515	0	0	55.8519	18.0606
DATA	368	5	28	0	0	A_04_P085002	ENSOCUT00000010307	7378.5	316.648	1.229846e+002	1.243613e+001	135	17	3.854241e+000	0	0	0	0	0	0	110.233	1	1	57.5363	16.8
DATA	369	5	29	0	0	A_04_P096633	ENSOCUT00000005416	7404.06	316.691	4.558352e+003	4.558388e+002	3918	18	6.238644e+000	0	0	0	0	0	0	4113.11	1	1	50.4627	17.5588
DATA	370	5	30	0	0	A_04_P066036	A_04_P066036	7429.42	316.573	1.926951e+002	1.935536e+001	203	15	4.224608e+000	0	0	0	0	0	0	175.024	1	1	57.5363	14.7742
DATA	371	5	31	0	0	A_04_P006176	ENSOCUT00000021550	7454.71	316.837	1.750581e+003	1.750675e+002	1590	15	5.990798e+000	0	0	0	0	0	0	1600.5	1	1	50.1463	16.2
DATA	372	5	32	0	0	A_04_P022811	EB377296	7480.35	316.848	3.724289e+003	3.724332e+002	3362	16	5.388877e+000	0	0	0	0	0	0	3427.33	1	1	50.1463	15.96
DATA	373	5	33	0	0	A_04_P025096	EB374845	7505.56	317.027	1.469396e+003	1.469504e+002	1306	16.5	4.150059e+000	0	0	0	0	0	0	1360.82	1	1	48.5334	16.8667
DATA	374	5	34	0	0	A_04_P048023	ENSOCUT00000008981	7531.07	316.974	3.445945e+003	3.445990e+002	3035	17	5.869182e+000	0	0	0	0	0	0	3211.3	1	1	46.8651	17.2963
DATA	375	5	35	0	0	A_04_P010086	DN885552	7556.5	317	1.770732e+000	1.771841e+000	31	16	7.604048e+000	0	0	0	0	0	0	1.54487	0	0	65	17.3077
DATA	376	5	36	0	0	A_04_P014196	D38120	7581.94	316.719	1.949765e+000	1.764697e+000	32	16	5.863257e+000	0	0	0	0	0	0	1.83874	1	0	45.4864	16.2778
DATA	377	5	37	0	0	A_04_P056565	ENSOCUT00000004139	7607	317	9.273081e+000	1.975333e+000	39	16	5.733838e+000	0	0	0	0	0	0	8.79394	1	1	65	17.5758
DATA	378	5	38	0	0	A_04_P018017	DN888386	7632.55	317.066	7.947662e+001	8.134776e+000	107	14	5.730615e+000	0	0	0	0	0	0	75.7795	1	1	49.1849	15.3929
DATA	379	5	39	0	0	A_04_P093983	ENSOCUT00000009340	7657.75	317.4	2.864185e+003	2.864237e+002	2741	16	4.729463e+000	0	0	0	0	0	0	2744.89	1	1	52.0157	16.6667
DATA	380	5	40	0	0	A_04_P089029	ENSOCUT00000010286	7683.36	317.173	5.373286e+003	5.373314e+002	5060	17	4.629576e+000	0	0	0	0	0	0	5174.45	1	1	50.4627	15.7083
DATA	381	5	41	0	0	A_04_P001791	NM_001101690	7708.63	317	2.325810e+003	2.325873e+002	2332	18	5.753014e+000	0	0	0	0	0	0	2249.76	1	1	48.5334	18.5385
DATA	382	5	42	0	0	A_04_P001161	NM_001082337	7734	317.455	8.236005e+001	8.410187e+000	113.5	15.5	6.107818e+000	0	0	0	0	0	0	80.0018	1	1	55.8519	16.7188
DATA	383	5	43	0	0	A_04_P071052	ENSOCUT00000006415	7759.42	317.427	1.702627e+000	1.696310e+000	29	16	4.950961e+000	0	0	0	0	0	0	-1.70605	0	0	57.5363	17.3514
DATA	384	5	44	0	0	A_04_P024826	XM_002716628	7784.64	317.333	4.522912e+002	4.526070e+001	467	16	5.675763e+000	0	0	0	0	0	0	442.52	1	1	51.7088	16
DATA	385	5	45	0	0	A_04_P078132	ENSOCUT00000008341	7810.12	317.527	1.889468e+003	1.889543e+002	1919	16	5.458938e+000	0	0	0	0	0	0	1854.33	1	1	48.8603	16.1667
DATA	386	5	46	0	0	A_04_P087562	A_04_P087562	7835.58	317.427	1.687193e+000	1.680972e+000	31	17	4.895906e+000	0	0	0	0	0	0	0.111437	0	0	57.5363	17.6452
DATA	387	5	47	0	0	A_04_P021063	EB379055	7860.89	317.5	2.372870e+001	2.905783e+000	52.5	15.5	4.719244e+000	0	0	0	0	0	0	23.4005	1	1	56.9804	15.9333
DATA	388	5	48	0	0	A_04_P067382	ENSOCUT00000017859	7886.42	317.427	1.680470e+000	1.674235e+000	29	15	7.176865e+000	0	0	0	0	0	0	-1.28995	0	0	57.5363	16.3103
DATA	389	5	49	0	0	A_04_P049587	ENSOCUT00000003929	7911.58	317.427	1.446282e+001	2.210751e+000	45	17	6.596964e+000	0	0	0	0	0	0	14.3071	1	1	57.5363	17.7083
DATA	390	5	50	0	0	A_04_P041387	A_04_P041387	7937.33	317.5	9.677525e+000	1.930616e+000	40.5	16	4.787607e+000	0	0	0	0	0	0	9.5818	1	1	57.5363	15.7241
DATA	391	5	51	0	0	A_04_P019937	EB380123	7962.5	317.5	1.676111e+000	1.670657e+000	30	17	5.398101e+000	0	0	0	0	0	0	0.500348	0	0	65	16.4857
DATA	392	5	52	0	0	A_04_P021058	EB379058	7987.89	317.5	4.939211e+004	4.939211e+003	47607	17	6.781220e+000	0	0	0	0	0	0	48918.7	1	1	56.9804	18.4194
DATA	393	5	53	0	0	A_04_P077063	ENSOCUT00000012523	8013.42	317.573	5.105985e+000	1.747251e+000	35	19	8.621678e+000	0	0	0	0	0	0	5.05417	1	0	57.5363	19.5556
DATA	394	5	54	0	0	A_04_P043281	ENSOCUT00000002500	8038.58	317.573	1.678978e+000	1.674682e+000	31	16	5.103913e+000	0	0	0	0	0	0	0.795409	0	0	57.5363	14.9487
DATA	395	5	55	0	0	A_04_P072567	A_04_P072567	8064.11	317.5	3.304084e+004	3.304085e+003	32382	17	5.704548e+000	0	0	0	0	0	0	32619.2	1	1	56.9804	17.5517
DATA	396	5	56	0	0	A_04_P072102	A_04_P072102	8089.11	317.835	2.886964e+000	1.703416e+000	31	19	4.782255e+000	0	0	0	0	0	0	2.8444	1	0	50.1463	17.9688
DATA	397	5	57	0	0	A_04_P011966	DN881966	8114.68	317.696	2.643706e+002	2.649059e+001	289.5	17	5.299550e+000	0	0	0	0	0	0	259.792	1	1	50.7771	15.9091
DATA	398	5	58	0	0	A_04_P043297	ENSOCUT00000009446	8140.5	317.5	5.296560e+001	5.559199e+000	80	16.5	4.332112e+000	0	0	0	0	0	0	51.8832	1	1	50.4627	16.2143
DATA	399	5	59	0	0	A_04_P072376	A_04_P072376	8165.77	317.863	1.518287e+001	2.275250e+000	45	16	5.826938e+000	0	0	0	0	0	0	14.8196	1	1	47.8731	15.8966
DATA	400	5	60	0	0	A_04_P072592	NM_001082271	8191.19	317.63	1.002438e+004	1.002440e+003	9561	17	5.267710e+000	0	0	0	0	0	0	9743.78	1	1	53.8203	17.0345
DATA	401	5	61	0	0	A_04_P044455	A_04_P044455	8216.5	317.769	6.268919e+002	6.271250e+001	637	17	4.939785e+000	0	0	0	0	0	0	606.528	1	1	49.8279	17.4828
DATA	402	5	62	0	0	A_04_P009790	DN886048	8241.8	317.63	1.561384e+004	1.561385e+003	14774	18	5.249639e+000	0	0	0	0	0	0	15028.7	1	1	53.5237	18.3939
DATA	403	5	63	0	0	A_04_P050871	ENSOCUT00000009205	8267.42	317.573	4.379301e+001	4.708017e+000	71.5	17	6.195532e+000	0	0	0	0	0	0	41.9101	1	1	57.5363	18.3333
DATA	404	5	64	0	0	A_04_P075023	ENSOCUT00000013859	8292.52	317.945	6.558615e+003	6.558638e+002	6199.5	18	7.543287e+000	0	0	0	0	0	0	6238.53	1	1	48.5334	17.913
DATA	405	5	65	0	0	A_04_P081573	A_04_P081573	8318.05	318.096	4.989257e+003	4.989287e+002	4692	16	5.400119e+000	0	0	0	0	0	0	4713.95	1	1	46.8651	17
DATA	406	5	66	0	0	A_04_P048007	A_04_P048007	8343.5	318	7.649897e+000	1.922130e+000	37.5	17.5	5.382496e+000	0	0	0	0	0	0	7.17564	1	0	54.1152	17.1667
DATA	407	5	67	0	0	A_04_P013026	NM_001171270	8368.5	318	3.444008e+005	3.444008e+004	320642	20	6.710115e+000	0	0	0	0	0	0	320609	1	1	54.1152	19.7778
DATA	408	5	68	0	0	A_04_P066960	ENSOCUT00000010693	8394.53	318.027	2.294903e+000	1.806381e+000	32	15	7.106660e+000	0	0	0	0	0	0	2.11851	1	0	48.8603	15.7692
DATA	409	5	69	0	0	A_04_P057732	ENSOCUT00000002007	8419.41	317.908	1.007608e+002	1.023684e+001	120	16.5	4.966092e+000	0	0	0	0	0	0	92.2276	1	1	49.1849	16.6
DATA	410	5	70	0	0	A_04_P073290	ENSOCUT00000001955	8445.12	318.385	6.892156e+002	6.894569e+001	662	16	4.059576e+000	0	0	0	0	0	0	625.081	1	1	53.8203	16.0357
DATA	411	5	71	0	0	A_04_P071922	ENSOCUT00000010869	8470.3	318.433	7.422623e+003	7.422646e+002	6373	16	6.273828e+000	0	0	0	0	0	0	6668.22	1	1	53.2255	15.8667
DATA	412	5	72	0	0	A_04_P007066	A_04_P007066	8495.58	318.427	1.063687e+001	2.142362e+000	40	14.5	5.495873e+000	0	0	0	0	0	0	9.46075	1	1	65	14.7308
DATA	413	5	73	0	0	A_04_P000044	NM_001082305	8521.42	318.427	1.072802e+002	1.089143e+001	116	13.5	5.488165e+000	0	0	0	0	0	0	94.4069	1	1	57.5363	14.4063
DATA	414	5	74	0	0	A_04_P019218	EB382470	8546.58	318.427	3.574351e+000	1.933295e+000	32	14	6.403485e+000	0	0	0	0	0	0	3.11167	1	0	57.5363	15.2692
DATA	415	5	75	0	0	A_04_P017732	DN886565	8572	318.455	3.482682e+000	1.952863e+000	31	16	8.139248e+000	0	0	0	0	0	0	2.9978	1	0	55.8519	18.6071
DATA	416	5	76	0	0	A_04_P041043	ENSOCUT00000006865	8597.42	318.427	1.414465e+001	2.404266e+000	42	16	5.976450e+000	0	0	0	0	0	0	12.0337	1	1	57.5363	16.1111
DATA	417	5	77	0	0	A_04_P061043	ENSOCUT00000016993	8622.58	318.427	7.716194e+001	7.963088e+000	91	17	6.624107e+000	0	0	0	0	0	0	64.8673	1	1	57.5363	17
DATA	418	5	78	66	1	DarkCorner	DarkCorner	8648.42	318.427	1.999923e+000	1.992503e+000	23	16	5.537071e+000	0	0	0	0	0	0	-4.89849	0	0	57.5363	15.2973
DATA	419	5	79	66	1	DarkCorner	DarkCorner	8674.12	317.963	2.026065e+000	2.018548e+000	25	14	6.174357e+000	0	0	0	0	0	0	-3.18631	0	0	50.1463	14.6286
DATA	420	5	80	66	1	DarkCorner	DarkCorner	8699	318.455	2.051925e+000	2.044312e+000	25	15	5.525386e+000	0	0	0	0	0	0	-4.06251	0	0	55.8519	15.2333
DATA	421	5	81	66	1	DarkCorner	DarkCorner	8724.85	317.807	2.080261e+000	2.072544e+000	25	14	5.268904e+000	0	0	0	0	0	0	-2.23037	0	0	52.3208	13.6571
DATA	422	5	82	66	1	DarkCorner	DarkCorner	8749.67	318.5	2.107779e+000	2.099959e+000	25	14	5.434694e+000	0	0	0	0	0	0	-3.98587	0	0	57.5363	13.95
DATA	423	5	83	66	1	DarkCorner	DarkCorner	8775.33	318.5	2.137474e+000	2.129544e+000	24	15	5.084695e+000	0	0	0	0	0	0	-3.92184	0	0	57.5363	15.2273
DATA	424	5	84	66	1	DarkCorner	DarkCorner	8800.5	318.5	2.167464e+000	2.159422e+000	23	18	4.607018e+000	0	0	0	0	0	0	-3.56724	0	0	57.5363	17.2308
DATA	425	5	85	66	1	DarkCorner	DarkCorner	8825.85	318	2.198790e+000	2.190633e+000	25	16	4.877102e+000	0	0	0	0	0	0	-3.50941	0	0	41.4593	15.36
DATA	426	6	1	66	1	DarkCorner	DarkCorner	6705.42	323.427	1.936618e+000	1.929433e+000	24	17.5	4.633683e+000	0	0	0	0	0	0	-4.8497	0	0	57.5363	17.28
DATA	427	6	2	66	1	DarkCorner	DarkCorner	6730.58	323.427	1.952529e+000	1.945285e+000	26	17	4.960831e+000	0	0	0	0	0	0	-3.70272	0	0	57.5363	16.8788
DATA	428	6	3	66	1	DarkCorner	DarkCorner	6756.61	324.141	1.966693e+000	1.959397e+000	25	16	4.861140e+000	0	0	0	0	0	0	-2.74991	0	0	47.5395	14.5455
DATA	429	6	4	66	1	DarkCorner	DarkCorner	6781.58	323.427	1.977989e+000	1.970650e+000	24	16	4.176998e+000	0	0	0	0	0	0	-5.36398	0	0	57.5363	16.2258
DATA	430	6	5	66	1	DarkCorner	DarkCorner	6807	323.455	1.987435e+000	1.980062e+000	24.5	15	5.772345e+000	0	0	0	0	0	0	-4.51994	0	0	55.8519	16.2059
DATA	431	6	6	66	1	DarkCorner	DarkCorner	6832.42	323.427	1.994833e+000	1.987432e+000	25	14	4.699755e+000	0	0	0	0	0	0	-5.60628	0	0	57.5363	14.9063
DATA	432	6	7	66	1	DarkCorner	DarkCorner	6857.67	323.5	2.000251e+000	1.992830e+000	24	16	5.599539e+000	0	0	0	0	0	0	-4.69588	0	0	57.5363	16.75
DATA	433	6	8	66	1	DarkCorner	DarkCorner	6883.33	323.5	2.003878e+000	1.996444e+000	27	17	5.409394e+000	0	0	0	0	0	0	-3.04647	0	0	57.5363	16.6923
DATA	434	6	9	0	0	A_04_P040280	A_04_P040280	6908.5	323.5	4.072335e+001	4.536181e+000	65	16	4.241875e+000	0	0	0	0	0	0	33.7081	1	1	57.5363	15.2273
DATA	435	6	10	0	0	A_04_P088994	ENSOCUT00000012941	6933.96	323.427	6.118486e+003	6.118519e+002	4801.5	16	6.027142e+000	0	0	0	0	0	0	5063.99	1	1	51.0895	16.8667
DATA	436	6	11	0	0	A_04_P000481	NM_001082013	6959.38	323.37	1.435975e+003	1.436114e+002	1177	18	5.310314e+000	0	0	0	0	0	0	1189.29	1	1	50.7771	17.7407
DATA	437	6	12	0	0	A_04_P048092	A_04_P048092	6984.58	323.573	1.066097e+001	2.261415e+000	39	18	4.815067e+000	0	0	0	0	0	0	8.84173	1	1	57.5363	18.1429
DATA	438	6	13	0	0	A_04_P069258	ENSOCUT00000012637	7010.33	323.5	9.388749e+000	2.200540e+000	39	17	5.131086e+000	0	0	0	0	0	0	7.80285	1	0	65	16.4286
DATA	439	6	14	0	0	A_04_P052428	ENSOCUT00000000363	7035.62	323.705	3.089165e+003	3.089228e+002	2524	16.5	5.972720e+000	0	0	0	0	0	0	2574.21	1	1	50.4627	16.9375
DATA	440	6	15	0	0	A_04_P076484	ENSOCUT00000000392	7061.07	324.043	1.985810e+000	1.987362e+000	30	18	5.338438e+000	0	0	0	0	0	0	1.57234	0	0	46.8651	17.0323
DATA	441	6	16	0	0	A_04_P091882	ENSOCUT00000012708	7086.48	323.646	2.030122e+002	2.039668e+001	200	18	5.283622e+000	0	0	0	0	0	0	170.361	1	1	50.1463	16.6667
DATA	442	6	17	0	0	A_04_P015151	AY175598	7111.58	323.573	8.004672e+000	2.119761e+000	38	16	4.272946e+000	0	0	0	0	0	0	6.74538	1	0	65	15.4839
DATA	443	6	18	0	0	A_04_P069157	ENSOCUT00000017728	7137.42	323.573	3.047396e+001	3.619797e+000	57	15	4.314826e+000	0	0	0	0	0	0	25.8018	1	1	57.5363	15.1071
DATA	444	6	19	0	0	A_04_P061788	ENSOCUT00000001818	7162.5	323.648	1.765612e+003	1.765719e+002	1478	16	6.876819e+000	0	0	0	0	0	0	1502.38	1	1	57.5363	17.1724
DATA	445	6	20	0	0	A_04_P036370	ENSOCUT00000016488	7187.91	323.614	1.162224e+005	1.162224e+004	97698	17.5	5.094960e+000	0	0	0	0	0	0	99428	1	1	57.259	17.2
DATA	446	6	21	0	0	A_04_P013965	ENSOCUT00000007455	7213.09	323.872	1.374480e+001	2.363337e+000	42	17	4.375641e+000	0	0	0	0	0	0	11.8251	1	1	48.8603	17.2903
DATA	447	6	22	0	0	A_04_P046068	ENSOCUT00000008715	7238.5	324	2.210291e+000	1.923904e+000	32	16	3.715703e+000	0	0	0	0	0	0	1.9129	1	0	54.1152	15.5
DATA	448	6	23	0	0	A_04_P026469	EB373378	7263.92	324.052	9.712237e+001	9.896234e+000	116	16	5.058794e+000	0	0	0	0	0	0	84.5734	1	1	47.8731	16.4839
DATA	449	6	24	0	0	A_04_P004494	NM_001082360	7289.6	324.053	1.022494e+003	1.022668e+002	929	17	5.389301e+000	0	0	0	0	0	0	896.085	1	1	49.1849	17.5294
DATA	450	6	25	0	0	A_04_P101388	ENSOCUT00000010314	7315	324	4.239456e+003	4.239498e+002	3713	18	5.348726e+000	0	0	0	0	0	0	3739.39	1	1	50.1463	17.3125
DATA	451	6	26	0	0	A_04_P096560	A_04_P096560	7340.5	324	1.869850e+000	1.863315e+000	30.5	18.5	5.035963e+000	0	0	0	0	0	0	0.343378	0	0	54.1152	17.8667
DATA	452	6	27	0	0	A_04_P033413	ENSOCUT00000009147	7365.44	324.156	2.832410e+001	3.383505e+000	55	18.5	4.682936e+000	0	0	0	0	0	0	25.3123	1	1	49.5074	17.6786
DATA	453	6	28	0	0	A_04_P017600	DN884264	7391.09	324.386	5.950946e+004	5.950946e+003	52092	18	5.922468e+000	0	0	0	0	0	0	53540.7	1	1	57.259	17.5714
DATA	454	6	29	0	0	A_04_P008243	DN888156	7416.5	324.352	1.440308e+001	2.325864e+000	44	18	6.035324e+000	0	0	0	0	0	0	13.0448	1	1	57.5363	17.3824
DATA	455	6	30	0	0	A_04_P066693	ENSOCUT00000000232	7441.91	324.386	5.910815e+001	6.182966e+000	84	16.5	5.388159e+000	0	0	0	0	0	0	53.8893	1	1	57.259	17
DATA	456	6	31	0	0	A_04_P101792	ENSOCUT00000007965	7467.42	324.427	4.880332e+001	5.202503e+000	72	15	5.637785e+000	0	0	0	0	0	0	44.7875	1	1	57.5363	16.2308
DATA	457	6	32	0	0	A_04_P008602	ENSOCUT00000005774	7492.58	324.427	1.288516e+003	1.288640e+002	1191	16	5.765249e+000	0	0	0	0	0	0	1190.05	1	1	65	17
DATA	458	6	33	0	0	A_04_P067007	ENSOCUT00000017676	7518.26	324.421	4.726243e+003	4.726277e+002	4241	17	4.652736e+000	0	0	0	0	0	0	4393.02	1	1	49.5074	17.4412
DATA	459	6	34	0	0	A_04_P013120	D17403	7543.42	324.427	2.843122e+005	2.843122e+004	266176	17.5	9.429736e+000	0	0	0	0	0	0	265882	1	1	57.5363	19.4091
DATA	460	6	35	0	0	A_04_P037293	XM_002723336	7568.67	324.5	6.891647e+001	7.112391e+000	92.5	16	6.176338e+000	0	0	0	0	0	0	64.8327	1	1	57.5363	16.2703
DATA	461	6	36	0	0	A_04_P026842	ENSOCUT00000010510	7594.31	324.338	4.280087e+003	4.280123e+002	4077	17	5.479555e+000	0	0	0	0	0	0	4049.88	1	1	48.5334	17.4054
DATA	462	6	37	0	0	A_04_P039282	A_04_P039282	7619.58	324.427	1.560781e+001	2.336298e+000	45	16.5	7.617584e+000	0	0	0	0	0	0	14.8497	1	1	57.5363	17.2
DATA	463	6	38	0	0	A_04_P098805	ENSOCUT00000010658	7645.08	324.608	2.378856e+003	2.378919e+002	2229.5	14	5.373152e+000	0	0	0	0	0	0	2275.32	1	1	48.8603	14.9118
DATA	464	6	39	0	0	A_04_P089519	ENSOCUT00000015960	7670.49	324.568	3.361019e+003	3.361063e+002	3137.5	17	4.032277e+000	0	0	0	0	0	0	3230.77	1	1	50.4627	16.5185
DATA	465	6	40	0	0	A_04_P076916	ENSOCUT00000010857	7695.67	324.5	3.401457e+000	1.746219e+000	34	17	4.822439e+000	0	0	0	0	0	0	3.28479	1	0	57.5363	16.4516
DATA	466	6	41	0	0	A_04_P099663	ENSOCUT00000011170	7721.44	324.494	6.023102e+002	6.025515e+001	610	18	7.271737e+000	0	0	0	0	0	0	584.219	1	1	52.3208	18.1333
DATA	467	6	42	0	0	A_04_P040522	ENSOCUT00000010493	7746.72	324.447	1.027623e+002	1.041565e+001	129	15	4.581402e+000	0	0	0	0	0	0	100.073	1	1	49.1849	15.5484
DATA	468	6	43	0	0	A_04_P057280	ENSOCUT00000012295	7772.21	324.479	7.075691e+002	7.077715e+001	717.5	16	4.488454e+000	0	0	0	0	0	0	691.565	1	1	48.2044	16.9714
DATA	469	6	44	0	0	A_04_P003882	NM_001082638	7797.5	324.5	1.693116e+000	1.688581e+000	31.5	16	5.467143e+000	0	0	0	0	0	0	0.752877	0	0	57.5363	17.2
DATA	470	6	45	0	0	A_04_P076797	ENSOCUT00000008225	7822.76	324.667	1.865244e+003	1.865320e+002	1886.5	16	5.876249e+000	0	0	0	0	0	0	1834.18	1	1	49.1849	16.9697
DATA	471	6	46	0	0	A_04_P074992	NM_001171040	7848.44	324.74	1.157053e+002	1.169156e+001	143.5	16	3.919301e+000	0	0	0	0	0	0	114.06	1	1	49.5074	16.8667
DATA	472	6	47	0	0	A_04_P066862	A_04_P066862	7873.83	324.882	4.970295e+001	5.244789e+000	79	14	6.896847e+000	0	0	0	0	0	0	49.0949	1	1	48.5334	16.069
DATA	473	6	48	0	0	A_04_P057626	ENSOCUT00000002996	7899	324.545	2.902751e+005	2.902751e+004	288867	17	8.532166e+000	0	0	0	0	0	0	287160	1	1	55.8519	18.2581
DATA	474	6	49	0	0	A_04_P056200	NM_001082077	7924.63	324.918	5.184755e+001	5.447083e+000	81	18	6.022735e+000	0	0	0	0	0	0	51.3504	1	1	48.5334	17.76
DATA	475	6	50	0	0	A_04_P006601	ENSOCUT00000000681	7950.09	324.72	1.989126e+004	1.989127e+003	19122.5	17	6.841623e+000	0	0	0	0	0	0	19712.8	1	1	48.8603	17.5676
DATA	476	6	51	0	0	A_04_P007731	ENSOCUT00000020927	7975.42	324.573	8.181751e+000	1.858525e+000	39	16	4.946162e+000	0	0	0	0	0	0	8.10958	1	0	57.5363	16.2581
DATA	477	6	52	0	0	A_04_P025521	ENSOCUT00000016741	8000.5	324.648	6.581864e+000	1.794327e+000	36	17	8.025600e+000	0	0	0	0	0	0	6.52182	1	0	57.5363	18.4444
DATA	478	6	53	0	0	A_04_P005101	ENSOCUT00000012748	8026.17	325.323	4.417512e+003	4.417543e+002	4318	17	6.269440e+000	0	0	0	0	0	0	4373.94	1	1	45.4864	16.4
DATA	479	6	54	0	0	A_04_P082477	ENSOCUT00000006732	8051.5	325	6.197647e+000	1.783859e+000	37	16	6.526543e+000	0	0	0	0	0	0	6.12832	1	0	54.1152	15.2813
DATA	480	6	55	0	0	A_04_P093962	NM_001082183	8076.5	325	3.622199e+001	3.991034e+000	63	19	5.924742e+000	0	0	0	0	0	0	35.7531	1	1	54.1152	18.4444
DATA	481	6	56	0	0	A_04_P008430	DN887893	8102.31	324.986	2.537537e+002	2.543090e+001	272.5	17.5	4.735413e+000	0	0	0	0	0	0	249.879	1	1	47.2035	16.7
DATA	482	6	57	0	0	A_04_P003313	NM_001082118	8128.02	324.667	1.362199e+001	2.166409e+000	42	15	5.479181e+000	0	0	0	0	0	0	13.3751	1	1	44.0646	15.0833
DATA	483	6	58	0	0	A_04_P027556	EB373900	8153.01	324.7	3.693288e+000	1.730006e+000	34	14	5.080787e+000	0	0	0	0	0	0	3.6144	1	0	46.1809	14.4242
DATA	484	6	59	0	0	A_04_P062323	ENSOCUT00000016241	8178.5	325	1.702957e+000	1.702601e+000	29	18	5.762756e+000	0	0	0	0	0	0	1.38782	0	0	54.1152	17.069
DATA	485	6	60	0	0	A_04_P007290	DN889133	8203.58	325.427	1.363409e+001	2.182248e+000	44	18	5.626048e+000	0	0	0	0	0	0	13.2349	1	1	65	18.037
DATA	486	6	61	0	0	A_04_P101582	XM_002710586	8228.84	325.117	1.899313e+003	1.899390e+002	1834.5	18	4.831015e+000	0	0	0	0	0	0	1834.68	1	1	48.8603	17.625
DATA	487	6	62	0	0	A_04_P066044	A_04_P066044	8254.5	325.352	3.688230e+001	4.070261e+000	63	18	5.315251e+000	0	0	0	0	0	0	35.4341	1	1	57.5363	18.7576
DATA	488	6	63	0	0	A_04_P099407	ENSOCUT00000016289	8280	325.455	4.531259e+001	4.850948e+000	74	17.5	5.109774e+000	0	0	0	0	0	0	43.2757	1	1	55.8519	18.4643
DATA	489	6	64	0	0	A_04_P000976	NM_001099954	8305.49	325.367	6.924316e+003	6.924338e+002	6436	16	5.971676e+000	0	0	0	0	0	0	6570.41	1	1	49.8279	17.1667
DATA	490	6	65	0	0	A_04_P077553	ENSOCUT00000015167	8331	325.5	1.795146e+004	1.795146e+003	16428	17	5.631245e+000	0	0	0	0	0	0	16915.9	1	1	51.0895	17.2286
DATA	491	6	66	0	0	A_04_P014328	AF029955	8356.42	325.427	1.577711e+001	2.369904e+000	44	17	5.929191e+000	0	0	0	0	0	0	14.7566	1	1	57.5363	16.9697
DATA	492	6	67	0	0	A_04_P091809	ENSOCUT00000004666	8381.58	325.427	3.991183e+002	3.995161e+001	398	16.5	7.357536e+000	0	0	0	0	0	0	370.382	1	1	65	18.0667
DATA	493	6	68	0	0	A_04_P099244	ENSOCUT00000016549	8406.95	325.477	9.152141e+001	9.326960e+000	111.5	16	6.190835e+000	0	0	0	0	0	0	84.2228	1	1	55.8519	15.5333
DATA	494	6	69	0	0	A_04_P018016	DN888386	8432.65	325.725	9.540749e+001	9.711577e+000	116	17	4.574486e+000	0	0	0	0	0	0	87.0167	1	1	51.0895	17.5
DATA	495	6	70	0	0	A_04_P076621	XM_002717518	8457.58	325.427	2.695392e+001	3.258087e+000	52	14	4.853864e+000	0	0	0	0	0	0	24.358	1	1	57.5363	15.68
DATA	496	6	71	0	0	A_04_P093604	ENSOCUT00000014968	8483.32	325.654	5.280048e+003	5.280080e+002	4764.5	13	5.451417e+000	0	0	0	0	0	0	4724.6	1	1	50.7771	13.7778
DATA	497	6	72	0	0	A_04_P043735	ENSOCUT00000013047	8508.56	325.734	1.982562e+004	1.982563e+003	16680.5	17	5.438809e+000	0	0	0	0	0	0	17560.9	1	1	50.7771	16.7742
DATA	498	6	73	0	0	A_04_P055390	ENSOCUT00000004373	8533.89	325.5	1.894372e+000	1.893504e+000	30	14	6.015929e+000	0	0	0	0	0	0	1.33742	0	0	56.9804	14.4839
DATA	499	6	74	0	0	A_04_P074032	ENSOCUT00000010694	8559.44	325.506	7.436594e+002	7.439042e+001	669.5	14	7.854082e+000	0	0	0	0	0	0	644.519	1	1	52.3208	17.0741
DATA	500	6	75	0	0	A_04_P033740	A_04_P033740	8584.52	325.69	1.820754e+001	2.653374e+000	45	15	5.883484e+000	0	0	0	0	0	0	15.6033	1	1	47.8731	16.1538
DATA	501	6	76	0	0	A_04_P001606	NM_001082379	8610.11	325.5	7.450408e+004	7.450408e+003	62857	17	6.730448e+000	0	0	0	0	0	0	63089.4	1	1	56.9804	17.9677
DATA	502	6	77	0	0	A_04_P018689	EB384510	8635.3	326.408	2.453912e+001	3.151029e+000	49	15	5.838229e+000	0	0	0	0	0	0	20.5335	1	1	47.5395	15.0278
DATA	503	6	78	66	1	DarkCorner	DarkCorner	8661.2	325.987	2.009713e+000	2.002257e+000	25	15	5.090214e+000	0	0	0	0	0	0	-3.40871	0	0	49.5074	15.3438
DATA	504	6	79	66	1	DarkCorner	DarkCorner	8686.85	326.217	2.035855e+000	2.028302e+000	24	15	5.523617e+000	0	0	0	0	0	0	-4.99828	0	0	44.4243	14.8
DATA	505	6	80	66	1	DarkCorner	DarkCorner	8711.58	325.573	2.062350e+000	2.054698e+000	25	15	5.415629e+000	0	0	0	0	0	0	-4.49335	0	0	57.5363	14.9355
DATA	506	6	81	66	1	DarkCorner	DarkCorner	8737.07	326.326	2.089953e+000	2.082199e+000	28	14	4.082624e+000	0	0	0	0	1	0	-3.00933	0	0	51.7088	13.2333
DATA	507	6	82	66	1	DarkCorner	DarkCorner	8762.5	325.648	2.119068e+000	2.111206e+000	23	15	5.673870e+000	0	0	0	0	0	0	-4.57652	0	0	57.5363	14.619
DATA	508	6	83	66	1	DarkCorner	DarkCorner	8787.91	325.614	2.148752e+000	2.140780e+000	24	16	5.315587e+000	0	0	0	0	0	0	-4.62199	0	0	57.259	15.7429
DATA	509	6	84	66	1	DarkCorner	DarkCorner	8813.42	325.573	2.179411e+000	2.171325e+000	25	16	5.050316e+000	0	0	0	0	0	0	-4.25611	0	0	57.5363	15.8158
DATA	510	6	85	66	1	DarkCorner	DarkCorner	8838.5	326	2.210108e+000	2.201908e+000	22.5	14	4.321657e+000	0	0	0	0	0	0	-5.26291	0	0	54.1152	13.8206
DATA	511	7	1	66	1	DarkCorner	DarkCorner	6692.58	330.573	1.928474e+000	1.921319e+000	25.5	16	5.114178e+000	0	0	0	0	0	0	-3.72857	0	0	57.5363	16.1908
DATA	512	7	2	66	1	DarkCorner	DarkCorner	6718.11	330.5	1.945664e+000	1.938445e+000	26	17	5.098921e+000	0	0	0	0	0	0	-2.42563	0	0	56.9804	17.5313
DATA	513	7	3	66	1	DarkCorner	DarkCorner	6743.5	330.5	1.960461e+000	1.953188e+000	26	17	4.849693e+000	0	0	0	0	0	0	-2.5627	0	0	57.5363	16.3784
DATA	514	7	4	66	1	DarkCorner	DarkCorner	6768.89	330.5	1.973018e+000	1.965698e+000	24.5	15	3.828304e+000	0	0	0	0	0	0	-3.11015	0	0	56.9804	15.4516
DATA	515	7	5	66	1	DarkCorner	DarkCorner	6794.42	330.573	1.983463e+000	1.976104e+000	24	16	4.442351e+000	0	0	0	0	0	0	-4.48135	0	0	57.5363	17.3
DATA	516	7	6	66	1	DarkCorner	DarkCorner	6819.58	330.573	1.991695e+000	1.984306e+000	26	15	4.013217e+000	0	0	0	0	0	0	-3.46022	0	0	57.5363	16.0345
DATA	517	7	7	66	1	DarkCorner	DarkCorner	6845.09	330.614	1.998043e+000	1.990630e+000	23	17	4.772872e+000	0	0	0	0	0	0	-5.5489	0	0	57.259	18.303
DATA	518	7	8	66	1	DarkCorner	DarkCorner	6870.5	330.648	2.002462e+000	1.995033e+000	25	17	5.986021e+000	0	0	0	0	0	0	-3.90334	0	0	65	17.4706
DATA	519	7	9	0	0	A_04_P013029	NM_001171270	6895.63	330.596	3.944540e+005	3.944540e+004	326428	17.5	7.015289e+000	0	0	0	0	0	0	326607	1	1	57.8122	19.5
DATA	520	7	10	0	0	A_04_P044984	A_04_P044984	6921.42	330.573	2.005997e+000	1.998555e+000	27	16	5.423122e+000	0	0	0	0	0	0	-2.49886	0	0	57.5363	15.7778
DATA	521	7	11	0	0	A_04_P020071	EB379986	6946.5	330.648	1.176830e+002	1.193668e+001	127	16.5	6.424590e+000	0	0	0	0	0	0	97.4278	1	1	57.5363	17.8333
DATA	522	7	12	0	0	A_04_P050644	ENSOCUT00000012339	6972	331	1.192615e+001	2.324929e+000	39	18	4.535590e+000	0	0	0	0	0	0	9.88414	1	1	54.9904	18.5938
DATA	523	7	13	0	0	A_04_P042347	A_04_P042347	6997.5	331	1.999620e+000	1.992662e+000	29	18	4.992768e+000	0	0	0	0	0	0	0.355499	0	0	54.1152	18.3143
DATA	524	7	14	0	0	A_04_P099047	XM_002717077	7022.94	331.026	2.793672e+003	2.793742e+002	2334	15	4.763644e+000	0	0	0	0	0	0	2325.04	1	1	48.5334	15.3333
DATA	525	7	15	0	0	A_04_P027043	EB372740	7048.5	331	4.165078e+000	2.024721e+000	33.5	17	5.314277e+000	0	0	0	0	0	0	3.47687	1	0	54.1152	16.1923
DATA	526	7	16	0	0	A_04_P070838	A_04_P070838	7073.5	331	5.204862e+001	5.566809e+000	70	18.5	5.204165e+000	0	0	0	0	0	0	43.6	1	1	54.1152	18.25
DATA	527	7	17	0	0	A_04_P071410	ENSOCUT00000007212	7099.34	330.918	4.143384e+002	4.148048e+001	383	17	7.069547e+000	0	0	0	0	0	0	348.508	1	1	48.8603	18.3871
DATA	528	7	18	0	0	A_04_P038562	ENSOCUT00000006662	7124.56	330.973	5.174776e+002	5.178478e+001	464	16	4.540960e+000	0	0	0	0	0	0	437.201	1	1	48.5334	15.5294
DATA	529	7	19	0	0	A_04_P002076	NM_001101717	7149.87	331.064	7.067722e+003	7.067749e+002	5758.5	15	4.500712e+000	0	0	0	0	0	0	6000.44	1	1	49.1849	15.7778
DATA	530	7	20	0	0	A_04_P082797	ENSOCUT00000011430	7175.42	331.427	6.090702e+002	6.093784e+001	549	16.5	5.403383e+000	0	0	0	0	0	0	519.837	1	1	57.5363	17.1
DATA	531	7	21	0	0	A_04_P020081	EB379981	7200.58	331.427	1.329539e+001	2.341410e+000	41	19	4.552289e+000	0	0	0	0	0	0	11.4101	1	1	57.5363	18.84
DATA	532	7	22	0	0	A_04_P031460	A_04_P031460	7226	331.455	1.923235e+000	1.916100e+000	28	16.5	5.563841e+000	0	0	0	0	0	0	-1.98263	0	0	55.8519	17.2059
DATA	533	7	23	0	0	A_04_P032876	ENSOCUT00000001571	7251.5	331.231	1.394202e+004	1.394204e+003	11904	16	4.438832e+000	0	0	0	0	0	0	12108.4	1	1	49.8279	15.6452
DATA	534	7	24	0	0	A_04_P037047	A_04_P037047	7276.58	331.427	2.142895e+001	2.859109e+000	50	18	5.319252e+000	0	0	0	0	0	0	18.7262	1	1	57.5363	17.6389
DATA	535	7	25	0	0	A_04_P033093	XR_085150	7302.42	331.427	2.558083e+004	2.558084e+003	21411.5	17	5.349831e+000	0	0	0	0	0	0	22500.6	1	1	57.5363	18
DATA	536	7	26	0	0	A_04_P085142	ENSOCUT00000010262	7327.58	331.427	2.560970e+001	3.170050e+000	52.5	17.5	6.214555e+000	0	0	0	0	0	0	22.6722	1	1	57.5363	18
DATA	537	7	27	0	0	A_04_P040353	ENSOCUT00000001081	7353	331.455	1.862923e+000	1.856012e+000	28	19	5.725514e+000	0	0	0	0	0	0	-3.26654	0	0	55.8519	17.5714
DATA	538	7	28	0	0	A_04_P098947	ENSOCUT00000007659	7378.5	331.5	1.850516e+000	1.843650e+000	27	18	4.034022e+000	0	0	0	0	0	0	-2.55315	0	0	57.5363	17.76
DATA	539	7	29	0	0	A_04_P055689	A_04_P055689	7403.67	331.5	1.884933e+003	1.885022e+002	1638.5	17	6.072635e+000	0	0	0	0	0	0	1702.26	1	1	57.5363	17.2424
DATA	540	7	30	0	0	A_04_P005456	DN890902	7429.4	331.966	3.260565e+000	1.848164e+000	33.5	16	5.597545e+000	0	0	0	0	0	0	2.96456	1	0	51.7088	16.2414
DATA	541	7	31	0	0	A_04_P017734	DN886565	7454.6	331.827	7.221219e+000	1.946261e+000	37	16	4.774092e+000	0	0	0	0	0	0	6.60865	1	0	49.1849	16.6333
DATA	542	7	32	0	0	A_04_P008316	DN888049	7480	331.545	2.971597e+005	2.971597e+004	274010	16	5.908186e+000	0	0	0	0	0	0	273721	1	1	55.8519	17.36
DATA	543	7	33	0	0	A_04_P022293	EB377796	7505.5	331.711	1.531429e+004	1.531430e+003	14032.5	15	7.105433e+000	0	0	0	0	0	0	14197.3	1	1	49.1849	16.8889
DATA	544	7	34	0	0	A_04_P050322	ENSOCUT00000011011	7530.88	331.616	3.174542e+003	3.174591e+002	2972.5	20	4.861632e+000	0	0	0	0	0	0	2961.39	1	1	48.5334	18.2759
DATA	545	7	35	0	0	A_04_P065562	ENSOCUT00000017936	7556.23	331.543	1.032510e+003	1.032661e+002	972	18.5	7.629913e+000	0	0	0	0	0	0	969.033	1	1	51.0895	17.9583
DATA	546	7	36	0	0	A_04_P097122	ENSOCUT00000008283	7581.49	331.589	7.237919e+002	7.240039e+001	737	16	4.901007e+000	0	0	0	0	0	0	683.275	1	1	48.5334	15.925
DATA	547	7	37	0	0	A_04_P005596	DN890778	7607.29	331.859	1.073739e+004	1.073741e+003	9838	18	5.302065e+000	0	0	0	0	0	0	10194.9	1	1	49.8279	18.2188
DATA	548	7	38	0	0	A_04_P034207	ENSOCUT00000006125	7632.42	331.573	1.739259e+000	1.733183e+000	32	14	7.861722e+000	0	0	0	0	0	0	0.344908	0	0	57.5363	15.84
DATA	549	7	39	0	0	A_04_P031362	AY171637	7657.58	331.573	3.467411e+000	1.758548e+000	35	15.5	5.001613e+000	0	0	0	0	0	0	3.32662	1	0	65	16.625
DATA	550	7	40	0	0	A_04_P088502	ENSOCUT00000010786	7683.41	331.863	2.372636e+003	2.372698e+002	2178	16.5	4.585835e+000	0	0	0	0	0	0	2287.57	1	1	50.1463	16.0667
DATA	551	7	41	0	0	A_04_P033276	DN889430	7708.91	331.896	2.614969e+000	1.727677e+000	34	18	5.565340e+000	0	0	0	0	0	0	2.53267	1	0	46.8651	18.359
DATA	552	7	42	0	0	A_04_P049257	ENSOCUT00000002197	7734.06	331.971	3.050664e+002	3.055401e+001	318	17	7.181099e+000	0	0	0	0	0	0	296.692	1	1	46.8651	17.5455
DATA	553	7	43	0	0	A_04_P094117	ENSOCUT00000010101	7759.15	331.962	3.757646e+001	4.121959e+000	66	16	4.662686e+000	0	0	0	0	0	0	36.6833	1	1	49.1849	16.6765
DATA	554	7	44	0	0	A_04_P052228	ENSOCUT00000001495	7784.52	331.723	1.237456e+001	2.093399e+000	42	17	4.394714e+000	0	0	0	0	0	0	12.1219	1	1	46.1809	17.9063
DATA	555	7	45	0	0	A_04_P097293	ENSOCUT00000009195	7810.1	331.936	7.965859e+001	8.141762e+000	108	17	5.331057e+000	0	0	0	0	0	0	78.2748	1	1	48.2044	17.1429
DATA	556	7	46	66	-1	(-)3xSLv1	NegativeControl	7835.62	332.216	1.684992e+000	1.678740e+000	27	15	4.961461e+000	0	0	0	0	0	0	-2.28961	0	0	48.5334	15.9333
DATA	557	7	47	0	0	A_04_P004003	ENSOCUT00000008066	7861.08	332.127	1.835279e+002	1.842907e+001	213	15.5	5.388365e+000	0	0	0	0	0	0	181.229	1	1	46.8651	17
DATA	558	7	48	0	0	A_04_P004724	NM_001082712	7886.5	332	2.581992e+002	2.587400e+001	293	16	9.072885e+000	0	0	0	0	0	0	255.421	1	1	54.1152	17.4
DATA	559	7	49	0	0	A_04_P013450	ENSOCUT00000003533	7911.5	332.352	4.548124e+002	4.551188e+001	469	20	7.372923e+000	0	0	0	0	0	0	450.531	1	1	57.5363	19.88
DATA	560	7	50	0	0	A_04_P024298	ENSOCUT00000024597	7937.24	331.691	3.229074e+003	3.229117e+002	3276	18	4.529473e+000	0	0	0	0	0	0	3201.37	1	1	46.5243	18.129
DATA	561	7	51	0	0	A_04_P030477	A_04_P030477	7962.45	332.267	4.922130e+001	5.196931e+000	78	16	6.882105e+000	0	0	0	0	0	0	48.822	1	1	49.1849	17.4324
DATA	562	7	52	0	0	A_04_P050374	ENSOCUT00000015082	7987.91	332.386	1.969400e+001	2.580605e+000	49	17.5	4.851946e+000	0	0	0	0	0	0	19.5333	1	1	57.259	18.1
DATA	563	7	53	0	0	A_04_P002016	NM_001082323	8013.31	332.338	2.575633e+003	2.575687e+002	2527.5	16	6.868940e+000	0	0	0	0	0	0	2553.21	1	1	48.5334	16.5185
DATA	564	7	54	0	0	A_04_P021916	EB373562	8038.58	332.427	2.859265e+001	3.311370e+000	60	17	6.845609e+000	0	0	0	0	0	0	28.3147	1	1	65	16.0645
DATA	565	7	55	0	0	A_04_P036675	A_04_P036675	8064.11	332.5	1.679070e+000	1.673249e+000	30	17	6.423479e+000	0	0	0	0	0	0	0.365569	0	0	56.9804	17.7586
DATA	566	7	56	0	0	A_04_P060934	NM_001171293	8089.56	332.307	1.095888e+002	1.108635e+001	137	18	5.974858e+000	0	0	0	0	0	0	108.132	1	1	49.1849	17.9677
DATA	567	7	57	0	0	A_04_P061862	ENSOCUT00000012636	8114.89	332.5	1.686826e+000	1.680568e+000	30	16	4.977800e+000	0	0	0	0	0	0	-0.122783	0	0	65	15.3871
DATA	568	7	58	0	0	A_04_P088587	A_04_P088587	8140.42	332.427	2.376646e+000	1.702453e+000	31.5	17	4.791683e+000	0	0	0	0	0	0	2.33187	1	0	57.5363	16.0909
DATA	569	7	59	0	0	A_04_P087176	ENSOCUT00000008875	8165.49	332.273	8.754501e+000	1.904885e+000	39	16	6.145005e+000	0	0	0	0	0	0	8.55905	1	1	49.5074	15.7586
DATA	570	7	60	0	0	A_04_P026688	EB373112	8191.11	332.5	1.705094e+000	1.699630e+000	30	17.5	6.029044e+000	0	0	0	0	0	0	0.526802	0	0	56.9804	17.8824
DATA	571	7	61	0	0	A_04_P020601	EB379504	8216.5	332.5	1.712992e+000	1.706636e+000	27	21	5.568207e+000	0	0	0	0	0	0	-2.73484	0	0	57.5363	20.1724
DATA	572	7	62	0	0	A_04_P003122	NM_001082408	8242	332.5	3.780321e+003	3.780360e+002	3720	18	5.454011e+000	0	0	0	0	0	0	3644.93	1	1	52.3208	18.7097
DATA	573	7	63	0	0	A_04_P041289	A_04_P041289	8267.47	332.747	1.506312e+002	1.516158e+001	168	17.5	5.513203e+000	0	0	0	0	0	0	144.42	1	1	49.1849	18.8667
DATA	574	7	64	0	0	A_04_P059028	ENSOCUT00000008956	8292.58	332.573	2.050934e+002	2.058266e+001	222	18	5.739601e+000	0	0	0	0	0	0	195.439	1	1	57.5363	18.4074
DATA	575	7	65	0	0	A_04_P073871	A_04_P073871	8318.11	332.5	1.753916e+000	1.754031e+000	32	17	4.769649e+000	0	0	0	0	0	0	1.44127	0	0	56.9804	16.9118
DATA	576	7	66	0	0	A_04_P043259	A_04_P043259	8343.42	332.573	3.899472e+001	4.278218e+000	66	17	4.703142e+000	0	0	0	0	0	0	36.6487	1	1	65	16.8667
DATA	577	7	67	0	0	A_04_P077732	ENSOCUT00000001128	8368.86	332.722	3.513365e+003	3.513410e+002	3264.5	17	7.514190e+000	0	0	0	0	0	0	3276.84	1	1	47.8731	17.9655
DATA	578	7	68	0	0	A_04_P022520	EB377560	8394.44	332.532	6.534209e+001	6.774439e+000	89	15	6.302056e+000	0	0	0	0	0	0	60.4441	1	1	50.4627	15.8182
DATA	579	7	69	0	0	A_04_P044513	ENSOCUT00000013374	8419.65	332.864	3.151345e+003	3.151397e+002	2838	16.5	5.146916e+000	0	0	0	0	0	0	2890.45	1	1	50.4627	16.25
DATA	580	7	70	0	0	A_04_P075022	ENSOCUT00000013859	8445.4	332.853	4.639783e+003	4.639819e+002	4211	14.5	4.951943e+000	0	0	0	0	0	0	4216.67	1	1	48.8603	16
DATA	581	7	71	0	0	A_04_P065542	ENSOCUT00000016410	8470.56	332.818	1.227370e+003	1.227508e+002	1114	13	5.566866e+000	0	0	0	0	0	0	1104.95	1	1	50.1463	14.36
DATA	582	7	72	0	0	A_04_P066357	ENSOCUT00000009701	8495.58	332.573	6.766632e+001	7.016418e+000	87.5	14.5	5.077479e+000	0	0	0	0	0	0	60.3195	1	1	65	14.7083
DATA	583	7	73	0	0	A_04_P040093	ENSOCUT00000009282	8521.15	332.907	1.785922e+002	1.795736e+001	188	14.5	5.565183e+000	0	0	0	0	0	0	157.553	1	1	47.8731	14.8333
DATA	584	7	74	0	0	A_04_P100787	ENSOCUT00000014051	8546.66	333.027	1.085826e+003	1.085991e+002	961	14	8.049345e+000	0	0	0	0	0	0	947.576	1	1	49.1849	16.3667
DATA	585	7	75	0	0	A_04_P077227	ENSOCUT00000029590	8572	333	7.116802e+000	2.044534e+000	32	15.5	8.207689e+000	0	0	0	0	0	0	6.14156	1	0	54.9904	17.6154
DATA	586	7	76	0	0	A_04_P036326	ENSOCUT00000011050	8597.5	333	1.454572e+001	2.424037e+000	40	16	5.549050e+000	0	0	0	0	0	0	12.4072	1	1	54.1152	17.0333
DATA	587	7	77	0	0	A_04_P068928	ENSOCUT00000014087	8622.94	333.025	8.758545e+003	8.758567e+002	7254	13.5	5.931403e+000	0	0	0	0	0	0	7381.91	1	1	49.8279	15.3077
DATA	588	7	78	0	0	A_04_P063003	ENSOCUT00000009564	8648.35	333.12	3.337521e+002	3.343430e+001	307	15	4.805463e+000	0	0	0	0	0	0	277.857	1	1	48.8603	15.3226
DATA	589	7	79	66	1	DarkCorner	DarkCorner	8673.74	333.024	2.019551e+000	2.012059e+000	25	14	5.095676e+000	0	0	0	0	0	0	-4.38659	0	0	49.1849	14.1818
DATA	590	7	80	66	1	DarkCorner	DarkCorner	8699.42	333.419	2.045981e+000	2.038390e+000	24	17	5.499394e+000	0	0	0	0	0	0	-4.70719	0	0	44.4243	16.92
DATA	591	7	81	66	1	DarkCorner	DarkCorner	8724.5	333.352	2.072905e+000	2.065214e+000	25	13.5	4.747559e+000	0	0	0	0	0	0	-4.49603	0	0	57.5363	14.0938
DATA	592	7	82	66	1	DarkCorner	DarkCorner	8749.58	333.427	2.100654e+000	2.092861e+000	26	15	5.075538e+000	0	0	0	0	0	0	-2.91189	0	0	57.5363	14.2414
DATA	593	7	83	66	1	DarkCorner	DarkCorner	8775.42	333.427	2.130177e+000	2.122274e+000	25	17	5.081600e+000	0	0	0	0	0	0	-3.92451	0	0	57.5363	16.4138
DATA	594	7	84	66	1	DarkCorner	DarkCorner	8800.5	333.352	2.159729e+000	2.151716e+000	27	15	5.248560e+000	0	0	0	0	0	0	-2.74647	0	0	57.5363	15.4688
DATA	595	7	85	66	1	DarkCorner	DarkCorner	8825.83	334.057	2.189965e+000	2.181840e+000	27	15	4.487318e+000	0	0	0	0	0	0	-2.20908	0	0	46.8651	15.2909
DATA	596	8	1	66	1	DarkCorner	DarkCorner	6706.3	337.721	1.938756e+000	1.931563e+000	25	15	4.597587e+000	0	0	0	0	0	0	-3.91482	0	0	36.5637	15.6341
DATA	597	8	2	66	1	DarkCorner	DarkCorner	6730.72	337.736	1.953948e+000	1.946699e+000	26	17	4.418483e+000	0	0	0	0	0	0	-2.51833	0	0	41.0736	16.8333
DATA	598	8	3	66	1	DarkCorner	DarkCorner	6756.5	338	1.967731e+000	1.960430e+000	26	16.5	4.524017e+000	0	0	0	0	0	0	-3.16894	0	0	54.1152	16.2813
DATA	599	8	4	66	1	DarkCorner	DarkCorner	6781.5	338	1.978906e+000	1.971564e+000	24	16	4.820947e+000	0	0	0	0	0	0	-4.51715	0	0	54.1152	15.9706
DATA	600	8	5	66	1	DarkCorner	DarkCorner	6807	338	1.988186e+000	1.980810e+000	25.5	18	5.428321e+000	0	0	0	0	0	0	-2.58037	0	0	54.9904	18
DATA	601	8	6	66	1	DarkCorner	DarkCorner	6832.5	338	1.995414e+000	1.988011e+000	26	18	4.847576e+000	0	0	0	0	0	0	-2.69005	0	0	54.1152	18.2813
DATA	602	8	7	66	1	DarkCorner	DarkCorner	6857.58	338.427	2.000621e+000	1.993198e+000	27	16.5	5.900981e+000	0	0	0	0	0	0	-3.19071	0	0	57.5363	17.7813
DATA	603	8	8	0	0	A_04_P002918	NM_001082026	6883.37	338.404	3.056557e+003	3.056622e+002	2414.5	17	5.424013e+000	0	0	0	0	0	0	2532.05	1	1	57.8122	18.0909
DATA	604	8	9	0	0	A_04_P071127	ENSOCUT00000011336	6908.5	338.352	8.350843e+001	8.586602e+000	97	17	5.999104e+000	0	0	0	0	0	0	69.1217	1	1	57.5363	17.5484
DATA	605	8	10	0	0	A_04_P049112	A_04_P049112	6933.99	338.173	7.363116e+002	7.365827e+001	617	16	5.147729e+000	0	0	0	0	0	0	609.451	1	1	47.8731	16.5294
DATA	606	8	11	0	0	A_04_P051645	ENSOCUT00000012580	6959.45	338.026	2.903622e+003	2.903691e+002	2347	18	3.662877e+000	0	0	0	0	0	0	2405.16	1	1	49.8279	17.4
DATA	607	8	12	0	0	A_04_P017540	ENSOCUT00000028773	6984.58	338.427	1.159788e+005	1.159788e+004	94528	18	4.821698e+000	0	0	0	0	0	0	96208.6	1	1	57.5363	18.9655
DATA	608	8	13	0	0	A_04_P010667	ENSOCUT00000021827	7010.32	338.299	1.057280e+003	1.057468e+002	911	18	4.806301e+000	0	0	0	0	0	0	878.942	1	1	49.8279	17.7143
DATA	609	8	14	0	0	A_04_P040249	ENSOCUT00000014232	7035.62	338.37	2.039355e+003	2.039451e+002	1680.5	17	5.581882e+000	0	0	0	0	0	0	1700	1	1	50.7771	16.75
DATA	610	8	15	0	0	A_04_P063652	ENSOCUT00000001806	7060.95	338.477	8.065451e+001	8.304377e+000	96.5	21	3.969887e+000	0	0	0	0	0	0	67.4554	1	1	55.8519	19.52
DATA	611	8	16	0	0	A_04_P074044	NM_001171332	7086.38	338.57	1.376266e+002	1.390295e+001	147.5	21	9.609024e+000	0	0	0	0	1	0	115.545	1	1	50.4627	22.4444
DATA	612	8	17	0	0	A_04_P092878	A_04_P092878	7111.56	338.468	4.980697e+001	5.353119e+000	69	16	5.032368e+000	0	0	0	0	0	0	41.9937	1	1	50.4627	16.4839
DATA	613	8	18	0	0	A_04_P064009	ENSOCUT00000002660	7137.33	338.5	4.321363e+002	4.325771e+001	373	16.5	4.253599e+000	0	0	0	0	0	0	366.093	1	1	57.5363	16.1
DATA	614	8	19	0	1	RC2	RC2	7162.5	338.5	1.949823e+000	1.942589e+000	27.5	16	5.462285e+000	0	0	0	0	0	0	-2.90945	0	0	57.5363	16.3548
DATA	615	8	20	0	0	A_04_P017208	ENSOCUT00000010258	7187.86	338.412	5.155415e+003	5.155451e+002	4320.5	19	5.949968e+000	0	0	0	0	0	0	4413.41	1	1	54.9904	19.0714
DATA	616	8	21	0	0	A_04_P084582	ENSOCUT00000002908	7213.44	338.6	1.853613e+004	1.853614e+003	15487	16.5	6.104361e+000	0	0	0	0	0	0	15960.1	1	1	50.7771	18.1786
DATA	617	8	22	0	0	A_04_P093248	NM_001082209	7238.65	338.679	9.405379e+002	9.407318e+001	827.5	16.5	4.308846e+000	0	0	0	0	0	0	814.646	1	1	50.7771	16.6154
DATA	618	8	23	0	0	A_04_P099295	ENSOCUT00000009841	7264.06	338.713	3.782783e+003	3.782830e+002	3299	17	4.575958e+000	0	0	0	0	0	0	3296.78	1	1	52.9257	17.4242
DATA	619	8	24	0	0	A_04_P025516	EB374358	7289.5	338.5	7.340213e+001	7.578596e+000	96	18	5.421967e+000	0	0	0	0	0	0	64.3793	1	1	57.5363	18.9091
DATA	620	8	25	0	0	A_04_P098582	ENSOCUT00000010022	7314.89	338.5	6.339362e+001	6.610449e+000	85	16.5	5.078417e+000	0	0	0	0	0	0	55.963	1	1	56.9804	17.875
DATA	621	8	26	0	0	A_04_P060803	ENSOCUT00000011819	7340.42	338.573	9.615249e+001	9.793739e+000	113	18.5	6.588287e+000	0	0	0	0	0	0	85.4463	1	1	57.5363	18.4412
DATA	622	8	27	0	0	A_04_P041262	A_04_P041262	7366.19	338.578	1.855634e+000	1.848750e+000	31	18	5.457953e+000	0	0	0	0	0	0	-0.239638	0	0	51.4001	17.5484
DATA	623	8	28	0	0	A_04_P012815	NM_001195718	7391.16	338.863	7.402453e+002	7.404731e+001	684	18.5	5.517891e+000	0	0	0	0	0	0	666.651	1	1	50.4627	18.6333
DATA	624	8	29	0	0	A_04_P037695	A_04_P037695	7416.5	338.648	2.554845e+001	3.139411e+000	53	17	5.321802e+000	0	0	0	0	0	0	23.1617	1	1	57.5363	16.4688
DATA	625	8	30	0	0	A_04_P030024	DN881532	7441.32	339.061	1.166174e+001	2.155358e+000	42	17	5.548532e+000	0	0	0	0	0	0	10.6414	1	1	45.835	17.8
DATA	626	8	31	0	0	A_04_P017277	A_04_P017277	7467.42	338.573	3.336535e+001	3.791344e+000	60.5	16.5	5.377796e+000	0	0	0	0	0	0	30.6509	1	1	57.5363	17.9
DATA	627	8	32	0	0	A_04_P021784	EB378290	7492.5	338.648	1.215940e+001	2.163146e+000	40	15	6.015132e+000	0	0	0	0	0	0	11.2417	1	1	57.5363	15.9091
DATA	628	8	33	0	0	A_04_P053644	ENSOCUT00000007359	7518.09	338.935	3.537500e+002	3.541964e+001	355	19.5	6.102837e+000	0	0	0	0	0	0	329.152	1	1	54.4085	18.7308
DATA	629	8	34	0	0	A_04_P100363	ENSOCUT00000016102	7543.47	338.918	9.568766e+000	2.009198e+000	40	19	5.930218e+000	0	0	0	0	0	0	8.95844	1	1	48.5334	18.1034
DATA	630	8	35	0	0	A_04_P024240	A_04_P024240	7569	338.987	7.699703e+002	7.701706e+001	724	16.5	4.774412e+000	0	0	0	0	0	0	725.214	1	1	46.8651	16.5882
DATA	631	8	36	0	0	A_04_P048377	ENSOCUT00000003957	7594.5	339	8.792812e+003	8.792829e+002	8059	17	5.360531e+000	0	0	0	0	0	0	8329.85	1	1	48.5334	17.8529
DATA	632	8	37	0	0	A_04_P070814	ENSOCUT00000017016	7619.75	339	5.407101e+003	5.407129e+002	5084	18	6.009252e+000	0	0	0	0	0	0	5150.66	1	1	49.1849	16.5
DATA	633	8	38	0	0	A_04_P047024	A_04_P047024	7644.97	339.31	1.253518e+001	2.134180e+000	41	15	5.741192e+000	0	0	0	0	0	0	12.0037	1	1	42.9674	16.1935
DATA	634	8	39	0	0	A_04_P002182	NM_001082213	7670.5	339.231	5.922343e+002	5.924837e+001	582.5	16	4.780382e+000	0	0	0	0	0	0	569.974	1	1	49.8279	16.2353
DATA	635	8	40	0	0	A_04_P009465	A_04_P009465	7695.58	339.427	1.717025e+000	1.717964e+000	31	17	4.921753e+000	0	0	0	0	0	0	1.53066	0	0	65	16.9032
DATA	636	8	41	0	0	A_04_P090617	ENSOCUT00000008263	7721.42	339.427	2.836137e+000	1.726537e+000	34	17	8.069281e+000	0	0	0	0	0	0	2.75444	1	0	57.5363	18.5517
DATA	637	8	42	0	0	A_04_P067658	A_04_P067658	7746.32	339.892	1.702639e+000	1.696322e+000	29	16	7.217337e+000	0	0	0	0	0	0	-1.07357	0	0	51.0895	16.6429
DATA	638	8	43	0	0	A_04_P084373	ENSOCUT00000010617	7772.15	339.557	1.081648e+002	1.094773e+001	135	17	5.408987e+000	0	0	0	0	0	0	105.857	1	1	50.1463	17.5143
DATA	639	8	44	0	0	A_04_P051972	ENSOCUT00000025290	7797.35	339.542	1.754544e+001	2.432359e+000	48	18	4.663581e+000	0	0	0	0	0	0	17.2268	1	1	48.2044	17.8438
DATA	640	8	45	0	0	A_04_P088447	ENSOCUT00000007792	7822.93	339.598	1.613074e+002	1.621796e+001	188	16.5	5.575088e+000	0	0	0	0	0	0	158.837	1	1	51.0895	17.2333
DATA	641	8	46	0	0	A_04_P060237	ENSOCUT00000006608	7848.26	339.605	2.772289e+001	3.239348e+000	57.5	17	5.232995e+000	0	0	0	0	0	0	27.3652	1	1	51.0895	17.7931
DATA	642	8	47	0	0	A_04_P062312	ENSOCUT00000005156	7873.5	339.5	5.222644e+003	5.222671e+002	5163.5	14	6.730330e+000	0	0	0	0	0	0	5165.6	1	1	49.1849	16.2121
DATA	643	8	48	0	0	A_04_P022098	EB377966	7899	339.455	5.832671e+000	1.768581e+000	36	20.5	9.610982e+000	0	0	0	0	1	0	5.77814	1	0	55.8519	21.375
DATA	644	8	49	0	0	A_04_P022195	EB377883	7924.56	339.267	2.729277e+003	2.729328e+002	2699	18	6.460298e+000	0	0	0	0	0	0	2706.79	1	1	49.1849	17.4286
DATA	645	8	50	0	0	A_04_P091426	ENSOCUT00000009951	7949.67	339.5	1.992091e+001	2.597321e+000	51	17	6.409176e+000	0	0	0	0	0	0	19.7703	1	1	57.5363	17.2059
DATA	646	8	51	0	0	A_04_P096274	ENSOCUT00000004301	7975.33	339.5	1.013447e+003	1.013584e+002	1013.5	18	5.634882e+000	0	0	0	0	0	0	1005.98	1	1	57.5363	18.2424
DATA	647	8	52	0	0	A_04_P080417	ENSOCUT00000001821	8000.63	339.589	9.020530e+002	9.022069e+001	936.5	16.5	5.145274e+000	0	0	0	0	0	0	895.154	1	1	48.5334	16.9231
DATA	648	8	53	0	0	A_04_P039777	ENSOCUT00000017876	8025.8	339.563	1.939435e+004	1.939435e+003	18793	17	7.502974e+000	0	0	0	0	0	0	19231.1	1	1	54.9904	16.8065
DATA	649	8	54	0	0	A_04_P051148	ENSOCUT00000009056	8051.38	339.705	2.271048e+002	2.277181e+001	253	16.5	4.356405e+000	0	0	0	0	0	0	224.907	1	1	50.4627	15.75
DATA	650	8	55	0	0	A_04_P015376	AY171692	8076.61	339.587	3.663993e+000	1.712812e+000	34	18	5.277215e+000	0	0	0	0	0	0	3.62208	1	0	49.5074	17.1852
DATA	651	8	56	0	0	A_04_P049937	ENSOCUT00000003317	8102.42	339.573	3.368526e+000	1.710559e+000	33	17.5	5.076140e+000	0	0	0	0	0	0	3.32225	1	0	57.5363	16.7143
DATA	652	8	57	0	0	A_04_P010416	DN884882	8127.73	339.582	1.336190e+003	1.336296e+002	1233	15	4.470541e+000	0	0	0	0	0	0	1314.15	1	1	50.7771	15.1176
DATA	653	8	58	0	0	A_04_P008165	DN888254	8152.89	339.875	2.215809e+001	2.785061e+000	51	15	6.034762e+000	0	0	0	0	0	0	21.722	1	1	50.7771	16.0313
DATA	654	8	59	0	0	A_04_P086968	ENSOCUT00000008559	8178.5	339.705	1.910286e+002	1.917780e+001	215	17	6.161302e+000	0	0	0	0	0	0	186.543	1	1	50.4627	16.5357
DATA	655	8	60	0	0	A_04_P040390	ENSOCUT00000015533	8203.58	339.573	8.172119e+004	8.172119e+003	78569	18	6.905962e+000	0	0	0	0	0	0	79459.5	1	1	57.5363	19
DATA	656	8	61	0	0	A_04_P066852	ENSOCUT00000016479	8229.43	339.716	2.989958e+002	2.994841e+001	315	19	4.154084e+000	0	0	0	0	0	0	289.291	1	1	51.0895	19.1111
DATA	657	8	62	0	0	A_04_P080898	A_04_P080898	8254.5	339.648	7.094686e+000	1.859297e+000	35	18	5.814937e+000	0	0	0	0	0	0	6.82804	1	0	65	18.5357
DATA	658	8	63	0	0	A_04_P078812	A_04_P078812	8279.91	339.614	2.580111e+001	3.105736e+000	54	17	3.584915e+000	0	0	0	0	0	0	24.6856	1	1	57.259	17.5806
DATA	659	8	64	0	0	A_04_P096743	ENSOCUT00000013750	8305.25	340	1.148381e+003	1.148513e+002	1116	17	5.760289e+000	0	0	0	0	0	0	1091.81	1	1	49.1849	17.9706
DATA	660	8	65	0	0	A_04_P102528	ENSOCUT00000007655	8331	339.987	1.155977e+004	1.155979e+003	10511	17	4.680911e+000	0	0	0	0	0	0	10913.8	1	1	46.8651	17.1714
DATA	661	8	66	0	0	A_04_P051242	A_04_P051242	8356.13	340	1.699052e+003	1.699144e+002	1607.5	16	4.885134e+000	0	0	0	0	0	0	1592.44	1	1	48.5334	15.3103
DATA	662	8	67	0	0	A_04_P071285	ENSOCUT00000013216	8381.41	340.095	8.643118e+001	8.824222e+000	111	16.5	6.729745e+000	0	0	0	0	0	0	80.3774	1	1	48.8603	17.1842
DATA	663	8	68	0	0	A_04_P002331	NM_001082065	8407	340	8.363515e+001	8.553685e+000	106	15.5	6.139752e+000	0	0	0	0	0	0	77.125	1	1	54.9904	15.6
DATA	664	8	69	0	0	A_04_P013938	ENSOCUT00000009795	8432.5	340	1.816324e+000	1.809585e+000	30	17	5.113526e+000	0	0	0	0	0	0	-0.631376	0	0	54.1152	17
DATA	665	8	70	0	0	A_04_P001871	NM_001082736	8457.5	340.352	1.832874e+000	1.833939e+000	31	14	4.772354e+000	0	0	0	0	0	0	1.53678	0	0	65	15.0833
DATA	666	8	71	0	0	A_04_P035167	ENSOCUT00000009236	8483.25	340.39	1.214155e+003	1.214295e+002	1105	13	6.656402e+000	0	0	0	0	0	0	1088.99	1	1	49.8279	15
DATA	667	8	72	0	0	A_04_P009436	A_04_P009436	8508.44	340.466	6.146827e+001	6.422881e+000	83.5	13.5	5.097339e+000	0	0	0	0	0	0	54.58	1	1	49.1849	14.7813
DATA	668	8	73	0	0	A_04_P065862	ENSOCUT00000002305	8533.91	340.386	6.513085e+001	6.779722e+000	86	14.5	4.862458e+000	0	0	0	0	0	0	57.2216	1	1	57.259	14.5882
DATA	669	8	74	0	0	A_04_P017234	EL341961	8559.42	340.427	1.552306e+005	1.552306e+004	130879	15.5	8.186292e+000	0	0	0	0	0	0	134886	1	1	57.5363	18.1538
DATA	670	8	75	0	0	A_04_P032848	ENSOCUT00000000097	8584.67	340.312	1.627542e+002	1.638888e+001	163	15	3.605551e+000	0	0	0	0	0	0	139.832	1	1	49.8279	14
DATA	671	8	76	0	0	A_04_P092092	ENSOCUT00000005689	8610.11	340.5	2.971773e+000	1.970392e+000	33.5	18	5.994947e+000	0	0	0	0	0	0	2.52349	1	0	65	18.2424
DATA	672	8	77	0	0	A_04_P082602	ENSOCUT00000012052	8635.4	340.308	3.282819e+002	3.288734e+001	295	14	4.011714e+000	0	0	0	0	0	0	275.416	1	1	50.4627	14.4231
DATA	673	8	78	0	0	A_04_P081942	ENSOCUT00000001344	8660.59	340.368	2.003357e+000	1.995924e+000	28.5	15	4.923303e+000	0	0	0	0	0	0	-0.045426	0	0	52.3208	15.1034
DATA	674	8	79	66	1	DarkCorner	DarkCorner	8686.42	340.427	2.029452e+000	2.021923e+000	26.5	17	5.018439e+000	0	0	0	0	0	0	-2.31989	0	0	65	16.4483
DATA	675	8	80	66	1	DarkCorner	DarkCorner	8711.27	340.274	2.055563e+000	2.047936e+000	28	14.5	4.338062e+000	0	0	0	0	0	0	-1.4842	0	0	44.4243	14.1786
DATA	676	8	81	66	1	DarkCorner	DarkCorner	8737.3	340.101	2.083855e+000	2.076124e+000	25.5	14	4.329664e+000	0	0	0	0	0	0	-3.46994	0	0	49.8279	14.2647
DATA	677	8	82	66	1	DarkCorner	DarkCorner	8762.8	340.155	2.112378e+000	2.104541e+000	27	15	3.653731e+000	0	0	0	0	0	0	-1.90125	0	0	47.2035	14.7241
DATA	678	8	83	66	1	DarkCorner	DarkCorner	8787.67	340.5	2.140876e+000	2.132933e+000	25	16	5.512224e+000	0	0	0	0	0	0	-3.96349	0	0	57.5363	15.3333
DATA	679	8	84	66	1	DarkCorner	DarkCorner	8813.42	340.573	2.171368e+000	2.163312e+000	25	16	4.551697e+000	0	0	0	0	0	0	-3.72533	0	0	57.5363	15.5
DATA	680	8	85	66	1	DarkCorner	DarkCorner	8838.58	340.573	2.201993e+000	2.193824e+000	23	14	4.246318e+000	0	0	0	0	0	0	-5.59307	0	0	57.5363	13.8215
DATA	681	9	1	66	1	DarkCorner	DarkCorner	6692.58	345.427	1.930083e+000	1.922922e+000	27.5	15	4.755792e+000	0	0	0	0	0	0	-0.34962	0	0	57.5363	15.4764
DATA	682	9	2	66	1	DarkCorner	DarkCorner	6718	345.455	1.946995e+000	1.939772e+000	25	15	3.256755e+000	0	0	0	0	0	0	-4.1314	0	0	55.8519	14.8387
DATA	683	9	3	66	1	DarkCorner	DarkCorner	6743.42	345.427	1.961596e+000	1.954319e+000	27.5	17	4.994505e+000	0	0	0	0	0	0	-2.24371	0	0	57.5363	17.4848
DATA	684	9	4	66	1	DarkCorner	DarkCorner	6768.67	345.5	1.973890e+000	1.966566e+000	25	17	4.628105e+000	0	0	0	0	0	0	-3.31766	0	0	57.5363	17.25
DATA	685	9	5	66	1	DarkCorner	DarkCorner	6794.42	345.427	1.984221e+000	1.976859e+000	24.5	17	5.163360e+000	0	0	0	0	0	0	-4.30897	0	0	57.5363	16.7188
DATA	686	9	6	66	1	DarkCorner	DarkCorner	6819.58	345.427	1.992257e+000	1.984866e+000	26	18.5	4.233962e+000	0	0	0	0	0	0	-2.35193	0	0	57.5363	18.9333
DATA	687	9	7	66	1	DarkCorner	DarkCorner	6845.11	345.5	1.998418e+000	1.991004e+000	26	16	5.748511e+000	0	0	0	0	0	0	-4.08868	0	0	65	17.3143
DATA	688	9	8	0	0	A_04_P046517	ENSOCUT00000002482	6870.5	345.5	1.325400e+002	1.340333e+001	130.5	17	5.434790e+000	0	0	0	0	0	0	109.875	1	1	57.5363	17.5862
DATA	689	9	9	0	0	A_04_P064510	ENSOCUT00000012578	6895.48	345.278	2.643940e+002	2.651476e+001	246	18.5	7.901510e+000	0	0	0	0	0	0	218.917	1	1	50.4627	19.7143
DATA	690	9	10	1028	1	(+)E1A_r60_3	E1A_r60_3	6921.33	345.5	4.150827e+000	2.041052e+000	32	16	5.099843e+000	0	0	0	0	0	0	3.43553	1	0	57.5363	15.8571
DATA	691	9	11	0	0	A_04_P043422	ENSOCUT00000007254	6946.88	344.805	2.005018e+000	1.997579e+000	29	17.5	4.930873e+000	0	0	0	0	0	0	-0.169894	0	0	36.1258	17.5938
DATA	692	9	12	0	0	A_04_P096398	ENSOCUT00000009408	6972.11	345.5	2.014249e+002	2.024108e+001	187.5	18	3.731746e+000	0	0	0	0	0	0	166.976	1	1	56.9804	18
DATA	693	9	13	0	0	A_04_P078542	ENSOCUT00000014627	6997.5	345.5	4.509600e+002	4.513996e+001	397	18	5.378771e+000	0	0	0	0	0	0	374.521	1	1	57.5363	18.7419
DATA	694	9	14	0	0	A_04_P098562	ENSOCUT00000003600	7022.87	345.474	2.645021e+003	2.645096e+002	2107.5	17	3.126766e+000	0	0	0	0	0	0	2202.11	1	1	50.1463	16.88
DATA	695	9	15	0	0	A_04_P080284	ENSOCUT00000007233	7048.42	345.573	1.489279e+002	1.502391e+001	148	20	4.449097e+000	0	0	0	0	0	0	124.372	1	1	65	19.6087
DATA	696	9	16	0	0	A_04_P067212	ENSOCUT00000001532	7073.58	345.573	1.694954e+003	1.695069e+002	1438.5	23	1.376304e+001	0	0	0	0	1	0	1420.54	1	1	57.5363	27.7241
DATA	697	9	17	0	0	A_04_P097010	ENSOCUT00000014247	7099	345.545	1.509524e+002	1.522267e+001	157	19	7.668715e+000	0	0	0	0	1	0	127.031	1	1	55.8519	20.8667
DATA	698	9	18	0	0	A_04_P020836	EB379256	7124.59	345.811	2.291529e+001	3.013150e+000	49	15.5	5.664601e+000	0	0	0	0	0	0	19.3724	1	1	49.1849	16.9063
DATA	699	9	19	0	0	A_04_P084774	XM_002716958	7149.77	346.03	1.753211e+001	2.619999e+000	44	18	5.730615e+000	0	0	0	0	0	0	14.8943	1	1	45.835	18.3929
DATA	700	9	20	0	0	A_04_P006683	EB375941	7175.42	345.573	1.943848e+000	1.936706e+000	30	18	5.362936e+000	0	0	0	0	0	0	0.140612	0	0	65	17.7586
DATA	701	9	21	0	0	A_04_P042053	ENSOCUT00000010418	7200.5	345.648	8.332580e+002	8.334806e+001	730	19	6.393240e+000	0	0	0	0	0	0	715.61	1	1	57.5363	19.6522
DATA	702	9	22	0	0	A_04_P004233	ENSOCUT00000015403	7226.09	346.052	8.139082e+003	8.139105e+002	6641	18.5	5.214250e+000	0	0	0	0	0	0	7031.54	1	1	47.8731	19.1667
DATA	703	9	23	0	0	A_04_P077729	ENSOCUT00000001127	7251.26	345.974	2.263307e+003	2.263387e+002	1987.5	18	4.101534e+000	0	0	0	0	0	0	1967.17	1	1	49.1849	17.375
DATA	704	9	24	0	0	A_04_P007537	DN888880	7276.79	346.08	2.801584e+003	2.801648e+002	2421.5	18	5.444737e+000	0	0	0	0	0	0	2450.48	1	1	48.5334	17.3871
DATA	705	9	25	0	0	A_04_P071827	NM_001195656	7302.43	345.793	1.885775e+000	1.878778e+000	27	16	5.013606e+000	0	0	0	0	0	0	-3.8132	0	0	42.9674	17.3929
DATA	706	9	26	0	0	A_04_P055899	XM_002722185	7327.5	346	1.153897e+005	1.153897e+004	99374	17	6.404384e+000	0	0	0	0	0	0	102247	1	1	54.1152	18.125
DATA	707	9	27	0	0	A_04_P054309	A_04_P054309	7353	346	1.861132e+000	1.854228e+000	30	19	5.780727e+000	0	0	0	0	0	0	-1.63583	0	0	54.9904	18.7714
DATA	708	9	28	0	0	A_04_P048692	ENSOCUT00000009584	7378.41	346.137	1.654251e+002	1.664473e+001	174.5	16	4.644710e+000	0	0	0	0	0	0	148.555	1	1	50.1463	16.36
DATA	709	9	29	0	0	A_04_P033474	NM_001082667	7403.58	346.427	5.265654e+000	1.903906e+000	35	17	5.193387e+000	0	0	0	0	0	0	4.76023	1	0	57.5363	16.8333
DATA	710	9	30	0	0	A_04_P068796	ENSOCUT00000009960	7429.18	346.175	1.291148e+003	1.291276e+002	1216	17.5	5.775793e+000	0	0	0	0	0	0	1175.07	1	1	50.7771	17.7857
DATA	711	9	31	0	0	A_04_P030542	A_04_P030542	7454.69	346.493	2.895422e+000	1.828418e+000	33	17	5.293489e+000	0	0	0	0	0	0	2.65273	1	0	48.8603	18.0811
DATA	712	9	32	0	0	A_04_P003030	NM_001082387	7479.97	346.067	5.946573e+000	1.889715e+000	37	16	6.604872e+000	0	0	0	0	0	0	5.48347	1	0	46.8651	17.9286
DATA	713	9	33	0	0	A_04_P072432	ENSOCUT00000006006	7505.42	346.409	4.104880e+003	4.104918e+002	3802.5	18	5.045460e+000	0	0	0	0	0	0	3809.69	1	1	52.9257	17.04
DATA	714	9	34	0	0	A_04_P072417	ENSOCUT00000014743	7530.58	346.427	8.440524e+001	8.624351e+000	106.5	20	6.885976e+000	0	0	0	0	0	0	78.8234	1	1	57.5363	19.8
DATA	715	9	35	0	0	A_04_P009071	A_04_P009071	7556.42	346.427	1.612067e+001	2.386861e+000	45.5	18	5.059742e+000	0	0	0	0	0	0	15.1482	1	1	57.5363	17.6207
DATA	716	9	36	0	0	A_04_P058792	A_04_P058792	7581.58	346.427	2.547098e+000	1.768407e+000	33	17	5.228214e+000	0	0	0	0	0	0	2.40745	1	0	57.5363	17.3824
DATA	717	9	37	0	0	A_04_P017727	A_04_P017727	7606.89	346.5	5.569837e+001	5.835326e+000	82	17	3.952094e+000	0	0	0	0	0	0	52.9432	1	1	56.9804	16.7143
DATA	718	9	38	0	0	A_04_P100764	NM_001082396	7632.5	346.5	3.610917e+002	3.615062e+001	369	18.5	6.224165e+000	0	0	0	0	0	0	345.11	1	1	50.4627	17.1333
DATA	719	9	39	0	0	A_04_P031942	A_04_P031942	7657.62	346.526	8.456180e+000	1.918278e+000	40	18	5.229699e+000	0	0	0	0	0	0	8.12315	1	0	49.8279	17.2759
DATA	720	9	40	0	0	A_04_P029680	AF264456	7683.09	346.438	1.045227e+001	2.007126e+000	41	16	4.864748e+000	0	0	0	0	0	0	10.0895	1	1	50.4627	16.9706
DATA	721	9	41	0	0	A_04_P076755	ENSOCUT00000021998	7708.42	346.409	2.516564e+004	2.516565e+003	24214.5	18	6.037096e+000	0	0	0	0	0	0	24402.3	1	1	52.9257	18.9118
DATA	722	9	42	0	0	A_04_P018644	EB384661	7734.27	346.587	7.002185e+000	1.837145e+000	38.5	17.5	6.997638e+000	0	0	0	0	0	0	6.81895	1	0	48.8603	17.3214
DATA	723	9	43	0	0	A_04_P072777	ENSOCUT00000002115	7759.38	346.57	3.924689e+002	3.928334e+001	414.5	17	5.373828e+000	0	0	0	0	0	0	383.652	1	1	50.4627	17.3438
DATA	724	9	44	0	0	A_04_P004031	NM_001082095	7784.51	346.378	4.525513e+000	1.745937e+000	34	18	7.185954e+000	0	0	0	0	0	0	4.43898	1	0	48.5334	18.5
DATA	725	9	45	0	0	A_04_P000282	NM_001082391	7810.11	346.5	3.432243e+000	1.715704e+000	33.5	17	4.996672e+000	0	0	0	0	0	0	3.37712	1	0	65	17.5313
DATA	726	9	46	0	0	A_04_P090827	ENSOCUT00000003962	7835.41	346.704	1.700692e+001	2.388111e+000	47.5	17	4.992852e+000	0	0	0	0	0	0	16.7787	1	1	48.2044	18
DATA	727	9	47	0	0	A_04_P032957	A_04_P032957	7860.89	346.5	6.154859e+000	1.782407e+000	35	17	6.328297e+000	0	0	0	0	0	0	6.08589	1	0	56.9804	17.7879
DATA	728	9	48	0	0	A_04_P067692	ENSOCUT00000003257	7886.28	346.84	4.208856e+002	4.212166e+001	442	16.5	6.940552e+000	0	0	0	0	0	0	416.94	1	1	49.1849	17.0333
DATA	729	9	49	0	0	A_04_P029261	ENSOCUT00000023789	7911.81	346.608	1.525073e+004	1.525074e+003	14619	20	1.051142e+001	0	0	0	0	1	0	15128.2	1	1	49.1849	22.5185
DATA	730	9	50	0	0	A_04_P012618	ENSOCUT00000010116	7937.22	346.824	2.008759e+003	2.008828e+002	1993.5	18	5.160776e+000	0	0	0	0	0	0	1994.48	1	1	48.2044	18.1143
DATA	731	9	51	0	0	A_04_P101607	XM_002718573	7962.76	347.079	3.464197e+001	3.843591e+000	64	18	6.568578e+000	0	0	0	0	0	0	34.4118	1	1	48.8603	18.0286
DATA	732	9	52	0	0	A_04_P070303	ENSOCUT00000002461	7987.89	346.644	1.563417e+004	1.563418e+003	14938	17	5.601504e+000	0	0	0	0	0	0	15529	1	1	48.5334	17.3448
DATA	733	9	53	0	0	A_04_P016693	NM_001195671	8013.5	346.648	1.912157e+001	2.536190e+000	50	16	6.885976e+000	0	0	0	0	0	0	18.9829	1	1	57.5363	17.8
DATA	734	9	54	0	0	A_04_P076817	ENSOCUT00000001997	8038.5	347	1.192607e+002	1.204211e+001	144.5	17	5.528481e+000	0	0	0	0	0	0	118.282	1	1	54.1152	16.1111
DATA	735	9	55	0	0	A_04_P009316	DN886892	8063.76	346.959	3.402116e+001	3.789995e+000	64	16.5	5.348112e+000	0	0	0	0	0	0	33.6911	1	1	48.5334	17.4667
DATA	736	9	56	0	0	A_04_P088889	A_04_P088889	8089.57	346.755	4.379973e+000	1.730060e+000	35	18	4.618229e+000	0	0	0	0	0	0	4.32849	1	0	41.4593	17.9286
DATA	737	9	57	0	0	A_04_P025937	EB373916	8114.96	347.06	2.417939e+001	2.943080e+000	54	17	4.848461e+000	0	0	0	0	0	0	23.8356	1	1	46.8651	16.1515
DATA	738	9	58	0	0	A_04_P087419	XM_002717252	8140.37	347	5.431145e+002	5.433752e+001	556	15	3.994997e+000	0	0	0	0	0	0	533.76	1	1	50.4627	15.72
DATA	739	9	59	0	0	A_04_P000561	NM_001089317	8165.5	347	2.689031e+000	1.710213e+000	33.5	18	7.158480e+000	0	0	0	0	0	0	2.63344	1	0	54.1152	18.3793
DATA	740	9	60	0	0	A_04_P008719	DN887620	8191.09	347.386	4.420372e+002	4.423623e+001	454	18	6.883648e+000	0	0	0	0	0	0	431.148	1	1	57.259	18.3333
DATA	741	9	61	0	0	A_04_P095597	ENSOCUT00000004363	8216.5	347.352	1.709942e+000	1.703598e+000	27.5	21	6.452390e+000	0	0	0	0	0	0	-1.12382	0	0	57.5363	20.2333
DATA	742	9	62	0	0	A_04_P041308	ENSOCUT00000002746	8241.62	347.241	3.445629e+001	3.847606e+000	65	19.5	4.391400e+000	0	0	0	0	0	0	33.2851	1	1	50.4627	19.8929
DATA	743	9	63	0	0	A_04_P001325	NM_001082162	8267.3	347.389	1.183497e+004	1.183498e+003	10991	17.5	5.080828e+000	0	0	0	0	0	0	11368.3	1	1	53.2255	17.5
DATA	744	9	64	0	0	A_04_P053224	ENSOCUT00000021390	8292.58	347.427	6.886163e+000	1.864256e+000	36	18	5.487559e+000	0	0	0	0	0	0	6.57457	1	0	65	18.5517
DATA	745	9	65	0	0	A_04_P102112	A_04_P102112	8318	347.455	8.609110e+000	1.944833e+000	37	17	4.204589e+000	0	0	0	0	0	0	8.16539	1	0	55.8519	17.5833
DATA	746	9	66	0	0	A_04_P000923	NM_001082765	8343.44	347.337	1.949908e+003	1.949987e+002	1850.5	17	5.025060e+000	0	0	0	0	0	0	1836.26	1	1	51.0895	16.4138
DATA	747	9	67	0	0	A_04_P002976	NM_001115096	8368.58	347.427	2.770363e+000	1.791176e+000	31	17	5.896600e+000	0	0	0	0	0	0	2.58939	1	0	57.5363	16.6452
DATA	748	9	68	0	0	A_04_P055277	A_04_P055277	8394.22	347.718	6.676963e+000	1.904882e+000	36	15	5.777766e+000	0	0	0	0	0	0	6.19041	1	0	49.8279	15.1515
DATA	749	9	69	0	0	A_04_P007721	DN888702	8419.62	347.265	1.095126e+001	2.106507e+000	38	16	5.948465e+000	0	0	0	0	0	0	10.0661	1	1	46.5243	16.2069
DATA	750	9	70	0	0	A_04_P083637	ENSOCUT00000011453	8445.06	347.506	1.842923e+003	1.843012e+002	1651.5	15	4.491097e+000	0	0	0	0	0	0	1678.81	1	1	50.4627	14.7931
DATA	751	9	71	0	0	A_04_P081796	ENSOCUT00000008757	8470.38	347.675	4.532014e+003	4.532051e+002	3990	14	5.264043e+000	0	0	0	0	0	0	4089.8	1	1	50.7771	14.6667
DATA	752	9	72	0	0	A_04_P072202	ENSOCUT00000008746	8495.67	347.5	4.257843e+001	4.642811e+000	67	16	5.712493e+000	0	0	0	0	0	0	38.0459	1	1	57.5363	15.4848
DATA	753	9	73	0	0	A_04_P054735	ENSOCUT00000007940	8521.11	347.648	3.501791e+001	3.969942e+000	57	15	5.487425e+000	0	0	0	0	0	0	30.9691	1	1	47.8731	14.6129
DATA	754	9	74	0	0	A_04_P072742	A_04_P072742	8546.5	347.5	1.897528e+000	1.890488e+000	28	14.5	4.788516e+000	0	0	0	0	0	0	-1.69338	0	0	57.5363	15.3667
DATA	755	9	75	0	0	A_04_P041652	ENSOCUT00000010154	8572	347.545	2.132541e+000	1.923573e+000	29	16	1.126573e+001	0	0	0	0	1	0	1.84508	1	0	55.8519	21
DATA	756	9	76	0	0	A_04_P029802	ENSOCUT00000001260	8597.42	347.573	1.053594e+001	2.202234e+000	37.5	15	5.167435e+000	0	0	0	0	0	0	9.01141	1	1	57.5363	15.5357
DATA	757	9	77	0	0	A_04_P080327	ENSOCUT00000000612	8622.62	347.705	5.737168e+002	5.740504e+001	499	15.5	4.852722e+000	0	0	0	0	0	0	484.969	1	1	50.4627	16.375
DATA	758	9	78	130	1	(+)eQC-40	EQC	8648.44	348.116	5.290737e+000	2.050424e+000	33	14	4.562261e+000	0	0	0	0	0	0	4.41749	1	0	50.7771	14.2174
DATA	759	9	79	0	0	A_04_P097437	ENSOCUT00000015821	8673.58	347.573	1.874545e+001	2.745488e+000	45	17	4.838661e+000	0	0	0	0	0	0	15.4568	1	1	57.5363	16.9667
DATA	760	9	80	66	1	DarkCorner	DarkCorner	8699	347.545	2.039449e+000	2.031882e+000	25	16.5	5.455273e+000	0	0	0	0	0	0	-3.80142	0	0	55.8519	17
DATA	761	9	81	66	1	DarkCorner	DarkCorner	8724.42	347.573	2.066381e+000	2.058715e+000	23.5	15.5	5.453247e+000	0	0	0	0	0	0	-4.85692	0	0	57.5363	15.5625
DATA	762	9	82	66	1	DarkCorner	DarkCorner	8749.58	347.573	2.093937e+000	2.086168e+000	23	15	4.277716e+000	0	0	0	0	0	0	-4.40112	0	0	57.5363	14.6667
DATA	763	9	83	66	1	DarkCorner	DarkCorner	8775.42	347.573	2.123114e+000	2.115237e+000	23.5	15	4.935795e+000	0	0	0	0	0	0	-5.10056	0	0	57.5363	15.1724
DATA	764	9	84	66	1	DarkCorner	DarkCorner	8800.5	347.648	2.152231e+000	2.144246e+000	23	15	5.302944e+000	0	0	0	0	0	0	-5.81794	0	0	57.5363	15.0606
DATA	765	9	85	66	1	DarkCorner	DarkCorner	8825.99	348.081	2.182422e+000	2.174325e+000	25.5	15	4.604438e+000	0	0	0	0	0	0	-3.0399	0	0	46.8651	14.9091
DATA	766	10	1	66	1	DarkCorner	DarkCorner	6705.42	352.573	1.939556e+000	1.932360e+000	27	15	5.826785e+000	0	0	0	0	0	0	-1.49841	0	0	57.5363	17.74
DATA	767	10	2	66	1	DarkCorner	DarkCorner	6730.58	352.573	1.955044e+000	1.947791e+000	28	17	4.669630e+000	0	0	0	0	0	0	-0.76715	0	0	57.5363	17.5313
DATA	768	10	3	66	1	DarkCorner	DarkCorner	6756.16	352.875	1.968521e+000	1.961383e+000	30	17	4.303033e+000	0	0	0	1	0	0	0.214591	0	0	45.4864	16.6333
DATA	769	10	4	66	1	DarkCorner	DarkCorner	6781.58	352.573	1.979677e+000	1.972333e+000	26	19	5.521865e+000	0	0	0	0	0	0	-2.49194	0	0	57.5363	17.8108
DATA	770	10	5	66	1	DarkCorner	DarkCorner	6807	352.545	1.988727e+000	1.981349e+000	26	18	5.590658e+000	0	0	0	0	0	0	-2.06596	0	0	55.8519	17.5429
DATA	771	10	6	66	1	DarkCorner	DarkCorner	6832.42	352.573	1.995746e+000	1.988342e+000	27	17	5.577111e+000	0	0	0	0	0	0	-2.27299	0	0	57.5363	17.3333
DATA	772	10	7	0	0	A_04_P086577	ENSOCUT00000002401	6857.82	352.58	1.375724e+003	1.375868e+002	1171.5	15.5	4.654605e+000	0	0	0	0	0	0	1141.51	1	1	52.6241	16.5357
DATA	773	10	8	0	0	A_04_P079357	ENSOCUT00000012607	6883.26	352.593	3.435593e+003	3.435651e+002	2723	18	4.371499e+000	0	0	0	0	0	0	2846.07	1	1	51.0895	18.12
DATA	774	10	9	0	0	A_04_P008627	ENSOCUT00000010086	6908.64	352.598	1.330139e+003	1.330289e+002	1112.5	17.5	5.708967e+000	0	0	0	0	0	0	1101.08	1	1	52.3208	17.65
DATA	775	10	10	66	-1	(-)3xSLv1	NegativeControl	6933.91	352.614	2.005433e+000	1.997993e+000	26	18	4.972976e+000	0	0	0	0	0	0	-3.14308	0	0	57.259	17.6585
DATA	776	10	11	0	0	A_04_P012050	DN881846	6959.5	352.648	2.077207e+000	2.007106e+000	32	18	3.476737e+000	0	0	0	0	0	0	1.72103	1	0	57.5363	17.9063
DATA	777	10	12	0	0	A_04_P047625	NM_001171386	6984.65	352.916	7.427971e+003	7.427998e+002	6016.5	18	4.068831e+000	0	0	0	0	0	0	6163.72	1	1	49.8279	18.6538
DATA	778	10	13	0	0	A_04_P009181	DN887061	7010.39	352.931	6.546120e+001	6.841580e+000	83	18	4.656686e+000	0	0	0	0	0	0	54.4407	1	1	53.8203	18.4483
DATA	779	10	14	0	0	A_04_P050915	ENSOCUT00000004052	7035.68	353	7.771471e+003	7.771497e+002	6260	18.5	3.407120e+000	0	0	0	0	0	0	6481.23	1	1	49.1849	18.8571
DATA	780	10	15	0	0	A_04_P017003	ENSOCUT00000021102	7061	353	9.194618e+004	9.194618e+003	76529	24	1.032370e+001	0	0	0	0	1	0	76938.7	1	1	54.9904	27.3103
DATA	781	10	16	0	0	A_04_P010359	DN885006	7086.5	353	3.570178e+005	3.570178e+004	299874	21	1.136065e+001	0	0	0	0	1	0	299911	1	1	54.1152	25.2424
DATA	782	10	17	0	0	A_04_P002113	NM_001089318	7112.07	352.932	2.727747e+001	3.359124e+000	53	18	6.450462e+000	0	0	0	0	0	0	23.0147	1	1	46.8651	19.1429
DATA	783	10	18	0	0	A_04_P052274	ENSOCUT00000013211	7137.4	353.147	1.565800e+003	1.565922e+002	1303	18	6.220000e+000	0	0	0	0	0	0	1327.41	1	1	48.8603	19.0833
DATA	784	10	19	0	0	A_04_P027989	EB378697	7162.5	353.352	1.805845e+001	2.651262e+000	46	20	6.902381e+000	0	0	0	0	0	0	15.3872	1	1	65	20
DATA	785	10	20	0	0	A_04_P083628	ENSOCUT00000000749	7187.78	352.944	1.542233e+003	1.542354e+002	1334	19	6.680302e+000	0	0	0	0	0	0	1321.25	1	1	47.2035	19.1667
DATA	786	10	21	0	0	A_04_P030252	NM_001195679	7213.42	353.427	2.821355e+005	2.821355e+004	242818	22	7.389235e+000	0	0	0	0	1	0	243125	1	1	57.5363	22.3478
DATA	787	10	22	0	0	A_04_P028110	A_04_P028110	7238.58	353.427	1.712602e+001	2.563892e+000	46	17.5	4.648321e+000	0	0	0	0	0	0	14.8462	1	1	65	17.7083
DATA	788	10	23	0	0	A_04_P065094	ENSOCUT00000017605	7264.31	353.468	1.798256e+003	1.798356e+002	1547	19	5.910822e+000	0	0	0	0	0	0	1568.73	1	1	49.8279	18.9429
DATA	789	10	24	0	0	A_04_P088961	ENSOCUT00000006034	7289.6	353.351	4.995422e+002	4.998974e+001	471	17	5.668059e+000	0	0	0	0	0	0	438.561	1	1	49.8279	17.7576
DATA	790	10	25	0	0	A_04_P043840	A_04_P043840	7314.89	353.5	7.938003e+000	2.033157e+000	37	17	4.676871e+000	0	0	0	0	0	0	7.01448	1	0	56.9804	17.8387
DATA	791	10	26	0	0	A_04_P090931	ENSOCUT00000007921	7340.23	353.346	1.320855e+003	1.320986e+002	1173.5	20	4.660423e+000	0	0	0	0	0	0	1174.91	1	1	51.0895	19.9333
DATA	792	10	27	0	0	A_04_P097107	ENSOCUT00000002758	7365.68	353.395	4.135050e+002	4.139174e+001	402	17	5.860778e+000	0	0	0	0	0	0	370.286	1	1	49.5074	17.9
DATA	793	10	28	0	0	A_04_P086312	A_04_P086312	7391.11	353.5	1.546299e+002	1.557145e+001	174	17.5	4.990313e+000	0	0	0	0	0	0	139.402	1	1	56.9804	17.5
DATA	794	10	29	0	0	A_04_P080728	ENSOCUT00000014485	7416.62	353.5	1.061082e+004	1.061083e+003	9459	18	5.362519e+000	0	0	0	0	0	0	9630.41	1	1	49.8279	18.6429
DATA	795	10	30	0	0	A_04_P052715	A_04_P052715	7441.67	353.5	7.138111e+000	1.946119e+000	36.5	19	5.854777e+000	0	0	0	0	0	0	6.52125	1	0	57.5363	18.8182
DATA	796	10	31	0	0	A_04_P072714	ENSOCUT00000005024	7467.33	353.5	1.805173e+000	1.802844e+000	31	18	6.203415e+000	0	0	0	0	0	0	1.15354	0	0	65	19.4
DATA	797	10	32	0	0	A_04_P038427	ENSOCUT00000008986	7492.58	353.573	1.346215e+001	2.237264e+000	44.5	18	6.591706e+000	0	0	0	0	0	0	12.461	1	1	57.5363	18.7826
DATA	798	10	33	0	0	A_04_P069562	ENSOCUT00000015728	7518.11	353.5	3.123528e+003	3.123578e+002	2807	20	5.683895e+000	0	0	0	0	1	0	2909.74	1	1	56.9804	20.84
DATA	799	10	34	0	0	A_04_P071550	ENSOCUT00000006145	7543.5	353.705	4.345402e+003	4.345438e+002	4044.5	17.5	8.592662e+000	0	0	0	0	0	0	4073.18	1	1	50.4627	18.9231
DATA	800	10	35	0	0	A_04_P027062	EB372720	7568.81	353.608	8.187561e+001	8.373342e+000	107	18	4.804120e+000	0	0	0	0	0	0	77.2065	1	1	49.1849	18.2903
DATA	801	10	36	0	0	A_04_P026486	EB373366	7594.42	353.573	1.212225e+005	1.212225e+004	114565	18.5	5.186735e+000	0	0	0	0	0	0	114979	1	1	57.5363	18.4688
DATA	802	10	37	0	0	A_04_P014407	AY171717	7619.68	353.6	3.426612e+002	3.430998e+001	358	18	5.316115e+000	0	0	0	0	0	0	326.812	1	1	50.7771	17.7586
DATA	803	10	38	0	0	A_04_P092610	XM_002708148	7645	353.545	9.600298e+000	1.974258e+000	40.5	18.5	6.420245e+000	0	0	0	0	0	0	9.20465	1	1	55.8519	18.4333
DATA	804	10	39	0	0	A_04_P095427	ENSOCUT00000017245	7670.2	353.825	3.392652e+000	1.749728e+000	32.5	18	4.862549e+000	0	0	0	0	0	0	3.26913	1	0	50.4627	17.8529
DATA	805	10	40	0	0	A_04_P043342	ENSOCUT00000002925	7695.68	353.622	3.034647e+002	3.039452e+001	326	16	4.756998e+000	0	0	0	0	0	0	293.794	1	1	51.0895	17.375
DATA	806	10	41	0	0	A_04_P044032	A_04_P044032	7721.42	353.573	2.489217e+001	3.014851e+000	57	21	7.424499e+000	0	0	0	0	0	0	24.2059	1	1	65	19.5833
DATA	807	10	42	0	0	A_04_P008726	ENSOCUT00000015437	7746.68	353.618	5.030227e+002	5.033079e+001	513	19.5	5.266107e+000	0	0	0	0	0	0	491.12	1	1	46.5243	18.4167
DATA	808	10	43	0	0	A_04_P069243	XM_002710261	7772.07	353.806	5.647810e+002	5.650332e+001	579	17	7.719515e+000	0	0	0	0	0	0	553.45	1	1	46.8651	18.1818
DATA	809	10	44	0	0	A_04_P000106	NM_001082655	7797.35	353.88	2.264385e+003	2.264447e+002	2148	20	6.096716e+000	0	0	0	0	0	0	2226.24	1	1	48.8603	20.2069
DATA	810	10	45	0	0	A_04_P087672	ENSOCUT00000013133	7822.65	354.056	6.537192e+001	6.748993e+000	92	19	5.587636e+000	0	0	0	0	0	0	64.4568	1	1	47.5395	19.3103
DATA	811	10	46	0	0	A_04_P024557	EB375513	7848.17	353.944	1.679592e+000	1.673860e+000	29	16.5	5.996263e+000	0	0	0	0	0	0	0.404155	0	0	46.8651	17.9
DATA	812	10	47	0	0	A_04_P069180	A_04_P069180	7873.73	354.096	9.973005e+001	1.011184e+001	127	17	6.555131e+000	0	0	0	0	0	0	98.7821	1	1	48.2044	18.1714
DATA	813	10	48	0	0	A_04_P019301	EB381950	7899	354	8.529549e+000	1.872768e+000	39.5	16.5	1.086059e+001	0	0	0	0	0	0	8.46188	1	1	54.9904	19.7857
DATA	814	10	49	0	0	A_04_P015295	AY171649	7924.5	354.352	1.829914e+000	1.675291e+000	32	20.5	1.043974e+001	0	0	0	0	1	0	1.81756	1	0	57.5363	22.8929
DATA	815	10	50	0	0	A_04_P054977	ENSOCUT00000008660	7950.25	354.137	8.045668e+001	8.215970e+000	110	17	5.493798e+000	0	0	0	0	0	0	79.9671	1	1	40.2912	17
DATA	816	10	51	0	0	A_04_P043509	A_04_P043509	7975.42	354.427	2.670155e+004	2.670155e+003	25874	18	6.926519e+000	0	0	0	0	0	0	26545.3	1	1	57.5363	16.68
DATA	817	10	52	0	0	A_04_P048972	ENSOCUT00000002464	8000.54	354.118	6.499660e+003	6.499681e+002	6249.5	18	5.373391e+000	0	0	0	0	0	0	6459.71	1	1	49.8279	17.96
DATA	818	10	53	0	0	A_04_P083617	A_04_P083617	8026	354.455	7.722444e+002	7.724239e+001	804	16.5	5.452416e+000	0	0	0	0	0	0	766.944	1	1	55.8519	16.8929
DATA	819	10	54	0	0	A_04_P024441	A_04_P024441	8051.42	354.427	1.495511e+001	2.239928e+000	45	18	4.956290e+000	0	0	0	0	0	0	14.8338	1	1	57.5363	17.25
DATA	820	10	55	0	0	A_04_P053652	ENSOCUT00000013091	8076.83	353.935	2.578922e+002	2.584327e+001	280	17.5	5.237023e+000	0	0	0	0	0	0	255.338	1	1	48.8603	17.1563
DATA	821	10	56	0	0	A_04_P026759	EB373030	8102.17	354.042	8.111681e+000	1.860473e+000	40.5	18	4.697433e+000	0	0	0	0	0	0	8.01332	1	0	46.8651	17.1389
DATA	822	10	57	0	0	A_04_P009657	ENSOCUT00000010722	8127.56	354.272	4.601316e+003	4.601346e+002	4554.5	16	7.183903e+000	0	0	0	0	0	0	4533.07	1	1	51.0895	17.8571
DATA	823	10	58	0	0	A_04_P101482	ENSOCUT00000000412	8153.2	354.387	3.890141e+003	3.890177e+002	3881	15	5.015379e+000	0	0	0	0	0	0	3819.81	1	1	49.1849	16.4667
DATA	824	10	59	66	-1	(-)3xSLv1	NegativeControl	8178.42	354.427	1.697130e+000	1.690834e+000	28	18	6.360938e+000	0	0	0	0	0	0	-1.00179	0	0	57.5363	18.3333
DATA	825	10	60	0	0	A_04_P094487	ENSOCUT00000007884	8203.73	354.366	2.644508e+002	2.649955e+001	283	18.5	6.945613e+000	0	0	0	0	0	0	257.583	1	1	47.8731	19.1923
DATA	826	10	61	0	0	A_04_P002481	NM_001082628	8229.44	354.582	1.685505e+002	1.694121e+001	189.5	19	5.298228e+000	0	0	0	0	0	0	163.378	1	1	50.1463	18.9259
DATA	827	10	62	0	0	A_04_P095198	A_04_P095198	8254.5	354.5	1.721790e+000	1.716461e+000	31	17	3.583008e+000	0	0	0	0	0	0	0.581209	0	0	57.5363	16.7391
DATA	828	10	63	0	0	A_04_P028876	DN888378	8280.03	354.742	1.369191e+004	1.369192e+003	13113.5	18	3.914681e+000	0	0	0	0	0	0	13125.2	1	1	45.835	18.4839
DATA	829	10	64	0	0	A_04_P009791	DN884792	8305.29	354.505	1.212385e+004	1.212386e+003	11400	16	5.207521e+000	0	0	0	0	0	0	11548.6	1	1	53.5237	17.5806
DATA	830	10	65	0	0	A_04_P070847	ENSOCUT00000010089	8330.79	354.373	5.589128e+001	5.856214e+000	82.5	16	5.309904e+000	0	0	0	0	0	0	52.8745	1	1	49.1849	17.1515
DATA	831	10	66	0	0	A_04_P094283	ENSOCUT00000001567	8356.33	354.5	6.467580e+000	1.876294e+000	35	16	4.650594e+000	0	0	0	0	0	0	6.07365	1	0	57.5363	15.2813
DATA	832	10	67	0	0	A_04_P088874	A_04_P088874	8381.63	354.64	1.173926e+002	1.187270e+001	135	18	5.167516e+000	0	0	0	0	0	0	109.39	1	1	48.8603	17.3548
DATA	833	10	68	0	0	A_04_P052049	ENSOCUT00000010934	8406.75	354.513	2.139710e+002	2.147181e+001	230	15	5.830865e+000	0	0	0	0	0	0	197.754	1	1	49.1849	15.4688
DATA	834	10	69	0	0	A_04_P032132	EB376504	8432.42	354.573	2.306197e+001	2.928912e+000	51	15.5	6.681628e+000	0	0	0	0	0	0	21.1267	1	1	57.5363	16.5313
DATA	835	10	70	0	0	A_04_P092047	ENSOCUT00000012959	8457.81	354.8	7.281422e+002	7.283701e+001	668	15	4.071099e+000	0	0	0	0	0	0	660.949	1	1	48.8603	14.5769
DATA	836	10	71	1028	1	(+)E1A_r60_a20	E1A_r60_a20	8483.09	354.614	7.170471e+000	1.974600e+000	35.5	14	6.310325e+000	0	0	0	0	0	0	6.4464	1	0	65	15.0345
DATA	837	10	72	0	0	A_04_P072019	ENSOCUT00000016435	8508.74	354.681	4.456582e+001	4.828618e+000	67	17	6.711925e+000	0	0	0	0	0	0	39.6603	1	1	48.2044	16.9487
DATA	838	10	73	0	0	A_04_P007088	DN889370	8533.91	354.614	4.711087e+001	5.071635e+000	70	15.5	4.616656e+000	0	0	0	0	0	0	41.4908	1	1	57.259	15.0938
DATA	839	10	74	0	0	A_04_P067022	ENSOCUT00000011772	8559.5	354.924	2.669337e+000	1.917365e+000	31	16	3.641428e+000	0	0	0	0	0	0	2.32536	1	0	45.1352	14.48
DATA	840	10	75	0	0	A_04_P020801	ENSOCUT00000010361	8584.65	354.88	5.929947e+003	5.929978e+002	5044	15	3.162278e+000	0	0	0	0	0	0	5108.38	1	1	48.8603	14.8
DATA	841	10	76	0	0	A_04_P018326	NM_001171377	8610	355	2.907441e+003	2.907506e+002	2495.5	16	6.195501e+000	0	0	0	0	0	0	2475.75	1	1	54.9904	16.7931
DATA	842	10	77	0	0	A_04_P013126	D17405	8635.56	355.027	1.607883e+004	1.607885e+003	13364	15	5.771482e+000	0	0	0	0	0	0	13527.2	1	1	48.5334	16.32
DATA	843	10	78	0	0	A_04_P056629	ENSOCUT00000007597	8661.01	355.1	6.158973e+002	6.162188e+001	547	17.5	4.982431e+000	0	0	0	0	0	0	511.805	1	1	46.8651	18.2308
DATA	844	10	79	0	0	A_04_P031143	A_04_P031143	8686.39	355.275	1.501470e+001	2.513405e+000	41.5	18	4.867491e+000	0	0	0	0	0	0	12.321	1	1	46.8651	18.3226
DATA	845	10	80	66	1	DarkCorner	DarkCorner	8711.5	355	2.049273e+000	2.041670e+000	24	16	5.960730e+000	0	0	0	0	0	0	-5.0016	0	0	54.1152	15.9697
DATA	846	10	81	66	1	DarkCorner	DarkCorner	8737.09	355.386	2.076502e+000	2.068798e+000	25	13	4.788125e+000	0	0	0	0	0	0	-3.54313	0	0	57.259	14.3636
DATA	847	10	82	66	1	DarkCorner	DarkCorner	8762.5	355.352	2.104606e+000	2.096798e+000	24	16	4.450090e+000	0	0	0	0	0	0	-4.86447	0	0	57.5363	14.5946
DATA	848	10	83	66	1	DarkCorner	DarkCorner	8787.58	355.427	2.133117e+000	2.125203e+000	23	16	5.479751e+000	0	0	0	0	0	0	-5.68592	0	0	57.5363	15.8696
DATA	849	10	84	66	1	DarkCorner	DarkCorner	8812.39	355.779	2.161943e+000	2.153922e+000	25	15	4.553553e+000	0	0	0	0	0	0	-3.66847	0	0	49.8279	14.8788
DATA	850	10	85	66	1	DarkCorner	DarkCorner	8838.58	355.427	2.193570e+000	2.185432e+000	23.5	14	4.645350e+000	0	0	0	0	0	0	-5.60857	0	0	57.5363	14.5906
DATA	851	11	1	66	1	DarkCorner	DarkCorner	6692.3	359.916	1.931244e+000	1.924785e+000	29	15	4.664434e+000	0	0	0	1	0	0	0.447959	0	0	50.7771	16.0617
DATA	852	11	2	66	1	DarkCorner	DarkCorner	6718	360	1.948143e+000	1.940915e+000	26	16	4.294808e+000	0	0	0	0	0	0	-3.22537	0	0	54.9904	16.2857
DATA	853	11	3	66	1	DarkCorner	DarkCorner	6743.5	360	1.962578e+000	1.955297e+000	25.5	17	5.135072e+000	0	0	0	0	0	0	-3.38967	0	0	54.1152	16.9
DATA	854	11	4	66	1	DarkCorner	DarkCorner	6768.5	360	1.974547e+000	1.967222e+000	25	17	4.932300e+000	0	0	0	0	0	0	-3.026	0	0	54.1152	17.5
DATA	855	11	5	66	1	DarkCorner	DarkCorner	6794.27	359.613	1.984688e+000	1.977325e+000	27.5	17	5.479833e+000	0	0	0	0	0	0	-1.48227	0	0	47.8731	17.1714
DATA	856	11	6	66	1	DarkCorner	DarkCorner	6819.5	360	1.992576e+000	1.985184e+000	27	18	5.648822e+000	0	0	0	0	0	0	-2.52857	0	0	54.1152	17.2333
DATA	857	11	7	0	0	A_04_P010361	A_04_P010361	6845	360.319	1.998552e+000	1.991227e+000	29	18	5.391336e+000	0	0	0	0	0	0	0.157341	0	0	58.0869	17.069
DATA	858	11	8	0	0	A_04_P088317	ENSOCUT00000004813	6870.47	360.173	1.595532e+004	1.595534e+003	12488	17	5.913165e+000	0	0	0	0	0	0	13227.1	1	1	51.0895	17.4138
DATA	859	11	9	0	0	A_04_P083072	ENSOCUT00000002717	6895.58	360.427	2.896013e+001	3.518044e+000	53	17	3.952677e+000	0	0	0	0	0	0	23.9812	1	1	57.5363	16.9032
DATA	860	11	10	0	0	A_04_P059247	ENSOCUT00000013082	6921.42	360.427	2.631233e+001	3.303865e+000	52	18	5.813777e+000	0	0	0	0	0	0	21.782	1	1	57.5363	17.5
DATA	861	11	11	0	0	A_04_P083942	A_04_P083942	6946.58	360.427	3.263319e+001	3.825896e+000	56.5	18	4.347896e+000	0	0	0	0	0	0	27.0278	1	1	57.5363	16.9143
DATA	862	11	12	0	0	A_04_P008901	DN887400	6972	360.455	2.037373e+001	2.851204e+000	48	18	3.413446e+000	0	0	0	0	0	0	16.8948	1	1	65	17.4194
DATA	863	11	13	0	0	A_04_P009512	A_04_P009512	6997.38	360.258	9.613968e+002	9.616029e+001	840.5	18	4.777341e+000	0	0	0	0	0	0	798.749	1	1	46.1809	19.0667
DATA	864	11	14	0	0	A_04_P074609	ENSOCUT00000003730	7022.87	360.386	1.336143e+004	1.336144e+003	10449	17	3.205171e+000	0	0	0	0	0	0	11129.3	1	1	51.4001	17.8387
DATA	865	11	15	0	0	A_04_P043306	ENSOCUT00000015963	7048.42	360.427	1.986900e+000	1.979529e+000	29.5	20	5.401424e+000	0	0	0	0	1	0	-0.641577	0	0	57.5363	20.8462
DATA	866	11	16	0	0	A_04_P092858	NM_001171323	7073.58	360.427	2.883610e+001	3.493631e+000	53	31	1.470825e+001	0	0	0	0	1	0	24.1819	1	1	57.5363	30.7586
DATA	867	11	17	0	0	A_04_P045777	ENSOCUT00000012172	7099	360.455	1.243445e+001	2.324711e+000	40	21	1.108003e+001	0	0	0	0	1	0	10.4708	1	1	55.8519	24.2727
DATA	868	11	18	0	0	A_04_P050023	ENSOCUT00000016226	7124.5	360.5	9.262787e+002	9.264850e+001	803	21	1.172007e+001	0	0	0	0	1	0	783.601	1	1	65	23.12
DATA	869	11	19	0	0	A_04_P075593	ENSOCUT00000004591	7149.67	360.5	2.439964e+002	2.447708e+001	233	19	7.158842e+000	0	0	0	0	0	0	207.434	1	1	57.5363	19.6087
DATA	870	11	20	0	0	A_04_P081288	ENSOCUT00000002032	7175.21	360.524	5.029923e+003	5.029961e+002	4139	19	6.437676e+000	0	0	0	0	0	0	4299.19	1	1	51.0895	19.9333
DATA	871	11	21	0	0	A_04_P000562	NM_001089317	7200.5	360.5	2.049696e+000	1.935202e+000	33	19	5.603287e+000	0	0	0	0	0	0	1.76179	1	0	57.5363	19.2857
DATA	872	11	22	0	0	A_04_P088664	A_04_P088664	7226	360.545	6.662656e+001	6.931830e+000	89	19.5	5.803447e+000	0	0	0	0	0	0	57.6091	1	1	55.8519	20
DATA	873	11	23	0	0	A_04_P002488	NM_001082720	7251.52	360.593	2.369779e+003	2.369855e+002	2039	18	5.802113e+000	0	0	0	0	0	0	2061.73	1	1	52.9257	17.7419
DATA	874	11	24	0	0	A_04_P096406	ENSOCUT00000009412	7276.58	360.573	9.669778e+000	2.122399e+000	39	18	5.955209e+000	0	0	0	0	0	0	8.4655	1	1	65	18.2581
DATA	875	11	25	0	0	A_04_P087342	ENSOCUT00000004891	7302.27	360.582	2.609229e+003	2.609296e+002	2291	16	4.246567e+000	0	0	0	0	0	0	2299.29	1	1	50.7771	17.0333
DATA	876	11	26	0	0	A_04_P025181	EB374775	7327.76	360.667	3.286083e+002	3.291369e+001	321.5	19	5.504305e+000	0	0	0	0	0	0	291.499	1	1	49.1849	19.3438
DATA	877	11	27	0	0	A_04_P047508	ENSOCUT00000009725	7353	360.545	1.859188e+000	1.859766e+000	31.5	19	5.377375e+000	0	0	0	0	0	0	1.48758	0	0	55.8519	17.3556
DATA	878	11	28	0	0	A_04_P023790	XM_002723860	7378.25	360.589	1.246537e+004	1.246538e+003	11092	18	5.025060e+000	0	0	0	0	0	0	11205.7	1	1	54.7002	18.4138
DATA	879	11	29	0	0	A_04_P097442	ENSOCUT00000002693	7403.58	360.573	3.445845e+000	1.859881e+000	34.5	18	6.096712e+000	0	0	0	0	0	0	3.11844	1	0	65	18.3548
DATA	880	11	30	0	0	A_04_P038237	ENSOCUT00000003481	7428.99	360.57	1.668636e+002	1.678483e+001	181.5	18.5	5.322782e+000	0	0	0	0	0	0	152.023	1	1	50.1463	18.9643
DATA	881	11	31	0	0	A_04_P015750	AY171864	7454.42	360.432	4.920389e+000	1.869398e+000	34	18	5.285353e+000	0	0	0	0	0	0	4.51263	1	0	49.5074	18.3333
DATA	882	11	32	0	0	A_04_P002571	NM_001082144	7480.28	360.756	7.967809e+003	7.967829e+002	7182.5	20	6.071414e+000	0	0	0	0	0	0	7356.59	1	1	49.8279	20.1724
DATA	883	11	33	0	0	A_04_P008104	ENSOCUT00000002780	7505.59	360.908	3.461967e+003	3.462013e+002	3221.5	19.5	5.723234e+000	0	0	0	0	0	0	3216.98	1	1	49.1849	20.2273
DATA	884	11	34	0	0	A_04_P016883	ENSOCUT00000017253	7530.5	361	3.587431e+005	3.587431e+004	335461	20	9.393183e+000	0	0	0	0	1	0	335420	1	1	54.1152	21.8333
DATA	885	11	35	0	0	A_04_P047967	ENSOCUT00000013308	7556.41	360.908	6.707112e+002	6.709415e+001	635.5	18	5.264168e+000	0	0	0	0	0	0	631.023	1	1	49.1849	18.5652
DATA	886	11	36	0	0	A_04_P070237	ENSOCUT00000024215	7581.5	361	4.927813e+000	1.815946e+000	34	18	4.690036e+000	0	0	0	0	0	0	4.6634	1	0	65	17.9412
DATA	887	11	37	0	0	A_04_P025251	CU466026	7607	361	1.744331e+000	1.737859e+000	31	17.5	5.026442e+000	0	0	0	0	0	0	-0.613527	0	0	54.9904	18.3438
DATA	888	11	38	0	0	A_04_P013852	ENSOCUT00000030678	7632.49	361.169	1.254033e+001	2.135391e+000	44	18.5	5.779673e+000	0	0	0	0	0	0	12.0008	1	1	47.8731	18.2692
DATA	889	11	39	0	0	A_04_P020768	A_04_P020768	7657.63	360.735	5.326808e+002	5.329583e+001	528	19	5.750086e+000	0	0	0	0	0	0	512.355	1	1	46.5243	18.7857
DATA	890	11	40	0	0	A_04_P051922	A_04_P051922	7683.09	361.386	1.717542e+000	1.711170e+000	28	16	5.863951e+000	0	0	0	0	0	0	-2.35609	0	0	65	17.9118
DATA	891	11	41	0	0	A_04_P075882	ENSOCUT00000013407	7708.58	361.122	2.183222e+002	2.189857e+001	240	19	4.341872e+000	0	0	0	0	0	0	211.992	1	1	48.5334	18.5
DATA	892	11	42	0	0	A_04_P078540	ENSOCUT00000010060	7734.12	361.027	1.095113e+004	1.095115e+003	10427.5	19	4.318607e+000	0	0	0	0	0	0	10678.6	1	1	46.8651	17.9583
DATA	893	11	43	0	0	A_04_P061053	ENSOCUT00000015110	7759.42	361.427	1.695957e+000	1.695841e+000	32	19.5	6.901710e+000	0	0	0	0	0	0	1.41549	0	0	57.5363	18.6786
DATA	894	11	44	0	0	A_04_P014821	AY171889	7784.58	361.427	1.690111e+000	1.683841e+000	30	18	5.825276e+000	0	0	0	0	0	0	-0.640852	0	0	57.5363	18.4231
DATA	895	11	45	0	0	A_04_P064282	ENSOCUT00000009720	7810.13	361.51	1.138134e+004	1.138136e+003	11079.5	19	5.294651e+000	0	0	0	0	0	0	11214.8	1	1	55.2791	19.0333
DATA	896	11	46	0	0	A_04_P005266	DN891060	7835.61	361.77	2.815022e+001	3.275167e+000	60	17	5.068910e+000	0	0	0	0	0	0	27.8138	1	1	48.8603	18.4231
DATA	897	11	47	0	0	A_04_P064987	A_04_P064987	7860.73	361.886	4.097388e+000	1.719777e+000	36	17	6.384125e+000	0	0	0	0	0	0	4.05757	1	0	49.8279	17.7813
DATA	898	11	48	0	0	A_04_P058483	ENSOCUT00000016676	7886.44	361.337	1.816519e+003	1.816596e+002	1781	16	5.997035e+000	0	0	0	0	0	0	1802.11	1	1	51.0895	16.6522
DATA	899	11	49	0	0	A_04_P005108	NM_001195668	7911.58	361.427	3.677116e+005	3.677116e+004	365292	22.5	1.257880e+001	0	0	0	0	1	0	365300	1	1	57.5363	25.6786
DATA	900	11	50	0	0	A_04_P061087	ENSOCUT00000014964	7937	361.5	1.599991e+003	1.600077e+002	1638	18	5.390045e+000	0	0	0	0	0	0	1590.99	1	1	54.7002	17.9118
DATA	901	11	51	0	0	A_04_P073807	ENSOCUT00000012171	7962.49	361.377	8.370283e+002	8.371934e+001	879	15.5	5.654924e+000	0	0	0	0	0	0	832.699	1	1	49.8279	15.7667
DATA	902	11	52	0	0	A_04_P088217	ENSOCUT00000013343	7987.67	361.5	1.038811e+003	1.038944e+002	1063	18	5.744134e+000	0	0	0	0	0	0	1033.44	1	1	57.5363	18.069
DATA	903	11	53	0	0	A_04_P028290	XM_002711671	8013.42	361.573	3.313440e+004	3.313441e+003	31929.5	16	6.172727e+000	0	0	0	0	0	0	32946.7	1	1	57.5363	18.1111
DATA	904	11	54	0	0	A_04_P004805	ENSOCUT00000008200	8038.8	361.563	1.970162e+003	1.970232e+002	1977	16.5	5.821303e+000	0	0	0	0	0	0	1957.05	1	1	54.9904	17.5357
DATA	905	11	55	0	0	A_04_P015672	AY171832	8063.89	361.578	6.131070e+000	1.776693e+000	35	18	4.684141e+000	0	0	0	0	0	0	6.08132	1	0	51.4001	18
DATA	906	11	56	0	0	A_04_P047547	A_04_P047547	8089.24	361.695	5.075075e+001	5.343043e+000	76	18	5.109980e+000	0	0	0	0	0	0	50.2398	1	1	51.0895	17.7813
DATA	907	11	57	0	0	A_04_P029035	EC625051	8115.46	362.018	8.637077e+001	8.798016e+000	110.5	17.5	6.563824e+000	0	0	0	0	0	0	85.2836	1	1	42.2201	17.6471
DATA	908	11	58	0	0	A_04_P094636	ENSOCUT00000017381	8140.32	361.727	1.193323e+004	1.193324e+003	11577	20	9.234384e+000	0	0	0	0	1	0	11747.9	1	1	49.8279	21.9231
DATA	909	11	59	0	0	A_04_P029183	NM_001171097	8165.58	361.573	2.708679e+004	2.708680e+003	25907	16	4.813773e+000	0	0	0	0	0	0	26572.4	1	1	57.5363	16.6207
DATA	910	11	60	0	0	A_04_P015734	AY171852	8191	361.545	5.777766e+000	1.788750e+000	35	18	7.005100e+000	0	0	0	0	0	0	5.64519	1	0	65	18
DATA	911	11	61	0	0	A_04_P098842	ENSOCUT00000006100	8216.47	361.827	4.980372e+003	4.980401e+002	4881	18	5.529005e+000	0	0	0	0	0	0	4844.14	1	1	51.0895	18.6452
DATA	912	11	62	0	0	A_04_P088915	ENSOCUT00000004070	8241.85	361.836	2.877249e+003	2.877299e+002	2754.5	18	4.600437e+000	0	0	0	0	0	0	2784.45	1	1	47.5395	18.1429
DATA	913	11	63	0	0	A_04_P031574	AF090363	8267.42	361.573	4.786525e+000	1.784211e+000	35	17	5.045117e+000	0	0	0	0	0	0	4.60611	1	0	65	16.8966
DATA	914	11	64	0	0	A_04_P077437	ENSOCUT00000017613	8292.5	361.648	1.485262e+002	1.495293e+001	170	19	4.326424e+000	0	0	0	0	0	0	142.076	1	1	57.5363	18.7778
DATA	915	11	65	0	1	ETG05_66023	ETG05_66023	8318	362	2.058637e+001	2.695775e+000	48	16	5.472314e+000	0	0	0	0	0	0	19.5639	1	1	54.9904	16.3714
DATA	916	11	66	0	0	A_04_P002711	NM_001082212	8343.5	362	1.687548e+004	1.687549e+003	15501.5	16	4.809473e+000	0	0	0	0	0	0	15924.1	1	1	48.5334	16.2
DATA	917	11	67	0	0	A_04_P065522	A_04_P065522	8368.5	362	9.141204e+000	1.988469e+000	38	18	5.318486e+000	0	0	0	0	0	0	8.56209	1	1	54.1152	17.3125
DATA	918	11	68	0	0	A_04_P083842	A_04_P083842	8394.21	362.194	4.130387e+001	4.497702e+000	67	15.5	5.235964e+000	0	0	0	0	0	0	38.3756	1	1	47.5395	15.4375
DATA	919	11	69	0	0	A_04_P008551	ENSOCUT00000009909	8419.65	362.084	7.345937e+002	7.348131e+001	691	15	4.970367e+000	0	0	0	0	0	0	676.725	1	1	49.8279	15.2727
DATA	920	11	70	0	0	A_04_P002877	NM_001082723	8445	362.319	3.628744e+000	1.847488e+000	32	15	5.149381e+000	0	0	0	0	0	0	3.31329	1	0	58.0869	15.129
DATA	921	11	71	0	0	A_04_P015471	AY171746	8470.5	362.352	1.835465e+000	1.828655e+000	28	16	5.401804e+000	0	0	0	0	0	0	-0.939936	0	0	65	15.2222
DATA	922	11	72	0	0	A_04_P099724	XM_002718701	8495.58	362.427	2.150571e+002	2.158483e+001	222.5	16	5.402110e+000	0	0	0	0	0	0	192.644	1	1	57.5363	15.871
DATA	923	11	73	0	0	A_04_P067125	ENSOCUT00000009484	8521.31	362.338	8.429603e+003	8.429624e+002	7375.5	17.5	6.296360e+000	0	0	0	0	0	0	7472.98	1	1	48.5334	18.0313
DATA	924	11	74	0	0	A_04_P032072	ENSOCUT00000008420	8546.54	362.384	3.032106e+003	3.032164e+002	2615	16	3.661067e+000	0	0	0	0	0	0	2659.74	1	1	52.0157	14.8182
DATA	925	11	75	0	0	A_04_P096971	ENSOCUT00000002865	8572.31	362.203	6.504651e+002	6.507445e+001	573.5	14	3.351234e+000	0	0	0	0	0	0	564.202	1	1	49.1849	14
DATA	926	11	76	0	0	A_04_P096134	ENSOCUT00000005262	8597.42	362.427	6.761113e+000	2.043573e+000	35	14	3.414674e+000	0	0	0	0	0	0	5.79887	1	0	57.5363	15.08
DATA	927	11	77	0	0	A_04_P011461	CU464793	8622.58	362.427	3.617455e+005	3.617455e+004	306298	15	5.939136e+000	0	0	0	0	0	0	306663	1	1	57.5363	16.76
DATA	928	11	78	0	0	A_04_P090947	ENSOCUT00000005500	8648.33	362.5	1.516482e+003	1.516611e+002	1286.5	16	5.168377e+000	0	0	0	0	0	0	1269.9	1	1	57.5363	16.0455
DATA	929	11	79	0	0	A_04_P025936	EB373916	8673.5	362.5	3.791156e+001	4.286209e+000	62	20	4.832580e+000	0	0	0	0	0	0	31.3583	1	1	57.5363	19.5313
DATA	930	11	80	66	1	DarkCorner	DarkCorner	8698.89	362.5	2.032831e+000	2.025289e+000	26	18	5.941160e+000	0	0	0	0	0	0	-3.16191	0	0	56.9804	17.8438
DATA	931	11	81	66	1	DarkCorner	DarkCorner	8724.42	362.427	2.059603e+000	2.051961e+000	25	15	5.306626e+000	0	0	0	0	0	0	-3.34694	0	0	57.5363	14.9688
DATA	932	11	82	66	1	DarkCorner	DarkCorner	8750.22	362.141	2.087665e+000	2.079920e+000	25	16.5	4.479343e+000	0	0	0	0	0	0	-2.53841	0	0	45.835	16.25
DATA	933	11	83	66	1	DarkCorner	DarkCorner	8775.33	362.5	2.115513e+000	2.107664e+000	26	15.5	5.080884e+000	0	0	0	0	0	0	-2.73729	0	0	57.5363	13.8462
DATA	934	11	84	66	1	DarkCorner	DarkCorner	8799.66	361.8	2.143783e+000	2.135829e+000	25	14.5	5.541631e+000	0	0	0	0	0	0	-2.06891	0	0	47.2035	15.25
DATA	935	11	85	66	1	DarkCorner	DarkCorner	8825.89	362.5	2.174312e+000	2.166245e+000	26	15	5.432635e+000	0	0	0	0	0	0	-3.08172	0	0	56.9804	15.6739
DATA	936	12	1	66	1	DarkCorner	DarkCorner	6705.12	367.96	1.940576e+000	1.933407e+000	29	15.5	4.865386e+000	0	0	0	0	0	0	0.0942803	0	0	47.5395	16.1957
DATA	937	12	2	66	1	DarkCorner	DarkCorner	6730.58	367.427	1.956004e+000	1.948747e+000	24	17	3.831276e+000	0	0	0	0	0	0	-4.97013	0	0	57.5363	16.3514
DATA	938	12	3	66	1	DarkCorner	DarkCorner	6756.42	367.427	1.969373e+000	1.962067e+000	25	17	6.344192e+000	0	0	0	0	0	0	-3.39021	0	0	57.5363	16.9655
DATA	939	12	4	66	1	DarkCorner	DarkCorner	6781.39	367.933	1.980155e+000	1.972809e+000	29	15	5.028448e+000	0	0	0	1	0	0	0.00945016	0	0	49.1849	16.2162
DATA	940	12	5	66	1	DarkCorner	DarkCorner	6806.89	367.5	1.989036e+000	1.981657e+000	27.5	17.5	5.509997e+000	0	0	0	0	0	0	-1.53491	0	0	56.9804	17.0588
DATA	941	12	6	0	0	A_04_P005999	DN890429	6832.49	367.37	3.959804e+001	4.431050e+000	62	17	5.919544e+000	0	0	0	0	0	0	32.9373	1	1	51.0895	16.6786
DATA	942	12	7	0	0	A_04_P061073	ENSOCUT00000003686	6857.65	367.212	2.838006e+002	2.844998e+001	254	18	4.553619e+000	0	0	0	0	0	0	235.491	1	1	50.4627	17.0714
DATA	943	12	8	0	0	A_04_P016823	ENSOCUT00000028669	6883.33	367.5	5.153815e+004	5.153815e+003	41840	18	4.752362e+000	0	0	0	0	0	0	42699.1	1	1	57.5363	18.4194
DATA	944	12	9	0	0	A_04_P064440	ENSOCUT00000012999	6908.5	367.5	4.280780e+000	2.043086e+000	32	18	5.034020e+000	0	0	0	0	0	0	3.54427	1	0	57.5363	18.1471
DATA	945	12	10	0	0	A_04_P042175	ENSOCUT00000000144	6933.89	367.5	4.321796e+003	4.321842e+002	3535	18	4.542609e+000	0	0	0	0	0	0	3578.74	1	1	54.1152	18.2
DATA	946	12	11	0	0	A_04_P085719	ENSOCUT00000000896	6959.26	367.5	1.039051e+003	1.039243e+002	878	18	3.726486e+000	0	0	0	0	0	0	861.176	1	1	50.4627	16.6207
DATA	947	12	12	0	0	A_04_P087552	ENSOCUT00000015759	6984.57	367.392	4.752684e+002	4.756858e+001	427.5	17	3.826359e+000	0	0	0	0	0	0	394.535	1	1	49.1849	16.4444
DATA	948	12	13	0	0	A_04_P026286	ENSOCUT00000030166	7010.19	367.519	4.045970e+003	4.046019e+002	3335	18	4.512825e+000	0	0	0	0	0	0	3366.37	1	1	49.8279	19.0323
DATA	949	12	14	0	0	A_04_P004036	NM_001160278	7035.5	367.5	8.712336e+002	8.714591e+001	743.5	19	4.618569e+000	0	0	0	0	0	0	726.965	1	1	57.5363	18.7419
DATA	950	12	15	0	0	A_04_P080314	ENSOCUT00000000602	7060.89	367.5	2.015292e+005	2.015292e+004	168150	24	1.178919e+001	0	0	0	0	1	0	168734	1	1	56.9804	27.5806
DATA	951	12	16	0	0	A_04_P034197	ENSOCUT00000001658	7086.6	367.823	7.505365e+003	7.505391e+002	6143	20	7.861113e+000	0	0	0	0	0	0	6309.16	1	1	50.1463	20.3333
DATA	952	12	17	0	0	A_04_P068847	NM_001082330	7111.58	367.573	2.418183e+005	2.418183e+004	204162	26	2.057454e+001	0	0	1	0	1	0	204156	1	1	57.5363	33.3871
DATA	953	12	18	0	0	A_04_P002298	NM_001082129	7137.09	367.614	3.371765e+005	3.371765e+004	286309	22	1.171533e+001	0	0	0	0	1	0	286042	1	1	57.259	23.3913
DATA	954	12	19	0	0	A_04_P054396	ENSOCUT00000009573	7162.5	367.648	9.598946e+004	9.598947e+003	79708.5	22	7.462550e+000	0	0	0	0	1	0	81855.7	1	1	57.5363	20.7586
DATA	955	12	20	0	0	A_04_P095888	ENSOCUT00000028248	7187.91	367.614	1.936131e+000	1.928948e+000	29	19	5.802794e+000	0	0	0	0	0	0	-0.800486	0	0	57.259	19.3793
DATA	956	12	21	0	0	A_04_P030149	DN882847	7213.42	367.573	1.606233e+001	2.501545e+000	44	20.5	4.862605e+000	0	0	0	0	0	0	13.8535	1	1	65	19.9167
DATA	957	12	22	0	0	A_04_P034559	NM_001082038	7238.7	367.833	7.364043e+003	7.364068e+002	6363	21	6.861221e+000	0	0	0	0	0	0	6389.86	1	1	51.4001	19.1724
DATA	958	12	23	0	0	A_04_P022202	ENSOCUT00000021236	7264	367.839	1.130865e+004	1.130866e+003	9858	19.5	7.113070e+000	0	0	0	0	0	0	9873.98	1	1	51.4001	19.7188
DATA	959	12	24	0	0	A_04_P086657	ENSOCUT00000008793	7289.22	368.12	3.067416e+003	3.067473e+002	2628	18.5	5.679261e+000	0	0	0	0	0	0	2695.46	1	1	50.1463	18.5588
DATA	960	12	25	0	0	A_04_P098886	ENSOCUT00000001461	7314.5	368	3.306151e+000	1.899040e+000	33.5	19	5.398724e+000	0	0	0	0	0	0	2.92425	1	0	54.1152	19.0286
DATA	961	12	26	0	0	A_04_P050169	ENSOCUT00000013579	7340.38	367.775	4.863989e+000	1.920072e+000	35	19	4.885582e+000	0	0	0	0	0	0	4.33131	1	0	47.5395	19.1143
DATA	962	12	27	0	0	A_04_P100402	ENSOCUT00000004946	7366	368.302	2.045429e+001	2.754489e+000	49	17	5.325314e+000	0	0	0	0	0	0	18.3387	1	1	36.5637	17
DATA	963	12	28	0	0	A_04_P022741	ENSOCUT00000005276	7390.8	368.233	4.460175e+003	4.460213e+002	4033	19	5.555164e+000	0	0	0	0	0	0	4025.21	1	1	53.8203	19.2121
DATA	964	12	29	0	0	A_04_P013538	ENSOCUT00000011838	7416.5	368.352	2.008191e+002	2.016424e+001	214	18	6.730448e+000	0	0	0	0	0	0	182.474	1	1	57.5363	18.9677
DATA	965	12	30	0	0	A_04_P101175	A_04_P101175	7441.58	368.427	1.815068e+000	1.813969e+000	33	19	6.034762e+000	0	0	0	0	0	0	1.30686	0	0	57.5363	19.0313
DATA	966	12	31	0	0	A_04_P070972	ENSOCUT00000017304	7467.42	368.427	4.407233e+001	4.759213e+000	69.5	18	6.404899e+000	0	0	0	0	0	0	40.5834	1	1	57.5363	18.9091
DATA	967	12	32	0	0	A_04_P073413	ENSOCUT00000016689	7492.66	368.162	1.643167e+003	1.643264e+002	1577	21	5.047991e+000	0	0	0	0	1	0	1522.87	1	1	49.1849	20.8696
DATA	968	12	33	0	0	A_04_P030860	DN889303	7518	368.455	2.140766e+004	2.140767e+003	19226	21	6.524824e+000	0	0	0	0	1	0	19967.4	1	1	55.8519	21.36
DATA	969	12	34	0	0	A_04_P070297	ENSOCUT00000017520	7543.42	368.427	8.187169e+000	1.943236e+000	39	18.5	7.500256e+000	0	0	0	0	0	0	7.68394	1	0	57.5363	19.4231
DATA	970	12	35	0	0	A_04_P071893	NM_001081999	7568.58	368.427	1.061650e+002	1.076007e+001	131.5	18	4.185173e+000	0	0	0	0	0	0	100.236	1	1	65	17.1481
DATA	971	12	36	0	0	A_04_P001351	NM_001099955	7594.42	368.427	5.930810e+000	1.839754e+000	36	17	5.550263e+000	0	0	0	0	0	0	5.63279	1	0	65	18.6552
DATA	972	12	37	0	0	A_04_P019977	EB380073	7619.37	368.506	1.120003e+003	1.120137e+002	1106	19	6.608203e+000	0	0	0	0	0	0	1069.57	1	1	49.8279	18.4063
DATA	973	12	38	0	0	A_04_P024686	A_04_P024686	7645	368.455	1.729183e+000	1.724090e+000	31	18	7.052768e+000	0	0	0	0	0	0	0.648105	0	0	55.8519	18.3077
DATA	974	12	39	0	0	A_04_P003112	NM_001082633	7670.47	368.421	1.869646e+002	1.877487e+001	212	19	6.316281e+000	0	0	0	0	0	0	180.41	1	1	49.8279	18.9667
DATA	975	12	40	0	0	A_04_P080421	ENSOCUT00000001821	7695.68	368.395	8.938909e+002	8.940537e+001	887	18	4.989404e+000	0	0	0	0	0	0	866.603	1	1	49.5074	17.4063
DATA	976	12	41	0	0	A_04_P084332	ENSOCUT00000012431	7721.45	368.164	8.675397e+002	8.677060e+001	873	18	4.220827e+000	0	0	0	0	0	0	844.792	1	1	48.2044	17.8462
DATA	977	12	42	0	0	A_04_P063437	ENSOCUT00000006602	7746.68	368.4	6.714089e+003	6.714111e+002	6357	20	4.353013e+000	0	0	0	0	0	0	6564.5	1	1	50.7771	18.5556
DATA	978	12	43	0	0	A_04_P070014	ENSOCUT00000006047	7772	368.545	2.558519e+002	2.564064e+001	283.5	18	6.557063e+000	0	0	0	0	0	0	251.075	1	1	65	17.931
DATA	979	12	44	0	0	A_04_P027313	ENSOCUT00000003474	7797.42	368.573	7.682242e+000	1.847254e+000	39	18	5.753483e+000	0	0	0	0	0	0	7.56376	1	0	57.5363	18.1111
DATA	980	12	45	0	0	A_04_P080527	ENSOCUT00000012224	7822.58	368.573	3.779389e+002	3.783100e+001	403.5	16	5.220533e+000	0	0	0	0	0	0	373.182	1	1	57.5363	17.0714
DATA	981	12	46	0	0	A_04_P026012	EB373855	7848.42	368.573	1.677095e+000	1.670873e+000	27	17	5.484243e+000	0	0	0	0	0	0	-4.18915	0	0	57.5363	18.3333
DATA	982	12	47	0	0	A_04_P075814	A_04_P075814	7873.58	368.573	3.047905e+001	3.474214e+000	60	16	5.553377e+000	0	0	0	0	0	0	30.2333	1	1	57.5363	16.44
DATA	983	12	48	0	0	A_04_P045588	A_04_P045588	7899	368.545	1.670966e+000	1.667821e+000	31	17.5	8.063327e+000	0	0	0	0	0	0	1.00245	0	0	55.8519	18.5
DATA	984	12	49	0	0	A_04_P074906	XR_084831	7924.42	368.573	6.774289e+002	6.776330e+001	691	19	1.032219e+001	0	0	0	0	1	0	673.848	1	1	57.5363	21.5
DATA	985	12	50	0	0	A_04_P052076	ENSOCUT00000008674	7949.58	368.573	1.017994e+001	1.948687e+000	40	16	5.164140e+000	0	0	0	0	0	0	10.1332	1	1	57.5363	16.0938
DATA	986	12	51	0	0	A_04_P067247	XM_002723239	7975.42	368.573	5.042694e+000	1.736098e+000	36	19	6.488333e+000	0	0	0	0	0	0	5.02076	1	0	57.5363	17.4615
DATA	987	12	52	0	0	A_04_P101572	ENSOCUT00000001082	8000.5	368.648	3.030462e+001	3.456117e+000	60	16	5.499112e+000	0	0	0	0	0	0	30.1657	1	1	65	16.9667
DATA	988	12	53	0	0	A_04_P020122	EB379936	8025.91	368.614	1.816289e+001	2.462524e+000	46	16	5.498251e+000	0	0	0	0	0	0	18.0663	1	1	57.259	17
DATA	989	12	54	0	0	A_04_P016193	ENSOCUT00000016052	8051.44	368.973	1.836236e+002	1.843768e+001	213	18	5.103446e+000	0	0	0	0	0	0	182.43	1	1	48.5334	18.3871
DATA	990	12	55	0	0	A_04_P062292	ENSOCUT00000023385	8076.88	369.147	1.702498e+000	1.676372e+000	31	18	5.905987e+000	0	0	0	0	0	0	1.68853	1	0	47.8731	17.4545
DATA	991	12	56	0	0	A_04_P026931	A_04_P026931	8102.13	369.013	2.645892e+001	3.129608e+000	52	18.5	5.474544e+000	0	0	0	0	0	0	26.1833	1	1	48.5334	17.4722
DATA	992	12	57	0	0	A_04_P063157	ENSOCUT00000008329	8127.5	369	9.938805e+004	9.938805e+003	96112	16	8.765725e+000	0	0	0	0	0	0	98083.8	1	1	54.1152	18.3
DATA	993	12	58	0	0	A_04_P014709	AY171825	8153	369	3.368397e+002	3.372591e+001	360.5	16.5	6.464466e+000	0	0	0	0	0	0	331.337	1	1	54.9904	18.2188
DATA	994	12	59	0	0	A_04_P025532	A_04_P025532	8178.5	369	8.464445e+000	1.888210e+000	38	16	4.460098e+000	0	0	0	0	0	0	8.29477	1	1	54.1152	16.3226
DATA	995	12	60	0	0	A_04_P026251	EB373617	8203.65	369.205	4.956208e+003	4.956237e+002	4819	16.5	6.469607e+000	0	0	0	0	0	0	4836.48	1	1	51.0895	17.6786
DATA	996	12	61	0	0	A_04_P088042	ENSOCUT00000016112	8229.24	369.225	1.119152e+002	1.132037e+001	135.5	17	4.645601e+000	0	0	0	0	0	0	108.687	1	1	46.8651	16.9333
DATA	997	12	62	0	0	A_04_P020236	EB379823	8254.5	369.352	2.111025e+001	2.718036e+000	48	17.5	5.017430e+000	0	0	0	0	0	0	20.3941	1	1	57.5363	16.7143
DATA	998	12	63	0	0	A_04_P101285	ENSOCUT00000009118	8279.89	369.318	2.072704e+002	2.079845e+001	231	17	4.818807e+000	0	0	0	0	0	0	199.083	1	1	52.9257	17.4643
DATA	999	12	64	0	0	A_04_P056131	A_04_P056131	8305.31	369.427	8.653659e+002	8.655394e+001	837	16	4.630077e+000	0	0	0	0	0	0	825.976	1	1	54.1152	16.3235
DATA	1000	12	65	0	0	A_04_P075249	ENSOCUT00000008997	8330.62	369.032	3.246224e+000	1.774695e+000	34	16	6.031640e+000	0	0	0	0	0	0	3.07742	1	0	44.0646	16.5455
DATA	1001	12	66	0	0	A_04_P071253	A_04_P071253	8356.11	369.5	6.856245e+001	7.077896e+000	95	16	5.063961e+000	0	0	0	0	0	0	64.5288	1	1	65	15.9429
DATA	1002	12	67	0	0	A_04_P070969	ENSOCUT00000017284	8381.56	369.479	1.010544e+002	1.025948e+001	121.5	18	4.548662e+000	0	0	0	0	0	0	94.3726	1	1	48.2044	17.9032
DATA	1003	12	68	0	0	A_04_P013368	AF014733	8406.89	369.5	1.203520e+001	2.153426e+000	40	14.5	5.194694e+000	0	0	0	0	0	0	11.1476	1	1	56.9804	14.5
DATA	1004	12	69	0	0	A_04_P066699	ENSOCUT00000028463	8432.42	369.427	7.054967e+000	1.934620e+000	37	16	4.377673e+000	0	0	0	0	0	0	6.4778	1	0	57.5363	15.8571
DATA	1005	12	70	0	0	A_04_P077705	A_04_P077705	8457.58	369.427	1.824550e+000	1.817781e+000	26.5	14.5	3.601923e+000	0	0	0	0	0	0	-3.02779	0	0	57.5363	14.4231
DATA	1006	12	71	0	0	A_04_P079187	ENSOCUT00000011645	8483.06	369.481	5.118378e+003	5.118411e+002	4465.5	14	5.564794e+000	0	0	0	0	0	0	4612.8	1	1	50.4627	14.3214
DATA	1007	12	72	0	0	A_04_P075760	ENSOCUT00000002369	8508.5	369.5	2.206085e+003	2.206163e+002	1958	16	6.637807e+000	0	0	0	0	0	0	1968.36	1	1	57.5363	17.0625
DATA	1008	12	73	0	0	A_04_P031291	AY171901	8533.67	369.5	1.879991e+000	1.878027e+000	31	16	5.086375e+000	0	0	0	0	0	0	1.21074	0	0	57.5363	16.0606
DATA	1009	12	74	0	0	A_04_P043632	A_04_P043632	8559.42	369.573	4.575749e+001	4.952105e+000	70	15	4.424888e+000	0	0	0	0	0	0	39.9675	1	1	57.5363	14.9688
DATA	1010	12	75	0	0	A_04_P065097	ENSOCUT00000000152	8584.58	369.573	4.108443e+000	1.958336e+000	32	15	3.682948e+000	0	0	0	0	0	0	3.549	1	0	57.5363	14.7778
DATA	1011	12	76	0	0	A_04_P035227	ENSOCUT00000008153	8610.11	369.5	6.199852e+000	2.033945e+000	35	16	5.477744e+000	0	0	0	0	0	0	5.29371	1	0	56.9804	16.5455
DATA	1012	12	77	0	0	A_04_P013174	ENSOCUT00000028121	8635.42	369.573	9.256627e+002	9.258702e+001	802	17	5.613080e+000	0	0	0	0	0	0	781.063	1	1	65	17.44
DATA	1013	12	78	0	0	A_04_P014111	XM_002724221	8660.58	369.573	1.132396e+005	1.132396e+004	93146.5	18.5	5.487813e+000	0	0	0	0	0	0	94399.9	1	1	57.5363	18.5667
DATA	1014	12	79	0	0	A_04_P063992	ENSOCUT00000009899	8686.26	369.778	2.327718e+004	2.327719e+003	18885	16	5.634459e+000	0	0	0	0	0	0	19161	1	1	47.5395	17.6667
DATA	1015	12	80	66	1	DarkCorner	DarkCorner	8711.6	370.306	2.042530e+000	2.034953e+000	26	15	4.841867e+000	0	0	0	0	0	0	-2.07437	0	0	50.7771	16.7333
DATA	1016	12	81	66	1	DarkCorner	DarkCorner	8737	369.545	2.069765e+000	2.062086e+000	25	15	4.865761e+000	0	0	0	0	0	0	-4.48241	0	0	55.8519	14.8286
DATA	1017	12	82	66	1	DarkCorner	DarkCorner	8762.45	370.32	2.097185e+000	2.089404e+000	25	16	5.125693e+000	0	0	0	0	0	0	-2.62993	0	0	48.5334	15.0909
DATA	1018	12	83	66	1	DarkCorner	DarkCorner	8787.39	370.319	2.125206e+000	2.117322e+000	27	14.5	4.969290e+000	0	0	0	0	0	0	-1.23212	0	0	47.5395	14.4583
DATA	1019	12	84	66	1	DarkCorner	DarkCorner	8813.42	369.573	2.155674e+000	2.147677e+000	27	16.5	4.445852e+000	0	0	0	0	0	0	-3.20054	0	0	57.5363	16.8529
DATA	1020	12	85	66	1	DarkCorner	DarkCorner	8838.5	369.648	2.185368e+000	2.177260e+000	22	14	4.790888e+000	0	0	0	0	0	0	-4.7245	0	0	57.5363	14.5326
DATA	1021	13	1	66	1	DarkCorner	DarkCorner	6692.58	374.573	2.258748e+000	1.938642e+000	30	15	5.412688e+000	0	0	0	1	0	0	1.94035	1	0	57.5363	15.8151
DATA	1022	13	2	66	1	DarkCorner	DarkCorner	6718.11	374.5	1.949147e+000	1.941916e+000	24	15	4.276520e+000	0	0	0	0	0	0	-3.17922	0	0	56.9804	14.8085
DATA	1023	13	3	66	1	DarkCorner	DarkCorner	6743.5	374.5	1.963307e+000	1.956023e+000	25	17	5.862407e+000	0	0	0	0	0	0	-3.76648	0	0	57.5363	16.3333
DATA	1024	13	4	66	1	DarkCorner	DarkCorner	6768.82	374.084	1.975199e+000	1.967871e+000	25	16.5	5.794885e+000	0	0	0	0	0	0	-3.74186	0	0	46.8651	17.1071
DATA	1025	13	5	66	1	DarkCorner	DarkCorner	6794.42	374.573	1.985081e+000	1.977716e+000	25	16	4.723444e+000	0	0	0	0	0	0	-3.47196	0	0	57.5363	15.4286
DATA	1026	13	6	1028	1	(+)E1A_r60_a97	E1A_r60_a97	6819.58	374.573	1.992737e+000	1.985344e+000	28.5	18	6.939297e+000	0	0	0	0	0	0	-0.41704	0	0	57.5363	17.0769
DATA	1027	13	7	0	0	A_04_P059072	A_04_P059072	6845	374.545	1.896770e+001	2.749941e+000	45	16	5.255886e+000	0	0	0	0	0	0	15.7567	1	1	65	15.9286
DATA	1028	13	8	0	0	A_04_P068952	A_04_P068952	6870.5	374.648	6.942999e+000	2.112336e+000	34	18	4.857651e+000	0	0	0	0	0	0	5.75642	1	0	57.5363	18.125
DATA	1029	13	9	0	0	A_04_P098052	ENSOCUT00000004537	6895.84	374.547	5.307492e+003	5.307529e+002	4434	17	3.985812e+000	0	0	0	0	0	0	4395.81	1	1	49.5074	17.3793
DATA	1030	13	10	0	0	A_04_P068590	ENSOCUT00000011301	6921.43	375.082	1.599676e+003	1.599801e+002	1316	18	5.270041e+000	0	0	0	0	0	0	1324.63	1	1	48.2044	17.24
DATA	1031	13	11	0	0	A_04_P064443	ENSOCUT00000011273	6946.67	374.753	1.975343e+003	1.975444e+002	1620	16.5	4.179253e+000	0	0	0	0	0	0	1636.61	1	1	48.2044	15.8846
DATA	1032	13	12	0	0	A_04_P038692	A_04_P038692	6972	375	4.935397e+001	5.322898e+000	70	17	3.515557e+000	0	0	0	0	0	0	40.944	1	1	54.9904	16.3226
DATA	1033	13	13	0	0	A_04_P086739	ENSOCUT00000000272	6997.59	374.913	4.122339e+003	4.122387e+002	3383	17	4.732864e+000	0	0	0	0	0	0	3426.69	1	1	49.8279	17
DATA	1034	13	14	0	0	A_04_P086230	ENSOCUT00000016945	7022.92	374.973	1.074555e+002	1.092728e+001	120	17.5	4.002339e+000	0	0	0	0	0	0	89.5548	1	1	46.8651	17.7353
DATA	1035	13	15	0	0	A_04_P020547	EB379543	7048.6	374.91	4.064772e+003	4.064820e+002	3338	19	5.980481e+000	0	0	0	0	0	0	3398.56	1	1	49.1849	19.6154
DATA	1036	13	16	0	0	A_04_P063449	ENSOCUT00000008844	7073.5	375	7.970337e+001	8.210442e+000	98	20	1.008821e+001	0	0	0	0	1	0	66.8834	1	1	65	21.8148
DATA	1037	13	17	0	0	A_04_P063037	ENSOCUT00000008365	7099	375	5.899929e+004	5.899929e+003	48199	19.5	1.200457e+001	0	0	0	0	1	0	49718.5	1	1	54.9904	22.9643
DATA	1038	13	18	0	0	A_04_P051692	A_04_P051692	7124.5	375.352	2.501608e+000	1.969576e+000	33	34	2.471867e+001	0	0	1	0	1	0	2.11797	1	0	57.5363	39.4333
DATA	1039	13	19	0	0	A_04_P027441	XM_002712842	7149.58	375.427	1.202389e+002	1.218002e+001	133	18.5	6.488492e+000	0	0	0	0	0	0	102.307	1	1	57.5363	19.2143
DATA	1040	13	20	0	0	A_04_P020828	XM_002715095	7175.42	375.427	2.842161e+001	3.437389e+000	55.5	16.5	6.403663e+000	0	0	0	0	0	0	24.3156	1	1	65	17.6
DATA	1041	13	21	0	0	A_04_P005783	ENSOCUT00000001886	7200.64	374.871	5.044375e+002	5.048038e+001	472	19	4.336901e+000	0	0	0	0	0	0	433.991	1	1	46.8651	18.6061
DATA	1042	13	22	0	0	A_04_P000056	NM_001082132	7226.11	375.21	2.230540e+004	2.230541e+003	18638.5	17.5	5.814727e+000	0	0	0	0	0	0	19305.7	1	1	50.4627	17.3529
DATA	1043	13	23	0	0	A_04_P074737	ENSOCUT00000004153	7251.37	375.436	9.633974e+003	9.633992e+002	8113	19	6.278483e+000	0	0	0	0	0	0	8389.91	1	1	49.8279	18.5
DATA	1044	13	24	0	0	A_04_P032987	A_04_P032987	7276.58	375.427	4.376245e+001	4.765870e+000	68.5	16	5.190549e+000	0	0	0	0	0	0	38.3528	1	1	57.5363	16.8571
DATA	1045	13	25	0	0	A_04_P082822	A_04_P082822	7302.42	375.427	5.811475e+001	6.106419e+000	80	19	5.377578e+000	0	0	0	0	0	0	51.2694	1	1	57.5363	18.2813
DATA	1046	13	26	0	0	A_04_P026165	ENSOCUT00000030750	7327.78	375.237	1.197087e+002	1.211490e+001	136	20	5.567090e+000	0	0	0	0	0	0	106.308	1	1	49.1849	18.7027
DATA	1047	13	27	0	0	A_04_P036511	A_04_P036511	7352.89	376.381	1.856955e+000	1.850065e+000	28	18	5.338425e+000	0	0	0	0	0	0	-2.08478	0	0	44.7812	17.4146
DATA	1048	13	28	0	0	A_04_P041048	ENSOCUT00000005506	7378.42	375.427	4.564501e+001	4.920557e+000	72	17	5.315629e+000	0	0	0	0	0	0	41.0825	1	1	57.5363	16.4516
DATA	1049	13	29	0	0	A_04_P087642	ENSOCUT00000006982	7403.79	375.333	8.465332e+000	2.012133e+000	39	17	5.418658e+000	0	0	0	0	0	0	7.6706	1	0	49.5074	17.1765
DATA	1050	13	30	0	0	A_04_P070412	ENSOCUT00000016783	7429.38	375.37	1.880366e+004	1.880367e+003	16701.5	19	6.122487e+000	0	0	0	0	0	0	17154.2	1	1	50.7771	19.7879
DATA	1051	13	31	0	0	A_04_P099337	ENSOCUT00000010655	7454.68	375.395	1.113221e+003	1.113367e+002	1039	17.5	6.021352e+000	0	0	0	0	0	0	1022.33	1	1	49.5074	17.5294
DATA	1052	13	32	0	0	A_04_P039509	ENSOCUT00000017458	7479.76	375.427	2.887113e+003	2.887169e+002	2631	15.5	6.063487e+000	0	0	0	0	0	0	2668.65	1	1	52.6241	17.3929
DATA	1053	13	33	0	0	A_04_P076998	ENSOCUT00000012336	7505.66	375.211	4.367012e+002	4.370629e+001	429	19	5.107539e+000	0	0	0	0	0	0	406.312	1	1	49.5074	18
DATA	1054	13	34	0	0	A_04_P054850	ENSOCUT00000012138	7530.58	375.573	7.806359e+001	8.003782e+000	100.5	18	7.915868e+000	0	0	0	0	0	0	73.0843	1	1	65	19.2593
DATA	1055	13	35	0	0	A_04_P074608	ENSOCUT00000003730	7556.32	375.6	1.164729e+004	1.164731e+003	10358	18	5.628636e+000	0	0	0	0	0	0	10972.4	1	1	50.7771	16.8077
DATA	1056	13	36	0	0	A_04_P017713	EB373964	7581.63	375.573	1.585119e+003	1.585215e+002	1504.5	18	4.162815e+000	0	0	0	0	0	0	1502.1	1	1	49.1849	17.0645
DATA	1057	13	37	0	0	A_04_P037209	ENSOCUT00000001671	7606.87	375.5	9.788250e+003	9.788265e+002	9164	17	5.264146e+000	0	0	0	0	0	0	9328.26	1	1	49.8279	18.5294
DATA	1058	13	38	0	0	A_04_P035641	ENSOCUT00000029385	7632.42	375.573	5.987276e+004	5.987276e+003	57028	17	6.971264e+000	0	0	0	0	0	0	57373.2	1	1	57.5363	17.2069
DATA	1059	13	39	0	0	A_04_P073977	ENSOCUT00000016089	7657.66	375.838	2.245427e+002	2.251984e+001	236.5	18	6.891690e+000	0	0	0	0	0	0	216.284	1	1	49.1849	18.1538
DATA	1060	13	40	0	0	A_04_P032727	ENSOCUT00000012534	7683	375.722	1.905008e+003	1.905085e+002	1846	17	5.616197e+000	0	0	0	0	0	0	1843.88	1	1	47.8731	17.6667
DATA	1061	13	41	0	0	A_04_P091152	ENSOCUT00000015520	7708.48	375.607	3.189306e+002	3.193840e+001	345.5	17	4.679477e+000	0	0	0	0	0	0	310.111	1	1	52.9257	16.7353
DATA	1062	13	42	0	0	A_04_P014306	AF029933	7733.91	375.614	1.082419e+001	2.010186e+000	41	19	5.425275e+000	0	0	0	0	0	0	10.5695	1	1	65	17.5143
DATA	1063	13	43	0	0	A_04_P048658	ENSOCUT00000012711	7759.5	375.648	3.584210e+004	3.584210e+003	34784	18	4.972256e+000	0	0	0	0	0	0	35135.7	1	1	57.5363	17.84
DATA	1064	13	44	0	0	A_04_P013183	AF013272	7784.63	375.958	1.539887e+004	1.539888e+003	14806	18	7.424733e+000	0	0	0	0	0	0	15148.2	1	1	48.2044	18.28
DATA	1065	13	45	0	0	A_04_P045527	ENSOCUT00000007653	7810.21	376	1.923636e+003	1.923709e+002	1920	15	5.242165e+000	0	0	0	0	0	0	1898.27	1	1	46.8651	15.8621
DATA	1066	13	46	0	0	A_04_P080567	ENSOCUT00000010842	7835.6	376.053	2.548028e+002	2.553505e+001	274	17	3.619528e+000	0	0	0	0	0	0	252.125	1	1	49.1849	16.3793
DATA	1067	13	47	0	0	A_04_P069698	A_04_P069698	7860.61	376.069	7.305967e+000	1.820834e+000	37.5	16.5	5.413027e+000	0	0	0	0	0	0	7.24548	1	0	65	16.4091
DATA	1068	13	48	0	0	A_04_P023527	EB376545	7886.51	375.933	2.116401e+001	2.692658e+000	52	18	5.550633e+000	0	0	0	0	0	0	21.0282	1	1	48.5334	16.9286
DATA	1069	13	49	0	0	A_04_P073147	ENSOCUT00000012734	7912.06	375.648	1.121845e+004	1.121847e+003	10652	19	5.707138e+000	0	0	0	0	0	0	11161.8	1	1	46.8651	17.8571
DATA	1070	13	50	0	0	A_04_P044831	ENSOCUT00000008194	7937.09	376.386	1.026730e+001	1.952488e+000	40.5	17	5.410428e+000	0	0	0	0	0	0	10.2258	1	1	57.259	17.9091
DATA	1071	13	51	0	0	A_04_P091357	ENSOCUT00000002427	7962.5	376.352	1.666118e+000	1.659937e+000	30	16	5.362312e+000	0	0	0	0	0	0	-0.383675	0	0	57.5363	15.6667
DATA	1072	13	52	0	0	A_04_P023401	ENSOCUT00000014717	7987.9	376.125	4.822011e+003	4.822040e+002	4793	18.5	5.327874e+000	0	0	0	0	0	0	4804.75	1	1	46.8651	17.6429
DATA	1073	13	53	0	0	A_04_P028011	ENSOCUT00000015561	8013.86	375.93	8.902839e+001	9.056428e+000	118	16.5	5.341759e+000	0	0	0	0	0	0	88.6639	1	1	42.9674	17.6429
DATA	1074	13	54	0	0	A_04_P053078	XM_002722270	8038.58	376.427	1.668494e+000	1.662304e+000	29	19	5.884945e+000	0	0	0	0	0	0	-0.459406	0	0	65	18.1515
DATA	1075	13	55	0	0	A_04_P030422	DN885621	8064	376.455	5.938681e+000	1.767490e+000	36	18	5.095228e+000	0	0	0	0	0	0	5.90047	1	0	55.8519	18.4571
DATA	1076	13	56	0	0	A_04_P091812	ENSOCUT00000011089	8089.27	376.147	1.975365e+001	2.585432e+000	49	19	5.769918e+000	0	0	0	0	0	0	19.5875	1	1	49.1849	18.1333
DATA	1077	13	57	0	0	A_04_P034477	A_04_P034477	8114.58	376.427	5.072742e+000	1.747355e+000	35	16	6.008372e+000	0	0	0	0	0	0	5.0179	1	0	57.5363	15.7857
DATA	1078	13	58	0	0	A_04_P006493	DN889926	8140.42	376.427	2.901657e+000	1.702090e+000	33	17	1.004982e+001	0	0	0	0	0	0	2.86161	1	0	65	19.6333
DATA	1079	13	59	0	0	A_04_P063786	A_04_P063786	8165.58	376.427	8.727224e+000	1.895805e+000	38	16	4.569858e+000	0	0	0	0	0	0	8.57706	1	1	57.5363	16.0714
DATA	1080	13	60	0	0	A_04_P020927	EB379169	8191	376.455	2.177117e+001	2.755903e+000	50	16	5.125738e+000	0	0	0	0	0	0	21.3112	1	1	55.8519	16.7188
DATA	1081	13	61	0	0	A_04_P014423	AY171642	8216.63	376.64	3.317641e+002	3.321980e+001	354	16	6.106808e+000	0	0	0	0	0	0	323.289	1	1	48.8603	16.3103
DATA	1082	13	62	0	0	A_04_P037397	ENSOCUT00000032990	8241.81	376.519	1.194215e+002	1.206338e+001	145	17	3.772861e+000	0	0	0	0	0	0	115.792	1	1	49.8279	16.8
DATA	1083	13	63	0	0	A_04_P089125	ENSOCUT00000005938	8267.36	376.253	3.140906e+001	3.578830e+000	59	16	4.785157e+000	0	0	0	0	0	0	30.2846	1	1	49.1849	16.0909
DATA	1084	13	64	0	0	A_04_P020681	EB379415	8292.5	376.5	1.732061e+000	1.728762e+000	31	17	4.164700e+000	0	0	0	0	0	0	0.996231	0	0	57.5363	18.037
DATA	1085	13	65	0	0	A_04_P053942	ENSOCUT00000001923	8318	376.545	2.255293e+002	2.261972e+001	245	16	4.575556e+000	0	0	0	0	0	0	214.762	1	1	55.8519	15.9167
DATA	1086	13	66	0	0	A_04_P013036	X13699	8343.42	376.573	2.804867e+000	1.771508e+000	33	16.5	5.440408e+000	0	0	0	0	0	0	2.65231	1	0	65	16.0882
DATA	1087	13	67	0	0	A_04_P094326	ENSOCUT00000016701	8368.81	376.608	2.567483e+002	2.573524e+001	271	15	5.031895e+000	0	0	0	0	0	0	240.974	1	1	49.1849	15.7941
DATA	1088	13	68	0	0	A_04_P044887	NM_001167193	8394.08	376.608	4.887782e+001	5.200549e+000	77.5	15	5.771998e+000	0	0	0	0	0	0	45.5128	1	1	48.8603	15.4857
DATA	1089	13	69	0	0	A_04_P015234	ENSOCUT00000028961	8420.05	376.429	3.042899e+001	3.531228e+000	58	15	3.495244e+000	0	0	0	0	0	0	28.0901	1	1	44.0646	14.9063
DATA	1090	13	70	0	0	A_04_P030467	DN885845	8445	376.545	4.422369e+000	1.860740e+000	32	15.5	3.911325e+000	0	0	0	0	0	0	4.04704	1	0	65	14.5385
DATA	1091	13	71	0	0	A_04_P059056	ENSOCUT00000014033	8470.56	376.818	2.305845e+003	2.305917e+002	2023	13.5	2.724349e+000	0	0	0	0	0	0	2090.52	1	1	50.1463	13.7727
DATA	1092	13	72	0	0	A_04_P003508	ENSOCUT00000010139	8495.49	376.778	6.767891e+002	6.770397e+001	641	15	4.643710e+000	0	0	0	0	0	0	607.738	1	1	47.8731	15.2759
DATA	1093	13	73	0	0	A_04_P029985	NM_001195806	8521.42	376.573	2.108904e+005	2.108904e+004	187717	18.5	5.962404e+000	0	0	0	0	0	0	187410	1	1	57.5363	18.9286
DATA	1094	13	74	0	0	A_04_P022327	EB377757	8546.73	376.88	3.147688e+002	3.153302e+001	303.5	15	3.717282e+000	0	0	0	0	0	0	276.803	1	1	48.8603	14.4545
DATA	1095	13	75	0	0	A_04_P024671	EB375362	8572	376.797	8.526046e+003	8.526068e+002	7152	15	4.135085e+000	0	0	0	0	0	0	7416.23	1	1	46.8651	15.0323
DATA	1096	13	76	0	0	A_04_P019811	EB380221	8597.31	377	5.174492e+003	5.174528e+002	4456	15	4.361858e+000	0	0	0	0	0	0	4450.57	1	1	50.4627	15.3226
DATA	1097	13	77	0	0	A_04_P017246	A_04_P017246	8622.89	377.121	2.309253e+001	3.019730e+000	46	16	5.605872e+000	0	0	0	0	0	0	19.6298	1	1	46.1809	16.3226
DATA	1098	13	78	0	0	A_04_P028264	EB380254	8648.5	377	1.564226e+001	2.515156e+000	42.5	16	5.698503e+000	0	0	0	0	0	0	13.1362	1	1	65	16.3704
DATA	1099	13	79	0	0	A_04_P093933	A_04_P093933	8673.5	377	7.442333e+000	2.128012e+000	36	15	5.612149e+000	0	0	0	0	0	0	6.17457	1	0	54.1152	16.6061
DATA	1100	13	80	0	0	A_04_P020881	ENSOCUT00000017341	8699	377	8.940004e+002	8.942284e+001	758	14.5	5.188892e+000	0	0	0	0	0	0	732.37	1	1	54.9904	16.4643
DATA	1101	13	81	66	1	DarkCorner	DarkCorner	8724.5	377.352	2.052824e+000	2.045208e+000	24	17	5.061935e+000	0	0	0	0	0	0	-4.88359	0	0	57.5363	17.1667
DATA	1102	13	82	66	1	DarkCorner	DarkCorner	8749.38	377.488	2.079346e+000	2.071632e+000	27	14	4.898979e+000	0	0	0	0	0	0	-2.75815	0	0	51.7088	14.6667
DATA	1103	13	83	66	1	DarkCorner	DarkCorner	8775.37	377.404	2.108009e+000	2.100188e+000	23	15.5	5.618132e+000	0	0	0	0	0	0	-5.85457	0	0	57.8122	13.7917
DATA	1104	13	84	66	1	DarkCorner	DarkCorner	8800.5	377.352	2.136509e+000	2.128582e+000	24	16.5	4.948224e+000	0	0	0	0	0	0	-5.01021	0	0	57.5363	16.4722
DATA	1105	13	85	66	1	DarkCorner	DarkCorner	8825.91	377.386	2.166038e+000	2.158002e+000	26	15	5.539849e+000	0	0	0	0	0	0	-4.50429	0	0	57.259	15.9767
DATA	1106	14	1	66	1	DarkCorner	DarkCorner	6705.2	382.246	1.941552e+000	1.934349e+000	28	15.5	6.562169e+000	0	0	0	0	0	0	-0.564668	0	0	45.1352	16.5417
DATA	1107	14	2	66	1	DarkCorner	DarkCorner	6731.83	381.756	1.957417e+000	1.950155e+000	24.5	15	4.686518e+000	0	0	0	0	0	0	-4.49701	0	0	36.1258	14.4186
DATA	1108	14	3	66	1	DarkCorner	DarkCorner	6756.39	381.931	1.969884e+000	1.962575e+000	27	15	5.076405e+000	0	0	0	0	0	0	-2.09632	0	0	53.8203	15.6452
DATA	1109	14	4	66	1	DarkCorner	DarkCorner	6781.5	382	1.980510e+000	1.973162e+000	27	16	5.144631e+000	0	0	0	0	0	0	-2.2305	0	0	54.1152	16.3429
DATA	1110	14	5	66	1	DarkCorner	DarkCorner	6807	382	1.989198e+000	1.981818e+000	26	17	5.226689e+000	0	0	0	0	0	0	-3.32053	0	0	54.9904	15.5806
DATA	1111	14	6	0	0	A_04_P002721	NM_001082324	6832.25	382	9.576327e+003	9.576348e+002	7747	16	6.065878e+000	0	0	0	0	0	0	7965.96	1	1	49.1849	16.7778
DATA	1112	14	7	0	0	A_04_P010196	A_04_P010196	6857.46	382.125	5.578619e+001	5.923962e+000	76	18	5.045180e+000	0	0	0	0	0	0	46.2963	1	1	50.4627	18.4231
DATA	1113	14	8	0	0	A_04_P009254	A_04_P009254	6883.09	382.386	3.195603e+001	3.767735e+000	58	18	4.242641e+000	0	0	0	0	0	0	26.4812	1	1	57.259	18
DATA	1114	14	9	0	0	A_04_P039592	A_04_P039592	6908.5	382.352	2.004590e+000	1.997153e+000	29	16	4.870490e+000	0	0	0	0	0	0	-1.10353	0	0	57.5363	16.6897
DATA	1115	14	10	0	0	A_04_P053166	ENSOCUT00000014965	6933.91	382.386	2.004146e+000	2.001869e+000	31	17.5	5.245489e+000	0	0	0	0	0	0	1.18971	0	0	65	17.9091
DATA	1116	14	11	0	0	A_04_P025174	EB374778	6959.42	382.427	2.539545e+001	3.229291e+000	49	17	4.606350e+000	0	0	0	0	0	0	21.0576	1	1	57.5363	16.5385
DATA	1117	14	12	0	0	A_04_P023072	ENSOCUT00000006154	6984.71	382.093	1.869235e+003	1.869341e+002	1516.5	15.5	4.677284e+000	0	0	0	0	0	0	1552.52	1	1	48.8603	15.6071
DATA	1118	14	13	0	0	A_04_P061074	ENSOCUT00000003686	7010.05	382.477	1.728886e+002	1.740264e+001	174.5	17.5	5.934794e+000	0	0	0	0	0	0	143.931	1	1	55.8519	18.5625
DATA	1119	14	14	0	0	A_04_P036856	ENSOCUT00000004588	7035.73	382.342	1.256245e+004	1.256247e+003	10055.5	17	4.710964e+000	0	0	0	0	0	0	10489.3	1	1	50.4627	16.4545
DATA	1120	14	15	0	0	A_04_P095522	XM_002710705	7060.89	382.5	5.362930e+004	5.362931e+003	42566	22	9.601187e+000	0	0	0	0	1	0	44934.2	1	1	56.9804	22.871
DATA	1121	14	16	0	0	A_04_P045104	ENSOCUT00000014259	7086.42	382.427	1.705428e+001	2.602773e+000	45	15	5.701282e+000	0	0	0	0	0	0	14.3466	1	1	57.5363	16.7692
DATA	1122	14	17	0	0	A_04_P018988	XM_002716175	7111.58	382.427	3.503362e+005	3.503362e+004	296395	25	2.499846e+001	0	0	1	0	1	0	296015	1	1	57.5363	34.3333
DATA	1123	14	18	0	0	A_04_P004811	ENSOCUT00000007270	7137.11	382.5	9.064336e+001	9.271295e+000	106	17	6.697829e+000	0	0	0	0	0	0	76.964	1	1	56.9804	18.0333
DATA	1124	14	19	0	0	A_04_P029527	AY171690	7162.5	382.5	1.150515e+001	2.253645e+000	39	16	7.181325e+000	0	0	0	0	0	0	9.8201	1	1	57.5363	16.6429
DATA	1125	14	20	0	0	A_04_P027709	A_04_P027709	7187.67	382.5	2.822885e+001	3.418007e+000	54	18	5.749053e+000	0	0	0	0	0	0	24.2275	1	1	57.5363	17.5806
DATA	1126	14	21	0	0	A_04_P085612	ENSOCUT00000010173	7213.33	382.5	9.310155e+002	9.312126e+001	836.5	18	5.364057e+000	0	0	0	0	0	0	803.78	1	1	57.5363	17.8571
DATA	1127	14	22	0	0	A_04_P043693	A_04_P043693	7238.58	382.573	4.102962e+000	1.947977e+000	34	15.5	5.958103e+000	0	0	0	0	0	0	3.56377	1	0	57.5363	16.2813
DATA	1128	14	23	0	0	A_04_P003163	NM_001082182	7264.11	382.5	1.899327e+000	1.892280e+000	29	17.5	7.618815e+000	0	0	0	0	0	0	-2.1263	0	0	56.9804	18.8824
DATA	1129	14	24	0	0	A_04_P010487	DN884724	7289.5	382.5	2.137134e+000	1.892205e+000	33	16.5	4.638113e+000	0	0	0	0	0	0	1.88015	1	0	57.5363	16.3125
DATA	1130	14	25	0	0	A_04_P083848	ENSOCUT00000010330	7314.82	382.632	1.561523e+003	1.561635e+002	1390	20	5.948099e+000	0	0	0	0	0	0	1382.82	1	1	49.5074	18.8108
DATA	1131	14	26	0	0	A_04_P080027	ENSOCUT00000008924	7340.42	382.573	3.428863e+001	3.898595e+000	61	19	5.650101e+000	0	0	0	0	0	0	30.5697	1	1	57.5363	17.931
DATA	1132	14	27	0	0	A_04_P019972	EB378841	7365.41	382.554	3.878355e+001	4.293979e+000	66	16	6.361004e+000	0	0	0	0	0	0	34.807	1	1	51.4001	15.9355
DATA	1133	14	28	0	0	A_04_P053019	ENSOCUT00000008426	7390.66	383	4.807033e+001	5.143791e+000	75	17	5.697117e+000	0	0	0	0	0	0	43.4341	1	1	46.1809	17.1143
DATA	1134	14	29	0	0	A_04_P006496	DN889918	7416.5	382.648	5.128237e+001	5.440987e+000	77	17	5.197701e+000	0	0	0	0	0	0	46.6541	1	1	65	17.4667
DATA	1135	14	30	0	0	A_04_P013306	AF014700	7441.58	382.573	1.812851e+000	1.806125e+000	29.5	18	7.347052e+000	0	0	0	0	0	0	-2.31376	0	0	57.5363	17.6667
DATA	1136	14	31	0	0	A_04_P072922	ENSOCUT00000005465	7467.42	382.573	6.762071e+001	6.995998e+000	94	17	7.198340e+000	0	0	0	0	0	0	62.3451	1	1	57.5363	17.6667
DATA	1137	14	32	0	0	A_04_P018232	DN889778	7492.5	382.648	1.635061e+001	2.322755e+000	42	16	5.821512e+000	0	0	0	0	0	0	15.1725	1	1	65	16.84
DATA	1138	14	33	0	0	A_04_P073567	ENSOCUT00000000251	7517.72	382.944	8.194465e+000	1.951508e+000	37.5	17	5.236093e+000	0	0	0	0	0	0	7.65267	1	0	47.5395	17
DATA	1139	14	34	0	0	A_04_P046367	ENSOCUT00000006117	7543.56	382.973	1.892300e+003	1.892382e+002	1790	17	6.001188e+000	0	0	0	0	0	0	1778.43	1	1	48.5334	16.4706
DATA	1140	14	35	0	0	A_04_P064967	ENSOCUT00000014225	7568.5	383	2.352977e+002	2.359472e+001	253.5	16	4.205545e+000	0	0	0	0	0	0	222.454	1	1	54.1152	16.0741
DATA	1141	14	36	0	0	A_04_P036127	ENSOCUT00000000043	7594.5	383	4.128354e+000	1.787443e+000	35	18	4.585262e+000	0	0	0	0	0	0	3.92636	1	0	54.1152	18.1034
DATA	1142	14	37	0	0	A_04_P061122	A_04_P061122	7619.5	383	3.349075e+001	3.769316e+000	62	17	4.417977e+000	0	0	0	0	0	0	32.0278	1	1	54.1152	17.5
DATA	1143	14	38	0	0	A_04_P069879	ENSOCUT00000008395	7645	383	2.069567e+002	2.076705e+001	228	17.5	7.102705e+000	0	0	0	0	0	0	198.977	1	1	65	17.6786
DATA	1144	14	39	0	0	A_04_P076972	ENSOCUT00000003372	7670.6	382.947	1.394236e+002	1.404704e+001	159	17	5.449625e+000	0	0	0	0	0	0	134.73	1	1	49.1849	16.9286
DATA	1145	14	40	0	0	A_04_P002842	NM_001082010	7695.75	383.026	8.776292e+002	8.777946e+001	856	16	4.519394e+000	0	0	0	0	0	0	852.073	1	1	49.1849	15.7297
DATA	1146	14	41	0	0	A_04_P012256	CB367801	7721.16	382.821	2.002597e+002	2.009768e+001	225.5	16	4.718460e+000	0	0	0	0	0	0	195.283	1	1	46.1809	16.8286
DATA	1147	14	42	0	0	A_04_P085472	ENSOCUT00000002730	7746.66	383.122	1.297159e+002	1.308112e+001	154	18	5.160390e+000	0	0	0	0	0	0	127.013	1	1	48.8603	17.5
DATA	1148	14	43	0	0	A_04_P020911	XM_002711697	7772.16	383.081	4.270657e+003	4.270690e+002	4106	17	5.686124e+000	0	0	0	0	0	0	4197.19	1	1	47.8731	18.5357
DATA	1149	14	44	0	0	A_04_P033790	ENSOCUT00000013709	7797.37	383.026	5.517006e+003	5.517031e+002	5437	17	6.755264e+000	0	0	0	0	0	0	5439.93	1	1	49.1849	16.8214
DATA	1150	14	45	0	0	A_04_P012221	DN881550	7822.93	383.28	6.405586e+003	6.405608e+002	6115.5	15	4.417950e+000	0	0	0	0	0	0	6334.83	1	1	48.8603	14.5806
DATA	1151	14	46	0	0	A_04_P021972	ENSOCUT00000016532	7848.42	383.427	2.473001e+004	2.473002e+003	23534	17	4.174127e+000	0	0	0	0	0	0	24518.7	1	1	57.5363	15.56
DATA	1152	14	47	0	0	A_04_P011358	DN883139	7873.29	382.855	2.503104e+003	2.503160e+002	2471	17	5.605680e+000	0	0	0	0	0	0	2486.62	1	1	46.5243	16.931
DATA	1153	14	48	0	0	A_04_P042077	ENSOCUT00000007439	7899.05	383.349	1.595067e+002	1.603704e+001	190	18	5.444603e+000	0	0	0	0	0	0	158.729	1	1	51.4001	17.0571
DATA	1154	14	49	0	0	A_04_P024474	EB375607	7924.46	383.389	4.601637e+003	4.601667e+002	4482	19	6.197489e+000	0	0	0	0	0	0	4584.65	1	1	52.9257	17.8621
DATA	1155	14	50	0	0	A_04_P052533	ENSOCUT00000012427	7949.82	383.361	1.030570e+003	1.030704e+002	1043	15	4.397239e+000	0	0	0	0	0	0	1027.51	1	1	47.8731	15.4167
DATA	1156	14	51	0	0	A_04_P012464	R86530	7975.33	383.5	2.425281e+001	2.938134e+000	53	18	6.405432e+000	0	0	0	0	0	0	24.1873	1	1	57.5363	16.6207
DATA	1157	14	52	0	0	A_04_P085192	A_04_P085192	8000.5	383.5	2.040032e+000	1.671372e+000	32.5	17	5.051349e+000	0	0	0	0	0	0	2.03407	1	0	57.5363	17.129
DATA	1158	14	53	0	0	A_04_P067599	ENSOCUT00000004816	8026.04	383.243	2.332775e+003	2.332834e+002	2341	18	5.526966e+000	0	0	0	0	0	0	2324.22	1	1	48.5334	17.7879
DATA	1159	14	54	0	0	A_04_P063215	ENSOCUT00000012891	8051.48	383.488	3.564524e+002	3.568397e+001	385.5	19	5.756395e+000	0	0	0	0	0	0	354.727	1	1	50.4627	18.3438
DATA	1160	14	55	0	0	A_04_P073072	ENSOCUT00000015290	8076.69	383.468	1.004720e+002	1.018421e+001	128	16	5.735337e+000	0	0	0	0	0	0	99.8165	1	1	49.8279	16.4138
DATA	1161	14	56	0	0	A_04_P021944	EB378103	8102.33	383.5	2.622809e+001	3.108590e+000	55	15	5.264117e+000	0	0	0	0	0	0	25.9991	1	1	57.5363	15.3714
DATA	1162	14	57	0	0	A_04_P089838	ENSOCUT00000007396	8127.46	383.788	5.799609e+001	6.036096e+000	84	14.5	5.893837e+000	0	0	0	0	0	0	57.3377	1	1	50.7771	15.0417
DATA	1163	14	58	0	0	A_04_P003914	ENSOCUT00000008573	8153	383.75	1.291991e+002	1.302848e+001	156	16	5.659365e+000	0	0	0	0	0	0	127.319	1	1	47.2035	15.8182
DATA	1164	14	59	0	0	A_04_P098099	ENSOCUT00000017225	8178.36	383.598	1.462451e+004	1.462452e+003	14224.5	15	4.243221e+000	0	0	0	0	0	0	14357.9	1	1	52.3208	15.8276
DATA	1165	14	60	0	0	A_04_P065999	ENSOCUT00000014337	8203.62	383.696	1.609227e+003	1.609316e+002	1601	14	4.183484e+000	0	0	0	0	0	0	1573.27	1	1	53.2255	14.6923
DATA	1166	14	61	0	0	A_04_P074162	ENSOCUT00000016234	8229.09	383.614	2.283813e+001	2.847014e+000	51	17	4.144814e+000	0	0	0	0	0	0	22.2217	1	1	57.259	16.2222
DATA	1167	14	62	0	0	A_04_P016723	NM_001195724	8254.5	383.769	1.677501e+003	1.677588e+002	1627	16	4.277983e+000	0	0	0	0	0	0	1623.71	1	1	49.8279	15.6364
DATA	1168	14	63	0	0	A_04_P099569	ENSOCUT00000009479	8280.37	383.815	2.576878e+000	1.738063e+000	32.5	16	3.986806e+000	0	0	0	0	0	0	2.47969	1	0	50.4627	16.1935
DATA	1169	14	64	0	0	A_04_P063625	A_04_P063625	8304.95	384.024	1.735666e+000	1.729227e+000	27	15.5	4.334601e+000	0	0	0	0	0	0	-1.0726	0	0	51.0895	15.6176
DATA	1170	14	65	0	0	A_04_P017761	ENSOCUT00000025625	8330.5	384	3.081248e+004	3.081248e+003	28951.5	16	5.211075e+000	0	0	0	0	0	0	29273.5	1	1	54.1152	15.9697
DATA	1171	14	66	0	0	A_04_P058847	ENSOCUT00000004237	8356.05	383.907	1.246072e+002	1.258352e+001	147.5	15	5.062301e+000	0	0	0	0	0	0	117.525	1	1	46.8651	15.4242
DATA	1172	14	67	0	0	A_04_P045037	ENSOCUT00000006653	8381.65	384.052	4.184142e+000	1.816177e+000	32	16	5.308905e+000	0	0	0	0	0	0	3.91591	1	0	49.1849	16.5938
DATA	1173	14	68	0	0	A_04_P025311	ENSOCUT00000024482	8406.92	383.901	5.079014e+002	5.082138e+001	495	14	4.831236e+000	0	0	0	0	0	0	471.483	1	1	46.8651	14.2162
DATA	1174	14	69	0	0	A_04_P026084	EB373796	8432.35	384.12	8.191077e+002	8.193049e+001	770	15	3.092769e+000	0	0	0	0	0	0	753.86	1	1	48.8603	15
DATA	1175	14	70	0	0	A_04_P006198	DN888165	8457.68	384.323	1.932452e+004	1.932453e+003	17364.5	16	3.209756e+000	0	0	0	0	0	0	17625.5	1	1	53.5237	14.7083
DATA	1176	14	71	0	0	A_04_P078946	ENSOCUT00000005765	8483.09	384.386	8.835943e+001	9.023614e+000	113	15	2.750165e+000	0	0	0	0	0	0	79.8289	1	1	57.259	15.2083
DATA	1177	14	72	0	0	A_04_P069013	ENSOCUT00000010522	8508.5	384.352	1.855952e+000	1.849066e+000	30	16	6.408123e+000	0	0	0	0	0	0	-0.129415	0	0	57.5363	17.2759
DATA	1178	14	73	0	0	A_04_P040397	XM_002723034	8533.58	384.427	1.017255e+001	2.127036e+000	37	16	5.190667e+000	0	0	0	0	0	0	9.00724	1	1	57.5363	16.4074
DATA	1179	14	74	0	0	A_04_P058722	ENSOCUT00000011117	8559.42	384.427	3.093072e+001	3.624028e+000	56	15	4.264129e+000	0	0	0	0	0	0	27.0902	1	1	57.5363	15.129
DATA	1180	14	75	0	0	A_04_P083102	ENSOCUT00000003682	8584.58	384.427	3.063781e+001	3.610072e+000	55	17	4.923437e+000	0	0	0	0	0	0	26.5399	1	1	57.5363	15.6333
DATA	1181	14	76	0	0	A_04_P087322	ENSOCUT00000009627	8610	384.455	6.672440e+002	6.675235e+001	603	15.5	5.336904e+000	0	0	0	0	0	0	571.406	1	1	55.8519	15.5556
DATA	1182	14	77	0	0	A_04_P041038	ENSOCUT00000013711	8635.83	384.16	1.962173e+000	1.960807e+000	30.5	17	5.452828e+000	0	0	0	0	0	0	1.2875	0	0	48.2044	17
DATA	1183	14	78	0	0	A_04_P030355	DN885106	8660.69	384.532	4.714352e+001	5.112531e+000	70	15	5.179535e+000	0	0	0	0	0	0	39.42	1	1	49.8279	15.4483
DATA	1184	14	79	0	0	A_04_P031978	ENSOCUT00000002841	8686.42	384.427	6.639687e+001	6.935292e+000	82	15	3.780254e+000	0	0	0	0	0	0	54.8232	1	1	57.5363	15.0968
DATA	1185	14	80	0	0	A_04_P009736	DN881607	8711.68	384.378	1.133897e+004	1.133899e+003	8762	14	4.869306e+000	0	0	0	0	0	0	9244.73	1	1	51.0895	15.6667
DATA	1186	14	81	66	1	DarkCorner	DarkCorner	8736.96	384.101	2.062842e+000	2.055188e+000	25	14	5.082837e+000	0	0	0	0	0	0	-3.09136	0	0	46.8651	15.0909
DATA	1187	14	82	66	1	DarkCorner	DarkCorner	8762.5	384.5	2.090211e+000	2.082456e+000	23	14	4.653543e+000	0	0	0	0	0	0	-5.66548	0	0	57.5363	14.1429
DATA	1188	14	83	66	1	DarkCorner	DarkCorner	8787.67	384.5	2.118156e+000	2.110297e+000	23	17	5.370289e+000	0	0	0	0	0	0	-5.55856	0	0	57.5363	16.56
DATA	1189	14	84	66	1	DarkCorner	DarkCorner	8813.33	384.5	2.147435e+000	2.139468e+000	25	16	5.174599e+000	0	0	0	0	0	0	-3.46103	0	0	57.5363	16.4
DATA	1190	14	85	66	1	DarkCorner	DarkCorner	8838.5	384.5	2.176868e+000	2.168792e+000	22	14	4.463791e+000	0	0	0	0	0	0	-6.39672	0	0	57.5363	14.0263
DATA	1191	15	1	66	1	DarkCorner	DarkCorner	6692.39	389.484	1.933455e+000	1.926282e+000	28.5	15	5.334325e+000	0	0	0	0	0	0	-0.437682	0	0	44.7812	14.9181
DATA	1192	15	2	66	1	DarkCorner	DarkCorner	6718	389.455	1.949842e+000	1.942608e+000	24	14	5.074290e+000	0	0	0	0	0	0	-4.70477	0	0	55.8519	14.8636
DATA	1193	15	3	66	1	DarkCorner	DarkCorner	6743.42	389.427	1.963808e+000	1.956522e+000	24	14	5.528336e+000	0	0	0	0	0	0	-4.1915	0	0	57.5363	15
DATA	1194	15	4	66	1	DarkCorner	DarkCorner	6768.58	389.427	1.975446e+000	1.968117e+000	25	16.5	5.201210e+000	0	0	0	0	0	0	-4.03933	0	0	57.5363	17.0882
DATA	1195	15	5	66	1	DarkCorner	DarkCorner	6794.42	389.427	1.985209e+000	1.977844e+000	24	16	5.404598e+000	0	0	0	0	0	0	-4.92274	0	0	57.5363	15.375
DATA	1196	15	6	0	0	A_04_P075297	ENSOCUT00000011074	6819.71	389.156	5.618782e+001	5.959211e+000	74	17.5	7.961542e+000	0	0	0	0	0	0	46.8117	1	1	49.5074	17.8846
DATA	1197	15	7	0	0	A_04_P056008	ENSOCUT00000014900	6845	389.455	1.271093e+002	1.286589e+001	136	17.5	4.536442e+000	0	0	0	0	0	0	105.605	1	1	55.8519	17.2
DATA	1198	15	8	0	0	A_04_P054439	ENSOCUT00000010444	6870.5	389.5	2.001971e+000	1.994543e+000	30	16.5	4.789595e+000	0	0	0	0	0	0	-0.702246	0	0	57.5363	17.375
DATA	1199	15	9	0	0	A_04_P050160	A_04_P050160	6895.64	389.434	6.433686e+001	6.736332e+000	83	16	4.931539e+000	0	0	0	0	0	0	53.3017	1	1	49.8279	16.5152
DATA	1200	15	10	0	0	A_04_P023191	ENSOCUT00000011194	6921.37	389.36	2.437464e+002	2.445629e+001	222	14	4.911890e+000	0	0	0	0	0	0	201.91	1	1	48.8603	15.28
DATA	1201	15	11	0	0	A_04_P033382	ENSOCUT00000000998	6946.69	389.48	4.431819e+001	4.860335e+000	67	17	5.729282e+000	0	0	0	0	0	0	36.7352	1	1	49.1849	16.5909
DATA	1202	15	12	0	0	A_04_P002857	NM_001082721	6972.16	389.537	3.167259e+003	3.167322e+002	2540	16.5	4.794633e+000	0	0	0	0	0	0	2628.94	1	1	51.0895	16.3333
DATA	1203	15	13	0	0	A_04_P050378	ENSOCUT00000014325	6997.6	389.766	1.496602e+003	1.496734e+002	1235.5	15	4.169736e+000	0	0	0	0	0	0	1244.79	1	1	49.8279	15.3793
DATA	1204	15	14	0	0	A_04_P059266	ENSOCUT00000010620	7022.58	389.573	2.995719e+000	2.005920e+000	33	18	5.668281e+000	0	0	0	0	0	0	2.4982	1	0	57.5363	18.4
DATA	1205	15	15	0	0	A_04_P030097	DN882386	7048.42	389.573	8.649435e+000	2.157834e+000	38	19	6.666720e+000	0	0	0	0	0	0	7.23678	1	0	57.5363	18.3871
DATA	1206	15	16	0	0	A_04_P098837	ENSOCUT00000006091	7073.58	389.573	1.373908e+003	1.374049e+002	1174	15.5	8.900018e+000	0	0	0	0	0	0	1153.82	1	1	57.5363	18.3929
DATA	1207	15	17	0	0	A_04_P085417	ENSOCUT00000013797	7099	389.545	9.020216e+003	9.020238e+002	7319	17	6.725382e+000	0	0	0	0	0	0	7607.53	1	1	55.8519	17.6667
DATA	1208	15	18	0	0	A_04_P002788	NM_001082384	7124.42	389.573	2.965624e+003	2.965689e+002	2455	17	7.242991e+000	0	0	0	0	0	0	2512.93	1	1	57.5363	18.2333
DATA	1209	15	19	0	0	A_04_P029118	ENSOCUT00000012373	7149.81	389.481	1.901158e+003	1.901257e+002	1551	15	4.592684e+000	0	0	0	0	0	0	1619.13	1	1	49.8279	14.9375
DATA	1210	15	20	0	0	A_04_P041719	A_04_P041719	7175.31	389.662	4.497873e+003	4.497915e+002	3666	17	5.878252e+000	0	0	0	0	0	0	3851.61	1	1	48.5334	16.0769
DATA	1211	15	21	0	0	A_04_P025258	ENSOCUT00000011398	7200.5	389.685	3.092459e+003	3.092519e+002	2669.5	17	5.375382e+000	0	0	0	0	0	0	2663.22	1	1	52.9257	17
DATA	1212	15	22	0	0	A_04_P060653	ENSOCUT00000013225	7225.91	389.614	2.809447e+000	1.929700e+000	32.5	17	5.480293e+000	0	0	0	0	0	0	2.43403	1	0	57.259	16.7143
DATA	1213	15	23	0	0	A_04_P070047	ENSOCUT00000008032	7251.5	390	5.417534e+000	1.973002e+000	36	16	5.659616e+000	0	0	0	0	0	0	4.72322	1	0	54.1152	15.9688
DATA	1214	15	24	0	0	A_04_P094903	ENSOCUT00000000575	7276.76	390	6.118465e+003	6.118494e+002	5086	15.5	4.611330e+000	0	0	0	0	0	0	5368.38	1	1	46.8651	16.3333
DATA	1215	15	25	0	1	ETG05_36762	ETG05_36762	7302.38	389.767	7.382537e+000	2.013016e+000	37	18	4.889192e+000	0	0	0	0	0	0	6.52028	1	0	47.8731	17.9143
DATA	1216	15	26	0	0	A_04_P031523	A_04_P031523	7328.41	390.239	1.866878e+000	1.859952e+000	26	18	5.784362e+000	0	0	0	0	0	0	-4.62271	0	0	39.0882	17.2564
DATA	1217	15	27	0	0	A_04_P054099	ENSOCUT00000017481	7352.92	390.08	2.702192e+003	2.702255e+002	2352	18	5.913284e+000	0	0	0	0	0	0	2418.63	1	1	46.8651	17.3214
DATA	1218	15	28	0	0	A_04_P084061	ENSOCUT00000002372	7378.3	390.1	1.252496e+003	1.252630e+002	1159	18	6.499704e+000	0	0	0	0	0	0	1128.67	1	1	47.2035	16.3846
DATA	1219	15	29	0	0	A_04_P016229	ENSOCUT00000001747	7403.58	390.427	7.784798e+000	1.982358e+000	37	16	4.450444e+000	0	0	0	0	0	0	7.06281	1	0	65	15.8387
DATA	1220	15	30	0	0	A_04_P095047	XM_002714238	7429.09	390.386	1.817554e+000	1.810811e+000	29.5	19	5.956916e+000	0	0	0	0	0	0	-2.25582	0	0	57.259	18.2121
DATA	1221	15	31	0	0	A_04_P014856	AY171906	7454.56	390.26	8.672772e+001	8.857338e+000	108.5	14.5	7.200970e+000	0	0	0	0	0	0	79.7502	1	1	49.5074	16.5556
DATA	1222	15	32	0	0	A_04_P050697	ENSOCUT00000003512	7480.16	390.234	9.406870e+002	9.408567e+001	893	15	4.673685e+000	0	0	0	0	0	0	870.768	1	1	49.5074	16.52
DATA	1223	15	33	0	0	A_04_P008422	A_04_P008422	7505.42	390.427	1.781951e+000	1.783966e+000	33	14.5	4.759240e+000	0	0	0	0	0	0	1.63244	0	0	57.5363	14.9583
DATA	1224	15	34	0	0	A_04_P015865	AY175475	7530.58	390.427	1.323652e+001	2.205594e+000	43	16	5.129249e+000	0	0	0	0	0	0	12.4095	1	1	65	16.0333
DATA	1225	15	35	0	0	A_04_P032667	NM_001256300	7556.11	390.5	1.563637e+001	2.349316e+000	47	13.5	5.466682e+000	0	0	0	0	0	0	14.7504	1	1	56.9804	15.2692
DATA	1226	15	36	0	0	A_04_P089253	ENSOCUT00000011066	7581.44	390.26	4.595336e+003	4.595369e+002	4414.5	17	3.521678e+000	0	0	0	0	0	0	4360.63	1	1	49.5074	16.7188
DATA	1227	15	37	0	0	A_04_P051279	ENSOCUT00000006067	7606.75	390.607	3.950849e+001	4.314253e+000	69	18	4.440473e+000	0	0	0	0	0	0	37.7062	1	1	43.7019	17.697
DATA	1228	15	38	0	0	A_04_P050772	ENSOCUT00000016989	7632.58	390.39	1.344083e+001	2.185648e+000	44	14.5	5.021256e+000	0	0	0	0	0	0	12.8989	1	1	49.8279	15.3824
DATA	1229	15	39	0	0	A_04_P035927	A_04_P035927	7657.59	390	1.721180e+000	1.714794e+000	29	14	4.531309e+000	0	0	0	0	0	0	-0.210592	0	0	48.5334	15.0741
DATA	1230	15	40	0	0	A_04_P016879	EB385080	7683.11	390.5	1.262878e+002	1.274353e+001	151	18	5.252130e+000	0	0	0	0	0	0	122.419	1	1	56.9804	17.6571
DATA	1231	15	41	0	0	A_04_P076947	A_04_P076947	7708.7	390.254	4.759874e+000	1.763917e+000	35	16	4.793637e+000	0	0	0	0	0	0	4.63529	1	0	45.835	15.7907
DATA	1232	15	42	0	0	A_04_P084827	ENSOCUT00000000098	7733.93	390.529	2.142311e+001	2.729463e+000	50	17	5.388558e+000	0	0	0	0	0	0	20.951	1	1	47.8731	16.3548
DATA	1233	15	43	0	0	A_04_P069919	ENSOCUT00000009612	7759.42	390.573	5.330645e+001	5.590528e+000	83	18	5.514789e+000	0	0	0	0	0	0	52.3358	1	1	57.5363	18.2903
DATA	1234	15	44	0	0	A_04_P067352	ENSOCUT00000002684	7784.75	390.6	4.259257e+003	4.259290e+002	4149	17	6.820866e+000	0	0	0	0	0	0	4196.39	1	1	49.1849	17.2963
DATA	1235	15	45	0	0	A_04_P063563	ENSOCUT00000007941	7810.11	390.5	4.269807e+001	4.586084e+000	77	15	5.973486e+000	0	0	0	0	0	0	42.1988	1	1	65	15.4444
DATA	1236	15	46	0	0	A_04_P057482	A_04_P057482	7835.63	390.64	1.122086e+004	1.122087e+003	10876.5	16	4.411695e+000	0	0	0	0	0	0	11120.2	1	1	48.8603	14.9655
DATA	1237	15	47	0	0	A_04_P058094	ENSOCUT00000012575	7860.58	390.573	5.391093e+002	5.393664e+001	552.5	17	5.135209e+000	0	0	0	0	0	0	535.477	1	1	57.5363	16
DATA	1238	15	48	0	0	A_04_P035192	A_04_P035192	7886.42	390.573	7.595429e+001	7.775156e+000	104	17.5	4.198522e+000	0	0	0	0	0	0	75.5861	1	1	57.5363	16.4
DATA	1239	15	49	0	0	A_04_P074472	ENSOCUT00000012593	7911.58	390.573	6.485504e+001	6.694513e+000	94	18	5.248557e+000	0	0	0	0	0	0	64.6317	1	1	57.5363	17.7879
DATA	1240	15	50	0	0	A_04_P081858	XM_002713636	7937	390.545	1.280642e+002	1.291332e+001	157	17	5.037060e+000	0	0	0	0	0	0	127.747	1	1	55.8519	17.0789
DATA	1241	15	51	0	0	A_04_P085894	ENSOCUT00000014446	7962.8	390.5	2.551950e+000	1.676836e+000	33.5	15	5.793507e+000	0	0	0	0	0	0	2.5469	1	0	49.1849	14.9474
DATA	1242	15	52	0	0	A_04_P010552	DN884561	7987.65	390.59	3.768934e+001	4.117199e+000	66	17.5	5.173574e+000	0	0	0	0	0	0	37.6161	1	1	50.1463	16.6071
DATA	1243	15	53	0	0	A_04_P006546	A_04_P006546	8013.42	390.573	1.389451e+002	1.399309e+001	170	18.5	5.341883e+000	0	0	0	0	0	0	138.611	1	1	57.5363	17.5833
DATA	1244	15	54	0	0	A_04_P069014	XM_002713859	8038.5	391	1.665659e+000	1.659480e+000	30	19.5	5.849507e+000	0	0	0	0	0	0	-1.97195	0	0	65	18.9063
DATA	1245	15	55	0	0	A_04_P058743	ENSOCUT00000016912	8064.09	390.918	2.205614e+003	2.205677e+002	2233	16	5.021873e+000	0	0	0	0	0	0	2195.16	1	1	51.0895	17.1724
DATA	1246	15	56	0	0	A_04_P089735	ENSOCUT00000001072	8089.65	390.868	2.489320e+000	1.683670e+000	33	16	5.123660e+000	0	0	0	0	0	0	2.47266	1	0	46.5243	15.5758
DATA	1247	15	57	0	0	A_04_P075732	ENSOCUT00000001321	8115.22	390.89	2.289661e+003	2.289722e+002	2218	17	5.929514e+000	0	0	0	0	0	0	2268.74	1	1	47.8731	16.3226
DATA	1248	15	58	0	0	A_04_P038087	A_04_P038087	8140.47	391.041	1.680389e+000	1.674155e+000	29	17	5.901490e+000	0	0	0	0	0	0	-0.245191	0	0	48.5334	16
DATA	1249	15	59	0	0	A_04_P032154	EB376634	8165.5	391	2.665491e+001	3.150687e+000	56	15	5.414802e+000	0	0	0	0	0	0	26.2447	1	1	54.1152	14.4848
DATA	1250	15	60	0	0	A_04_P091863	ENSOCUT00000007037	8191	391.319	6.598946e+000	1.811010e+000	36	15	4.690719e+000	0	0	0	0	0	0	6.47186	1	0	58.0869	15.8148
DATA	1251	15	61	0	0	A_04_P066421	ENSOCUT00000000723	8216.5	391.352	9.435092e+001	9.585973e+000	121	14	3.438507e+000	0	0	0	0	0	0	92.1198	1	1	57.5363	14.36
DATA	1252	15	62	0	0	A_04_P054206	ENSOCUT00000012412	8241.58	391.427	6.740120e+001	6.951792e+000	96	16	3.973744e+000	0	0	0	0	0	0	65.4855	1	1	57.5363	16.1724
DATA	1253	15	63	0	0	A_04_P024251	A_04_P024251	8267	391.672	5.519848e+000	1.798502e+000	35	15	4.483771e+000	0	0	0	0	0	0	5.33385	1	0	44.0646	15.6857
DATA	1254	15	64	0	0	A_04_P087074	ENSOCUT00000009644	8292.61	391.38	2.416311e+002	2.422440e+001	257	14	5.288238e+000	0	0	0	0	0	0	232.078	1	1	50.7771	14.9189
DATA	1255	15	65	0	0	A_04_P060381	ENSOCUT00000001776	8318	391.455	5.883840e+001	6.133823e+000	84	16	4.305166e+000	0	0	0	0	0	0	56.1484	1	1	55.8519	15.3714
DATA	1256	15	66	0	0	A_04_P061359	ENSOCUT00000001624	8343.42	391.427	3.320062e+000	1.776677e+000	32	17	4.890632e+000	0	0	0	0	0	0	3.14628	1	0	65	16.5806
DATA	1257	15	67	0	0	A_04_P008856	DN887460	8368.58	391.427	1.764830e+000	1.761148e+000	29	15	5.227306e+000	0	0	0	0	0	0	0.944633	0	0	65	15.4839
DATA	1258	15	68	0	0	A_04_P032473	EB381758	8394.04	391.494	1.366330e+002	1.377776e+001	154	17	5.474463e+000	0	0	0	0	0	0	127.518	1	1	51.0895	15.9714
DATA	1259	15	69	0	0	A_04_P004643	NM_001082728	8419.5	391.486	9.716723e+001	9.879712e+000	121	14	3.879054e+000	0	0	0	0	0	0	89.9279	1	1	49.1849	13.8
DATA	1260	15	70	0	0	A_04_P065272	ENSOCUT00000007543	8444.89	391.5	1.841844e+002	1.850648e+001	197.5	15	3.323490e+000	0	0	0	0	0	0	168.966	1	1	56.9804	14.7407
DATA	1261	15	71	0	0	A_04_P087438	ENSOCUT00000016398	8470.5	391.5	1.826688e+000	1.827434e+000	30	16	4.059739e+000	0	0	0	0	0	0	1.50549	0	0	65	15.5926
DATA	1262	15	72	0	0	A_04_P091259	ENSOCUT00000006671	8495.81	391.494	5.268822e+003	5.268854e+002	4576	15	4.586605e+000	0	0	0	0	0	0	4742.55	1	1	50.4627	15.4138
DATA	1263	15	73	0	0	A_04_P098588	ENSOCUT00000003637	8521.19	391.392	8.171415e+002	8.173523e+001	742.5	17	6.478841e+000	0	0	0	0	0	0	728.122	1	1	49.1849	19.1538
DATA	1264	15	74	0	0	A_04_P056647	XM_002711475	8546.48	391.571	1.429690e+003	1.429813e+002	1273.5	15.5	3.659625e+000	0	0	0	0	0	0	1260.73	1	1	52.9257	14.5833
DATA	1265	15	75	0	0	A_04_P062497	ENSOCUT00000016049	8572.09	391.675	4.290280e+001	4.690697e+000	66	16	4.656451e+000	0	0	0	0	0	0	37.4205	1	1	49.8279	15.5556
DATA	1266	15	76	0	0	A_04_P010478	XR_085086	8597.37	391.64	5.644730e+003	5.644763e+002	4702.5	15.5	5.147111e+000	0	0	0	0	0	0	4868.55	1	1	48.8603	15.1667
DATA	1267	15	77	0	0	A_04_P026871	EB372887	8622.61	391.594	5.832961e+002	5.836186e+001	527	16	5.975159e+000	0	0	0	0	0	0	497.323	1	1	47.5395	17.0571
DATA	1268	15	78	0	0	A_04_P099057	A_04_P099057	8648.18	391.581	1.716504e+001	2.607928e+000	42.5	14	5.611136e+000	0	0	0	0	0	0	14.4604	1	1	48.8603	14.7879
DATA	1269	15	79	0	0	A_04_P095277	ENSOCUT00000016223	8673.54	392.063	1.798182e+001	2.680098e+000	44	14	2.280226e+000	0	0	0	0	0	0	14.966	1	1	49.8279	14.2593
DATA	1270	15	80	0	0	A_04_P088989	ENSOCUT00000010543	8698.99	391.857	8.663316e+003	8.663339e+002	6979	15	5.408896e+000	0	0	0	0	0	0	7120.17	1	1	48.5334	16.5517
DATA	1271	15	81	0	0	A_04_P006682	EB375941	8724.42	391.573	1.857282e+001	2.757757e+000	44.5	14	5.343740e+000	0	0	0	0	0	0	15.0694	1	1	57.5363	15.5
DATA	1272	15	82	66	1	DarkCorner	DarkCorner	8749.58	391.573	2.072734e+000	2.065044e+000	24	14	5.591410e+000	0	0	0	0	0	0	-5.35663	0	0	65	15.0789
DATA	1273	15	83	66	1	DarkCorner	DarkCorner	8775.09	391.614	2.100468e+000	2.092675e+000	23	14	5.435697e+000	0	0	0	0	0	0	-5.47927	0	0	57.259	14.7586
DATA	1274	15	84	66	1	DarkCorner	DarkCorner	8800.5	391.648	2.128881e+000	2.120983e+000	22	17	5.150731e+000	0	0	0	0	0	0	-6.10505	0	0	57.5363	16.4324
DATA	1275	15	85	66	1	DarkCorner	DarkCorner	8825.91	391.614	2.158072e+000	2.150065e+000	23	14	5.976143e+000	0	0	0	0	0	0	-5.68368	0	0	57.259	14.5714
DATA	1276	16	1	66	1	DarkCorner	DarkCorner	6705.44	396.091	1.942417e+000	1.935211e+000	26	15	3.632106e+000	0	0	0	0	0	0	-1.71627	0	0	45.4864	14.4054
DATA	1277	16	2	66	1	DarkCorner	DarkCorner	6730.58	396.573	1.957275e+000	1.950014e+000	27	14.5	5.188267e+000	0	0	0	0	0	0	-2.18904	0	0	57.5363	15.3571
DATA	1278	16	3	66	1	DarkCorner	DarkCorner	6756.11	396.5	1.970079e+000	1.962770e+000	24	13.5	3.764742e+000	0	0	0	0	0	0	-4.21082	0	0	56.9804	13.8929
DATA	1279	16	4	66	1	DarkCorner	DarkCorner	6781.5	396.5	1.980637e+000	1.973289e+000	26	16.5	5.282773e+000	0	0	0	0	0	0	-4.19159	0	0	57.5363	17.2
DATA	1280	16	5	0	0	A_04_P093622	A_04_P093622	6806.89	396.5	1.234020e+001	2.334528e+000	39	17	7.290884e+000	0	0	0	0	0	0	10.2996	1	1	56.9804	16.9032
DATA	1281	16	6	0	0	A_04_P034017	ENSOCUT00000013871	6832.42	396.573	1.995583e+000	1.996131e+000	30	17	5.042805e+000	0	0	0	0	0	0	1.48081	0	0	65	17.4667
DATA	1282	16	7	0	0	A_04_P048126	ENSOCUT00000009868	6857.75	396.7	1.689399e+003	1.689517e+002	1400.5	18	4.042267e+000	0	0	0	0	0	0	1402.28	1	1	51.0895	18.3913
DATA	1283	16	8	0	0	A_04_P010185	DN885348	6883.26	396.593	1.048450e+003	1.048639e+002	887	17	4.796602e+000	0	0	0	0	0	0	869.076	1	1	51.0895	17.6897
DATA	1284	16	9	0	0	A_04_P035707	ENSOCUT00000025740	6908.39	395.989	2.003878e+000	1.996444e+000	29	15	4.371715e+000	0	0	0	0	0	0	-0.969266	0	0	52.0157	15.2813
DATA	1285	16	10	0	0	A_04_P075608	ENSOCUT00000014333	6933.91	396.614	2.003250e+000	1.995818e+000	27.5	15.5	4.554795e+000	0	0	0	0	0	0	-1.45024	0	0	65	15.8846
DATA	1286	16	11	0	0	A_04_P022714	XR_085537	6959.42	396.573	2.238629e+002	2.247490e+001	210	17	5.484497e+000	0	0	0	0	0	0	185.72	1	1	57.5363	17.0833
DATA	1287	16	12	0	0	A_04_P035655	ENSOCUT00000013603	6984.63	396.693	3.669658e+003	3.669712e+002	2935	17	5.419444e+000	0	0	0	0	0	0	3049.69	1	1	47.8731	16.2963
DATA	1288	16	13	0	0	A_04_P073649	ENSOCUT00000014881	7010	397	3.444565e+004	3.444566e+003	27725	18	6.108002e+000	0	0	0	0	0	0	28695.1	1	1	54.9904	18.3333
DATA	1289	16	14	0	0	A_04_P047959	ENSOCUT00000010555	7035.56	396.973	3.009245e+002	3.015749e+001	279	17	6.667381e+000	0	0	0	0	0	0	251.442	1	1	48.5334	17.9444
DATA	1290	16	15	0	0	A_04_P025263	EB374694	7060.91	396.974	3.366528e+001	3.901853e+000	58	17	9.298902e+000	0	0	0	0	0	0	28.2291	1	1	48.2044	19.1071
DATA	1291	16	16	0	0	A_04_P003236	NM_001082022	7086.5	397	3.444262e+000	1.994487e+000	32.5	15	4.491090e+000	0	0	0	0	0	0	2.89989	1	0	54.1152	14.6452
DATA	1292	16	17	0	0	A_04_P026924	EB372846	7111.5	397	1.963125e+000	1.955842e+000	31.5	17	5.241990e+000	0	0	0	0	0	0	0.00329269	0	0	54.1152	16.0385
DATA	1293	16	18	0	0	A_04_P071794	ENSOCUT00000002338	7137.09	397.386	1.953389e+000	1.946142e+000	29	14	4.272888e+000	0	0	0	0	0	0	-0.150809	0	0	57.259	14.4848
DATA	1294	16	19	0	0	A_04_P014919	AY175490	7162.5	397.352	1.943103e+000	1.936615e+000	30	14	4.703526e+000	0	0	0	0	0	0	0.451529	0	0	57.5363	13.8621
DATA	1295	16	20	0	0	A_04_P081647	ENSOCUT00000016721	7187.58	397.427	1.454227e+001	2.412714e+000	44	18	5.780138e+000	0	0	0	0	0	0	12.4939	1	1	57.5363	16.92
DATA	1296	16	21	0	0	A_04_P011945	DN881991	7213.42	397.427	9.740693e+000	2.147349e+000	38.5	16	5.716040e+000	0	0	0	0	0	0	8.41889	1	1	57.5363	16.1613
DATA	1297	16	22	0	0	A_04_P062697	NM_001171338	7238.58	397.427	8.460125e+000	2.081785e+000	37	16	4.369986e+000	0	0	0	0	0	0	7.35663	1	0	57.5363	14.75
DATA	1298	16	23	0	0	A_04_P049619	ENSOCUT00000000519	7264.17	397.167	4.091374e+003	4.091418e+002	3420	20	6.668418e+000	0	0	0	0	0	0	3580.4	1	1	51.7088	19.697
DATA	1299	16	24	0	0	A_04_P048437	ENSOCUT00000014974	7289.42	397.427	2.238722e+001	2.922034e+000	50	16	4.527902e+000	0	0	0	0	0	0	19.7186	1	1	57.5363	16.5758
DATA	1300	16	25	0	0	A_04_P086973	ENSOCUT00000007643	7314.89	397.44	1.423594e+002	1.435764e+001	150.5	19.5	5.775972e+000	0	0	0	0	0	0	126.225	1	1	51.7088	18.1765
DATA	1301	16	26	0	0	A_04_P020157	EB372747	7340.42	397.427	1.495565e+003	1.495680e+002	1335	16	6.008328e+000	0	0	0	0	0	0	1335.04	1	1	57.5363	16.5
DATA	1302	16	27	0	1	RC7	RC7	7365.58	397.427	1.847386e+000	1.840532e+000	27	19	7.618845e+000	0	0	0	0	0	0	-3.13371	0	0	57.5363	17.7586
DATA	1303	16	28	0	0	A_04_P025129	EB374822	7390.82	397.368	7.519499e+003	7.519521e+002	6783	17	5.757953e+000	0	0	0	0	0	0	6803.19	1	1	49.5074	16.5333
DATA	1304	16	29	0	0	A_04_P041389	A_04_P041389	7416.35	398.025	3.530852e+000	1.849677e+000	35	15	4.465796e+000	0	0	0	0	0	0	3.21652	1	0	49.5074	15.88
DATA	1305	16	30	0	0	A_04_P006606	DN889819	7442.24	397.873	1.809998e+000	1.809866e+000	30	19.5	7.923971e+000	0	0	0	0	0	0	1.41458	0	0	47.2035	18.2813
DATA	1306	16	31	0	0	A_04_P030208	DN883515	7467.33	397.5	3.432256e+001	3.871691e+000	62	16	6.662150e+000	0	0	0	0	0	0	31.6881	1	1	57.5363	17.2069
DATA	1307	16	32	0	0	A_04_P088277	ENSOCUT00000017633	7492.74	397.395	9.354929e+002	9.356622e+001	862	17	4.786439e+000	0	0	0	0	0	0	869.35	1	1	51.0895	16.08
DATA	1308	16	33	0	0	A_04_P046064	XR_085100	7518.26	397.5	1.850339e+003	1.850424e+002	1690.5	16	4.635427e+000	0	0	0	0	0	0	1730.64	1	1	50.4627	15.7778
DATA	1309	16	34	0	0	A_04_P096022	ENSOCUT00000017808	7543.79	397.479	7.052287e+001	7.267949e+000	95	16	4.359746e+000	0	0	0	0	0	0	66.3758	1	1	47.5395	15.3103
DATA	1310	16	35	0	0	A_04_P069218	ENSOCUT00000000426	7568.33	397.367	1.753636e+000	1.747130e+000	28.5	15	3.635823e+000	0	0	0	0	0	0	-2.02515	0	0	39.8942	15.1724
DATA	1311	16	36	0	0	A_04_P009356	A_04_P009356	7593.69	397.667	2.708906e+001	3.217921e+000	57	17	4.191829e+000	0	0	0	0	0	0	25.7964	1	1	50.7771	17.3571
DATA	1312	16	37	0	0	A_04_P033866	A_04_P033866	7619.37	397.568	2.133377e+000	1.740233e+000	31	18	5.295438e+000	0	0	0	0	0	0	2.0431	1	0	51.0895	17.3333
DATA	1313	16	38	0	0	A_04_P056363	A_04_P056363	7645	397.729	4.306586e+002	4.310010e+001	424	14	5.204670e+000	0	0	0	0	0	0	414.671	1	1	46.8651	15.4595
DATA	1314	16	39	0	0	A_04_P100811	ENSOCUT00000002076	7670.44	397.667	4.049661e+003	4.049697e+002	3828.5	17	4.433369e+000	0	0	0	0	0	0	3919.09	1	1	52.9257	16.8929
DATA	1315	16	40	1028	1	(+)E1A_r60_a135	E1A_r60_a135	7695.32	397.987	1.707476e+000	1.701142e+000	28	17	4.666329e+000	0	0	0	0	0	0	-1.20194	0	0	49.1849	16.7436
DATA	1316	16	41	0	0	A_04_P011933	DN882011	7721.7	398.132	8.543502e+000	1.896645e+000	38	15	5.037994e+000	0	0	0	0	0	0	8.34522	1	1	40.6843	15.2973
DATA	1317	16	42	0	0	A_04_P027677	ENSOCUT00000030944	7746.5	397.648	3.664657e+004	3.664657e+003	34443	18	5.404657e+000	0	0	0	0	0	0	35936.8	1	1	57.5363	17.6071
DATA	1318	16	43	0	0	A_04_P089628	A_04_P089628	7772	397.681	9.401774e+001	9.550767e+000	124	19	6.215511e+000	0	0	0	0	0	0	92.5412	1	1	58.0869	18.1515
DATA	1319	16	44	0	0	A_04_P013262	AF014682	7797.5	398	1.388428e+001	2.175438e+000	44	15	5.955029e+000	0	0	0	0	0	0	13.7124	1	1	54.1152	16.0645
DATA	1320	16	45	0	0	A_04_P011133	ENSOCUT00000004208	7822.99	398.095	9.340201e+003	9.340216e+002	8884	15	4.980834e+000	0	0	0	0	0	0	9251.84	1	1	46.8651	14.9394
DATA	1321	16	46	0	0	A_04_P012486	ENSOCUT00000007872	7848.49	398.156	2.162836e+001	2.729848e+000	52	16.5	4.747793e+000	0	0	0	0	0	0	21.4781	1	1	49.1849	14.6923
DATA	1322	16	47	0	0	A_04_P069340	A_04_P069340	7873.5	398	7.725947e+000	1.832978e+000	37	17	3.947768e+000	0	0	0	0	0	0	7.68795	1	0	54.1152	16.6571
DATA	1323	16	48	0	0	A_04_P044387	ENSOCUT00000007106	7898.85	398.097	4.902939e+003	4.902967e+002	4872	17.5	5.177397e+000	0	0	0	0	0	0	4886.96	1	1	46.8651	17.0313
DATA	1324	16	49	0	0	A_04_P042727	ENSOCUT00000004386	7924.5	398	8.661554e+000	1.870110e+000	39	16	4.596410e+000	0	0	0	0	0	0	8.64374	1	1	54.1152	16.6429
DATA	1325	16	50	0	0	A_04_P099734	ENSOCUT00000012562	7949.58	398.427	9.115276e+001	9.264504e+000	121	17	6.598982e+000	0	0	0	0	0	0	91.0367	1	1	65	16.9231
DATA	1326	16	51	0	0	A_04_P008455	DN887873	7975.55	398.061	4.447209e+000	1.714425e+000	35	15	5.635525e+000	0	0	0	0	0	0	4.4426	1	0	45.4864	15.6774
DATA	1327	16	52	0	0	A_04_P055922	ENSOCUT00000013342	8000.33	397.658	7.516704e+003	7.516722e+002	7438	17.5	5.311424e+000	0	0	0	0	0	0	7507.06	1	1	47.5395	16.9706
DATA	1328	16	53	0	0	A_04_P012372	DN886994	8026.23	397.947	7.857201e+003	7.857218e+002	7278.5	18	5.710206e+000	0	0	0	0	0	0	7841.87	1	1	48.5334	17.1613
DATA	1329	16	54	0	0	A_04_P000006	NM_001082390	8051.42	398.427	4.275040e+001	4.585697e+000	72.5	18	4.753013e+000	0	0	0	0	0	0	42.6193	1	1	57.5363	17.3448
DATA	1330	16	55	0	0	A_04_P020531	EB379566	8076.69	398.297	1.670887e+002	1.679131e+001	197.5	15	5.061932e+000	0	0	0	0	0	0	166.296	1	1	48.2044	14.8621
DATA	1331	16	56	0	0	A_04_P057287	ENSOCUT00000011750	8102.11	398.5	1.252439e+002	1.263464e+001	152.5	15	4.946713e+000	0	0	0	0	0	0	124.382	1	1	56.9804	15.5946
DATA	1332	16	57	0	0	A_04_P091652	ENSOCUT00000015718	8127.24	397.879	4.967719e+002	4.970526e+001	517	15	5.963907e+000	0	0	0	0	0	0	492.007	1	1	45.835	15.4545
DATA	1333	16	58	0	0	A_04_P051898	ENSOCUT00000006128	8153.15	397.901	1.681719e+000	1.675479e+000	27	16.5	5.884585e+000	0	0	0	0	0	0	-2.37555	0	0	46.8651	15.9118
DATA	1334	16	59	0	0	A_04_P090542	ENSOCUT00000016530	8178.48	398.147	9.405670e+001	9.554813e+000	120	15	4.531372e+000	0	0	0	0	0	0	92.5134	1	1	49.8279	14.1333
DATA	1335	16	60	0	0	A_04_P089818	ENSOCUT00000015420	8203.58	398.427	1.694839e+000	1.688816e+000	31	14	6.106136e+000	0	0	0	0	0	0	0.292617	0	0	57.5363	15.8519
DATA	1336	16	61	0	0	A_04_P077080	ENSOCUT00000006593	8229.07	398.583	8.060693e+003	8.060711e+002	7777	16	3.635146e+000	0	0	0	0	0	0	7858.85	1	1	48.2044	15
DATA	1337	16	62	0	0	A_04_P078692	A_04_P078692	8254.5	398.5	5.750887e+001	5.998422e+000	84	16	5.202548e+000	0	0	0	0	0	0	55.7766	1	1	57.5363	16.931
DATA	1338	16	63	0	0	A_04_P070362	ENSOCUT00000008176	8279.67	398.5	1.736520e+001	2.440682e+000	46	14	6.005600e+000	0	0	0	0	0	0	16.7472	1	1	65	15.8571
DATA	1339	16	64	0	0	A_04_P102412	ENSOCUT00000004438	8305.32	398.722	5.504983e+001	5.769154e+000	82	15	4.696015e+000	0	0	0	0	0	0	52.7611	1	1	50.7771	13.9459
DATA	1340	16	65	0	0	A_04_P043957	ENSOCUT00000007515	8330.58	398.194	1.132003e+001	2.073668e+000	40	16	4.174498e+000	0	0	0	0	0	0	10.7766	1	1	47.8731	15.5667
DATA	1341	16	66	0	0	A_04_P059773	ENSOCUT00000003994	8356.21	398.699	5.997921e+002	6.000473e+001	596	16	5.059852e+000	0	0	0	0	0	0	566.925	1	1	48.2044	16.1892
DATA	1342	16	67	0	0	A_04_P077077	ENSOCUT00000006593	8381.38	398.63	3.082220e+004	3.082221e+003	28429	17	6.121357e+000	0	0	0	0	0	0	28912.9	1	1	50.7771	17.4167
DATA	1343	16	68	0	0	A_04_P015781	AY171886	8406.67	398.622	1.784162e+000	1.777543e+000	30	12	4.330387e+000	0	0	0	0	0	0	-0.658713	0	0	51.0895	13.5676
DATA	1344	16	69	0	0	A_04_P040891	A_04_P040891	8432.4	398.844	1.861336e+003	1.861422e+002	1745.5	14	4.835249e+000	0	0	0	0	0	0	1717.09	1	1	49.8279	14.75
DATA	1345	16	70	0	0	A_04_P060090	ENSOCUT00000002672	8457.58	398.573	5.473433e+000	1.890124e+000	32	16	4.785549e+000	0	0	0	0	0	0	5.00414	1	0	65	17.4828
DATA	1346	16	71	0	0	A_04_P072937	ENSOCUT00000008229	8483	398.545	4.112105e+002	4.116158e+001	388	15	4.402474e+000	0	0	0	0	0	0	372.416	1	1	55.8519	15.1034
DATA	1347	16	72	0	0	A_04_P039492	ENSOCUT00000017167	8508.5	398.648	7.272796e+000	1.982668e+000	34	16	4.680112e+000	0	0	0	0	0	0	6.52189	1	0	65	15.6
DATA	1348	16	73	0	0	A_04_P095916	A_04_P095916	8533.58	398.573	1.870216e+000	1.863277e+000	25	16	3.624396e+000	0	0	0	0	0	0	-2.7992	0	0	57.5363	14.6071
DATA	1349	16	74	0	0	A_04_P033609	A_04_P033609	8559.2	398.395	7.224500e+000	2.017270e+000	35.5	16	4.691346e+000	0	0	0	0	0	0	6.34442	1	0	49.5074	15.3611
DATA	1350	16	75	0	0	A_04_P029292	EB379851	8584.89	398.863	4.328704e+001	4.729115e+000	67	15	4.532510e+000	0	0	0	0	0	0	37.5954	1	1	46.8651	14.8929
DATA	1351	16	76	0	0	A_04_P066603	ENSOCUT00000003834	8610	399	9.355089e+000	2.141116e+000	36	16	5.435244e+000	0	0	0	0	0	0	8.03433	1	0	54.9904	15.4483
DATA	1352	16	77	0	0	A_04_P073549	ENSOCUT00000017681	8635.5	399	1.815060e+001	2.663072e+000	45	17	6.514249e+000	0	0	0	0	0	0	15.4058	1	1	65	17.1892
DATA	1353	16	78	0	0	A_04_P008857	DN887460	8660.82	398.705	1.979706e+000	1.972361e+000	27	14	3.130960e+000	0	0	0	0	1	0	-0.890091	0	0	44.4243	12.8929
DATA	1354	16	79	0	0	A_04_P090502	A_04_P090502	8686.38	399.042	2.634641e+003	2.634717e+002	2218	14	3.730505e+000	0	0	0	0	0	0	2182.33	1	1	48.2044	14.4
DATA	1355	16	80	0	0	A_04_P077868	ENSOCUT00000005174	8711.59	398.908	6.298877e+002	6.302121e+001	548	14	4.871754e+000	0	0	0	0	0	0	515.244	1	1	49.1849	15.6552
DATA	1356	16	81	0	0	A_04_P033021	ENSOCUT00000026718	8737.22	399.176	2.069829e+004	2.069830e+003	16196.5	14	5.659508e+000	0	0	0	0	0	0	16713.9	1	1	48.2044	15.5676
DATA	1357	16	82	66	1	DarkCorner	DarkCorner	8763.33	399.578	2.083589e+000	2.075859e+000	24	13.5	4.831808e+000	0	0	0	0	0	0	-5.62271	0	0	51.7088	13.7105
DATA	1358	16	83	66	1	DarkCorner	DarkCorner	8787.58	399.427	2.110268e+000	2.102439e+000	24	17	4.877346e+000	0	0	0	0	0	0	-4.50132	0	0	57.5363	16.0667
DATA	1359	16	84	66	1	DarkCorner	DarkCorner	8813.38	399.407	2.139324e+000	2.131387e+000	25	15	5.796423e+000	0	0	0	0	0	0	-2.64884	0	0	50.7771	14.7931
DATA	1360	16	85	66	1	DarkCorner	DarkCorner	8838.58	399.427	2.168387e+000	2.160342e+000	24	14	4.625485e+000	0	0	0	0	0	0	-4.85033	0	0	57.5363	13.9045
DATA	1361	17	1	66	1	DarkCorner	DarkCorner	6692.5	403.648	1.934268e+000	1.927092e+000	26	15	5.136519e+000	0	0	0	0	0	0	-2.13693	0	0	57.5363	15.0241
DATA	1362	17	2	66	1	DarkCorner	DarkCorner	6718	404	1.950382e+000	1.943146e+000	25	14	4.828890e+000	0	0	0	0	0	0	-4.27334	0	0	54.9904	15.5455
DATA	1363	17	3	66	1	DarkCorner	DarkCorner	6743.5	404	1.964179e+000	1.956892e+000	23	12	4.148532e+000	0	0	0	0	0	0	-4.42815	0	0	54.1152	13.6071
DATA	1364	17	4	66	1	DarkCorner	DarkCorner	6768.5	404	1.975541e+000	1.968212e+000	26.5	17	4.447785e+000	0	0	0	0	0	0	-2.80286	0	0	54.1152	17.129
DATA	1365	17	5	0	0	A_04_P076792	ENSOCUT00000008206	6794.34	403.909	1.638427e+002	1.650321e+001	165.5	17	6.765974e+000	0	0	0	0	0	0	137.024	1	1	49.1849	17.1818
DATA	1366	17	6	0	0	A_04_P000596	NM_001082038	6819.5	404	3.872184e+004	3.872185e+003	30840	17	6.332032e+000	0	0	0	0	0	0	32265.4	1	1	54.1152	17.8065
DATA	1367	17	7	0	0	A_04_P000622	NM_001105687	6845.13	404	7.074126e+003	7.074154e+002	5621	16.5	3.619592e+000	0	0	0	0	0	0	5878.53	1	1	48.5334	16.3333
DATA	1368	17	8	0	0	A_04_P067292	ENSOCUT00000009611	6870.36	403.827	1.079971e+002	1.098223e+001	118	16.5	3.789256e+000	0	0	0	0	0	0	89.5869	1	1	48.8603	16.9615
DATA	1369	17	9	0	0	A_04_P031183	AY596431	6895.58	404.427	2.003091e+000	1.995659e+000	29	16.5	4.502426e+000	0	0	0	0	0	0	-1.27154	0	0	57.5363	15.9706
DATA	1370	17	10	0	0	A_04_P050988	A_04_P050988	6921.18	404.103	2.003237e+000	1.995805e+000	27	15	4.414429e+000	0	0	0	0	0	0	-2.20656	0	0	52.9257	14.8889
DATA	1371	17	11	0	0	A_04_P009136	ENSOCUT00000015726	6946.63	403.8	2.360317e+003	2.360401e+002	1907	15	4.989184e+000	0	0	0	0	0	0	1957.49	1	1	47.2035	15.7333
DATA	1372	17	12	0	0	A_04_P001241	NM_001082081	6972	404.455	8.808177e+002	8.810428e+001	756	17	4.503967e+000	0	0	0	0	0	0	731.561	1	1	55.8519	17
DATA	1373	17	13	0	0	A_04_P054952	ENSOCUT00000016682	6997.42	404.427	4.939682e+001	5.324451e+000	70	17	5.349370e+000	0	0	0	0	0	0	41.113	1	1	57.5363	16.5172
DATA	1374	17	14	0	0	A_04_P073152	ENSOCUT00000012737	7022.8	404.37	1.126166e+004	1.126168e+003	9355	18	6.252424e+000	0	0	0	0	0	0	9398.67	1	1	53.5237	19.0303
DATA	1375	17	15	0	0	A_04_P085552	ENSOCUT00000002776	7048.33	404.5	1.127709e+003	1.127882e+002	970.5	17	5.727630e+000	0	0	0	0	0	0	944.292	1	1	57.5363	17.2333
DATA	1376	17	16	0	0	A_04_P092692	ENSOCUT00000008954	7073.5	404.5	8.867668e+002	8.869851e+001	743	21	2.086629e+001	0	0	1	0	1	0	745.358	1	1	57.5363	27.9286
DATA	1377	17	17	0	0	A_04_P032147	ENSOCUT00000001602	7098.92	404.176	3.744150e+003	3.744201e+002	3138.5	16	2.541285e+000	0	0	0	0	0	0	3160.6	1	1	47.8731	16.3793
DATA	1378	17	18	0	0	A_04_P024128	EB375926	7124.13	404.474	6.794546e+002	6.797344e+001	603	17	5.232289e+000	0	0	0	0	0	0	576.269	1	1	50.1463	16.3448
DATA	1379	17	19	0	0	A_04_P050059	ENSOCUT00000000906	7149.73	404.716	2.956049e+001	3.535856e+000	55	15	3.849685e+000	0	0	0	0	0	0	25.2015	1	1	48.8603	14.4848
DATA	1380	17	20	0	0	A_04_P054564	ENSOCUT00000009295	7175.31	404.338	4.180355e+002	4.184806e+001	380.5	14	4.135162e+000	0	0	0	0	0	0	358.35	1	1	48.5334	13.6364
DATA	1381	17	21	0	0	A_04_P021817	A_04_P021817	7200.66	404.602	2.918033e+000	1.940457e+000	33.5	17	5.714316e+000	0	0	0	0	0	0	2.51591	1	0	51.4001	16.8182
DATA	1382	17	22	0	0	A_04_P039847	ENSOCUT00000000869	7226	404.464	1.279108e+003	1.279250e+002	1090	14.5	4.009347e+000	0	0	0	0	0	0	1109.48	1	1	51.0895	14.4706
DATA	1383	17	23	0	0	A_04_P077922	A_04_P077922	7251.42	404.573	4.140699e+002	4.145033e+001	379	18	4.679252e+000	0	0	0	0	0	0	361.416	1	1	57.5363	18.6333
DATA	1384	17	24	0	0	A_04_P058859	ENSOCUT00000000579	7276.58	404.573	1.261500e+001	2.266473e+000	44	18	4.799682e+000	0	0	0	0	0	0	11.0813	1	1	57.5363	18.4138
DATA	1385	17	25	0	0	A_04_P094549	ENSOCUT00000006896	7302.19	404.481	3.856724e+003	3.856769e+002	3266	19	5.924849e+000	0	0	0	0	0	0	3410.34	1	1	49.8279	17.8438
DATA	1386	17	26	0	0	A_04_P062457	ENSOCUT00000014749	7327.57	404.608	6.622184e+002	6.624790e+001	596	17	5.387785e+000	0	0	0	0	0	0	589.501	1	1	49.1849	16.9375
DATA	1387	17	27	0	0	A_04_P016914	XM_002718039	7352.95	404.523	9.157735e+004	9.157735e+003	81343	18	6.134601e+000	0	0	0	0	0	0	82072.9	1	1	55.8519	17.4333
DATA	1388	17	28	0	0	A_04_P006681	EB375941	7378.42	404.573	4.643734e+001	4.992422e+000	72	18	7.126064e+000	0	0	0	0	0	0	41.9024	1	1	65	17.931
DATA	1389	17	29	0	0	A_04_P019536	EB380823	7403.58	404.573	2.674126e+001	3.235125e+000	52.5	15	4.678861e+000	0	0	0	0	0	0	24.2927	1	1	57.5363	15.7407
DATA	1390	17	30	0	0	A_04_P093167	ENSOCUT00000011811	7429.09	404.614	4.322495e+001	4.685541e+000	72	20.5	7.311226e+000	0	0	0	0	0	0	39.5349	1	1	57.259	19.8333
DATA	1391	17	31	0	1	RC4	RC4	7454.5	404.648	1.803002e+000	1.796312e+000	28	19	6.608813e+000	0	0	0	0	0	0	-2.57223	0	0	57.5363	18.4688
DATA	1392	17	32	0	0	A_04_P002392	NM_001082114	7480.14	404.595	6.648144e+003	6.648168e+002	5923	16.5	4.803410e+000	0	0	0	0	0	0	6162.49	1	1	50.1463	16.4643
DATA	1393	17	33	0	0	A_04_P031403	AF029946	7505.62	404.836	6.783397e+000	1.898109e+000	37	15	4.275817e+000	0	0	0	0	0	0	6.32906	1	0	48.5334	15.25
DATA	1394	17	34	0	0	A_04_P030433	DN885668	7530.5	405	1.768313e+000	1.770016e+000	33	17	5.368856e+000	0	0	0	0	0	0	1.60389	0	0	54.1152	16.2308
DATA	1395	17	35	0	0	A_04_P015486	AY171754	7556.15	405.014	9.361328e+000	1.985373e+000	39.5	15	4.059593e+000	0	0	0	0	0	0	8.84379	1	1	46.8651	15.1379
DATA	1396	17	36	0	0	A_04_P042137	A_04_P042137	7581.61	405.145	2.083996e+001	2.715127e+000	49	17.5	4.699206e+000	0	0	0	0	0	0	19.8061	1	1	46.8651	16.5556
DATA	1397	17	37	0	0	A_04_P034447	ENSOCUT00000025728	7607.1	405	1.814104e+001	2.507048e+000	47	18	4.155239e+000	0	0	0	0	0	0	17.3402	1	1	36.1258	18.1379
DATA	1398	17	38	0	0	A_04_P030322	DN884733	7632.13	405.203	5.419004e+000	1.804350e+000	36	17	5.113629e+000	0	0	0	0	0	0	5.20795	1	0	45.835	16.2778
DATA	1399	17	39	0	0	A_04_P031743	NM_001171122	7657.73	404.643	1.449870e+002	1.459944e+001	170.5	16	5.463515e+000	0	0	0	0	0	0	140.065	1	1	46.8651	16.0833
DATA	1400	17	40	0	0	A_04_P083414	ENSOCUT00000011088	7683.09	405.386	1.709981e+000	1.708078e+000	33	18	5.547822e+000	0	0	0	0	0	0	1.19505	0	0	65	18.2759
DATA	1401	17	41	1028	1	(+)E1A_r60_a22	E1A_r60_a22	7708.73	405.297	1.660465e+001	2.373351e+000	46	16	5.120144e+000	0	0	0	0	0	0	16.1958	1	1	48.5334	15.8889
DATA	1402	17	42	0	0	A_04_P010528	DN884639	7734.14	405.11	3.187649e+001	3.607286e+000	62.5	16	5.262159e+000	0	0	0	0	0	0	31.2236	1	1	46.8651	15.9032
DATA	1403	17	43	0	0	A_04_P000888	NM_001082343	7759.07	405.258	9.415303e+003	9.415318e+002	9303	16.5	5.484393e+000	0	0	0	0	0	0	9257.99	1	1	53.2255	17.25
DATA	1404	17	44	0	0	A_04_P095412	ENSOCUT00000012083	7784.5	405.231	1.137920e+003	1.138043e+002	1140.5	17	5.684917e+000	0	0	0	0	0	0	1122.87	1	1	49.8279	18.5806
DATA	1405	17	45	0	0	A_04_P009572	DN886440	7810	405.455	9.072006e+001	9.224594e+000	118.5	15	5.995022e+000	0	0	0	0	0	0	89.8049	1	1	55.8519	15.3824
DATA	1406	17	46	0	0	A_04_P054149	ENSOCUT00000013252	7835.49	405.367	5.331859e+003	5.331885e+002	5022	16.5	5.336493e+000	0	0	0	0	0	0	5292.53	1	1	49.8279	15.7333
DATA	1407	17	47	0	0	A_04_P076657	ENSOCUT00000016366	7860.86	405.395	1.312414e+002	1.322902e+001	164	17	5.491094e+000	0	0	0	0	0	0	130.575	1	1	49.8279	16.1786
DATA	1408	17	48	66	-1	(-)3xSLv1	NegativeControl	7886.42	405.427	1.665487e+000	1.659308e+000	27	18	4.176504e+000	0	0	0	0	0	0	-4.51507	0	0	57.5363	17.4545
DATA	1409	17	49	0	0	A_04_P018631	NM_001204216	7911.62	405.237	1.436524e+003	1.436620e+002	1444.5	18	4.393809e+000	0	0	0	0	0	0	1433.96	1	1	49.1849	17.75
DATA	1410	17	50	0	0	A_04_P092865	NM_001171324	7936.95	405.473	2.055832e+004	2.055832e+003	20509	16	5.741595e+000	0	0	0	0	0	0	20542.4	1	1	54.4085	15.8182
DATA	1411	17	51	0	0	A_04_P085670	A_04_P085670	7962.5	405.5	2.264585e+000	1.669858e+000	32	17	7.088141e+000	0	0	0	0	0	0	2.26403	1	0	57.5363	16.3784
DATA	1412	17	52	0	0	A_04_P067063	ENSOCUT00000005981	7987.88	405.581	1.342901e+001	2.130780e+000	44	15	5.994621e+000	0	0	0	0	0	0	13.4265	1	1	48.5334	16.25
DATA	1413	17	53	0	0	A_04_P029934	ENSOCUT00000013969	8013.45	405.487	1.248880e+002	1.259799e+001	157	17	5.325397e+000	0	0	0	0	0	0	124.808	1	1	50.1463	16.8788
DATA	1414	17	54	1028	1	(+)E1A_r60_a104	E1A_r60_a104	8038.5	405.5	1.662761e+000	1.656592e+000	27.5	17.5	5.230437e+000	0	0	0	0	0	0	-2.18006	0	0	65	16.4333
DATA	1415	17	55	0	0	A_04_P058272	ENSOCUT00000010955	8064.06	405.706	3.324235e+002	3.328371e+001	366	16	5.005170e+000	0	0	0	0	0	0	331.444	1	1	51.7088	16.1379
DATA	1416	17	56	0	0	A_04_P073761	ENSOCUT00000012189	8089.42	405.457	1.993752e+002	2.000668e+001	228	16	6.315694e+000	0	0	0	0	0	0	198.402	1	1	51.0895	16.5128
DATA	1417	17	57	0	0	A_04_P026556	EB373280	8115	405.5	1.167444e+004	1.167446e+003	11197.5	17	5.895104e+000	0	0	0	0	0	0	11589.3	1	1	48.5334	16.4324
DATA	1418	17	58	0	0	A_04_P001847	NM_001082289	8140	405.887	8.749722e+000	1.886125e+000	38	18	5.366762e+000	0	0	0	0	0	0	8.66138	1	1	49.8279	16.4706
DATA	1419	17	59	0	0	A_04_P037621	A_04_P037621	8165.26	406.027	7.023541e+000	1.817730e+000	36	15	5.388370e+000	0	0	0	0	0	0	6.92915	1	0	48.8603	15.5135
DATA	1420	17	60	0	0	A_04_P049852	XM_002723929	8191.14	405.716	3.719889e+001	4.083043e+000	65	16	5.461498e+000	0	0	0	0	0	0	36.5509	1	1	48.5334	16.1935
DATA	1421	17	61	0	0	A_04_P004351	ENSOCUT00000010398	8216.56	405.74	1.218246e+004	1.218247e+003	11662.5	14	4.489778e+000	0	0	0	0	1	0	11917.2	1	1	49.5074	13.3913
DATA	1422	17	62	0	0	A_04_P073130	A_04_P073130	8241.58	405.573	9.446210e+001	9.597808e+000	120	16	3.726015e+000	0	0	0	0	0	0	91.9548	1	1	57.5363	14.963
DATA	1423	17	63	0	0	A_04_P085097	ENSOCUT00000012463	8267.25	405.974	9.060096e+003	9.060112e+002	8556	14	6.193649e+000	0	0	0	0	0	0	8771.78	1	1	49.1849	16.8065
DATA	1424	17	64	0	0	A_04_P004156	NM_001195839	8292.14	406.394	7.837268e+000	1.888538e+000	37	14	6.215511e+000	0	0	0	0	0	0	7.54436	1	0	46.5243	14.8485
DATA	1425	17	65	0	0	A_04_P004026	NM_001195678	8318.07	405.986	1.160203e+002	1.173025e+001	140.5	15	4.619827e+000	0	0	0	0	0	0	110.948	1	1	46.8651	14.303
DATA	1426	17	66	0	0	A_04_P098130	ENSOCUT00000016151	8343.5	406	9.340064e+000	1.976281e+000	38.5	16	3.979992e+000	0	0	0	0	0	0	8.87019	1	1	48.5334	15.5714
DATA	1427	17	67	0	0	A_04_P012048	DN881846	8368.94	405.986	1.761115e+000	1.756011e+000	30	16	6.584901e+000	0	0	0	0	0	0	0.667886	0	0	46.8651	16.5333
DATA	1428	17	68	0	0	A_04_P061172	ENSOCUT00000006855	8394.13	405.9	1.750251e+002	1.759161e+001	186	15.5	4.472580e+000	0	0	0	0	0	0	163.712	1	1	46.8651	16.1786
DATA	1429	17	69	1028	1	(+)E1A_r60_a104	E1A_r60_a104	8419.5	406	1.789672e+000	1.783032e+000	27	13.5	4.792362e+000	0	0	0	0	0	0	-2.74228	0	0	54.1152	14.4688
DATA	1430	17	70	0	0	A_04_P002080	NM_001101717	8444.95	406.182	6.850348e+003	6.850371e+002	6007.5	16	5.031184e+000	0	0	0	0	0	0	6299.37	1	1	48.2044	16.2069
DATA	1431	17	71	0	0	A_04_P093532	ENSOCUT00000015462	8470.44	406.26	1.453887e+003	1.454001e+002	1334.5	16	3.502087e+000	0	0	0	0	0	0	1324.69	1	1	49.5074	16.2308
DATA	1432	17	72	0	0	A_04_P026760	EB373030	8495.58	406.427	3.757735e+000	1.870785e+000	32	16	4.399115e+000	0	0	0	0	0	0	3.39146	1	0	57.5363	15.069
DATA	1433	17	73	0	0	A_04_P099607	A_04_P099607	8521.37	406.404	4.711586e+004	4.711586e+003	40289	16	5.220102e+000	0	0	0	0	0	0	42092.5	1	1	57.8122	15.129
DATA	1434	17	74	0	0	A_04_P026462	EB373380	8547.03	405.537	7.421890e+000	2.013132e+000	36	16	4.329347e+000	0	0	0	0	0	0	6.56005	1	0	45.4864	15.0811
DATA	1435	17	75	0	0	A_04_P094702	ENSOCUT00000017000	8572.26	406.029	2.548030e+001	3.173275e+000	52	16	4.235025e+000	0	0	0	0	0	0	22.283	1	1	46.1809	15.1892
DATA	1436	17	76	0	0	A_04_P085177	ENSOCUT00000000925	8597.41	406.247	1.700511e+004	1.700512e+003	14038	15	4.820493e+000	0	0	0	0	0	0	14708.4	1	1	48.5334	15.3478
DATA	1437	17	77	0	0	A_04_P030196	ENSOCUT00000014787	8622.62	406.37	2.857430e+004	2.857431e+003	23256	16	7.107338e+000	0	0	0	0	0	0	24435	1	1	50.7771	16.9706
DATA	1438	17	78	0	0	A_04_P036345	ENSOCUT00000005856	8647.9	406.57	7.464663e+001	7.716944e+000	92	14	4.803538e+000	0	0	0	0	0	0	63.0886	1	1	50.1463	14.6765
DATA	1439	17	79	0	0	A_04_P001392	NM_001082198	8673.5	406.5	1.435110e+001	2.446329e+000	41	14	4.712607e+000	0	0	0	0	0	0	11.9814	1	1	57.5363	14.7188
DATA	1440	17	80	0	0	A_04_P066035	A_04_P066035	8699.01	406.382	2.791838e+002	2.799036e+001	262	16	4.717670e+000	0	0	0	0	0	0	230.189	1	1	53.5237	17.2222
DATA	1441	17	81	0	0	A_04_P028603	ENSOCUT00000002670	8724.42	406.427	8.577591e+002	8.579996e+001	725	15	5.645438e+000	0	0	0	0	0	0	698.323	1	1	57.5363	16.25
DATA	1442	17	82	66	1	DarkCorner	DarkCorner	8749.58	406.427	2.065487e+000	2.057824e+000	26	13	5.155032e+000	0	0	0	0	0	0	-3.36046	0	0	65	13.7
DATA	1443	17	83	66	1	DarkCorner	DarkCorner	8775.11	406.5	2.092878e+000	2.085113e+000	24	15	4.946494e+000	0	0	0	0	0	0	-4.00615	0	0	56.9804	14.697
DATA	1444	17	84	66	1	DarkCorner	DarkCorner	8800.5	406.5	2.120921e+000	2.113052e+000	25	15	5.052048e+000	0	0	0	0	0	0	-4.80344	0	0	57.5363	15.6563
DATA	1445	17	85	66	1	DarkCorner	DarkCorner	8825.54	406.413	2.149325e+000	2.141351e+000	25	15	5.456591e+000	0	0	0	0	0	0	-3.76564	0	0	50.4627	14.9756
DATA	1446	18	1	66	1	DarkCorner	DarkCorner	6705.42	411.427	1.942986e+000	1.935777e+000	24	16.5	5.022676e+000	0	0	0	0	0	0	-4.2425	0	0	57.5363	16.5
DATA	1447	18	2	66	1	DarkCorner	DarkCorner	6730.58	411.427	1.957620e+000	1.950358e+000	23.5	15	4.900523e+000	0	0	0	0	0	0	-5.39209	0	0	57.5363	15.2813
DATA	1448	18	3	66	1	DarkCorner	DarkCorner	6756.11	411.5	1.970214e+000	1.962904e+000	25	15	5.247791e+000	0	0	0	0	0	0	-3.13503	0	0	56.9804	15.4063
DATA	1449	18	4	0	0	A_04_P052097	ENSOCUT00000004684	6781.5	411.5	3.328464e+002	3.334308e+001	307.5	16.5	5.272449e+000	0	0	0	0	0	0	279.004	1	1	57.5363	16.6579
DATA	1450	18	5	0	0	A_04_P026493	EB373360	6806.89	411.5	1.546766e+001	2.513690e+000	42	17	6.395619e+000	0	0	0	0	0	0	12.9117	1	1	56.9804	18.2414
DATA	1451	18	6	0	0	A_04_P100279	ENSOCUT00000009939	6832.42	411.427	1.995127e+000	1.990758e+000	30.5	16	3.999076e+000	0	0	0	0	0	0	0.913981	0	0	65	16.2759
DATA	1452	18	7	0	0	A_04_P002776	NM_001082747	6857.72	411.16	1.805625e+003	1.805735e+002	1475	17	3.251634e+000	0	0	0	0	0	0	1499.22	1	1	49.1849	17.1304
DATA	1453	18	8	0	0	A_04_P011136	DN883543	6883.11	411.5	2.002019e+000	1.994591e+000	28	17	4.028530e+000	0	0	0	0	0	0	-1.44213	0	0	56.9804	16.7941
DATA	1454	18	9	0	0	A_04_P036202	ENSOCUT00000000154	6908.91	411.42	2.002878e+000	1.995447e+000	29	15.5	4.546453e+000	0	0	0	0	0	0	-0.0715669	0	0	46.8651	15.2353
DATA	1455	18	10	0	0	A_04_P032493	EB382071	6933.72	411.474	1.076424e+001	2.266619e+000	38	16	4.201831e+000	0	0	0	0	0	0	8.92576	1	1	49.1849	16.1538
DATA	1456	18	11	0	0	A_04_P081899	ENSOCUT00000002620	6959.44	411.266	4.906124e+003	4.906164e+002	3911.5	16	4.332316e+000	0	0	0	0	0	0	4072.75	1	1	50.7771	16.3
DATA	1457	18	12	0	0	A_04_P086127	ENSOCUT00000013314	6984.52	411.299	4.613070e+002	4.617356e+001	410	15	6.150068e+000	0	0	0	0	0	0	383.633	1	1	49.8279	16.64
DATA	1458	18	13	0	0	A_04_P099917	ENSOCUT00000013752	7010.35	411.557	3.130511e+003	3.130573e+002	2600	18.5	5.638201e+000	0	0	0	0	0	0	2609.95	1	1	50.4627	19.7813
DATA	1459	18	14	0	0	A_04_P019546	EB380794	7035.5	411.5	3.565511e+001	4.077391e+000	60	15	4.825065e+000	0	0	0	0	0	0	29.8161	1	1	65	15.4063
DATA	1460	18	15	0	0	A_04_P065022	ENSOCUT00000008106	7060.58	411.573	5.374524e+004	5.374525e+003	43439	19	8.066804e+000	0	0	0	0	0	0	45103.7	1	1	57.5363	20.36
DATA	1461	18	16	0	0	A_04_P081010	ENSOCUT00000001140	7086.16	411.557	1.718657e+003	1.718769e+002	1494	16.5	7.144299e+000	0	0	0	0	0	0	1448.27	1	1	50.1463	18.8214
DATA	1462	18	17	0	0	A_04_P014488	AY171682	7111.45	411.545	3.071956e+002	3.078164e+001	293	17	3.832311e+000	0	0	0	0	0	0	260.041	1	1	50.1463	16.9259
DATA	1463	18	18	0	0	A_04_P059394	A_04_P059394	7136.92	411.734	4.078559e+001	4.518266e+000	64.5	13.5	4.417250e+000	0	0	0	0	0	0	34.6975	1	1	49.8279	14.3125
DATA	1464	18	19	0	0	A_04_P000861	NM_001082729	7162.5	411.648	1.941065e+000	1.933931e+000	33	14	4.050926e+000	0	0	0	0	0	0	0.138861	0	0	57.5363	13.92
DATA	1465	18	20	1028	1	(+)E1A_r60_a107	E1A_r60_a107	7187.58	411.573	3.097324e+001	3.645797e+000	58.5	16	5.644171e+000	0	0	0	0	0	0	26.6392	1	1	57.5363	15.24
DATA	1466	18	21	0	0	A_04_P031268	AY175541	7213.42	411.573	3.052423e+000	1.935792e+000	33	16	4.516398e+000	0	0	0	0	0	0	2.64116	1	0	57.5363	16.2581
DATA	1467	18	22	0	0	A_04_P046994	ENSOCUT00000003950	7238.5	411.648	1.907037e+000	1.899962e+000	26	17	4.964822e+000	0	0	0	0	0	0	-3.15028	0	0	65	16.129
DATA	1468	18	23	0	0	A_04_P018111	ENSOCUT00000010122	7264	412	6.011457e+004	6.011458e+003	51786	18	4.857070e+000	0	0	0	0	0	0	52670.1	1	1	54.9904	18.3448
DATA	1469	18	24	0	0	A_04_P061992	ENSOCUT00000010466	7289.5	412	3.037390e+001	3.569755e+000	57	17	5.141031e+000	0	0	0	0	0	0	26.7874	1	1	54.1152	17.2593
DATA	1470	18	25	0	0	A_04_P051802	ENSOCUT00000006829	7314.52	412.134	3.240442e+000	1.891176e+000	33	19	5.308419e+000	0	0	0	0	0	0	2.87664	1	0	46.5243	18.4
DATA	1471	18	26	0	0	A_04_P051962	ENSOCUT00000000673	7340.5	412	1.338411e+003	1.338539e+002	1193	16.5	5.850970e+000	0	0	0	0	0	0	1196.35	1	1	54.1152	16.9231
DATA	1472	18	27	0	0	A_04_P058912	ENSOCUT00000013800	7365.37	411.829	2.458631e+002	2.465493e+001	242	16	6.651868e+000	0	0	0	0	0	0	221.229	1	1	48.8603	17.3929
DATA	1473	18	28	0	0	A_04_P043197	A_04_P043197	7391	412	1.832384e+000	1.825585e+000	30	17.5	6.552535e+000	0	0	0	0	0	0	-0.561826	0	0	54.9904	17.9167
DATA	1474	18	29	0	0	A_04_P099921	ENSOCUT00000013752	7416.47	412.173	3.055883e+003	3.055937e+002	2814	18	4.898979e+000	0	0	0	0	0	0	2787.68	1	1	51.0895	17
DATA	1475	18	30	1028	1	(+)E1A_r60_1	E1A_r60_1	7441.58	412.427	1.807763e+000	1.801056e+000	29	19	6.535897e+000	0	0	0	0	0	0	-1.82536	0	0	57.5363	18.8889
DATA	1476	18	31	0	0	A_04_P086988	ENSOCUT00000012635	7467.44	412.26	5.217525e+003	5.217556e+002	4806	18.5	5.412379e+000	0	0	0	0	0	0	4824.16	1	1	49.5074	19.4231
DATA	1477	18	32	0	0	A_04_P100831	ENSOCUT00000002105	7492.52	411.913	7.995019e+001	8.190207e+000	106	17	4.903400e+000	0	0	0	0	0	0	74.4004	1	1	47.8731	16.72
DATA	1478	18	33	0	0	A_04_P018571	A_04_P018571	7518.23	411.947	1.794556e+002	1.803223e+001	199	17	5.963565e+000	0	0	0	0	0	0	168.089	1	1	48.5334	17.5556
DATA	1479	18	34	0	0	A_04_P004783	ENSOCUT00000012256	7543.54	412.086	8.805210e+000	1.963380e+000	39.5	16	4.298394e+000	0	0	0	0	0	0	8.29924	1	1	47.8731	15.5714
DATA	1480	18	35	0	0	A_04_P016732	DQ221768	7568.58	412.427	1.750821e+000	1.744325e+000	29	15	3.028589e+000	0	0	0	0	0	0	-2.5382	0	0	57.5363	14.8788
DATA	1481	18	36	0	0	A_04_P005983	A_04_P005983	7594.42	412.427	8.731892e+001	8.902392e+000	115.5	18	4.585262e+000	0	0	0	0	0	0	83.2933	1	1	57.5363	17.8966
DATA	1482	18	37	0	0	A_04_P055629	ENSOCUT00000002756	7619.56	412.266	1.564787e+004	1.564788e+003	14614.5	17	5.137644e+000	0	0	0	0	0	0	15009.4	1	1	50.7771	17.3462
DATA	1483	18	38	0	0	A_04_P095001	ENSOCUT00000015205	7644.89	412.5	2.292949e+002	2.299355e+001	248	15.5	5.271111e+000	0	0	0	0	0	0	221.123	1	1	56.9804	16.6
DATA	1484	18	39	0	0	A_04_P064417	ENSOCUT00000010394	7670.32	412.395	2.040315e+002	2.047439e+001	229	18	5.400921e+000	0	0	0	0	0	0	197.758	1	1	49.5074	17.7931
DATA	1485	18	40	0	0	A_04_P101167	ENSOCUT00000010214	7695.67	412.5	1.704708e+000	1.698384e+000	30	16.5	5.423868e+000	0	0	0	0	0	0	-0.0320244	0	0	57.5363	16.5313
DATA	1486	18	41	0	0	A_04_P024033	A_04_P024033	7721.18	412.108	1.697207e+000	1.695539e+000	32	16	4.819831e+000	0	0	0	0	0	0	1.22472	0	0	47.8731	15
DATA	1487	18	42	0	0	A_04_P100775	ENSOCUT00000014873	7746.5	412.5	4.015800e+001	4.354581e+000	69.5	16	4.889972e+000	0	0	0	0	0	0	39.4441	1	1	57.5363	15.6129
DATA	1488	18	43	0	0	A_04_P061518	XM_002711105	7771.89	412.5	1.456410e+001	2.221669e+000	46.5	16	5.168879e+000	0	0	0	0	0	0	14.3585	1	1	56.9804	16.525
DATA	1489	18	44	0	0	A_04_P005965	DN890450	7797.42	412.573	1.167103e+002	1.179019e+001	145	17	6.274817e+000	0	0	0	0	0	0	115.451	1	1	57.5363	18.04
DATA	1490	18	45	0	0	A_04_P035263	A_04_P035263	7822.58	412.573	1.572941e+001	2.292087e+000	44	16	5.366563e+000	0	0	0	0	0	0	15.6052	1	1	57.5363	16
DATA	1491	18	46	0	0	A_04_P023082	EB377001	7847.97	412.23	5.705790e+000	1.758192e+000	36	17	5.599981e+000	0	0	0	0	0	0	5.67488	1	0	48.2044	16.7857
DATA	1492	18	47	0	0	A_04_P081363	ENSOCUT00000004455	7873.38	412.63	5.739850e+003	5.739874e+002	5750	17	4.409013e+000	0	0	0	0	0	0	5721.09	1	1	50.7771	16.5758
DATA	1493	18	48	0	0	A_04_P017401	DN884969	7898.82	412.662	3.864649e+003	3.864685e+002	3880	19	4.720340e+000	0	0	0	0	0	0	3858.5	1	1	49.1849	17.8333
DATA	1494	18	49	0	0	A_04_P057394	ENSOCUT00000003687	7924.6	412.443	2.406141e+003	2.406198e+002	2408	16	5.526162e+000	0	0	0	0	0	0	2405.23	1	1	50.1463	16.3333
DATA	1495	18	50	0	0	A_04_P074204	ENSOCUT00000008170	7949.58	412.573	1.658028e+001	2.341528e+000	47	16	6.958617e+000	0	0	0	0	0	0	16.5866	1	1	65	17.2121
DATA	1496	18	51	0	0	A_04_P051439	A_04_P051439	7974.87	412.529	2.285075e+003	2.285135e+002	2320	18	6.029442e+000	0	0	0	0	0	0	2286.62	1	1	47.8731	17.3333
DATA	1497	18	52	0	0	A_04_P048758	ENSOCUT00000004961	8000.5	412.705	1.307210e+002	1.317622e+001	165	16.5	6.550775e+000	0	0	0	0	0	0	130.788	1	1	50.4627	17.2353
DATA	1498	18	53	0	0	A_04_P090074	ENSOCUT00000008581	8026.01	412.616	9.034176e+002	9.035691e+001	919	17	4.925029e+000	0	0	0	0	0	0	903.265	1	1	48.8603	16.5484
DATA	1499	18	54	0	0	A_04_P050818	ENSOCUT00000033014	8051.65	412.88	6.573558e+002	6.575644e+001	662	18	5.235348e+000	0	0	0	0	0	0	656.495	1	1	48.8603	16.8621
DATA	1500	18	55	0	0	A_04_P033356	A_04_P033356	8076.09	412.615	2.896365e+000	1.683974e+000	34	15	5.640043e+000	0	0	0	0	0	0	2.88789	1	0	45.1352	15.6857
DATA	1501	18	56	0	0	A_04_P094143	XM_002713671	8101.86	412.808	1.380362e+003	1.380462e+002	1405	15	5.852077e+000	0	0	0	0	0	0	1373.36	1	1	47.5395	15.5952
DATA	1502	18	57	0	0	A_04_P031627	AF014672	8127.5	413	1.790736e+001	2.446462e+000	46	18	5.733936e+000	0	0	0	0	0	0	17.7694	1	1	54.1152	16.3438
DATA	1503	18	58	0	0	A_04_P023793	EB376277	8152.61	413.069	1.628784e+002	1.637344e+001	188.5	17	5.075052e+000	0	0	0	0	0	0	161.122	1	1	53.8203	16.4483
DATA	1504	18	59	0	0	A_04_P098402	ENSOCUT00000008907	8178.6	413.055	2.564870e+002	2.570355e+001	279	15	5.122688e+000	0	0	0	0	0	0	252.771	1	1	48.8603	15.375
DATA	1505	18	60	0	0	A_04_P055570	ENSOCUT00000001976	8203.5	413.352	4.501919e+002	4.505072e+001	470	15	6.330613e+000	0	0	0	0	0	0	441.878	1	1	57.5363	15.08
DATA	1506	18	61	0	0	A_04_P079599	ENSOCUT00000014765	8229.09	413.386	2.238939e+002	2.245332e+001	250	16	2.812691e+000	0	0	0	0	0	0	218.73	1	1	57.259	15.5417
DATA	1507	18	62	0	0	A_04_P063476	A_04_P063476	8254.5	413.352	7.465985e+000	1.858425e+000	37	17	6.892536e+000	0	0	0	0	0	0	7.25612	1	0	57.5363	17.9063
DATA	1508	18	63	0	0	A_04_P031772	ENSOCUT00000014606	8279.97	413.333	2.936969e+003	2.937019e+002	2818	17	6.885410e+000	0	0	0	0	0	0	2838.23	1	1	49.1849	16.8621
DATA	1509	18	64	0	0	A_04_P006717	A_04_P006717	8305.33	413.512	6.307450e+001	6.538308e+000	85.5	13.5	5.840625e+000	0	0	0	0	0	0	60.582	1	1	51.7088	13.625
DATA	1510	18	65	0	0	A_04_P004376	ENSOCUT00000017129	8330.58	413.427	1.531118e+001	2.312869e+000	45	15.5	4.099902e+000	0	0	0	0	0	0	14.6092	1	1	65	15.1333
DATA	1511	18	66	0	0	A_04_P071647	ENSOCUT00000000360	8356	413.455	2.250864e+001	2.848602e+000	51	16.5	5.013796e+000	0	0	0	0	0	0	21.3242	1	1	55.8519	16.2059
DATA	1512	18	67	0	0	A_04_P006688	A_04_P006688	8381.41	413.315	2.656586e+001	3.186280e+000	55	14	3.771825e+000	0	0	0	0	0	0	24.977	1	1	48.5334	14.32
DATA	1513	18	68	0	0	A_04_P082550	ENSOCUT00000006779	8406.66	413.776	1.779851e+000	1.774006e+000	29	14.5	4.795411e+000	0	0	0	0	0	0	0.483942	0	0	46.1809	14.8125
DATA	1514	18	69	0	0	A_04_P049192	ENSOCUT00000028744	8432.42	413.427	2.634963e+001	3.184732e+000	52	14	5.348802e+000	0	0	0	0	0	0	24.3655	1	1	57.5363	15.0741
DATA	1515	18	70	0	0	A_04_P064016	ENSOCUT00000014113	8457.58	413.427	7.061782e+001	7.288723e+000	93.5	16	5.101293e+000	0	0	0	0	0	0	64.7241	1	1	57.5363	15.9063
DATA	1516	18	71	0	0	A_04_P031974	A_04_P031974	8483	413.5	2.178871e+003	2.178947e+002	1920.5	16	4.462508e+000	0	0	0	0	0	0	1978.4	1	1	54.7002	16.2258
DATA	1517	18	72	0	0	A_04_P081862	ENSOCUT00000003707	8508.5	413.5	7.523182e+001	7.744835e+000	98	16	5.804703e+000	0	0	0	0	0	0	67.6419	1	1	57.5363	15.1379
DATA	1518	18	73	0	0	A_04_P020739	EB379359	8533.67	413.5	9.805687e+000	2.101129e+000	38	16	5.036205e+000	0	0	0	0	0	0	8.72785	1	1	57.5363	15.4324
DATA	1519	18	74	0	0	A_04_P018596	EB384856	8559.33	413.5	1.885246e+000	1.878252e+000	25	16	4.463362e+000	0	0	0	0	0	0	-2.52333	0	0	57.5363	14.9286
DATA	1520	18	75	0	0	A_04_P023116	EB376960	8584.73	413.416	1.508280e+001	2.425061e+000	40	14	4.788103e+000	0	0	0	0	0	0	13.1374	1	1	49.8279	14.8148
DATA	1521	18	76	0	0	A_04_P092429	A_04_P092429	8610	413.545	8.819313e+000	2.113198e+000	37	15	4.720001e+000	0	0	0	0	0	0	7.59614	1	0	55.8519	14.8182
DATA	1522	18	77	0	0	A_04_P034777	A_04_P034777	8635.42	413.573	5.894585e+002	5.897786e+001	529.5	16	6.350310e+000	0	0	0	0	0	0	501.834	1	1	57.5363	16.4667
DATA	1523	18	78	0	0	A_04_P036429	ENSOCUT00000021111	8660.58	413.573	1.430703e+001	2.431429e+000	41	15	4.743017e+000	0	0	0	0	0	0	12.0371	1	1	57.5363	15.0606
DATA	1524	18	79	0	0	A_04_P001817	NM_001082710	8686.42	413.573	1.401572e+001	2.434484e+000	40	17	6.190928e+000	0	0	0	0	0	0	11.6462	1	1	65	17.5517
DATA	1525	18	80	0	0	A_04_P094573	ENSOCUT00000002189	8711.58	413.573	2.022867e+000	2.015362e+000	25.5	15	4.710980e+000	0	0	0	0	0	0	-3.60705	0	0	65	16.12
DATA	1526	18	81	0	0	A_04_P048257	A_04_P048257	8736.86	413.806	3.592202e+002	3.597996e+001	323	14	6.003780e+000	0	0	0	0	0	0	291.115	1	1	47.5395	14.6857
DATA	1527	18	82	66	1	DarkCorner	DarkCorner	8762.94	414	2.075942e+000	2.068240e+000	25	14	4.223797e+000	0	0	0	0	0	0	-5.01639	0	0	51.4001	13.9118
DATA	1528	18	83	66	1	DarkCorner	DarkCorner	8787.58	413.573	2.102850e+000	2.095049e+000	23	13.5	4.599702e+000	0	0	0	0	0	0	-4.91679	0	0	57.5363	14.4375
DATA	1529	18	84	66	1	DarkCorner	DarkCorner	8813.42	414.082	2.131299e+000	2.123392e+000	26	15	4.906798e+000	0	0	0	0	0	0	-2.90872	0	0	48.2044	14.92
DATA	1530	18	85	66	1	DarkCorner	DarkCorner	8838.5	413.648	2.160094e+000	2.152080e+000	24.5	14	5.077856e+000	0	0	0	0	0	0	-4.18091	0	0	57.5363	14.2234
DATA	1531	19	1	66	1	DarkCorner	DarkCorner	6692.42	418.27	1.934784e+000	1.927606e+000	27	16	5.008424e+000	0	0	0	0	0	0	-0.975962	0	0	48.8603	15.7769
DATA	1532	19	2	66	1	DarkCorner	DarkCorner	6717.45	418.343	1.950406e+000	1.943170e+000	27	15	4.670429e+000	0	0	0	0	0	0	-1.5644	0	0	46.5243	15.7097
DATA	1533	19	3	66	1	DarkCorner	DarkCorner	6743.42	418.573	1.964276e+000	1.956988e+000	25	14.5	6.238921e+000	0	0	0	0	0	0	-3.23022	0	0	57.5363	15.2
DATA	1534	19	4	66	1	DarkCorner	DarkCorner	6768.58	418.573	1.975511e+000	1.968182e+000	25	16.5	4.428532e+000	0	0	0	0	0	0	-3.28269	0	0	57.5363	16.5313
DATA	1535	19	5	0	0	A_04_P022309	ENSOCUT00000013171	6794.42	418.573	3.196196e+004	3.196197e+003	25474	16	5.828628e+000	0	0	0	0	0	0	26733.5	1	1	57.5363	16.4828
DATA	1536	19	6	0	0	A_04_P056457	A_04_P056457	6819.62	418.571	1.347897e+003	1.348043e+002	1121	16	4.178332e+000	0	0	0	0	0	0	1123.39	1	1	49.8279	16.5385
DATA	1537	19	7	0	0	A_04_P032509	EB382302	6845	418.545	3.972387e+001	4.442867e+000	61	16.5	4.368250e+000	0	0	0	0	0	0	33.0209	1	1	55.8519	16.2333
DATA	1538	19	8	0	0	A_04_P003348	NM_001082270	6870.56	418.468	1.443738e+004	1.443739e+003	11870	16.5	4.113337e+000	0	0	0	0	0	0	11980.9	1	1	50.4627	16.6667
DATA	1539	19	9	0	0	A_04_P031272	AF029948	6895.85	418.37	3.920490e+000	2.032911e+000	33	15	4.038998e+000	0	0	0	0	0	0	3.25083	1	0	48.5334	15.5938
DATA	1540	19	10	0	0	A_04_P097963	A_04_P097963	6921.32	418.395	3.925470e+002	3.930534e+001	343	16	4.798589e+000	0	0	0	0	0	0	325.502	1	1	49.5074	15.7143
DATA	1541	19	11	0	0	A_04_P065328	ENSOCUT00000016390	6946.5	418.648	2.000555e+000	1.993884e+000	30.5	16	4.121712e+000	0	0	0	0	0	0	0.454254	0	0	65	16.3333
DATA	1542	19	12	0	0	A_04_P004562	NM_001082767	6972	418.789	5.341764e+003	5.341801e+002	4400	15	4.507342e+000	0	0	0	0	0	0	4439.65	1	1	46.8651	16.129
DATA	1543	19	13	0	0	A_04_P087877	ENSOCUT00000006433	6997.46	418.921	2.258239e+001	3.007143e+000	47	17	4.355104e+000	0	0	0	0	0	0	18.8098	1	1	48.8603	16.8214
DATA	1544	19	14	0	0	A_04_P033095	XR_085150	7022.81	418.974	2.325589e+004	2.325590e+003	18679.5	19	5.070594e+000	0	0	0	0	0	0	19424.9	1	1	49.1849	18.6286
DATA	1545	19	15	0	0	A_04_P020372	A_04_P020372	7048.5	419	1.077886e+001	2.248682e+000	38.5	17	6.276863e+000	0	0	0	0	0	0	9.03391	1	1	54.1152	17.4483
DATA	1546	19	16	0	0	A_04_P010406	ENSOCUT00000006620	7073.5	419	2.983550e+005	2.983550e+004	250666	25	2.688171e+001	0	0	1	0	1	0	251013	1	1	54.1152	36.8333
DATA	1547	19	17	0	0	A_04_P022503	EB377592	7099	419	1.964693e+000	1.960810e+000	31	17	4.262111e+000	0	0	0	0	0	0	0.976277	0	0	65	17.9677
DATA	1548	19	18	0	0	A_04_P059887	ENSOCUT00000010508	7124.5	419.352	1.955225e+000	1.948605e+000	31	16.5	5.814027e+000	0	0	0	0	0	0	0.421904	0	0	57.5363	16.8929
DATA	1549	19	19	0	0	A_04_P087844	ENSOCUT00000002391	7149.73	418.643	2.050188e+002	2.059328e+001	204	15.5	3.426283e+000	0	0	0	0	0	0	174.968	1	1	46.8651	15.0357
DATA	1550	19	20	0	0	A_04_P042054	ENSOCUT00000010418	7175.34	418.62	6.190100e+002	6.193100e+001	552.5	16	5.262619e+000	0	0	0	0	0	0	531.222	1	1	47.5395	15.1852
DATA	1551	19	21	0	0	A_04_P018943	EB383794	7200.52	419.312	8.322059e+000	2.089098e+000	37	16	4.818862e+000	0	0	0	0	0	0	7.18349	1	0	49.8279	16.0833
DATA	1552	19	22	0	0	A_04_P094304	A_04_P094304	7225.88	419.654	1.225108e+002	1.239824e+001	139	16	4.534172e+000	0	0	0	0	0	0	106.395	1	1	50.4627	16.6061
DATA	1553	19	23	0	0	A_04_P076212	ENSOCUT00000005353	7251.42	419.427	1.899635e+000	1.892588e+000	28	17	5.049639e+000	0	0	0	0	0	0	-3.96813	0	0	57.5363	17.8667
DATA	1554	19	24	0	0	A_04_P077757	ENSOCUT00000003724	7276.65	419.215	1.317692e+004	1.317693e+003	11246	14.5	5.057735e+000	0	0	0	0	0	0	11589.9	1	1	50.4627	16.1071
DATA	1555	19	25	0	0	A_04_P086987	ENSOCUT00000012635	7301.96	419.324	4.022900e+003	4.022943e+002	3504	18	4.661441e+000	0	0	0	0	0	0	3561.81	1	1	49.1849	17.9355
DATA	1556	19	26	0	0	A_04_P040032	A_04_P040032	7327.49	419.307	2.257942e+002	2.265554e+001	232	17	5.345710e+000	0	0	0	0	0	0	201.268	1	1	49.1849	16.5625
DATA	1557	19	27	0	0	A_04_P024887	EB375127	7352.89	419.5	4.782781e+000	1.904056e+000	36	18	5.839740e+000	0	0	0	0	0	0	4.29235	1	0	56.9804	18.2222
DATA	1558	19	28	0	0	A_04_P048363	ENSOCUT00000001070	7378.49	419.61	2.340097e+001	2.970912e+000	52	16	6.053193e+000	0	0	0	0	0	0	21.1464	1	1	51.7088	17.5676
DATA	1559	19	29	0	0	A_04_P067618	ENSOCUT00000003068	7403.82	419.368	2.653009e+003	2.653071e+002	2427.5	15.5	5.214322e+000	0	0	0	0	0	0	2413.7	1	1	49.5074	16.1786
DATA	1560	19	30	0	0	A_04_P010291	DN885061	7429.2	419.39	4.871637e+003	4.871671e+002	4418	17	5.570660e+000	0	0	0	0	0	0	4462.36	1	1	51.4001	18
DATA	1561	19	31	0	0	A_04_P082958	ENSOCUT00000016083	7454.5	419.5	8.210960e+004	8.210960e+003	73121.5	17	5.090366e+000	0	0	0	0	0	0	75717.7	1	1	57.5363	18.3871
DATA	1562	19	32	0	0	A_04_P091808	ENSOCUT00000004666	7480.03	419.442	6.516095e+002	6.518531e+001	601	18	3.847277e+000	0	0	0	0	0	0	604.898	1	1	49.1849	16.8077
DATA	1563	19	33	0	0	A_04_P025558	EB374325	7505.42	419.573	7.602441e+000	1.926523e+000	37.5	17.5	5.551846e+000	0	0	0	0	0	0	7.1036	1	0	57.5363	17.9333
DATA	1564	19	34	0	0	A_04_P058067	ENSOCUT00000007390	7530.58	419.573	4.248727e+000	1.809645e+000	35	16	5.891846e+000	0	0	0	0	0	0	3.99502	1	0	57.5363	17.0769
DATA	1565	19	35	0	0	A_04_P037722	ENSOCUT00000016714	7556.2	419.58	5.731041e+000	1.839679e+000	35	14	3.348038e+000	0	0	0	0	0	0	5.42252	1	0	50.7771	14.069
DATA	1566	19	36	0	0	A_04_P025041	EB374900	7581.37	419.81	1.744240e+000	1.737769e+000	30	17	3.954249e+000	0	0	0	0	0	0	-1.17009	0	0	50.4627	16.0938
DATA	1567	19	37	0	0	A_04_P095996	ENSOCUT00000010803	7607.06	419.519	1.434938e+003	1.435042e+002	1364.5	19	5.320078e+000	0	0	0	0	0	0	1373.71	1	1	50.4627	18.3548
DATA	1568	19	38	0	0	A_04_P083147	ENSOCUT00000008934	7632.21	419.6	2.507022e+003	2.507081e+002	2417.5	17	5.230856e+000	0	0	0	0	0	0	2413.16	1	1	49.1849	17.1765
DATA	1569	19	39	0	0	A_04_P038812	ENSOCUT00000012876	7657.64	419.826	7.586594e+001	7.776782e+000	102	15	6.016095e+000	0	0	0	0	0	0	73.4099	1	1	46.8651	16.5588
DATA	1570	19	40	0	0	A_04_P003713	ENSOCUT00000016658	7683.12	419.84	9.984559e+002	9.986008e+001	985	19	6.157709e+000	0	0	0	0	0	0	970.917	1	1	48.2044	18.0741
DATA	1571	19	41	0	0	A_04_P082214	ENSOCUT00000001875	7708.63	419.64	2.354764e+003	2.354825e+002	2262	16	5.541691e+000	0	0	0	0	0	0	2300.38	1	1	48.8603	15.6765
DATA	1572	19	42	0	0	A_04_P057677	ENSOCUT00000002945	7733.85	419.853	6.648272e+001	6.858708e+000	94	16	5.465434e+000	0	0	0	0	0	0	65.2246	1	1	48.2044	15.5
DATA	1573	19	43	0	0	A_04_P071032	ENSOCUT00000015314	7759.23	419.836	5.073524e+001	5.344237e+000	79	17	4.571184e+000	0	0	0	0	0	0	49.9701	1	1	47.8731	16.7941
DATA	1574	19	44	0	0	A_04_P068237	ENSOCUT00000012773	7784.75	419.699	7.743967e+003	7.743985e+002	7485	16	5.780390e+000	0	0	0	0	0	0	7654.24	1	1	47.5395	17.2903
DATA	1575	19	45	0	0	A_04_P102362	A_04_P102362	7810	420	5.682638e+001	5.922416e+000	85.5	17	7.850117e+000	0	0	0	0	0	0	56.3461	1	1	54.9904	17.9286
DATA	1576	19	46	0	0	A_04_P081327	ENSOCUT00000003150	7835.5	420	1.562772e+001	2.282449e+000	46	18	4.335634e+000	0	0	0	0	0	0	15.5384	1	1	65	18.4815
DATA	1577	19	47	0	0	A_04_P039543	ENSOCUT00000012309	7860.5	420	4.230338e+001	4.544272e+000	72	18	6.310520e+000	0	0	0	0	0	0	42.1584	1	1	65	17.5862
DATA	1578	19	48	0	0	A_04_P036052	ENSOCUT00000013360	7886.5	420	1.709809e+001	2.380631e+000	46	16.5	4.808486e+000	0	0	0	0	0	0	17.0727	1	1	54.1152	16.8077
DATA	1579	19	49	0	0	A_04_P021569	EB378548	7911.63	420	9.724305e+002	9.725712e+001	970	18	4.916044e+000	0	0	0	0	0	0	972.381	1	1	48.5334	17.8966
DATA	1580	19	50	0	0	A_04_P028018	EB376088	7937	420.319	3.867905e+001	4.206077e+000	67	16	7.313112e+000	0	0	0	0	0	0	38.7173	1	1	58.0869	16.9667
DATA	1581	19	51	0	0	A_04_P025854	EB374055	7962.45	420.09	9.021348e+003	9.021364e+002	8962	15	5.198048e+000	0	0	0	0	0	0	9034.88	1	1	50.1463	15.3448
DATA	1582	19	52	0	0	A_04_P000101	NM_001082665	7988.17	420.208	3.749378e+000	1.693447e+000	34	17.5	6.237171e+000	0	0	0	0	0	0	3.75529	1	0	47.5395	17.8333
DATA	1583	19	53	0	0	A_04_P037417	ENSOCUT00000001338	8013.29	420.171	4.720274e+003	4.720303e+002	4679	17	6.060474e+000	0	0	0	0	0	0	4725.74	1	1	50.7771	17.037
DATA	1584	19	54	0	0	A_04_P004876	ENSOCUT00000011739	8038.78	420.079	1.272292e+001	2.086436e+000	43	17	5.283622e+000	0	0	0	0	0	0	12.726	1	1	48.8603	15.3333
DATA	1585	19	55	0	0	A_04_P019662	A_04_P019662	8064.09	420.304	3.459255e+001	3.835152e+000	65	18	6.672155e+000	0	0	0	0	0	0	34.5537	1	1	49.8279	16.8
DATA	1586	19	56	0	0	A_04_P026014	EB373855	8089.42	420.427	1.665161e+000	1.658983e+000	27	15	5.668294e+000	0	0	0	0	0	0	-3.72529	0	0	57.5363	16.2308
DATA	1587	19	57	0	0	A_04_P075188	ENSOCUT00000012015	8114.84	420.137	5.930352e+002	5.932683e+001	601	15	5.534157e+000	0	0	0	0	0	0	589.827	1	1	47.5395	15.7576
DATA	1588	19	58	0	0	A_04_P039447	CU464350	8140.33	420.5	2.363827e+004	2.363827e+003	23309.5	18	5.036059e+000	0	0	0	0	0	0	23443.3	1	1	57.5363	17.1563
DATA	1589	19	59	0	0	A_04_P094687	ENSOCUT00000013799	8165.5	420.436	3.711440e+002	3.715211e+001	401	15	4.959161e+000	0	0	0	0	0	0	366.844	1	1	49.8279	15.3714
DATA	1590	19	60	0	0	A_04_P031997	A_04_P031997	8191	420.446	2.192171e+004	2.192172e+003	21153	17	5.389356e+000	0	0	0	0	0	0	21583.1	1	1	54.1152	17.3871
DATA	1591	19	61	0	0	A_04_P028867	EC619001	8216.66	420.299	1.321284e+001	2.143231e+000	43	15	4.858471e+000	0	0	0	0	0	0	12.9507	1	1	49.8279	14.1739
DATA	1592	19	62	0	0	A_04_P063707	ENSOCUT00000014306	8241.67	420.5	3.150624e+001	3.577924e+000	60	16	5.672194e+000	0	0	0	0	0	0	30.7335	1	1	57.5363	16.4074
DATA	1593	19	63	0	0	A_04_P008151	DN888261	8267.33	420.5	1.711238e+000	1.705199e+000	30	14	6.104291e+000	0	0	0	0	0	0	0.315166	0	0	65	15.9355
DATA	1594	19	64	0	0	A_04_P072392	ENSOCUT00000003467	8292.67	420.4	4.355579e+003	4.355613e+002	4037	13	5.751580e+000	0	0	0	0	0	0	4200.79	1	1	50.7771	14.0857
DATA	1595	19	65	0	0	A_04_P095637	ENSOCUT00000006964	8318.11	420.563	2.547479e+002	2.553319e+001	270.5	14	5.941290e+000	0	0	0	0	0	0	244.136	1	1	47.8731	14.9677
DATA	1596	19	66	0	0	A_04_P033092	XR_085150	8343.42	420.573	3.432845e+004	3.432845e+003	31103	16	4.822415e+000	0	0	0	0	0	0	32674.3	1	1	57.5363	16.5455
DATA	1597	19	67	0	0	A_04_P041137	ENSOCUT00000022978	8368.51	420.547	1.745305e+001	2.471836e+000	46	14	4.022373e+000	0	0	0	0	0	0	16.4921	1	1	49.1849	13.7778
DATA	1598	19	68	0	0	A_04_P044577	XM_002708875	8394.12	420.123	1.770901e+000	1.767246e+000	29.5	17	4.927430e+000	0	0	0	0	0	0	0.951139	0	0	50.7771	16.2903
DATA	1599	19	69	0	0	A_04_P087837	ENSOCUT00000002385	8419.65	420.535	4.653876e+000	1.838778e+000	35	15	4.815026e+000	0	0	0	0	0	0	4.32716	1	0	47.8731	15.0938
DATA	1600	19	70	0	0	A_04_P011337	DN883166	8445	420.545	1.801104e+000	1.794422e+000	28	15	5.207521e+000	0	0	0	0	0	0	-1.25257	0	0	55.8519	15.5806
DATA	1601	19	71	0	0	A_04_P037582	ENSOCUT00000010650	8470.42	420.573	1.111311e+001	2.124695e+000	38	14.5	4.266415e+000	0	0	0	0	0	0	10.1505	1	1	57.5363	14.7333
DATA	1602	19	72	0	0	A_04_P005674	DN890718	8495.58	420.573	1.834912e+000	1.836943e+000	31.5	17	6.441971e+000	0	0	0	0	0	0	1.62846	0	0	57.5363	16.7188
DATA	1603	19	73	0	0	A_04_P093936	A_04_P093936	8521.09	420.614	6.372327e+000	1.953324e+000	34	16	3.039269e+000	0	0	0	0	0	0	5.70821	1	0	57.259	15.6522
DATA	1604	19	74	0	0	A_04_P096002	ENSOCUT00000010829	8546.56	420.972	2.168913e+002	2.176922e+001	217	16	5.126420e+000	0	0	0	0	0	0	192.294	1	1	48.2044	15.3488
DATA	1605	19	75	0	0	A_04_P080013	ENSOCUT00000012623	8572.32	420.946	4.072722e+002	4.077087e+001	378	14	4.517567e+000	0	0	0	0	0	0	357.176	1	1	48.8603	14.6216
DATA	1606	19	76	0	0	A_04_P004171	ENSOCUT00000003483	8597.5	421	2.406277e+001	3.070205e+000	49	15	4.176859e+000	0	0	0	0	0	0	20.8726	1	1	54.1152	15.3846
DATA	1607	19	77	0	0	A_04_P004723	NM_001082712	8622.87	421.1	3.458320e+002	3.463694e+001	331.5	16	6.024257e+000	0	0	0	0	0	0	296.586	1	1	46.8651	16.3333
DATA	1608	19	78	0	0	A_04_P077253	ENSOCUT00000010206	8648.35	421.067	9.631694e+003	9.631714e+002	7818	14.5	5.088630e+000	0	0	0	0	0	0	8163.39	1	1	49.1849	15.0938
DATA	1609	19	79	0	0	A_04_P048169	ENSOCUT00000014054	8673.5	421	5.685799e+000	2.055177e+000	35	15	4.139394e+000	0	0	0	0	0	0	4.76184	1	0	54.1152	15.3235
DATA	1610	19	80	0	0	A_04_P003647	NM_001082142	8698.93	421.17	2.212509e+004	2.212510e+003	17844	16	5.495061e+000	0	0	0	0	0	0	18303.3	1	1	51.7088	17.0645
DATA	1611	19	81	0	0	A_04_P075038	A_04_P075038	8724.4	421.221	1.904101e+001	2.779411e+000	44.5	16	6.208183e+000	0	0	0	0	0	0	15.5548	1	1	46.5243	16.3077
DATA	1612	19	82	0	0	A_04_P007807	DN888633	8749.69	421.041	5.123513e+001	5.518707e+000	69	14	4.952765e+000	0	0	0	0	0	0	41.3227	1	1	48.8603	13.7667
DATA	1613	19	83	66	1	DarkCorner	DarkCorner	8774.88	422.098	2.084620e+000	2.076886e+000	26	15	4.332095e+000	0	0	0	0	0	0	-3.67536	0	0	50.1463	14.2727
DATA	1614	19	84	66	1	DarkCorner	DarkCorner	8800.5	421.352	2.112930e+000	2.105091e+000	23.5	14.5	4.371864e+000	0	0	0	0	0	0	-5.11891	0	0	57.5363	14.9118
DATA	1615	19	85	66	1	DarkCorner	DarkCorner	8825.58	421.427	2.140914e+000	2.132971e+000	24.5	15	4.349772e+000	0	0	0	0	0	0	-3.69868	0	0	57.5363	14.55
DATA	1616	20	1	66	1	DarkCorner	DarkCorner	6705.5	425.648	1.943386e+000	1.936176e+000	25	16	4.997777e+000	0	0	0	0	0	0	-5.02599	0	0	57.5363	15.2222
DATA	1617	20	2	66	1	DarkCorner	DarkCorner	6730.5	426	1.957723e+000	1.950460e+000	25	15	5.445320e+000	0	0	0	0	0	0	-4.21967	0	0	54.1152	15.5
DATA	1618	20	3	66	1	DarkCorner	DarkCorner	6756	426	1.970105e+000	1.962796e+000	25	16	4.829568e+000	0	0	0	0	0	0	-4.22851	0	0	54.9904	15.5161
DATA	1619	20	4	0	0	A_04_P000537	NM_001101698	6781.5	426	4.334181e+001	4.762110e+000	68	16	5.519765e+000	0	0	0	0	0	0	36.3355	1	1	54.1152	16.697
DATA	1620	20	5	0	0	A_04_P082522	ENSOCUT00000007988	6806.61	426.069	4.007091e+001	4.469993e+000	64	15	4.933896e+000	0	0	0	0	0	0	33.4583	1	1	65	15.52
DATA	1621	20	6	0	0	A_04_P092292	ENSOCUT00000013254	6832.22	426.077	3.235142e+003	3.235203e+002	2548	15.5	4.439104e+000	0	0	0	0	0	0	2692.94	1	1	52.0157	15.8125
DATA	1622	20	7	0	0	A_04_P007249	DN889176	6857.62	425.841	1.833814e+001	2.707012e+000	43	17	5.028980e+000	0	0	0	0	0	0	15.2326	1	1	46.8651	16.8276
DATA	1623	20	8	0	0	A_04_P001601	NM_001082092	6883.09	426.386	2.001019e+000	1.993595e+000	28.5	16	4.540273e+000	0	0	0	0	0	0	-0.963489	0	0	57.259	15.8529
DATA	1624	20	9	0	0	A_04_P040805	NM_001082038	6908.5	425.743	4.211998e+003	4.212045e+002	3474	14	3.469430e+000	0	0	0	0	0	0	3493.26	1	1	47.2035	14.4138
DATA	1625	20	10	0	0	A_04_P055314	ENSOCUT00000015399	6933.5	425.88	2.000888e+000	1.995498e+000	30	16	4.598327e+000	0	0	0	0	0	0	0.747217	0	0	39.8942	16.2308
DATA	1626	20	11	0	0	A_04_P061782	ENSOCUT00000007904	6959.42	426.427	1.998417e+000	1.991003e+000	28.5	16	4.430952e+000	0	0	0	0	0	0	-0.379433	0	0	65	16.2333
DATA	1627	20	12	0	0	A_04_P090144	ENSOCUT00000023450	6984.52	426.08	4.502925e+002	4.507308e+001	396	15	4.078643e+000	0	0	0	0	0	0	374.768	1	1	48.8603	15.4074
DATA	1628	20	13	0	0	A_04_P052842	ENSOCUT00000001026	7010	426.455	1.359365e+002	1.373742e+001	143.5	17	4.966954e+000	0	0	0	0	0	0	113.425	1	1	65	17.6786
DATA	1629	20	14	0	0	A_04_P029677	AF264456	7035.42	426.427	1.983495e+000	1.978314e+000	29.5	17	4.847875e+000	0	0	0	0	0	0	0.776725	0	0	65	16.5758
DATA	1630	20	15	0	0	A_04_P038107	ENSOCUT00000022816	7060.58	426.427	8.425107e+001	8.652132e+000	100.5	15	7.327154e+000	0	0	0	0	0	0	70.7736	1	1	57.5363	17.5172
DATA	1631	20	16	0	0	A_04_P054583	ENSOCUT00000017352	7086.16	426.091	1.705652e+003	1.705764e+002	1422	17	5.614022e+000	0	0	0	0	0	0	1438.76	1	1	48.8603	19
DATA	1632	20	17	0	0	A_04_P052430	ENSOCUT00000000363	7111.6	426.156	4.560860e+003	4.560902e+002	3695	17	4.987163e+000	0	0	0	0	0	0	3864.98	1	1	49.8279	17.8889
DATA	1633	20	18	0	0	A_04_P073943	ENSOCUT00000007357	7137	426.455	1.476313e+002	1.489032e+001	156	14	4.163233e+000	0	0	0	0	0	0	125.737	1	1	65	14.7586
DATA	1634	20	19	0	0	A_04_P050098	ENSOCUT00000009803	7162.5	426.5	2.887967e+001	3.474394e+000	56	16	4.085900e+000	0	0	0	0	0	0	24.7296	1	1	57.5363	15.8621
DATA	1635	20	20	0	0	A_04_P057202	ENSOCUT00000005029	7187.67	426.5	1.927897e+000	1.921696e+000	31	16	5.476259e+000	0	0	0	0	0	0	0.520824	0	0	57.5363	15.7143
DATA	1636	20	21	0	0	A_04_P012361	ENSOCUT00000031801	7213.44	426.468	3.647862e+002	3.652855e+001	349	16	4.041080e+000	0	0	0	0	0	0	316.037	1	1	49.8279	16.0541
DATA	1637	20	22	0	0	A_04_P001781	NM_001101699	7238.44	426.532	1.417332e+002	1.429978e+001	152	16	3.937844e+000	0	0	0	0	0	0	123.545	1	1	50.4627	16.3929
DATA	1638	20	23	1028	1	(+)E1A_r60_n9	E1A_r60_n9	7264	426.545	1.892376e+000	1.885355e+000	29.5	15.5	5.571446e+000	0	0	0	0	0	0	-1.99629	0	0	55.8519	17.1786
DATA	1639	20	24	0	0	A_04_P017209	ENSOCUT00000010258	7289.56	426.468	6.481040e+003	6.481067e+002	5458	16	4.354093e+000	0	0	0	0	0	0	5723.42	1	1	50.4627	16.3793
DATA	1640	20	25	0	0	A_04_P046602	A_04_P046602	7314.58	426.545	3.489359e+002	3.494316e+001	337	18	4.195059e+000	0	0	0	0	0	0	310.183	1	1	49.8279	17.2069
DATA	1641	20	26	0	0	A_04_P014501	AY171689	7340.38	426.424	1.854834e+000	1.847953e+000	28.5	17	4.150440e+000	0	0	0	0	0	0	-0.759797	0	0	45.1352	16.8846
DATA	1642	20	27	0	0	A_04_P014548	AY171723	7365.49	426.219	1.081688e+001	2.130586e+000	40	16	5.593814e+000	0	0	0	0	0	0	9.747	1	1	48.5334	16.9429
DATA	1643	20	28	0	0	A_04_P021857	A_04_P021857	7391	426.545	2.646551e+001	3.213635e+000	56	16	5.313654e+000	0	0	0	0	0	0	24.0128	1	1	55.8519	16.7778
DATA	1644	20	29	0	0	A_04_P025091	EB374850	7416.42	426.573	3.781647e+001	4.192734e+000	65	18	5.255886e+000	0	0	0	0	0	0	34.5468	1	1	57.5363	17.0714
DATA	1645	20	30	0	0	A_04_P020136	EB379923	7441.58	426.573	2.487723e+001	3.069733e+000	54	16	5.445132e+000	0	0	0	0	0	0	22.8792	1	1	57.5363	18.129
DATA	1646	20	31	0	0	A_04_P021509	EB378634	7467.42	426.573	1.382770e+003	1.382885e+002	1313	18.5	4.988346e+000	0	0	0	0	0	0	1280.39	1	1	57.5363	18.9286
DATA	1647	20	32	0	0	A_04_P005951	DN890456	7492.5	426.648	1.781299e+000	1.777836e+000	33	16	3.434781e+000	0	0	0	0	0	0	0.985231	0	0	57.5363	16.5185
DATA	1648	20	33	0	0	A_04_P002746	NM_001082639	7518	427	1.199385e+005	1.199385e+004	110926	17	6.391381e+000	0	0	0	0	0	0	112513	1	1	54.9904	18.2759
DATA	1649	20	34	0	0	A_04_P087935	ENSOCUT00000005204	7543.59	426.781	4.595508e+001	4.918187e+000	72	16	4.995912e+000	0	0	0	0	0	0	43.3826	1	1	47.8731	16.6774
DATA	1650	20	35	0	0	A_04_P016397	EB378230	7568.99	427.081	3.813535e+001	4.192324e+000	66	15	3.532746e+000	0	0	0	0	0	0	36.2215	1	1	46.8651	14.8621
DATA	1651	20	36	0	0	A_04_P048634	A_04_P048634	7594.5	427	1.737643e+000	1.731197e+000	31	17	4.902380e+000	0	0	0	0	0	0	-1.21499	0	0	65	17.3667
DATA	1652	20	37	0	0	A_04_P014147	ENSOCUT00000028956	7619.5	427	1.728042e+000	1.721631e+000	30	18	5.275077e+000	0	0	0	0	0	0	-1.49012	0	0	54.1152	18.6333
DATA	1653	20	38	0	0	A_04_P074602	ENSOCUT00000011318	7645	427	1.669926e+002	1.678683e+001	186	15	4.763947e+000	0	0	0	0	0	0	161.302	1	1	54.9904	16.8235
DATA	1654	20	39	0	0	A_04_P006771	DN889669	7670.5	427.352	1.107940e+001	2.032190e+000	40	16	6.305065e+000	0	0	0	0	0	0	10.757	1	1	57.5363	17.0769
DATA	1655	20	40	0	0	A_04_P095497	A_04_P095497	7695.08	426.833	2.474464e+001	2.999811e+000	54	18	5.115231e+000	0	0	0	0	0	0	24.1344	1	1	46.8651	16.9677
DATA	1656	20	41	0	0	A_04_P080467	ENSOCUT00000012802	7721.29	427.043	5.930712e+001	6.166265e+000	90	16	6.192962e+000	0	0	0	0	0	0	58.112	1	1	46.8651	15.8421
DATA	1657	20	42	0	0	A_04_P059368	ENSOCUT00000009879	7746.6	427.093	1.413534e+003	1.413634e+002	1360.5	17	4.806092e+000	0	0	0	0	0	0	1390.73	1	1	49.1849	16.7931
DATA	1658	20	43	0	0	A_04_P067157	ENSOCUT00000000161	7771.91	427.386	1.115054e+002	1.127562e+001	138	16	5.291839e+000	0	0	0	0	0	0	110.119	1	1	57.259	16.2353
DATA	1659	20	44	0	0	A_04_P021041	XM_002712697	7797.4	427.147	4.674906e+003	4.674936e+002	4501	17	6.318228e+000	0	0	0	0	0	0	4632.22	1	1	48.8603	18
DATA	1660	20	45	0	0	A_04_P036683	ENSOCUT00000016635	7822.58	427.427	3.555117e+001	3.925407e+000	66	16.5	4.716884e+000	0	0	0	0	0	0	35.3312	1	1	57.5363	16.5938
DATA	1661	20	46	0	0	A_04_P069834	ENSOCUT00000017760	7848.11	427.5	6.378644e+004	6.378644e+003	61920	18.5	6.539064e+000	0	0	0	0	0	0	63554.9	1	1	56.9804	18.2941
DATA	1662	20	47	0	0	A_04_P069287	A_04_P069287	7873.54	427.162	4.002969e+001	4.332212e+000	67	17	5.229647e+000	0	0	0	0	0	0	39.9677	1	1	48.5334	16.6429
DATA	1663	20	48	0	0	A_04_P058493	ENSOCUT00000000464	7898.76	427.427	1.234325e+003	1.234436e+002	1255	18.5	5.006777e+000	0	0	0	0	0	0	1234.52	1	1	52.6241	16.9667
DATA	1664	20	49	0	0	A_04_P074382	ENSOCUT00000010505	7924.5	427.289	1.597755e+002	1.606270e+001	191	17.5	5.319426e+000	0	0	0	0	0	0	159.998	1	1	49.1849	17
DATA	1665	20	50	0	0	A_04_P078864	ENSOCUT00000001459	7949.8	427.293	4.905657e+003	4.905685e+002	4842	16	5.219878e+000	0	0	0	0	0	0	4916.3	1	1	49.1849	16.1667
DATA	1666	20	51	0	0	A_04_P045737	ENSOCUT00000000922	7975.11	427.5	9.331312e+001	9.476050e+000	121.5	17	4.853732e+000	0	0	0	0	0	0	93.5469	1	1	56.9804	17.6061
DATA	1667	20	52	0	0	A_04_P083372	NM_001171310	8000.69	427.338	4.324140e+003	4.324171e+002	4234.5	23	1.050397e+001	0	0	0	0	1	0	4334.16	1	1	48.5334	25.5
DATA	1668	20	53	0	0	A_04_P056949	ENSOCUT00000014407	8025.67	427.5	6.427484e+001	6.636194e+000	95	16	5.338539e+000	0	0	0	0	0	0	64.3841	1	1	57.5363	16
DATA	1669	20	54	0	0	A_04_P044703	A_04_P044703	8051.42	427.573	1.585565e+001	2.290582e+000	43.5	17.5	5.954718e+000	0	0	0	0	0	0	15.8645	1	1	57.5363	15.6563
DATA	1670	20	55	0	0	A_04_P100159	XR_085168	8076.58	427.573	1.085543e+002	1.098098e+001	138	18	7.475285e+000	0	0	0	0	0	0	108.44	1	1	57.5363	18.7436
DATA	1671	20	56	0	0	A_04_P016308	AY596418	8102.42	427.93	1.665467e+000	1.659288e+000	31	15	5.259400e+000	0	0	0	0	0	0	-0.19996	0	0	48.2044	15.125
DATA	1672	20	57	0	0	A_04_P048262	ENSOCUT00000007054	8127.5	427.674	1.365955e+004	1.365956e+003	13314.5	14	6.208165e+000	0	0	0	0	0	0	13580.4	1	1	52.9257	15.1852
DATA	1673	20	58	0	0	A_04_P058686	ENSOCUT00000010166	8152.58	427.573	3.680209e+001	4.040905e+000	65	15.5	4.465939e+000	0	0	0	0	0	0	36.4757	1	1	65	15.7692
DATA	1674	20	59	0	0	A_04_P036020	A_04_P036020	8178.42	427.573	1.914895e+001	2.544100e+000	46	18.5	4.209458e+000	0	0	0	0	0	0	18.9092	1	1	65	18.0667
DATA	1675	20	60	0	0	A_04_P027882	XM_002708050	8203.58	427.573	1.688137e+000	1.686294e+000	30	15	6.247390e+000	0	0	0	0	0	0	1.19989	0	0	57.5363	15.0667
DATA	1676	20	61	0	0	A_04_P102312	ENSOCUT00000009309	8229.09	427.614	1.696000e+000	1.689708e+000	28	16	4.407191e+000	0	0	0	0	0	0	-1.42906	0	0	57.259	15.44
DATA	1677	20	62	0	0	A_04_P027983	EB377464	8254.5	427.648	3.241294e+004	3.241295e+003	31592.5	17	6.239507e+000	0	0	0	0	0	0	31566.1	1	1	57.5363	16.8125
DATA	1678	20	63	0	0	A_04_P081408	ENSOCUT00000002453	8280.07	427.743	2.449497e+001	2.986198e+000	50	16.5	6.983203e+000	0	0	0	0	0	0	23.7206	1	1	48.5334	16.4063
DATA	1679	20	64	0	0	A_04_P026526	EB373321	8305.42	427.573	1.665080e+001	2.392870e+000	45	14.5	5.295925e+000	0	0	0	0	0	0	16.0258	1	1	57.5363	14.3056
DATA	1680	20	65	0	0	A_04_P079332	ENSOCUT00000015914	8330.7	427.827	2.886408e+003	2.886460e+002	2781	16	5.096120e+000	0	0	0	0	0	0	2759.98	1	1	49.8279	16.5517
DATA	1681	20	66	0	0	A_04_P091927	ENSOCUT00000004407	8356	428	5.881604e+001	6.134144e+000	86	16	4.666937e+000	0	0	0	0	0	0	55.8467	1	1	65	15.303
DATA	1682	20	67	0	0	A_04_P003506	ENSOCUT00000010139	8381.35	427.88	2.208362e+002	2.215326e+001	239	16	5.334385e+000	0	0	0	0	0	0	208.111	1	1	48.8603	15.2069
DATA	1683	20	68	0	0	A_04_P060542	ENSOCUT00000014731	8406.7	427.973	1.775785e+000	1.771334e+000	30	14.5	5.469859e+000	0	0	0	0	0	0	0.813284	0	0	48.8603	14.375
DATA	1684	20	69	0	0	A_04_P092842	ENSOCUT00000003841	8432.41	427.908	2.119862e+002	2.127359e+001	224	14	4.462990e+000	0	0	0	0	0	0	196.497	1	1	49.1849	14.4194
DATA	1685	20	70	0	0	A_04_P071964	ENSOCUT00000006194	8457.67	428.397	3.384572e+001	3.833496e+000	59	14	5.617706e+000	0	0	0	0	0	0	31.0991	1	1	47.5395	15.4
DATA	1686	20	71	0	0	A_04_P005392	EB373069	8483.12	427.91	6.257694e+000	1.921854e+000	34	15	5.257004e+000	0	0	0	0	0	0	5.69602	1	0	48.5334	15.9063
DATA	1687	20	72	0	0	A_04_P053513	ENSOCUT00000017332	8508.43	428.228	1.246448e+003	1.246583e+002	1108	15	4.180061e+000	0	0	0	0	0	0	1123.69	1	1	50.4627	15.4828
DATA	1688	20	73	0	0	A_04_P006279	ENSOCUT00000000472	8533.93	428.268	1.498745e+004	1.498746e+003	13254.5	15	4.451974e+000	0	0	0	0	0	0	13375	1	1	47.5395	15.1515
DATA	1689	20	74	0	0	A_04_P032490	EB381887	8558.71	428.097	1.879537e+000	1.872563e+000	28	14	5.245406e+000	0	0	0	0	0	0	-1.34941	0	0	47.8731	14.8333
DATA	1690	20	75	0	0	A_04_P036457	ENSOCUT00000014309	8584.66	428.122	8.347495e+003	8.347516e+002	7109	14	5.145693e+000	0	0	0	0	0	0	7291.96	1	1	48.8603	14.0667
DATA	1691	20	76	0	0	A_04_P073747	ENSOCUT00000005265	8610	428.455	3.088759e+001	3.634031e+000	56	16.5	4.802448e+000	0	0	0	0	0	0	26.6836	1	1	65	16.0313
DATA	1692	20	77	0	0	A_04_P059607	ENSOCUT00000015324	8635.42	428.427	1.944068e+000	1.936855e+000	27	16	5.582344e+000	0	0	0	0	0	0	-2.45017	0	0	65	15.6552
DATA	1693	20	78	0	0	A_04_P075922	ENSOCUT00000009670	8660.58	428.427	1.967011e+000	1.959713e+000	28	16	5.419844e+000	0	0	0	0	0	0	-0.892813	0	0	65	16.2667
DATA	1694	20	79	0	0	A_04_P004091	ENSOCUT00000014544	8686.33	428.5	3.531512e+002	3.537080e+001	317	15	3.952368e+000	0	0	0	0	0	0	294.426	1	1	57.5363	14.9394
DATA	1695	20	80	0	0	A_04_P050383	ENSOCUT00000017573	8711.5	428.295	3.336506e+003	3.336567e+002	2768.5	15	6.707707e+000	0	0	0	0	0	0	2747.6	1	1	50.4627	15.08
DATA	1696	20	81	0	0	A_04_P071284	ENSOCUT00000024037	8737.14	428.5	9.623508e+001	9.836158e+000	106	17	6.629907e+000	0	0	0	0	0	0	78.2484	1	1	47.8731	16.7931
DATA	1697	20	82	0	0	A_04_P010641	DN884423	8762.5	428.444	4.076465e+001	4.567644e+000	61.5	15	4.477430e+000	0	0	0	0	0	0	32.7225	1	1	48.5334	14.7813
DATA	1698	20	83	66	1	DarkCorner	DarkCorner	8787.67	428.5	2.095084e+000	2.087311e+000	23.5	13	4.777025e+000	0	0	0	0	0	0	-5.29894	0	0	57.5363	14.2941
DATA	1699	20	84	66	1	DarkCorner	DarkCorner	8813.33	428.5	2.123240e+000	2.115363e+000	24	13	4.508665e+000	0	0	0	0	0	0	-5.23031	0	0	57.5363	14.3478
DATA	1700	20	85	66	1	DarkCorner	DarkCorner	8838.5	428.5	2.151509e+000	2.143526e+000	23	14	5.166917e+000	0	0	0	0	0	0	-4.93432	0	0	57.5363	13.9295
DATA	1701	21	1	66	1	DarkCorner	DarkCorner	6692.5	433.352	1.935227e+000	1.928047e+000	25	16	4.992980e+000	0	0	0	0	0	0	-4.43459	0	0	57.5363	16.1085
DATA	1702	21	2	66	1	DarkCorner	DarkCorner	6718	433.455	1.950889e+000	1.943651e+000	22	15	3.835706e+000	0	0	0	0	0	0	-5.61601	0	0	55.8519	14.6667
DATA	1703	21	3	66	1	DarkCorner	DarkCorner	6743.42	433.427	1.964222e+000	1.956935e+000	23	15	6.001971e+000	0	0	0	0	0	0	-5.23285	0	0	57.5363	16.0968
DATA	1704	21	4	0	0	A_04_P072408	ENSOCUT00000016741	6768.58	433.427	1.975253e+000	1.975946e+000	29.5	16	5.143747e+000	0	0	0	0	0	0	1.49484	0	0	57.5363	16.6207
DATA	1705	21	5	0	0	A_04_P059878	ENSOCUT00000016355	6794.33	433.141	2.749381e+002	2.756480e+001	253	15	5.131601e+000	0	0	0	0	0	0	230.018	1	1	49.8279	15.2222
DATA	1706	21	6	0	0	A_04_P025012	EB374935	6819.31	433.145	2.456566e+001	3.157609e+000	50	16	4.310777e+000	0	0	0	0	0	0	20.4812	1	1	50.7771	16.871
DATA	1707	21	7	0	0	A_04_P073167	A_04_P073167	6844.89	433.5	1.996333e+000	1.988926e+000	26	16	4.615779e+000	0	0	0	0	0	0	-2.76367	0	0	65	15.3448
DATA	1708	21	8	0	0	A_04_P063542	ENSOCUT00000006482	6870.42	433.427	3.478687e+001	4.008721e+000	58.5	15	6.245392e+000	0	0	0	0	0	0	28.8828	1	1	57.5363	16.8276
DATA	1709	21	9	0	0	A_04_P069109	A_04_P069109	6895.63	433.069	3.575467e+002	3.581021e+001	317	14	5.543942e+000	0	0	0	0	0	0	296.645	1	1	48.5334	16.1471
DATA	1710	21	10	0	0	A_04_P018032	DN885729	6921.15	433.525	2.517784e+002	2.525662e+001	240	15	4.103657e+000	0	0	0	0	0	0	208.916	1	1	50.4627	15.44
DATA	1711	21	11	0	0	A_04_P100325	ENSOCUT00000010495	6946.66	433.132	4.335291e+002	4.339863e+001	361	16.5	4.535854e+000	0	0	0	0	0	0	360.029	1	1	49.8279	16.8235
DATA	1712	21	12	0	0	A_04_P096272	ENSOCUT00000004301	6971.99	433.436	1.565706e+003	1.565832e+002	1290	16	2.587548e+000	0	0	0	0	0	0	1302.32	1	1	49.5074	16.1667
DATA	1713	21	13	0	0	A_04_P057392	ENSOCUT00000003687	6997.5	433.5	3.880456e+003	3.880507e+002	3119	17	5.573884e+000	0	0	0	0	0	0	3234.96	1	1	52.9257	17.4545
DATA	1714	21	14	0	0	A_04_P050952	ENSOCUT00000009621	7022.83	433.756	1.692781e+001	2.603755e+000	44	19	4.940035e+000	0	0	0	0	0	0	14.1524	1	1	49.5074	18.7586
DATA	1715	21	15	0	0	A_04_P075742	ENSOCUT00000010099	7048.48	433.56	8.739123e+001	8.958765e+000	105	16	5.209343e+000	0	0	0	0	0	0	73.3148	1	1	49.1849	16.1176
DATA	1716	21	16	0	0	A_04_P013670	NM_001170956	7073.68	433.605	4.124718e+003	4.124764e+002	3477	18	7.243308e+000	0	0	0	0	0	0	3473.9	1	1	49.5074	18.5862
DATA	1717	21	17	0	0	A_04_P072337	A_04_P072337	7099	433.545	1.962582e+000	1.955301e+000	23.5	17	5.229800e+000	0	0	0	0	0	0	-5.79478	0	0	55.8519	18.4375
DATA	1718	21	18	0	0	A_04_P048388	ENSOCUT00000016618	7124.32	433.605	1.602828e+004	1.602829e+003	13288.5	17	5.622249e+000	0	0	0	0	0	0	13624.1	1	1	49.5074	16.9259
DATA	1719	21	19	0	0	A_04_P099417	ENSOCUT00000009016	7149.46	433.75	2.631499e+002	2.638610e+001	257.5	16	3.892062e+000	0	0	0	0	0	0	224.838	1	1	49.5074	16.0741
DATA	1720	21	20	0	0	A_04_P055293	ENSOCUT00000007096	7175.13	433.5	2.608655e+003	2.608726e+002	2255	17.5	4.356428e+000	0	0	0	0	0	0	2241.36	1	1	49.8279	16.5385
DATA	1721	21	21	0	0	A_04_P026241	EB373621	7200.23	433.684	1.921079e+000	1.913952e+000	29	15.5	4.698395e+000	0	0	0	0	0	0	-0.837026	0	0	50.4627	15.7857
DATA	1722	21	22	0	0	A_04_P058728	ENSOCUT00000016493	7226.05	433.718	1.999570e+002	2.008597e+001	199	16	3.117071e+000	0	0	0	0	0	0	173.878	1	1	49.5074	15.871
DATA	1723	21	23	0	0	A_04_P092846	ENSOCUT00000003841	7251.56	433.973	1.469380e+002	1.481486e+001	158.5	15.5	5.427736e+000	0	0	0	0	0	0	128.591	1	1	48.5334	16.1429
DATA	1724	21	24	0	0	A_04_P102542	ENSOCUT00000013174	7276.63	434	5.285090e+002	5.288426e+001	497	15	4.232166e+000	0	0	0	0	0	0	465.494	1	1	48.5334	16.4583
DATA	1725	21	25	0	0	A_04_P052477	ENSOCUT00000001312	7302.2	434	3.789607e+002	3.794195e+001	360	17	4.587501e+000	0	0	0	0	0	0	336.015	1	1	49.1849	16.6129
DATA	1726	21	26	0	0	A_04_P023781	ENSOCUT00000021841	7327.52	433.987	6.940436e+001	7.183524e+000	90.5	18	3.233903e+000	0	0	0	0	0	0	61.954	1	1	49.8279	17.3793
DATA	1727	21	27	0	0	A_04_P055057	ENSOCUT00000005148	7352.82	433.851	8.206674e+001	8.410511e+000	102	16	4.321159e+000	0	0	0	0	0	0	73.7546	1	1	47.8731	16.5
DATA	1728	21	28	0	0	A_04_P036487	ENSOCUT00000011172	7378.25	434.236	3.410684e+001	3.869577e+000	62.5	16	5.146150e+000	0	0	0	0	0	0	30.8641	1	1	47.2035	16.9688
DATA	1729	21	29	0	0	A_04_P066252	ENSOCUT00000031452	7403.5	433.917	2.171578e+002	2.179153e+001	225.5	16	4.731046e+000	0	0	0	0	0	0	197.846	1	1	47.8731	16.871
DATA	1730	21	30	0	0	A_04_P033755	A_04_P033755	7429	433.949	1.809821e+000	1.811706e+000	32	14	4.101240e+000	0	0	0	0	0	0	1.61742	0	0	48.2044	15.3429
DATA	1731	21	31	0	0	A_04_P073209	ENSOCUT00000015631	7454.5	434.352	2.408365e+004	2.408365e+003	22056	16	5.033223e+000	0	0	0	0	0	0	22243.4	1	1	57.5363	17.3333
DATA	1732	21	32	0	0	A_04_P011713	DN882406	7479.88	434.013	9.640392e+000	2.023480e+000	39	16	3.624396e+000	0	0	0	0	0	0	8.96278	1	1	47.8731	16.1071
DATA	1733	21	33	0	0	A_04_P070500	ENSOCUT00000004564	7505.42	434.427	4.432409e+001	4.771773e+000	71.5	16	5.599085e+000	0	0	0	0	0	0	41.4817	1	1	65	17.2759
DATA	1734	21	34	0	0	A_04_P063577	ENSOCUT00000014914	7530.58	434.427	3.034816e+001	3.506349e+000	61	17	5.937275e+000	0	0	0	0	0	0	28.5819	1	1	57.5363	18.5862
DATA	1735	21	35	0	0	A_04_P018381	DN885423	7556.15	434.307	5.387864e+001	5.663507e+000	81	15	3.225725e+000	0	0	0	0	0	0	51.0595	1	1	49.1849	15.0303
DATA	1736	21	36	0	0	A_04_P088562	XM_002719679	7581.42	434.427	2.801197e+004	2.801197e+003	26729	16	5.300030e+000	0	0	0	0	0	0	26705.3	1	1	57.5363	16.0968
DATA	1737	21	37	0	0	A_04_P062577	ENSOCUT00000010494	7607.04	434.286	1.365204e+004	1.365205e+003	12695	18	5.518799e+000	0	0	0	0	0	0	13090.8	1	1	49.1849	18
DATA	1738	21	38	0	0	A_04_P029178	ENSOCUT00000026813	7632.37	434.36	1.556444e+004	1.556445e+003	14500	18	5.374700e+000	0	0	0	0	0	0	15007	1	1	48.8603	18.3714
DATA	1739	21	39	0	0	A_04_P059232	ENSOCUT00000010102	7657.96	434.532	1.806347e+002	1.814389e+001	201.5	15	5.043684e+000	0	0	0	0	0	0	175.088	1	1	49.5074	16.1481
DATA	1740	21	40	0	0	A_04_P059148	A_04_P059148	7683.11	434.5	4.381656e+002	4.384945e+001	458.5	17	5.536445e+000	0	0	0	0	0	0	426.789	1	1	56.9804	16.8438
DATA	1741	21	41	0	0	A_04_P091424	ENSOCUT00000009951	7708.45	434.2	1.709189e+001	2.403887e+000	48.5	16	5.939911e+000	0	0	0	0	0	0	16.7244	1	1	49.1849	15.5556
DATA	1742	21	42	1028	1	(+)E1A_r60_a107	E1A_r60_a107	7733.86	434.367	2.071276e+001	2.668905e+000	51	17	5.591410e+000	0	0	0	0	0	0	20.3548	1	1	50.1463	16.8286
DATA	1743	21	43	0	0	A_04_P048629	ENSOCUT00000009151	7759.37	434.36	3.639358e+002	3.643217e+001	381.5	16	4.984877e+000	0	0	0	0	0	0	359.058	1	1	48.8603	15.8148
DATA	1744	21	44	0	0	A_04_P070552	ENSOCUT00000000668	7784.58	434.573	3.990224e+002	3.993720e+001	432	18	5.788604e+000	0	0	0	0	0	0	395.075	1	1	57.5363	18.2143
DATA	1745	21	45	0	0	A_04_P092911	ENSOCUT00000006319	7810	434.545	6.159230e+002	6.161481e+001	624.5	17.5	6.448737e+000	0	0	0	0	0	0	611.762	1	1	65	18
DATA	1746	21	46	0	0	A_04_P037963	ENSOCUT00000000550	7835.42	434.573	3.043274e+003	3.043319e+002	3004	16	5.177760e+000	0	0	0	0	0	0	3031.09	1	1	57.5363	16.5333
DATA	1747	21	47	0	0	A_04_P081576	ENSOCUT00000003170	7860.58	434.573	1.460391e+003	1.460485e+002	1478	18	5.793774e+000	0	0	0	0	0	0	1457.93	1	1	57.5363	17.8667
DATA	1748	21	48	0	0	A_04_P081038	ENSOCUT00000005461	7886.42	434.654	4.615498e+002	4.618459e+001	484.5	15.5	5.260594e+000	0	0	0	0	0	0	461.673	1	1	51.0895	16.0769
DATA	1749	21	49	0	0	A_04_P091567	A_04_P091567	7911.58	434.573	4.202322e+001	4.515082e+000	69.5	18.5	4.895274e+000	0	0	0	0	0	0	42.0952	1	1	57.5363	17.1875
DATA	1750	21	50	0	0	A_04_P096832	XM_002715078	7937	434.545	1.655665e+000	1.649604e+000	31	16	5.378043e+000	0	0	0	0	0	0	0.164536	0	0	65	15.5294
DATA	1751	21	51	0	0	A_04_P048258	A_04_P048258	7962.5	434.648	1.124464e+001	1.995558e+000	42	16	3.316393e+000	0	0	0	0	0	0	11.2817	1	1	57.5363	15.9615
DATA	1752	21	52	0	0	A_04_P005060	NM_001082187	7987.58	434.573	9.248754e+004	9.248754e+003	90619	20	8.626432e+000	0	0	0	0	1	0	92799.5	1	1	57.5363	21.3125
DATA	1753	21	53	0	0	A_04_P066673	ENSOCUT00000001778	8013.42	434.573	4.349773e+002	4.352898e+001	471	22	1.337466e+001	0	0	0	0	1	0	436.269	1	1	57.5363	25.8077
DATA	1754	21	54	0	0	A_04_P043872	ENSOCUT00000011193	8038.5	435	2.282501e+001	2.816714e+000	52	17	6.242037e+000	0	0	0	0	0	0	22.8741	1	1	54.1152	16.5143
DATA	1755	21	55	0	0	A_04_P062761	ENSOCUT00000011362	8064	435	1.165795e+003	1.165912e+002	1176	18	6.661078e+000	0	0	0	0	0	0	1166.7	1	1	54.9904	16.7813
DATA	1756	21	56	0	0	A_04_P015101	AY175572	8089.5	435	6.956377e+000	1.796037e+000	37	18	7.847988e+000	0	0	0	0	0	0	6.94871	1	0	65	19.1818
DATA	1757	21	57	0	0	A_04_P009562	A_04_P009562	8114.72	434.905	5.216207e+001	5.473904e+000	80	14	6.636390e+000	0	0	0	0	0	0	51.9817	1	1	48.8603	15.6667
DATA	1758	21	58	0	0	A_04_P090033	A_04_P090033	8140.01	434.9	1.110684e+003	1.110809e+002	1134	15	4.323153e+000	0	0	0	0	0	0	1103.69	1	1	46.8651	15.2414
DATA	1759	21	59	0	0	A_04_P081697	ENSOCUT00000001270	8165.44	435	1.829151e+004	1.829152e+003	17710	18	4.249676e+000	0	0	0	0	0	0	18115.5	1	1	49.8279	17.3158
DATA	1760	21	60	0	0	A_04_P074499	ENSOCUT00000013933	8190.95	435.013	2.855388e+003	2.855437e+002	2795.5	18.5	5.962162e+000	0	0	0	0	0	0	2816.96	1	1	46.8651	17.4688
DATA	1761	21	61	0	0	A_04_P025262	EB374694	8216.5	435.352	7.997373e+001	8.172726e+000	110	16	5.484416e+000	0	0	0	0	0	0	78.5554	1	1	57.5363	15.3103
DATA	1762	21	62	0	0	A_04_P064715	ENSOCUT00000006846	8241.66	435.25	4.028808e+002	4.032360e+001	422.5	17	5.705598e+000	0	0	0	0	0	0	393.828	1	1	49.5074	15.9231
DATA	1763	21	63	0	0	A_04_P066722	ENSOCUT00000016068	8267.37	435.404	9.946053e+001	1.009049e+001	128.5	14	6.347635e+000	0	0	0	0	0	0	96.7017	1	1	57.8122	16.3226
DATA	1764	21	64	0	0	A_04_P094062	ENSOCUT00000015684	8292.21	435.542	9.018031e+000	1.934049e+000	37	14	5.069043e+000	0	0	0	0	0	0	8.71807	1	1	47.8731	13.8378
DATA	1765	21	65	0	0	A_04_P035202	A_04_P035202	8318	435.455	9.572722e+000	1.970182e+000	39	15	5.496655e+000	0	0	0	0	0	0	9.19489	1	1	55.8519	15.8108
DATA	1766	21	66	0	0	A_04_P017874	DN887493	8343.03	435.576	4.252583e+000	1.784949e+000	33	16.5	5.452785e+000	0	0	0	0	0	0	4.0575	1	0	45.835	16.4063
DATA	1767	21	67	0	0	A_04_P030114	ENSOCUT00000002129	8368.66	435.122	1.141271e+004	1.141272e+003	10763	16	5.463128e+000	0	0	0	0	0	0	10808.7	1	1	48.8603	15.6563
DATA	1768	21	68	0	0	A_04_P025247	EB374717	8394.12	435.267	1.540750e+003	1.540851e+002	1477	16	4.308656e+000	0	0	0	0	0	0	1447.96	1	1	52.3208	15.125
DATA	1769	21	69	0	0	A_04_P094077	ENSOCUT00000009227	8419.56	435.468	2.181667e+002	2.188872e+001	222	15.5	5.340694e+000	0	0	0	0	0	0	203.358	1	1	49.8279	15.1389
DATA	1770	21	70	0	0	A_04_P034827	ENSOCUT00000003791	8444.89	435.5	5.003319e+001	5.313816e+000	73.5	13	4.030801e+000	0	0	0	0	0	0	46.2372	1	1	56.9804	13.8929
DATA	1771	21	71	0	1	RC9	RC9	8470.42	435.427	1.812947e+000	1.806221e+000	25	15	5.570165e+000	0	0	0	0	0	0	-4.99931	0	0	57.5363	15.9412
DATA	1772	21	72	0	0	A_04_P026127	EB373746	8495.63	435.679	2.584077e+001	3.162528e+000	52.5	14.5	5.388066e+000	0	0	0	0	0	0	23.4427	1	1	50.4627	15.4688
DATA	1773	21	73	0	0	A_04_P020940	EB379163	8521.11	435.5	1.848304e+000	1.841447e+000	30	15	3.243946e+000	0	0	0	0	0	0	-0.811019	0	0	65	14.8438
DATA	1774	21	74	0	0	A_04_P032763	ENSOCUT00000005003	8546.5	435.5	4.061125e+000	1.904264e+000	32	15.5	5.414195e+000	0	0	0	0	0	0	3.61051	1	0	65	16.0938
DATA	1775	21	75	0	0	A_04_P001817	NM_001082710	8571.89	435.5	9.226164e+000	2.094508e+000	37.5	13	4.337253e+000	0	0	0	0	0	0	8.11564	1	0	65	14.2
DATA	1776	21	76	0	0	A_04_P010123	ENSOCUT00000002636	8597.24	435.573	4.916800e+003	4.916837e+002	4198	14.5	5.770294e+000	0	0	0	0	0	0	4277.85	1	1	52.6241	14.5
DATA	1777	21	77	0	0	A_04_P102393	ENSOCUT00000002314	8622.54	435.654	1.929784e+000	1.922625e+000	28	15	4.784046e+000	0	0	0	0	0	0	-1.62215	0	0	51.0895	15.625
DATA	1778	21	78	66	-1	(-)3xSLv1	NegativeControl	8648.11	435.5	1.952601e+000	1.945357e+000	24	14.5	5.923913e+000	0	0	0	0	0	0	-4.85253	0	0	56.9804	15.5625
DATA	1779	21	79	0	0	A_04_P023452	ENSOCUT00000022379	8673.69	435.827	4.967856e+000	2.030475e+000	33	15	3.545430e+000	0	0	0	0	0	0	4.17366	1	0	49.5074	15.1515
DATA	1780	21	80	0	0	A_04_P025301	EB374631	8698.93	435.593	2.000329e+000	1.992907e+000	28	16	5.075999e+000	0	0	0	0	0	0	-0.366856	0	0	41.8414	15.1081
DATA	1781	21	81	0	0	A_04_P033987	A_04_P033987	8724.42	435.573	5.869531e+000	2.101638e+000	33	15	5.190376e+000	0	0	0	0	0	0	4.81085	1	0	57.5363	14.24
DATA	1782	21	82	0	0	A_04_P032757	ENSOCUT00000025316	8749.58	435.573	9.026511e+001	9.254945e+000	101.5	15	6.519202e+000	0	0	0	0	0	0	73.0594	1	1	57.5363	16.375
DATA	1783	21	83	66	1	DarkCorner	DarkCorner	8775.09	435.614	2.077875e+000	2.070166e+000	23	16	4.541328e+000	0	0	0	0	0	0	-5.61496	0	0	57.259	16.0968
DATA	1784	21	84	66	1	DarkCorner	DarkCorner	8800.5	435.648	2.105212e+000	2.097402e+000	26	13	2.470283e+000	0	0	0	0	0	0	-2.59798	0	0	65	13.6333
DATA	1785	21	85	66	1	DarkCorner	DarkCorner	8825.63	435.596	2.132963e+000	2.125049e+000	23	12	4.667283e+000	0	0	0	0	1	0	-6.42326	0	0	57.8122	12.7647
DATA	1786	22	1	66	1	DarkCorner	DarkCorner	6705.42	440.573	1.943512e+000	1.936301e+000	24	16	3.247494e+000	0	0	0	0	0	0	-5.23015	0	0	57.5363	15.4286
DATA	1787	22	2	66	1	DarkCorner	DarkCorner	6730.58	440.573	1.957726e+000	1.950463e+000	26	15	5.536778e+000	0	0	0	0	0	0	-2.1793	0	0	57.5363	15.5484
DATA	1788	22	3	66	1	DarkCorner	DarkCorner	6756.11	440.5	1.969907e+000	1.962599e+000	25	18	5.959618e+000	0	0	0	0	0	0	-3.67369	0	0	65	16.7273
DATA	1789	22	4	0	0	A_04_P069741	ENSOCUT00000001568	6781.37	440.36	1.087473e+003	1.087652e+002	920	16	5.039744e+000	0	0	0	0	0	0	911.901	1	1	48.8603	15.4483
DATA	1790	22	5	0	0	A_04_P017700	A_04_P017700	6806.76	440.342	6.341545e+000	2.079405e+000	34	15.5	4.644521e+000	0	0	0	0	0	0	5.29658	1	0	50.4627	16.0938
DATA	1791	22	6	0	0	A_04_P087456	ENSOCUT00000009360	6832.55	441.032	1.060015e+001	2.251426e+000	37	16	4.551734e+000	0	0	0	0	0	0	8.82703	1	1	43.7019	16.4194
DATA	1792	22	7	0	0	A_04_P084067	ENSOCUT00000008498	6857.55	440.289	1.997670e+000	1.997561e+000	32	16	5.165726e+000	0	0	0	0	0	0	1.41822	0	0	51.7088	16.4483
DATA	1793	22	8	0	0	A_04_P080652	ENSOCUT00000002900	6883.14	440.588	2.065467e+003	2.065563e+002	1726	13.5	6.602098e+000	0	0	0	0	0	0	1714.62	1	1	54.9904	16.6563
DATA	1794	22	9	0	0	A_04_P006047	DN890370	6908.5	440.648	2.000428e+000	1.996327e+000	29	14.5	5.350213e+000	0	0	0	0	0	0	0.955271	0	0	57.5363	16.2647
DATA	1795	22	10	0	0	A_04_P065036	ENSOCUT00000010917	6933.71	440.649	8.877948e+002	8.880183e+001	749	15	5.168172e+000	0	0	0	0	0	0	737.172	1	1	49.8279	16.28
DATA	1796	22	11	0	0	A_04_P019398	EB381642	6959.42	440.573	2.008817e+001	2.827242e+000	46	16	3.265176e+000	0	0	0	0	0	0	16.7012	1	1	57.5363	15.9286
DATA	1797	22	12	0	0	A_04_P006486	DN889945	6984.51	440.602	4.554740e+003	4.554783e+002	3797	17	5.722431e+000	0	0	0	0	0	0	3794.06	1	1	51.7088	17.3939
DATA	1798	22	13	0	0	A_04_P095393	NM_001082334	7010.34	440.883	1.422187e+003	1.422325e+002	1214	17	5.136419e+000	0	0	0	0	0	0	1187.81	1	1	49.1849	17.129
DATA	1799	22	14	0	0	A_04_P022861	EB377256	7035.5	441	4.411068e+000	2.022847e+000	32	15.5	5.671972e+000	0	0	0	0	0	0	3.69574	1	0	65	16.3667
DATA	1800	22	15	0	0	A_04_P005076	NM_001082727	7060.88	440.905	1.065869e+003	1.066050e+002	917	14	5.739285e+000	0	0	0	0	0	0	896.331	1	1	47.5395	15.7576
DATA	1801	22	16	0	0	A_04_P055757	ENSOCUT00000009455	7086.21	440.96	1.118632e+002	1.135650e+001	122	16	5.643920e+000	0	0	0	0	0	0	94.4656	1	1	48.5334	16.7813
DATA	1802	22	17	0	0	A_04_P061167	ENSOCUT00000023213	7111.75	440.987	5.050535e+001	5.413730e+000	73	17	5.188515e+000	0	0	0	0	0	0	42.8504	1	1	49.1849	17.9
DATA	1803	22	18	0	0	A_04_P075525	A_04_P075525	7137.14	440.811	1.000864e+004	1.000865e+003	8404	17	5.538713e+000	0	0	0	0	0	0	8534.52	1	1	47.5395	17.0345
DATA	1804	22	19	0	0	A_04_P071618	ENSOCUT00000005332	7162.34	441.122	1.023761e+002	1.041781e+001	117.5	16	4.319544e+000	0	0	0	0	0	0	87.7698	1	1	48.8603	15.5385
DATA	1805	22	20	0	0	A_04_P090872	A_04_P090872	7187.64	440.973	5.438296e+001	5.766720e+000	75	17.5	5.106718e+000	0	0	0	0	0	0	46.8901	1	1	49.1849	16.5833
DATA	1806	22	21	0	0	A_04_P044089	ENSOCUT00000006659	7213.42	441.427	1.913706e+000	1.906606e+000	29	15	3.649531e+000	0	0	0	0	0	0	-0.7292	0	0	57.5363	14.8824
DATA	1807	22	22	0	0	A_04_P032911	ENSOCUT00000007217	7238.6	441.147	3.486714e+002	3.491859e+001	335	15	4.663690e+000	0	0	0	0	0	0	304.349	1	1	48.8603	14.8
DATA	1808	22	23	0	0	A_04_P044837	A_04_P044837	7264	441.455	4.063864e+000	1.926060e+000	35	17	6.692897e+000	0	0	0	0	0	0	3.57026	1	0	55.8519	18.4444
DATA	1809	22	24	0	0	A_04_P038593	A_04_P038593	7289.42	441.427	1.877298e+000	1.873087e+000	32	17	7.864901e+000	0	0	0	0	0	0	0.897988	0	0	57.5363	19.24
DATA	1810	22	25	0	0	A_04_P063997	ENSOCUT00000002656	7314.49	441.375	9.472711e+001	9.653208e+000	117	17	3.086599e+000	0	0	0	0	0	0	84.3277	1	1	50.7771	17.2069
DATA	1811	22	26	0	0	A_04_P097797	ENSOCUT00000012329	7340.33	441.247	1.942639e+003	1.942727e+002	1721	16	4.225117e+000	0	0	0	0	0	0	1741.34	1	1	48.2044	16.5806
DATA	1812	22	27	0	0	A_04_P094342	NM_001082191	7365.5	441.5	3.518619e+001	3.967308e+000	63	16	4.897230e+000	0	0	0	0	0	0	31.7555	1	1	57.5363	16.7813
DATA	1813	22	28	0	0	A_04_P079232	ENSOCUT00000008546	7390.89	441.5	6.351381e+002	6.353989e+001	585.5	18.5	5.809938e+000	0	0	0	0	0	0	577.153	1	1	65	18.3462
DATA	1814	22	29	0	0	A_04_P012736	M77080	7416.42	441.427	6.594282e+000	1.924266e+000	36	18	4.860166e+000	0	0	0	0	0	0	6.03353	1	0	57.5363	17.9394
DATA	1815	22	30	0	0	A_04_P062873	ENSOCUT00000004465	7441.67	441.5	1.802264e+000	1.803313e+000	33	15.5	5.519590e+000	0	0	0	0	0	0	1.53697	0	0	57.5363	16.3611
DATA	1816	22	31	0	0	A_04_P056318	ENSOCUT00000008441	7467.33	441.5	3.410609e+000	1.815766e+000	34.5	17	4.851827e+000	0	0	0	0	0	0	3.1631	1	0	65	17.6667
DATA	1817	22	32	0	0	A_04_P071977	ENSOCUT00000009219	7492.62	441.718	7.525143e+001	7.730900e+000	101	16	5.944530e+000	0	0	0	0	0	0	70.252	1	1	50.1463	17.1379
DATA	1818	22	33	0	0	A_04_P025086	EB374854	7517.89	441.5	2.275328e+002	2.282128e+001	241	18	5.673069e+000	0	0	0	0	0	0	213.781	1	1	56.9804	18.9394
DATA	1819	22	34	0	0	A_04_P079042	ENSOCUT00000012453	7543.33	441.667	3.334310e+002	3.338896e+001	352.5	16.5	3.121016e+000	0	0	0	0	0	0	315.266	1	1	48.8603	16.5
DATA	1820	22	35	0	0	A_04_P086868	ENSOCUT00000014519	7568.58	441.573	3.542933e+000	1.774492e+000	34	16	3.855135e+000	0	0	0	0	0	0	3.37027	1	0	57.5363	16.1724
DATA	1821	22	36	0	0	A_04_P076562	ENSOCUT00000017310	7594.33	441.5	1.734872e+000	1.728435e+000	28	17.5	4.426967e+000	0	0	0	0	0	0	-2.49875	0	0	57.5363	17.0882
DATA	1822	22	37	0	0	A_04_P013291	AF014695	7619.58	441.573	5.022567e+000	1.790636e+000	35.5	19	7.075887e+000	0	0	0	0	0	0	4.83341	1	0	57.5363	19.4545
DATA	1823	22	38	0	0	A_04_P028127	A_04_P028127	7645	441.545	1.499628e+001	2.274070e+000	47	16	4.417312e+000	0	0	0	0	0	0	14.5093	1	1	55.8519	17.0667
DATA	1824	22	39	0	0	A_04_P050828	ENSOCUT00000012324	7670.37	441.64	7.188180e+003	7.188200e+002	6825.5	17	3.593049e+000	0	0	0	0	0	0	6990.31	1	1	48.8603	16.92
DATA	1825	22	40	0	0	A_04_P020586	EB379510	7695.58	441.573	8.802738e+000	1.907997e+000	39.5	17	5.801043e+000	0	0	0	0	0	0	8.6011	1	1	57.5363	16.7714
DATA	1826	22	41	0	0	A_04_P094580	A_04_P094580	7720.96	441.806	1.107727e+001	2.016694e+000	42	16	6.281963e+000	0	0	0	0	0	0	10.8722	1	1	46.8651	15.9655
DATA	1827	22	42	0	0	A_04_P032239	EB378228	7746.62	441.705	2.734474e+002	2.739619e+001	286	18	5.433523e+000	0	0	0	0	0	0	269.498	1	1	50.4627	17.8529
DATA	1828	22	43	0	0	A_04_P075248	ENSOCUT00000008997	7771.91	441.614	2.479395e+000	1.690316e+000	34	16	5.650578e+000	0	0	0	0	0	0	2.45269	1	0	57.259	15.9355
DATA	1829	22	44	0	0	A_04_P012986	NM_001170929	7797.5	442	2.267249e+005	2.267249e+004	225544	17	4.553151e+000	0	0	0	0	0	0	225055	1	1	54.1152	17.2581
DATA	1830	22	45	0	0	A_04_P061052	ENSOCUT00000015110	7822.76	441.974	3.257223e+000	1.693020e+000	34	16	4.346795e+000	0	0	0	0	0	0	3.24278	1	0	49.1849	15.8065
DATA	1831	22	46	0	0	A_04_P054880	ENSOCUT00000004764	7848	442	1.029004e+001	1.950651e+000	39	16	5.721438e+000	0	0	0	0	0	0	10.2705	1	1	54.9904	17.1212
DATA	1832	22	47	0	0	A_04_P020654	A_04_P020654	7873.63	442	2.074671e+003	2.074737e+002	2034	17	5.204347e+000	0	0	0	0	0	0	2075.21	1	1	48.5334	17.0909
DATA	1833	22	48	0	0	A_04_P020271	ENSOCUT00000003690	7898.76	442.023	1.632880e+004	1.632881e+003	15926	18	4.832362e+000	0	0	0	0	0	0	16360.6	1	1	51.0895	16.6
DATA	1834	22	49	0	0	A_04_P022584	EB377515	7924.35	441.933	1.681577e+002	1.689640e+001	195	16.5	4.978385e+000	0	0	0	0	0	0	168.696	1	1	49.1849	15.9412
DATA	1835	22	50	0	0	A_04_P025625	EB374279	7950.08	441.877	1.705347e+001	2.371132e+000	48.5	16	4.585674e+000	0	0	0	0	0	0	17.1216	1	1	45.835	15.8182
DATA	1836	22	51	130	1	(+)eQC-39	EQC	7975.09	442.386	1.652940e+000	1.646808e+000	29	18	5.434555e+000	0	0	0	0	0	0	-1.98323	0	0	57.259	18.1429
DATA	1837	22	52	0	0	A_04_P033322	ENSOCUT00000004899	8000.5	442.352	2.243595e+005	2.243595e+004	224513	22.5	1.076321e+001	0	0	0	0	1	0	225309	1	1	57.5363	23.8235
DATA	1838	22	53	0	0	A_04_P017268	XR_085368	8025.79	441.767	7.116559e+003	7.116578e+002	7008.5	18	7.547031e+000	0	0	0	0	0	0	7141.66	1	1	47.8731	19.9286
DATA	1839	22	54	0	0	A_04_P089782	ENSOCUT00000009940	8051.42	442.427	3.737701e+000	1.691731e+000	33	18	7.322783e+000	0	0	0	0	0	0	3.74699	1	0	57.5363	17.8621
DATA	1840	22	55	0	0	A_04_P027678	ENSOCUT00000030944	8076.58	442.427	8.096690e+004	8.096690e+003	78864	19	7.074131e+000	0	0	0	0	0	0	81038.9	1	1	57.5363	20.28
DATA	1841	22	56	0	0	A_04_P029432	AY175473	8101.7	441.878	9.354006e+000	1.902018e+000	39	16	7.807151e+000	0	0	0	0	0	0	9.34223	1	1	48.8603	16.875
DATA	1842	22	57	0	0	A_04_P032669	NM_001256300	8127.42	442.427	2.018748e+001	2.613828e+000	51	13	6.427504e+000	0	0	0	0	0	0	20.1106	1	1	57.5363	14.7931
DATA	1843	22	58	0	0	A_04_P091946	ENSOCUT00000003126	8152.67	442.5	1.337992e+001	2.136341e+000	42	17	4.269750e+000	0	0	0	0	0	0	13.2881	1	1	65	16.6667
DATA	1844	22	59	0	0	A_04_P083836	ENSOCUT00000000022	8178.5	442.5	7.885174e+003	7.885191e+002	7564.5	19	5.212244e+000	0	0	0	0	0	0	7802.43	1	1	49.1849	17.8966
DATA	1845	22	60	0	0	A_04_P005550	ENSOCUT00000017891	8203.58	442.451	2.181915e+002	2.188360e+001	241	14	5.653182e+000	0	0	0	0	0	0	215.028	1	1	47.8731	14.0385
DATA	1846	22	61	0	0	A_04_P050118	ENSOCUT00000002962	8229.2	442.563	3.590319e+003	3.590359e+002	3486	17	4.828079e+000	0	0	0	0	0	0	3521.94	1	1	54.9904	17.1034
DATA	1847	22	62	0	0	A_04_P009497	ENSOCUT00000013512	8254.63	442.64	1.130664e+004	1.130666e+003	10970	20	8.899134e+000	0	0	0	0	0	0	11035	1	1	48.8603	18.8621
DATA	1848	22	63	0	0	A_04_P085112	ENSOCUT00000013844	8280	442.5	1.370268e+003	1.370374e+002	1313	14	4.003016e+000	0	0	0	0	0	0	1329.87	1	1	48.5334	14.9
DATA	1849	22	64	0	0	A_04_P014861	AY171908	8305.42	442.654	8.062960e+002	8.064783e+001	815	15	5.587685e+000	0	0	0	0	0	0	777.802	1	1	51.0895	14
DATA	1850	22	65	0	0	A_04_P020386	EB379722	8330.58	442.573	1.732233e+000	1.725806e+000	29	16.5	4.058436e+000	0	0	0	0	0	0	-0.945762	0	0	57.5363	16.2143
DATA	1851	22	66	0	0	A_04_P065302	XM_002714723	8356	442.545	4.918751e+001	5.216772e+000	77	17	5.663795e+000	0	0	0	0	0	0	46.8113	1	1	65	16.4167
DATA	1852	22	67	0	0	A_04_P075733	ENSOCUT00000001321	8381.49	442.633	1.598861e+003	1.598957e+002	1495	15.5	4.029316e+000	0	0	0	0	0	0	1510.25	1	1	49.8279	14.3462
DATA	1853	22	68	0	0	A_04_P024110	EB375955	8406.58	442.573	1.771458e+000	1.764885e+000	27	15	6.018459e+000	0	0	0	0	0	0	-2.60036	0	0	57.5363	15.1143
DATA	1854	22	69	0	0	A_04_P082297	A_04_P082297	8432.42	442.573	1.786639e+000	1.780998e+000	30	14	4.648968e+000	0	0	0	0	0	0	0.550982	0	0	57.5363	14.2903
DATA	1855	22	70	0	0	A_04_P092682	ENSOCUT00000004142	8457.6	442.829	4.309974e+003	4.310012e+002	3946	14	6.170881e+000	0	0	0	0	0	0	3970.21	1	1	51.0895	16.1852
DATA	1856	22	71	0	0	A_04_P001666	NM_001082355	8483.01	442.807	8.337420e+002	8.339389e+001	774	15.5	4.588028e+000	0	0	0	0	0	0	760.943	1	1	51.4001	16.0833
DATA	1857	22	72	0	0	A_04_P097182	ENSOCUT00000008517	8508.59	442.986	2.013548e+001	2.720836e+000	45.5	14	4.334817e+000	0	0	0	0	0	0	18.2001	1	1	49.1849	13.8276
DATA	1858	22	73	0	0	A_04_P026717	EB373088	8533.88	442.613	8.777831e+001	8.970341e+000	111	15	3.911667e+000	0	0	0	0	0	0	78.5463	1	1	49.1849	14.3636
DATA	1859	22	74	0	0	A_04_P028356	ENSOCUT00000008946	8559.27	442.863	1.270184e+004	1.270185e+003	11220.5	15	5.295899e+000	0	0	0	0	0	0	11248.6	1	1	48.2044	15.1892
DATA	1860	22	75	0	0	A_04_P063473	A_04_P063473	8584.85	442.905	9.722141e+000	2.123690e+000	38	13	4.141032e+000	0	0	0	0	0	0	8.51692	1	1	47.8731	13.9259
DATA	1861	22	76	0	0	A_04_P076289	ENSOCUT00000008370	8610.05	442.932	1.210732e+002	1.225690e+001	134	14	6.113200e+000	0	0	0	0	0	0	104.9	1	1	46.8651	14.6061
DATA	1862	22	77	0	0	A_04_P068579	ENSOCUT00000002512	8635.59	443.092	3.396969e+003	3.397024e+002	2836	17	6.250714e+000	0	0	0	0	0	0	2909.61	1	1	49.1849	16
DATA	1863	22	78	0	0	A_04_P057239	ENSOCUT00000010256	8660.81	443.026	8.868827e+002	8.870978e+001	765	17	6.180801e+000	0	0	0	0	0	0	750.823	1	1	49.1849	17.7333
DATA	1864	22	79	0	0	A_04_P019636	EB380453	8685.87	443.206	9.846160e+000	2.208626e+000	38	16	3.906323e+000	0	0	0	0	0	0	8.23759	1	0	46.1809	15.2059
DATA	1865	22	80	0	0	A_04_P083042	ENSOCUT00000012265	8711.72	443	5.797406e+000	2.084243e+000	33	14	5.738130e+000	0	0	0	0	0	0	4.78975	1	0	45.4864	14.3636
DATA	1866	22	81	0	0	A_04_P017004	ENSOCUT00000021102	8736.91	443.386	1.158808e+005	1.158808e+004	94044	16.5	6.642969e+000	0	0	0	0	0	0	94565.9	1	1	57.259	16.25
DATA	1867	22	82	0	0	A_04_P062252	A_04_P062252	8762.32	443.357	2.036631e+003	2.036734e+002	1660.5	16	5.715548e+000	0	0	0	0	0	0	1640.96	1	1	51.4001	16.1034
DATA	1868	22	83	66	1	DarkCorner	DarkCorner	8787.58	443.427	2.087107e+000	2.079364e+000	23	14	4.334306e+000	0	0	0	0	0	0	-3.70794	0	0	57.5363	14.8
DATA	1869	22	84	66	1	DarkCorner	DarkCorner	8813.42	443.427	2.115072e+000	2.107225e+000	24	13	4.702775e+000	0	0	0	0	0	0	-4.76448	0	0	57.5363	13.7667
DATA	1870	22	85	66	1	DarkCorner	DarkCorner	8838.52	444.909	2.142026e+000	2.134079e+000	24	13	4.821492e+000	0	0	0	0	1	0	-4.57239	0	0	37.4241	13.3023
DATA	1871	23	1	66	1	DarkCorner	DarkCorner	6692.5	447.648	1.935412e+000	1.928231e+000	22	15	4.900322e+000	0	0	0	0	0	0	-6.50803	0	0	57.5363	15.664
DATA	1872	23	2	66	1	DarkCorner	DarkCorner	6718	448	1.950859e+000	1.943621e+000	24.5	15	2.150969e+000	0	0	0	0	0	0	-3.97851	0	0	54.9904	15.72
DATA	1873	23	3	66	1	DarkCorner	DarkCorner	6743.5	448	1.964022e+000	1.956736e+000	26	18	6.430002e+000	0	0	0	0	0	0	-2.4852	0	0	54.1152	16.5588
DATA	1874	23	4	0	0	A_04_P093142	ENSOCUT00000002963	6768.56	447.973	3.568534e+003	3.568589e+002	2968	16	4.344404e+000	0	0	0	0	0	0	3000	1	1	48.5334	16.0769
DATA	1875	23	5	0	0	A_04_P006482	A_04_P006482	6793.79	448.247	1.036081e+001	2.231345e+000	36	15.5	3.097642e+000	0	0	0	0	0	0	8.67163	1	1	47.8731	15.6538
DATA	1876	23	6	0	0	A_04_P012243	A_04_P012243	6819.35	448.086	4.899724e+001	5.285811e+000	66	17	4.268917e+000	0	0	0	0	0	0	40.8676	1	1	49.5074	16.9032
DATA	1877	23	7	0	0	A_04_P000179	NM_001082108	6845.06	447.987	3.011936e+002	3.018489e+001	275	16	5.747777e+000	0	0	0	0	0	0	250.598	1	1	48.5334	16.5862
DATA	1878	23	8	0	0	A_04_P093579	ENSOCUT00000004405	6870.5	448.352	3.418564e+000	2.020083e+000	33	14	4.806861e+000	0	0	0	0	0	0	2.84005	1	0	57.5363	15.0345
DATA	1879	23	9	0	0	A_04_P090494	XM_002715382	6895.58	448.427	8.464682e+000	2.164580e+000	36	15	6.521594e+000	0	0	0	0	0	0	7.02777	1	0	57.5363	17.2581
DATA	1880	23	10	0	0	A_04_P064592	ENSOCUT00000010687	6921.35	448.165	1.687292e+004	1.687293e+003	13718	17	4.257151e+000	0	0	0	0	0	0	14010.9	1	1	50.1463	16.96
DATA	1881	23	11	0	0	A_04_P085424	ENSOCUT00000013816	6946.35	448.321	8.481100e+001	8.711450e+000	98	16	4.905979e+000	0	0	0	0	0	0	70.4903	1	1	50.7771	15.8529
DATA	1882	23	12	0	0	A_04_P043112	A_04_P043112	6971.91	448.386	1.670710e+001	2.595864e+000	41	17	4.410731e+000	0	0	0	0	0	0	13.909	1	1	57.259	17.7273
DATA	1883	23	13	0	0	A_04_P005972	DN890446	6997.42	448.427	1.481591e+001	2.474696e+000	41	18	5.418301e+000	0	0	0	0	0	0	12.3631	1	1	57.5363	17.7714
DATA	1884	23	14	0	0	A_04_P013141	ENSOCUT00000009785	7022.58	448.427	3.630708e+004	3.630709e+003	29866	17.5	4.925369e+000	0	0	0	0	0	0	30383.9	1	1	57.5363	17.5
DATA	1885	23	15	0	0	A_04_P081460	ENSOCUT00000011940	7048.23	448.198	2.560943e+002	2.568505e+001	240	16	5.605124e+000	0	0	0	0	0	0	215.064	1	1	50.4627	17.1622
DATA	1886	23	16	0	0	A_04_P073057	ENSOCUT00000000244	7073.54	448.384	1.762949e+003	1.763058e+002	1498.5	15	5.943287e+000	0	0	0	0	0	0	1486.41	1	1	52.0157	16.4138
DATA	1887	23	17	0	0	A_04_P013086	ENSOCUT00000012304	7099.07	447.972	1.960311e+000	1.953442e+000	31	16	4.477850e+000	0	0	0	0	0	0	0.336481	0	0	46.8651	16.3636
DATA	1888	23	18	0	0	A_04_P070140	A_04_P070140	7124.42	448.427	4.648732e+000	1.998300e+000	35	18.5	5.460517e+000	0	0	0	0	0	0	3.95637	1	0	65	18.1
DATA	1889	23	19	0	0	A_04_P070372	ENSOCUT00000010041	7149.56	448.212	3.108674e+002	3.114681e+001	296.5	18	4.993329e+000	0	0	0	0	0	0	265.944	1	1	50.7771	17.3333
DATA	1890	23	20	0	0	A_04_P089951	A_04_P089951	7174.5	448.224	4.262454e+001	4.676092e+000	65.5	16.5	5.090010e+000	0	0	0	0	0	0	36.6655	1	1	49.8279	16.9706
DATA	1891	23	21	0	0	A_04_P096682	ENSOCUT00000013003	7200.68	448.605	4.134113e+002	4.138528e+001	385	16	4.857983e+000	0	0	0	0	0	0	357.792	1	1	49.5074	16.2
DATA	1892	23	22	0	0	A_04_P074189	ENSOCUT00000008807	7225.95	448.527	5.072070e+002	5.075626e+001	460.5	15.5	3.558380e+000	0	0	0	0	0	0	441.656	1	1	54.4085	15.6
DATA	1893	23	23	0	0	A_04_P062947	ENSOCUT00000007103	7251.42	448.573	1.720993e+001	2.554262e+000	45.5	17	5.351947e+000	0	0	0	0	0	0	15.0816	1	1	57.5363	17.68
DATA	1894	23	24	0	0	A_04_P030592	A_04_P030592	7276.58	448.573	4.041583e+005	4.041583e+004	356286	20	8.672253e+000	0	0	0	0	1	0	356475	1	1	57.5363	20.8519
DATA	1895	23	25	0	0	A_04_P026510	EB373350	7301.96	448.727	6.615533e+003	6.615559e+002	5890	16	3.912800e+000	0	0	0	0	0	0	5874.11	1	1	49.1849	16.68
DATA	1896	23	26	0	0	A_04_P079715	ENSOCUT00000006114	7327.42	448.573	8.850446e+000	2.051013e+000	38.5	16.5	5.045193e+000	0	0	0	0	0	0	7.91191	1	0	57.5363	17.5556
DATA	1897	23	27	0	0	A_04_P024706	A_04_P024706	7352.58	448.573	9.716269e+000	2.078793e+000	39.5	17.5	4.831658e+000	0	0	0	0	0	0	8.74491	1	1	57.5363	16.5588
DATA	1898	23	28	0	0	A_04_P053869	ENSOCUT00000010079	7378.42	448.573	3.755154e+003	3.755199e+002	3370.5	18	5.080828e+000	0	0	0	0	0	0	3403.42	1	1	57.5363	18.2593
DATA	1899	23	29	0	0	A_04_P005841	DN890556	7403.58	448.573	6.067431e+004	6.067432e+003	54275	19.5	6.524274e+000	0	0	0	0	0	0	55366.2	1	1	57.5363	19.3846
DATA	1900	23	30	0	0	A_04_P052738	ENSOCUT00000017189	7429.2	448.61	1.289778e+002	1.302280e+001	148	15	5.410617e+000	0	0	0	0	0	0	118.508	1	1	51.4001	15.9459
DATA	1901	23	31	0	0	A_04_P040821	ENSOCUT00000007510	7454.39	448.899	6.341256e+001	6.588529e+000	86	15	5.304311e+000	0	0	0	0	0	0	58.6587	1	1	46.5243	16.25
DATA	1902	23	32	0	0	A_04_P032605	DN887020	7479.63	448.596	1.340552e+002	1.352270e+001	152.5	15	4.293041e+000	0	0	0	0	0	0	124.825	1	1	57.8122	15.7407
DATA	1903	23	33	0	0	A_04_P056203	A_04_P056203	7505.31	448.344	2.606348e+000	1.783812e+000	33	19	4.507793e+000	0	0	0	0	0	0	2.44293	1	0	44.4243	17.9655
DATA	1904	23	34	0	0	A_04_P005681	ENSOCUT00000028097	7530.87	448.962	9.484326e+003	9.484342e+002	8833.5	17	3.629035e+000	0	0	0	0	0	0	8947.61	1	1	49.1849	17.6452
DATA	1905	23	35	0	0	A_04_P026133	A_04_P026133	7556	449	1.134576e+002	1.147879e+001	139	16	3.162278e+000	0	0	0	0	0	0	107.697	1	1	54.9904	16
DATA	1906	23	36	0	0	A_04_P010022	DN885665	7581.44	449.011	2.148904e+003	2.148974e+002	2031	18	5.514686e+000	0	0	0	0	0	0	2052.1	1	1	49.8279	18
DATA	1907	23	37	0	0	A_04_P042147	ENSOCUT00000014718	7607.07	449	9.060359e+002	9.061996e+001	899	18	6.488473e+000	0	0	0	0	0	0	870.272	1	1	46.8651	17.1842
DATA	1908	23	38	0	0	A_04_P004680	A_04_P004680	7632.65	449.067	4.872042e+003	4.872073e+002	4542	18	4.998809e+000	0	0	0	0	0	0	4705.84	1	1	49.1849	17.3929
DATA	1909	23	39	0	0	A_04_P029683	ENSOCUT00000010492	7657.5	449.352	5.430286e+000	1.788077e+000	34.5	17	4.366521e+000	0	0	0	0	0	0	5.27218	1	0	57.5363	17.069
DATA	1910	23	40	0	0	A_04_P006126	DN890288	7683	449.319	3.496196e+003	3.496237e+002	3423	16	4.671580e+000	0	0	0	0	0	0	3411.29	1	1	58.0869	15.9032
DATA	1911	23	41	0	0	A_04_P001781	NM_001101699	7708.56	449.182	1.352744e+002	1.363227e+001	161	16	5.701375e+000	0	0	0	0	0	0	132.603	1	1	50.1463	15.5455
DATA	1912	23	42	0	0	A_04_P070837	A_04_P070837	7733.58	449.427	2.962632e+000	1.706094e+000	34	18	5.611049e+000	0	0	0	0	0	0	2.91652	1	0	65	17.75
DATA	1913	23	43	0	0	A_04_P102743	NM_001082748	7759.4	449.093	4.912725e+003	4.912754e+002	4781	17	6.181260e+000	0	0	0	0	0	0	4855.46	1	1	49.1849	17.1481
DATA	1914	23	44	0	0	A_04_P034537	ENSOCUT00000027884	7784.58	449.427	1.673773e+000	1.669102e+000	32	17	5.237608e+000	0	0	0	0	0	0	0.710699	0	0	57.5363	16.3929
DATA	1915	23	45	0	0	A_04_P002996	NM_001082319	7810	449.455	5.172955e+001	5.433469e+000	80	16	4.756176e+000	0	0	0	0	0	0	51.4731	1	1	55.8519	16.3939
DATA	1916	23	46	0	0	A_04_P076028	ENSOCUT00000016480	7835.56	449.532	3.687472e+002	3.691196e+001	391	16	5.665051e+000	0	0	0	0	0	0	367.947	1	1	49.8279	17.0303
DATA	1917	23	47	0	0	A_04_P077687	ENSOCUT00000005737	7860.81	449.378	3.675069e+003	3.675106e+002	3724	17	4.930436e+000	0	0	0	0	0	0	3675.62	1	1	49.1849	17.3667
DATA	1918	23	48	0	0	A_04_P008046	DN888369	7886.33	449.5	6.543357e+000	1.775527e+000	36.5	16	4.546497e+000	0	0	0	0	0	0	6.5571	1	0	65	16.1786
DATA	1919	23	49	0	0	A_04_P101952	NM_001082053	7911.5	449.5	1.410853e+002	1.420447e+001	173	17	4.745812e+000	0	0	0	0	0	0	141.59	1	1	57.5363	16.9091
DATA	1920	23	50	0	0	A_04_P077808	ENSOCUT00000015763	7936.89	449.5	2.697320e+001	3.160106e+000	57.5	15	5.213234e+000	0	0	0	0	0	0	27.0976	1	1	56.9804	15.1053
DATA	1921	23	51	0	0	A_04_P063232	ENSOCUT00000011158	7962.99	449.522	4.848758e+000	1.715422e+000	34	15	3.797165e+000	0	0	0	0	0	0	4.87397	1	0	47.2035	15.5385
DATA	1922	23	52	0	0	A_04_P054742	ENSOCUT00000003880	7987.67	449.5	1.798287e+001	2.437399e+000	48.5	20	5.685609e+000	0	0	0	0	0	0	18.078	1	1	65	18.3846
DATA	1923	23	53	0	0	A_04_P052939	ENSOCUT00000011278	8013.33	449.5	1.652078e+000	1.649494e+000	31	19	8.012778e+000	0	0	0	0	0	0	1.08618	0	0	57.5363	20.2692
DATA	1924	23	54	0	0	A_04_P012159	A_04_P012159	8038.5	449.5	5.900308e+004	5.900308e+003	59040	17.5	7.285994e+000	0	0	0	0	0	0	59241.9	1	1	57.5363	18.6667
DATA	1925	23	55	0	0	A_04_P082031	A_04_P082031	8063.89	449.5	6.605685e+002	6.607744e+001	696	18	6.601821e+000	0	0	0	0	0	0	662.349	1	1	56.9804	18.7407
DATA	1926	23	56	0	0	A_04_P002316	NM_001082300	8089.42	449.573	1.874518e+002	1.881789e+001	208	18.5	7.066596e+000	0	0	0	0	0	0	187.611	1	1	65	18.1667
DATA	1927	23	57	0	0	A_04_P019431	EB381428	8114.75	449.611	3.592616e+001	3.956109e+000	64	16	6.177156e+000	0	0	0	0	0	0	35.873	1	1	48.2044	16.6875
DATA	1928	23	58	0	0	A_04_P090038	ENSOCUT00000003621	8140.24	449.726	1.085146e+004	1.085147e+003	10516	16	5.517713e+000	0	0	0	0	0	0	10804.8	1	1	51.4001	15.6129
DATA	1929	23	59	0	0	A_04_P098213	ENSOCUT00000013292	8165.5	449.648	2.791541e+004	2.791541e+003	26583	19	4.867712e+000	0	0	0	0	0	0	27702.9	1	1	57.5363	17.8065
DATA	1930	23	60	0	0	A_04_P100343	ENSOCUT00000007437	8190.94	449.7	1.748543e+003	1.748623e+002	1727	15	6.649278e+000	0	0	0	0	0	0	1728.59	1	1	46.8651	16.2903
DATA	1931	23	61	0	0	A_04_P039328	XM_002714511	8216.5	449.769	1.861592e+003	1.861668e+002	1809	16	4.475059e+000	0	0	0	0	0	0	1832.35	1	1	49.8279	16.1154
DATA	1932	23	62	0	0	A_04_P084797	A_04_P084797	8241.58	449.573	1.529348e+001	2.278141e+000	44.5	19	5.898054e+000	0	0	0	0	0	0	14.9812	1	1	65	17.75
DATA	1933	23	63	0	0	A_04_P098339	ENSOCUT00000005251	8267.09	449.614	2.496987e+003	2.497044e+002	2390	14	6.477474e+000	0	0	0	0	0	0	2432.99	1	1	57.259	15.4286
DATA	1934	23	64	0	0	A_04_P095257	ENSOCUT00000011414	8292.51	450.042	8.157123e+001	8.333881e+000	110	14	4.174137e+000	0	0	0	0	0	0	79.0251	1	1	48.2044	14.4865
DATA	1935	23	65	0	0	A_04_P012783	EB379820	8318.06	449.989	2.515483e+004	2.515484e+003	23488	14	5.165250e+000	0	0	0	0	0	0	24215.7	1	1	52.0157	14.5862
DATA	1936	23	66	0	0	A_04_P045752	ENSOCUT00000006814	8343.5	450	1.652203e+001	2.392105e+000	45	17	5.951767e+000	0	0	0	0	0	0	15.7978	1	1	54.1152	16.4
DATA	1937	23	67	0	0	A_04_P060619	ENSOCUT00000008217	8368.85	449.903	1.313055e+002	1.324566e+001	151.5	17	5.865935e+000	0	0	0	0	0	0	124.644	1	1	46.8651	16.7333
DATA	1938	23	68	0	0	A_04_P060443	ENSOCUT00000015877	8393.82	450	3.803196e+002	3.807246e+001	391	16	5.252705e+000	0	0	0	0	0	0	358.313	1	1	51.4001	15.1818
DATA	1939	23	69	0	0	A_04_P013666	NM_001170956	8419.44	450.022	4.380350e+003	4.380385e+002	4018.5	16	4.657797e+000	0	0	0	0	0	0	4093.16	1	1	50.4627	15.1515
DATA	1940	23	70	0	0	A_04_P091519	ENSOCUT00000015708	8444.78	450.084	8.632828e+003	8.632847e+002	7912.5	15.5	5.444367e+000	0	0	0	0	0	0	7998.19	1	1	49.8279	15.8125
DATA	1941	23	71	0	0	A_04_P088922	ENSOCUT00000004080	8470.15	449.803	2.558450e+001	3.129058e+000	52	14	4.540573e+000	0	0	0	0	0	0	23.4903	1	1	47.2035	14.9714
DATA	1942	23	72	0	0	A_04_P003736	ENSOCUT00000004637	8495.84	449.774	4.379043e+002	4.382819e+001	433.5	13	4.898540e+000	0	0	0	0	0	0	398.247	1	1	45.1352	14.0645
DATA	1943	23	73	0	0	A_04_P013601	ENSOCUT00000001812	8521.16	450.253	9.223216e+001	9.404270e+000	114	14	4.209027e+000	0	0	0	0	0	0	83.0699	1	1	48.5334	14.1818
DATA	1944	23	74	0	0	A_04_P011961	DN881980	8546.54	450.275	7.398452e+001	7.627520e+000	97	15	5.326087e+000	0	0	0	0	0	0	65.9597	1	1	50.7771	15.2353
DATA	1945	23	75	0	0	A_04_P099089	ENSOCUT00000007703	8571.58	450.427	7.584246e+001	7.812490e+000	95	14	4.613058e+000	0	0	0	0	0	0	66.9176	1	1	57.5363	14.0303
DATA	1946	23	76	0	0	A_04_P065532	ENSOCUT00000017909	8597.16	450.103	6.802904e+002	6.805544e+001	624.5	13	4.185513e+000	0	0	0	0	0	0	593.638	1	1	46.5243	13.5
DATA	1947	23	77	0	0	A_04_P001777	NM_001101725	8622.86	450.39	5.451602e+002	5.454972e+001	485	14	5.752470e+000	0	0	0	0	0	0	470.367	1	1	49.8279	15
DATA	1948	23	78	0	0	A_04_P005279	DN891052	8648	450.455	9.339189e+001	9.538365e+000	109.5	15	5.599731e+000	0	0	0	0	0	0	79.6636	1	1	65	15.0968
DATA	1949	23	79	0	0	A_04_P061908	ENSOCUT00000004261	8673.5	450.5	2.737516e+002	2.744540e+001	263.5	16	5.128248e+000	0	0	0	0	0	0	230.753	1	1	65	17.0323
DATA	1950	23	80	0	0	A_04_P089112	ENSOCUT00000007247	8699.01	450.627	2.571114e+002	2.578774e+001	246	14	4.294112e+000	0	0	0	0	0	0	214.111	1	1	49.1849	14.4242
DATA	1951	23	81	0	0	A_04_P059307	ENSOCUT00000005564	8724.42	450.427	2.018494e+000	2.011006e+000	26.5	13.5	5.634459e+000	0	0	0	0	0	0	-1.2766	0	0	57.5363	14.6667
DATA	1952	23	82	0	0	A_04_P048220	A_04_P048220	8749.5	450.5	2.043695e+000	2.036113e+000	29	15	4.341216e+000	0	0	0	0	0	0	-0.0688728	0	0	57.5363	15.3333
DATA	1953	23	83	0	0	A_04_P101997	A_04_P101997	8775.08	450.39	2.351200e+002	2.360230e+001	216	15	5.283097e+000	0	0	0	0	0	0	188.551	1	1	49.5074	15.4444
DATA	1954	23	84	66	1	DarkCorner	DarkCorner	8800.5	450.5	2.097172e+000	2.089391e+000	22	13	4.228424e+000	0	0	0	0	0	0	-5.34697	0	0	57.5363	13.7097
DATA	1955	23	85	66	1	DarkCorner	DarkCorner	8825.67	450.5	2.124557e+000	2.116675e+000	22	13.5	6.586030e+000	0	0	0	0	0	0	-6.781	0	0	57.5363	14.2045
DATA	1956	24	1	66	1	DarkCorner	DarkCorner	6705.42	455.427	1.943496e+000	1.936286e+000	25	16.5	3.322089e+000	0	0	0	0	0	0	-4.066	0	0	57.5363	16.1316
DATA	1957	24	2	66	1	DarkCorner	DarkCorner	6730.58	455.427	1.957497e+000	1.950234e+000	26	15	5.165758e+000	0	0	0	0	0	0	-2.39144	0	0	57.5363	15.0667
DATA	1958	24	3	0	0	A_04_P021948	EB378098	6756	455.455	7.520714e+000	2.101310e+000	33.5	15	4.751804e+000	0	0	0	0	0	0	6.33982	1	0	55.8519	14.5313
DATA	1959	24	4	0	0	A_04_P085575	A_04_P085575	6781.33	455.077	1.294300e+002	1.309235e+001	139	17	4.164574e+000	0	0	0	0	0	0	108.569	1	1	49.8279	17.0333
DATA	1960	24	5	0	0	A_04_P042579	A_04_P042579	6807.06	455.392	4.314851e+000	2.026069e+000	32.5	16	4.695460e+000	0	0	0	0	0	0	3.60522	1	0	50.1463	16.2121
DATA	1961	24	6	0	0	A_04_P100882	ENSOCUT00000016132	6832.44	455.266	1.077066e+003	1.077249e+002	896	16.5	4.530992e+000	0	0	0	0	0	0	897.35	1	1	50.7771	16.5667
DATA	1962	24	7	0	0	A_04_P000176	NM_001082108	6857.62	455.295	3.049535e+002	3.056015e+001	288	15	4.143664e+000	0	0	0	0	0	0	253.586	1	1	50.4627	15.7931
DATA	1963	24	8	0	0	A_04_P032917	EL341986	6883	455.455	4.190684e+004	4.190685e+003	33613.5	15	4.827571e+000	0	0	0	0	0	0	34812.1	1	1	55.8519	15.7188
DATA	1964	24	9	0	0	A_04_P046769	ENSOCUT00000012200	6908.67	455.453	3.390965e+003	3.391023e+002	2793	18	6.129886e+000	0	0	0	0	0	0	2816.34	1	1	49.1849	18.037
DATA	1965	24	10	0	0	A_04_P007242	DN889179	6933.67	455.5	1.002777e+003	1.002975e+002	843.5	17	5.394014e+000	0	0	0	0	0	0	833.336	1	1	57.5363	16.1538
DATA	1966	24	11	0	0	A_04_P016399	EB378230	6959.42	455.613	5.695271e+000	2.067631e+000	35	16	5.454813e+000	0	0	0	0	0	0	4.73933	1	0	44.7812	16.2963
DATA	1967	24	12	0	0	A_04_P007677	DN888748	6984.5	455.5	5.383229e+004	5.383230e+003	44144	20	5.401494e+000	0	0	0	0	0	0	44885.3	1	1	57.5363	18.6364
DATA	1968	24	13	0	0	A_04_P063336	ENSOCUT00000007002	7010	455.545	7.702094e+002	7.704634e+001	653	17	4.778622e+000	0	0	0	0	0	0	643.906	1	1	55.8519	16.0909
DATA	1969	24	14	0	0	A_04_P074167	A_04_P074167	7035.42	455.573	1.979426e+000	1.972082e+000	28	17	6.332122e+000	0	0	0	0	0	0	-2.14213	0	0	57.5363	17.9688
DATA	1970	24	15	0	0	A_04_P080712	ENSOCUT00000002870	7060.92	455.595	1.506450e+002	1.519207e+001	150	14.5	6.087596e+000	0	0	0	0	0	0	126.827	1	1	51.7088	16.1765
DATA	1971	24	16	0	0	A_04_P097578	A_04_P097578	7086.42	455.573	1.963556e+000	1.959868e+000	32	16	4.956013e+000	0	0	0	0	0	0	1.00348	0	0	65	16.7
DATA	1972	24	17	0	0	A_04_P005855	DN890551	7111.58	455.573	1.954438e+000	1.947187e+000	29	16	5.526865e+000	0	0	0	0	0	0	-0.809427	0	0	65	17.2903
DATA	1973	24	18	0	0	A_04_P088742	ENSOCUT00000009075	7137	455.545	1.192465e+002	1.208099e+001	124	20	6.084937e+000	0	0	0	0	0	0	101.811	1	1	55.8519	17.7143
DATA	1974	24	19	0	0	A_04_P032248	EB378585	7162	455.643	2.141309e+000	1.938771e+000	31	17	5.092590e+000	0	0	0	0	0	0	1.83806	1	0	47.2035	16.6296
DATA	1975	24	20	0	0	A_04_P025963	ENSOCUT00000007826	7187.68	455.532	5.792038e+001	6.100635e+000	78	16	5.192798e+000	0	0	0	0	0	0	50.0078	1	1	50.4627	15.8158
DATA	1976	24	21	0	0	A_04_P004686	ENSOCUT00000016250	7213.42	455.573	2.547718e+002	2.554823e+001	242.5	15	4.204300e+000	0	0	0	0	0	0	221.318	1	1	57.5363	14.6364
DATA	1977	24	22	0	0	A_04_P061662	ENSOCUT00000004989	7238.6	455.844	1.313996e+004	1.313998e+003	10856.5	16	4.298837e+000	0	0	0	0	0	0	11486	1	1	49.8279	16
DATA	1978	24	23	0	0	A_04_P069413	ENSOCUT00000002247	7264	456	4.324729e+002	4.328814e+001	390	18	5.766167e+000	0	0	0	0	0	0	380.495	1	1	54.9904	17.7143
DATA	1979	24	24	0	0	A_04_P005031	NM_001195762	7289.25	455.829	7.901967e+002	7.904174e+001	724.5	17	5.662092e+000	0	0	0	0	0	0	699.801	1	1	48.8603	17.8261
DATA	1980	24	25	0	0	A_04_P007428	A_04_P007428	7314.43	455.761	1.114227e+002	1.129567e+001	133	16	4.317008e+000	0	0	0	0	0	0	99.3366	1	1	46.5243	17.3548
DATA	1981	24	26	0	0	A_04_P083137	ENSOCUT00000004762	7339.97	456	3.711076e+001	4.143316e+000	60.5	16	4.992768e+000	0	0	0	0	0	0	33.3137	1	1	46.8651	16.6857
DATA	1982	24	27	0	0	A_04_P049002	XM_002720692	7365.54	455.974	9.792515e+000	2.075414e+000	38	18	6.332788e+000	0	0	0	0	0	0	8.8515	1	1	49.8279	18.1143
DATA	1983	24	28	0	0	A_04_P018989	XM_002716175	7391	456	3.218672e+005	3.218672e+004	293462	20	1.191271e+001	0	0	0	0	1	0	292951	1	1	54.9904	23.1333
DATA	1984	24	29	0	0	A_04_P048446	ENSOCUT00000002685	7416.5	456.352	3.280422e+002	3.285383e+001	330	21	7.822224e+000	0	0	0	0	0	0	300.645	1	1	57.5363	20.4828
DATA	1985	24	30	0	0	A_04_P087125	ENSOCUT00000011858	7441.58	456.457	2.425271e+002	2.431887e+001	259	16	6.021722e+000	0	0	0	0	0	0	223.774	1	1	51.0895	16.2647
DATA	1986	24	31	0	0	A_04_P075813	A_04_P075813	7467.29	456.26	1.910495e+004	1.910496e+003	16556	16	5.224170e+000	0	0	0	0	0	0	17747.7	1	1	49.8279	16.5333
DATA	1987	24	32	0	0	A_04_P019209	ENSOCUT00000011299	7492.54	456.118	6.496626e+002	6.499034e+001	638	18	5.036503e+000	0	0	0	0	0	0	607.48	1	1	49.8279	17.4595
DATA	1988	24	33	0	0	A_04_P043559	ENSOCUT00000011671	7517.91	456.386	4.577607e+001	4.903366e+000	74.5	17.5	4.599950e+000	0	0	0	0	0	0	43.0829	1	1	57.259	17.8529
DATA	1989	24	34	0	0	A_04_P005775	DN890628	7543.37	456.36	5.284727e+003	5.284756e+002	4992	17	4.380062e+000	0	0	0	0	0	0	5005.34	1	1	48.8603	16.5806
DATA	1990	24	35	0	0	A_04_P083254	ENSOCUT00000012906	7568.95	455.756	1.742217e+000	1.735753e+000	31	18.5	4.865841e+000	0	0	0	0	0	0	-0.573294	0	0	48.5334	18.5313
DATA	1991	24	36	0	0	A_04_P074453	ENSOCUT00000017331	7594.11	456.5	1.390308e+001	2.215916e+000	42	16.5	5.627244e+000	0	0	0	0	0	0	13.3272	1	1	56.9804	15.6389
DATA	1992	24	37	0	0	A_04_P077721	ENSOCUT00000006560	7619.5	456.5	1.722156e+000	1.715766e+000	30.5	16	5.667299e+000	0	0	0	0	0	0	-0.862206	0	0	65	16.5806
DATA	1993	24	38	0	0	A_04_P035552	A_04_P035552	7644.89	456.5	1.077239e+001	2.018103e+000	41	15	5.354392e+000	0	0	0	0	0	0	10.4409	1	1	65	15.8519
DATA	1994	24	39	0	0	A_04_P093087	ENSOCUT00000002856	7670.42	456.427	4.718932e+004	4.718932e+003	45355	16.5	4.678415e+000	0	0	0	0	0	0	45971.7	1	1	57.5363	16.5357
DATA	1995	24	40	0	0	A_04_P037848	ENSOCUT00000031117	7695.58	456.427	6.846026e+001	7.051486e+000	96	16	5.042187e+000	0	0	0	0	0	0	67.0114	1	1	57.5363	16.069
DATA	1996	24	41	0	0	A_04_P010136	ENSOCUT00000029883	7721.24	456.427	5.931825e+003	5.931849e+002	5859	18	5.735151e+000	0	0	0	0	0	0	5832.54	1	1	52.6241	17.0667
DATA	1997	24	42	0	0	A_04_P023470	EB376600	7746.5	456.5	2.599669e+001	3.092710e+000	55	18	5.640192e+000	0	0	0	0	0	0	25.6668	1	1	57.5363	17.8
DATA	1998	24	43	0	0	A_04_P029241	XM_002715765	7771.94	456.482	1.142675e+004	1.142677e+003	11277.5	16	6.359644e+000	0	0	0	0	0	0	11324.3	1	1	51.7088	16.4848
DATA	1999	24	44	0	0	A_04_P011356	DN883139	7796.86	455.915	5.947383e+003	5.947406e+002	5922.5	17.5	4.743310e+000	0	0	0	0	0	0	5913.2	1	1	44.0646	16.7813
DATA	2000	24	45	0	0	A_04_P021196	EB378915	7822.47	456.527	1.042391e+001	1.958842e+000	41	16.5	5.173518e+000	0	0	0	0	0	0	10.396	1	1	49.1849	17.2105
DATA	2001	24	46	0	0	A_04_P013693	ENSOCUT00000010492	7848.11	456.5	1.086488e+001	1.979069e+000	41	16	5.638914e+000	0	0	0	0	0	0	10.864	1	1	56.9804	17.8788
DATA	2002	24	47	0	0	A_04_P011057	DN883665	7873.44	456.595	4.134942e+003	4.134975e+002	4059	16	5.187661e+000	0	0	0	0	0	0	4143.51	1	1	52.0157	16.6129
DATA	2003	24	48	0	0	A_04_P083397	ENSOCUT00000011528	7898.81	456.722	1.133898e+003	1.134018e+002	1147	17.5	5.770018e+000	0	0	0	0	0	0	1138.21	1	1	50.1463	16.5
DATA	2004	24	49	0	0	A_04_P056787	ENSOCUT00000004062	7924.43	456.945	1.948547e+001	2.550461e+000	47.5	14	4.554636e+000	0	0	0	0	0	0	19.5852	1	1	48.5334	14.6786
DATA	2005	24	50	0	0	A_04_P005081	ENSOCUT00000004024	7949.49	456.806	6.404936e+002	6.407046e+001	669	16.5	5.120228e+000	0	0	0	0	0	0	644.274	1	1	47.8731	16.0938
DATA	2006	24	51	0	0	A_04_P056943	ENSOCUT00000002763	7974.97	456.324	3.496001e+001	3.863194e+000	63	18.5	5.583198e+000	0	0	0	0	0	0	35.1764	1	1	47.2035	16.7083
DATA	2007	24	52	0	0	A_04_P062213	A_04_P062213	8000.5	456.648	1.650116e+000	1.644060e+000	30	19	6.144509e+000	0	0	0	0	0	0	0.147342	0	0	65	17.7037
DATA	2008	24	53	0	0	A_04_P048772	ENSOCUT00000005062	8025.63	456.596	9.326160e+000	1.890973e+000	40	20	6.887084e+000	0	0	0	0	0	0	9.37735	1	1	57.8122	19.2571
DATA	2009	24	54	0	0	A_04_P048507	ENSOCUT00000002969	8051.42	456.573	4.679153e+002	4.682050e+001	490	19	6.759048e+000	0	0	0	0	0	0	469.96	1	1	57.5363	20.4483
DATA	2010	24	55	0	0	A_04_P031112	DN890973	8076.5	457	1.479487e+001	2.215654e+000	46	19	8.199303e+000	0	0	0	0	0	0	14.8371	1	1	54.1152	18.1429
DATA	2011	24	56	0	0	A_04_P098537	A_04_P098537	8102	457	1.658914e+000	1.660942e+000	32	15	5.192871e+000	0	0	0	0	0	0	1.6479	0	0	54.9904	15.1818
DATA	2012	24	57	0	0	A_04_P095316	ENSOCUT00000004660	8127.5	457	1.863380e+001	2.493585e+000	50	16	5.917440e+000	0	0	0	0	0	0	18.5999	1	1	54.1152	16.1333
DATA	2013	24	58	0	0	A_04_P079227	A_04_P079227	8152.5	457	3.511557e+001	3.885030e+000	64	17	3.832754e+000	0	0	0	0	0	0	34.9459	1	1	65	16.76
DATA	2014	24	59	0	0	A_04_P013806	ENSOCUT00000030059	8178.5	457	6.846932e+001	7.047210e+000	96.5	19	6.108002e+000	0	0	0	0	0	0	67.8898	1	1	54.1152	17.6667
DATA	2015	24	60	0	0	A_04_P007331	DN889061	8203.57	456.703	1.432519e+002	1.442278e+001	159	15.5	4.933559e+000	0	0	0	0	0	0	141.464	1	1	47.8731	14.5
DATA	2016	24	61	0	0	A_04_P045728	ENSOCUT00000007589	8229.26	457.5	8.536320e+003	8.536336e+002	8220.5	17	4.258576e+000	0	0	0	0	0	0	8391.9	1	1	50.4627	16.7241
DATA	2017	24	62	0	0	A_04_P001606	NM_001082379	8254.5	457.352	6.135702e+004	6.135702e+003	58623	20	6.971994e+000	0	0	0	0	0	0	60015.1	1	1	57.5363	19.5
DATA	2018	24	63	0	0	A_04_P072677	A_04_P072677	8279.58	457.427	2.045977e+000	1.712536e+000	32	14.5	5.048728e+000	0	0	0	0	0	0	1.99033	1	0	57.5363	14.6
DATA	2019	24	64	0	0	A_04_P053692	ENSOCUT00000016858	8305.42	457.427	2.662860e+000	1.731329e+000	33	15	4.849296e+000	0	0	0	0	0	0	2.5746	1	0	65	15.1481
DATA	2020	24	65	0	0	A_04_P068677	ENSOCUT00000001421	8330.58	457.427	1.465694e+001	2.261157e+000	44	16	5.786811e+000	0	0	0	0	0	0	14.08	1	1	65	15.7778
DATA	2021	24	66	0	0	A_04_P025563	EB374322	8356.14	457.442	9.252048e+003	9.252064e+002	8533	16	6.554619e+000	0	0	0	0	0	0	8825.74	1	1	54.9904	16.5143
DATA	2022	24	67	0	0	A_04_P089074	ENSOCUT00000000054	8381.24	457.407	4.860033e+002	4.863171e+001	491	16	6.187184e+000	0	0	0	0	0	0	460.212	1	1	53.2255	16.9063
DATA	2023	24	68	0	0	A_04_P096677	XM_002713152	8407.02	457.681	2.467835e+000	1.777896e+000	31.5	16	5.579374e+000	0	0	0	0	0	0	2.31834	1	0	38.6789	15.4
DATA	2024	24	69	1028	1	(+)E1A_r60_1	E1A_r60_1	8432.33	457.5	1.782035e+000	1.775424e+000	27	15	4.596400e+000	0	0	0	0	0	0	-1.50246	0	0	65	15.4242
DATA	2025	24	70	0	0	A_04_P059268	ENSOCUT00000002284	8457.5	457.5	4.158218e+001	4.527485e+000	64.5	13.5	4.929664e+000	0	0	0	0	0	0	38.404	1	1	57.5363	14.3889
DATA	2026	24	71	0	0	A_04_P097513	A_04_P097513	8483.25	457.697	1.850127e+001	2.586569e+000	45	15	4.239074e+000	0	0	0	0	0	0	16.9295	1	1	49.1849	14.9714
DATA	2027	24	72	0	0	A_04_P033476	NM_001082667	8508.55	457.855	3.213648e+000	1.852958e+000	32	12	4.164123e+000	0	0	0	0	1	0	2.91277	1	0	51.0895	13.3913
DATA	2028	24	73	0	0	A_04_P009052	DN887226	8533.88	457.627	2.108607e+001	2.800641e+000	47.5	15	4.975839e+000	0	0	0	0	0	0	18.922	1	1	48.8603	14.9
DATA	2029	24	74	0	0	A_04_P089932	ENSOCUT00000000176	8559.89	458	1.216967e+001	2.225005e+000	41.5	15.5	6.125236e+000	0	0	0	0	0	0	10.8063	1	1	45.4864	15.5
DATA	2030	24	75	0	0	A_04_P100206	ENSOCUT00000000655	8584.5	457.5	5.283817e+001	5.609082e+000	75	13	4.796797e+000	0	0	0	0	1	0	46.4301	1	1	57.5363	13.25
DATA	2031	24	76	0	0	A_04_P024571	EB375491	8609.89	457.5	1.910283e+000	1.911404e+000	30	14	6.410858e+000	0	0	0	0	0	0	1.53789	0	0	65	15.1081
DATA	2032	24	77	0	0	A_04_P042789	A_04_P042789	8635.42	457.573	1.932184e+000	1.926439e+000	31	16	4.638349e+000	0	0	0	0	0	0	0.636234	0	0	57.5363	13.7143
DATA	2033	24	78	0	0	A_04_P032862	ENSOCUT00000033044	8660.58	457.573	7.609898e+004	7.609899e+003	63309.5	16	5.861214e+000	0	0	0	0	0	0	64635.5	1	1	57.5363	16.9688
DATA	2034	24	79	0	0	A_04_P050625	ENSOCUT00000005930	8686.34	458.324	1.604381e+002	1.616440e+001	167	16	5.452512e+000	0	0	0	0	0	0	134.653	1	1	47.5395	15.8333
DATA	2035	24	80	0	0	A_04_P017809	DN887044	8711.7	457.925	2.524133e+001	3.217381e+000	48	13	4.932305e+000	0	0	0	0	1	0	20.9265	1	1	41.0736	13.4074
DATA	2036	24	81	0	0	A_04_P092035	ENSOCUT00000012918	8737	458.136	3.035460e+002	3.042172e+001	276	16.5	5.631045e+000	0	0	0	0	0	0	248.575	1	1	46.1809	16.0313
DATA	2037	24	82	0	0	A_04_P031227	A_04_P031227	8762.59	457.926	2.053382e+000	2.045764e+000	27	16	4.237122e+000	0	0	0	0	0	0	-1.78811	0	0	46.5243	15.8966
DATA	2038	24	83	66	1	DarkCorner	DarkCorner	8787.58	457.573	2.079615e+000	2.071899e+000	23.5	13	5.479698e+000	0	0	0	0	0	0	-5.01304	0	0	57.5363	14.2069
DATA	2039	24	84	66	1	DarkCorner	DarkCorner	8812.77	458.056	2.106262e+000	2.098448e+000	25	15	6.281571e+000	0	0	0	0	0	0	-4.29904	0	0	52.6241	14.6207
DATA	2040	24	85	66	1	DarkCorner	DarkCorner	8838.11	458.014	2.133963e+000	2.126046e+000	25	14	5.232163e+000	0	0	0	0	0	0	-2.21339	0	0	46.8651	14.0622
DATA	2041	25	1	66	1	DarkCorner	DarkCorner	6692.5	462.5	1.935420e+000	1.928239e+000	22	15	4.668824e+000	0	0	0	0	0	0	-6.39917	0	0	57.5363	14.9243
DATA	2042	25	2	66	1	DarkCorner	DarkCorner	6718.26	462	1.950806e+000	1.943568e+000	26	16	3.118450e+000	0	0	0	0	0	0	-3.13792	0	0	41.4593	16.4839
DATA	2043	25	3	0	0	A_04_P087453	ENSOCUT00000009360	6743.16	462.3	1.963456e+000	1.964906e+000	31	13.5	4.951373e+000	0	0	0	0	0	0	1.56476	0	0	50.1463	14.3667
DATA	2044	25	4	0	0	A_04_P006051	DN890368	6768.62	462.284	1.154278e+001	2.280585e+000	39	16	3.831393e+000	0	0	0	0	0	0	9.70665	1	1	48.5334	15.2903
DATA	2045	25	5	0	0	A_04_P029121	EC625785	6794.33	462.5	1.982948e+000	1.975591e+000	29	16	4.700298e+000	0	0	0	0	0	0	-0.478752	0	0	57.5363	16.303
DATA	2046	25	6	0	0	A_04_P057378	XM_002714241	6819.5	462.648	9.990641e+000	2.219650e+000	40	16	3.836398e+000	0	0	0	0	0	0	8.337	1	1	57.5363	16.5556
DATA	2047	25	7	0	0	A_04_P001244	NM_001082081	6844.92	462.759	9.581283e+002	9.583342e+001	808	16	4.921869e+000	0	0	0	0	0	0	797.662	1	1	49.8279	15.9688
DATA	2048	25	8	0	0	A_04_P047372	ENSOCUT00000013405	6870.42	462.573	5.543568e+000	2.065425e+000	33	15	4.123451e+000	0	0	0	0	0	0	4.60847	1	0	57.5363	15.1852
DATA	2049	25	9	0	0	A_04_P074658	XM_002710279	6895.58	462.573	4.393856e+000	2.038677e+000	34	17	6.654381e+000	0	0	0	0	0	0	3.65063	1	0	57.5363	17.931
DATA	2050	25	10	0	0	A_04_P000211	NM_001082746	6921.09	462.614	3.582576e+004	3.582577e+003	28725	17.5	5.475540e+000	0	0	0	0	0	0	29773	1	1	57.259	16.6923
DATA	2051	25	11	0	0	A_04_P002902	NM_001082123	6946.5	462.705	1.033289e+004	1.033291e+003	7958.5	17	5.295964e+000	0	0	0	0	0	0	8595.77	1	1	50.4627	16.2059
DATA	2052	25	12	0	0	A_04_P020645	EB379459	6971.91	462.614	1.992300e+000	1.985176e+000	30.5	18	4.689808e+000	0	0	0	0	0	0	0.271723	0	0	57.259	17.9259
DATA	2053	25	13	0	0	A_04_P036208	A_04_P036208	6997.5	463	1.987506e+000	1.980132e+000	25	19	5.672981e+000	0	0	0	0	0	0	-4.72186	0	0	54.1152	18.6176
DATA	2054	25	14	0	0	A_04_P001491	NM_001101687	7023.32	462.742	1.981535e+000	1.977537e+000	31	17	5.899358e+000	0	0	0	0	0	0	0.96447	0	0	44.4243	17.1875
DATA	2055	25	15	0	0	A_04_P082807	ENSOCUT00000002123	7048	463	1.913387e+001	2.744381e+000	45.5	14.5	6.000727e+000	0	0	0	0	0	0	16.0863	1	1	65	16.3611
DATA	2056	25	16	0	0	A_04_P026566	ENSOCUT00000013299	7073.68	463	1.378064e+004	1.378066e+003	11286	18	6.153959e+000	0	0	0	0	0	0	11633.2	1	1	49.1849	17.3939
DATA	2057	25	17	0	0	A_04_P096942	A_04_P096942	7099	463	5.691007e+003	5.691040e+002	4697	15	5.825928e+000	0	0	0	0	0	0	4825.79	1	1	46.8651	17.0541
DATA	2058	25	18	0	0	A_04_P055630	ENSOCUT00000002756	7124.5	463	1.382329e+004	1.382330e+003	11616	16	6.131533e+000	0	0	0	0	0	0	11779.8	1	1	48.5334	17.9355
DATA	2059	25	19	0	0	A_04_P098585	ENSOCUT00000010022	7149.5	463.352	1.937978e+000	1.930788e+000	29	20	4.849153e+000	0	0	0	0	0	0	-0.669944	0	0	57.5363	18.7143
DATA	2060	25	20	1028	1	(+)E1A_r60_a135	E1A_r60_a135	7175.09	463.386	1.927004e+000	1.919855e+000	28	18	5.129202e+000	0	0	0	0	0	0	-3.8395	0	0	57.259	17.3939
DATA	2061	25	21	0	0	A_04_P078632	ENSOCUT00000016824	7200.62	463.237	4.330114e+002	4.334318e+001	399	14.5	4.947869e+000	0	0	0	0	0	0	375.278	1	1	49.1849	15.325
DATA	2062	25	22	0	0	A_04_P022051	EB378003	7225.81	463.481	1.506495e+004	1.506497e+003	13057	16.5	3.834368e+000	0	0	0	0	0	0	13136.9	1	1	49.8279	17.4643
DATA	2063	25	23	0	0	A_04_P094492	ENSOCUT00000001723	7251.44	463.266	1.596019e+003	1.596130e+002	1393.5	17	5.101549e+000	0	0	0	0	0	0	1400.73	1	1	50.7771	16.6774
DATA	2064	25	24	0	0	A_04_P079323	ENSOCUT00000015886	7276.88	463.28	1.175348e+004	1.175350e+003	9742	18	4.796313e+000	0	0	0	0	0	0	10383.3	1	1	50.7771	17.2692
DATA	2065	25	25	0	0	A_04_P063153	ENSOCUT00000006505	7301.85	463.123	2.545511e+002	2.552297e+001	243	16.5	5.550265e+000	0	0	0	0	0	0	226.358	1	1	50.7771	16.0313
DATA	2066	25	26	0	0	A_04_P087112	ENSOCUT00000016142	7327.68	463.659	1.853998e+000	1.847120e+000	31	17.5	5.431914e+000	0	0	0	0	0	0	-0.35376	0	0	51.4001	17.1842
DATA	2067	25	27	0	0	A_04_P005706	DN890692	7352.99	463.636	5.974253e+001	6.249582e+000	86	18	5.370373e+000	0	0	0	0	0	0	53.8637	1	1	49.1849	16.8182
DATA	2068	25	28	0	0	A_04_P005548	ENSOCUT00000017891	7378.42	463.427	1.547680e+002	1.558367e+001	167.5	18.5	5.499880e+000	0	0	0	0	0	0	140.501	1	1	57.5363	17.7857
DATA	2069	25	29	0	0	A_04_P073892	A_04_P073892	7403.5	463.5	1.245610e+002	1.258686e+001	146	20	7.980580e+000	0	0	0	0	0	0	113.85	1	1	57.5363	19.7586
DATA	2070	25	30	0	0	A_04_P090663	ENSOCUT00000015498	7429.18	463.411	2.237530e+003	2.237602e+002	2056	14	5.146648e+000	0	0	0	0	0	0	2059.31	1	1	52.6241	15.1081
DATA	2071	25	31	0	0	A_04_P087687	ENSOCUT00000013759	7454.5	463.5	2.108991e+001	2.763012e+000	50	17	5.265553e+000	0	0	0	0	0	0	19.5419	1	1	65	16.2571
DATA	2072	25	32	0	0	A_04_P049332	ENSOCUT00000016669	7479.67	463.5	2.135616e+000	1.786083e+000	33	17	5.637509e+000	0	0	0	0	0	0	1.992	1	0	57.5363	16.5714
DATA	2073	25	33	0	0	A_04_P015412	AY171710	7505.33	463.5	3.333109e+000	1.792818e+000	33	18	5.525423e+000	0	0	0	0	0	0	3.12963	1	0	57.5363	16.9697
DATA	2074	25	34	0	0	A_04_P084583	ENSOCUT00000002908	7530.73	463.582	1.129212e+004	1.129213e+003	10217	16.5	4.189341e+000	0	0	0	0	0	0	10671	1	1	50.7771	17.0333
DATA	2075	25	35	0	0	A_04_P102572	ENSOCUT00000001354	7556	463.545	6.941161e+001	7.155811e+000	97	18	6.640715e+000	0	0	0	0	0	0	66.0003	1	1	55.8519	17.8919
DATA	2076	25	36	0	0	A_04_P024578	EB374087	7581.68	463.6	3.353828e+003	3.353872e+002	3103	16.5	6.490635e+000	0	0	0	0	0	0	3208.47	1	1	50.7771	16.5882
DATA	2077	25	37	0	0	A_04_P043817	ENSOCUT00000012150	7606.87	463.5	1.620899e+003	1.620990e+002	1545.5	16	5.475998e+000	0	0	0	0	0	0	1559.55	1	1	49.8279	15.8857
DATA	2078	25	38	0	0	A_04_P007146	ENSOCUT00000027975	7632.48	463.818	6.295192e+002	6.297513e+001	643	16	5.898054e+000	0	0	0	0	0	0	609.101	1	1	49.8279	16.25
DATA	2079	25	39	0	0	A_04_P075445	ENSOCUT00000002310	7657.58	463.573	2.798224e+002	2.803387e+001	302	16.5	4.417827e+000	0	0	0	0	0	0	272.147	1	1	57.5363	16.5357
DATA	2080	25	40	0	0	A_04_P047918	ENSOCUT00000013671	7683.07	463.813	8.120809e+003	8.120827e+002	7867.5	15	4.621787e+000	0	0	0	0	0	0	7937.68	1	1	47.8731	15.5333
DATA	2081	25	41	0	0	A_04_P081192	ENSOCUT00000015826	7708.56	463.733	6.432114e+002	6.434319e+001	666.5	16	3.806203e+000	0	0	0	0	0	0	631.633	1	1	49.1849	15.1111
DATA	2082	25	42	0	0	A_04_P076640	ENSOCUT00000009672	7733.58	463.573	1.751590e+000	1.686376e+000	32	18	5.314717e+000	0	0	0	0	0	0	1.72733	1	0	57.5363	17.6061
DATA	2083	25	43	0	0	A_04_P098787	ENSOCUT00000006640	7759.37	463.596	1.983274e+002	1.990297e+001	228	17	7.234178e+000	0	0	0	0	0	0	196.366	1	1	57.8122	17.4444
DATA	2084	25	44	0	0	A_04_P049684	A_04_P049684	7784.5	464	2.343272e+000	1.680976e+000	34	16	4.975804e+000	0	0	0	0	0	0	2.32844	1	0	54.1152	16.5172
DATA	2085	25	45	0	0	A_04_P049687	ENSOCUT00000001541	7810.12	463.905	2.821892e+002	2.826766e+001	309	17	5.080364e+000	0	0	0	0	0	0	281.302	1	1	47.5395	17.0263
DATA	2086	25	46	0	0	A_04_P085701	A_04_P085701	7835.62	464.151	1.285893e+001	2.095498e+000	41.5	17	4.583819e+000	0	0	0	0	0	0	12.8547	1	1	48.5334	18.3704
DATA	2087	25	47	0	0	A_04_P088819	ENSOCUT00000005537	7860.69	464.014	7.597597e+003	7.597615e+002	7345	16	4.445344e+000	0	0	0	0	0	0	7612.73	1	1	47.2035	17.2414
DATA	2088	25	48	0	0	A_04_P066108	ENSOCUT00000011386	7886.28	463.905	8.206028e+003	8.206045e+002	8063.5	16	5.599863e+000	0	0	0	0	0	0	8238.33	1	1	48.8603	16.3929
DATA	2089	25	49	0	0	A_04_P077730	ENSOCUT00000001127	7911.56	464	2.563466e+003	2.563519e+002	2557	16	5.452828e+000	0	0	0	0	0	0	2577.42	1	1	49.8279	17
DATA	2090	25	50	0	0	A_04_P078889	ENSOCUT00000015957	7937.19	464.12	2.431912e+003	2.431968e+002	2401	16.5	5.564724e+000	0	0	0	0	0	0	2447.77	1	1	48.2044	16.3846
DATA	2091	25	51	0	0	A_04_P084627	ENSOCUT00000008028	7962.31	463.971	2.061636e+002	2.068168e+001	235	16	5.059036e+000	0	0	0	0	0	0	207.624	1	1	46.1809	15.9231
DATA	2092	25	52	0	0	A_04_P092282	ENSOCUT00000013218	7987.63	464.014	5.450218e+001	5.692246e+000	84	19	5.147217e+000	0	0	0	0	0	0	54.8949	1	1	48.2044	16.4231
DATA	2093	25	53	0	0	A_04_P027621	EB374889	8013.35	464.114	1.668731e+004	1.668732e+003	16025	17	5.701160e+000	0	0	0	0	0	0	16801.6	1	1	50.1463	16.6452
DATA	2094	25	54	0	0	A_04_P044527	ENSOCUT00000025220	8039.03	464.013	5.925952e+000	1.747733e+000	36	17	7.418782e+000	0	0	0	0	0	0	5.96135	1	0	46.8651	18.2857
DATA	2095	25	55	0	0	A_04_P011481	XR_085412	8064	464.455	3.598336e+005	3.598336e+004	361078	17.5	5.585834e+000	0	0	0	0	0	0	361530	1	1	55.8519	17.8077
DATA	2096	25	56	0	0	A_04_P022472	EB377618	8088.69	464	1.655416e+000	1.649274e+000	30	14	5.871981e+000	0	0	0	0	0	0	-0.718457	0	0	47.8731	13.9643
DATA	2097	25	57	0	0	A_04_P047382	ENSOCUT00000010045	8114.58	464.333	1.295185e+001	2.100043e+000	44	16	5.670507e+000	0	0	0	0	0	0	12.9592	1	1	50.1463	16.1081
DATA	2098	25	58	0	0	A_04_P047367	ENSOCUT00000015879	8140.11	464.5	2.109131e+000	1.671082e+000	33	16	5.071415e+000	0	0	0	0	0	0	2.10443	1	0	56.9804	15.9118
DATA	2099	25	59	0	0	A_04_P027744	EB376090	8165.43	464.28	1.875469e+001	2.506745e+000	48	18	4.785731e+000	0	0	0	0	0	0	18.6507	1	1	51.0895	17.3548
DATA	2100	25	60	0	0	A_04_P052446	ENSOCUT00000008596	8190.95	464.152	3.727755e+001	4.084591e+000	66	17	5.918260e+000	0	0	0	0	0	0	36.9287	1	1	49.5074	16.6774
DATA	2101	25	61	0	0	A_04_P068202	A_04_P068202	8216.42	464.427	3.557262e+001	3.932655e+000	64.5	16	4.648028e+000	0	0	0	0	0	0	35.0894	1	1	57.5363	15.6667
DATA	2102	25	62	0	0	A_04_P028757	EC621349	8241.87	464.5	7.040139e+003	7.040159e+002	6856	19	4.354321e+000	0	0	0	0	0	0	6911.29	1	1	50.4627	17.963
DATA	2103	25	63	0	0	A_04_P052277	ENSOCUT00000004683	8267.11	464.5	9.711706e+000	1.952408e+000	39	17	6.405126e+000	0	0	0	0	0	0	9.48403	1	1	56.9804	16.7778
DATA	2104	25	64	0	0	A_04_P077731	ENSOCUT00000001127	8292.45	464.53	2.669807e+003	2.669862e+002	2588	15	4.348433e+000	0	0	0	0	0	0	2592.27	1	1	51.4001	15.1379
DATA	2105	25	65	0	0	A_04_P083890	NM_001082078	8318.07	464.48	1.134115e+003	1.134244e+002	1094.5	14.5	5.298872e+000	0	0	0	0	0	0	1094.25	1	1	48.8603	14.8214
DATA	2106	25	66	0	0	A_04_P006821	A_04_P006821	8343.42	464.573	2.140139e+002	2.147086e+001	232.5	14	7.066538e+000	0	0	0	0	0	0	205.113	1	1	57.5363	15.3103
DATA	2107	25	67	0	0	A_04_P079047	A_04_P079047	8368.58	464.573	3.732636e+002	3.736681e+001	383.5	18	5.731943e+000	0	0	0	0	0	0	355.203	1	1	57.5363	17.8
DATA	2108	25	68	0	0	A_04_P014691	AY171819	8394.05	464.523	1.758027e+000	1.751504e+000	29	15	5.098768e+000	0	0	0	0	0	0	-0.518032	0	0	55.8519	15.45
DATA	2109	25	69	0	0	A_04_P024556	EB375513	8419.69	464.028	2.293027e+000	1.780833e+000	32	17	4.033726e+000	0	0	0	0	0	0	2.14762	1	0	47.2035	16.1765
DATA	2110	25	70	0	0	A_04_P040161	ENSOCUT00000001962	8444.94	464.949	5.992453e+001	6.251444e+000	85	14	4.274647e+000	0	0	0	0	0	0	55.6601	1	1	49.1849	14.8718
DATA	2111	25	71	0	0	A_04_P059364	A_04_P059364	8470.92	464.288	1.804026e+000	1.797527e+000	30	15	5.536302e+000	0	0	0	0	0	0	0.24302	0	0	48.2044	15.625
DATA	2112	25	72	0	0	A_04_P029034	EC625051	8495.68	464.772	7.414398e+001	7.632995e+000	93	13.5	4.748712e+000	0	0	0	0	0	0	67.6185	1	1	50.4627	13.5714
DATA	2113	25	73	0	0	A_04_P065942	A_04_P065942	8521.09	464.614	5.297708e+001	5.605352e+000	75	15	5.500367e+000	0	0	0	0	0	0	47.8444	1	1	57.259	14.0625
DATA	2114	25	74	0	0	A_04_P072137	A_04_P072137	8546.5	464.648	3.719225e+000	1.887114e+000	32	15.5	5.843300e+000	0	0	0	0	0	0	3.32506	1	0	57.5363	15.2813
DATA	2115	25	75	0	0	A_04_P086994	ENSOCUT00000014140	8571.8	464.775	9.985194e+002	9.986944e+001	895	15	6.218253e+000	0	0	0	0	0	0	883.439	1	1	47.2035	15.6667
DATA	2116	25	76	0	0	A_04_P094537	ENSOCUT00000006873	8597.38	465	7.693873e+003	7.693897e+002	6688	14	5.321044e+000	0	0	0	0	0	0	6733.61	1	1	48.5334	14.4063
DATA	2117	25	77	0	0	A_04_P059612	ENSOCUT00000011211	8622.8	465	3.784847e+003	3.784896e+002	3236	13.5	5.354555e+000	0	0	0	0	0	0	3275.67	1	1	49.1849	14.4667
DATA	2118	25	78	0	0	A_04_P099119	ENSOCUT00000004235	8648	465	4.749643e+002	4.753574e+001	439	13	4.325848e+000	0	0	0	0	0	0	406.417	1	1	54.9904	13.75
DATA	2119	25	79	0	0	A_04_P017221	DN884152	8673.5	465	1.256827e+001	2.324928e+000	37	15	5.378987e+000	0	0	0	0	0	0	10.6283	1	1	54.1152	16.1724
DATA	2120	25	80	0	0	A_04_P044843	A_04_P044843	8698.8	465.057	2.465130e+001	3.161505e+000	48	13.5	4.329683e+000	0	0	0	0	0	0	20.5985	1	1	46.8651	14.1154
DATA	2121	25	81	0	0	A_04_P035637	ENSOCUT00000029385	8724.21	465.273	3.108036e+001	3.697971e+000	54	13	5.733393e+000	0	0	0	0	0	0	25.6555	1	1	49.5074	14.5556
DATA	2122	25	82	0	0	A_04_P081712	ENSOCUT00000000397	8749.89	464.938	3.014331e+002	3.021155e+001	253	16.5	5.216985e+000	0	0	0	0	0	0	245.681	1	1	46.1809	16.4286
DATA	2123	25	83	0	0	A_04_P080212	A_04_P080212	8775.14	465.618	1.720206e+001	2.679749e+000	41.5	15	6.223611e+000	0	0	0	0	0	0	13.8473	1	1	49.8279	16
DATA	2124	25	84	66	1	DarkCorner	DarkCorner	8800.5	465.352	2.089113e+000	2.081363e+000	24	15	7.422430e+000	0	0	0	0	0	0	-3.52309	0	0	57.5363	16.3226
DATA	2125	25	85	66	1	DarkCorner	DarkCorner	8825.58	465.427	2.115994e+000	2.108143e+000	23	15	4.855695e+000	0	0	0	0	0	0	-4.93683	0	0	57.5363	14.7222
DATA	2126	26	1	66	1	DarkCorner	DarkCorner	6705.47	470.123	1.943327e+000	1.936117e+000	27	15	5.081326e+000	0	0	0	0	0	0	-1.69389	0	0	48.2044	15.225
DATA	2127	26	2	66	1	DarkCorner	DarkCorner	6730.5	470	1.957052e+000	1.949791e+000	24	15	4.994365e+000	0	0	0	0	0	0	-4.72738	0	0	54.1152	15.4333
DATA	2128	26	3	0	0	A_04_P023546	A_04_P023546	6756	470	3.443813e+001	3.963252e+000	58	14.5	6.611253e+000	0	0	0	0	0	0	29.0396	1	1	54.9904	16.0313
DATA	2129	26	4	0	0	A_04_P072375	A_04_P072375	6781.49	469.694	1.314025e+001	2.368938e+000	41	17	4.736424e+000	0	0	0	0	0	0	11.0265	1	1	47.2035	15.6061
DATA	2130	26	5	0	0	A_04_P050812	ENSOCUT00000005992	6806.83	470.077	3.638929e+001	4.142029e+000	58.5	14	4.308781e+000	0	0	0	0	0	0	30.4209	1	1	49.1849	15.0323
DATA	2131	26	6	0	0	A_04_P073658	ENSOCUT00000016606	6832.12	469.963	1.841914e+003	1.842021e+002	1490	16	3.788246e+000	0	0	0	0	0	0	1535.53	1	1	49.8279	15.8125
DATA	2132	26	7	0	0	A_04_P026015	EB373855	6857.5	470	1.995115e+000	1.987713e+000	28	17	5.269740e+000	0	0	0	0	0	0	-2.33551	0	0	54.1152	16.8125
DATA	2133	26	8	0	0	A_04_P061368	ENSOCUT00000003405	6883	470.319	5.589477e+001	5.933020e+000	74.5	17	3.962323e+000	0	0	0	0	0	0	46.4675	1	1	58.0869	16.5
DATA	2134	26	9	0	0	A_04_P064092	ENSOCUT00000001851	6908.5	470.352	1.961407e+001	2.794011e+000	45	17	4.307002e+000	0	0	0	0	0	0	16.3041	1	1	57.5363	16.4286
DATA	2135	26	10	0	0	A_04_P055044	ENSOCUT00000010801	6933.58	470.427	1.995915e+000	1.988510e+000	29	15	5.501008e+000	0	0	0	0	0	0	-1.65989	0	0	57.5363	15.2414
DATA	2136	26	11	0	0	A_04_P085462	ENSOCUT00000010021	6959.42	469.901	5.373491e+003	5.373528e+002	4514	17	5.429242e+000	0	0	0	0	0	0	4475.8	1	1	47.8731	16.68
DATA	2137	26	12	0	0	A_04_P017742	DN886689	6984.6	470.156	1.488923e+002	1.502052e+001	150.5	19	6.825914e+000	0	0	0	0	0	0	124.276	1	1	49.8279	18.4
DATA	2138	26	13	0	0	A_04_P066537	ENSOCUT00000007431	7010	470.455	2.396858e+001	3.106528e+000	50	16	4.567258e+000	0	0	0	0	0	0	20.0605	1	1	55.8519	15.8788
DATA	2139	26	14	0	0	A_04_P036114	ENSOCUT00000002150	7035.34	470.455	1.666153e+004	1.666154e+003	13931	16	6.163952e+000	0	0	0	0	0	0	13990.6	1	1	49.8279	17.0741
DATA	2140	26	15	0	0	A_04_P096449	A_04_P096449	7060.58	470.427	1.969654e+000	1.962346e+000	27	14.5	6.332581e+000	0	0	0	0	0	0	-2.68157	0	0	57.5363	15.8889
DATA	2141	26	16	0	0	A_04_P047771	ENSOCUT00000003056	7086.2	470.2	6.569293e+002	6.572198e+001	585	15	5.516676e+000	0	0	0	0	0	0	556.109	1	1	48.8603	16.9394
DATA	2142	26	17	0	0	A_04_P005093	ENSOCUT00000010373	7111.5	470.5	8.381797e+000	2.117577e+000	37	15.5	5.926165e+000	0	0	0	0	0	0	7.12922	1	0	57.5363	17.1765
DATA	2143	26	18	0	0	A_04_P001001	NM_001082080	7137.35	470.165	1.030038e+004	1.030040e+003	8579	16.5	5.597973e+000	0	0	0	0	0	0	8806.79	1	1	50.1463	17.1786
DATA	2144	26	19	0	0	A_04_P073166	ENSOCUT00000007033	7162.5	470.295	2.258155e+002	2.266337e+001	220	18	7.520741e+000	0	0	0	0	0	0	194.127	1	1	50.4627	18.8077
DATA	2145	26	20	0	0	A_04_P064477	ENSOCUT00000016397	7187.67	470.5	2.946303e+001	3.512843e+000	57	16	5.014063e+000	0	0	0	0	0	0	25.4751	1	1	65	15.6842
DATA	2146	26	21	0	0	A_04_P007306	EB376593	7213.33	470.5	1.505251e+002	1.517211e+001	159	15.5	4.778424e+000	0	0	0	0	0	0	130.952	1	1	57.5363	14.8333
DATA	2147	26	22	0	0	A_04_P046580	ENSOCUT00000001487	7238.53	470.579	9.375246e+002	9.377149e+001	859.5	17	4.846357e+000	0	0	0	0	0	0	820.741	1	1	49.8279	17.7778
DATA	2148	26	23	0	0	A_04_P007849	DN888602	7263.89	470.5	1.009229e+002	1.026538e+001	122	17	5.583288e+000	0	0	0	0	0	0	88.9254	1	1	56.9804	16.6571
DATA	2149	26	24	0	0	A_04_P098000	ENSOCUT00000006728	7289.42	470.573	3.281731e+001	3.774487e+000	59	14.5	4.825390e+000	0	0	0	0	0	0	29.1101	1	1	57.5363	15.6071
DATA	2150	26	25	0	0	A_04_P095607	ENSOCUT00000013283	7314.24	470.392	1.423243e+001	2.336044e+000	44	15	5.795246e+000	0	0	0	0	0	0	12.7081	1	1	48.8603	15.9429
DATA	2151	26	26	0	0	A_04_P086294	ENSOCUT00000012746	7340.21	470.605	2.845146e+002	2.851086e+001	288.5	17	5.120147e+000	0	0	0	0	0	0	255.831	1	1	49.1849	17.1818
DATA	2152	26	27	0	0	A_04_P078146	ENSOCUT00000014498	7365.75	470.548	8.629427e+000	2.020353e+000	38	17	5.927882e+000	0	0	0	0	0	0	7.81332	1	0	48.8603	16.8387
DATA	2153	26	28	0	0	A_04_P064268	A_04_P064268	7391	470.545	1.821063e+000	1.815637e+000	33	18	7.782678e+000	0	0	0	0	0	0	0.633495	0	0	65	18.4848
DATA	2154	26	29	66	-1	(-)3xSLv1	NegativeControl	7416.42	470.573	1.808568e+000	1.801859e+000	28	16	5.935857e+000	0	0	0	0	0	0	-4.33977	0	0	57.5363	15.9118
DATA	2155	26	30	0	0	A_04_P100188	ENSOCUT00000008445	7441.67	470.493	2.036558e+002	2.044407e+001	224	16	5.298894e+000	0	0	0	0	0	0	188.217	1	1	49.1849	15.641
DATA	2156	26	31	0	0	A_04_P099113	ENSOCUT00000004225	7467.03	470.702	9.321060e+003	9.321077e+002	8523	18	4.924200e+000	0	0	0	0	0	0	8672.87	1	1	53.8203	17.5946
DATA	2157	26	32	0	0	A_04_P026001	ENSOCUT00000012669	7492.87	470.73	2.036443e+001	2.695321e+000	48	16	5.511209e+000	0	0	0	0	0	0	19.0766	1	1	45.1352	16.0652
DATA	2158	26	33	0	0	A_04_P091298	ENSOCUT00000013204	7517.91	470.614	5.387746e+002	5.390602e+001	541	17	5.684075e+000	0	0	0	0	0	0	507.933	1	1	57.259	17.0606
DATA	2159	26	34	0	0	A_04_P040197	ENSOCUT00000014030	7543.56	470.973	1.025005e+003	1.025153e+002	991	17	5.857503e+000	0	0	0	0	0	0	972.558	1	1	48.5334	16.8966
DATA	2160	26	35	0	0	A_04_P072308	ENSOCUT00000000565	7568.7	471.186	7.730404e+001	7.922196e+000	102	17	6.701990e+000	0	0	0	0	0	0	73.7966	1	1	47.2035	17.6667
DATA	2161	26	36	0	0	A_04_P007826	DN888624	7594	471	8.146815e+001	8.326922e+000	106.5	14	5.076432e+000	0	0	0	0	0	0	78.2291	1	1	65	15.1875
DATA	2162	26	37	0	0	A_04_P028898	EB376745	7619.52	470.945	8.191774e+001	8.368910e+000	110.5	15	5.166759e+000	0	0	0	0	0	0	79.1094	1	1	48.5334	15.1667
DATA	2163	26	38	0	0	A_04_P099172	ENSOCUT00000001805	7645.08	470.918	3.043345e+003	3.043393e+002	2872	16	4.946494e+000	0	0	0	0	0	0	2955.01	1	1	46.8651	15.9697
DATA	2164	26	39	0	0	A_04_P037965	ENSOCUT00000000550	7670.46	471.118	3.332403e+003	3.332446e+002	3164	16	4.528508e+000	0	0	0	0	0	0	3252.33	1	1	49.8279	16.3103
DATA	2165	26	40	0	0	A_04_P016966	DN882417	7695.51	471.325	6.422399e+002	6.424614e+001	633	15	3.672490e+000	0	0	0	0	0	0	629.801	1	1	50.4627	15.1111
DATA	2166	26	41	0	0	A_04_P046344	ENSOCUT00000006528	7721.09	471.386	3.144199e+000	1.708276e+000	34	17.5	4.534035e+000	0	0	0	0	0	0	3.09726	1	0	65	16.8333
DATA	2167	26	42	0	0	A_04_P033227	A_04_P033227	7746.9	470.984	4.989645e+001	5.262379e+000	80	18	7.260315e+000	0	0	0	0	0	0	49.3557	1	1	45.1352	18.825
DATA	2168	26	43	0	0	A_04_P000108	NM_001082655	7772.15	471.187	1.303982e+003	1.304088e+002	1304	18.5	6.936825e+000	0	0	0	0	0	0	1294.71	1	1	48.2044	18.8667
DATA	2169	26	44	0	0	A_04_P001853	NM_001082137	7797.52	471.147	4.480583e+002	4.483658e+001	463	18	5.156704e+000	0	0	0	0	0	0	446.378	1	1	49.8279	17.2703
DATA	2170	26	45	0	0	A_04_P066462	ENSOCUT00000015159	7822.99	471.425	1.661391e+000	1.656517e+000	31	17	4.891951e+000	0	0	0	0	0	0	0.653129	0	0	48.5334	17.7419
DATA	2171	26	46	0	0	A_04_P096153	ENSOCUT00000000616	7848.45	471.372	5.002711e+002	5.005434e+001	500	15	5.262494e+000	0	0	0	0	0	0	501.197	1	1	49.8279	15.4231
DATA	2172	26	47	0	0	A_04_P007725	DN888702	7873.42	471.427	3.612535e+000	1.686603e+000	33	17	5.180856e+000	0	0	0	0	0	0	3.62693	1	0	57.5363	17.2143
DATA	2173	26	48	0	0	A_04_P093492	ENSOCUT00000004352	7898.67	471.5	4.166538e+002	4.169782e+001	453	16	6.268225e+000	0	0	0	0	0	0	419.037	1	1	57.5363	16.1724
DATA	2174	26	49	0	0	A_04_P011321	ENSOCUT00000024134	7924.46	471.389	1.831423e+003	1.831497e+002	1834	16.5	5.315414e+000	0	0	0	0	0	0	1844.26	1	1	52.9257	16.4167
DATA	2175	26	50	0	0	A_04_P095512	XM_002712400	7949.58	471.427	4.525145e+000	1.702407e+000	34.5	20	6.119366e+000	0	0	0	0	0	0	4.5606	1	0	57.5363	17.913
DATA	2176	26	51	0	0	A_04_P067066	ENSOCUT00000005981	7974.75	471.373	1.087158e+001	1.968105e+000	43	16	5.773503e+000	0	0	0	0	0	0	10.9606	1	1	49.1849	16.4
DATA	2177	26	52	0	0	A_04_P092279	XM_002710028	8000.5	471.5	3.773079e+000	1.683567e+000	33	17	6.354441e+000	0	0	0	0	0	0	3.80362	1	0	65	15.9259
DATA	2178	26	53	0	1	ETG09_48764	ETG09_48764	8025.67	471.5	1.647816e+000	1.645665e+000	30.5	17	5.765735e+000	0	0	0	0	0	0	1.14987	0	0	57.5363	16.8571
DATA	2179	26	54	0	0	A_04_P076202	ENSOCUT00000007081	8051.33	471.5	2.601421e+001	3.077084e+000	55	16	6.401314e+000	0	0	0	0	0	0	26.181	1	1	57.5363	16.5882
DATA	2180	26	55	0	0	A_04_P044358	ENSOCUT00000013928	8076.58	471.573	2.759381e+001	3.213035e+000	56	14	5.602720e+000	0	0	0	0	0	0	27.7278	1	1	57.5363	14.7619
DATA	2181	26	56	0	0	A_04_P008724	DN887614	8101.83	471.566	7.752556e+001	7.926073e+000	108	15	5.372743e+000	0	0	0	0	0	0	77.743	1	1	51.0895	14.5405
DATA	2182	26	57	0	0	A_04_P101676	ENSOCUT00000000831	8127.31	471.662	1.552049e+002	1.560833e+001	186.5	15.5	5.008058e+000	0	0	0	0	0	0	155.245	1	1	48.5334	15.375
DATA	2183	26	58	0	0	A_04_P101547	ENSOCUT00000004268	8152.88	471.616	3.745391e+001	4.096242e+000	67	15.5	3.564498e+000	0	0	0	0	0	0	37.3486	1	1	48.5334	15.5625
DATA	2184	26	59	0	0	A_04_P031745	NM_001171122	8178.42	471.573	5.438570e+000	1.751214e+000	35	17	5.243340e+000	0	0	0	0	0	0	5.40394	1	0	57.5363	16.7241
DATA	2185	26	60	0	0	A_04_P102587	ENSOCUT00000001540	8203.49	471.589	8.480586e+001	8.643696e+000	118	17.5	4.941728e+000	0	0	0	0	0	0	83.9307	1	1	48.5334	16.9412
DATA	2186	26	61	0	0	A_04_P038917	ENSOCUT00000012078	8229	471.545	3.413745e+001	3.804257e+000	62	17.5	5.027553e+000	0	0	0	0	0	0	33.6316	1	1	55.8519	17.2353
DATA	2187	26	62	0	0	A_04_P003271	NM_001082110	8254.5	471.648	3.119844e+005	3.119844e+004	305040	17.5	5.239206e+000	0	0	0	0	0	0	305820	1	1	57.5363	18.3333
DATA	2188	26	63	0	0	A_04_P081993	ENSOCUT00000002157	8279.71	472.145	3.735194e+002	3.739044e+001	387	16	5.285685e+000	0	0	0	0	0	0	364.171	1	1	46.5243	16.5385
DATA	2189	26	64	0	0	A_04_P026511	ENSOCUT00000007072	8305.42	471.573	2.259471e+001	2.831765e+000	52	15	5.298558e+000	0	0	0	0	0	0	21.8941	1	1	57.5363	15.1667
DATA	2190	26	65	0	0	A_04_P030177	DN885330	8330.56	471.987	6.314029e+001	6.543530e+000	90	14	5.265943e+000	0	0	0	0	0	0	60.7962	1	1	49.1849	14.2143
DATA	2191	26	66	0	0	A_04_P102742	NM_001082748	8355.82	472	5.641986e+003	5.642013e+002	5201.5	15	6.765981e+000	0	0	0	0	0	0	5395.25	1	1	51.4001	16.3871
DATA	2192	26	67	0	0	A_04_P031526	A_04_P031526	8381.19	471.889	1.748994e+000	1.742505e+000	26	17	6.001894e+000	0	0	0	0	0	0	-4.06024	0	0	41.0736	17.0909
DATA	2193	26	68	0	0	A_04_P006701	ENSOCUT00000030597	8406.84	471.897	8.383061e+001	8.565073e+000	110	15	5.160318e+000	0	0	0	0	0	0	78.9467	1	1	46.5243	15.7179
DATA	2194	26	69	0	0	A_04_P053235	A_04_P053235	8432.06	472.063	2.210873e+002	2.217953e+001	234.5	16	3.893232e+000	0	0	0	0	0	0	206.509	1	1	49.5074	15.5625
DATA	2195	26	70	0	0	A_04_P018688	EB384510	8457.39	472.065	3.768718e+000	1.825541e+000	32.5	14	5.182235e+000	0	0	0	0	0	0	3.48981	1	0	44.0646	14.6889
DATA	2196	26	71	0	0	A_04_P075792	ENSOCUT00000002831	8483.09	472.116	1.089408e+003	1.089557e+002	979	15	5.331261e+000	0	0	0	0	0	0	999.532	1	1	46.8651	15.2121
DATA	2197	26	72	0	0	A_04_P002090	NM_001082682	8508.43	472.392	7.912554e+003	7.912575e+002	7036.5	14	5.307851e+000	0	0	0	0	1	0	7191.52	1	1	49.1849	13.3929
DATA	2198	26	73	0	0	A_04_P076448	ENSOCUT00000005462	8534.01	472.24	3.639456e+003	3.639502e+002	3190	17	6.287212e+000	0	0	0	0	0	0	3274.89	1	1	49.1849	16.0645
DATA	2199	26	74	0	0	A_04_P026911	EB372849	8559.42	472.427	1.286647e+001	2.259242e+000	40	17.5	8.065978e+000	0	0	0	0	0	0	11.4597	1	1	57.5363	17.5
DATA	2200	26	75	0	0	A_04_P011421	DN882944	8584.56	472.26	6.067501e+003	6.067530e+002	5154.5	17	7.144462e+000	0	0	0	0	0	0	5347.39	1	1	49.5074	16.72
DATA	2201	26	76	0	0	A_04_P021043	XM_002712697	8609.78	472.176	4.669230e+003	4.669269e+002	4009	14	5.910822e+000	0	0	0	0	0	0	4070.47	1	1	48.2044	15.3429
DATA	2202	26	77	0	0	A_04_P016111	ENSOCUT00000006239	8635.57	472.095	1.186541e+001	2.256366e+000	41.5	16	5.619905e+000	0	0	0	0	0	0	10.226	1	1	48.8603	15.2
DATA	2203	26	78	0	0	A_04_P043035	ENSOCUT00000016922	8660.75	472.361	3.946434e+002	3.951206e+001	365	15	4.985139e+000	0	0	0	0	0	0	336.258	1	1	51.0895	15.5806
DATA	2204	26	79	0	0	A_04_P014595	AY171759	8686.49	472.156	1.972060e+000	1.964743e+000	29	16	3.941886e+000	0	0	0	0	0	0	-1.24561	0	0	49.8279	15.4615
DATA	2205	26	80	0	0	A_04_P081752	ENSOCUT00000008975	8711.53	472.247	1.995664e+000	1.988260e+000	27.5	13	4.213667e+000	0	0	0	0	1	0	-0.793927	0	0	49.8279	13.2963
DATA	2206	26	81	0	0	A_04_P032023	ENSOCUT00000009769	8736.89	472.5	3.294858e+001	3.860984e+000	55.5	15.5	4.708637e+000	0	0	0	0	0	0	27.0765	1	1	65	15.9667
DATA	2207	26	82	0	0	A_04_P008426	DN887893	8762.56	472.74	3.687380e+002	3.693009e+001	324.5	18	5.267194e+000	0	0	0	0	0	0	299.231	1	1	49.5074	17.08
DATA	2208	26	83	0	0	A_04_P033569	ENSOCUT00000023804	8787.67	472.5	5.828070e+000	2.144793e+000	33	15	7.873767e+000	0	0	0	0	0	0	4.67022	1	0	57.5363	16.9394
DATA	2209	26	84	66	1	DarkCorner	DarkCorner	8813.05	472.038	2.098796e+000	2.091010e+000	25	16	6.322175e+000	0	0	0	0	0	0	-3.76025	0	0	49.1849	16.3548
DATA	2210	26	85	66	1	DarkCorner	DarkCorner	8838.5	472.5	2.125976e+000	2.118088e+000	24	14	5.269238e+000	0	0	0	0	0	0	-5.43374	0	0	57.5363	13.9205
DATA	2211	27	1	66	1	DarkCorner	DarkCorner	6692.5	477.352	1.935244e+000	1.928064e+000	22.5	15	4.619483e+000	0	0	0	0	0	0	-6.32794	0	0	57.5363	14.8148
DATA	2212	27	2	66	1	DarkCorner	DarkCorner	6717.91	477.386	1.950207e+000	1.942972e+000	25	15	4.506778e+000	0	0	0	0	0	0	-4.5076	0	0	57.259	15.1471
DATA	2213	27	3	0	0	A_04_P086018	A_04_P086018	6743.38	477.256	4.572064e+003	4.572106e+002	3841	15	5.816758e+000	0	0	0	0	0	0	3866.87	1	1	51.0895	17.1875
DATA	2214	27	4	0	0	A_04_P097915	ENSOCUT00000001623	6768.58	477.333	1.422450e+003	1.422586e+002	1179.5	17	6.005334e+000	0	0	0	0	0	0	1196.68	1	1	50.1463	17.2759
DATA	2215	27	5	0	0	A_04_P074302	ENSOCUT00000011349	6794.09	477.532	5.801393e+001	6.128201e+000	77	15	4.492384e+000	0	0	0	0	0	0	48.5977	1	1	50.1463	16.2286
DATA	2216	27	6	0	0	A_04_P023491	XM_002716736	6819.5	477.5	2.927075e+004	2.927075e+003	23481	16	4.091288e+000	0	0	0	0	0	0	24440.5	1	1	57.5363	15.6364
DATA	2217	27	7	0	0	A_04_P036567	ENSOCUT00000014514	6844.89	477.5	1.992802e+000	1.989059e+000	31	16	5.078238e+000	0	0	0	0	0	0	1.00345	0	0	56.9804	16.2667
DATA	2218	27	8	0	0	A_04_P056680	ENSOCUT00000017444	6870.44	477.266	1.849355e+004	1.849356e+003	14446	18	4.691126e+000	0	0	0	0	0	0	15385.7	1	1	50.7771	16.56
DATA	2219	27	9	0	0	A_04_P023125	EB376956	6895.58	477.427	8.053312e+001	8.295316e+000	98	16	3.905978e+000	0	0	0	0	0	0	66.9675	1	1	57.5363	15.56
DATA	2220	27	10	0	1	RC10	RC10	6921.11	477.5	1.995851e+000	1.988447e+000	27	18	6.064514e+000	0	0	0	0	0	0	-3.26617	0	0	56.9804	17.7241
DATA	2221	27	11	0	0	A_04_P024668	EB375364	6946.5	477.5	2.193558e+002	2.202533e+001	203	17	6.023252e+000	0	0	0	0	0	0	182.659	1	1	57.5363	16.7097
DATA	2222	27	12	0	0	A_04_P040262	ENSOCUT00000010940	6971.67	477.5	1.990229e+000	1.982845e+000	28.5	16	4.684946e+000	0	0	0	0	0	0	-1.93759	0	0	57.5363	16.7778
DATA	2223	27	13	0	0	A_04_P041752	ENSOCUT00000007814	6997.44	477.675	1.016422e+002	1.035489e+001	114	17	4.760397e+000	0	0	0	0	0	0	84.9965	1	1	49.8279	16.0714
DATA	2224	27	14	0	0	A_04_P092864	NM_001171324	7022.58	477.573	6.238987e+004	6.238987e+003	50293	15	5.085476e+000	0	0	0	0	0	0	52328.6	1	1	57.5363	15.1724
DATA	2225	27	15	0	0	A_04_P083929	ENSOCUT00000005333	7048.05	477.523	7.098105e+002	7.100824e+001	601.5	16	5.992257e+000	0	0	0	0	0	0	597.482	1	1	55.8519	16.5833
DATA	2226	27	16	0	0	A_04_P085724	ENSOCUT00000000897	7073.5	477.7	3.204095e+002	3.210066e+001	304.5	15	6.548847e+000	0	0	0	0	0	0	270.816	1	1	50.4627	16.3714
DATA	2227	27	17	0	0	A_04_P091492	ENSOCUT00000015990	7098.95	477.608	5.534819e+002	5.538246e+001	492	16	5.735538e+000	0	0	0	0	0	0	469.948	1	1	49.1849	17.2162
DATA	2228	27	18	0	0	A_04_P026032	EB373838	7124.42	477.573	1.945567e+000	1.938349e+000	29	15	5.665773e+000	0	0	0	0	0	0	-0.25501	0	0	65	16.6207
DATA	2229	27	19	0	0	A_04_P054253	ENSOCUT00000007134	7149.58	477.573	1.987204e+002	1.996536e+001	202	20	5.893543e+000	0	0	0	0	0	0	170.471	1	1	65	19.5769
DATA	2230	27	20	0	0	A_04_P014486	AY171682	7175.09	477.614	1.533635e+002	1.545572e+001	160.5	19	6.869463e+000	0	0	0	0	0	0	132.314	1	1	57.259	18.6875
DATA	2231	27	21	0	0	A_04_P052888	ENSOCUT00000005011	7200.4	478.053	2.751084e+002	2.757676e+001	264.5	16	4.971346e+000	0	0	0	0	0	0	238.774	1	1	49.1849	15.8333
DATA	2232	27	22	0	1	RC5	RC5	7225.63	477.596	1.901140e+000	1.894086e+000	25.5	16	4.901613e+000	0	0	0	0	0	0	-5.57228	0	0	57.8122	16.6774
DATA	2233	27	23	0	0	A_04_P056669	ENSOCUT00000007903	7251.25	478	1.932182e+004	1.932183e+003	16684	18	5.283242e+000	0	0	0	0	0	0	16983.2	1	1	49.1849	17.4667
DATA	2234	27	24	0	0	A_04_P051262	ENSOCUT00000005854	7276.56	477.973	7.028702e+003	7.028727e+002	6130	17	4.449847e+000	0	0	0	0	0	0	6218.67	1	1	48.5334	16.6364
DATA	2235	27	25	0	0	A_04_P018818	EB384101	7301.99	477.912	9.923213e+002	9.924950e+001	907	14	5.823946e+000	0	0	0	0	0	0	883.88	1	1	46.8651	14.7813
DATA	2236	27	26	0	0	A_04_P050449	A_04_P050449	7327.34	477.909	9.423418e+002	9.425223e+001	876	16	4.799335e+000	0	0	0	0	0	0	845.094	1	1	49.1849	16.2857
DATA	2237	27	27	0	0	A_04_P024035	A_04_P024035	7352.5	478	1.838634e+000	1.840325e+000	33	17	4.349411e+000	0	0	0	0	0	0	1.59644	0	0	54.1152	15.9259
DATA	2238	27	28	0	0	A_04_P064159	ENSOCUT00000000770	7378.19	478.026	1.103796e+004	1.103797e+003	9955	18	4.741291e+000	0	0	0	0	0	0	10036.6	1	1	49.1849	17.6875
DATA	2239	27	29	0	0	A_04_P067308	ENSOCUT00000004376	7404.11	478.12	1.952057e+002	1.960396e+001	204	15.5	5.127579e+000	0	0	0	0	0	0	178.752	1	1	47.8731	15.7778
DATA	2240	27	30	66	-1	(-)3xSLv1	NegativeControl	7429	478.319	1.800800e+000	1.794119e+000	26	14	4.528522e+000	0	0	0	0	0	0	-5.5337	0	0	58.0869	14.7838
DATA	2241	27	31	0	0	A_04_P085343	ENSOCUT00000014160	7454.37	478.36	1.353632e+003	1.353750e+002	1259.5	16	4.681604e+000	0	0	0	0	0	0	1256.44	1	1	48.8603	15.8378
DATA	2242	27	32	0	0	A_04_P013151	AJ000651	7479.58	478.427	5.170791e+000	1.844129e+000	36	17	5.881475e+000	0	0	0	0	0	0	4.83157	1	0	65	17.0526
DATA	2243	27	33	0	0	A_04_P080937	ENSOCUT00000013076	7505.31	478.338	2.219266e+002	2.226222e+001	232	16	5.604381e+000	0	0	0	0	0	0	208.75	1	1	48.5334	16.5
DATA	2244	27	34	0	0	A_04_P009911	DN885863	7530.24	478.303	5.020392e+000	1.818092e+000	35	17	5.506519e+000	0	0	0	0	0	0	4.75211	1	0	49.5074	17.7353
DATA	2245	27	35	0	0	A_04_P040250	ENSOCUT00000014232	7556.22	478.237	1.825792e+003	1.825874e+002	1724.5	16	6.574135e+000	0	0	0	0	0	0	1739.27	1	1	49.1849	16.5882
DATA	2246	27	36	0	0	A_04_P097508	ENSOCUT00000014667	7581.49	478.36	2.090113e+004	2.090113e+003	19855	16.5	5.209246e+000	0	0	0	0	0	0	20030.6	1	1	49.8279	17.3929
DATA	2247	27	37	0	0	A_04_P026554	EB373281	7606.58	478.427	5.331562e+000	1.796953e+000	37	13.5	5.288072e+000	0	0	0	0	0	0	5.13889	1	0	57.5363	14.6875
DATA	2248	27	38	0	0	A_04_P078182	ENSOCUT00000001034	7632.33	478.5	3.239483e+001	3.661432e+000	61	16	3.728162e+000	0	0	0	0	0	0	31.4003	1	1	57.5363	15.8125
DATA	2249	27	39	0	0	A_04_P095038	ENSOCUT00000014551	7657.51	478.434	3.038791e+003	3.038838e+002	2941.5	17	4.432529e+000	0	0	0	0	0	0	2960.88	1	1	51.7088	17.2258
DATA	2250	27	40	0	0	A_04_P029974	ENSOCUT00000013388	7683.19	478.481	1.773142e+003	1.773222e+002	1685	15	4.466661e+000	0	0	0	0	0	0	1736.39	1	1	49.8279	15.8929
DATA	2251	27	41	0	0	A_04_P033174	ENSOCUT00000009766	7708.53	478.453	1.579491e+003	1.579580e+002	1545	16	4.181086e+000	0	0	0	0	0	0	1553.93	1	1	49.1849	15.5926
DATA	2252	27	42	0	0	A_04_P014158	D17418	7733.67	478.5	1.536745e+001	2.272461e+000	46	18	6.434713e+000	0	0	0	0	0	0	15.1835	1	1	57.5363	19.5588
DATA	2253	27	43	0	0	A_04_P045842	ENSOCUT00000013618	7759.33	478.5	1.585643e+003	1.585730e+002	1606	17	9.382407e+000	0	0	0	0	0	0	1572.93	1	1	57.5363	20.3793
DATA	2254	27	44	0	0	A_04_P057133	ENSOCUT00000012437	7784.52	478.443	6.610769e+001	6.816363e+000	96.5	18	6.045134e+000	0	0	0	0	0	0	65.8107	1	1	50.4627	19.3929
DATA	2255	27	45	0	0	A_04_P012563	CU465273	7810.13	478.657	2.401696e+000	1.673420e+000	31.5	16	4.236931e+000	0	0	0	0	0	0	2.39869	1	0	45.835	16.3611
DATA	2256	27	46	0	0	A_04_P019990	EB380063	7835.42	478.573	1.657668e+000	1.654929e+000	33	16	5.740619e+000	0	0	0	0	0	0	1.06358	0	0	57.5363	16.7917
DATA	2257	27	47	0	0	A_04_P097257	ENSOCUT00000004473	7860.68	478.727	9.465213e+002	9.466647e+001	974	17	5.816520e+000	0	0	0	0	0	0	950.221	1	1	49.8279	17.2963
DATA	2258	27	48	0	0	A_04_P039467	ENSOCUT00000011179	7886.27	478.592	2.284473e+002	2.290384e+001	264	16	5.226278e+000	0	0	0	0	0	0	229.787	1	1	47.8731	16.7742
DATA	2259	27	49	0	0	A_04_P028378	XM_002708010	7911.5	478.648	2.787517e+004	2.787517e+003	27481	17	5.607982e+000	0	0	0	0	0	0	28080.9	1	1	57.5363	17.871
DATA	2260	27	50	0	0	A_04_P014708	AY171825	7936.77	478.541	2.072579e+002	2.079059e+001	237.5	18	5.492289e+000	0	0	0	0	0	0	209.005	1	1	48.8603	17.6296
DATA	2261	27	51	0	0	A_04_P091427	ENSOCUT00000009958	7962.42	478.573	1.645302e+000	1.639198e+000	30	14	5.275731e+000	0	0	0	0	0	0	-0.894541	0	0	57.5363	16.2
DATA	2262	27	52	0	0	A_04_P095048	XM_002714238	7987.58	478.573	1.645087e+000	1.639597e+000	30	17	5.577335e+000	0	0	0	0	0	0	0.452534	0	0	65	16.24
DATA	2263	27	53	0	0	A_04_P014358	ENSOCUT00000009352	8013.09	478.614	1.645642e+000	1.640811e+000	31	16	5.778378e+000	0	0	0	0	0	0	0.652285	0	0	57.259	15.7
DATA	2264	27	54	0	0	A_04_P052853	XM_002711704	8038.5	479	7.169007e+002	7.170884e+001	733	16	5.754955e+000	0	0	0	0	0	0	722.678	1	1	48.5334	16.0732
DATA	2265	27	55	0	0	A_04_P089332	ENSOCUT00000007656	8064.31	479.26	2.174551e+001	2.725418e+000	51	14.5	6.053553e+000	0	0	0	0	0	0	21.8923	1	1	47.5395	14.8571
DATA	2266	27	56	0	0	A_04_P042349	A_04_P042349	8089.3	478.833	1.652078e+000	1.645949e+000	28	14.5	6.016984e+000	0	0	0	0	0	0	-1.26689	0	0	45.835	15.0882
DATA	2267	27	57	0	0	A_04_P083712	ENSOCUT00000007450	8114.87	479	5.795745e+002	5.798092e+001	603	16	5.883188e+000	0	0	0	0	0	0	581.088	1	1	48.5334	15.9688
DATA	2268	27	58	0	0	A_04_P034972	A_04_P034972	8140	479	4.259216e+001	4.569194e+000	72	14.5	5.073246e+000	0	0	0	0	0	0	42.5858	1	1	54.9904	14.575
DATA	2269	27	59	0	0	A_04_P099524	ENSOCUT00000006475	8165.5	479	1.601852e+003	1.601938e+002	1605	17	4.794995e+000	0	0	0	0	0	0	1596.35	1	1	48.5334	15.9118
DATA	2270	27	60	0	0	A_04_P028958	ENSOCUT00000003417	8191.08	479.082	1.052915e+003	1.053047e+002	1051	17	5.429472e+000	0	0	0	0	0	0	1045.32	1	1	46.8651	17.6667
DATA	2271	27	61	0	0	A_04_P015576	AY171780	8216.07	479.219	5.457704e+001	5.708372e+000	82	17.5	4.800769e+000	0	0	0	0	0	0	53.9575	1	1	47.8731	17.7188
DATA	2272	27	62	0	0	A_04_P037070	XM_002718029	8241.58	479.427	1.687233e+000	1.681596e+000	30	17	4.638439e+000	0	0	0	0	0	0	0.450186	0	0	65	16.9688
DATA	2273	27	63	0	0	A_04_P031575	AF090363	8267.09	479.386	2.086362e+000	1.702692e+000	31	19	6.167940e+000	0	0	0	0	0	0	2.04212	1	0	57.259	19.0435
DATA	2274	27	64	0	0	A_04_P084053	ENSOCUT00000002367	8292.38	479.37	1.431157e+003	1.431258e+002	1428.5	15	4.318308e+000	0	0	0	0	0	0	1392.84	1	1	50.7771	15.1724
DATA	2275	27	65	0	0	A_04_P083352	ENSOCUT00000003634	8317.58	479.427	3.349314e+001	3.760587e+000	62	14	5.413245e+000	0	0	0	0	0	0	32.3967	1	1	57.5363	15.3548
DATA	2276	27	66	0	0	A_04_P010082	EB377764	8343.21	479.194	1.949033e+003	1.949109e+002	1877	14	4.245661e+000	0	0	0	0	0	0	1872.51	1	1	47.5395	13.8889
DATA	2277	27	67	0	0	A_04_P011151	ENSOCUT00000026127	8368.76	479.448	1.041002e+004	1.041003e+003	9915.5	17.5	5.856620e+000	0	0	0	0	0	0	9930.18	1	1	52.3208	18.1
DATA	2278	27	68	0	0	A_04_P052393	ENSOCUT00000015394	8394.03	479.389	2.704971e+003	2.705028e+002	2583	15.5	4.741167e+000	0	0	0	0	0	0	2560.86	1	1	54.4085	15.8158
DATA	2279	27	69	0	0	A_04_P007851	DN888600	8419.62	479.63	2.347299e+004	2.347299e+003	20630	17	3.633874e+000	0	0	0	0	0	0	22044.2	1	1	50.7771	16.1714
DATA	2280	27	70	0	0	A_04_P007229	DN889207	8444.09	479.938	1.782148e+000	1.775537e+000	28	17	4.578820e+000	0	0	0	0	0	0	-0.0170428	0	0	46.1809	16.0323
DATA	2281	27	71	0	0	A_04_P089361	ENSOCUT00000003339	8470.32	479.605	9.746656e+001	9.910020e+000	117	15.5	5.659064e+000	0	0	0	0	0	0	89.9629	1	1	49.5074	15.775
DATA	2282	27	72	0	0	A_04_P027126	A_04_P027126	8495.5	479.5	1.621864e+001	2.429288e+000	44	14	5.818724e+000	0	0	0	0	0	0	14.8326	1	1	57.5363	14.6296
DATA	2283	27	73	0	0	A_04_P040487	ENSOCUT00000008989	8521.11	479.5	7.194112e+000	1.962904e+000	36	14	4.796567e+000	0	0	0	0	0	0	6.51542	1	0	56.9804	14.3438
DATA	2284	27	74	0	0	A_04_P008317	DN888049	8546.5	479.5	3.872903e+005	3.872903e+004	347464	16.5	5.846366e+000	0	0	0	0	0	0	347246	1	1	57.5363	16.5
DATA	2285	27	75	0	0	A_04_P005672	DN890718	8571.93	479.662	1.997583e+001	2.732208e+000	46.5	15	7.692340e+000	0	0	0	0	0	0	17.7253	1	1	47.8731	15.2917
DATA	2286	27	76	0	0	A_04_P090318	ENSOCUT00000001516	8597.05	479.534	3.509643e+002	3.514696e+001	342	17	6.483021e+000	0	0	0	0	0	0	308.121	1	1	48.5334	16.3793
DATA	2287	27	77	0	0	A_04_P035977	A_04_P035977	8622.52	479.512	1.001887e+002	1.019838e+001	115.5	14.5	5.870561e+000	0	0	0	0	0	0	86.9869	1	1	50.4627	15.2222
DATA	2288	27	78	0	0	A_04_P003511	NM_001082335	8648	479.545	7.241191e+000	2.058467e+000	35.5	15.5	5.362051e+000	0	0	0	0	0	0	6.21574	1	0	55.8519	15.6389
DATA	2289	27	79	0	0	A_04_P025977	A_04_P025977	8673.63	479.827	3.362014e+001	3.886384e+000	56	13.5	4.342279e+000	0	0	0	0	0	0	28.5234	1	1	49.5074	14.8462
DATA	2290	27	80	0	0	A_04_P008452	DN887873	8698.78	479.827	5.736063e+000	2.054417e+000	32.5	15	5.202180e+000	0	0	0	0	0	0	4.80941	1	0	50.4627	14.2963
DATA	2291	27	81	0	0	A_04_P041637	ENSOCUT00000010411	8724.38	480	6.935682e+003	6.935711e+002	5716	14.5	4.445320e+000	0	0	0	0	0	0	5744.68	1	1	48.5334	14.75
DATA	2292	27	82	0	0	A_04_P024661	EB375369	8749.62	479.787	1.349959e+004	1.349961e+003	10933	17	5.220035e+000	0	0	0	0	0	0	11044.3	1	1	52.0157	18.0345
DATA	2293	27	83	0	0	A_04_P090287	A_04_P090287	8775	479.545	5.928288e+000	2.131477e+000	33	19	6.896313e+000	0	0	0	0	0	0	4.78932	1	0	65	18.3226
DATA	2294	27	84	66	1	DarkCorner	DarkCorner	8800.5	479.648	2.081343e+000	2.073621e+000	26	16	8.196509e+000	0	0	0	0	0	0	-3.194	0	0	57.5363	17.3
DATA	2295	27	85	66	1	DarkCorner	DarkCorner	8825.58	479.573	2.107957e+000	2.100136e+000	26	15	5.843552e+000	0	0	0	0	0	0	-3.20133	0	0	57.5363	14.5641
DATA	2296	28	1	66	1	DarkCorner	DarkCorner	6705.33	484.5	1.942885e+000	1.935677e+000	24	15	4.373287e+000	0	0	0	0	0	0	-5.41117	0	0	57.5363	14.55
DATA	2297	28	2	0	0	A_04_P018051	A_04_P018051	6730.5	484.5	2.131919e+001	2.888691e+000	47.5	15	4.318593e+000	0	0	0	0	0	0	18.0905	1	1	57.5363	16.3103
DATA	2298	28	3	0	0	A_04_P051852	ENSOCUT00000011306	6756.18	484.368	9.552060e+003	9.552080e+002	7705	17	6.819452e+000	0	0	0	0	0	0	8057.52	1	1	49.5074	17.8276
DATA	2299	28	4	0	0	A_04_P080645	ENSOCUT00000015249	6781.42	484.573	1.977416e+000	1.970083e+000	30	17.5	5.902367e+000	0	0	0	0	0	0	0.0272645	0	0	65	17.7
DATA	2300	28	5	0	0	A_04_P029271	ENSOCUT00000001757	6806.58	484.573	2.471829e+001	3.165397e+000	49.5	14	5.434179e+000	0	0	0	0	0	0	20.6768	1	1	65	15.303
DATA	2301	28	6	0	0	A_04_P075549	ENSOCUT00000012095	6832.49	484.568	6.757639e+003	6.757668e+002	5329	16	4.297294e+000	0	0	0	0	0	0	5637.19	1	1	50.4627	15.7188
DATA	2302	28	7	0	0	A_04_P067573	ENSOCUT00000011971	6857.58	484.573	1.826983e+002	1.837748e+001	186	17.5	4.934182e+000	0	0	0	0	0	0	152.142	1	1	57.5363	16.8846
DATA	2303	28	8	0	0	A_04_P012517	A_04_P012517	6882.99	484.659	8.593833e+003	8.593856e+002	7016	17	4.246848e+000	0	0	0	0	0	0	7150.26	1	1	51.0895	17.0357
DATA	2304	28	9	0	0	A_04_P014801	AY171873	6908.39	484.87	1.094060e+003	1.094241e+002	930.5	17.5	5.231267e+000	0	0	0	0	0	0	910.254	1	1	49.8279	17.6154
DATA	2305	28	10	0	0	A_04_P062282	ENSOCUT00000024162	6933.68	484.73	1.355072e+001	2.404737e+000	41.5	16	4.886394e+000	0	0	0	0	0	0	11.2823	1	1	48.5334	16.3448
DATA	2306	28	11	0	0	A_04_P069393	ENSOCUT00000013323	6959.42	484.573	4.262039e+004	4.262040e+003	33534.5	18	7.100018e+000	0	0	0	0	0	0	35537.7	1	1	57.5363	18.7778
DATA	2307	28	12	0	0	A_04_P041940	A_04_P041940	6984.32	484.652	6.351221e+002	6.354305e+001	562	17	5.201496e+000	0	0	0	0	0	0	530.689	1	1	45.835	16
DATA	2308	28	13	0	0	A_04_P057537	ENSOCUT00000013622	7010	485	1.522919e+001	2.493141e+000	43	14	5.181367e+000	0	0	0	0	0	0	12.7609	1	1	65	14.5714
DATA	2309	28	14	0	0	A_04_P024532	ENSOCUT00000002892	7035.4	484.947	2.917165e+003	2.917231e+002	2412	17	5.125052e+000	0	0	0	0	0	0	2452.54	1	1	49.1849	16.8846
DATA	2310	28	15	0	0	A_04_P054771	A_04_P054771	7060.43	485.517	1.967093e+000	1.964354e+000	32	15	4.712223e+000	0	0	0	0	0	0	1.12882	0	0	43.7019	15.9714
DATA	2311	28	16	0	0	A_04_P043922	ENSOCUT00000011508	7086.13	485.139	3.328447e+001	3.858235e+000	58	15	4.880395e+000	0	0	0	0	0	0	28.2142	1	1	46.8651	16.3056
DATA	2312	28	17	0	0	A_04_P006277	ENSOCUT00000000472	7111.56	484.973	1.620788e+004	1.620789e+003	13427	15	5.377422e+000	0	0	0	0	0	0	13804.8	1	1	48.5334	16.3333
DATA	2313	28	18	0	0	A_04_P094583	ENSOCUT00000007762	7137.1	485	1.296255e+002	1.310572e+001	142	18	5.601944e+000	0	0	0	0	0	0	110.983	1	1	46.8651	17.8966
DATA	2314	28	19	0	0	A_04_P057252	ENSOCUT00000004355	7162.5	485.352	1.606843e+005	1.606843e+004	136956	19	5.613908e+000	0	0	0	0	0	0	138344	1	1	57.5363	18.8857
DATA	2315	28	20	0	0	A_04_P055532	ENSOCUT00000013602	7187.88	485.278	1.647581e+004	1.647582e+003	13902.5	16	4.779415e+000	0	0	0	0	0	0	14268.1	1	1	53.2255	15.9697
DATA	2316	28	21	0	0	A_04_P075412	ENSOCUT00000014526	7213.37	485.404	1.905321e+000	1.900505e+000	32	14	4.847289e+000	0	0	0	0	0	0	0.806095	0	0	57.8122	14.6061
DATA	2317	28	22	0	0	A_04_P077552	ENSOCUT00000015167	7238.66	485.122	2.007805e+004	2.007806e+003	16667	16	6.220155e+000	0	0	0	0	0	0	17605	1	1	48.8603	16.0968
DATA	2318	28	23	0	0	A_04_P069709	ENSOCUT00000001176	7264	485.455	1.177243e+002	1.192066e+001	129	17	5.337834e+000	0	0	0	0	0	0	103.902	1	1	65	16.6774
DATA	2319	28	24	0	0	A_04_P028831	ENSOCUT00000031877	7289.49	485.37	3.079497e+002	3.085119e+001	301	16	5.576967e+000	0	0	0	0	0	0	273.617	1	1	51.0895	16.2222
DATA	2320	28	25	0	0	A_04_P019979	EB380073	7314.62	485.524	2.934357e+002	2.940177e+001	285	15	5.237229e+000	0	0	0	0	0	0	262.482	1	1	51.7088	15.4286
DATA	2321	28	26	0	0	A_04_P053214	ENSOCUT00000002947	7340.44	485.266	7.962505e+003	7.962526e+002	6848.5	16	3.954171e+000	0	0	0	0	0	0	7172.24	1	1	50.7771	15.7241
DATA	2322	28	27	0	0	A_04_P071342	ENSOCUT00000017265	7365.5	485.289	3.300255e+002	3.305291e+001	327	18	4.055526e+000	0	0	0	0	0	0	299.305	1	1	49.1849	17.2963
DATA	2323	28	28	0	0	A_04_P084512	ENSOCUT00000002245	7390.89	485.5	1.157531e+002	1.171615e+001	134	17	5.843243e+000	0	0	0	0	0	0	105.709	1	1	56.9804	17.0882
DATA	2324	28	29	0	0	A_04_P013651	ENSOCUT00000023108	7416.32	485.605	1.878023e+002	1.886617e+001	206.5	15	4.496863e+000	0	0	0	0	0	0	172.697	1	1	49.5074	14.6875
DATA	2325	28	30	0	0	A_04_P102596	ENSOCUT00000012928	7441.94	485.78	1.123656e+001	2.110314e+000	42	15.5	4.396158e+000	0	0	0	0	0	0	10.4046	1	1	50.7771	15.6471
DATA	2326	28	31	0	0	A_04_P031466	A_04_P031466	7467.11	485.5	3.968647e+000	1.818268e+000	35	16	5.749388e+000	0	0	0	0	0	0	3.69935	1	0	65	16.3429
DATA	2327	28	32	0	0	A_04_P091597	A_04_P091597	7492.56	485.6	2.238717e+001	2.849338e+000	51.5	16	5.977127e+000	0	0	0	0	0	0	21.0077	1	1	50.7771	17.1026
DATA	2328	28	33	0	0	A_04_P017316	DN884555	7517.76	485.64	4.761262e+001	5.073128e+000	75	17	5.758973e+000	0	0	0	0	0	0	44.9682	1	1	49.1849	17.4706
DATA	2329	28	34	0	0	A_04_P000772	NM_001082098	7543.42	485.573	1.774068e+000	1.749157e+000	32.5	15	5.771862e+000	0	0	0	0	0	0	1.68628	1	0	65	16.2424
DATA	2330	28	35	0	0	A_04_P034548	ENSOCUT00000002597	7568.58	485.573	7.824834e+001	8.013707e+000	107	18.5	5.026254e+000	0	0	0	0	0	0	74.8298	1	1	57.5363	17.1786
DATA	2331	28	36	0	0	A_04_P080627	ENSOCUT00000000988	7594.11	485.5	7.927160e+002	7.929025e+001	753	15	6.051258e+000	0	0	0	0	0	0	762.599	1	1	56.9804	17.1071
DATA	2332	28	37	0	0	A_04_P056351	A_04_P056351	7619.42	485.573	1.396657e+001	2.207599e+000	44	14	4.007788e+000	0	0	0	0	0	0	13.5123	1	1	57.5363	15.0645
DATA	2333	28	38	0	0	A_04_P063452	ENSOCUT00000008855	7645.02	485.688	3.159233e+001	3.587730e+000	60.5	16	4.957035e+000	0	0	0	0	0	0	30.7323	1	1	50.1463	16.4872
DATA	2334	28	39	0	0	A_04_P077958	ENSOCUT00000004517	7670.42	485.573	1.280736e+001	2.121786e+000	41	16.5	4.305036e+000	0	0	0	0	0	0	12.5225	1	1	57.5363	16.8667
DATA	2335	28	40	0	0	A_04_P021461	ENSOCUT00000000480	7695.4	485.709	3.088045e+002	3.092632e+001	327	17	4.444097e+000	0	0	0	0	0	0	303.374	1	1	50.4627	16.2
DATA	2336	28	41	0	0	A_04_P023078	EB377014	7721.09	485.614	3.637955e+004	3.637955e+003	34817	18.5	6.262092e+000	0	0	0	0	0	0	35901.9	1	1	57.259	18.6
DATA	2337	28	42	0	0	A_04_P004423	ENSOCUT00000003581	7746.5	485.648	1.684654e+005	1.684654e+004	162883	18	7.060453e+000	0	0	0	0	0	0	166944	1	1	57.5363	20.0833
DATA	2338	28	43	0	0	A_04_P087988	ENSOCUT00000016266	7771.63	485.596	2.886559e+001	3.331276e+000	60.5	18	7.864785e+000	0	0	0	0	0	0	28.7118	1	1	57.8122	19.375
DATA	2339	28	44	0	0	A_04_P042584	A_04_P042584	7797.26	485.691	1.182224e+001	2.035649e+000	43	17	4.572406e+000	0	0	0	0	0	0	11.7998	1	1	46.8651	17.7
DATA	2340	28	45	0	0	A_04_P011907	A_04_P011907	7822.56	486.015	5.668676e+001	5.904531e+000	87	15	5.283877e+000	0	0	0	0	0	0	56.751	1	1	47.5395	15.625
DATA	2341	28	46	0	0	A_04_P039184	ENSOCUT00000005678	7848	486.015	9.593266e+002	9.594681e+001	995	14	5.970011e+000	0	0	0	0	0	0	962.911	1	1	46.8651	15.4444
DATA	2342	28	47	0	0	A_04_P057858	A_04_P057858	7873.42	486.065	3.734637e+001	4.080585e+000	68	19	5.474527e+000	0	0	0	0	0	0	37.5677	1	1	49.1849	17.5517
DATA	2343	28	48	0	0	A_04_P019318	A_04_P019318	7898.5	486	7.449603e+000	1.802609e+000	36	16	5.093268e+000	0	0	0	0	0	0	7.50656	1	0	54.1152	16.7
DATA	2344	28	49	0	0	A_04_P011661	DN882483	7924.5	486	8.993361e+000	1.869792e+000	39	18.5	5.762078e+000	0	0	0	0	0	0	9.07412	1	1	54.1152	18.1923
DATA	2345	28	50	0	0	A_04_P004206	NM_001171013	7949.5	486.352	1.465010e+002	1.474137e+001	176.5	18	5.191647e+000	0	0	0	0	0	0	147.945	1	1	57.5363	18.1034
DATA	2346	28	51	0	0	A_04_P006602	ENSOCUT00000000681	7975.09	485.729	6.931287e+003	6.931306e+002	6839.5	14.5	6.175562e+000	0	0	0	0	0	0	7001.66	1	1	46.5243	15.7143
DATA	2347	28	52	0	0	A_04_P056458	A_04_P056458	8000.29	486.19	1.319745e+003	1.319847e+002	1350	16	5.220027e+000	0	0	0	0	0	0	1333.1	1	1	51.4001	15.2857
DATA	2348	28	53	0	0	A_04_P040622	ENSOCUT00000012977	8025.58	486.427	1.369118e+001	2.135091e+000	45	16	5.446787e+000	0	0	0	0	0	0	13.8223	1	1	57.5363	16.1034
DATA	2349	28	54	0	0	A_04_P085780	ENSOCUT00000012886	8051.42	486.427	4.381541e+000	1.697611e+000	34	16	5.888842e+000	0	0	0	0	0	0	4.41876	1	0	57.5363	16.0385
DATA	2350	28	55	0	0	A_04_P003596	NM_001082092	8076.56	486.413	4.142480e+000	1.694037e+000	34.5	14	6.273877e+000	0	0	0	0	0	0	4.17127	1	0	49.5074	15.8077
DATA	2351	28	56	0	0	A_04_P036392	A_04_P036392	8101.84	486.434	2.147461e+001	2.705674e+000	51.5	14.5	5.569122e+000	0	0	0	0	0	0	21.5802	1	1	49.5074	15.2188
DATA	2352	28	57	0	0	A_04_P066122	ENSOCUT00000017742	8127.24	486.427	9.141610e+002	9.143099e+001	934	16	5.962218e+000	0	0	0	0	0	0	916.34	1	1	52.6241	16.2973
DATA	2353	28	58	0	0	A_04_P028994	EC623924	8152.81	486.381	1.806408e+004	1.806409e+003	17714	15	5.259213e+000	0	0	0	0	0	0	18052	1	1	51.4001	15.4474
DATA	2354	28	59	0	0	A_04_P019562	ENSOCUT00000001097	8178.37	486.36	2.057782e+003	2.057849e+002	2026	14	4.800765e+000	0	0	0	0	0	0	2049.14	1	1	48.8603	14.8788
DATA	2355	28	60	0	0	A_04_P045727	ENSOCUT00000007589	8203.81	486.519	9.950095e+003	9.950109e+002	9485	18	6.354116e+000	0	0	0	0	0	0	9868.8	1	1	49.8279	17.4857
DATA	2356	28	61	0	0	A_04_P042404	A_04_P042404	8228.89	486.5	9.182302e+001	9.333840e+000	118	17	4.726769e+000	0	0	0	0	0	0	90.6686	1	1	56.9804	16.8649
DATA	2357	28	62	0	0	A_04_P071312	ENSOCUT00000001788	8254.52	486.488	3.163866e+001	3.583901e+000	63	15	6.140859e+000	0	0	0	0	0	0	31.084	1	1	50.4627	16.8333
DATA	2358	28	63	0	0	A_04_P034257	A_04_P034257	8279.7	486.338	4.496099e+001	4.804191e+000	72.5	16	4.696971e+000	0	0	0	0	0	0	43.9329	1	1	49.8279	15.3077
DATA	2359	28	64	0	0	A_04_P085183	ENSOCUT00000012369	8305.2	486.595	1.019245e+004	1.019246e+003	9762	15.5	5.566732e+000	0	0	0	0	0	0	9900.49	1	1	49.1849	16.6667
DATA	2360	28	65	0	0	A_04_P079282	ENSOCUT00000010058	8330.5	486.5	1.128928e+001	2.052173e+000	41	14	4.961179e+000	0	0	0	0	0	0	10.8958	1	1	57.5363	14.4483
DATA	2361	28	66	0	0	A_04_P087377	ENSOCUT00000001389	8356	486.545	9.799533e+002	9.801052e+001	956	15	6.333849e+000	0	0	0	0	0	0	939.295	1	1	55.8519	17
DATA	2362	28	67	0	0	A_04_P057528	A_04_P057528	8381.42	486.573	2.869474e+001	3.354950e+000	56	16	4.949639e+000	0	0	0	0	0	0	27.303	1	1	57.5363	16.0323
DATA	2363	28	68	0	0	A_04_P027812	A_04_P027812	8406.58	486.573	1.360049e+002	1.371284e+001	150.5	16.5	5.915006e+000	0	0	0	0	0	0	128.415	1	1	57.5363	16.3889
DATA	2364	28	69	0	0	A_04_P043757	ENSOCUT00000024541	8432.42	486.573	1.609439e+001	2.389732e+000	45	15	4.396315e+000	0	0	0	0	0	0	15.0696	1	1	65	15.5517
DATA	2365	28	70	0	0	A_04_P015656	AY171824	8457.5	486.648	4.794277e+000	1.845001e+000	34	16	5.830646e+000	0	0	0	0	0	0	4.45092	1	0	65	16.0588
DATA	2366	28	71	0	0	A_04_P010031	DN885637	8482.74	486.629	9.139381e+000	2.016707e+000	37	16	5.714723e+000	0	0	0	0	0	0	8.40881	1	1	47.5395	15.4839
DATA	2367	28	72	0	0	A_04_P083092	ENSOCUT00000016462	8508.56	486.792	1.769561e+003	1.769654e+002	1521	14	5.349677e+000	0	0	0	0	0	0	1612.6	1	1	49.8279	14.7857
DATA	2368	28	73	0	0	A_04_P037333	ENSOCUT00000009752	8533.58	486.573	6.286097e+002	6.288769e+001	588.5	17	5.572609e+000	0	0	0	0	0	0	567.304	1	1	57.5363	16.5556
DATA	2369	28	74	130	1	(+)eQC-42	EQC	8559.37	486.596	3.239823e+000	1.879956e+000	32	15.5	5.070072e+000	0	0	0	0	0	0	2.89376	1	0	57.8122	15.9091
DATA	2370	28	75	66	-1	(-)3xSLv1	NegativeControl	8584.5	486.648	1.878204e+000	1.871235e+000	24.5	16	7.544613e+000	0	0	0	0	0	0	-4.40536	0	0	57.5363	16.2759
DATA	2371	28	76	0	0	A_04_P075767	ENSOCUT00000010248	8609.91	486.935	8.929378e+001	9.127535e+000	105	16.5	5.504039e+000	0	0	0	0	0	0	78.0795	1	1	54.4085	15.6389
DATA	2372	28	77	0	0	A_04_P082937	ENSOCUT00000011250	8635.44	487.027	6.232949e+001	6.519890e+000	82	16.5	6.156964e+000	0	0	0	0	0	0	53.8934	1	1	48.5334	17.0294
DATA	2373	28	78	0	0	A_04_P040750	ENSOCUT00000007476	8660.81	487.026	4.079477e+003	4.079523e+002	3495.5	14	4.189922e+000	0	0	0	0	0	0	3487.14	1	1	49.1849	14.8438
DATA	2374	28	79	0	0	A_04_P064439	ENSOCUT00000012999	8686.19	487.104	7.370304e+000	2.091927e+000	35	17	5.110892e+000	0	0	0	0	0	0	6.22674	1	0	48.8603	15.9394
DATA	2375	28	80	0	0	A_04_P008361	DN887999	8711.74	487.026	5.871555e+002	5.874897e+001	507	15	4.281073e+000	0	0	0	0	0	0	490.1	1	1	49.1849	14.4483
DATA	2376	28	81	0	0	A_04_P082529	ENSOCUT00000000945	8736.91	487.065	5.536727e+002	5.540359e+001	472	16	2.670287e+000	0	0	0	0	0	0	456.599	1	1	54.4085	16.3043
DATA	2377	28	82	0	0	A_04_P023076	EB377014	8762.42	487.427	5.903487e+004	5.903488e+003	47325	18.5	5.418061e+000	0	0	0	0	0	0	48085.9	1	1	57.5363	18.6538
DATA	2378	28	83	0	0	A_04_P057357	ENSOCUT00000017772	8787.69	487.527	3.768990e+001	4.293372e+000	58	17	6.683558e+000	0	0	0	0	0	0	30.3188	1	1	49.1849	16.7931
DATA	2379	28	84	66	1	DarkCorner	DarkCorner	8813.09	487.386	2.090301e+000	2.082546e+000	25	15	6.757314e+000	0	0	0	0	0	0	-4.21011	0	0	57.259	15.375
DATA	2380	28	85	66	1	DarkCorner	DarkCorner	8838.5	487.352	2.117339e+000	2.109483e+000	26	14	4.894166e+000	0	0	0	0	0	0	-3.97661	0	0	57.5363	13.8868
DATA	2381	29	1	66	1	DarkCorner	DarkCorner	6692.5	491.648	1.934907e+000	1.927728e+000	23	15	4.244780e+000	0	0	0	0	0	0	-6.01558	0	0	57.5363	14.8624
DATA	2382	29	2	66	1	DarkCorner	DarkCorner	6717.91	491.935	1.949645e+000	1.942412e+000	25	16	3.933607e+000	0	0	0	0	0	0	-4.11195	0	0	54.4085	16.2647
DATA	2383	29	3	0	0	A_04_P085007	ENSOCUT00000012840	6743.35	491.88	9.645045e+002	9.647026e+001	841	19	4.667435e+000	0	0	0	0	0	0	816.064	1	1	48.8603	18.5806
DATA	2384	29	4	0	0	A_04_P037962	ENSOCUT00000000550	6768.57	492	2.779023e+003	2.779092e+002	2276	18	5.947664e+000	0	0	0	0	0	0	2339.1	1	1	49.8279	18.7333
DATA	2385	29	5	0	0	A_04_P008556	DN887776	6794.13	492	9.109056e+003	9.109077e+002	7418	17.5	5.957426e+000	0	0	0	0	0	0	7634.94	1	1	52.0157	17.8438
DATA	2386	29	6	0	0	A_04_P047397	A_04_P047397	6819.5	492	1.986963e+000	1.979591e+000	27	16	4.991615e+000	0	0	0	0	0	0	-2.47187	0	0	54.1152	16.4118
DATA	2387	29	7	0	0	A_04_P021816	A_04_P021816	6844.61	492.069	4.786678e+000	2.040799e+000	35	19.5	6.688814e+000	0	0	0	0	0	0	3.99083	1	0	65	19.5333
DATA	2388	29	8	0	0	A_04_P085441	ENSOCUT00000013870	6870.35	492.165	3.227573e+003	3.227634e+002	2611	18.5	5.914702e+000	0	0	0	0	0	0	2687.48	1	1	50.1463	18.125
DATA	2389	29	9	0	0	A_04_P040398	ENSOCUT00000024377	6895.5	492.352	1.383240e+001	2.421240e+000	40.5	17	4.958158e+000	0	0	0	0	0	0	11.5131	1	1	57.5363	17.4
DATA	2390	29	10	0	0	A_04_P055327	ENSOCUT00000005396	6921.09	492.386	1.993843e+000	1.987037e+000	31	17	5.582711e+000	0	0	0	0	0	0	0.403621	0	0	57.259	17.2
DATA	2391	29	11	66	-1	(-)3xSLv1	NegativeControl	6946.5	492.352	1.991579e+000	1.984190e+000	26.5	18	5.936764e+000	0	0	0	0	0	0	-3.18868	0	0	57.5363	19.3871
DATA	2392	29	12	0	0	A_04_P096556	A_04_P096556	6971.58	492.427	1.987965e+000	1.980589e+000	28.5	16	6.432645e+000	0	0	0	0	0	0	-0.978363	0	0	57.5363	17.9259
DATA	2393	29	13	0	0	A_04_P023441	EB376618	6997.42	492.427	1.025179e+001	2.225748e+000	39	15.5	5.239709e+000	0	0	0	0	0	0	8.5831	1	1	57.5363	15
DATA	2394	29	14	0	0	A_04_P034819	A_04_P034819	7022.56	492.253	1.745697e+002	1.756773e+001	178	16	4.259061e+000	0	0	0	0	0	0	146.6	1	1	50.7771	15.7037
DATA	2395	29	15	0	0	A_04_P100348	ENSOCUT00000007449	7048.14	492.316	8.973942e+002	8.976087e+001	776	15	4.548372e+000	0	0	0	0	0	0	756.381	1	1	49.5074	15.0811
DATA	2396	29	16	0	0	A_04_P056459	A_04_P056459	7073.37	492.36	4.025813e+002	4.030554e+001	367	15	6.035609e+000	0	0	0	0	0	0	340.721	1	1	48.8603	16.4286
DATA	2397	29	17	0	0	A_04_P078760	A_04_P078760	7098.67	492.5	1.999504e+000	1.955619e+000	32	16	5.591410e+000	0	0	0	0	0	0	1.70005	1	0	57.5363	16.8286
DATA	2398	29	18	0	0	A_04_P027274	EB376678	7124.39	492.3	9.162661e+001	9.364867e+000	105.5	16	5.226873e+000	0	0	0	0	0	0	78.2992	1	1	51.0895	17.0345
DATA	2399	29	19	0	0	A_04_P079673	ENSOCUT00000016666	7149.5	492.5	1.374505e+002	1.387922e+001	150	19.5	4.548155e+000	0	0	0	0	0	0	118.087	1	1	65	18.6667
DATA	2400	29	20	0	0	A_04_P074402	ENSOCUT00000000778	7175.11	492.5	3.193350e+002	3.199082e+001	305	19	6.029913e+000	0	0	0	0	0	0	275.933	1	1	56.9804	19.1212
DATA	2401	29	21	0	0	A_04_P069246	ENSOCUT00000010936	7200.46	492.413	5.660971e+002	5.664168e+001	519	16	4.650311e+000	0	0	0	0	0	0	492.089	1	1	50.4627	15.4444
DATA	2402	29	22	0	0	A_04_P025286	ENSOCUT00000027627	7225.88	492.627	7.879520e+002	7.881789e+001	708	15.5	6.211332e+000	0	0	0	0	0	0	689.25	1	1	48.8603	16.5
DATA	2403	29	23	0	0	A_04_P065796	ENSOCUT00000010937	7251.33	492.5	9.202768e+000	2.092016e+000	39	16	5.772009e+000	0	0	0	0	0	0	8.10208	1	0	57.5363	15.8333
DATA	2404	29	24	0	0	A_04_P091178	ENSOCUT00000013421	7276.63	492.64	1.466925e+004	1.466926e+003	12637.5	16	5.148786e+000	0	0	0	0	0	0	13000.3	1	1	48.8603	16.52
DATA	2405	29	25	0	0	A_04_P032902	CU465472	7302	492.545	1.090315e+001	2.150700e+000	39	16	4.591972e+000	0	0	0	0	0	0	9.72796	1	1	65	15.5
DATA	2406	29	26	0	0	A_04_P007138	A_04_P007138	7327.42	492.573	1.140918e+001	2.166022e+000	41	15.5	5.153006e+000	0	0	0	0	0	0	10.2494	1	1	65	16.1471
DATA	2407	29	27	0	0	A_04_P088609	XM_002714462	7352.64	492.566	1.290695e+003	1.290825e+002	1178	15.5	3.986087e+000	0	0	0	0	0	0	1167.47	1	1	49.8279	15.5
DATA	2408	29	28	0	0	A_04_P031220	A_04_P031220	7378.42	492.573	1.822559e+000	1.822220e+000	32	18	4.978873e+000	0	0	0	0	0	0	1.39238	0	0	57.5363	18.4074
DATA	2409	29	29	0	0	A_04_P092593	ENSOCUT00000004512	7403.52	492.88	8.014771e+001	8.215147e+000	106.5	16	5.868016e+000	0	0	0	0	0	0	73.5109	1	1	48.8603	16.5143
DATA	2410	29	30	0	0	A_04_P050592	ENSOCUT00000003209	7429.28	492.84	2.705867e+002	2.711786e+001	272	14	2.609664e+000	0	0	0	0	0	0	249.917	1	1	49.1849	14.5
DATA	2411	29	31	0	0	A_04_P052281	ENSOCUT00000004683	7454.5	493	8.725968e+000	1.981228e+000	38.5	16	4.907067e+000	0	0	0	0	0	0	8.11425	1	0	48.5334	16.3
DATA	2412	29	32	0	0	A_04_P044234	A_04_P044234	7479.61	493.147	2.941312e+001	3.431228e+000	61	17	6.393333e+000	0	0	0	0	0	0	27.5338	1	1	48.8603	17.4333
DATA	2413	29	33	0	0	A_04_P076055	ENSOCUT00000015347	7505.25	492.886	4.431757e+001	4.766704e+000	72	16	5.663045e+000	0	0	0	0	0	0	41.7611	1	1	49.8279	17.5152
DATA	2414	29	34	0	0	A_04_P078442	A_04_P078442	7530.79	493.093	6.107552e+002	6.110041e+001	589.5	16	5.254370e+000	0	0	0	0	0	0	579.269	1	1	48.2044	17.2571
DATA	2415	29	35	0	0	A_04_P001906	NM_001101707	7556.16	492.922	1.662753e+004	1.662754e+003	15707.5	18	5.437313e+000	0	0	0	0	0	0	15868.6	1	1	52.0157	17.2333
DATA	2416	29	36	0	0	A_04_P019656	ENSOCUT00000008190	7581.5	493.056	1.092954e+002	1.106447e+001	131	18	5.273975e+000	0	0	0	0	0	0	104.939	1	1	48.5334	17.7407
DATA	2417	29	37	0	0	A_04_P046852	ENSOCUT00000016451	7606.64	493.014	8.504621e+001	8.675388e+000	113	15	6.190932e+000	0	0	0	0	0	0	82.1264	1	1	49.1849	16.5926
DATA	2418	29	38	0	0	A_04_P032552	EB383317	7631.7	493.094	1.709797e+000	1.703453e+000	29	16	4.838571e+000	0	0	0	0	0	0	-1.15698	0	0	45.1352	16
DATA	2419	29	39	0	0	A_04_P087129	ENSOCUT00000011862	7657.72	493.095	2.062711e+003	2.062781e+002	1996	15.5	4.608788e+000	0	0	0	0	0	0	2013.71	1	1	48.8603	16.2813
DATA	2420	29	40	0	0	A_04_P016694	A_04_P016694	7682.91	493.386	2.149641e+001	2.731872e+000	53	16	5.041141e+000	0	0	0	0	0	0	21.0903	1	1	57.259	16.5185
DATA	2421	29	41	0	0	A_04_P083512	ENSOCUT00000015281	7708.5	493.352	4.698755e+001	4.989385e+000	76.5	17	5.412483e+000	0	0	0	0	0	0	46.3164	1	1	57.5363	16.4643
DATA	2422	29	42	0	0	A_04_P010918	DN883886	7733.58	493.427	3.894651e+001	4.237923e+000	68.5	19	6.371644e+000	0	0	0	0	0	0	38.5546	1	1	65	19.7419
DATA	2423	29	43	0	0	A_04_P014408	AY171717	7759.42	493.427	3.366239e+002	3.370350e+001	367.5	17	5.365990e+000	0	0	0	0	0	0	334.583	1	1	57.5363	17.0769
DATA	2424	29	44	0	0	A_04_P101270	A_04_P101270	7784.52	493.147	1.070080e+002	1.082853e+001	136.5	17	5.017948e+000	0	0	0	0	0	0	106.733	1	1	49.8279	17.4138
DATA	2425	29	45	0	0	A_04_P095152	A_04_P095152	7810	493.455	1.289437e+001	2.096353e+000	42	16	5.067413e+000	0	0	0	0	0	0	12.9032	1	1	55.8519	16.6486
DATA	2426	29	46	0	0	A_04_P038182	ENSOCUT00000003874	7835.44	493.325	8.358311e+001	8.519285e+000	117	16	6.405126e+000	0	0	0	0	0	0	83.874	1	1	49.8279	16.2222
DATA	2427	29	47	0	0	A_04_P093567	ENSOCUT00000007259	7861.04	493.453	2.002850e+002	2.009589e+001	227	17	6.336267e+000	0	0	0	0	0	0	201.469	1	1	48.8603	16.3
DATA	2428	29	48	0	0	A_04_P018976	ENSOCUT00000005184	7886.16	493.289	1.583569e+003	1.583654e+002	1561	17.5	4.844352e+000	0	0	0	0	0	0	1595.98	1	1	49.5074	17.125
DATA	2429	29	49	0	0	A_04_P034092	A_04_P034092	7911.78	493.449	8.194106e+000	1.832072e+000	39	17.5	5.010239e+000	0	0	0	0	0	0	8.27117	1	1	46.8651	17.4412
DATA	2430	29	50	0	0	A_04_P052177	ENSOCUT00000017837	7936.94	493.301	2.219925e+003	2.219985e+002	2271	17	6.221763e+000	0	0	0	0	0	0	2243.13	1	1	51.7088	17.6765
DATA	2431	29	51	0	0	A_04_P003289	NM_001082702	7962.49	493.367	5.097628e+003	5.097654e+002	5041	14	5.020892e+000	0	0	0	0	0	0	5154.13	1	1	49.8279	15.069
DATA	2432	29	52	0	0	A_04_P020357	EB379739	7987.65	492.788	1.706465e+002	1.714288e+001	203	16	4.957670e+000	0	0	0	0	0	0	172.549	1	1	41.0736	15.6129
DATA	2433	29	53	0	0	A_04_P018866	EB384024	8013.11	493.5	7.110386e+001	7.296206e+000	101	16	5.004514e+000	0	0	0	0	0	0	71.8801	1	1	56.9804	15.6129
DATA	2434	29	54	0	0	A_04_P060965	ENSOCUT00000010212	8038.5	493.5	2.735765e+005	2.735765e+004	275844	16	7.327323e+000	0	0	0	0	0	0	276340	1	1	57.5363	16.7586
DATA	2435	29	55	0	0	A_04_P054487	A_04_P054487	8063.89	493.5	1.645704e+000	1.639673e+000	31	16	5.348032e+000	0	0	0	0	0	0	0.158454	0	0	56.9804	16.5833
DATA	2436	29	56	0	0	A_04_P057966	ENSOCUT00000004418	8089.42	493.573	2.785146e+001	3.233404e+000	58.5	19	6.480171e+000	0	0	0	0	0	0	28.0466	1	1	57.5363	16.7241
DATA	2437	29	57	0	0	A_04_P024416	EB375663	8114.53	493.926	1.157949e+001	2.012602e+000	41	13	5.455596e+000	0	0	0	0	0	0	11.6351	1	1	46.8651	14.9259
DATA	2438	29	58	0	0	A_04_P019406	EB381606	8140.05	493.523	1.861911e+002	1.869214e+001	215	16.5	6.422184e+000	0	0	0	0	0	0	186.555	1	1	55.8519	17
DATA	2439	29	59	0	0	A_04_P069662	ENSOCUT00000009603	8165.5	493.648	7.659379e+002	7.661170e+001	802	14	5.229699e+000	0	0	0	0	0	0	764.952	1	1	57.5363	14.7241
DATA	2440	29	60	0	0	A_04_P017120	A_04_P017120	8190.58	493.573	3.686945e+001	4.044360e+000	66	15.5	6.382205e+000	0	0	0	0	0	0	36.6856	1	1	57.5363	15.8056
DATA	2441	29	61	0	0	A_04_P002736	NM_001081989	8216.42	493.573	4.678381e+004	4.678382e+003	45674	17	5.996918e+000	0	0	0	0	0	0	46350.3	1	1	57.5363	16.9143
DATA	2442	29	62	0	0	A_04_P067842	ENSOCUT00000013251	8241.68	493.677	1.847185e+003	1.847261e+002	1838	15	4.515709e+000	0	0	0	0	0	0	1821.51	1	1	53.5237	16.0345
DATA	2443	29	63	0	0	A_04_P049422	ENSOCUT00000000044	8267.09	493.614	2.221513e+000	1.700692e+000	33	16.5	5.929926e+000	0	0	0	0	0	0	2.17923	1	0	65	16.8571
DATA	2444	29	64	0	0	A_04_P094129	ENSOCUT00000002855	8292.41	493.863	5.113860e+002	5.116671e+001	520	17	6.410173e+000	0	0	0	0	0	0	498.833	1	1	50.1463	18.0968
DATA	2445	29	65	0	0	A_04_P032670	NM_001256300	8317.61	493.931	1.804055e+001	2.482968e+000	45	14	5.935791e+000	0	0	0	0	0	0	17.4907	1	1	53.8203	15.1852
DATA	2446	29	66	0	0	A_04_P066187	ENSOCUT00000031650	8343.26	494.026	8.125156e+002	8.126970e+001	774	15	4.343512e+000	0	0	0	0	0	0	782.507	1	1	49.1849	15.4074
DATA	2447	29	67	0	0	A_04_P027565	ENSOCUT00000024942	8368.7	494.029	1.489437e+002	1.499447e+001	166	16	5.129756e+000	0	0	0	0	0	0	142.428	1	1	46.1809	17.2424
DATA	2448	29	68	0	0	A_04_P036477	ENSOCUT00000017580	8393.9	493.843	1.082872e+002	1.096806e+001	130.5	15	4.430225e+000	0	0	0	0	0	0	102.775	1	1	46.8651	15.4242
DATA	2449	29	69	0	0	A_04_P005331	DN891005	8419.32	494.242	5.397009e+000	1.837612e+000	35	16	5.015674e+000	0	0	0	0	0	0	5.08194	1	0	45.4864	15.9032
DATA	2450	29	70	0	0	A_04_P099721	ENSOCUT00000008701	8444.61	494.069	3.700647e+004	3.700647e+003	34249.5	16	4.456688e+000	0	0	0	0	0	0	34554.7	1	1	53.8203	16
DATA	2451	29	71	0	0	A_04_P085896	ENSOCUT00000014446	8470.42	494.427	4.608599e+001	4.943005e+000	71	17	6.383294e+000	0	0	0	0	0	0	42.6516	1	1	57.5363	16.8519
DATA	2452	29	72	0	0	A_04_P047270	ENSOCUT00000002653	8495.5	494.352	8.386971e+000	1.989049e+000	38	14.5	4.891466e+000	0	0	0	0	0	0	7.69151	1	0	65	15.2667
DATA	2453	29	73	0	0	A_04_P047949	A_04_P047949	8520.9	493.857	2.768257e+001	3.313591e+000	52.5	16	5.342897e+000	0	0	0	0	0	0	25.142	1	1	45.4864	15.8108
DATA	2454	29	74	0	0	A_04_P015346	AY171677	8546.55	494.254	1.035504e+002	1.051715e+001	121.5	16	4.639804e+000	0	0	0	0	0	0	93.1112	1	1	47.5395	15.75
DATA	2455	29	75	0	0	A_04_P021602	A_04_P021602	8571.58	494.427	5.878082e+001	6.164808e+000	79	14	4.100587e+000	0	0	0	0	0	0	52.3213	1	1	57.5363	14.2593
DATA	2456	29	76	0	0	A_04_P097139	ENSOCUT00000009287	8597.31	494.338	1.553075e+004	1.553076e+003	13210	16	5.733303e+000	0	0	0	0	0	0	13675.2	1	1	48.5334	16.0882
DATA	2457	29	77	0	0	A_04_P060578	ENSOCUT00000002562	8622.94	494.057	3.477969e+000	1.931095e+000	33	16.5	5.743941e+000	0	0	0	0	0	0	3.02848	1	0	46.8651	15.9167
DATA	2458	29	78	0	0	A_04_P046226	A_04_P046226	8648	494.455	1.927776e+000	1.920623e+000	28	16	5.224825e+000	0	0	0	0	0	0	-0.193219	0	0	55.8519	16.0811
DATA	2459	29	79	0	0	A_04_P037162	ENSOCUT00000001626	8673.42	494.427	3.435826e+000	1.973132e+000	31.5	16	5.435470e+000	0	0	0	0	0	0	2.92485	1	0	57.5363	16.5172
DATA	2460	29	80	0	0	A_04_P046937	ENSOCUT00000005548	8698.67	494.084	2.349284e+000	1.980096e+000	30	13.5	5.347213e+000	0	0	0	0	0	0	1.97638	1	0	51.0895	14.2059
DATA	2461	29	81	0	0	A_04_P051474	ENSOCUT00000007620	8724.44	494.532	1.820027e+004	1.820029e+003	14576.5	15	5.174618e+000	0	0	0	0	0	0	15126.8	1	1	50.4627	14.88
DATA	2462	29	82	0	0	A_04_P064129	ENSOCUT00000005021	8749.75	494.627	8.741745e+003	8.741768e+002	7004	19	5.174597e+000	0	0	0	0	0	0	7177.54	1	1	49.1849	20.0357
DATA	2463	29	83	0	0	A_04_P041352	ENSOCUT00000008900	8774.89	494.5	2.503898e+002	2.512191e+001	226	16	6.356908e+000	0	0	0	0	0	0	203.064	1	1	65	16.0938
DATA	2464	29	84	0	0	A_04_P095645	ENSOCUT00000006989	8800.31	494.468	4.146546e+002	4.151686e+001	360	17	6.646765e+000	0	0	0	0	0	0	332.067	1	1	49.8279	18.2222
DATA	2465	29	85	66	1	DarkCorner	DarkCorner	8825.67	494.5	2.099558e+000	2.091769e+000	24	14.5	5.686139e+000	0	0	0	0	0	0	-4.27085	0	0	57.5363	13.9048
DATA	2466	30	1	66	1	DarkCorner	DarkCorner	6704.64	499.533	1.941931e+000	1.934726e+000	24	14	3.831203e+000	0	0	0	0	0	0	-3.79772	0	0	39.0882	14.2955
DATA	2467	30	2	0	0	A_04_P087024	ENSOCUT00000015300	6730.58	499.427	2.052361e+000	1.959276e+000	29	17.5	4.362853e+000	0	0	0	0	0	0	1.74219	1	0	57.5363	18
DATA	2468	30	3	0	0	A_04_P018041	DN888453	6756	499.455	1.306265e+002	1.320884e+001	138	19	5.412310e+000	0	0	0	0	0	0	110.248	1	1	55.8519	20.3103
DATA	2469	30	4	0	0	A_04_P061519	ENSOCUT00000012143	6781.42	499.427	1.012478e+001	2.213991e+000	38	17	4.947010e+000	0	0	0	0	0	0	8.50549	1	1	57.5363	16.4828
DATA	2470	30	5	0	0	A_04_P084262	ENSOCUT00000012768	6806.58	499.427	2.204921e+000	1.988239e+000	32	14	4.221398e+000	0	0	0	0	0	0	1.84567	1	0	65	14.9655
DATA	2471	30	6	0	0	A_04_P082527	ENSOCUT00000000945	6832.33	499.5	5.367086e+002	5.370742e+001	463	16	4.563766e+000	0	0	0	0	0	0	448.073	1	1	57.5363	16.1935
DATA	2472	30	7	0	0	A_04_P008363	DN887999	6857.46	499.325	5.789502e+002	5.792903e+001	507	22	6.984984e+000	0	0	0	0	1	0	482.532	1	1	50.7771	20.96
DATA	2473	30	8	0	0	A_04_P002848	NM_001082285	6883	499.5	4.663038e+003	4.663080e+002	3824.5	19	4.749873e+000	0	0	0	0	0	0	3883.37	1	1	54.7002	18.1935
DATA	2474	30	9	0	0	A_04_P029778	EB379869	6908.69	499.338	8.757461e+003	8.757484e+002	7159.5	17	3.679162e+000	0	0	0	0	0	0	7293.37	1	1	48.5334	17.3333
DATA	2475	30	10	0	0	A_04_P079903	ENSOCUT00000003395	6933.35	499.885	1.991822e+000	1.992774e+000	31	16	4.308527e+000	0	0	0	0	0	0	1.51822	0	0	49.8279	16.0417
DATA	2476	30	11	0	0	A_04_P060964	ENSOCUT00000010212	6959.33	499.5	3.006177e+005	3.006177e+004	249116	18	6.452986e+000	0	0	0	0	0	0	250948	1	1	57.5363	19.7778
DATA	2477	30	12	0	0	A_04_P097017	ENSOCUT00000014287	6984.13	499.699	1.984491e+000	1.977129e+000	29	16	4.975064e+000	0	0	0	0	0	0	-1.24904	0	0	50.7771	15.6857
DATA	2478	30	13	0	0	A_04_P070651	ENSOCUT00000012938	7009.8	499.617	2.068303e+003	2.068397e+002	1728.5	15	5.654008e+000	0	0	0	0	0	0	1735.21	1	1	54.7002	15.303
DATA	2479	30	14	0	0	A_04_P012679	M77049	7035.42	499.573	1.972121e+000	1.964804e+000	29.5	17	4.083902e+000	0	0	0	0	0	0	-0.106746	0	0	57.5363	16.5588
DATA	2480	30	15	0	0	A_04_P017696	A_04_P017696	7060.89	499.685	1.665003e+002	1.676465e+001	167.5	15	5.135291e+000	0	0	0	0	0	0	140.718	1	1	48.5334	15.3939
DATA	2481	30	16	0	0	A_04_P056868	ENSOCUT00000011188	7086.27	499.62	4.673706e+002	4.677766e+001	431	15	4.282436e+000	0	0	0	0	0	0	396.738	1	1	50.7771	15.3421
DATA	2482	30	17	0	0	A_04_P014441	AY171652	7111.5	499.648	2.839488e+000	1.959831e+000	32	18	5.230391e+000	0	0	0	0	0	0	2.42198	1	0	65	18.0968
DATA	2483	30	18	0	0	A_04_P016967	DN882417	7137	499.545	6.712755e+002	6.715526e+001	594	16	5.238352e+000	0	0	0	0	0	0	575.578	1	1	55.8519	16.8286
DATA	2484	30	19	0	0	A_04_P029483	AY171818	7162.94	499.742	1.925176e+000	1.926823e+000	32	20	6.363068e+000	0	0	0	0	1	0	1.58531	0	0	45.835	20.6364
DATA	2485	30	20	0	0	A_04_P017972	ENSOCUT00000017895	7187.62	499.705	6.469527e+002	6.472337e+001	581	16	4.290677e+000	0	0	0	0	0	0	561.097	1	1	50.4627	16.0811
DATA	2486	30	21	0	0	A_04_P054402	ENSOCUT00000016749	7213.19	499.9	2.056001e+002	2.064719e+001	211.5	15	5.029827e+000	0	0	0	0	0	0	179.425	1	1	46.8651	15.2286
DATA	2487	30	22	0	0	A_04_P054079	ENSOCUT00000009137	7238.26	500.188	1.085942e+002	1.102153e+001	128	16	6.495491e+000	0	0	0	0	0	0	95.3696	1	1	46.5243	16.5161
DATA	2488	30	23	0	0	A_04_P084056	ENSOCUT00000002367	7263.88	500	1.382190e+003	1.382317e+002	1277	16	5.900408e+000	0	0	0	0	0	0	1221.89	1	1	49.8279	15.7407
DATA	2489	30	24	0	0	A_04_P019544	EB380809	7289.32	499.988	3.827935e+003	3.827980e+002	3338.5	16	4.581998e+000	0	0	0	0	0	0	3406.77	1	1	49.1849	16.4286
DATA	2490	30	25	0	0	A_04_P025856	ENSOCUT00000010567	7314.42	499.962	1.587499e+002	1.598196e+001	171.5	15.5	5.345993e+000	0	0	0	0	0	0	142.237	1	1	49.5074	16.4688
DATA	2491	30	26	0	0	A_04_P044572	ENSOCUT00000013726	7339.91	500.079	4.760186e+003	4.760221e+002	4028	16	5.015035e+000	0	0	0	0	0	0	4294.69	1	1	51.7088	15.7667
DATA	2492	30	27	0	0	A_04_P099583	ENSOCUT00000009501	7365.5	500	6.440944e+003	6.440969e+002	5708.5	17	4.717191e+000	0	0	0	0	0	0	5851.74	1	1	49.8279	17.5758
DATA	2493	30	28	0	0	A_04_P076993	ENSOCUT00000012331	7390.68	500.135	1.739591e+002	1.748962e+001	190.5	16	5.763872e+000	0	0	0	0	0	0	159.139	1	1	48.8603	17.5
DATA	2494	30	29	0	0	A_04_P079709	ENSOCUT00000006106	7416.77	500.167	2.345938e+000	1.810521e+000	32	15	3.916304e+000	0	0	0	0	0	0	2.16138	1	0	44.4243	15.1379
DATA	2495	30	30	0	0	A_04_P015831	AY171911	7441.5	500.352	4.161055e+000	1.831172e+000	34.5	14	3.448188e+000	0	0	0	0	0	0	3.85948	1	0	57.5363	14.84
DATA	2496	30	31	0	0	A_04_P097368	ENSOCUT00000009946	7467.1	500.269	2.108529e+003	2.108603e+002	1897	16	6.193002e+000	0	0	0	0	0	0	1969.09	1	1	49.8279	16.7407
DATA	2497	30	32	0	0	A_04_P061698	ENSOCUT00000014330	7492.43	500.395	6.474798e+002	6.477188e+001	640	16	6.123724e+000	0	0	0	0	0	0	608.698	1	1	49.5074	17
DATA	2498	30	33	0	0	A_04_P099730	ENSOCUT00000008718	7518.11	500.239	1.754404e+000	1.747895e+000	30	15	5.518298e+000	0	0	0	0	0	0	-1.00558	0	0	47.2035	16.75
DATA	2499	30	34	0	0	A_04_P102373	ENSOCUT00000017957	7543.42	500.427	5.806791e+001	6.060976e+000	86	16	4.907138e+000	0	0	0	0	0	0	55.2991	1	1	57.5363	16
DATA	2500	30	35	0	0	A_04_P061044	ENSOCUT00000016993	7568.58	500.427	1.094541e+002	1.108070e+001	137.5	19	4.697288e+000	0	0	0	0	0	0	104.872	1	1	65	18.7419
DATA	2501	30	36	0	0	A_04_P064719	ENSOCUT00000015459	7594	500.455	4.668755e+003	4.668787e+002	4398.5	17	6.185953e+000	0	0	0	0	0	0	4499.94	1	1	55.8519	17.8621
DATA	2502	30	37	0	0	A_04_P058542	ENSOCUT00000011146	7619.62	500.37	2.967516e+003	2.967565e+002	2782.5	16	6.483151e+000	0	0	0	0	0	0	2876.63	1	1	50.7771	16.9688
DATA	2503	30	38	0	0	A_04_P071119	ENSOCUT00000000259	7644.94	500.481	3.151285e+002	3.155851e+001	333.5	16	5.666932e+000	0	0	0	0	0	0	307.135	1	1	49.5074	17.3243
DATA	2504	30	39	0	0	A_04_P045327	ENSOCUT00000014441	7670.37	500.36	2.714852e+002	2.720097e+001	292	16	4.717191e+000	0	0	0	0	0	0	265.957	1	1	48.8603	16.4242
DATA	2505	30	40	0	0	A_04_P083484	ENSOCUT00000013472	7695.63	500.64	7.354079e+002	7.355998e+001	743	16	4.484859e+000	0	0	0	0	0	0	723.922	1	1	48.8603	15.963
DATA	2506	30	41	0	0	A_04_P070345	ENSOCUT00000006379	7721.13	500.3	1.679010e+000	1.672781e+000	28	17	4.951159e+000	0	0	0	0	0	0	-2.88106	0	0	47.2035	17.2258
DATA	2507	30	42	0	0	A_04_P027597	EB374505	7746.69	500.468	1.078878e+002	1.091662e+001	141.5	17	5.115162e+000	0	0	0	0	0	0	107.126	1	1	49.8279	17.3235
DATA	2508	30	43	0	0	A_04_P023356	EB376702	7772.03	500.297	1.566421e+001	2.282055e+000	47	15	5.442264e+000	0	0	0	0	0	0	15.6121	1	1	49.1849	15.1852
DATA	2509	30	44	0	0	A_04_P074709	ENSOCUT00000007969	7797.25	500.544	5.468246e+001	5.712887e+000	88.5	17.5	5.171222e+000	0	0	0	0	0	0	54.6867	1	1	50.7771	17.5294
DATA	2510	30	45	0	0	A_04_P068234	A_04_P068234	7822.88	500.554	4.702266e+000	1.714620e+000	37	16	5.553261e+000	0	0	0	0	0	0	4.71693	1	0	48.8603	16.25
DATA	2511	30	46	0	0	A_04_P072505	ENSOCUT00000014206	7848	500.545	1.650774e+000	1.645871e+000	30.5	13.5	6.132854e+000	0	0	0	0	0	0	0.637447	0	0	65	15.5313
DATA	2512	30	47	0	0	A_04_P053582	A_04_P053582	7873.37	500.59	5.310731e+003	5.310756e+002	5345.5	16.5	5.914291e+000	0	0	0	0	0	0	5352.68	1	1	51.7088	16.6429
DATA	2513	30	48	0	0	A_04_P030827	DN888861	7898.69	500.662	4.977620e+002	4.980315e+001	522	16	4.396321e+000	0	0	0	0	0	0	502.574	1	1	48.5334	16.4074
DATA	2514	30	49	0	0	A_04_P021512	EB378610	7924.42	500.573	8.874964e+000	1.861265e+000	40	17	5.058933e+000	0	0	0	0	0	0	8.97247	1	1	57.5363	16.697
DATA	2515	30	50	0	0	A_04_P025668	ENSOCUT00000000761	7949.69	500.662	1.684969e+003	1.685048e+002	1719	18	6.958865e+000	0	0	0	0	0	0	1704.94	1	1	48.5334	17.3226
DATA	2516	30	51	0	0	A_04_P006411	DN890019	7975	500.545	4.697105e+000	1.700219e+000	35.5	15	4.599702e+000	0	0	0	0	0	0	4.75452	1	0	55.8519	14.9375
DATA	2517	30	52	0	0	A_04_P004868	NM_001163177	8000.5	500.648	1.163275e+001	2.005916e+000	40	15	5.647152e+000	0	0	0	0	0	0	11.7741	1	1	57.5363	14.9032
DATA	2518	30	53	0	0	A_04_P045582	ENSOCUT00000008790	8025.58	500.573	2.786609e+001	3.230894e+000	59	16	4.762149e+000	0	0	0	0	0	0	28.1889	1	1	57.5363	16.2963
DATA	2519	30	54	0	0	A_04_P050144	ENSOCUT00000012020	8051.31	500.782	4.938769e+003	4.938797e+002	4893	19	6.465292e+000	0	0	0	0	0	0	4990.88	1	1	49.8279	17.7
DATA	2520	30	55	0	0	A_04_P013197	NM_001160290	8076.5	501	2.560992e+004	2.560993e+003	24863	19	6.071617e+000	0	0	0	0	0	0	25841.8	1	1	54.1152	17.6897
DATA	2521	30	56	0	0	A_04_P087932	ENSOCUT00000005204	8102	501	3.768103e+002	3.771681e+001	402	17	5.458327e+000	0	0	0	0	0	0	379.455	1	1	54.9904	16.28
DATA	2522	30	57	0	0	A_04_P005821	DN890579	8126.94	501.29	2.188933e+000	1.660951e+000	31.5	15	5.567934e+000	0	0	0	0	0	0	2.19898	1	0	45.1352	16.2424
DATA	2523	30	58	0	0	A_04_P030817	A_04_P030817	8152.95	501.093	1.017653e+002	1.030968e+001	130	17	6.336178e+000	0	0	0	0	0	0	101.917	1	1	46.8651	16.7297
DATA	2524	30	59	0	0	A_04_P005141	ENSOCUT00000006667	8177.95	501.107	3.319495e+001	3.710190e+000	64	15	5.200439e+000	0	0	0	0	0	0	33.1304	1	1	47.2035	14.5294
DATA	2525	30	60	0	0	A_04_P068588	ENSOCUT00000011301	8203.75	501	2.504305e+003	2.504360e+002	2487	15.5	7.081610e+000	0	0	0	0	0	0	2489.32	1	1	49.1849	15.7222
DATA	2526	30	61	0	0	A_04_P102027	A_04_P102027	8228.91	501.386	9.550720e+001	9.695844e+000	124.5	14	5.129756e+000	0	0	0	0	0	0	94.5218	1	1	57.259	15.7576
DATA	2527	30	62	0	0	A_04_P062657	ENSOCUT00000015540	8254.56	501.26	1.278229e+003	1.278340e+002	1233	14	4.745116e+000	0	0	0	0	0	0	1258.7	1	1	49.5074	15.129
DATA	2528	30	63	0	0	A_04_P023866	EB376213	8279.81	501.392	8.078482e+003	8.078500e+002	7857	16	4.925304e+000	0	0	0	0	0	0	7912.38	1	1	49.1849	16.5172
DATA	2529	30	64	0	0	A_04_P000506	NM_001082722	8305.42	501.427	1.705157e+000	1.698831e+000	26	15	5.937275e+000	0	0	0	0	0	0	-2.87811	0	0	57.5363	15.4138
DATA	2530	30	65	0	0	A_04_P025682	A_04_P025682	8330.5	501.352	3.869190e+001	4.230049e+000	70	16	5.415495e+000	0	0	0	0	0	0	37.4344	1	1	57.5363	15.4483
DATA	2531	30	66	0	0	A_04_P059008	A_04_P059008	8356	501.455	1.109488e+001	2.047914e+000	40	16	4.937849e+000	0	0	0	0	0	0	10.661	1	1	65	16.7353
DATA	2532	30	67	0	0	A_04_P028431	EB375560	8381.6	501.653	3.343458e+001	3.766348e+000	58.5	16	6.250849e+000	0	0	0	0	0	0	31.893	1	1	48.8603	16.1613
DATA	2533	30	68	0	0	A_04_P040302	A_04_P040302	8406.53	501.764	1.753654e+000	1.748006e+000	29	14	3.194787e+000	0	0	0	0	0	0	0.518504	0	0	48.2044	14.96
DATA	2534	30	69	0	0	A_04_P013035	NM_001195719	8432.33	501.5	4.895593e+002	4.898762e+001	482	14	5.167435e+000	0	0	0	0	0	0	459.616	1	1	57.5363	14.5357
DATA	2535	30	70	0	0	A_04_P062002	XM_002717263	8457.5	501.5	2.533710e+002	2.539932e+001	257.5	16	5.715074e+000	0	0	0	0	0	0	235.859	1	1	57.5363	15.6
DATA	2536	30	71	0	0	A_04_P026281	EB373598	8483.05	501.625	9.929377e+003	9.929393e+002	8706	16	4.918257e+000	0	0	0	0	0	0	9160.09	1	1	50.1463	15.4516
DATA	2537	30	72	0	0	A_04_P068028	ENSOCUT00000006704	8508.31	501.662	2.416340e+002	2.423107e+001	245	16	5.542364e+000	0	0	0	0	0	0	220.844	1	1	48.5334	15.9697
DATA	2538	30	73	0	0	A_04_P000594	NM_001081985	8533.82	502.052	5.836156e+000	1.918350e+000	34	17	5.426563e+000	0	0	0	0	0	0	5.28239	1	0	49.1849	16.1875
DATA	2539	30	74	0	0	A_04_P074271	ENSOCUT00000015973	8559.13	501.526	1.128240e+003	1.128391e+002	1018	15	4.352962e+000	0	0	0	0	0	0	1010.83	1	1	50.1463	15.6552
DATA	2540	30	75	0	0	A_04_P046478	ENSOCUT00000000905	8584.5	501.5	1.170575e+001	2.202387e+000	40	16	5.255470e+000	0	0	0	0	0	0	10.3785	1	1	57.5363	16.1563
DATA	2541	30	76	0	0	A_04_P073307	ENSOCUT00000017870	8609.89	501.5	4.839306e+001	5.193751e+000	70.5	18	5.555886e+000	0	0	0	0	0	0	42.4457	1	1	65	16.4865
DATA	2542	30	77	0	0	A_04_P019801	EB380227	8635.54	502.158	4.225308e+000	1.953017e+000	32	17	6.019127e+000	0	0	0	0	0	0	3.66525	1	0	49.1849	16.3333
DATA	2543	30	78	0	0	A_04_P075382	A_04_P075382	8660.7	501.611	7.830120e+003	7.830143e+002	6650	15	5.153933e+000	0	0	0	0	0	0	6715.29	1	1	53.2255	16.7143
DATA	2544	30	79	0	0	A_04_P043061	ENSOCUT00000030832	8686.11	501.5	5.368874e+001	5.712463e+000	74	15.5	4.666922e+000	0	0	0	0	0	0	45.5103	1	1	56.9804	15.3611
DATA	2545	30	80	0	0	A_04_P091897	ENSOCUT00000015891	8711.56	501.734	4.991508e+003	4.991547e+002	4032	13	4.484823e+000	0	0	0	0	1	0	4181.27	1	1	50.7771	13.3636
DATA	2546	30	81	0	0	A_04_P010447	DN884788	8736.79	501.808	4.878688e+003	4.878729e+002	4023	15	5.314336e+000	0	0	0	0	0	0	4037.99	1	1	48.2044	15.3704
DATA	2547	30	82	0	0	A_04_P006109	A_04_P006109	8762.42	501.573	1.963308e+001	2.819385e+000	44.5	18	6.682462e+000	0	0	0	0	0	0	16.0486	1	1	65	18.9697
DATA	2548	30	83	0	0	A_04_P096751	ENSOCUT00000013757	8787.51	501.937	1.078078e+003	1.078272e+002	915	13	5.371127e+000	0	0	0	0	0	0	870.55	1	1	50.4627	15.1852
DATA	2549	30	84	66	1	DarkCorner	DarkCorner	8813.09	501.614	2.082384e+000	2.074658e+000	26	15	5.147084e+000	0	0	0	0	0	0	-3.71641	0	0	65	15.3226
DATA	2550	30	85	66	1	DarkCorner	DarkCorner	8838.5	501.648	2.109022e+000	2.101197e+000	21	14	4.831719e+000	0	0	0	0	0	0	-6.58069	0	0	57.5363	13.5198
DATA	2551	31	1	66	1	DarkCorner	DarkCorner	6692.5	506.5	1.934385e+000	1.927208e+000	24	15	4.232944e+000	0	0	0	0	0	0	-4.71496	0	0	57.5363	14.9868
DATA	2552	31	2	0	0	A_04_P090852	ENSOCUT00000014283	6717.89	506.5	2.709790e+002	2.716738e+001	262	15	5.000000e+000	0	0	0	0	0	0	230.834	1	1	56.9804	16
DATA	2553	31	3	0	0	A_04_P018822	ENSOCUT00000030085	6743.14	506.588	2.684103e+004	2.684103e+003	22356	19	4.985139e+000	0	0	0	0	0	0	22722	1	1	54.9904	18.5806
DATA	2554	31	4	0	0	A_04_P060465	A_04_P060465	6768.75	506.417	1.971373e+000	1.964059e+000	29	19	1.972429e+000	0	0	0	0	0	0	-0.0526905	0	0	48.5334	18.2381
DATA	2555	31	5	0	0	A_04_P005480	DN890887	6794.05	506.523	1.979391e+000	1.980425e+000	30	14	4.178175e+000	0	0	0	0	0	0	1.52629	0	0	55.8519	15.3143
DATA	2556	31	6	0	0	A_04_P070177	ENSOCUT00000017070	6819.53	506.716	4.552257e+002	4.556553e+001	392	16	4.352594e+000	0	0	0	0	0	0	380.647	1	1	49.1849	15.4848
DATA	2557	31	7	0	0	A_04_P097672	ENSOCUT00000008952	6844.95	506.603	1.155768e+004	1.155770e+003	9284	21	6.350400e+000	0	0	0	0	0	0	9643.89	1	1	49.5074	20.5517
DATA	2558	31	8	0	0	A_04_P056362	A_04_P056362	6870.42	506.573	4.904454e+002	4.908468e+001	427	22	1.050038e+001	0	0	0	0	1	0	408.746	1	1	57.5363	23.5357
DATA	2559	31	9	0	0	A_04_P007267	DN889164	6895.58	506.573	1.737995e+001	2.638567e+000	43	17	5.079257e+000	0	0	0	0	0	0	14.4799	1	1	65	17.8333
DATA	2560	31	10	0	0	A_04_P100272	ENSOCUT00000009913	6921.09	506.614	2.219033e+002	2.227888e+001	213	16	4.991115e+000	0	0	0	0	0	0	184.961	1	1	57.259	17.0417
DATA	2561	31	11	0	0	A_04_P029472	AY171856	6946.5	506.648	2.144908e+001	2.920429e+000	46	16.5	7.063862e+000	0	0	0	0	0	0	17.8999	1	1	57.5363	18.75
DATA	2562	31	12	0	0	A_04_P084372	ENSOCUT00000010617	6971.63	506.596	1.036882e+002	1.055585e+001	114	16	3.745353e+000	0	0	0	0	0	0	86.6928	1	1	57.8122	16.8696
DATA	2563	31	13	0	0	A_04_P027320	ENSOCUT00000011730	6997.36	506.962	1.980479e+000	1.973131e+000	28	16	4.532808e+000	0	0	0	0	0	0	-1.91602	0	0	41.4593	15.6176
DATA	2564	31	14	0	0	A_04_P052713	A_04_P052713	7022.5	507	1.974326e+000	1.973598e+000	31.5	15.5	4.484629e+000	0	0	0	0	0	0	1.35576	0	0	54.1152	15.7813
DATA	2565	31	15	0	0	A_04_P005226	DN891097	7047.99	507.122	1.753400e+001	2.629618e+000	45	16	4.569746e+000	0	0	0	0	0	0	14.7989	1	1	46.8651	15.8485
DATA	2566	31	16	0	0	A_04_P051297	ENSOCUT00000016860	7073.6	507.717	2.138414e+000	1.963014e+000	30.5	15	4.207624e+000	0	0	0	0	0	0	1.8126	1	0	41.4593	14.5882
DATA	2567	31	17	0	0	A_04_P015982	AY175579	7099.21	507.056	1.949566e+000	1.942333e+000	30	16	4.972222e+000	0	0	0	0	0	0	-0.678475	0	0	46.8651	16.6333
DATA	2568	31	18	0	0	A_04_P009614	CU465343	7124.5	507	4.266337e+004	4.266338e+003	36180.5	18	5.109041e+000	0	0	0	0	0	0	36514	1	1	54.1152	17.9667
DATA	2569	31	19	0	0	A_04_P023987	EB376094	7149.5	507.352	1.960701e+002	1.970101e+001	199	18	5.420041e+000	0	0	0	0	0	0	168.714	1	1	65	18.3448
DATA	2570	31	20	0	0	A_04_P095725	ENSOCUT00000017680	7175.09	507.386	2.072169e+001	2.818902e+000	48	18	4.326463e+000	0	0	0	0	0	0	17.9342	1	1	57.259	17.5806
DATA	2571	31	21	0	0	A_04_P097097	ENSOCUT00000002719	7200.61	508.08	5.952072e+000	1.990478e+000	36	17	4.477427e+000	0	0	0	0	0	0	5.18314	1	0	49.1849	16.2121
DATA	2572	31	22	0	0	A_04_P000923	NM_001082765	7225.95	507.473	1.873263e+003	1.873358e+002	1620.5	15.5	6.155288e+000	0	0	0	0	0	0	1641.39	1	1	54.4085	16.9643
DATA	2573	31	23	0	0	A_04_P033312	DN882051	7251.43	507.222	2.807639e+001	3.376437e+000	54	18	5.663332e+000	0	0	0	0	0	0	24.7609	1	1	47.8731	16.64
DATA	2574	31	24	0	0	A_04_P061810	ENSOCUT00000013940	7276.56	507.26	5.713192e+003	5.713222e+002	5045	17	4.499060e+000	0	0	0	0	0	0	5071.79	1	1	49.5074	17.1923
DATA	2575	31	25	0	0	A_04_P015586	AY171786	7302	507.455	4.529883e+000	1.905194e+000	35	14.5	4.469769e+000	0	0	0	0	0	0	4.0488	1	0	65	15.1429
DATA	2576	31	26	0	0	A_04_P020891	DN889318	7327.49	507.573	3.806362e+002	3.810796e+001	364.5	15.5	5.315831e+000	0	0	0	0	0	0	342.569	1	1	49.1849	16.5
DATA	2577	31	27	0	0	A_04_P070152	ENSOCUT00000006781	7352.58	507.427	1.832126e+000	1.825329e+000	31	17	4.413184e+000	0	0	0	0	0	0	-0.407272	0	0	65	17.0714
DATA	2578	31	28	0	0	A_04_P047624	NM_001171386	7378.32	507.4	1.045138e+004	1.045139e+003	9302	17	5.180220e+000	0	0	0	0	0	0	9537.41	1	1	50.7771	17.9375
DATA	2579	31	29	0	0	A_04_P020986	EB379114	7403.5	507.5	2.443542e+001	3.034996e+000	55	16	5.316377e+000	0	0	0	0	0	0	22.4527	1	1	57.5363	16.9714
DATA	2580	31	30	0	0	A_04_P093477	ENSOCUT00000002417	7429.19	507.519	9.718424e+002	9.720068e+001	890	15	4.206222e+000	0	0	0	0	0	0	899.241	1	1	49.8279	15
DATA	2581	31	31	0	0	A_04_P051667	ENSOCUT00000014107	7454.69	507.762	9.084926e+001	9.256759e+000	114	15	4.804889e+000	0	0	0	0	0	0	84.6428	1	1	50.7771	15.7826
DATA	2582	31	32	0	0	A_04_P022521	EB377555	7479.67	507.5	4.970318e+001	5.273953e+000	77.5	16	5.867167e+000	0	0	0	0	0	0	46.6133	1	1	57.5363	15.931
DATA	2583	31	33	0	0	A_04_P019440	EB381410	7505.33	507.5	6.066160e+001	6.314081e+000	91	17	5.369537e+000	0	0	0	0	0	0	57.2709	1	1	57.5363	16.8571
DATA	2584	31	34	0	0	A_04_P048345	ENSOCUT00000008834	7530.68	507.677	3.543039e+003	3.543082e+002	3274.5	17	5.301524e+000	0	0	0	0	0	0	3366.63	1	1	53.5237	17.1154
DATA	2585	31	35	0	0	A_04_P044179	A_04_P044179	7555.7	507.88	7.496761e+000	1.885405e+000	36	16.5	4.145416e+000	0	0	0	0	0	0	7.16772	1	0	40.2912	16.9063
DATA	2586	31	36	0	0	A_04_P000516	NM_001082330	7581.42	507.573	2.399489e+005	2.399489e+004	230893	19	5.476259e+000	0	0	0	0	0	0	230817	1	1	57.5363	19.2857
DATA	2587	31	37	0	0	A_04_P019606	EB380527	7606.58	507.573	1.715952e+000	1.709586e+000	31	16	5.944637e+000	0	0	0	0	0	0	-0.423611	0	0	57.5363	16.625
DATA	2588	31	38	0	0	A_04_P031450	A_04_P031450	7632.42	507.573	1.706280e+000	1.700279e+000	32	16	6.230424e+000	0	0	0	0	0	0	0.32581	0	0	57.5363	17.4545
DATA	2589	31	39	0	0	A_04_P008862	DN887458	7657.27	507.906	3.545046e+001	3.927749e+000	66	14.5	5.483501e+000	0	0	0	0	0	0	34.673	1	1	51.4001	16.0714
DATA	2590	31	40	0	0	A_04_P065248	ENSOCUT00000006669	7683.21	507.606	4.804346e+001	5.090469e+000	79	15.5	5.606925e+000	0	0	0	0	0	0	47.2276	1	1	47.5395	16.3235
DATA	2591	31	41	0	0	A_04_P074195	ENSOCUT00000008811	7708.72	507.718	4.214129e+001	4.534707e+000	71.5	16.5	4.282549e+000	0	0	0	0	0	0	41.6205	1	1	50.1463	15.9333
DATA	2592	31	42	0	0	A_04_P073361	ENSOCUT00000017865	7733.58	507.573	1.908194e+000	1.678559e+000	31.5	17.5	5.122236e+000	0	0	0	0	0	0	1.89257	1	0	57.5363	17.3611
DATA	2593	31	43	0	0	A_04_P053122	ENSOCUT00000003428	7759.41	507.958	9.887620e+001	1.002614e+001	130	15.5	4.992063e+000	0	0	0	0	0	0	98.4685	1	1	48.2044	15.9
DATA	2594	31	44	0	0	A_04_P016346	AY596432	7784.48	508.333	1.661062e+000	1.654900e+000	30	17	4.678638e+000	0	0	0	0	0	0	-1.93508	0	0	44.4243	16.8
DATA	2595	31	45	0	0	A_04_P021831	ENSOCUT00000008569	7810.12	508.095	1.317046e+003	1.317150e+002	1306	17	5.345171e+000	0	0	0	0	0	0	1320.58	1	1	47.5395	16.5385
DATA	2596	31	46	0	0	A_04_P028759	EC621349	7835.35	508.12	5.998144e+003	5.998167e+002	6000.5	16	5.538935e+000	0	0	0	0	0	0	6031.07	1	1	48.8603	16.5862
DATA	2597	31	47	0	0	A_04_P074727	ENSOCUT00000005007	7860.78	508.082	2.958556e+002	2.963104e+001	320	15.5	6.487892e+000	0	0	0	0	0	0	298.193	1	1	47.8731	16.1875
DATA	2598	31	48	0	0	A_04_P036054	ENSOCUT00000013360	7886.09	508.065	1.400219e+001	2.154798e+000	43.5	16	6.258787e+000	0	0	0	0	0	0	14.1405	1	1	54.4085	16.3793
DATA	2599	31	49	0	0	A_04_P005869	EB385071	7911.5	508	3.496139e+001	3.859712e+000	62	17	8.654019e+000	0	0	0	0	0	0	35.3605	1	1	54.1152	18.7179
DATA	2600	31	50	0	0	A_04_P014100	AF083250	7936.91	508.386	2.201062e+000	1.648259e+000	33	16	5.831439e+000	0	0	0	0	0	0	2.22872	1	0	57.259	16.4545
DATA	2601	31	51	0	0	A_04_P073194	ENSOCUT00000016732	7962.4	508.171	5.508876e+003	5.508900e+002	5542	15	3.964587e+000	0	0	0	0	0	0	5581.43	1	1	51.0895	15.1111
DATA	2602	31	52	0	0	A_04_P012931	M99556	7987.58	508.427	1.775403e+001	2.411669e+000	48.5	15	5.417753e+000	0	0	0	0	0	0	17.9914	1	1	65	15.2647
DATA	2603	31	53	0	0	A_04_P080615	ENSOCUT00000012792	8013.02	508.2	9.038514e+003	9.038529e+002	8851.5	15	4.872231e+000	0	0	0	0	0	0	9156.2	1	1	53.5237	15.6364
DATA	2604	31	54	0	0	A_04_P077482	ENSOCUT00000032982	8038.53	507.847	9.185614e+001	9.329841e+000	120	17	5.978203e+000	0	0	0	0	0	0	92.9736	1	1	47.8731	17.1034
DATA	2605	31	55	0	0	A_04_P079990	A_04_P079990	8063.58	508.427	2.315042e+000	1.652355e+000	32	19.5	5.430051e+000	0	0	0	0	0	0	2.34047	1	0	65	17.6786
DATA	2606	31	56	0	0	A_04_P067142	ENSOCUT00000009509	8089.38	508.237	1.715187e+004	1.715187e+003	17152.5	20	5.157407e+000	0	0	0	0	0	0	17308.8	1	1	49.1849	18.7667
DATA	2607	31	57	0	0	A_04_P034583	A_04_P034583	8114.63	508.12	6.247286e+001	6.459653e+000	89	13	6.247963e+000	0	0	0	0	0	0	62.9026	1	1	48.8603	14.963
DATA	2608	31	58	0	0	A_04_P100182	ENSOCUT00000007297	8140.11	508.5	3.308727e+002	3.312824e+001	360	17	6.052707e+000	0	0	0	0	0	0	332.253	1	1	56.9804	16.675
DATA	2609	31	59	0	0	A_04_P098302	A_04_P098302	8165.44	508.409	1.658642e+000	1.655488e+000	30.5	16	4.964648e+000	0	0	0	0	0	0	0.997077	0	0	45.4864	15.9091
DATA	2610	31	60	0	0	A_04_P064737	ENSOCUT00000017006	8191.15	508.587	5.461432e+002	5.463950e+001	579	15	6.067799e+000	0	0	0	0	0	0	544.61	1	1	48.8603	14.4545
[truncated: 6,557,940 more chars]
