# Supplementary material for: Identification of potential crucial genes and pathways associated with vein graft restenosis based on gene expression analysis in experimental rabbits
Source: PeerJ. 2018 May 16;6:e4704. doi: 10.7717/peerj.4704 (PMC5960261; doi:10.7717/peerj.4704)
Supplement: Supplemental Information 1 — Raw data and R code used in this manuscript. [file peerj-06-4704-s001.zip › Raw Data/O4.txt]

TYPE	text	text	text	integer	text	float	float	text	integer	text	text	integer	integer	integer	integer	float	float	float	float	float	float	text	text	text	text	text	text	text	text	text	text	text	integer	integer	integer	text	integer	boolean
FEPARAMS	Protocol_Name	Protocol_date	Scan_ScannerName	Scan_NumChannels	Scan_Date	Scan_MicronsPerPixelX	Scan_MicronsPerPixelY	Scan_OriginalGUID	Scan_NumScanPass	Grid_Name	Grid_Date	Grid_NumSubGridRows	Grid_NumSubGridCols	Grid_NumRows	Grid_NumCols	Grid_RowSpacing	Grid_ColSpacing	Grid_OffsetX	Grid_OffsetY	Grid_NomSpotWidth	Grid_NomSpotHeight	Grid_GenomicBuild	FeatureExtractor_Barcode	FeatureExtractor_Sample	FeatureExtractor_ScanFileName	FeatureExtractor_ArrayName	FeatureExtractor_ScanFileGUID	FeatureExtractor_DesignFileName	FeatureExtractor_ExtractionTime	FeatureExtractor_UserName	FeatureExtractor_ComputerName	FeatureExtractor_Version	FeatureExtractor_IsXDRExtraction	FeatureExtractor_ColorMode	FeatureExtractor_QCReportType	DyeNorm_NormFilename	DyeNorm_NormNumProbes	Grid_IsGridFile
DATA	GE1_1100_Jul11 (Read Only)	1-Jul-2011 22:30	Agilent Technologies Scanner G2505C US10450393	1	03-13-2014 12:18:49	5	5	3a36ca05-ce19-4f69-ac8f-0f43018103bd	1	020908_D_F_20120509	09-May-2012 00:00	1	1	532	85	73.3235	63.5	0	36.6617	65	65	oryCun2:oryCun2:Apr2009	1_4		M:\2014.03.13 Human,Rabbit GE 1-color 4x44k(Yousef Amaar,wangqun)\\US10450393_S01.tif	US10450393_S01	7b134be7-a6cb-4438-84e1-e994ef9646c5	020908_D_F_20120509.xml	13-Mar-2014 16:15:35	admin	KCSY01	11.0.1.1	0	0	0		0	0
*
TYPE	float	float	float	integer	integer	float	float	float	integer	float	float	float	integer	float	float	integer	integer	integer	integer	integer	float	float	float	integer	float	float	float	float	float	integer	integer	float	float	float	float	float	integer	float	float	float	float	integer	float	float	float	float	float	integer	float	float	float	float	float	float	float	integer	float	integer	float	float	float	float	integer	float	float	float	float	text	float	float	float	float	float	float	float	float	float	float	float	float	float	float	float	float	float	float	float	float	float	integer	integer	integer	integer	float	integer	text	integer	text	float	float	float	integer	boolean	float	float	boolean	float	boolean	float	boolean	float	boolean	float	boolean	float	boolean	float	boolean	float	boolean	float	boolean	float	boolean	float	boolean
STATS	gDarkOffsetAverage	gDarkOffsetMedian	gDarkOffsetStdDev	gDarkOffsetNumPts	gSaturationValue	gAvgSig2BkgeQC	gAvgSig2BkgNegCtrl	gRatioSig2BkgeQC_NegCtrl	gNumSatFeat	gLocalBGInlierNetAve	gLocalBGInlierAve	gLocalBGInlierSDev	gLocalBGInlierNum	gGlobalBGInlierAve	gGlobalBGInlierSDev	gGlobalBGInlierNum	gNumFeatureNonUnifOL	gNumPopnOL	gNumNonUnifBGOL	gNumPopnBGOL	gOffsetUsed	gGlobalFeatInlierAve	gGlobalFeatInlierSDev	gGlobalFeatInlierNum	AnyColorPrcntFeatNonUnifOL	AnyColorPrcntBGNonUnifOL	AnyColorPrcntFeatPopnOL	AnyColorPrcntBGPopnOL	TotalPrcntFeatOL	gNumNegBGSubFeat	gNonCtrlNumNegFeatBGSubSig	gSpatialDetrendRMSFit	gSpatialDetrendRMSFilteredMinusFit	gSpatialDetrendSurfaceArea	gSpatialDetrendVolume	gSpatialDetrendAveFit	gNonCtrlNumSatFeat	gNonCtrl99PrcntNetSig	gNonCtrl50PrcntNetSig	gNonCtrl1PrcntNetSig	gNonCtrlMedPrcntCVBGSubSig	gCtrleQCNumSatFeat	gCtrleQC99PrcntNetSig	gCtrleQC50PrcntNetSig	gCtrleQC1PrcntNetSig	geQCMedPrcntCVBGSubSig	geQCSig2BkgLow2	gNegCtrlNumInliers	gNegCtrlAveNetSig	gNegCtrlSDevNetSig	gNegCtrlAveBGSubSig	gNegCtrlSDevBGSubSig	gAveNumPixOLLo	gAveNumPixOLHi	gPixCVofHighSignalFeat	gNumHighSignalFeat	AddErrorEstimateGreen	TotalNumFeatures	ROIHeight	ROIWidth	CentroidDiffX	CentroidDiffY	NumFoundFeat	MaxNonUnifEdges	MaxSpotNotFoundEdges	gMultDetrendRMSFit	gMultDetrendSurfaceAverage	eQCLowSigName2	eQCOneColorLogLowSignal	eQCOneColorLogLowSignalError	eQCOneColorLogHighSignal	eQCOneColorLinFitLogLowConc	eQCOneColorLinFitLogLowSignal	eQCOneColorLinFitLogHighConc	eQCOneColorLinFitLogHighSignal	eQCOneColorLinFitSlope	eQCOneColorLinFitIntercept	eQCOneColorLinFitRSQ	eQCOneColorSpikeDetectionLimit	gNonCtrl50PrcntBGSubSig	gCtrleQC50PrcntBGSubSig	gMedPrcntCVProcSignal	geQCMedPrcntCVProcSignal	gOutlierFlagger_Auto_FeatB_Term	gOutlierFlagger_Auto_FeatC_Term	gOutlierFlagger_Auto_BgndB_Term	gOutlierFlagger_Auto_BgndC_Term	OutlierFlagger_FeatChiSq	OutlierFlagger_BgndChiSq	GriddingStatus	IsGoodGrid	NumGeneNonUnifOL	TotalNumberOfReplicatedGenes	gPercentileIntensityProcessedSignal	ExtractionStatus	QCMetricResults	gNonCtrlNumWellAboveBG	ImageDepth	AFHold	gPMTVolts	GlassThickness	gDDN	GridHasBeenOptimized	gNegCtrlSpread	Metric_IsGoodGrid	Metric_IsGoodGrid_IsInRange	Metric_AnyColorPrcntFeatNonUnifOL	Metric_AnyColorPrcntFeatNonUnifOL_IsInRange	Metric_gNegCtrlAveNetSig	Metric_gNegCtrlAveNetSig_IsInRange	Metric_gNegCtrlAveBGSubSig	Metric_gNegCtrlAveBGSubSig_IsInRange	Metric_gNegCtrlSDevBGSubSig	Metric_gNegCtrlSDevBGSubSig_IsInRange	Metric_gSpatialDetrendRMSFilteredMinusFit	Metric_gSpatialDetrendRMSFilteredMinusFit_IsInRange	Metric_gNonCntrlMedCVProcSignal	Metric_gNonCntrlMedCVProcSignal_IsInRange	Metric_gE1aMedCVProcSignal	Metric_gE1aMedCVProcSignal_IsInRange	Metric_absGE1E1aSlope	Metric_absGE1E1aSlope_IsInRange	Metric_DetectionLimit	Metric_DetectionLimit_IsInRange	Metric_gDDN	Metric_gDDN_IsInRange
DATA	7.26574	7.26574	1.75657	0	778211	1.27062	2.21463	0.573739	0	9.19142	16.4572	1.29812	43450	16.4572	1.29812	43450	32	62	213	1767	7.26574	7434.97	35576.8	45127	0.0707651	0.471031	0.137107	3.90756	0.0707714	2518	1521	0.699836	1.75091	1.00034	3.03124	30.2258	0	235229	131.628	20.9439	11.8857	0	55.2968	25.8749	19.1787	-1	1.22698	145	19.8605	1.57221	-3.07521	1.47099	0.258271	1.20783	0.110886	8374	1.75091	45220	4.40802	7.61883	0.671264	0.80641	41587	0.00588235	0.0789474	0.106393	1.00632	(+)E1A_r60_3	0	0	0	0	0	0	0	0	0	0	-1	108.878	3.02221	5.58375	-1	521.25	42.0645	46.9286	21.6221	1.94972	2.49867	0	1	31	43603	1552.2	1	ExtractionEvaluate	35602	20 Bit	0	353	981.507	5	0	5.57815	1	1	0.0707651	1	19.8605	1	-3.07521	1	1.47099	1	1.75091	1	5.58375	1	-1	0	0	0	-1	0	5	1
*
TYPE	integer	integer	integer	integer	integer	text	text	float	float	float	float	float	float	float	boolean	boolean	boolean	boolean	boolean	boolean	float	boolean	boolean	float	float
FEATURES	FeatureNum	Row	Col	SubTypeMask	ControlType	ProbeName	SystematicName	PositionX	PositionY	gProcessedSignal	gProcessedSigError	gMedianSignal	gBGMedianSignal	gBGPixSDev	gIsSaturated	gIsFeatNonUnifOL	gIsBGNonUnifOL	gIsFeatPopnOL	gIsBGPopnOL	IsManualFlag	gBGSubSignal	gIsPosAndSignif	gIsWellAboveBG	SpotExtentX	gBGMeanSignal
DATA	1	1	1	260	1	GE_BrightCorner	GE_BrightCorner	9841.96	290.648	1.144222e+005	1.144222e+004	99872	14	4.613879e+000	0	0	0	1	0	0	101502	1	1	55.8519	13.7331
DATA	2	1	2	66	1	DarkCorner	DarkCorner	9867.5	290.5	1.991978e+000	1.984044e+000	25	13	4.778194e+000	0	0	0	0	0	0	-5.90917	0	0	57.5363	13.3098
DATA	3	1	3	66	1	DarkCorner	DarkCorner	9892.34	290.35	2.000648e+000	1.992680e+000	23	13	4.709633e+000	0	0	0	0	0	0	-6.30692	0	0	50.7771	13.3728
DATA	4	1	4	66	1	DarkCorner	DarkCorner	9918.33	290.5	2.008352e+000	2.000352e+000	22	13	4.732308e+000	0	0	0	0	0	0	-6.9331	0	0	57.5363	13.3029
DATA	5	1	5	66	1	DarkCorner	DarkCorner	9943.5	290.5	2.014494e+000	2.006470e+000	26	13	4.730865e+000	0	0	0	0	0	0	-3.30946	0	0	57.5363	13.5877
DATA	6	1	6	66	1	DarkCorner	DarkCorner	9969	290.545	2.019453e+000	2.011409e+000	24	13	4.670778e+000	0	0	0	0	0	0	-6.11583	0	0	55.8519	13.7154
DATA	7	1	7	66	1	DarkCorner	DarkCorner	9994.44	290.033	2.023197e+000	2.015139e+000	25.5	13	4.826360e+000	0	0	0	0	0	0	-4.32549	0	0	52.9257	13.3628
DATA	8	1	8	66	1	DarkCorner	DarkCorner	10019.6	290.573	2.025725e+000	2.017657e+000	22	13	4.738084e+000	0	0	0	0	0	0	-6.57193	0	0	57.5363	13.2691
DATA	9	1	9	66	1	DarkCorner	DarkCorner	10045.4	290.573	2.027210e+000	2.019135e+000	24	13	4.472817e+000	0	0	0	0	0	0	-5.69894	0	0	57.5363	13.3873
DATA	10	1	10	66	1	DarkCorner	DarkCorner	10070.3	290.774	2.027596e+000	2.019520e+000	26	13	4.693281e+000	0	0	0	0	0	0	-5.20425	0	0	44.7812	13.3212
DATA	11	1	11	66	1	DarkCorner	DarkCorner	10096	290.545	2.027030e+000	2.018956e+000	27	13	4.821480e+000	0	0	0	0	0	0	-3.47859	0	0	55.8519	13.7373
DATA	12	1	12	0	0	A_04_P063001	XM_002720286	10121.5	290.882	1.885687e+004	1.885688e+003	15677	14	4.899614e+000	0	0	0	0	0	0	16365.9	1	1	49.8279	14.0739
DATA	13	1	13	0	0	A_04_P051597	ENSOCUT00000008133	10146.8	290.952	1.139512e+001	2.314892e+000	39	14	4.698995e+000	0	0	0	0	0	0	9.90162	1	1	51.4001	13.5192
DATA	14	1	14	0	0	A_04_P027222	ENSOCUT00000005833	10172	290.89	2.522794e+003	2.522874e+002	2220	14	4.925549e+000	0	0	0	0	0	0	2195.61	1	1	46.8651	13.8475
DATA	15	1	15	0	0	A_04_P054052	A_04_P054052	10197.5	290.648	1.264962e+001	2.373126e+000	41	13	4.824961e+000	0	0	0	0	0	0	11.0307	1	1	57.5363	13.5676
DATA	16	1	16	0	0	A_04_P043272	ENSOCUT00000004402	10222.9	291.203	1.303491e+001	2.389889e+000	40.5	14	4.553112e+000	0	0	0	0	0	0	11.3937	1	1	46.8651	13.7905
DATA	17	1	17	0	0	A_04_P037552	A_04_P037552	10249.1	291.094	2.217712e+000	2.009931e+000	31	17	1.192106e+001	0	0	0	0	0	0	1.94378	1	0	41.0736	19.8216
DATA	18	1	18	0	0	A_04_P082033	A_04_P082033	10273.5	291	1.065530e+001	2.259072e+000	39	16	6.537672e+000	0	0	0	0	0	0	9.3657	1	1	54.1152	16.4712
DATA	19	1	19	0	0	A_04_P059363	A_04_P059363	10299.6	292.296	6.316339e+000	2.083176e+000	35	15	5.729570e+000	0	0	0	0	0	0	5.57114	1	0	39.8942	15.5188
DATA	20	1	20	0	0	A_04_P069242	XM_002710261	10324.7	291.095	5.532738e+002	5.536275e+001	515	14	5.509272e+000	0	0	0	0	0	0	489.621	1	1	48.8603	14.9729
DATA	21	1	21	0	0	A_04_P004862	ENSOCUT00000000478	10350	291.042	1.363134e+002	1.377314e+001	145	14	5.393750e+000	0	0	0	0	0	0	121.077	1	1	46.8651	14.7405
DATA	22	1	22	0	0	A_04_P004771	ENSOCUT00000010240	10375.5	291.042	1.022298e+002	1.040984e+001	121	14	5.122381e+000	0	0	0	0	0	0	91.1607	1	1	48.5334	14.4391
DATA	23	1	23	0	0	A_04_P102767	NM_001082106	10400.8	291.679	4.955496e+000	2.017200e+000	33	15	4.957130e+000	0	0	0	0	0	0	4.43729	1	0	49.8279	14.7322
DATA	24	1	24	0	0	A_04_P000126	NM_001082711	10426.1	291.386	1.741289e+001	2.612232e+000	46	13	4.852730e+000	0	0	0	0	0	0	15.6574	1	1	65	13.4667
DATA	25	1	25	0	0	A_04_P032346	EB380111	10451.5	291.352	1.782888e+001	2.633891e+000	46	13	4.546448e+000	0	0	0	0	0	0	16.1016	1	1	57.5363	13.0547
DATA	26	1	26	0	0	A_04_P070267	ENSOCUT00000014985	10476.9	291.507	1.901793e+003	1.901891e+002	1726	13	4.443530e+000	0	0	0	0	0	0	1725.29	1	1	48.5334	13.0099
DATA	27	1	27	0	0	A_04_P015526	AY171767	10502.4	291.851	1.928802e+000	1.921120e+000	30	13	4.934026e+000	0	0	0	0	0	0	-0.665698	0	0	48.5334	13.5388
DATA	28	1	28	0	0	A_04_P078765	A_04_P078765	10527.6	291.494	5.667726e+003	5.667758e+002	5079.5	13	4.606083e+000	0	0	0	0	0	0	5188.94	1	1	52.3208	13.7101
DATA	29	1	29	0	0	A_04_P057486	A_04_P057486	10553.1	291.384	9.748166e+003	9.748184e+002	8743.5	13	4.594215e+000	0	0	0	0	0	0	8966.43	1	1	48.5334	13.659
DATA	30	1	30	0	0	A_04_P017894	DN891163	10578.4	291.427	1.902294e+000	1.894717e+000	27	14	4.589313e+000	0	0	0	0	0	0	-2.49013	0	0	57.5363	13.8423
DATA	31	1	31	0	0	A_04_P095828	ENSOCUT00000007697	10603.9	291.392	2.687432e+003	2.687498e+002	2414.5	13	4.857702e+000	0	0	0	0	0	0	2495.1	1	1	49.1849	13.4751
DATA	32	1	32	0	0	A_04_P028026	NM_001171047	10629.3	291.408	8.848551e+001	9.045473e+000	113	13	4.506806e+000	0	0	0	0	0	0	82.5342	1	1	49.5074	13.1973
DATA	33	1	33	0	0	A_04_P088378	ENSOCUT00000006681	10654.6	291.427	1.299980e+005	1.299980e+004	119094	14	4.732670e+000	0	0	0	0	0	0	121809	1	1	57.5363	13.6389
DATA	34	1	34	0	0	A_04_P078937	ENSOCUT00000005757	10680.1	291.667	2.689191e+002	2.695616e+001	283	13	4.670697e+000	0	0	0	0	0	0	253.135	1	1	49.1849	13.3215
DATA	35	1	35	0	0	A_04_P010077	DN885580	10705.4	291.605	2.057910e+004	2.057911e+003	19067	13	4.561922e+000	0	0	0	0	0	0	19456.6	1	1	49.5074	13.4647
DATA	36	1	36	0	0	A_04_P066717	ENSOCUT00000004623	10730.7	291.5	3.625871e+004	3.625871e+003	33540.5	13	4.953070e+000	0	0	0	0	0	0	34427.4	1	1	57.5363	13.6607
DATA	37	1	37	0	0	A_04_P013199	NM_001160290	10756.4	291.573	2.177904e+004	2.177905e+003	20320.5	13	4.855514e+000	0	0	0	0	0	0	20766.9	1	1	52.9257	13.4382
DATA	38	1	38	0	0	A_04_P081316	A_04_P081316	10781.7	291.636	8.102444e+003	8.102465e+002	7745.5	14	4.881559e+000	0	0	0	0	0	0	7757.16	1	1	49.8279	13.6596
DATA	39	1	39	0	0	A_04_P037112	A_04_P037112	10807.1	291.5	1.829137e+000	1.821851e+000	27	13	4.815248e+000	0	0	0	0	0	0	-2.64225	0	0	56.9804	13.4586
DATA	40	1	40	0	0	A_04_P098887	ENSOCUT00000014702	10832.3	291.553	1.177445e+003	1.177585e+002	1142	13	4.631396e+000	0	0	0	0	0	0	1135.72	1	1	49.5074	13.3939
DATA	41	1	41	0	0	A_04_P064857	ENSOCUT00000004572	10857.9	292.077	4.764711e+001	5.096469e+000	77	13	4.317169e+000	0	0	0	0	0	0	46.1237	1	1	45.835	13.1275
DATA	42	1	42	0	0	A_04_P011220	DN883346	10883.1	291.961	3.650907e+001	4.071829e+000	66	13	4.723196e+000	0	0	0	0	0	0	35.455	1	1	47.8731	13.2096
DATA	43	1	43	0	0	A_04_P079667	ENSOCUT00000011515	10908.4	292.12	8.330068e+000	1.981182e+000	37	13	4.488315e+000	0	0	0	0	0	0	8.11392	1	0	48.8603	13.1356
DATA	44	1	44	0	0	A_04_P031917	XM_002722718	10934.1	291.838	7.271476e+002	7.273686e+001	731.5	13	4.611505e+000	0	0	0	0	1	0	710.203	1	1	47.5395	12.8157
DATA	45	1	45	0	0	A_04_P042065	ENSOCUT00000001808	10959.4	291.793	2.451537e+003	2.451602e+002	2367	13	4.596943e+000	0	0	0	0	1	0	2400.26	1	1	51.4001	12.8441
DATA	46	1	46	0	0	A_04_P071767	ENSOCUT00000007587	10984.5	291.818	8.739179e+001	8.919510e+000	113	14	4.787460e+000	0	0	0	0	0	0	85.747	1	1	49.8279	13.4971
DATA	47	1	47	0	0	A_04_P007154	DN889305	11010.3	291.974	3.301622e+004	3.301622e+003	31921	14	4.870371e+000	0	0	0	0	0	0	32456.3	1	1	49.1849	13.9526
DATA	48	1	48	0	0	A_04_P046489	ENSOCUT00000004739	11035.6	292	1.522362e+001	2.341013e+000	45	13	5.006549e+000	0	0	0	0	0	0	14.9881	1	1	49.1849	13.4325
DATA	49	1	49	0	0	A_04_P056577	ENSOCUT00000001503	11060.8	292.5	1.783287e+000	1.782438e+000	32.5	13	4.980448e+000	0	0	0	0	0	0	1.47062	0	0	47.8731	13.2922
DATA	50	1	50	0	0	A_04_P071364	ENSOCUT00000013096	11086.4	291.974	5.180870e+002	5.183909e+001	544	13	4.780768e+000	0	0	0	0	0	0	511.082	1	1	49.8279	13.3417
DATA	51	1	51	0	0	A_04_P028631	XM_002717321	11111.6	292.092	7.497406e+001	7.704449e+000	103	13	4.655313e+000	0	0	0	0	0	0	73.9938	1	1	49.1849	13.3799
DATA	52	1	52	0	0	A_04_P052759	ENSOCUT00000002509	11137.1	292.014	9.829695e+000	2.028175e+000	39	13	4.753239e+000	0	0	0	0	0	0	9.70144	1	1	46.8651	13.5684
DATA	53	1	53	0	0	A_04_P014071	AF438159	11162.4	292.063	1.484975e+001	2.314006e+000	44	13	4.597576e+000	0	0	0	0	1	0	14.6509	1	1	49.1849	12.8743
DATA	54	1	54	0	0	A_04_P056109	A_04_P056109	11187.5	291.987	2.546838e+002	2.553023e+001	283	13	4.455621e+000	0	0	0	0	0	0	251.075	1	1	48.5334	12.9902
DATA	55	1	55	0	0	A_04_P006676	DN889758	11213.5	292	2.578268e+001	3.132054e+000	55	13	4.994720e+000	0	0	0	0	0	0	25.3857	1	1	54.1152	13.5497
DATA	56	1	56	0	0	A_04_P019703	EB380318	11238.5	292.091	1.255032e+002	1.267609e+001	151.5	13	4.634792e+000	0	0	0	0	0	0	123.37	1	1	49.5074	13.6329
DATA	57	1	57	0	0	A_04_P095310	ENSOCUT00000024973	11264.1	292.082	1.490676e+002	1.501325e+001	175	13	4.381697e+000	0	0	0	0	1	0	146.22	1	1	46.8651	12.9382
DATA	58	1	58	0	0	A_04_P050157	A_04_P050157	11289.4	292.182	9.973193e+001	1.013249e+001	128	13	4.613785e+000	0	0	0	0	0	0	97.5755	1	1	49.8279	13.4038
DATA	59	1	59	0	0	A_04_P023881	A_04_P023881	11314.9	292.52	4.685802e+001	5.017860e+000	76	13	4.915308e+000	0	0	0	0	0	0	45.7058	1	1	48.8603	13.334
DATA	60	1	60	0	0	A_04_P009401	DN886711	11339.9	292.164	3.338621e+001	3.793670e+000	60	13	4.537332e+000	0	0	0	0	0	0	32.4479	1	1	47.5395	13.1357
DATA	61	1	61	0	0	A_04_P013236	ENSOCUT00000013641	11365.8	292.042	6.362282e+001	6.614507e+000	91	13	4.667911e+000	0	0	0	0	0	0	61.5742	1	1	46.8651	13.5693
DATA	62	1	62	0	0	A_04_P083639	ENSOCUT00000011453	11391.4	292.427	7.241640e+000	1.956439e+000	36.5	14	4.704185e+000	0	0	0	0	0	0	6.97637	1	0	57.5363	13.6537
DATA	63	1	63	0	0	A_04_P037608	ENSOCUT00000017970	11416.5	292.36	6.044883e+002	6.047642e+001	601	13	4.724186e+000	0	0	0	0	0	0	579.37	1	1	49.8279	13.6303
DATA	64	1	64	0	0	A_04_P074527	A_04_P074527	11442	292.455	6.341238e+002	6.343899e+001	639	13	4.810824e+000	0	0	0	0	0	0	604.306	1	1	55.8519	13.4023
DATA	65	1	65	0	0	A_04_P046094	ENSOCUT00000001652	11467.2	292.519	1.156748e+002	1.171428e+001	136	13	4.980515e+000	0	0	0	0	0	0	109.553	1	1	50.1463	13.3218
DATA	66	1	66	0	0	A_04_P079202	ENSOCUT00000001319	11492.7	292.662	2.596484e+003	2.596551e+002	2412.5	13	4.924559e+000	0	0	0	0	0	0	2442.3	1	1	48.5334	13.4438
DATA	67	1	67	0	0	A_04_P010693	DN884296	11517.6	292.455	1.220351e+001	2.237267e+000	41.5	13	4.805737e+000	0	0	0	0	0	0	11.3951	1	1	45.4864	13.3932
DATA	68	1	68	0	0	A_04_P063507	ENSOCUT00000001054	11543.5	292.731	3.764184e+002	3.768928e+001	379	13	5.357631e+000	0	0	0	0	0	0	348.64	1	1	50.4627	13.9439
DATA	69	1	69	0	0	A_04_P081768	ENSOCUT00000007532	11568.9	292.573	5.012287e+003	5.012323e+002	4570	13	4.802150e+000	0	0	0	0	0	0	4602.5	1	1	52.9257	13.2437
DATA	70	1	70	0	0	A_04_P008431	A_04_P008431	11594.2	292.756	3.291712e+001	3.812912e+000	57	13	4.543034e+000	0	0	0	0	0	0	29.951	1	1	49.5074	13.4769
DATA	71	1	71	0	0	A_04_P042113	NM_001171452	11619.7	292.667	8.807186e+001	9.019066e+000	111	13	4.824471e+000	0	0	0	0	0	0	79.3459	1	1	48.8603	13.6513
DATA	72	1	72	0	0	A_04_P095477	ENSOCUT00000015277	11644.9	292.644	2.941857e+003	2.941923e+002	2616	13	4.888911e+000	0	0	0	0	0	0	2622.96	1	1	48.5334	13.5927
DATA	73	1	73	0	0	A_04_P032652	ENSOCUT00000011047	11670.6	292.6	3.486308e+001	4.012283e+000	60	13	4.646993e+000	0	0	0	0	0	0	30.7366	1	1	50.7771	13.0923
DATA	74	1	74	0	0	A_04_P059423	ENSOCUT00000005718	11695.9	292.5	1.077697e+001	2.280186e+000	39	13	4.534034e+000	0	0	0	0	0	0	9.39045	1	1	56.9804	13.0212
DATA	75	1	75	66	1	DarkCorner	DarkCorner	11721.4	292.573	2.042734e+000	2.034598e+000	24	13	4.531500e+000	0	0	0	0	0	0	-4.64162	0	0	57.5363	13.5077
DATA	76	1	76	66	1	DarkCorner	DarkCorner	11746.9	292.113	2.069915e+000	2.061670e+000	26	13	4.530245e+000	0	0	0	0	0	0	-4.1273	0	0	46.8651	13.3114
DATA	77	1	77	66	1	DarkCorner	DarkCorner	11771.9	292.4	2.097994e+000	2.089638e+000	26	13	4.784038e+000	0	0	0	0	0	0	-4.52808	0	0	49.1849	13.7297
DATA	78	1	78	66	1	DarkCorner	DarkCorner	11796.9	292.301	2.127959e+000	2.119484e+000	27	13	4.938749e+000	0	0	0	0	0	0	-2.21421	0	0	51.7088	13.6008
DATA	79	1	79	66	1	DarkCorner	DarkCorner	11822.3	292.57	2.160063e+000	2.151459e+000	26	13	4.346711e+000	0	0	0	0	0	0	-2.29291	0	0	50.7771	13.5163
DATA	80	1	80	66	1	DarkCorner	DarkCorner	11848.4	292.573	2.195343e+000	2.186599e+000	25	13	4.341134e+000	0	0	0	0	0	0	-3.67165	0	0	57.5363	13.2031
DATA	81	1	81	66	1	DarkCorner	DarkCorner	11873.3	292.844	2.230755e+000	2.221870e+000	25.5	14	4.458062e+000	0	0	0	0	0	0	-2.92625	0	0	45.4864	13.7417
DATA	82	1	82	66	1	DarkCorner	DarkCorner	11899.1	292.614	2.270165e+000	2.261122e+000	25	14	4.659530e+000	0	0	0	0	0	0	-4.01269	0	0	57.259	13.6419
DATA	83	1	83	66	1	DarkCorner	DarkCorner	11924.5	292.648	2.311059e+000	2.301854e+000	23	13	4.527248e+000	0	0	0	0	1	0	-5.1104	0	0	57.5363	12.8459
DATA	84	1	84	260	1	GE_BrightCorner	GE_BrightCorner	11949.6	292.596	1.270334e+005	1.270334e+004	93171.5	14	5.094440e+000	0	0	0	0	0	0	94868.1	1	1	57.8122	13.977
DATA	85	1	85	260	1	GE_BrightCorner	GE_BrightCorner	11975.2	293.047	1.243349e+005	1.243349e+004	89556	14	5.096126e+000	0	0	0	0	0	0	91086.3	1	1	51.7088	14.0059
DATA	86	2	1	260	1	GE_BrightCorner	GE_BrightCorner	9854.56	297.833	1.101979e+005	1.101979e+004	96271	14	4.776900e+000	0	0	0	0	0	0	97465.2	1	1	51.4001	13.922
DATA	87	2	2	66	1	DarkCorner	DarkCorner	9880.09	297.614	1.996990e+000	1.989036e+000	24	13	4.816930e+000	0	0	0	0	0	0	-5.86274	0	0	57.259	13.5637
DATA	88	2	3	66	1	DarkCorner	DarkCorner	9905.5	297.648	2.005021e+000	1.997035e+000	25	13	4.854793e+000	0	0	0	0	0	0	-5.06166	0	0	57.5363	13.4037
DATA	89	2	4	66	1	DarkCorner	DarkCorner	9930.61	297.931	2.011653e+000	2.003641e+000	24	14	4.545748e+000	0	0	0	0	0	0	-5.88383	0	0	53.8203	13.7867
DATA	90	2	5	66	1	DarkCorner	DarkCorner	9956.5	298	2.017170e+000	2.009135e+000	23.5	14	4.591142e+000	0	0	0	0	0	0	-5.88311	0	0	54.1152	14.1028
DATA	91	2	6	66	1	DarkCorner	DarkCorner	9981.54	298.344	2.021278e+000	2.013227e+000	24	14	4.675316e+000	0	0	0	0	0	0	-5.7074	0	0	43.7019	13.7908
DATA	92	2	7	66	1	DarkCorner	DarkCorner	10006.7	298.276	2.024253e+000	2.016191e+000	24	13	4.953017e+000	0	0	0	0	0	0	-4.7509	0	0	48.5334	13.3141
DATA	93	2	8	66	1	DarkCorner	DarkCorner	10032.5	298	2.026173e+000	2.018103e+000	24.5	13	3.971178e+000	0	0	0	0	0	0	-5.61087	0	0	54.1152	13.3365
DATA	94	2	9	66	1	DarkCorner	DarkCorner	10057.6	298.069	2.026961e+000	2.018888e+000	25	13	5.083932e+000	0	0	0	0	0	0	-4.77963	0	0	53.8203	13.335
DATA	95	2	10	66	1	DarkCorner	DarkCorner	10083	297.924	2.026767e+000	2.018695e+000	26	13	4.400934e+000	0	0	0	0	0	0	-3.91302	0	0	46.8651	13.6284
DATA	96	2	11	0	0	A_04_P098104	ENSOCUT00000017239	10108.6	298.156	4.956567e+003	4.956608e+002	4077.5	14.5	5.090678e+000	0	0	0	0	0	0	4301.62	1	1	49.8279	14.7451
DATA	97	2	12	0	0	A_04_P068654	A_04_P068654	10134.1	298.386	2.023445e+000	2.015385e+000	26	14	4.466915e+000	0	0	0	0	0	0	-3.01476	0	0	57.259	13.6667
DATA	98	2	13	0	0	A_04_P056546	A_04_P056546	10159.5	298.352	2.037841e+000	2.022762e+000	32	14	4.750736e+000	0	0	0	0	0	0	1.77298	1	0	57.5363	13.8634
DATA	99	2	14	0	0	A_04_P065787	ENSOCUT00000010925	10184.8	298.029	1.862865e+004	1.862866e+003	15603	14	5.224272e+000	0	0	0	0	0	0	16236.7	1	1	46.8651	14.2634
DATA	100	2	15	0	0	A_04_P017626	DN886383	10210	298.247	1.760298e+001	2.667652e+000	45	13	4.480913e+000	0	0	0	0	0	0	15.3766	1	1	47.8731	13.481
DATA	101	2	16	0	0	A_04_P011243	A_04_P011243	10235.6	298.427	3.102764e+001	3.691101e+000	54	14	4.924483e+000	0	0	0	0	0	0	27.1732	1	1	57.5363	14.243
DATA	102	2	17	0	0	A_04_P022353	EB377731	10261.2	298.225	1.383094e+003	1.383238e+002	1241	17.5	8.964471e+000	0	0	0	0	0	0	1214.75	1	1	47.2035	19.1292
DATA	103	2	18	0	0	A_04_P014205	ENSOCUT00000031781	10286.4	298.427	8.133466e+000	2.147310e+000	36	16	5.796711e+000	0	0	0	0	0	0	7.16593	1	0	65	15.8824
DATA	104	2	19	0	0	A_04_P041252	A_04_P041252	10311.6	298.132	4.571191e+002	4.575480e+001	440.5	15	5.697426e+000	0	0	0	0	0	0	404.089	1	1	49.8279	15.2165
DATA	105	2	20	0	0	A_04_P005969	DN890449	10337.4	298.427	8.584962e+000	2.151970e+000	35.5	15	5.663802e+000	0	0	0	0	0	0	7.61738	1	0	57.5363	15.3881
DATA	106	2	21	0	0	A_04_P082213	ENSOCUT00000001875	10362.4	298.24	2.678892e+003	2.678964e+002	2294	13	4.966861e+000	0	0	0	0	0	0	2385.94	1	1	48.8603	14.1307
DATA	107	2	22	0	0	A_04_P069365	ENSOCUT00000003035	10388	298.455	5.609062e+001	5.940945e+000	81.5	14	4.471925e+000	0	0	0	0	0	0	50.1614	1	1	55.8519	14.3184
DATA	108	2	23	0	0	A_04_P059255	A_04_P059255	10413.3	298.519	3.691016e+001	4.174313e+000	63	15	6.053101e+000	0	0	0	0	0	0	33.1469	1	1	50.4627	15.375
DATA	109	2	24	0	0	A_04_P055517	ENSOCUT00000017545	10438.7	298.627	7.532745e+003	7.532770e+002	6557	13	4.324042e+000	0	0	0	0	1	0	6794.32	1	1	49.1849	12.8116
DATA	110	2	25	0	0	A_04_P099339	ENSOCUT00000010655	10464.2	298.465	1.036847e+003	1.037027e+002	961	13	4.706011e+000	0	0	0	0	0	0	939.368	1	1	47.5395	13.4009
DATA	111	2	26	0	0	A_04_P065480	ENSOCUT00000002449	10489.6	298.6	1.537531e+002	1.549519e+001	170	13	4.652348e+000	0	0	0	0	0	0	139.935	1	1	49.5074	13.57
DATA	112	2	27	0	0	A_04_P054940	A_04_P054940	10515	298.545	1.922611e+000	1.917156e+000	32	13	4.781560e+000	0	0	0	0	0	0	0.839984	0	0	55.8519	14.055
DATA	113	2	28	0	0	A_04_P095174	ENSOCUT00000007358	10540.4	298.573	1.913655e+000	1.908488e+000	31.5	13	4.450672e+000	0	0	0	0	0	0	0.888879	0	0	57.5363	13.7062
DATA	114	2	29	0	0	A_04_P013701	AF245499	10565.6	298.573	7.932371e+000	2.056358e+000	38	14	4.758373e+000	0	0	0	0	0	0	7.32069	1	0	57.5363	13.8029
DATA	115	2	30	0	0	A_04_P067538	ENSOCUT00000014618	10591.3	298.816	1.686925e+003	1.687031e+002	1544	13	4.923990e+000	0	0	0	0	0	0	1564.32	1	1	49.5074	13.4258
DATA	116	2	31	0	0	A_04_P096973	ENSOCUT00000002871	10616	298.278	1.887263e+000	1.879746e+000	29	13	4.837471e+000	0	0	0	0	0	0	-0.889865	0	0	49.8279	13.5561
DATA	117	2	32	1028	1	(+)E1A_r60_3	E1A_r60_3	10642	298.545	4.222750e+000	1.917847e+000	34	14	4.695019e+000	0	0	0	0	0	0	3.95217	1	0	55.8519	14.2286
DATA	118	2	33	0	0	A_04_P026977	EB372788	10667.4	298.573	5.237837e+001	5.559035e+000	81	14	4.678177e+000	0	0	0	0	0	0	49.2469	1	1	65	13.5477
DATA	119	2	34	0	0	A_04_P049418	XM_002708151	10692.6	298.573	1.710203e+002	1.720223e+001	184	14	4.285390e+000	0	0	0	0	0	0	161.512	1	1	57.5363	13.7952
DATA	120	2	35	0	0	A_04_P009792	DN884792	10718.4	298.646	1.388795e+004	1.388797e+003	12727	13	4.872291e+000	0	0	0	0	0	0	13174.5	1	1	50.7771	13.8
DATA	121	2	36	0	0	A_04_P001422	NM_001082199	10743.5	298.648	3.600665e+005	3.600665e+004	341617	14	5.827548e+000	0	0	0	0	0	0	343013	1	1	57.5363	14.6957
DATA	122	2	37	0	0	A_04_P024911	EB375074	10768.9	298.634	4.035282e+003	4.035324e+002	3794	14	5.193937e+000	0	0	0	0	0	0	3860.06	1	1	48.2044	14.3411
DATA	123	2	38	0	0	A_04_P085717	ENSOCUT00000000896	10794.2	298.818	1.031535e+003	1.031696e+002	998	14	4.881949e+000	0	0	0	0	0	0	990.669	1	1	52.9257	13.8698
DATA	124	2	39	0	0	A_04_P062858	ENSOCUT00000011756	10820	299	2.198745e+002	2.206233e+001	236	14	4.595724e+000	0	0	0	0	0	0	211.983	1	1	46.8651	13.7596
DATA	125	2	40	0	0	A_04_P064714	ENSOCUT00000006846	10845.2	298.903	3.940915e+002	3.945068e+001	404	14	4.309243e+000	0	0	0	0	0	0	381.29	1	1	46.8651	13.7349
DATA	126	2	41	0	0	A_04_P033435	DN882827	10870.4	298.87	1.687587e+001	2.470046e+000	45	13	4.577256e+000	0	0	0	0	0	0	16.3823	1	1	47.2035	13.5183
DATA	127	2	42	0	0	A_04_P069632	ENSOCUT00000009277	10896	299	3.288135e+001	3.747588e+000	63	14	4.520332e+000	0	0	0	0	0	0	32.0212	1	1	54.9904	13.7123
DATA	128	2	43	0	0	A_04_P030476	DN885909	10921	298.918	1.950103e+001	2.649019e+000	49	14	4.838708e+000	0	0	0	0	0	0	19.0446	1	1	46.8651	13.633
DATA	129	2	44	0	0	A_04_P092658	ENSOCUT00000001986	10946.6	299.076	1.264769e+001	2.190209e+000	43	13	4.604630e+000	0	0	0	0	1	0	12.3845	1	1	45.4864	12.8261
DATA	130	2	45	0	0	A_04_P043702	ENSOCUT00000011326	10972.2	299.103	1.033666e+004	1.033667e+003	9966.5	13	4.711293e+000	0	0	0	0	0	0	10145.2	1	1	46.5243	13.4203
DATA	131	2	46	0	0	A_04_P012043	A_04_P012043	10997.5	299.352	1.787408e+000	1.780289e+000	27.5	15	4.878857e+000	0	0	0	0	0	0	-1.43934	0	0	65	14.1823
DATA	132	2	47	0	0	A_04_P049123	A_04_P049123	11022.9	299.386	3.677033e+002	3.681326e+001	388	14.5	5.291549e+000	0	0	0	0	0	0	362.25	1	1	57.259	14.4554
DATA	133	2	48	0	0	A_04_P032182	EB376993	11048.3	299.418	1.855704e+002	1.864173e+001	214.5	13.5	5.169997e+000	0	0	0	0	0	0	183.067	1	1	50.7771	13.6408
DATA	134	2	49	0	0	A_04_P041611	A_04_P041611	11073.5	299.542	5.611218e+000	1.859710e+000	35	14	5.004789e+000	0	0	0	0	0	0	5.54118	1	0	48.8603	13.8358
DATA	135	2	50	0	1	ETG02_36680	ETG02_36680	11099.1	299.386	1.779041e+000	1.771955e+000	27	14	4.637171e+000	0	0	0	0	0	0	-2.49228	0	0	57.259	14.0386
DATA	136	2	51	0	0	A_04_P084847	ENSOCUT00000004701	11124.5	299.373	1.563824e+002	1.573826e+001	183	14	4.971881e+000	0	0	0	0	0	0	154.563	1	1	49.8279	13.6468
DATA	137	2	52	0	0	A_04_P034582	A_04_P034582	11149.6	299.675	1.797686e+000	1.780763e+000	31	13	4.965352e+000	0	0	0	0	0	0	1.77662	1	0	51.0895	13.5685
DATA	138	2	53	0	0	A_04_P004832	ENSOCUT00000005339	11175.5	299.295	1.773567e+002	1.782405e+001	198	13	4.530411e+000	0	0	0	0	1	0	175.165	1	1	50.4627	12.8827
DATA	139	2	54	0	0	A_04_P013646	AF200351	11200.6	299.427	1.441869e+001	2.286443e+000	45	14	5.233876e+000	0	0	0	0	0	0	14.227	1	1	57.5363	14.217
DATA	140	2	55	0	0	A_04_P002721	NM_001082324	11226.1	299.402	8.830742e+003	8.830760e+002	8610	13.5	5.593515e+000	0	0	0	0	0	0	8700.81	1	1	51.0895	14.155
DATA	141	2	56	1028	1	(+)E1A_r60_a97	E1A_r60_a97	11251.5	299.5	1.787493e+000	1.784878e+000	30	14	4.366065e+000	0	0	0	0	0	0	1.24622	0	0	57.5363	13.8019
DATA	142	2	57	0	0	A_04_P076022	ENSOCUT00000000186	11276.7	299.582	9.594647e+002	9.596306e+001	952	14	4.697201e+000	0	0	0	0	0	0	941.398	1	1	50.7771	13.6049
DATA	143	2	58	0	0	A_04_P047476	ENSOCUT00000002987	11302.2	299.795	2.564426e+001	3.127076e+000	55	14	5.054258e+000	0	0	0	0	0	0	25.0911	1	1	50.1463	13.761
DATA	144	2	59	0	0	A_04_P023532	EB376541	11327.6	299.427	9.948204e+000	2.052765e+000	39.5	13	4.634649e+000	0	0	0	0	1	0	9.70059	1	1	57.5363	12.9429
DATA	145	2	60	0	0	A_04_P079412	ENSOCUT00000011420	11353.1	299.5	8.911137e+001	9.091611e+000	116	13	4.504058e+000	0	0	0	0	0	0	86.5605	1	1	65	13.4533
DATA	146	2	61	0	0	A_04_P083754	ENSOCUT00000016000	11378.4	299.495	8.110525e+003	8.110546e+002	7864.5	14	4.876463e+000	0	0	0	0	0	0	7844.22	1	1	52.9257	14.0243
DATA	147	2	62	0	0	A_04_P012656	M21267	11403.3	299.697	6.724861e+000	1.939281e+000	36	14	4.941437e+000	0	0	0	0	0	0	6.4733	1	0	45.835	14.2077
DATA	148	2	63	0	0	A_04_P096342	ENSOCUT00000009409	11429.3	299.662	8.367496e+003	8.367516e+002	7839.5	13	5.075122e+000	0	0	0	0	0	0	8009.94	1	1	48.5334	13.7391
DATA	149	2	64	0	0	A_04_P058587	ENSOCUT00000006335	11454.6	299.693	6.195223e+003	6.195250e+002	5883	13	4.675186e+000	0	0	0	0	0	0	5895.41	1	1	49.1849	13.5622
DATA	150	2	65	0	0	A_04_P046453	A_04_P046453	11480	299.545	1.859504e+000	1.852097e+000	27	14	5.237900e+000	0	0	0	0	0	0	-1.79422	0	0	55.8519	13.9863
DATA	151	2	66	0	0	A_04_P089043	XM_002714991	11505.3	299.768	1.393412e+003	1.393536e+002	1329	13	5.197777e+000	0	0	0	0	0	0	1308.05	1	1	51.4001	13.7971
DATA	152	2	67	0	0	A_04_P001079	NM_001122939	11530.9	299.917	1.971658e+001	2.724064e+000	46	13	5.149904e+000	0	0	0	0	0	0	18.3661	1	1	46.8651	13.8048
DATA	153	2	68	0	0	A_04_P052767	ENSOCUT00000013514	11556	299.739	1.410466e+004	1.410467e+003	12791	13	5.478117e+000	0	0	0	0	0	0	13031.1	1	1	52.9257	13.8832
DATA	154	2	69	0	0	A_04_P057510	A_04_P057510	11581.6	299.573	1.948029e+001	2.729767e+000	46	13	4.570532e+000	0	0	0	0	0	0	17.8364	1	1	57.5363	13.554
DATA	155	2	70	0	0	A_04_P027430	A_04_P027430	11606.8	300.041	4.047036e+001	4.483765e+000	65	13	5.056355e+000	0	0	0	0	0	0	36.7112	1	1	47.5395	13.7217
DATA	156	2	71	0	0	A_04_P090997	ENSOCUT00000005374	11632.3	300.357	4.433502e+003	4.433545e+002	3887	13	5.177364e+000	0	0	0	0	0	0	3981.42	1	1	46.8651	13.9949
DATA	157	2	72	0	0	A_04_P075357	ENSOCUT00000016329	11657.6	299.573	6.709294e+001	6.992844e+000	90	13	4.836325e+000	0	0	0	0	0	0	59.5978	1	1	57.5363	13.5023
DATA	158	2	73	0	0	A_04_P039807	ENSOCUT00000000866	11683.2	300.253	1.117131e+001	2.285211e+000	38	13	4.814492e+000	0	0	0	0	0	0	9.81164	1	1	48.2044	13.2965
DATA	159	2	74	0	0	A_04_P041729	ENSOCUT00000008241	11708.5	300.267	1.083039e+003	1.083227e+002	919	13	5.011574e+000	0	0	0	0	0	0	939.888	1	1	48.5334	13.4974
DATA	160	2	75	66	1	DarkCorner	DarkCorner	11734	300	2.051741e+000	2.043569e+000	24	13	4.141545e+000	0	0	0	0	0	0	-4.85427	0	0	54.9904	13.2108
DATA	161	2	76	66	1	DarkCorner	DarkCorner	11758.9	299.757	2.078862e+000	2.070582e+000	26.5	13.5	4.424337e+000	0	0	0	0	0	0	-2.81057	0	0	46.5243	13.819
DATA	162	2	77	66	1	DarkCorner	DarkCorner	11784.5	300	2.108311e+000	2.099913e+000	24	13	4.943285e+000	0	0	0	0	0	0	-4.95208	0	0	54.1152	13.6188
DATA	163	2	78	66	1	DarkCorner	DarkCorner	11809.7	299.986	2.139279e+000	2.130758e+000	25	14	4.776061e+000	0	0	0	0	0	0	-2.65427	0	0	47.5395	13.8066
DATA	164	2	79	66	1	DarkCorner	DarkCorner	11835.5	300	2.172889e+000	2.164234e+000	24.5	13	4.418908e+000	0	0	0	0	0	0	-3.25749	0	0	54.1152	13.5936
DATA	165	2	80	66	1	DarkCorner	DarkCorner	11860.6	299.905	2.207741e+000	2.198948e+000	25	13	3.832469e+000	0	0	0	0	0	0	-4.38805	0	0	48.8603	13.1667
DATA	166	2	81	66	1	DarkCorner	DarkCorner	11886.5	300	2.245648e+000	2.236703e+000	25	14	4.782192e+000	0	0	0	0	0	0	-3.10396	0	0	54.1152	14.3738
DATA	167	2	82	66	1	DarkCorner	DarkCorner	11910.8	300.123	2.283330e+000	2.274235e+000	25	13	4.437244e+000	0	0	0	0	1	0	-3.15469	0	0	45.835	12.7714
DATA	168	2	83	66	1	DarkCorner	DarkCorner	11937.4	300.427	2.326915e+000	2.317647e+000	24.5	13	4.720254e+000	0	0	0	0	0	0	-3.6802	0	0	57.5363	13.602
DATA	169	2	84	66	1	DarkCorner	DarkCorner	11962.5	300.352	2.370702e+000	2.361260e+000	25.5	15	5.694568e+000	0	0	0	0	0	0	-2.46559	0	0	57.5363	14.6517
DATA	170	2	85	260	1	GE_BrightCorner	GE_BrightCorner	11987.9	300.432	1.275291e+005	1.275291e+004	90615	14	5.246015e+000	0	0	0	0	0	0	92736.1	1	1	50.4627	14.1803
DATA	171	3	1	66	1	DarkCorner	DarkCorner	9841.91	305.386	1.983058e+000	1.975159e+000	23	14	4.770643e+000	0	0	0	0	0	0	-6.09508	0	0	57.259	14.1518
DATA	172	3	2	66	1	DarkCorner	DarkCorner	9867.5	305.352	1.993050e+000	1.985111e+000	24	13	5.394869e+000	0	0	0	0	0	0	-5.6387	0	0	65	14.4583
DATA	173	3	3	66	1	DarkCorner	DarkCorner	9892.58	305.427	2.001484e+000	1.993512e+000	25.5	15	5.510062e+000	0	0	0	0	0	0	-4.87303	0	0	57.5363	15.1373
DATA	174	3	4	66	1	DarkCorner	DarkCorner	9917.81	306.129	2.008656e+000	2.000655e+000	26	14	5.498222e+000	0	0	0	0	0	0	-4.07769	0	0	46.8651	13.9545
DATA	175	3	5	66	1	DarkCorner	DarkCorner	9943.58	305.427	2.014622e+000	2.006598e+000	24	14	4.887198e+000	0	0	0	0	0	0	-5.83943	0	0	57.5363	14.3115
DATA	176	3	6	66	1	DarkCorner	DarkCorner	9969.03	305.556	2.019264e+000	2.011221e+000	24	14	4.811189e+000	0	0	0	0	0	0	-3.40657	0	0	48.5334	13.9508
DATA	177	3	7	66	1	DarkCorner	DarkCorner	9994.42	305.427	2.022699e+000	2.014642e+000	22.5	13	5.032993e+000	0	0	0	0	0	0	-7.0313	0	0	57.5363	13.66
DATA	178	3	8	66	1	DarkCorner	DarkCorner	10019.6	305.427	2.024969e+000	2.016903e+000	21	13.5	4.567024e+000	0	0	0	0	0	0	-6.95816	0	0	57.5363	14.6875
DATA	179	3	9	66	1	DarkCorner	DarkCorner	10045.3	305.5	2.026175e+000	2.018105e+000	24	15	5.809007e+000	0	0	0	0	0	0	-4.68918	0	0	57.5363	15.7925
DATA	180	3	10	66	1	DarkCorner	DarkCorner	10070.3	305.449	2.026334e+000	2.018263e+000	26	14	5.507846e+000	0	0	0	0	0	0	-3.58306	0	0	50.1463	14.75
DATA	181	3	11	0	0	A_04_P022736	A_04_P022736	10095.9	305.598	2.043723e+003	2.043823e+002	1699.5	14.5	4.698051e+000	0	0	0	0	0	0	1773.73	1	1	51.0895	14.2241
DATA	182	3	12	0	0	A_04_P042564	ENSOCUT00000007078	10121.5	305.5	2.952949e+000	2.037189e+000	31	15	4.665970e+000	0	0	0	0	0	0	2.56507	1	0	57.5363	15.375
DATA	183	3	13	0	0	A_04_P068427	ENSOCUT00000001051	10146.8	305.603	2.894149e+002	2.901142e+001	278	15	4.509250e+000	0	0	0	0	0	0	251.725	1	1	50.1463	14.4286
DATA	184	3	14	0	0	A_04_P025890	ENSOCUT00000017416	10172.3	305.5	5.793289e+004	5.793289e+003	48274	15	4.557327e+000	0	0	0	0	0	0	50474.3	1	1	57.5363	15.7692
DATA	185	3	15	0	0	A_04_P034497	ENSOCUT00000008433	10197.5	305.5	6.837456e+001	7.125510e+000	89	13	4.839364e+000	0	0	0	0	0	0	59.6942	1	1	57.5363	14.2453
DATA	186	3	16	0	0	A_04_P034047	ENSOCUT00000003439	10222.9	305.5	2.008665e+000	2.000664e+000	29	16	4.076254e+000	0	0	0	0	0	0	-1.61284	0	0	65	15.3448
DATA	187	3	17	0	0	A_04_P068944	ENSOCUT00000017670	10248.4	305.773	1.176779e+002	1.193572e+001	130	16	4.112899e+000	0	0	0	0	0	0	103.274	1	1	49.1849	14.8696
DATA	188	3	18	0	0	A_04_P001051	NM_001082040	10273.8	305.481	7.854093e+002	7.856612e+001	703	16	5.721424e+000	0	0	0	0	0	0	691.358	1	1	49.8279	16.4
DATA	189	3	19	0	0	A_04_P000041	NM_001082305	10299.1	305.5	7.085631e+001	7.357759e+000	89	17	9.953579e+000	0	0	0	0	0	0	62.5777	1	1	65	19.0784
DATA	190	3	20	0	0	A_04_P002472	NM_001082054	10324.6	305.74	5.206026e+002	5.209772e+001	480	16	6.250402e+000	0	0	0	0	0	0	461.433	1	1	49.5074	17.383
DATA	191	3	21	0	0	A_04_P007346	XM_002716298	10349.9	305.523	4.726133e+004	4.726134e+003	41204.5	16	6.848286e+000	0	0	0	0	0	0	42047.5	1	1	55.8519	16.6852
DATA	192	3	22	0	0	A_04_P062218	ENSOCUT00000000148	10375.4	305.853	4.565188e+002	4.569394e+001	436	16	4.506867e+000	0	0	0	0	0	0	407.795	1	1	48.8603	15.0714
DATA	193	3	23	0	0	A_04_P080047	ENSOCUT00000012778	10400.6	305.884	6.540565e+003	6.540594e+002	5791	15	3.106641e+000	0	0	0	0	0	0	5866.67	1	1	51.4001	14.7317
DATA	194	3	24	0	0	A_04_P090489	ENSOCUT00000003026	10426.2	305.707	4.320286e+002	4.324655e+001	415	15	7.388226e+000	0	0	0	0	0	0	389.189	1	1	49.1849	16.1176
DATA	195	3	25	0	0	A_04_P096569	ENSOCUT00000006789	10451.6	305.734	7.575749e+003	7.575773e+002	6526.5	14.5	4.401615e+000	0	0	0	0	0	0	6854.8	1	1	50.7771	14.6111
DATA	196	3	26	0	0	A_04_P056797	ENSOCUT00000012981	10476.9	305.614	7.853050e+000	2.080277e+000	36.5	15	4.537136e+000	0	0	0	0	0	0	7.1378	1	0	65	15.1034
DATA	197	3	27	0	0	A_04_P077716	ENSOCUT00000010867	10502.2	305.829	1.551257e+003	1.551376e+002	1405	14	4.898339e+000	0	0	0	0	0	0	1416.49	1	1	50.7771	15.2549
DATA	198	3	28	0	0	A_04_P099004	ENSOCUT00000002951	10527.5	306	6.903791e+003	6.903817e+002	6106	16	5.053845e+000	0	0	0	0	0	0	6333.57	1	1	48.5334	15.6842
DATA	199	3	29	0	0	A_04_P042357	ENSOCUT00000008209	10553	306	6.492446e+000	2.007445e+000	37	15	4.469901e+000	0	0	0	0	0	0	5.98437	1	0	65	14.4808
DATA	200	3	30	0	0	A_04_P007429	NM_001142262	10578.3	305.914	2.317935e+003	2.318012e+002	2206	14	5.543189e+000	0	0	0	0	0	0	2146.59	1	1	49.5074	14.2321
DATA	201	3	31	0	0	A_04_P015136	AY175592	10603.8	306.279	3.648624e+001	4.105255e+000	64	15	5.075535e+000	0	0	0	0	0	0	33.9508	1	1	46.1809	15.2245
DATA	202	3	32	0	0	A_04_P039055	A_04_P039055	10629.5	306	2.651342e+001	3.246118e+000	50	15	5.101439e+000	0	0	0	0	0	0	24.7867	1	1	54.1152	14.6071
DATA	203	3	33	0	0	A_04_P019254	EB382200	10654.4	306.179	2.423228e+001	3.057434e+000	52	17	5.791669e+000	0	0	0	0	0	0	22.7575	1	1	45.835	17.0444
DATA	204	3	34	0	0	A_04_P001126	NM_001082790	10680.1	306.065	1.863255e+000	1.855833e+000	28	15	4.258944e+000	0	0	0	0	0	0	-3.33517	0	0	54.4085	14.5283
DATA	205	3	35	0	0	A_04_P062752	ENSOCUT00000012714	10705.5	306.067	1.013304e+003	1.013472e+002	992.5	15.5	4.925403e+000	0	0	0	0	0	0	960.286	1	1	48.8603	15.84
DATA	206	3	36	0	0	A_04_P016601	CU466064	10730.6	306.404	1.846912e+000	1.839651e+000	31.5	18	7.085248e+000	0	0	0	0	0	0	0.178912	0	0	57.8122	18.1277
DATA	207	3	37	0	0	A_04_P082256	ENSOCUT00000016961	10756.4	306.427	1.046356e+002	1.062267e+001	129	15	6.514657e+000	0	0	0	0	0	0	100.02	1	1	57.5363	17.186
DATA	208	3	38	0	0	A_04_P009063	ENSOCUT00000001832	10781.5	306.393	5.602784e+003	5.602814e+002	5346.5	15	4.937104e+000	0	0	0	0	0	0	5377.11	1	1	52.9257	15.2857
DATA	209	3	39	0	0	A_04_P052782	ENSOCUT00000013535	10807	306.455	1.370989e+001	2.276409e+000	42.5	14	5.103892e+000	0	0	0	0	0	0	13.2093	1	1	65	14.4667
DATA	210	3	40	0	0	A_04_P012403	ENSOCUT00000015097	10832.3	306.355	3.415469e+003	3.415517e+002	3375	14	4.731370e+000	0	0	0	0	0	0	3302.85	1	1	49.5074	14.1455
DATA	211	3	41	0	0	A_04_P061737	ENSOCUT00000005572	10857.8	306.312	1.426197e+002	1.437565e+001	166	14	3.850527e+000	0	0	0	0	0	0	138.4	1	1	49.5074	13.9811
DATA	212	3	42	0	0	A_04_P101317	ENSOCUT00000003127	10883.1	306.5	2.047325e+002	2.055208e+001	228	15	5.001508e+000	0	0	0	0	0	0	199.329	1	1	50.4627	14.3462
DATA	213	3	43	0	0	A_04_P075932	ENSOCUT00000016579	10908.5	306.67	4.704335e+003	4.704369e+002	4567	16	4.947177e+000	0	0	0	0	0	0	4594.14	1	1	52.9257	15.2979
DATA	214	3	44	0	0	A_04_P009207	DN887037	10933.8	306.519	1.795187e+000	1.788043e+000	31	16	4.887337e+000	0	0	0	0	0	0	0.0473252	0	0	51.0895	15.1321
DATA	215	3	45	0	1	RC5	RC5	10959.5	306.5	1.790699e+000	1.783566e+000	23	14	6.099255e+000	0	0	0	0	0	0	-7.42265	0	0	65	14.6852
DATA	216	3	46	0	0	A_04_P080282	ENSOCUT00000007233	10984.7	306.5	1.737856e+002	1.746945e+001	201.5	15	5.187422e+000	0	0	0	0	0	0	170.972	1	1	57.5363	14.7021
DATA	217	3	47	0	0	A_04_P016281	ENSOCUT00000005253	11010.1	306.623	3.751359e+002	3.755562e+001	399	15	5.246923e+000	0	0	0	0	0	0	369.763	1	1	46.8651	15.902
DATA	218	3	48	0	0	A_04_P059892	A_04_P059892	11035.5	306.5	2.550091e+000	1.791898e+000	33	15	4.871043e+000	0	0	0	0	0	0	2.51738	1	0	57.5363	14.5882
DATA	219	3	49	0	0	A_04_P008236	DN888159	11061	306.545	6.287829e+001	6.532617e+000	91	15	4.313460e+000	0	0	0	0	0	0	62.1466	1	1	55.8519	14.1042
DATA	220	3	50	0	0	A_04_P027353	EB377242	11086.4	306.6	8.421070e+001	8.605081e+000	110	13.5	3.943177e+000	0	0	0	0	0	0	83.301	1	1	50.7771	13.4808
DATA	221	3	51	0	0	A_04_P095457	ENSOCUT00000013146	11111.9	306.539	2.201541e+000	1.782886e+000	32	14	4.470103e+000	0	0	0	0	0	0	2.17873	1	0	48.8603	14.2
DATA	222	3	52	0	0	A_04_P023007	EB377085	11137.3	306.5	7.473487e+000	1.920519e+000	37	14	6.208487e+000	0	0	0	0	0	0	7.39645	1	0	57.5363	14.84
DATA	223	3	53	0	0	A_04_P008308	DN888081	11162.6	306.573	4.950033e+000	1.837643e+000	33	16	6.503139e+000	0	0	0	0	0	0	4.89741	1	0	57.5363	16.2041
DATA	224	3	54	0	0	A_04_P056733	ENSOCUT00000004937	11187.8	306.545	2.671816e+001	3.205506e+000	55	14	4.887468e+000	0	0	0	0	0	0	26.4141	1	1	50.1463	14.48
DATA	225	3	55	0	0	A_04_P024061	ENSOCUT00000016579	11213.6	306.74	9.896850e+003	9.896866e+002	9441.5	15	6.799687e+000	0	0	0	0	0	0	9772.76	1	1	49.5074	15.8261
DATA	226	3	56	0	1	ETG10_13482	ETG10_13482	11238.6	306.573	3.784106e+000	1.815932e+000	32.5	15	5.014758e+000	0	0	0	0	0	0	3.7305	1	0	65	15.7222
DATA	227	3	57	0	0	A_04_P062855	ENSOCUT00000007594	11264	306.873	2.046024e+003	2.046102e+002	2070	15	4.100629e+000	0	0	0	0	0	0	2012.92	1	1	46.8651	14.6875
DATA	228	3	58	0	0	A_04_P027030	EB372750	11289.3	306.868	1.719301e+002	1.728535e+001	191.5	15	5.088471e+000	0	0	0	0	0	0	168.715	1	1	49.8279	14.9038
DATA	229	3	59	0	0	A_04_P021828	EB378225	11314.7	306.9	3.267797e+002	3.272695e+001	338	13	4.950177e+000	0	0	0	0	0	0	319.694	1	1	47.2035	13.4694
DATA	230	3	60	0	0	A_04_P026824	EB372964	11340.4	307.29	5.498575e+003	5.498604e+002	5277	13.5	5.556361e+000	0	0	0	0	0	0	5360.41	1	1	46.8651	14.6818
DATA	231	3	61	0	0	A_04_P021346	EB378782	11365.8	306.899	2.115931e+004	2.115932e+003	20038.5	15	5.771125e+000	0	0	0	0	0	0	20542.3	1	1	46.5243	15.1176
DATA	232	3	62	0	0	A_04_P014197	D38120	11390.2	306.058	1.819056e+000	1.811810e+000	28	15	5.585465e+000	0	0	0	0	0	0	-3.69149	0	0	46.5243	15.4063
DATA	233	3	63	0	0	A_04_P036502	A_04_P036502	11416.5	307	1.828344e+000	1.822232e+000	31	15	5.824308e+000	0	0	0	0	0	0	0.628054	0	0	65	16.2759
DATA	234	3	64	0	0	A_04_P026353	EB373494	11442	307	4.475313e+000	1.885355e+000	34	16	6.627041e+000	0	0	0	0	0	0	4.27845	1	0	54.9904	16.6809
DATA	235	3	65	0	1	ETG04_27747	ETG04_27747	11467.6	307.673	1.850101e+000	1.842732e+000	25	14	6.655142e+000	0	0	0	1	0	0	-4.61976	0	0	40.6843	15.2667
DATA	236	3	66	0	0	A_04_P019697	EB380239	11492.5	307	2.755065e+004	2.755066e+003	25438	17	5.279910e+000	0	0	0	0	0	0	25999.8	1	1	54.1152	16.25
DATA	237	3	67	0	0	A_04_P048123	ENSOCUT00000009868	11518.1	307.2	1.723811e+003	1.723912e+002	1663	15	4.931200e+000	0	0	0	0	0	0	1614.82	1	1	46.8651	15.64
DATA	238	3	68	0	0	A_04_P075267	ENSOCUT00000014560	11543.6	307.208	2.352213e+003	2.352288e+002	2191	14	5.585202e+000	0	0	0	0	0	0	2185.95	1	1	49.1849	14.8113
DATA	239	3	69	0	0	A_04_P098337	ENSOCUT00000005251	11568.9	307	1.521930e+003	1.522049e+002	1378	15	5.910411e+000	0	0	0	0	0	0	1402.27	1	1	48.5334	15.5088
DATA	240	3	70	0	0	A_04_P001781	NM_001101699	11594.1	307.284	1.127574e+002	1.143763e+001	132.5	14	4.737766e+000	0	0	0	0	0	0	102.956	1	1	48.5334	14.0893
DATA	241	3	71	0	0	A_04_P041737	ENSOCUT00000012414	11619.7	307.372	4.558775e+001	4.953034e+000	72	15	5.339751e+000	0	0	0	0	0	0	41.2182	1	1	50.1463	15.3529
DATA	242	3	72	0	0	A_04_P059843	ENSOCUT00000013005	11645.1	307.386	7.480128e+001	7.731827e+000	99	15	5.235111e+000	0	0	0	0	0	0	66.9327	1	1	57.259	15.5472
DATA	243	3	73	0	0	A_04_P070582	ENSOCUT00000010954	11670.5	307.352	8.871185e+002	8.873391e+001	811	16	5.871588e+000	0	0	0	0	0	0	785.077	1	1	57.5363	15.5741
DATA	244	3	74	0	0	A_04_P086705	ENSOCUT00000030932	11695.9	307.386	7.206647e+001	7.479480e+000	92.5	14	6.314006e+000	0	0	0	0	0	0	63.0369	1	1	57.259	15.3333
DATA	245	3	75	0	0	A_04_P033262	EB374922	11721.4	307.427	2.132860e+005	2.132860e+004	183790	15.5	6.730953e+000	0	0	0	0	0	0	184270	1	1	57.5363	15.4259
DATA	246	3	76	0	0	A_04_P046532	ENSOCUT00000005647	11746.5	307.295	1.052129e+003	1.052329e+002	909	14	4.209886e+000	0	0	0	0	0	0	897.388	1	1	50.4627	14.2745
DATA	247	3	77	66	1	DarkCorner	DarkCorner	11772.1	307.5	2.089446e+000	2.081124e+000	24	15	4.540831e+000	0	0	0	0	0	0	-4.49301	0	0	56.9804	14.8519
DATA	248	3	78	66	1	DarkCorner	DarkCorner	11796.3	307.544	2.118110e+000	2.109673e+000	25	14	4.496099e+000	0	0	0	0	0	0	-4.44926	0	0	52.9257	14.0615
DATA	249	3	79	66	1	DarkCorner	DarkCorner	11822.7	307.5	2.151236e+000	2.142668e+000	26.5	15	3.893739e+000	0	0	0	0	0	0	-2.62506	0	0	57.5363	15.1475
DATA	250	3	80	66	1	DarkCorner	DarkCorner	11848.4	307.75	2.185462e+000	2.176757e+000	26	15	4.888961e+000	0	0	0	0	0	0	-3.50308	0	0	50.7771	14.5745
DATA	251	3	81	66	1	DarkCorner	DarkCorner	11873.7	307.451	2.221566e+000	2.212718e+000	26	14.5	4.677721e+000	0	0	0	0	0	0	-2.78745	0	0	47.8731	14.8167
DATA	252	3	82	66	1	DarkCorner	DarkCorner	11899.3	307.755	2.259820e+000	2.250819e+000	29	15	4.037376e+000	0	0	0	0	0	0	-1.18977	0	0	54.1152	15.16
DATA	253	3	83	66	1	DarkCorner	DarkCorner	11924.2	307.986	2.299248e+000	2.290090e+000	26	14	4.194754e+000	0	0	0	0	1	0	-3.30028	0	0	46.8651	12.8182
DATA	254	3	84	66	1	DarkCorner	DarkCorner	11949.2	307.875	2.341519e+000	2.332192e+000	26	15.5	5.636719e+000	0	0	0	0	0	0	-3.24303	0	0	45.835	15.1875
DATA	255	3	85	66	1	DarkCorner	DarkCorner	11975.3	307.5	2.388311e+000	2.378798e+000	27	15	6.463811e+000	0	0	0	0	0	0	-3.08718	0	0	57.5363	15.7302
DATA	256	4	1	66	1	DarkCorner	DarkCorner	9854.35	312.429	1.988640e+000	1.980720e+000	24	12	5.564527e+000	0	0	0	0	1	0	-4.99383	0	0	52.0157	12.3784
DATA	257	4	2	66	1	DarkCorner	DarkCorner	9880.11	312.5	1.997847e+000	1.989889e+000	22	14	5.285966e+000	0	0	0	1	0	0	-7.77451	0	0	56.9804	15.0541
DATA	258	4	3	66	1	DarkCorner	DarkCorner	9905.5	312.5	2.005544e+000	1.997556e+000	22.5	15	3.667644e+000	0	0	0	0	0	0	-5.76981	0	0	57.5363	15.5806
DATA	259	4	4	66	1	DarkCorner	DarkCorner	9930.67	312.5	2.011873e+000	2.003860e+000	25	13.5	4.215142e+000	0	0	0	0	0	0	-4.95874	0	0	57.5363	13.5526
DATA	260	4	5	66	1	DarkCorner	DarkCorner	9956.23	312.68	2.017022e+000	2.008989e+000	25	14	4.655764e+000	0	0	0	0	0	0	-3.98199	0	0	49.1849	14.3636
DATA	261	4	6	66	1	DarkCorner	DarkCorner	9981.58	312.573	2.020910e+000	2.012860e+000	21	13.5	4.308310e+000	0	0	0	1	0	0	-7.77559	0	0	57.5363	13.45
DATA	262	4	7	66	1	DarkCorner	DarkCorner	10007.4	312.372	2.023679e+000	2.015618e+000	23	14	5.654677e+000	0	0	0	0	0	0	-6.26206	0	0	50.1463	14.7586
DATA	263	4	8	66	1	DarkCorner	DarkCorner	10032.2	312.306	2.025251e+000	2.017185e+000	24	14.5	5.947388e+000	0	0	0	0	0	0	-4.67318	0	0	44.4243	15.3333
DATA	264	4	9	66	1	DarkCorner	DarkCorner	10057.6	312.573	2.025789e+000	2.017720e+000	23	12.5	6.502747e+000	0	0	0	0	0	0	-6.35072	0	0	57.5363	13.7143
DATA	265	4	10	0	0	A_04_P007297	XM_002718934	10083.4	312.851	5.164909e+002	5.168847e+001	478	14	5.236646e+000	0	0	0	0	0	0	448.301	1	1	48.5334	14.1765
DATA	266	4	11	0	0	A_04_P056782	ENSOCUT00000004056	10108.5	313.099	1.063755e+003	1.063946e+002	958	16	4.901020e+000	0	0	0	0	0	0	923.966	1	1	47.8731	14.5
DATA	267	4	12	0	0	A_04_P032210	XM_002719787	10133.9	312.96	2.595068e+003	2.595146e+002	2352	15	4.348429e+000	0	0	0	0	0	0	2256.59	1	1	46.8651	14.7037
DATA	268	4	13	0	0	A_04_P008233	DN888184	10159.5	312.648	7.189777e+000	2.135128e+000	36	14	4.201984e+000	0	0	0	0	0	0	6.26165	1	0	57.5363	14.36
DATA	269	4	14	0	0	A_04_P062091	NM_001171267	10184.6	312.573	2.128632e+003	2.128727e+002	1969.5	16	4.966671e+000	0	1	0	0	0	0	1857.38	1	1	57.5363	15.5667
DATA	270	4	15	0	0	A_04_P018659	ENSOCUT00000002389	10210.2	312.818	3.970518e+003	3.970568e+002	3450	14	4.973011e+000	0	0	0	0	0	0	3472.66	1	1	52.9257	14.7647
DATA	271	4	16	0	0	A_04_P085964	ENSOCUT00000002332	10235.6	312.893	1.546096e+003	1.546225e+002	1363	17	5.391336e+000	0	0	0	0	0	0	1355.8	1	1	49.8279	16.931
DATA	272	4	17	0	0	A_04_P009372	EB373933	10261.2	312.977	2.203271e+003	2.203361e+002	1912	16	6.524301e+000	0	0	0	0	0	0	1937.86	1	1	51.0895	17.069
DATA	273	4	18	0	0	A_04_P014445	AY171652	10286.5	313	5.392829e+000	2.056312e+000	35	15	7.119453e+000	0	0	0	0	0	0	4.75843	1	0	54.1152	16.0741
DATA	274	4	19	0	0	A_04_P081570	A_04_P081570	10311.5	313	1.580159e+001	2.531328e+000	45	20	6.241199e+000	0	0	0	0	0	0	13.9906	1	1	65	19.9565
DATA	275	4	20	0	0	A_04_P027156	EB372624	10337.2	313.103	1.413972e+003	1.414109e+002	1286	20	7.813167e+000	0	0	0	0	0	0	1256.63	1	1	46.5243	19.2593
DATA	276	4	21	0	0	A_04_P065687	NM_001171023	10362.5	313	4.469928e+002	4.474234e+001	410	17	6.787532e+000	0	0	0	0	0	0	398.806	1	1	49.8279	17.6
DATA	277	4	22	0	0	A_04_P054219	ENSOCUT00000011614	10388	313	5.657543e+001	5.985605e+000	82	17	4.917501e+000	0	0	0	0	0	0	50.6847	1	1	54.9904	15
DATA	278	4	23	0	0	A_04_P060687	ENSOCUT00000005027	10413.4	313.367	2.657286e+002	2.664402e+001	265	15	4.685950e+000	0	0	0	0	0	0	239.088	1	1	50.7771	14.3793
DATA	279	4	24	0	0	A_04_P079497	ENSOCUT00000007934	10439	313.235	5.983642e+000	2.027722e+000	35	15	5.099577e+000	0	0	0	0	0	0	5.40759	1	0	46.1809	14.4545
DATA	280	4	25	0	0	A_04_P083457	A_04_P083457	10464.1	313.267	5.968027e+002	5.971143e+001	573	17	5.299120e+000	0	0	0	0	0	0	541.762	1	1	52.3208	17.0857
DATA	281	4	26	0	0	A_04_P004873	ENSOCUT00000012021	10489.8	313.141	2.039216e+004	2.039217e+003	18506	17	5.147036e+000	0	0	0	0	0	0	18597.3	1	1	47.5395	16.5882
DATA	282	4	27	0	0	A_04_P087028	ENSOCUT00000017528	10515	313.455	2.218041e+000	1.923749e+000	32	15	6.255448e+000	0	0	0	0	0	0	2.03231	1	0	55.8519	15.6216
DATA	283	4	28	0	0	A_04_P013360	AF014728	10540.4	313.427	1.909546e+000	1.901940e+000	30	17	4.423163e+000	0	0	0	0	0	0	-0.837378	0	0	57.5363	16.7667
DATA	284	4	29	0	0	A_04_P081724	ENSOCUT00000000404	10565.8	313.356	6.361932e+003	6.361960e+002	5865	14	4.554626e+000	0	0	0	0	0	0	5884.38	1	1	48.5334	14.2308
DATA	285	4	30	0	0	A_04_P013024	NM_001170958	10591.3	313.468	4.344325e+003	4.344366e+002	3887	15.5	5.125052e+000	0	0	0	0	0	0	4037.47	1	1	49.8279	15.1154
DATA	286	4	31	0	0	A_04_P026626	EB373196	10616.6	313.427	1.882678e+000	1.875179e+000	28	16	5.276406e+000	0	0	0	0	0	0	-1.36877	0	0	57.5363	15.9118
DATA	287	4	32	0	0	A_04_P067342	ENSOCUT00000004134	10641.8	313.448	2.061523e+004	2.061524e+003	19018.5	16	5.638892e+000	0	0	0	0	0	0	19338.4	1	1	52.3208	15.8333
DATA	288	4	33	0	0	A_04_P081432	ENSOCUT00000011917	10667.4	313.427	4.531400e+000	1.912319e+000	35	15	4.487256e+000	0	0	0	0	0	0	4.27054	1	0	57.5363	15.7241
DATA	289	4	34	0	0	A_04_P073018	ENSOCUT00000015682	10692.6	313.658	2.357547e+002	2.364790e+001	254.5	16	4.685357e+000	0	0	0	0	0	0	223.191	1	1	49.1849	14.9565
DATA	290	4	35	0	0	A_04_P051502	A_04_P051502	10718	313.807	4.053516e+001	4.452112e+000	68	14.5	4.363053e+000	0	0	0	0	0	0	38.5456	1	1	51.4001	14.5833
DATA	291	4	36	0	0	A_04_P045397	ENSOCUT00000014770	10743.3	313.605	4.500076e+001	4.859248e+000	75	17	6.666178e+000	0	0	0	0	0	0	42.9743	1	1	49.5074	17.1
DATA	292	4	37	0	0	A_04_P011826	ENSOCUT00000026185	10768.9	313.5	6.386275e+003	6.386302e+002	6006	15	5.070525e+000	0	0	0	0	0	0	6124.14	1	1	54.1152	16.0909
DATA	293	4	38	0	0	A_04_P051517	A_04_P051517	10794.4	313.705	1.694524e+002	1.704254e+001	192	14	5.372985e+000	0	0	0	0	0	0	163.154	1	1	50.4627	15.6
DATA	294	4	39	0	0	A_04_P056177	ENSOCUT00000004884	10819.7	313.582	6.503856e+003	6.503881e+002	6062.5	16	5.086351e+000	0	0	0	0	0	0	6285.84	1	1	50.7771	16.75
DATA	295	4	40	0	0	A_04_P086777	NM_001168707	10845.2	313.657	2.294472e+002	2.301561e+001	251.5	15.5	4.621130e+000	0	0	0	0	0	0	222.563	1	1	47.2035	15
DATA	296	4	41	0	0	A_04_P097417	ENSOCUT00000011808	10870.4	313.973	1.244259e+002	1.257196e+001	154	14.5	3.897231e+000	0	0	0	0	0	0	121.106	1	1	48.5334	14.1667
DATA	297	4	42	0	0	A_04_P079707	ENSOCUT00000006106	10895.9	313.5	1.800545e+000	1.793373e+000	30	16	5.366085e+000	0	0	0	0	0	0	-1.19971	0	0	56.9804	15.8889
DATA	298	4	43	0	0	A_04_P027186	EB372580	10921.4	313.573	7.644406e+001	7.850755e+000	104	17	5.004021e+000	0	0	0	0	0	0	74.8526	1	1	57.5363	16.1667
DATA	299	4	44	0	0	A_04_P019083	EB383298	10946.2	313.961	3.040776e+000	1.809166e+000	34	17	5.071287e+000	0	0	0	0	0	0	2.98532	1	0	48.2044	15.2222
DATA	300	4	45	0	0	A_04_P070823	ENSOCUT00000000063	10972.2	313.74	3.238515e+003	3.238564e+002	3130.5	15	5.437049e+000	0	0	0	0	0	0	3186.98	1	1	48.5334	15.1176
DATA	301	4	46	0	0	A_04_P012381	C84316	10997.3	313.671	1.914498e+000	1.785961e+000	31	15	4.338367e+000	0	0	0	0	0	0	1.8878	1	0	47.2035	15.25
DATA	302	4	47	0	0	A_04_P074599	ENSOCUT00000011314	11022.7	313.845	1.776488e+003	1.776576e+002	1757	17	4.912778e+000	0	0	0	0	0	0	1754.79	1	1	47.5395	15.8462
DATA	303	4	48	0	0	A_04_P059358	NM_001082636	11048.2	313.825	2.026815e+003	2.026893e+002	2053	17	5.697003e+000	0	0	0	0	0	0	2004.82	1	1	50.7771	18.0741
DATA	304	4	49	0	0	A_04_P007461	DN888937	11073.6	313.961	2.204980e+001	2.826421e+000	52.5	15	3.145113e+000	0	0	0	0	0	0	21.8335	1	1	49.1849	14.7407
DATA	305	4	50	0	0	A_04_P074704	ENSOCUT00000003430	11099.2	314	7.844691e+002	7.846681e+001	807	13.5	3.453426e+000	0	0	0	0	0	0	777.294	1	1	46.8651	13.6154
DATA	306	4	51	0	0	A_04_P006990	DN889456	11124.6	313.878	2.208973e+002	2.216026e+001	242.5	16	5.968513e+000	0	0	0	0	0	0	218.932	1	1	50.7771	15.8621
DATA	307	4	52	0	0	A_04_P001711	NM_001101682	11149.6	313.931	2.183234e+005	2.183234e+004	215373	22	8.980555e+000	0	0	0	0	1	0	216357	1	1	53.8203	20.2917
DATA	308	4	53	0	0	A_04_P018921	EB383832	11175.4	313.851	1.247172e+002	1.259638e+001	153	16	6.342998e+000	0	0	0	0	0	0	123.525	1	1	48.5334	17.1852
DATA	309	4	54	0	0	A_04_P023322	EB376729	11200.5	314	5.973329e+000	1.867541e+000	35	18	6.148611e+000	0	0	0	0	0	0	5.91078	1	0	54.1152	17.3448
DATA	310	4	55	0	1	RC1	RC1	11226	314	1.779010e+000	1.771924e+000	26	20	5.614018e+000	0	0	0	0	0	0	-4.29694	0	0	54.9904	18.5357
DATA	311	4	56	0	0	A_04_P093863	ENSOCUT00000012055	11251.4	314.041	1.455157e+001	2.295385e+000	43.5	15	5.117753e+000	0	0	0	0	0	0	14.3525	1	1	48.8603	16.5161
DATA	312	4	57	0	0	A_04_P009856	CU464323	11276.6	314.167	1.743610e+001	2.491156e+000	45.5	16	4.151765e+000	0	0	0	0	0	0	17.1585	1	1	47.8731	15.3478
DATA	313	4	58	0	0	A_04_P099427	ENSOCUT00000009041	11302.3	314.27	1.791386e+000	1.784311e+000	29.5	17	4.944449e+000	0	0	0	0	0	0	0.144042	0	0	48.8603	16.0625
DATA	314	4	59	0	0	A_04_P102339	ENSOCUT00000031821	11327.5	314.352	1.023568e+001	2.062042e+000	38	14	4.839077e+000	0	0	0	0	0	0	10.0118	1	1	65	14
DATA	315	4	60	0	0	A_04_P082917	ENSOCUT00000016400	11353.1	314.386	1.097017e+003	1.097164e+002	1104	15	4.696670e+000	0	0	0	0	0	0	1068.93	1	1	57.259	16.0606
DATA	316	4	61	0	0	A_04_P001312	NM_001082075	11378.3	314.1	1.148594e+004	1.148596e+003	10906	16.5	5.255430e+000	0	0	0	0	0	0	11143.4	1	1	47.2035	17.3667
DATA	317	4	62	0	0	A_04_P090792	ENSOCUT00000011871	11403.6	314.427	7.795335e+001	8.003460e+000	103.5	15	5.541168e+000	0	0	0	0	0	0	75.2704	1	1	65	16.7273
DATA	318	4	63	0	0	A_04_P004992	NM_001253734	11429.4	314.427	3.875326e+005	3.875326e+004	372054	18	7.188835e+000	0	0	0	0	0	0	372153	1	1	57.5363	19.875
DATA	319	4	64	0	0	A_04_P059995	ENSOCUT00000001601	11454.6	314.427	2.363217e+000	1.849177e+000	32	14	7.173333e+000	0	0	0	0	0	0	2.25613	1	0	57.5363	15.8636
DATA	320	4	65	0	0	A_04_P074411	ENSOCUT00000017566	11480	314.455	6.608887e+002	6.611464e+001	667	19	6.352132e+000	0	0	0	0	0	0	626.86	1	1	55.8519	18.3429
DATA	321	4	66	0	0	A_04_P005853	DN890551	11505.4	314.427	1.243554e+001	2.236631e+000	40.5	17	5.181327e+000	0	0	0	0	0	0	11.7121	1	1	57.5363	16.3333
DATA	322	4	67	0	0	A_04_P029091	A_04_P029091	11530.6	314.427	4.611543e+002	4.615346e+001	458.5	17	7.996249e+000	0	0	0	0	0	0	431.052	1	1	65	18.5
DATA	323	4	68	0	0	A_04_P013158	ENSOCUT00000013068	11556.3	314.556	1.161082e+002	1.176345e+001	137	17	6.014141e+000	0	0	0	0	0	0	107.632	1	1	51.0895	16.3548
DATA	324	4	69	0	0	A_04_P084544	ENSOCUT00000007226	11581.4	314.36	5.029057e+002	5.032665e+001	485.5	16	5.289640e+000	0	0	0	0	0	0	462.122	1	1	48.8603	15.8621
DATA	325	4	70	0	0	A_04_P019111	CU464948	11607	314.455	5.838517e+001	6.147243e+000	81.5	16	4.311821e+000	0	0	0	0	0	0	53.1431	1	1	55.8519	15.8824
DATA	326	4	71	0	0	A_04_P063587	ENSOCUT00000014925	11632.2	314.247	5.304860e+000	2.014112e+000	35	17	5.228402e+000	0	0	0	0	0	0	4.78041	1	0	50.4627	16.5185
DATA	327	4	72	0	0	A_04_P070492	A_04_P070492	11657.5	314.913	2.996086e+001	3.582154e+000	57	16	5.020603e+000	0	0	0	0	0	0	26.717	1	1	47.5395	15.1613
DATA	328	4	73	0	0	A_04_P071864	ENSOCUT00000010188	11683.2	314.707	1.214441e+004	1.214443e+003	10287	16	5.069972e+000	0	0	0	0	0	0	10705.9	1	1	49.1849	15.7692
DATA	329	4	74	0	0	A_04_P037297	ENSOCUT00000014712	11708.5	314.5	1.654650e+002	1.666814e+001	173.5	16	6.219014e+000	0	0	0	0	0	0	144.131	1	1	57.5363	17.3636
DATA	330	4	75	0	0	A_04_P055493	ENSOCUT00000009565	11734	314.545	2.043800e+000	2.035659e+000	27	14.5	7.131062e+000	0	0	0	0	0	0	-1.05431	0	0	55.8519	15.7647
DATA	331	4	76	0	0	A_04_P090039	ENSOCUT00000003621	11759.3	314.816	8.837686e+003	8.837710e+002	7435	15	5.604937e+000	0	0	0	0	0	0	7502.06	1	1	49.5074	16.9375
DATA	332	4	77	66	1	DarkCorner	DarkCorner	11784.6	314.573	2.099870e+000	2.091506e+000	23	15	5.481739e+000	0	0	0	0	0	0	-5.05686	0	0	57.5363	16.129
DATA	333	4	78	66	1	DarkCorner	DarkCorner	11810.1	314.041	2.131263e+000	2.122774e+000	25	15	4.788421e+000	0	0	0	0	0	0	-3.85953	0	0	54.4085	15.64
DATA	334	4	79	66	1	DarkCorner	DarkCorner	11835.6	314.573	2.163785e+000	2.155167e+000	26.5	16	3.509411e+000	0	0	0	0	0	0	-3.40024	0	0	57.5363	15.5143
DATA	335	4	80	66	1	DarkCorner	DarkCorner	11860.7	314.655	2.198200e+000	2.189444e+000	26.5	14	5.280374e+000	0	0	0	0	0	0	-2.39914	0	0	52.0157	15.2353
DATA	336	4	81	66	1	DarkCorner	DarkCorner	11886.4	314.573	2.235534e+000	2.226630e+000	25	16	3.909751e+000	0	0	0	0	0	0	-3.27908	0	0	57.5363	16.6154
DATA	337	4	82	66	1	DarkCorner	DarkCorner	11911.6	314.432	2.274456e+000	2.265397e+000	27	14.5	4.506752e+000	0	0	0	0	0	0	-3.60956	0	0	48.5334	13.5
DATA	338	4	83	66	1	DarkCorner	DarkCorner	11937.4	314.573	2.316348e+000	2.307122e+000	25	12.5	5.485124e+000	0	0	0	0	1	0	-4.3364	0	0	57.5363	12.9091
DATA	339	4	84	66	1	DarkCorner	DarkCorner	11962.5	314.648	2.359542e+000	2.350143e+000	24	12.5	4.602322e+000	0	0	0	0	1	0	-5.08228	0	0	57.5363	12.8158
DATA	340	4	85	66	1	DarkCorner	DarkCorner	11987.9	314.614	2.405900e+000	2.396317e+000	24	14	5.103447e+000	0	0	0	0	0	0	-4.44418	0	0	65	13.8598
DATA	341	5	1	66	1	DarkCorner	DarkCorner	9841.45	320.227	1.984161e+000	1.976258e+000	23	14	4.705485e+000	0	0	0	0	0	0	-5.72422	0	0	48.5334	14.0803
DATA	342	5	2	66	1	DarkCorner	DarkCorner	9867.5	319.648	1.993967e+000	1.986025e+000	22	14	5.683078e+000	0	0	0	1	0	0	-7.48048	0	0	57.5363	14.6563
DATA	343	5	3	66	1	DarkCorner	DarkCorner	9892.58	319.573	2.002082e+000	1.994107e+000	23	14.5	5.150050e+000	0	0	0	0	0	0	-6.71461	0	0	57.5363	14.6389
DATA	344	5	4	66	1	DarkCorner	DarkCorner	9918.37	319.596	2.009072e+000	2.001069e+000	25.5	15	4.668045e+000	0	0	0	0	0	0	-4.49694	0	0	57.8122	15.8276
DATA	345	5	5	66	1	DarkCorner	DarkCorner	9943.5	320	2.014603e+000	2.006579e+000	26	14	4.112896e+000	0	0	0	0	0	0	-4.25795	0	0	54.1152	14.027
DATA	346	5	6	66	1	DarkCorner	DarkCorner	9968.17	320.698	2.018828e+000	2.010787e+000	23	14	3.560153e+000	0	0	0	0	0	0	-5.48775	0	0	44.0646	13.8529
DATA	347	5	7	66	1	DarkCorner	DarkCorner	9994.5	320	2.022131e+000	2.014077e+000	26	13	4.968271e+000	0	0	0	0	0	0	-4.74238	0	0	54.1152	14.3939
DATA	348	5	8	66	1	DarkCorner	DarkCorner	10019.4	320.073	2.024109e+000	2.016047e+000	26	15.5	5.985519e+000	0	0	0	0	0	0	-4.54728	0	0	49.8279	15.6333
DATA	349	5	9	66	1	DarkCorner	DarkCorner	10045.4	320.069	2.025070e+000	2.017004e+000	22	14	7.821668e+000	0	0	0	0	0	0	-7.05385	0	0	53.8203	16.6129
DATA	350	5	10	0	0	A_04_P030857	DN889303	10070.4	320.027	2.019832e+004	2.019833e+003	17169	14	6.191086e+000	0	0	0	0	0	0	17534.4	1	1	48.5334	15.2727
DATA	351	5	11	0	0	A_04_P001991	NM_001082715	10095.9	320.386	2.971116e+002	2.977947e+001	284	14	6.194756e+000	0	0	0	0	0	0	258.066	1	1	57.259	14.875
DATA	352	5	12	0	0	A_04_P047999	ENSOCUT00000014419	10121.3	319.933	2.241992e+003	2.242082e+002	1957	16.5	4.401704e+000	0	0	0	0	0	0	1949.21	1	1	49.1849	16.375
DATA	353	5	13	0	0	A_04_P028791	ENSOCUT00000003796	10146.6	320.027	2.114109e+002	2.123653e+001	212	15	4.379117e+000	0	0	0	0	0	0	184.06	1	1	48.8603	15.52
DATA	354	5	14	0	0	A_04_P014198	D38120	10172.1	320.386	2.015438e+000	2.007410e+000	29	15	4.388745e+000	0	0	0	0	0	0	-0.819553	0	0	65	15.7586
DATA	355	5	15	0	0	A_04_P039539	A_04_P039539	10197.5	320.352	3.912134e+000	2.040907e+000	33	14	4.574692e+000	0	0	0	0	0	0	3.41966	1	0	57.5363	14.7353
DATA	356	5	16	0	0	A_04_P084133	ENSOCUT00000007699	10222.9	320.386	5.066580e+000	2.061258e+000	35	15.5	3.861691e+000	0	0	0	0	0	0	4.43995	1	0	65	15.7647
DATA	357	5	17	0	0	A_04_P023707	EB376354	10248.4	320.36	4.108869e+003	4.108917e+002	3571	16	3.809789e+000	0	0	0	0	0	0	3610.92	1	1	48.8603	15.0833
DATA	358	5	18	0	0	A_04_P049882	ENSOCUT00000015321	10273.5	320.553	3.753291e+000	2.021323e+000	32	16	5.206570e+000	0	0	0	0	0	0	3.30871	1	0	49.5074	15.5862
DATA	359	5	19	0	0	A_04_P042444	ENSOCUT00000014191	10299.1	320.5	1.056970e+005	1.056970e+004	93251.5	18.5	9.249839e+000	0	0	0	0	1	0	93496.2	1	1	56.9804	20.3214
DATA	360	5	20	0	0	A_04_P067377	ENSOCUT00000011140	10324.5	320.5	5.096470e+001	5.464760e+000	75.5	19	8.480636e+000	0	0	0	0	1	0	45.246	1	1	65	20.2759
DATA	361	5	21	0	0	A_04_P065742	ENSOCUT00000003173	10349.9	320.5	2.855227e+001	3.465839e+000	56.5	18	6.922381e+000	0	0	0	0	0	0	25.4464	1	1	56.9804	19.375
DATA	362	5	22	0	0	A_04_P035757	A_04_P035757	10375.4	320.427	1.964480e+000	1.956655e+000	28	16	5.362655e+000	0	0	0	0	0	0	-1.45154	0	0	57.5363	16.375
DATA	363	5	23	0	0	A_04_P015607	AY171798	10400.4	320.197	5.580719e+000	2.026945e+000	34	17	4.520922e+000	0	0	0	0	0	0	5.01452	1	0	49.1849	15.5652
DATA	364	5	24	0	0	A_04_P094717	ENSOCUT00000004082	10426.1	320.608	8.458681e+001	8.678280e+000	105	15	5.165800e+000	0	0	0	0	0	0	76.3454	1	1	50.1463	15.0698
DATA	365	5	25	0	0	A_04_P014091	ENSOCUT00000031602	10451.4	320.392	7.180799e+002	7.183396e+001	670	16	5.486395e+000	0	0	0	0	0	0	651	1	1	49.1849	15.7857
DATA	366	5	26	0	0	A_04_P091137	ENSOCUT00000015453	10476.7	320.5	4.113250e+002	4.117740e+001	394.5	17	5.005607e+000	0	0	0	0	0	0	374.609	1	1	57.5363	16.4878
DATA	367	5	27	0	0	A_04_P031177	ENSOCUT00000016899	10502.4	320.573	2.497589e+000	1.929666e+000	32	18	6.129554e+000	0	0	0	0	0	0	2.28544	1	0	57.5363	16.8333
DATA	368	5	28	0	0	A_04_P085002	ENSOCUT00000010307	10527.6	320.573	1.323340e+002	1.336975e+001	152	15	6.153415e+000	0	0	0	0	0	0	121.661	1	1	57.5363	15.2581
DATA	369	5	29	0	0	A_04_P096633	ENSOCUT00000005416	10553.2	320.637	4.536691e+003	4.536731e+002	4011	17	5.761517e+000	0	0	0	0	0	0	4190.81	1	1	50.4627	16.5152
DATA	370	5	30	0	0	A_04_P066036	A_04_P066036	10578.4	320.395	1.847344e+002	1.856952e+001	203.5	14	4.625781e+000	0	0	0	0	0	0	171.452	1	1	50.7771	14.2581
DATA	371	5	31	0	0	A_04_P006176	ENSOCUT00000021550	10603.9	320.603	1.751045e+003	1.751146e+002	1590	15	5.365972e+000	0	0	0	0	0	0	1632.95	1	1	48.5334	14.8571
DATA	372	5	32	0	0	A_04_P022811	EB377296	10629.4	320.532	3.745848e+003	3.745895e+002	3430.5	16	9.628208e+000	0	0	0	0	0	0	3509.77	1	1	50.1463	18.4643
DATA	373	5	33	0	0	A_04_P025096	EB374845	10654.7	320.859	1.415910e+003	1.416032e+002	1295	16	4.718540e+000	0	0	0	0	0	0	1332.91	1	1	49.8279	16.2308
DATA	374	5	34	0	0	A_04_P048023	ENSOCUT00000008981	10680	320.545	3.434791e+003	3.434841e+002	3196	17	5.048794e+000	0	0	0	0	0	0	3248.07	1	1	55.8519	16.0968
DATA	375	5	35	0	0	A_04_P010086	DN885552	10705.5	320.648	3.298812e+000	1.872490e+000	33	17	5.441507e+000	0	0	0	0	0	0	3.13363	1	0	57.5363	15.88
DATA	376	5	36	0	0	A_04_P014196	D38120	10730	320.584	1.885464e+000	1.845118e+000	32	15	5.633775e+000	0	0	0	0	0	0	1.79861	1	0	49.1849	15.0357
DATA	377	5	37	0	0	A_04_P056565	ENSOCUT00000004139	10756.4	320.573	7.157822e+000	1.962568e+000	35	15.5	5.473723e+000	0	0	0	0	0	0	6.85826	1	0	65	14.4643
DATA	378	5	38	0	0	A_04_P018017	DN888386	10781.5	320.648	8.210535e+001	8.409833e+000	104	15	5.455932e+000	0	0	0	0	0	0	78.9883	1	1	57.5363	15.7143
DATA	379	5	39	0	0	A_04_P093983	ENSOCUT00000009340	10806.9	320.84	2.720991e+003	2.721051e+002	2636	17	5.733647e+000	0	0	0	0	0	0	2628.04	1	1	50.7771	16.5667
DATA	380	5	40	0	0	A_04_P089029	ENSOCUT00000010286	10832.5	321	5.159633e+003	5.159664e+002	4792	18	5.520703e+000	0	0	0	0	0	0	5002.25	1	1	48.5334	16.9333
DATA	381	5	41	0	0	A_04_P001791	NM_001101690	10857.7	321.108	2.243815e+003	2.243888e+002	2179	14.5	5.098501e+000	0	0	0	0	0	0	2183	1	1	50.1463	14.9286
DATA	382	5	42	0	0	A_04_P001161	NM_001082337	10883.4	320.882	7.111617e+001	7.334349e+000	102	16	6.134624e+000	0	0	0	0	0	0	69.4171	1	1	47.2035	16.3143
DATA	383	5	43	0	0	A_04_P071052	ENSOCUT00000006415	10908.6	321.055	1.795467e+000	1.788315e+000	26	19	5.719462e+000	0	0	0	0	0	0	-4.09498	0	0	48.8603	17.4074
DATA	384	5	44	0	0	A_04_P024826	XM_002716628	10934	321.094	4.271914e+002	4.275634e+001	453	17	5.172635e+000	0	0	0	0	0	0	419.42	1	1	51.4001	15.5517
DATA	385	5	45	0	0	A_04_P078132	ENSOCUT00000008341	10959.5	321	1.769752e+003	1.769841e+002	1741	18	5.457885e+000	0	0	0	0	0	0	1741.9	1	1	48.5334	16.2667
DATA	386	5	46	0	0	A_04_P087562	A_04_P087562	10984.6	321.427	1.782001e+000	1.783534e+000	31.5	14	4.109784e+000	0	0	0	0	0	0	1.72876	0	0	57.5363	14.9032
DATA	387	5	47	0	0	A_04_P021063	EB379055	11010.6	321.012	2.378386e+001	2.965693e+000	54.5	16	4.186537e+000	0	0	0	0	0	0	23.5059	1	1	51.0895	16.2069
DATA	388	5	48	0	0	A_04_P067382	ENSOCUT00000017859	11035.5	321.352	1.775867e+000	1.770075e+000	31	17	6.113919e+000	0	0	0	0	0	0	0.666479	0	0	57.5363	18.5
DATA	389	5	49	0	0	A_04_P049587	ENSOCUT00000003929	11061	321.455	1.414984e+001	2.263418e+000	45.5	17	5.955390e+000	0	0	0	0	0	0	14.0241	1	1	55.8519	18
DATA	390	5	50	0	0	A_04_P041387	A_04_P041387	11086.4	321.427	7.526807e+000	1.918882e+000	36	14	3.260435e+000	0	0	0	0	0	0	7.46628	1	0	57.5363	14.25
DATA	391	5	51	0	0	A_04_P019937	EB380123	11111.6	321.427	4.075440e+000	1.810719e+000	34	15	4.848240e+000	0	0	0	0	0	0	4.04459	1	0	65	15.125
DATA	392	5	52	0	0	A_04_P021058	EB379058	11137.4	321.427	5.235374e+004	5.235375e+003	51094.5	17	6.562170e+000	0	0	0	0	0	0	51962.2	1	1	57.5363	17.2
DATA	393	5	53	0	0	A_04_P077063	ENSOCUT00000012523	11162.6	321.427	3.460312e+000	1.798260e+000	34	20	6.093951e+000	0	0	0	0	0	0	3.43336	1	0	57.5363	19.6071
DATA	394	5	54	0	0	A_04_P043281	ENSOCUT00000002500	11188	321.455	1.773003e+000	1.773217e+000	31	16	4.748866e+000	0	0	0	0	0	0	1.5911	0	0	55.8519	17
DATA	395	5	55	0	0	A_04_P072567	A_04_P072567	11213.4	321.427	3.576220e+004	3.576220e+003	34534.5	20	5.109795e+000	0	0	0	0	0	0	35416.1	1	1	57.5363	17.88
DATA	396	5	56	0	0	A_04_P072102	A_04_P072102	11238.4	322.133	4.204185e+000	1.819803e+000	34	17.5	5.386339e+000	0	0	0	0	0	0	4.15748	1	0	48.8603	17.5667
DATA	397	5	57	0	0	A_04_P011966	DN881966	11263.9	321.481	3.025374e+002	3.030573e+001	324.5	15	4.344345e+000	0	0	0	0	0	0	298.518	1	1	50.4627	16.04
DATA	398	5	58	0	0	A_04_P043297	ENSOCUT00000009446	11289.2	321.718	5.030291e+001	5.335565e+000	79	15	4.619247e+000	0	0	0	0	0	0	49.5118	1	1	52.0157	15.8621
DATA	399	5	59	0	0	A_04_P072376	A_04_P072376	11314.7	321.605	1.326208e+001	2.223223e+000	43	16	5.053828e+000	0	0	0	0	0	0	13.0135	1	1	51.0895	15.4
DATA	400	5	60	0	0	A_04_P072592	NM_001082271	11340.4	321.64	9.847764e+003	9.847781e+002	9474	15	4.272752e+000	0	0	0	0	0	0	9628.95	1	1	48.8603	16.2222
DATA	401	5	61	0	0	A_04_P044455	A_04_P044455	11365.8	321.361	5.939568e+002	5.942289e+001	602.5	18	5.287844e+000	0	0	0	0	0	0	578.381	1	1	47.8731	17.1935
DATA	402	5	62	0	0	A_04_P009790	DN886048	11390.9	321.473	1.601784e+004	1.601785e+003	15190.5	15	5.273027e+000	0	0	0	0	0	0	15528	1	1	54.4085	16.2059
DATA	403	5	63	0	0	A_04_P050871	ENSOCUT00000009205	11416.5	321.5	6.060853e+001	6.326896e+000	84.5	17	5.462366e+000	0	0	0	0	0	0	58.4554	1	1	57.5363	17.8621
DATA	404	5	64	0	0	A_04_P075023	ENSOCUT00000013859	11441.9	321.5	6.325598e+003	6.325624e+002	6038.5	16	8.364010e+000	0	0	0	0	0	0	6066.61	1	1	56.9804	18.96
DATA	405	5	65	0	0	A_04_P081573	A_04_P081573	11467.2	321.632	5.026054e+003	5.026088e+002	4713	16	6.958448e+000	0	0	0	0	0	0	4790.82	1	1	49.5074	17.5
DATA	406	5	66	0	0	A_04_P048007	A_04_P048007	11492.6	321.573	5.793380e+000	1.937962e+000	34	19	6.482897e+000	0	0	0	0	0	0	5.48501	1	0	65	17.8065
DATA	407	5	67	0	0	A_04_P013026	NM_001171270	11518.1	321.5	3.516424e+005	3.516424e+004	330590	18	6.661595e+000	0	0	0	0	0	0	330478	1	1	56.9804	19.3448
DATA	408	5	68	0	0	A_04_P066960	ENSOCUT00000010693	11543.5	321.648	1.885274e+000	1.877765e+000	28	18	5.877385e+000	0	0	0	0	0	0	-0.810706	0	0	57.5363	16.8929
DATA	409	5	69	0	0	A_04_P057732	ENSOCUT00000002007	11568.8	321.792	1.020729e+002	1.038147e+001	120.5	15.5	4.754349e+000	0	0	0	0	0	0	94.3769	1	1	49.5074	14.9063
DATA	410	5	70	0	0	A_04_P073290	ENSOCUT00000001955	11594.3	322.014	6.913110e+002	6.915751e+001	647	16.5	3.143981e+000	0	0	0	0	0	0	633.407	1	1	47.2035	16.2692
DATA	411	5	71	0	0	A_04_P071922	ENSOCUT00000010869	11619.5	321.769	7.268849e+003	7.268875e+002	6355.5	15	4.628353e+000	0	0	0	0	0	0	6595.76	1	1	49.8279	16.037
DATA	412	5	72	0	0	A_04_P007066	A_04_P007066	11645.1	321.614	1.124430e+001	2.250837e+000	39	16	5.558680e+000	0	0	0	0	0	0	10.097	1	1	65	15.9677
DATA	413	5	73	0	0	A_04_P000044	NM_001082305	11670.5	321.648	9.381335e+001	9.586223e+000	112	15	5.387361e+000	0	0	0	0	0	0	83.3229	1	1	57.5363	14.9032
DATA	414	5	74	0	0	A_04_P019218	EB382470	11695.6	321.596	2.002105e+000	1.996899e+000	31	16	6.334233e+000	0	0	0	0	0	0	0.922809	0	0	57.8122	17.2593
DATA	415	5	75	0	0	A_04_P017732	DN886565	11721.2	322.217	4.509836e+000	2.068263e+000	34	17	7.676445e+000	0	0	0	0	0	0	3.91197	1	0	49.8279	18.2647
DATA	416	5	76	0	0	A_04_P041043	ENSOCUT00000006865	11746.5	322	1.204713e+001	2.373237e+000	40.5	15.5	5.874271e+000	0	0	0	0	0	0	10.316	1	1	54.1152	16.4063
DATA	417	5	77	0	0	A_04_P061043	ENSOCUT00000016993	11772	322	6.972491e+001	7.274054e+000	89	15	5.446125e+000	0	0	0	0	0	0	58.8989	1	1	54.9904	16.2188
DATA	418	5	78	66	1	DarkCorner	DarkCorner	11797.1	321.797	2.110582e+000	2.102175e+000	27	16	5.483952e+000	0	0	0	0	0	0	-2.90841	0	0	45.835	16.2549
DATA	419	5	79	66	1	DarkCorner	DarkCorner	11822.4	321.744	2.142123e+000	2.133591e+000	26	16	3.231137e+000	0	0	0	0	0	0	-4.42988	0	0	49.5074	16.0976
DATA	420	5	80	66	1	DarkCorner	DarkCorner	11848.6	322.09	2.176504e+000	2.167835e+000	26	14	3.856321e+000	0	0	0	0	0	0	-3.45215	0	0	49.5074	14.3939
DATA	421	5	81	66	1	DarkCorner	DarkCorner	11873.8	322.021	2.212001e+000	2.203191e+000	26	16	5.034027e+000	0	0	0	0	0	0	-2.61027	0	0	52.0157	15.641
DATA	422	5	82	66	1	DarkCorner	DarkCorner	11898.5	321.691	2.248842e+000	2.239885e+000	27	15	4.437273e+000	0	0	0	0	0	0	-2.49281	0	0	46.8651	15.7576
DATA	423	5	83	66	1	DarkCorner	DarkCorner	11924.5	322.352	2.289358e+000	2.280239e+000	24	14	5.181486e+000	0	0	0	0	0	0	-4.83713	0	0	57.5363	13.7368
DATA	424	5	84	66	1	DarkCorner	DarkCorner	11949.2	321.882	2.330796e+000	2.321513e+000	25	13	5.093161e+000	0	0	0	0	0	0	-2.74065	0	0	39.8942	13.6176
DATA	425	5	85	66	1	DarkCorner	DarkCorner	11974.9	321.986	2.375973e+000	2.366509e+000	25	14	4.749541e+000	0	0	0	0	0	0	-2.57187	0	0	46.8651	13.6744
DATA	426	6	1	66	1	DarkCorner	DarkCorner	9854.5	327.352	1.989770e+000	1.981844e+000	23	13	4.159927e+000	0	0	0	0	0	0	-6.65904	0	0	57.5363	13.1026
DATA	427	6	2	66	1	DarkCorner	DarkCorner	9879.92	328.055	1.998548e+000	1.990588e+000	26	15	5.222026e+000	0	0	0	0	0	0	-4.22181	0	0	46.8651	15.0263
DATA	428	6	3	66	1	DarkCorner	DarkCorner	9905.5	327.352	2.005951e+000	1.997961e+000	24	15	4.156094e+000	0	0	0	0	0	0	-5.84595	0	0	57.5363	14.8387
DATA	429	6	4	66	1	DarkCorner	DarkCorner	9930.19	327.682	2.011869e+000	2.003856e+000	25	14	3.967611e+000	0	0	0	0	0	0	-3.29275	0	0	52.0157	15.25
DATA	430	6	5	66	1	DarkCorner	DarkCorner	9956.42	327.427	2.016848e+000	2.008815e+000	24	15	3.444842e+000	0	0	0	0	0	0	-5.14901	0	0	57.5363	14.9375
DATA	431	6	6	66	1	DarkCorner	DarkCorner	9981.58	327.427	2.020412e+000	2.012365e+000	24	14	4.858848e+000	0	0	0	0	0	0	-6.03643	0	0	57.5363	14.4571
DATA	432	6	7	66	1	DarkCorner	DarkCorner	10007	327.455	2.022857e+000	2.014800e+000	24.5	15.5	5.355608e+000	0	0	0	0	0	0	-5.67949	0	0	55.8519	16.3571
DATA	433	6	8	66	1	DarkCorner	DarkCorner	10032.4	327.427	2.024199e+000	2.016137e+000	24.5	14.5	5.944785e+000	0	0	0	0	0	0	-5.00895	0	0	57.5363	15.5882
DATA	434	6	9	0	0	A_04_P040280	A_04_P040280	10057.7	327.5	3.410180e+001	3.961727e+000	59	17	9.449339e+000	0	0	0	0	0	0	29.6114	1	1	57.5363	18.04
DATA	435	6	10	0	0	A_04_P088994	ENSOCUT00000012941	10083.3	327.4	6.015294e+003	6.015328e+002	4988	14	6.262310e+000	0	0	0	0	0	0	5225.03	1	1	50.7771	15.7037
DATA	436	6	11	0	0	A_04_P000481	NM_001082013	10108.6	327.411	1.518705e+003	1.518839e+002	1316.5	17	4.874396e+000	0	0	0	0	0	0	1320.25	1	1	52.9257	16.0455
DATA	437	6	12	0	0	A_04_P048092	A_04_P048092	10134	327.455	1.892393e+001	2.761812e+000	45	19	6.940453e+000	0	0	0	0	0	0	16.4716	1	1	55.8519	18.6452
DATA	438	6	13	0	0	A_04_P069258	ENSOCUT00000012637	10159.5	327.5	1.205059e+001	2.342044e+000	39.5	16	5.158458e+000	0	0	0	0	0	0	10.5065	1	1	57.5363	16.0741
DATA	439	6	14	0	0	A_04_P052428	ENSOCUT00000000363	10184.7	327.5	3.128572e+003	3.128637e+002	2732	15	4.998064e+000	0	0	0	0	0	0	2733.22	1	1	50.4627	15.2258
DATA	440	6	15	0	0	A_04_P076484	ENSOCUT00000000392	10210.3	327.5	8.555744e+000	2.174717e+000	37	14	4.674808e+000	0	0	0	0	0	0	7.4926	1	0	57.5363	15.7813
DATA	441	6	16	0	0	A_04_P091882	ENSOCUT00000012708	10235.5	327.411	2.071828e+002	2.081401e+001	208	15	3.726602e+000	0	0	0	0	0	0	181.927	1	1	48.5334	15.0357
DATA	442	6	17	0	0	A_04_P015151	AY175598	10261	327.545	1.244942e+001	2.345561e+000	41	16	5.898359e+000	0	0	0	0	0	0	10.9652	1	1	65	16.8276
DATA	443	6	18	0	0	A_04_P069157	ENSOCUT00000017728	10286.4	327.573	3.389090e+001	3.925766e+000	60	16	5.370289e+000	0	0	0	0	0	0	29.9493	1	1	57.5363	16.44
DATA	444	6	19	0	0	A_04_P061788	ENSOCUT00000001818	10311.6	327.573	1.597518e+003	1.597640e+002	1414	20	8.218272e+000	0	0	0	0	1	0	1416.71	1	1	57.5363	22.04
DATA	445	6	20	0	0	A_04_P036370	ENSOCUT00000016488	10337.4	327.573	1.074020e+005	1.074020e+004	95897	18	6.051300e+000	0	0	0	0	0	0	95613.3	1	1	57.5363	18.1852
DATA	446	6	21	0	0	A_04_P013965	ENSOCUT00000007455	10362.1	327.753	1.499305e+001	2.467015e+000	44	17	5.226317e+000	0	0	0	0	0	0	13.3994	1	1	49.8279	17.4242
DATA	447	6	22	0	0	A_04_P046068	ENSOCUT00000008715	10388	327.545	3.575650e+000	1.983377e+000	32.5	17	4.754308e+000	0	0	0	0	0	0	3.20913	1	0	55.8519	16.5
DATA	448	6	23	0	0	A_04_P026469	EB373378	10413.3	327.654	1.179086e+002	1.194980e+001	137.5	17	5.111558e+000	0	0	0	0	0	0	106.281	1	1	50.1463	16.4688
DATA	449	6	24	0	0	A_04_P004494	NM_001082360	10438.8	327.699	1.075604e+003	1.075778e+002	992	15	5.234157e+000	0	0	0	0	0	0	973.882	1	1	48.2044	14.7838
DATA	450	6	25	0	0	A_04_P101388	ENSOCUT00000010314	10464.2	327.667	4.352257e+003	4.352300e+002	3872	17	5.341465e+000	0	0	0	0	0	0	3958.66	1	1	52.3208	17.2813
DATA	451	6	26	0	0	A_04_P096560	A_04_P096560	10489.6	327.413	1.923798e+000	1.917959e+000	32	18	5.413041e+000	0	0	0	0	0	0	0.764091	0	0	44.7812	17.5111
DATA	452	6	27	0	0	A_04_P033413	ENSOCUT00000009147	10515	328	3.431259e+001	3.925552e+000	59	15	5.093445e+000	0	0	0	0	0	0	31.505	1	1	46.8651	15.5455
DATA	453	6	28	0	0	A_04_P017600	DN884264	10540.5	328	5.746092e+004	5.746092e+003	50847	15	6.277364e+000	0	0	0	0	0	0	53011.6	1	1	54.1152	15.697
DATA	454	6	29	0	0	A_04_P008243	DN888156	10565.5	327.936	1.608156e+001	2.480813e+000	46	15	4.842935e+000	0	0	0	0	0	0	14.906	1	1	49.8279	15.8333
DATA	455	6	30	0	0	A_04_P066693	ENSOCUT00000000232	10591.4	327.931	6.126070e+001	6.407996e+000	87.5	15	4.953220e+000	0	0	0	0	0	0	57.06	1	1	53.8203	14.3571
DATA	456	6	31	0	0	A_04_P101792	ENSOCUT00000007965	10616.5	328	2.354742e+001	3.007553e+000	51.5	17	8.622630e+000	0	0	0	0	0	0	22.0362	1	1	54.1152	18.7241
DATA	457	6	32	0	0	A_04_P008602	ENSOCUT00000005774	10642	328	1.270106e+003	1.270243e+002	1194	15	6.195434e+000	0	0	0	0	0	0	1194.22	1	1	54.9904	16.7391
DATA	458	6	33	0	0	A_04_P067007	ENSOCUT00000017676	10667.5	328	4.754801e+003	4.754837e+002	4332	15	4.401028e+000	0	0	0	0	0	0	4491.6	1	1	48.5334	15.0357
DATA	459	6	34	0	0	A_04_P013120	D17403	10692.5	328	3.019020e+005	3.019020e+004	286658	17	5.367889e+000	0	0	0	0	0	0	286472	1	1	54.1152	16.7826
DATA	460	6	35	0	0	A_04_P037293	XM_002723336	10718.4	328.568	5.350676e+001	5.657129e+000	84	15.5	6.233902e+000	0	0	0	0	0	0	51.0081	1	1	49.1849	16.3077
DATA	461	6	36	0	0	A_04_P026842	ENSOCUT00000010510	10743.5	328.118	4.056315e+003	4.056357e+002	3838.5	16.5	5.418082e+000	0	0	0	0	0	0	3883.16	1	1	49.8279	15.0882
DATA	462	6	37	0	0	A_04_P039282	A_04_P039282	10768.9	328.386	1.780090e+001	2.546720e+000	47	18	4.649541e+000	0	0	0	0	0	0	17.1131	1	1	57.259	16.8148
DATA	463	6	38	0	0	A_04_P098805	ENSOCUT00000010658	10794.4	328.36	2.330727e+003	2.330797e+002	2252	15.5	5.394761e+000	0	0	0	0	0	0	2249.7	1	1	48.8603	16
DATA	464	6	39	0	0	A_04_P089519	ENSOCUT00000015960	10819.7	328.273	3.314206e+003	3.314255e+002	3086.5	19.5	4.346705e+000	0	0	0	0	0	0	3211.18	1	1	49.8279	18.5769
DATA	465	6	40	0	0	A_04_P076916	ENSOCUT00000010857	10845.1	328.407	2.228648e+000	1.814211e+000	33	18	5.519197e+000	0	0	0	0	0	0	2.1673	1	0	56.9804	16.6923
DATA	466	6	41	0	0	A_04_P099663	ENSOCUT00000011170	10870.5	328.5	4.952995e+002	4.956244e+001	492	16	5.904223e+000	0	0	0	0	0	0	483.317	1	1	50.4627	16.2121
DATA	467	6	42	0	0	A_04_P040522	ENSOCUT00000010493	10895.8	328.519	9.067069e+001	9.241805e+000	116	19	6.043925e+000	0	0	0	0	0	0	88.758	1	1	49.8279	17.0645
DATA	468	6	43	0	0	A_04_P057280	ENSOCUT00000012295	10921.3	328.557	7.269182e+002	7.271369e+001	725.5	17	4.434804e+000	0	0	0	0	0	0	713.682	1	1	47.5395	16.1034
DATA	469	6	44	0	0	A_04_P003882	NM_001082638	10946.6	328.427	1.785837e+000	1.778724e+000	31	18	5.466952e+000	0	0	0	0	0	0	-0.277912	0	0	57.5363	16.4643
DATA	470	6	45	0	0	A_04_P076797	ENSOCUT00000008225	10972	328.5	1.781346e+003	1.781434e+002	1770	16	3.840733e+000	0	0	0	0	0	0	1757.66	1	1	51.0895	15.5862
DATA	471	6	46	0	0	A_04_P074992	NM_001171040	10997.6	328.74	1.053764e+002	1.068539e+001	134	15	4.223150e+000	0	0	0	0	0	0	104.196	1	1	49.5074	15.0526
DATA	472	6	47	0	0	A_04_P066862	A_04_P066862	11022.9	328.494	5.398121e+001	5.680201e+000	82	17	5.404023e+000	0	0	0	0	0	0	53.4666	1	1	50.4627	16.8182
DATA	473	6	48	0	0	A_04_P057626	ENSOCUT00000002996	11048.3	328.5	2.944733e+005	2.944733e+004	289824	18	6.408160e+000	0	0	0	0	0	0	292075	1	1	57.5363	18.7419
DATA	474	6	49	0	0	A_04_P056200	NM_001082077	11073.5	328.684	5.682925e+001	5.950226e+000	88	16	5.449009e+000	0	0	0	0	0	0	56.4269	1	1	50.4627	16.3478
DATA	475	6	50	0	0	A_04_P006601	ENSOCUT00000000681	11099.3	328.705	1.882099e+004	1.882100e+003	17729.5	14.5	3.960146e+000	0	0	0	0	0	0	18700.7	1	1	50.1463	15.2
DATA	476	6	51	0	0	A_04_P007731	ENSOCUT00000020927	11124.5	328.5	7.854958e+000	1.928897e+000	36	14.5	5.325844e+000	0	0	0	0	0	0	7.80676	1	0	57.5363	14.7308
DATA	477	6	52	0	0	A_04_P025521	ENSOCUT00000016741	11149.7	328.5	7.365190e+000	1.909635e+000	37	19.5	6.088995e+000	0	0	0	0	0	0	7.31929	1	0	57.5363	18.4
DATA	478	6	53	0	0	A_04_P005101	ENSOCUT00000012748	11175.5	328.614	4.315566e+003	4.315602e+002	4273.5	17	6.172706e+000	0	0	0	0	0	0	4286.54	1	1	47.5395	18.0333
DATA	479	6	54	0	0	A_04_P082477	ENSOCUT00000006732	11200.6	328.573	5.405878e+000	1.845368e+000	35	17	5.666933e+000	0	0	0	0	0	0	5.3645	1	0	57.5363	17.125
DATA	480	6	55	0	0	A_04_P093962	NM_001082183	11226	328.545	3.980438e+001	4.354956e+000	69	17	5.853141e+000	0	0	0	0	0	0	39.4452	1	1	55.8519	16.5185
DATA	481	6	56	0	0	A_04_P008430	DN887893	11251.6	328.797	2.308840e+002	2.315615e+001	259.5	15	5.919459e+000	0	0	0	0	0	0	228.391	1	1	49.1849	16.04
DATA	482	6	57	0	0	A_04_P003313	NM_001082118	11276.7	328.732	9.888039e+000	2.031012e+000	40	14.5	5.809568e+000	0	0	0	0	0	0	9.75901	1	1	47.8731	16.6818
DATA	483	6	58	0	0	A_04_P027556	EB373900	11301.8	329	5.448070e+000	1.860385e+000	36	16	4.606279e+000	0	0	0	0	0	0	5.36256	1	0	46.8651	15.697
DATA	484	6	59	0	0	A_04_P062323	ENSOCUT00000016241	11327.6	328.573	1.977568e+000	1.795783e+000	32	17	4.871842e+000	0	0	0	0	0	0	1.93995	1	0	57.5363	16.1212
DATA	485	6	60	0	0	A_04_P007290	DN889133	11353.1	328.614	1.587228e+001	2.393563e+000	45	17.5	6.657434e+000	0	0	0	0	0	0	15.5117	1	1	57.259	18.3929
DATA	486	6	61	0	0	A_04_P101582	XM_002710586	11378.3	328.565	1.827873e+003	1.827962e+002	1780	16	4.710546e+000	0	0	0	0	0	0	1778.77	1	1	46.8651	15.5484
DATA	487	6	62	0	0	A_04_P066044	A_04_P066044	11403.6	328.573	3.593651e+001	4.022772e+000	63.5	17	4.406625e+000	0	0	0	0	0	0	34.8043	1	1	57.5363	17.4688
DATA	488	6	63	0	0	A_04_P099407	ENSOCUT00000016289	11429.5	328.959	3.704734e+001	4.126580e+000	65	14	2.926591e+000	0	0	0	0	0	0	35.6883	1	1	48.5334	14.7727
DATA	489	6	64	0	0	A_04_P000976	NM_001099954	11454.6	329	6.684169e+003	6.684194e+002	6114	16	6.112265e+000	0	0	0	0	0	0	6401.58	1	1	48.5334	17.2143
DATA	490	6	65	0	0	A_04_P077553	ENSOCUT00000015167	11479.9	329	1.689263e+004	1.689264e+003	15591	16	6.820116e+000	0	0	0	0	0	0	16075.2	1	1	52.0157	16.7742
DATA	491	6	66	0	0	A_04_P014328	AF029955	11505.5	329	1.414700e+001	2.331314e+000	43	18	6.791044e+000	0	0	0	0	0	0	13.3675	1	1	54.1152	18.5806
DATA	492	6	67	0	0	A_04_P091809	ENSOCUT00000004666	11530.5	329	3.889516e+002	3.893994e+001	399	18	7.690228e+000	0	0	0	0	0	0	364.785	1	1	54.1152	19.7037
DATA	493	6	68	0	0	A_04_P099244	ENSOCUT00000016549	11556.2	329.147	9.138174e+001	9.330031e+000	114	16	5.389755e+000	0	0	0	0	0	0	85.0004	1	1	48.2044	15.871
DATA	494	6	69	0	0	A_04_P018016	DN888386	11581.7	329.123	8.364016e+001	8.576882e+000	105.5	16	5.046870e+000	0	0	0	0	0	0	77.118	1	1	48.5334	15.7143
DATA	495	6	70	0	0	A_04_P076621	XM_002717518	11607	329.319	2.763195e+001	3.362914e+000	55	16.5	3.541677e+000	0	0	0	0	0	0	25.2411	1	1	65	16.75
DATA	496	6	71	0	0	A_04_P093604	ENSOCUT00000014968	11632.4	329.367	4.725689e+003	4.725729e+002	4211.5	14	4.856212e+000	0	0	0	0	0	0	4273.95	1	1	50.7771	15.129
DATA	497	6	72	0	0	A_04_P043735	ENSOCUT00000013047	11657.5	329.5	1.789419e+004	1.789420e+003	15460	16	5.112729e+000	0	0	0	0	0	0	16015.2	1	1	52.9257	15.16
DATA	498	6	73	0	0	A_04_P055390	ENSOCUT00000004373	11683.4	329.427	4.098904e+000	2.020945e+000	32.5	12.5	2.797191e+000	0	0	0	0	0	0	3.62658	1	0	57.5363	13.2083
DATA	499	6	74	0	0	A_04_P074032	ENSOCUT00000010694	11708.4	329.571	6.233453e+002	6.236668e+001	570.5	18.5	7.426343e+000	0	0	0	0	0	0	545.138	1	1	53.2255	18.4333
DATA	500	6	75	0	0	A_04_P033740	A_04_P033740	11733.8	329.726	1.612099e+001	2.590116e+000	42.5	15.5	5.013949e+000	0	0	0	0	0	0	13.9233	1	1	48.5334	14.9444
DATA	501	6	76	0	0	A_04_P001606	NM_001082379	11759.4	329.427	7.245031e+004	7.245031e+003	61691.5	15	5.240755e+000	0	0	0	0	0	0	61742.3	1	1	57.5363	16.5862
DATA	502	6	77	0	0	A_04_P018689	EB384510	11784.4	329.577	2.539445e+001	3.284188e+000	49.5	17	5.520831e+000	0	0	0	0	0	0	21.3502	1	1	47.8731	18.2903
DATA	503	6	78	66	1	DarkCorner	DarkCorner	11810.1	329.935	2.121594e+000	2.113144e+000	25	16	5.150747e+000	0	0	0	0	0	0	-3.97986	0	0	48.2044	15.902
DATA	504	6	79	66	1	DarkCorner	DarkCorner	11835.5	329.5	2.154337e+000	2.145757e+000	26.5	15.5	5.481704e+000	0	0	0	0	0	0	-3.01917	0	0	57.5363	15.7105
DATA	505	6	80	66	1	DarkCorner	DarkCorner	11860.3	330.086	2.187498e+000	2.178785e+000	26	16	6.441997e+000	0	0	0	0	0	0	-4.0241	0	0	49.1849	15.359
DATA	506	6	81	66	1	DarkCorner	DarkCorner	11886.4	329.427	2.225458e+000	2.216594e+000	24	16	3.928564e+000	0	0	0	0	0	0	-5.19772	0	0	57.5363	15.9143
DATA	507	6	82	66	1	DarkCorner	DarkCorner	11911.8	330.216	2.263579e+000	2.254563e+000	25	15	5.180155e+000	0	0	0	0	0	0	-4.03596	0	0	52.0157	14.5385
DATA	508	6	83	66	1	DarkCorner	DarkCorner	11937.5	329.464	2.305400e+000	2.296217e+000	24	15	4.512708e+000	0	0	0	0	0	0	-4.00432	0	0	52.0157	14.3103
DATA	509	6	84	66	1	DarkCorner	DarkCorner	11962.9	329.784	2.348471e+000	2.339117e+000	27	13	4.680565e+000	0	0	0	0	0	0	-2.59519	0	0	47.8731	13.7
DATA	510	6	85	66	1	DarkCorner	DarkCorner	11987.8	329.688	2.393462e+000	2.383928e+000	26	14	5.067347e+000	0	0	0	0	0	0	-3.24479	0	0	50.7771	14.0026
DATA	511	7	1	66	1	DarkCorner	DarkCorner	9842.38	334.176	1.985634e+000	1.977725e+000	27	14	4.372981e+000	0	0	0	0	0	0	-2.43026	0	0	46.8651	13.9038
DATA	512	7	2	66	1	DarkCorner	DarkCorner	9867.5	334.5	1.994803e+000	1.986858e+000	25	15	4.843415e+000	0	0	0	0	0	0	-3.38124	0	0	57.5363	15.6563
DATA	513	7	3	66	1	DarkCorner	DarkCorner	9892.88	334.667	2.002689e+000	1.994713e+000	28	15	5.836394e+000	0	0	0	0	0	0	-1.11294	0	0	43.7019	14.7778
DATA	514	7	4	66	1	DarkCorner	DarkCorner	9918.09	334.846	2.009204e+000	2.001201e+000	26.5	13.5	4.385371e+000	0	0	0	0	0	0	-2.82146	0	0	49.8279	14.75
DATA	515	7	5	66	1	DarkCorner	DarkCorner	9943.5	334.5	2.014494e+000	2.006470e+000	26.5	15	3.674451e+000	0	0	0	0	0	0	-3.47968	0	0	57.5363	15.3889
DATA	516	7	6	66	1	DarkCorner	DarkCorner	9968.89	334.5	2.018554e+000	2.010514e+000	26	14	4.519492e+000	0	0	0	0	0	0	-3.79565	0	0	56.9804	14.6774
DATA	517	7	7	66	1	DarkCorner	DarkCorner	9994.42	334.573	2.021444e+000	2.013393e+000	26.5	15.5	4.646918e+000	0	0	0	0	0	0	-3.19683	0	0	57.5363	15.9231
DATA	518	7	8	66	1	DarkCorner	DarkCorner	10019.6	334.573	2.023183e+000	2.015124e+000	26	16	5.383567e+000	0	0	0	0	0	0	-3.78127	0	0	57.5363	16.129
DATA	519	7	9	0	0	A_04_P013029	NM_001171270	10045.2	334.57	3.834963e+005	3.834963e+004	332413	16.5	8.310763e+000	0	0	0	0	0	0	333100	1	1	58.0869	19.5714
DATA	520	7	10	0	0	A_04_P044984	A_04_P044984	10070.5	334.648	2.023531e+000	2.015471e+000	29	18	6.271171e+000	0	0	0	0	0	0	-0.679545	0	0	65	17.4483
DATA	521	7	11	0	0	A_04_P020071	EB379986	10095.9	334.614	1.259354e+002	1.275360e+001	140.5	14	5.150167e+000	0	0	0	0	0	0	109.474	1	1	57.259	16.2963
DATA	522	7	12	0	0	A_04_P050644	ENSOCUT00000012339	10121.4	334.573	1.716607e+001	2.644781e+000	45	19.5	5.420758e+000	0	0	0	0	0	0	14.9385	1	1	57.5363	18.2308
DATA	523	7	13	0	0	A_04_P042347	A_04_P042347	10146.6	334.573	2.017032e+000	2.010084e+000	31	19.5	8.306544e+000	0	0	0	0	1	0	0.575658	0	0	57.5363	20.4643
DATA	524	7	14	0	0	A_04_P099047	XM_002717077	10172.1	334.72	2.901653e+003	2.901722e+002	2526	16	5.293737e+000	0	0	0	0	0	0	2533.74	1	1	48.8603	16.0968
DATA	525	7	15	0	0	A_04_P027043	EB372740	10197.5	334.648	3.885549e+000	2.038008e+000	32.5	15	4.554801e+000	0	0	0	0	0	0	3.40055	1	0	57.5363	15.6061
DATA	526	7	16	0	0	A_04_P070838	A_04_P070838	10222.8	335	5.650126e+001	5.992117e+000	77.5	16.5	4.395531e+000	0	0	0	0	0	0	49.5788	1	1	49.1849	16.7
DATA	527	7	17	0	0	A_04_P071410	ENSOCUT00000007212	10248.5	334.944	4.360117e+002	4.364653e+001	404.5	16	4.534845e+000	0	0	0	0	0	0	383.722	1	1	48.5334	15.75
DATA	528	7	18	0	0	A_04_P038562	ENSOCUT00000006662	10273.7	334.927	4.880782e+002	4.884809e+001	465.5	16	4.990138e+000	0	0	0	0	0	0	430.916	1	1	49.5074	16.5172
DATA	529	7	19	0	0	A_04_P002076	NM_001101717	10299.1	335.014	6.764317e+003	6.764346e+002	5861	18.5	7.859634e+000	0	0	0	0	1	0	5992.95	1	1	46.8651	20.5769
DATA	530	7	20	0	0	A_04_P082797	ENSOCUT00000011430	10324.7	334.986	5.834549e+002	5.837870e+001	549	19	6.763419e+000	0	0	0	0	0	0	518.856	1	1	47.2035	19.3793
DATA	531	7	21	0	0	A_04_P020081	EB379981	10349.6	335.069	2.555053e+001	3.221037e+000	52	17	5.968120e+000	0	0	0	0	0	0	22.8094	1	1	53.8203	18.5385
DATA	532	7	22	0	0	A_04_P031460	A_04_P031460	10375.5	335	1.960940e+000	1.954205e+000	30	15	4.048629e+000	0	0	0	0	0	0	0.581106	0	0	54.1152	16.4839
DATA	533	7	23	0	0	A_04_P032876	ENSOCUT00000001571	10400.5	335.2	1.399883e+004	1.399885e+003	12622	18	4.823197e+000	0	0	0	0	0	0	12602.8	1	1	51.7088	17.1786
DATA	534	7	24	0	0	A_04_P037047	A_04_P037047	10426.1	335.386	2.404684e+001	3.087274e+000	51	16	5.070926e+000	0	0	0	0	0	0	21.7459	1	1	57.259	16.1429
DATA	535	7	25	0	0	A_04_P033093	XR_085150	10451.6	335.26	2.661067e+004	2.661068e+003	23598	16	5.085718e+000	0	0	0	0	0	0	24173.9	1	1	49.5074	16.1176
DATA	536	7	26	0	0	A_04_P085142	ENSOCUT00000010262	10476.6	335.427	3.019406e+001	3.577390e+000	57	18.5	5.798226e+000	0	0	0	0	0	0	27.5554	1	1	57.5363	17.6765
DATA	537	7	27	0	0	A_04_P040353	ENSOCUT00000001081	10502.4	335.427	1.917030e+000	1.909395e+000	27	18	5.069306e+000	0	0	0	0	0	0	-2.75233	0	0	57.5363	16.3824
DATA	538	7	28	0	0	A_04_P098947	ENSOCUT00000007659	10527.6	335.427	1.908004e+000	1.907859e+000	31	15	5.223840e+000	0	0	0	0	0	0	1.55229	0	0	57.5363	15.7667
DATA	539	7	29	0	0	A_04_P055689	A_04_P055689	10553	335.455	1.843980e+003	1.844077e+002	1687	16	4.969414e+000	0	0	0	0	0	0	1707.09	1	1	55.8519	16.5152
DATA	540	7	30	0	0	A_04_P005456	DN890902	10578.7	335.25	3.759354e+000	1.919376e+000	33.5	14	4.237767e+000	0	0	0	0	0	0	3.49712	1	0	45.1352	13.9063
DATA	541	7	31	0	0	A_04_P017734	DN886565	10603.7	335.479	7.774619e+000	2.028227e+000	38	15	4.891072e+000	0	0	0	0	0	0	7.26665	1	0	48.8603	15.5484
DATA	542	7	32	0	0	A_04_P008316	DN888049	10629.4	335.427	3.757017e+005	3.757017e+004	352865	17.5	7.058052e+000	0	0	0	0	0	0	352847	1	1	57.5363	17.6667
DATA	543	7	33	0	0	A_04_P022293	EB377796	10654.6	335.5	1.599551e+004	1.599552e+003	14537	16	3.611094e+000	0	0	0	0	0	0	15092.7	1	1	49.8279	15.04
DATA	544	7	34	0	0	A_04_P050322	ENSOCUT00000011011	10680	335.455	2.889349e+003	2.889408e+002	2725	18	4.670493e+000	0	0	0	0	0	0	2738.87	1	1	55.8519	17.8438
DATA	545	7	35	0	0	A_04_P065562	ENSOCUT00000017936	10705.5	335.5	1.097168e+003	1.097322e+002	1061	18	6.413350e+000	0	0	0	0	0	0	1044.76	1	1	57.5363	17.8519
DATA	546	7	36	0	0	A_04_P097122	ENSOCUT00000008283	10730.9	335.5	6.575858e+002	6.578406e+001	647	16	6.355053e+000	0	0	0	0	0	0	628.939	1	1	49.8279	15.3793
DATA	547	7	37	0	0	A_04_P005596	DN890778	10756.4	335.4	1.029036e+004	1.029037e+003	9476	17	5.713233e+000	0	0	0	0	0	0	9884.28	1	1	50.7771	16.8889
DATA	548	7	38	0	0	A_04_P034207	ENSOCUT00000006125	10781.5	335.5	1.822685e+000	1.815425e+000	29.5	16.5	7.101138e+000	0	0	0	0	0	0	-0.305392	0	0	57.5363	16.8846
DATA	549	7	39	0	0	A_04_P031362	AY171637	10807	335.545	4.307517e+000	1.858841e+000	34	16	4.938830e+000	0	0	0	0	0	0	4.17093	1	0	65	16.2727
DATA	550	7	40	0	0	A_04_P088502	ENSOCUT00000010786	10832.4	335.663	2.196206e+003	2.196280e+002	2039	18	5.493329e+000	0	0	0	0	0	0	2134.61	1	1	51.0895	17.48
DATA	551	7	41	0	0	A_04_P033276	DN889430	10857.8	335.921	4.779008e+000	1.857537e+000	36	19	6.038238e+000	0	0	0	0	0	0	4.66159	1	0	48.8603	18.3571
DATA	552	7	42	0	0	A_04_P049257	ENSOCUT00000002197	10883.2	335.763	2.835558e+002	2.841197e+001	308	16	6.687754e+000	0	0	0	0	0	0	277.5	1	1	49.1849	16.7429
DATA	553	7	43	0	0	A_04_P094117	ENSOCUT00000010101	10908.5	335.882	3.908397e+001	4.296151e+000	69	17	6.316567e+000	0	0	0	0	0	0	38.3669	1	1	49.8279	16.4483
DATA	554	7	44	0	0	A_04_P052228	ENSOCUT00000001495	10934	335.545	1.099668e+001	2.091207e+000	40	18	4.903201e+000	0	0	0	0	0	0	10.8247	1	1	55.8519	16.6
DATA	555	7	45	0	0	A_04_P097293	ENSOCUT00000009195	10959.3	335.684	8.590407e+001	8.771714e+000	119	18	5.553931e+000	0	0	0	0	0	0	84.7752	1	1	50.7771	17.3333
DATA	556	7	46	66	-1	(-)3xSLv1	NegativeControl	10984.6	335.573	1.777415e+000	1.770336e+000	28	17	4.836059e+000	0	0	0	0	0	0	-3.13635	0	0	57.5363	16.1852
DATA	557	7	47	0	0	A_04_P004003	ENSOCUT00000008066	11010.4	335.573	1.861248e+002	1.869616e+001	206	15	4.605287e+000	0	0	0	0	0	0	184.44	1	1	57.5363	15.7813
DATA	558	7	48	0	0	A_04_P004724	NM_001082712	11035.5	335.648	2.441819e+002	2.448183e+001	277	18	7.020028e+000	0	0	0	0	0	0	242.353	1	1	57.5363	18.069
DATA	559	7	49	0	0	A_04_P013450	ENSOCUT00000003533	11060.9	335.614	4.738046e+002	4.741321e+001	496.5	18	4.893193e+000	0	0	0	0	0	0	470.835	1	1	65	18.12
DATA	560	7	50	0	0	A_04_P024298	ENSOCUT00000024597	11086.4	335.763	3.021073e+003	3.021125e+002	3000	15.5	3.119970e+000	0	0	0	0	0	0	3004.86	1	1	49.1849	14.45
DATA	561	7	51	0	0	A_04_P030477	A_04_P030477	11111.6	335.573	4.360524e+001	4.702142e+000	74	16	5.984437e+000	0	0	0	0	0	0	43.3914	1	1	57.5363	17.0357
DATA	562	7	52	0	0	A_04_P050374	ENSOCUT00000015082	11136.8	336.041	3.195027e+001	3.647314e+000	62	18.5	6.421587e+000	0	0	0	0	0	0	31.8001	1	1	47.5395	18.0667
DATA	563	7	53	0	0	A_04_P002016	NM_001082323	11162.4	336.098	2.500672e+003	2.500734e+002	2509	19	5.988480e+000	0	0	0	0	0	0	2488.22	1	1	49.8279	17.5938
DATA	564	7	54	0	0	A_04_P021916	EB373562	11187.8	336.086	3.358933e+001	3.792525e+000	64	19	5.164057e+000	0	0	0	0	0	0	33.3985	1	1	46.5243	17.8966
DATA	565	7	55	0	0	A_04_P036675	A_04_P036675	11213.3	335.735	1.770105e+000	1.763054e+000	29	16	6.037829e+000	0	0	0	0	0	0	-0.192089	0	0	46.1809	15.8462
DATA	566	7	56	0	0	A_04_P060934	NM_001171293	11238.5	336.056	1.121310e+002	1.135127e+001	141	15.5	6.933300e+000	0	0	0	0	0	0	111.191	1	1	48.5334	15.625
DATA	567	7	57	0	0	A_04_P061862	ENSOCUT00000012636	11264.4	336.069	1.776467e+000	1.769391e+000	29	14	5.285337e+000	0	0	0	0	0	0	-1.10956	0	0	53.8203	14.75
DATA	568	7	58	0	0	A_04_P088587	A_04_P088587	11289.5	336.352	4.323962e+000	1.825644e+000	34.5	15	5.661424e+000	0	0	0	0	0	0	4.2684	1	0	57.5363	16.1379
DATA	569	7	59	0	0	A_04_P087176	ENSOCUT00000008875	11314.9	336.386	9.127490e+000	1.999501e+000	39	16	4.967434e+000	0	0	0	0	0	0	8.98328	1	1	57.259	15.8056
DATA	570	7	60	0	0	A_04_P026688	EB373112	11340.4	336.427	1.792392e+000	1.790416e+000	31.5	17	4.341630e+000	0	0	0	0	0	0	1.33258	0	0	57.5363	17.2759
DATA	571	7	61	0	0	A_04_P020601	EB379504	11365.6	336.427	1.799511e+000	1.792343e+000	28	17	6.890562e+000	0	0	0	0	0	0	-2.36067	0	0	57.5363	17.4375
DATA	572	7	62	0	0	A_04_P003122	NM_001082408	11391.3	336.1	3.894492e+003	3.894533e+002	3770	16	4.030659e+000	0	0	0	0	0	0	3786.82	1	1	47.2035	16.3939
DATA	573	7	63	0	0	A_04_P041289	A_04_P041289	11416.5	336.253	1.512082e+002	1.522873e+001	175.5	15.5	3.103164e+000	0	0	0	0	0	0	146.296	1	1	49.1849	16
DATA	574	7	64	0	0	A_04_P059028	ENSOCUT00000008956	11441.9	336.407	1.808373e+002	1.817506e+001	195.5	15	6.457840e+000	0	0	0	0	0	0	173.996	1	1	56.9804	16.6296
DATA	575	7	65	0	0	A_04_P073871	A_04_P073871	11467.4	336.427	1.838348e+000	1.831026e+000	28	16	4.599673e+000	0	0	0	0	0	0	-0.045376	0	0	57.5363	15.9032
DATA	576	7	66	0	0	A_04_P043259	A_04_P043259	11492.6	336.427	3.217990e+001	3.708497e+000	59.5	17	6.542610e+000	0	0	0	0	0	0	30.5681	1	1	65	17.4333
DATA	577	7	67	0	0	A_04_P077732	ENSOCUT00000001128	11518.1	336.579	3.620605e+003	3.620652e+002	3382	18	6.502747e+000	0	0	0	0	0	0	3414.35	1	1	49.1849	19
DATA	578	7	68	0	0	A_04_P022520	EB377560	11543.3	336.43	8.276681e+001	8.485583e+000	105	16	4.870769e+000	0	0	0	0	0	0	77.4428	1	1	50.7771	16.9756
DATA	579	7	69	0	0	A_04_P044513	ENSOCUT00000013374	11568.9	336.456	2.909999e+003	2.910060e+002	2611.5	15	6.602704e+000	0	0	0	0	0	0	2699.76	1	1	53.2255	15.0645
DATA	580	7	70	0	0	A_04_P075022	ENSOCUT00000013859	11594.3	336.535	4.524396e+003	4.524436e+002	4114	16	3.830579e+000	0	0	0	0	0	0	4159.77	1	1	47.8731	15.56
DATA	581	7	71	0	0	A_04_P065542	ENSOCUT00000016410	11619.3	336.517	1.183970e+003	1.184127e+002	1110.5	14.5	4.603782e+000	0	0	0	0	0	0	1078.26	1	1	52.3208	15.3636
DATA	582	7	72	0	0	A_04_P066357	ENSOCUT00000009701	11645.1	336.5	6.200169e+001	6.497406e+000	88	15	5.088423e+000	0	0	0	0	0	0	55.8798	1	1	56.9804	14.7273
DATA	583	7	73	0	0	A_04_P040093	ENSOCUT00000009282	11670.4	336.57	1.736812e+002	1.747880e+001	185	13	4.097967e+000	0	0	0	0	0	0	154.847	1	1	50.4627	13.72
DATA	584	7	74	0	0	A_04_P100787	ENSOCUT00000014051	11695.7	336.662	9.426800e+002	9.428892e+001	848.5	14	5.597619e+000	0	0	0	0	0	0	830.88	1	1	48.5334	15.4444
DATA	585	7	75	0	0	A_04_P077227	ENSOCUT00000029590	11721.4	336.573	7.787839e+000	2.156699e+000	35.5	18	6.308178e+000	0	0	0	0	0	0	6.77999	1	0	57.5363	19
DATA	586	7	76	0	0	A_04_P036326	ENSOCUT00000011050	11746.6	336.573	1.789942e+001	2.711596e+000	42.5	14	4.940566e+000	0	0	0	0	0	0	15.3864	1	1	57.5363	14.0667
DATA	587	7	77	0	0	A_04_P068928	ENSOCUT00000014087	11771.8	336.639	6.981087e+003	6.981117e+002	5842	17	5.806189e+000	0	0	0	0	0	0	5921.34	1	1	47.8731	16.6129
DATA	588	7	78	0	0	A_04_P063003	ENSOCUT00000009564	11797.3	336.6	2.530939e+002	2.539585e+001	241	16	6.243402e+000	0	0	0	0	0	0	211.649	1	1	50.7771	17.1395
DATA	589	7	79	66	1	DarkCorner	DarkCorner	11822.6	336.573	2.133293e+000	2.124796e+000	24	16	5.377557e+000	0	0	0	0	0	0	-4.56011	0	0	57.5363	15.6429
DATA	590	7	80	66	1	DarkCorner	DarkCorner	11848.4	336.573	2.167109e+000	2.158477e+000	25	14.5	6.148687e+000	0	0	0	0	0	0	-4.98002	0	0	57.5363	15.2778
DATA	591	7	81	66	1	DarkCorner	DarkCorner	11873.6	336.573	2.202043e+000	2.193272e+000	24	16	4.383172e+000	0	0	0	0	0	0	-3.84512	0	0	57.5363	15.2927
DATA	592	7	82	66	1	DarkCorner	DarkCorner	11899.6	336.125	2.240629e+000	2.231704e+000	27	15	4.242054e+000	0	0	0	0	0	0	-2.87642	0	0	44.7812	15.2895
DATA	593	7	83	66	1	DarkCorner	DarkCorner	11924.5	336.648	2.279081e+000	2.270004e+000	26	14.5	5.322955e+000	0	0	0	0	0	0	-3.80647	0	0	57.5363	13.5769
DATA	594	7	84	66	1	DarkCorner	DarkCorner	11949.7	336.532	2.320627e+000	2.311384e+000	26	13.5	4.439720e+000	0	0	0	0	0	0	-2.63538	0	0	49.8279	14.0556
DATA	595	7	85	66	1	DarkCorner	DarkCorner	11975.2	336.36	2.365289e+000	2.355868e+000	25	14.5	4.824054e+000	0	0	0	0	0	0	-4.64614	0	0	49.1849	15.1304
DATA	596	8	1	66	1	DarkCorner	DarkCorner	9854.7	341.525	1.990747e+000	1.982817e+000	25	14	3.392233e+000	0	0	0	0	0	0	-4.41308	0	0	50.7771	14.7826
DATA	597	8	2	66	1	DarkCorner	DarkCorner	9880.09	341.614	1.999161e+000	1.991198e+000	27	15	5.598691e+000	0	0	0	0	0	0	-3.6905	0	0	57.259	14.6486
DATA	598	8	3	66	1	DarkCorner	DarkCorner	9905.5	341.648	2.006235e+000	1.998244e+000	26	16	5.145502e+000	0	0	0	0	0	0	-4.79613	0	0	57.5363	15.4286
DATA	599	8	4	66	1	DarkCorner	DarkCorner	9930.63	341.596	2.011952e+000	2.003939e+000	24	14	4.048364e+000	0	0	0	0	0	0	-5.57688	0	0	57.8122	14.5484
DATA	600	8	5	66	1	DarkCorner	DarkCorner	9956.5	342	2.016550e+000	2.008518e+000	24	15	4.150996e+000	0	0	0	0	0	0	-5.14161	0	0	54.1152	15.3333
DATA	601	8	6	66	1	DarkCorner	DarkCorner	9981.73	342.163	2.019831e+000	2.011786e+000	25.5	17	4.052982e+000	0	0	0	0	0	0	-4.17212	0	0	40.2912	16.52
DATA	602	8	7	66	1	DarkCorner	DarkCorner	10006.5	341.877	2.021970e+000	2.013916e+000	24.5	16	4.790482e+000	0	0	0	0	0	0	-4.52778	0	0	45.1352	16.5556
DATA	603	8	8	0	0	A_04_P002918	NM_001082026	10032.5	342	3.152931e+003	3.152995e+002	2690	16	5.495662e+000	0	0	0	0	0	0	2739.67	1	1	54.1152	16.9333
DATA	604	8	9	0	0	A_04_P071127	ENSOCUT00000011336	10057.5	342	7.859690e+001	8.113891e+000	101.5	16.5	6.045120e+000	0	0	0	0	0	0	68.2934	1	1	65	16.75
DATA	605	8	10	0	0	A_04_P049112	A_04_P049112	10083.2	342	7.172652e+002	7.175480e+001	630	18	5.427988e+000	0	0	0	0	0	0	623.528	1	1	49.1849	18.0345
DATA	606	8	11	0	0	A_04_P051645	ENSOCUT00000012580	10108.5	341.875	3.025518e+003	3.025585e+002	2592	15	4.826733e+000	0	0	0	0	0	0	2632.52	1	1	47.8731	17.2121
DATA	607	8	12	0	0	A_04_P017540	ENSOCUT00000028773	10134	342.319	1.099094e+005	1.099094e+004	93436	19	7.867284e+000	0	0	0	0	1	0	95765.5	1	1	58.0869	20.0938
DATA	608	8	13	0	0	A_04_P010667	ENSOCUT00000021827	10159.3	341.833	1.085782e+003	1.085968e+002	962	17	6.749719e+000	0	0	0	0	0	0	947.678	1	1	45.835	17.6061
DATA	609	8	14	0	0	A_04_P040249	ENSOCUT00000014232	10184.9	342.125	1.974484e+003	1.974585e+002	1691	18.5	5.078745e+000	0	0	0	0	0	0	1727.09	1	1	46.8651	17.3571
DATA	610	8	15	0	0	A_04_P063652	ENSOCUT00000001806	10210.4	342.427	7.756499e+001	8.009364e+000	95.5	18	5.890536e+000	0	0	0	0	0	0	68.0182	1	1	57.5363	17.4286
DATA	611	8	16	0	0	A_04_P074044	NM_001171332	10235.4	342.28	1.310396e+002	1.325438e+001	142.5	16	4.463847e+000	0	0	0	0	0	0	115.227	1	1	48.5334	17.1852
DATA	612	8	17	0	0	A_04_P092878	A_04_P092878	10261.1	342.301	5.399404e+001	5.752693e+000	77	16	4.917694e+000	0	0	0	0	0	0	47.6284	1	1	51.7088	16.0606
DATA	613	8	18	0	0	A_04_P064009	ENSOCUT00000002660	10286.5	342.164	4.627666e+002	4.631893e+001	449	16	4.474744e+000	0	0	0	0	0	0	409.586	1	1	48.2044	17.24
DATA	614	8	19	0	1	RC2	RC2	10311.6	342.427	1.978973e+000	1.971091e+000	27	18.5	5.782660e+000	0	0	0	0	0	0	-2.16509	0	0	65	18.4286
DATA	615	8	20	0	0	A_04_P017208	ENSOCUT00000010258	10337.3	342.338	4.747006e+003	4.747047e+002	4161.5	17	4.061220e+000	0	0	0	0	0	0	4233.2	1	1	48.5334	17.2727
DATA	616	8	21	0	0	A_04_P084582	ENSOCUT00000002908	10362.6	342.468	1.698501e+004	1.698502e+003	14575	17	1.081884e+001	0	0	0	0	1	0	15208	1	1	50.4627	22.1212
DATA	617	8	22	0	0	A_04_P093248	NM_001082209	10387.9	342.5	8.529972e+002	8.532194e+001	799	17	3.883727e+000	0	0	0	0	0	0	766.992	1	1	56.9804	17
DATA	618	8	23	0	0	A_04_P099295	ENSOCUT00000009841	10413.3	342.338	3.953210e+003	3.953258e+002	3530	18	5.763141e+000	0	0	0	0	0	0	3570.18	1	1	48.5334	17.6
DATA	619	8	24	0	0	A_04_P025516	EB374358	10438.7	342.5	6.750265e+001	7.020753e+000	89	15	3.615256e+000	0	0	0	0	0	0	61.2389	1	1	57.5363	15.1515
DATA	620	8	25	0	0	A_04_P098582	ENSOCUT00000010022	10464.3	342.5	6.367892e+001	6.651339e+000	88	20	6.287254e+000	0	0	0	0	0	0	58.0403	1	1	57.5363	19.6207
DATA	621	8	26	0	0	A_04_P060803	ENSOCUT00000011819	10489.5	342.5	9.809505e+001	9.994119e+000	119.5	18.5	4.937488e+000	0	0	0	0	0	0	89.8267	1	1	65	17.5
DATA	622	8	27	0	0	A_04_P041262	A_04_P041262	10514.8	342.453	1.910629e+000	1.903019e+000	29	15	3.973839e+000	0	0	0	0	0	0	-0.856513	0	0	44.4243	14.5161
DATA	623	8	28	0	0	A_04_P012815	NM_001195718	10540.4	342.6	7.581356e+002	7.583721e+001	704	15	5.034164e+000	0	0	0	0	0	0	700.935	1	1	50.7771	16.0303
DATA	624	8	29	0	0	A_04_P037695	A_04_P037695	10565.3	342.397	2.729622e+001	3.317200e+000	55	14	3.836883e+000	0	0	0	0	0	0	25.3553	1	1	48.5334	14.3103
DATA	625	8	30	0	0	A_04_P030024	DN881532	10591.2	342.5	1.093574e+001	2.171195e+000	40	15	5.493474e+000	0	0	0	0	0	0	10.2083	1	1	47.8731	15.9412
DATA	626	8	31	0	0	A_04_P017277	A_04_P017277	10616.5	342.5	2.800000e+001	3.365228e+000	57	16	6.446613e+000	0	0	0	0	0	0	26.2624	1	1	57.5363	16.6765
DATA	627	8	32	0	0	A_04_P021784	EB378290	10641.9	342.5	1.040221e+001	2.129303e+000	40	17	4.879907e+000	0	0	0	0	0	0	9.80305	1	1	56.9804	16.4643
DATA	628	8	33	0	0	A_04_P053644	ENSOCUT00000007359	10667.3	342.639	3.376471e+002	3.381531e+001	347	16	4.880846e+000	0	0	0	0	0	0	319.695	1	1	51.0895	16.5862
DATA	629	8	34	0	0	A_04_P100363	ENSOCUT00000016102	10692.6	342.573	4.065558e+000	1.885168e+000	34	17	5.430210e+000	0	0	0	0	0	0	3.867	1	0	57.5363	16.8889
DATA	630	8	35	0	0	A_04_P024240	A_04_P024240	10718.2	342.813	7.178054e+002	7.180393e+001	699	15	5.691749e+000	0	0	0	0	0	0	685.872	1	1	48.8603	15.6296
DATA	631	8	36	0	0	A_04_P048377	ENSOCUT00000003957	10743.6	342.827	8.545253e+003	8.545272e+002	7871	18	7.192906e+000	0	0	0	0	0	0	8200.75	1	1	50.4627	18.0625
DATA	632	8	37	0	0	A_04_P070814	ENSOCUT00000017016	10768.7	342.699	5.012701e+003	5.012734e+002	4865	18	5.709296e+000	0	0	0	0	0	0	4830.52	1	1	51.4001	16.8966
DATA	633	8	38	0	0	A_04_P047024	A_04_P047024	10794.1	342.947	8.231544e+000	1.987970e+000	37	15	5.313567e+000	0	0	0	0	0	0	7.96481	1	0	47.5395	15.3448
DATA	634	8	39	0	0	A_04_P002182	NM_001082213	10819.7	342.813	5.621609e+002	5.624498e+001	555	16.5	5.133281e+000	0	0	0	0	0	0	546.053	1	1	49.5074	17.1667
DATA	635	8	40	0	0	A_04_P009465	A_04_P009465	10845.1	342.935	1.803115e+000	1.795933e+000	30	18.5	5.917900e+000	0	0	0	0	0	0	-0.57581	0	0	65	17.3077
DATA	636	8	41	0	0	A_04_P090617	ENSOCUT00000008263	10870.3	343.302	2.582086e+000	1.808243e+000	33.5	16	5.907895e+000	0	0	0	0	0	0	2.5261	1	0	44.7812	17.25
DATA	637	8	42	0	0	A_04_P067658	A_04_P067658	10895.8	343.194	1.791126e+000	1.783992e+000	29	14	6.380414e+000	0	0	0	0	0	0	-0.542149	0	0	46.1809	16.5
DATA	638	8	43	0	0	A_04_P084373	ENSOCUT00000010617	10921.2	343.107	1.051023e+002	1.065969e+001	134	16	4.540417e+000	0	0	0	0	0	0	103.456	1	1	48.2044	15.3333
DATA	639	8	44	0	0	A_04_P051972	ENSOCUT00000025290	10946.6	343.2	1.855656e+001	2.567205e+000	47	16	4.700697e+000	0	0	0	0	0	0	18.315	1	1	47.5395	16.2
DATA	640	8	45	0	0	A_04_P088447	ENSOCUT00000007792	10972.1	343.024	1.601532e+002	1.611281e+001	187	16	4.917831e+000	0	0	0	0	0	0	158.442	1	1	50.7771	16.5667
DATA	641	8	46	0	0	A_04_P060237	ENSOCUT00000006608	10997.3	343.092	3.100899e+001	3.568592e+000	62.5	16	5.273686e+000	0	0	0	0	0	0	30.7414	1	1	48.8603	15.8
DATA	642	8	47	0	0	A_04_P062312	ENSOCUT00000005156	11022.7	343.014	5.169440e+003	5.169470e+002	5100	14	4.610538e+000	0	0	0	0	0	0	5133.81	1	1	47.2035	15.0313
DATA	643	8	48	0	0	A_04_P022098	EB377966	11048.4	343.427	9.235245e+000	1.987929e+000	39	18	5.304280e+000	0	0	0	0	0	0	9.1855	1	1	57.5363	19.1538
DATA	644	8	49	0	0	A_04_P022195	EB377883	11073.7	343.141	2.616952e+003	2.617011e+002	2577	16	4.811197e+000	0	0	0	0	0	0	2605.49	1	1	49.8279	16.0476
DATA	645	8	50	0	0	A_04_P091426	ENSOCUT00000009951	11099.1	343.386	2.492462e+001	3.049666e+000	55	16	4.738741e+000	0	0	0	0	0	0	24.834	1	1	57.259	16.2069
DATA	646	8	51	0	0	A_04_P096274	ENSOCUT00000004301	11124.5	343.352	1.020758e+003	1.020909e+002	1044	18	6.516204e+000	0	0	0	0	0	0	1017.36	1	1	57.5363	18.4333
DATA	647	8	52	0	0	A_04_P080417	ENSOCUT00000001821	11149.7	343.481	8.589584e+002	8.591380e+001	876	16	5.752191e+000	0	0	0	0	0	0	856.06	1	1	49.8279	16.4063
DATA	648	8	53	0	0	A_04_P039777	ENSOCUT00000017876	11175.1	343.478	1.961639e+004	1.961639e+003	19160.5	15.5	4.701308e+000	0	0	0	0	0	0	19540.7	1	1	53.8203	16.0333
DATA	649	8	54	0	0	A_04_P051148	ENSOCUT00000009056	11200.6	343.266	2.327999e+002	2.334638e+001	259	14	6.611944e+000	0	0	0	0	0	0	231.681	1	1	50.7771	15.697
DATA	650	8	55	0	0	A_04_P015376	AY171692	11226	343.455	6.088415e+000	1.863916e+000	37	13	5.334821e+000	0	0	0	0	0	0	6.0512	1	0	55.8519	14.3571
DATA	651	8	56	0	0	A_04_P049937	ENSOCUT00000003317	11251.5	343.574	1.771874e+000	1.767913e+000	31	14	6.271629e+000	0	0	0	0	0	0	1.0376	0	0	46.5243	14
DATA	652	8	57	0	0	A_04_P010416	DN884882	11276.7	343.38	1.306970e+003	1.307089e+002	1295.5	14	6.861994e+000	0	0	0	0	0	0	1293.7	1	1	50.7771	15.7826
DATA	653	8	58	0	0	A_04_P008165	DN888254	11302	343.835	2.151360e+001	2.788142e+000	49.5	15	5.824299e+000	0	0	0	0	0	0	21.2392	1	1	49.5074	15.6765
DATA	654	8	59	0	0	A_04_P086968	ENSOCUT00000008559	11327.4	343.532	1.864112e+002	1.872585e+001	205	17	4.928554e+000	0	0	0	0	0	0	183.43	1	1	49.8279	16.8276
DATA	655	8	60	0	0	A_04_P040390	ENSOCUT00000015533	11353.1	343.5	7.918022e+004	7.918023e+003	75935	17	6.171937e+000	0	0	0	0	0	0	77620.1	1	1	56.9804	17.303
DATA	656	8	61	0	0	A_04_P066852	ENSOCUT00000016479	11378.4	343.5	2.935110e+002	2.940586e+001	320	15.5	3.478391e+000	0	0	0	0	0	0	286.516	1	1	49.8279	15.6071
DATA	657	8	62	0	0	A_04_P080898	A_04_P080898	11403.7	343.5	7.633853e+000	1.957194e+000	39	15	3.455630e+000	0	0	0	0	0	0	7.41666	1	0	57.5363	15.7
DATA	658	8	63	0	0	A_04_P078812	A_04_P078812	11429	343.616	1.846116e+001	2.586567e+000	47	15	4.960683e+000	0	0	0	0	0	0	17.8419	1	1	49.1849	16.4138
DATA	659	8	64	0	0	A_04_P096743	ENSOCUT00000013750	11454.4	343.64	1.022028e+003	1.022190e+002	980.5	16	4.566746e+000	0	0	0	0	0	0	982.003	1	1	48.8603	15.2
DATA	660	8	65	0	0	A_04_P102528	ENSOCUT00000007655	11479.9	343.582	1.016062e+004	1.016064e+003	9512	16.5	6.179721e+000	0	0	0	0	0	0	9699.98	1	1	55.2791	17.5882
DATA	661	8	66	0	0	A_04_P051242	A_04_P051242	11505.3	343.795	1.639547e+003	1.639651e+002	1571	16.5	4.744253e+000	0	0	0	0	0	0	1554.41	1	1	51.0895	16.2857
DATA	662	8	67	0	0	A_04_P071285	ENSOCUT00000013216	11530.6	343.573	8.511294e+001	8.712325e+000	111.5	18	5.678820e+000	0	0	0	0	0	0	80.0876	1	1	57.5363	18.5938
DATA	663	8	68	0	0	A_04_P002331	NM_001082065	11556.4	343.733	8.502468e+001	8.706995e+000	111.5	16	5.399555e+000	0	0	0	0	0	0	79.3505	1	1	48.8603	15.9487
DATA	664	8	69	0	0	A_04_P013938	ENSOCUT00000009795	11581.6	343.573	1.900065e+000	1.892696e+000	28.5	16	5.336004e+000	0	0	0	0	0	0	0.253619	0	0	65	14.6296
DATA	665	8	70	0	0	A_04_P001871	NM_001082736	11607	343.545	2.832679e+000	1.931133e+000	32	15	3.370036e+000	0	0	0	0	0	0	2.5964	1	0	55.8519	15.4286
DATA	666	8	71	0	0	A_04_P035167	ENSOCUT00000009236	11632.1	343.708	1.111884e+003	1.112051e+002	1012	15	4.128777e+000	0	0	0	0	0	0	1009.25	1	1	53.2255	15.7586
DATA	667	8	72	0	0	A_04_P009436	A_04_P009436	11657.4	343.974	6.441669e+001	6.730139e+000	85	13	5.568788e+000	0	0	0	0	0	0	57.8613	1	1	49.8279	14.6296
DATA	668	8	73	0	0	A_04_P065862	ENSOCUT00000002305	11683.2	343.667	6.196339e+001	6.502459e+000	83	13	3.162278e+000	0	0	0	0	0	0	55.0264	1	1	47.5395	13
DATA	669	8	74	0	0	A_04_P017234	EL341961	11708.5	343.648	1.414153e+005	1.414154e+004	122463	17	5.608942e+000	0	0	0	0	0	0	124115	1	1	57.5363	17.0909
DATA	670	8	75	0	0	A_04_P032848	ENSOCUT00000000097	11733.8	343.987	1.443994e+002	1.458050e+001	153	17	5.540973e+000	0	0	0	0	0	0	125.183	1	1	49.1849	16.5357
DATA	671	8	76	0	0	A_04_P092092	ENSOCUT00000005689	11759.5	344	4.222669e+000	2.089722e+000	32	15	4.802760e+000	0	0	0	0	0	0	3.61255	1	0	54.1152	15.069
DATA	672	8	77	0	0	A_04_P082602	ENSOCUT00000012052	11784.4	344.092	2.697476e+002	2.705440e+001	254	17	6.425779e+000	0	0	0	0	0	0	227.688	1	1	49.1849	18.1724
DATA	673	8	78	0	0	A_04_P081942	ENSOCUT00000001344	11810.1	344.017	2.113232e+000	2.104815e+000	26	16.5	6.249000e+000	0	0	0	0	0	0	-1.32768	0	0	43.7019	16.9167
DATA	674	8	79	66	1	DarkCorner	DarkCorner	11835.5	344	2.145361e+000	2.136816e+000	26	16	6.765499e+000	0	0	0	0	0	0	-4.13698	0	0	54.1152	15.6957
DATA	675	8	80	66	1	DarkCorner	DarkCorner	11861	344	2.179552e+000	2.170871e+000	25	14.5	7.091690e+000	0	0	0	0	0	0	-5.13412	0	0	54.9904	15.2222
DATA	676	8	81	66	1	DarkCorner	DarkCorner	11886.5	344	2.215800e+000	2.206974e+000	25	16	4.135469e+000	0	0	0	0	0	0	-4.60267	0	0	54.1152	15.1892
DATA	677	8	82	66	1	DarkCorner	DarkCorner	11911.8	344.344	2.253598e+000	2.244622e+000	26	15	4.264885e+000	0	0	0	0	0	0	-3.28352	0	0	52.9257	14.5484
DATA	678	8	83	66	1	DarkCorner	DarkCorner	11937.1	344.05	2.294140e+000	2.285002e+000	25	15	3.766962e+000	0	0	0	0	0	0	-2.37646	0	0	50.4627	14.24
DATA	679	8	84	66	1	DarkCorner	DarkCorner	11962.5	344.352	2.336731e+000	2.327424e+000	26	13	4.186122e+000	0	0	0	0	0	0	-2.67269	0	0	57.5363	14.2821
DATA	680	8	85	66	1	DarkCorner	DarkCorner	11987.8	344.233	2.381849e+000	2.372362e+000	25	14	4.650230e+000	0	0	0	0	0	0	-3.89602	0	0	48.2044	13.8833
DATA	681	9	1	66	1	DarkCorner	DarkCorner	9841.91	349.386	1.986532e+000	1.978620e+000	25	14	4.209923e+000	0	0	0	0	0	0	-4.09753	0	0	57.259	14.1763
DATA	682	9	2	66	1	DarkCorner	DarkCorner	9867.42	349.427	1.995499e+000	1.987551e+000	24	15	4.716706e+000	0	0	0	0	0	0	-4.69483	0	0	57.5363	14.2258
DATA	683	9	3	66	1	DarkCorner	DarkCorner	9892.58	349.427	2.003000e+000	1.995022e+000	25	15	6.039974e+000	0	0	0	0	0	0	-3.82507	0	0	57.5363	15.0588
DATA	684	9	4	66	1	DarkCorner	DarkCorner	9918.14	349.407	2.009296e+000	2.001293e+000	24.5	13.5	3.693904e+000	0	0	0	0	0	0	-4.48866	0	0	56.9804	13.5833
DATA	685	9	5	66	1	DarkCorner	DarkCorner	9943.5	349.352	2.014275e+000	2.006252e+000	23	15	4.115269e+000	0	0	0	0	0	0	-6.00163	0	0	57.5363	14.8108
DATA	686	9	6	66	1	DarkCorner	DarkCorner	9968.95	349.477	2.018045e+000	2.010007e+000	25	17	4.608570e+000	0	0	0	0	0	0	-4.47549	0	0	55.8519	16.1034
DATA	687	9	7	66	1	DarkCorner	DarkCorner	9994.42	349.427	2.020651e+000	2.012603e+000	24.5	18	4.541292e+000	0	0	0	0	0	0	-4.6636	0	0	65	16.96
DATA	688	9	8	0	0	A_04_P046517	ENSOCUT00000002482	10019.6	349.427	1.362102e+002	1.376912e+001	144.5	16	5.828200e+000	0	0	0	0	0	0	118.413	1	1	57.5363	16.8235
DATA	689	9	9	0	0	A_04_P064510	ENSOCUT00000012578	10045.1	349.5	2.656437e+002	2.664064e+001	256	18	5.940928e+000	0	0	0	0	0	0	230.886	1	1	56.9804	18.1935
DATA	690	9	10	1028	1	(+)E1A_r60_3	E1A_r60_3	10070.5	349.117	2.140338e+000	2.025294e+000	30.5	15	4.133428e+000	0	0	0	0	0	0	1.86078	1	0	43.3362	15.9091
DATA	691	9	11	0	0	A_04_P043422	ENSOCUT00000007254	10095.9	349.5	2.020441e+000	2.019389e+000	31	15	5.518298e+000	0	0	0	0	0	0	1.4612	0	0	65	17.75
DATA	692	9	12	0	0	A_04_P096398	ENSOCUT00000009408	10121.4	349.427	2.051321e+002	2.061145e+001	202.5	18	5.094429e+000	0	0	0	0	0	0	178.692	1	1	57.5363	18.1034
DATA	693	9	13	0	0	A_04_P078542	ENSOCUT00000014627	10146.6	349.427	4.904356e+002	4.908460e+001	459.5	16	8.900367e+000	0	0	0	0	0	0	427.903	1	1	57.5363	19.2963
DATA	694	9	14	0	0	A_04_P098562	ENSOCUT00000003600	10172.2	349.558	2.676030e+003	2.676105e+002	2321	16	4.778622e+000	0	0	0	0	0	0	2339.57	1	1	49.8279	16.0909
DATA	695	9	15	0	0	A_04_P080284	ENSOCUT00000007233	10197.5	349.5	1.510546e+002	1.523703e+001	159.5	19	5.670436e+000	0	0	0	0	0	0	132.372	1	1	65	18.6667
DATA	696	9	16	0	0	A_04_P067212	ENSOCUT00000001532	10222.7	349.5	1.657659e+003	1.657779e+002	1464	19	6.731270e+000	0	0	0	0	0	0	1456.52	1	1	57.5363	19.32
DATA	697	9	17	0	0	A_04_P097010	ENSOCUT00000014247	10248.4	349.573	1.666079e+002	1.677882e+001	177	19	5.532929e+000	0	0	0	0	0	0	146.84	1	1	57.5363	17.4483
DATA	698	9	18	0	0	A_04_P020836	EB379256	10273.7	350.08	2.240545e+001	2.990059e+000	50	16	5.413921e+000	0	0	0	0	0	0	19.813	1	1	48.8603	17.1852
DATA	699	9	19	0	0	A_04_P084774	XM_002716958	10299	349.545	1.750155e+001	2.637482e+000	45	16.5	4.655981e+000	0	0	0	0	0	0	15.5304	1	1	55.8519	17.6667
DATA	700	9	20	0	0	A_04_P006683	EB375941	10324.4	349.573	6.388190e+000	2.066872e+000	36	19	9.430264e+000	0	0	0	0	1	0	5.69022	1	0	57.5363	21.3667
DATA	701	9	21	0	0	A_04_P042053	ENSOCUT00000010418	10349.6	349.573	7.578926e+002	7.581454e+001	710	17	7.012411e+000	0	0	0	0	0	0	677.762	1	1	57.5363	18.913
DATA	702	9	22	0	0	A_04_P004233	ENSOCUT00000015403	10375.4	349.763	7.757783e+003	7.757808e+002	6800	19	1.243401e+001	0	0	0	0	1	0	6967.25	1	1	49.1849	23.2692
DATA	703	9	23	0	0	A_04_P077729	ENSOCUT00000001127	10400.6	349.734	2.309490e+003	2.309572e+002	2082.5	17	4.255585e+000	0	0	0	0	0	0	2083.09	1	1	50.7771	16.88
DATA	704	9	24	0	0	A_04_P007537	DN888880	10426.2	349.838	2.658498e+003	2.658568e+002	2409.5	17	5.868831e+000	0	0	0	0	0	0	2408.8	1	1	48.2044	17.5455
DATA	705	9	25	0	0	A_04_P071827	NM_001195656	10451.7	349.672	1.931250e+000	1.923558e+000	28	16	5.700217e+000	0	0	0	0	0	0	-1.45315	0	0	45.835	17.3226
DATA	706	9	26	0	0	A_04_P055899	XM_002722185	10476.6	349.573	1.129768e+005	1.129768e+004	100904	18	6.525385e+000	0	0	0	0	0	0	103309	1	1	57.5363	18.25
DATA	707	9	27	0	0	A_04_P054309	A_04_P054309	10502.4	350	1.913011e+000	1.905392e+000	29	18	5.623552e+000	0	0	0	0	0	0	-1.26358	0	0	49.1849	17.0714
DATA	708	9	28	0	0	A_04_P048692	ENSOCUT00000009584	10527.5	350	1.827581e+002	1.837393e+001	189.5	15	5.740416e+000	0	0	0	0	0	0	168.74	1	1	48.5334	15.7143
DATA	709	9	29	0	0	A_04_P033474	NM_001082667	10553	350	3.634686e+000	1.921866e+000	34	15	4.584335e+000	0	0	0	0	0	0	3.37222	1	0	65	15.625
DATA	710	9	30	0	0	A_04_P068796	ENSOCUT00000009960	10578.3	349.933	1.304980e+003	1.305115e+002	1241	14.5	4.092186e+000	0	0	0	0	0	0	1216.6	1	1	49.1849	14.7353
DATA	711	9	31	0	0	A_04_P030542	A_04_P030542	10604	350.111	1.876407e+000	1.869787e+000	31.5	15	5.251170e+000	0	0	0	0	0	0	0.529575	0	0	49.8279	15.6857
DATA	712	9	32	0	0	A_04_P003030	NM_001082387	10629.1	349.857	3.818434e+000	1.898983e+000	33.5	17	4.372937e+000	0	0	0	0	0	0	3.59409	1	0	45.4864	16.5484
DATA	713	9	33	0	0	A_04_P072432	ENSOCUT00000006006	10654.3	350	3.394934e+003	3.394985e+002	3220	18	5.901066e+000	0	0	0	0	0	0	3210.61	1	1	49.1849	18.625
DATA	714	9	34	0	0	A_04_P072417	ENSOCUT00000014743	10680	350	8.210299e+001	8.414553e+000	106.5	17.5	6.481047e+000	0	0	0	0	0	0	78.0112	1	1	54.9904	18.6786
DATA	715	9	35	0	0	A_04_P009071	A_04_P009071	10705.5	350.352	1.871385e+001	2.620402e+000	47	16	4.168850e+000	0	0	0	0	0	0	17.8637	1	1	57.5363	16
DATA	716	9	36	0	0	A_04_P058792	A_04_P058792	10730.6	350.427	1.833502e+000	1.829833e+000	31.5	18	6.449895e+000	0	0	0	0	0	0	1.10519	0	0	57.5363	17.7037
DATA	717	9	37	0	0	A_04_P017727	A_04_P017727	10756.4	350.427	5.281347e+001	5.585571e+000	82	18	7.489583e+000	0	0	0	0	0	0	50.8578	1	1	57.5363	18.5769
DATA	718	9	38	0	0	A_04_P100764	NM_001082396	10781.6	350.093	3.277405e+002	3.282404e+001	334.5	15.5	5.785861e+000	0	0	0	0	0	0	316.884	1	1	49.1849	16.0714
DATA	719	9	39	0	0	A_04_P031942	A_04_P031942	10807	350.455	9.409845e+000	2.034323e+000	39	16	4.254525e+000	0	0	0	0	0	0	9.13487	1	1	55.8519	15.6207
DATA	720	9	40	0	0	A_04_P029680	AF264456	10832.3	349.973	1.525003e+001	2.356867e+000	44	16	6.051997e+000	0	0	0	0	0	0	14.8589	1	1	48.8603	17.28
DATA	721	9	41	0	0	A_04_P076755	ENSOCUT00000021998	10857.7	350.301	2.366791e+004	2.366792e+003	22898	16	6.761505e+000	0	0	0	0	0	0	23144.3	1	1	48.2044	17.2222
DATA	722	9	42	0	0	A_04_P018644	EB384661	10883.1	350.467	8.710646e+000	1.985743e+000	40	16	6.122223e+000	0	0	0	0	0	0	8.54669	1	0	48.8603	17.6333
DATA	723	9	43	0	0	A_04_P072777	ENSOCUT00000002115	10908.6	350.63	3.902962e+002	3.907014e+001	416	17	6.954501e+000	0	0	0	0	0	0	384.149	1	1	48.2044	17.9286
DATA	724	9	44	0	0	A_04_P004031	NM_001082095	10934	350.455	9.015463e+000	1.989917e+000	38	15	4.697275e+000	0	0	0	0	0	0	8.89823	1	1	55.8519	15.5758
DATA	725	9	45	0	0	A_04_P000282	NM_001082391	10959.4	350.427	6.318151e+000	1.878895e+000	38	16	4.459548e+000	0	0	0	0	0	0	6.25183	1	0	57.5363	16.9643
DATA	726	9	46	0	0	A_04_P090827	ENSOCUT00000003962	10984.9	350.348	1.386422e+001	2.244832e+000	44.5	17	5.200654e+000	0	0	0	0	0	0	13.7494	1	1	46.5243	16.7586
DATA	727	9	47	0	0	A_04_P032957	A_04_P032957	11010.3	350.5	6.679970e+000	1.884441e+000	35	15	4.991606e+000	0	0	0	0	0	0	6.63764	1	0	65	15.129
DATA	728	9	48	0	0	A_04_P067692	ENSOCUT00000003257	11035.5	350.427	4.155298e+002	4.159021e+001	434	15	5.192950e+000	0	0	0	0	0	0	413.546	1	1	49.1849	15.5313
DATA	729	9	49	0	0	A_04_P029261	ENSOCUT00000023789	11061.1	350.582	1.485838e+004	1.485839e+003	14153	20.5	1.165464e+001	0	0	0	0	1	0	14806.6	1	1	50.1463	23.8571
DATA	730	9	50	0	0	A_04_P012618	ENSOCUT00000010116	11086.4	350.853	1.969977e+003	1.970055e+002	1981	15	4.979342e+000	0	0	0	0	0	0	1964.97	1	1	48.8603	16.0769
DATA	731	9	51	0	0	A_04_P101607	XM_002718573	11111.8	350.863	3.169944e+001	3.623068e+000	61	16	4.706143e+000	0	0	0	0	0	0	31.6355	1	1	47.5395	17.1724
DATA	732	9	52	0	0	A_04_P070303	ENSOCUT00000002461	11137	350.616	1.469242e+004	1.469243e+003	13903	18	6.503762e+000	0	0	0	0	0	0	14664.1	1	1	48.8603	17.9677
DATA	733	9	53	0	0	A_04_P016693	NM_001195671	11162.5	350.5	2.204305e+001	2.817497e+000	51	17	3.944556e+000	0	0	0	0	0	0	21.9941	1	1	65	16.6786
DATA	734	9	54	0	0	A_04_P076817	ENSOCUT00000001997	11187.9	350.5	1.142122e+002	1.155543e+001	144.5	16	5.494297e+000	0	0	0	0	0	0	113.881	1	1	56.9804	16.6111
DATA	735	9	55	0	0	A_04_P009316	DN886892	11213.3	350.457	3.813056e+001	4.198796e+000	68	13	5.147293e+000	0	0	0	0	0	0	37.9771	1	1	46.8651	13.1935
DATA	736	9	56	0	0	A_04_P088889	A_04_P088889	11238.7	350.364	4.197646e+000	1.810103e+000	34	16.5	7.074341e+000	0	0	0	0	0	0	4.17416	1	0	45.835	16.25
DATA	737	9	57	0	0	A_04_P025937	EB373916	11264.2	350.57	3.012671e+001	3.491244e+000	61	15	5.189091e+000	0	0	0	0	0	0	29.8988	1	1	58.0869	14.52
DATA	738	9	58	0	0	A_04_P087419	XM_002717252	11289.4	350.844	5.192888e+002	5.195899e+001	541.5	17	7.748118e+000	0	0	0	0	0	0	514.118	1	1	49.8279	17.6333
DATA	739	9	59	0	0	A_04_P000561	NM_001089317	11314.9	350.614	3.549343e+000	1.809038e+000	34	16	5.187574e+000	0	0	0	0	0	0	3.50338	1	0	57.259	16.0286
DATA	740	9	60	0	0	A_04_P008719	DN887620	11340.4	350.573	4.041958e+002	4.045876e+001	423	17	5.946215e+000	0	0	0	0	0	0	397.573	1	1	65	17.5667
DATA	741	9	61	0	0	A_04_P095597	ENSOCUT00000004363	11365.6	350.573	1.794229e+000	1.792304e+000	31	16	4.733345e+000	0	0	0	0	0	0	1.33942	0	0	57.5363	16.4074
DATA	742	9	62	0	0	A_04_P041308	ENSOCUT00000002746	11390.9	350.649	2.807051e+001	3.331938e+000	57	15	3.344063e+000	0	0	0	0	0	0	27.3799	1	1	49.1849	15.3
DATA	743	9	63	0	0	A_04_P001325	NM_001082162	11416.6	350.878	1.083976e+004	1.083978e+003	10301	14	3.609128e+000	0	0	0	0	0	0	10520.2	1	1	48.5334	15.3226
DATA	744	9	64	0	0	A_04_P053224	ENSOCUT00000021390	11441.9	350.935	4.864625e+000	1.878169e+000	33	16	5.528227e+000	0	0	0	0	0	0	4.69523	1	0	65	17.1935
DATA	745	9	65	0	0	A_04_P102112	A_04_P102112	11467.5	351	8.978119e+000	2.034100e+000	36.5	16	4.139152e+000	0	0	0	0	0	0	8.61249	1	0	54.1152	15.5152
DATA	746	9	66	0	0	A_04_P000923	NM_001082765	11492.7	351.095	1.916360e+003	1.916448e+002	1850	16	4.976297e+000	0	0	0	0	0	0	1826.24	1	1	48.8603	16.0741
DATA	747	9	67	0	0	A_04_P002976	NM_001115096	11518	351	5.540769e+000	1.931779e+000	33	18	4.193043e+000	0	0	0	0	0	0	5.24225	1	0	54.9904	18.2667
DATA	748	9	68	0	0	A_04_P055277	A_04_P055277	11542.9	351.667	1.304042e+001	2.275316e+000	41	16.5	5.439646e+000	0	0	0	0	0	0	12.2456	1	1	42.5954	17
DATA	749	9	69	0	0	A_04_P007721	DN888702	11569	350.721	1.313696e+001	2.294372e+000	43	17	5.473389e+000	0	0	0	0	0	0	12.2281	1	1	46.1809	15.5714
DATA	750	9	70	0	0	A_04_P083637	ENSOCUT00000011453	11594.4	351.147	1.645551e+003	1.645660e+002	1541	14	5.237385e+000	0	0	0	0	0	0	1518.12	1	1	48.8603	13.7407
DATA	751	9	71	0	0	A_04_P081796	ENSOCUT00000008757	11619.6	350.871	4.526457e+003	4.526498e+002	4085	15	3.766962e+000	0	0	0	0	0	0	4136.07	1	1	47.2035	15.76
DATA	752	9	72	0	0	A_04_P072202	ENSOCUT00000008746	11644.8	350.907	4.259642e+001	4.678811e+000	70	16	4.973459e+000	0	0	0	0	0	0	38.531	1	1	47.8731	16.1471
DATA	753	9	73	0	0	A_04_P054735	ENSOCUT00000007940	11670.4	350.884	3.548594e+001	4.052377e+000	61.5	14	4.998064e+000	0	0	0	0	0	0	31.7514	1	1	46.5243	14.7742
DATA	754	9	74	0	0	A_04_P072742	A_04_P072742	11695.6	351.427	1.986863e+000	1.978949e+000	28.5	15	5.190376e+000	0	0	0	0	0	0	-0.171863	0	0	57.5363	16.24
DATA	755	9	75	0	0	A_04_P041652	ENSOCUT00000010154	11721.4	351.427	2.612887e+000	2.020397e+000	32	17.5	6.751269e+000	0	0	0	0	0	0	2.28354	1	0	57.5363	18.9688
DATA	756	9	76	0	0	A_04_P029802	ENSOCUT00000001260	11746.6	351.427	1.298780e+001	2.408964e+000	41	14	4.857831e+000	0	0	0	0	0	0	11.2085	1	1	57.5363	14.7931
DATA	757	9	77	0	0	A_04_P080327	ENSOCUT00000000612	11772	351.455	4.472295e+002	4.477019e+001	406.5	17.5	1.177950e+001	0	0	0	0	1	0	380.829	1	1	55.8519	20.3571
DATA	758	9	78	130	1	(+)eQC-40	EQC	11797.4	351.427	5.480776e+000	2.156110e+000	32	17.5	6.545069e+000	0	0	0	0	0	0	4.60192	1	0	57.5363	17.7
DATA	759	9	79	0	0	A_04_P097437	ENSOCUT00000015821	11822.7	351.5	1.936984e+001	2.868631e+000	46	16	5.891919e+000	0	0	0	0	0	0	16.0283	1	1	57.5363	16.2973
DATA	760	9	80	66	1	DarkCorner	DarkCorner	11848.9	352.197	2.157876e+000	2.149281e+000	25.5	13.5	7.087946e+000	0	0	0	0	0	0	-3.41532	0	0	44.7812	15.6316
DATA	761	9	81	66	1	DarkCorner	DarkCorner	11873.7	351.886	2.192161e+000	2.183429e+000	25	15.5	5.023095e+000	0	0	0	0	0	0	-2.98306	0	0	46.8651	14.75
DATA	762	9	82	66	1	DarkCorner	DarkCorner	11898.6	351.741	2.228555e+000	2.219678e+000	24	15	3.911414e+000	0	0	0	0	0	0	-4.58559	0	0	51.0895	14.7714
DATA	763	9	83	66	1	DarkCorner	DarkCorner	11924.8	351.899	2.268640e+000	2.259604e+000	25	14	4.287914e+000	0	0	0	0	0	0	-3.18976	0	0	52.6241	14.6
DATA	764	9	84	66	1	DarkCorner	DarkCorner	11949.7	351.5	2.309519e+000	2.300320e+000	24	14.5	4.741114e+000	0	0	0	0	0	0	-4.03507	0	0	57.5363	14.9333
DATA	765	9	85	66	1	DarkCorner	DarkCorner	11975.3	351.5	2.353738e+000	2.344363e+000	26	14	4.276787e+000	0	0	0	0	0	0	-3.97908	0	0	57.5363	13.9333
DATA	766	10	1	66	1	DarkCorner	DarkCorner	9854.5	356.5	1.991516e+000	1.983583e+000	25	15	4.004289e+000	0	0	0	0	0	0	-4.31527	0	0	57.5363	15.3256
DATA	767	10	2	66	1	DarkCorner	DarkCorner	9879.22	356.97	1.999427e+000	1.991463e+000	27	16	5.446233e+000	0	0	0	0	0	0	-2.18866	0	0	46.1809	15.5263
DATA	768	10	3	66	1	DarkCorner	DarkCorner	9905.56	356.797	2.006438e+000	1.998446e+000	27	16.5	4.406289e+000	0	0	0	0	0	0	-1.88906	0	0	46.8651	16.1538
DATA	769	10	4	66	1	DarkCorner	DarkCorner	9930.67	356.5	2.011839e+000	2.003826e+000	25	14	3.870762e+000	0	0	0	0	0	0	-4.64146	0	0	57.5363	13.871
DATA	770	10	5	66	1	DarkCorner	DarkCorner	9956.23	356.507	2.016099e+000	2.008068e+000	27	17	4.579887e+000	0	0	0	0	0	0	-1.89874	0	0	49.1849	16.2414
DATA	771	10	6	66	1	DarkCorner	DarkCorner	9981.58	356.573	2.019131e+000	2.011089e+000	26	19	5.247167e+000	0	0	0	0	0	0	-4.03525	0	0	57.5363	17.9259
DATA	772	10	7	0	0	A_04_P086577	ENSOCUT00000002401	10006.8	356.667	1.433057e+003	1.433199e+002	1261.5	16	4.631124e+000	0	0	0	0	0	0	1246.49	1	1	49.1849	17.2258
DATA	773	10	8	0	0	A_04_P079357	ENSOCUT00000012607	10032.4	356.5	3.273680e+003	3.273742e+002	2760	18	5.066891e+000	0	0	0	0	0	0	2846.29	1	1	49.8279	18.4375
DATA	774	10	9	0	0	A_04_P008627	ENSOCUT00000010086	10057.7	356.627	1.263516e+003	1.263676e+002	1112	17	4.369493e+000	0	0	0	0	0	0	1098.68	1	1	49.1849	16.6774
DATA	775	10	10	66	-1	(-)3xSLv1	NegativeControl	10083.4	356.573	2.020472e+000	2.012424e+000	28	15	3.823486e+000	0	0	0	0	0	0	-2.57263	0	0	57.5363	16.2143
DATA	776	10	11	0	0	A_04_P012050	DN881846	10108.6	356.573	1.397098e+001	2.448150e+000	40	18	5.425355e+000	0	0	0	0	0	0	12.1679	1	1	57.5363	18.7188
DATA	777	10	12	0	0	A_04_P047625	NM_001171386	10133.8	356.802	7.293271e+003	7.293298e+002	6314	19.5	6.798882e+000	0	0	0	0	1	0	6361.29	1	1	50.4627	20.9688
DATA	778	10	13	0	0	A_04_P009181	DN887061	10159.5	356.648	5.897854e+001	6.228917e+000	80.5	14	4.158498e+000	0	0	0	0	0	0	51.5382	1	1	57.5363	15.6897
DATA	779	10	14	0	0	A_04_P050915	ENSOCUT00000004052	10184.7	356.778	8.471737e+003	8.471760e+002	7193	17	4.625582e+000	0	0	0	0	0	0	7419.44	1	1	47.5395	17.6296
DATA	780	10	15	0	0	A_04_P017003	ENSOCUT00000021102	10210.4	356.596	8.885167e+004	8.885168e+003	77179	21	7.414599e+000	0	0	0	0	1	0	78017.2	1	1	57.8122	21.6087
DATA	781	10	16	0	0	A_04_P010359	DN885006	10235.5	356.648	3.444892e+005	3.444892e+004	303873	19	5.199669e+000	0	0	0	0	0	0	303352	1	1	57.5363	19.3548
DATA	782	10	17	0	0	A_04_P002113	NM_001089318	10261.1	357	3.251418e+001	3.807833e+000	57.5	20	8.030036e+000	0	0	0	0	0	0	28.7248	1	1	46.8651	19.4074
DATA	783	10	18	0	0	A_04_P052274	ENSOCUT00000013211	10286.5	357	1.652625e+003	1.652743e+002	1449.5	16	5.033223e+000	0	0	0	0	0	0	1465.09	1	1	48.5334	17.4
DATA	784	10	19	0	0	A_04_P027989	EB378697	10311.8	356.232	2.670160e+001	3.317000e+000	53	18	8.761843e+000	0	0	0	0	1	0	23.757	1	1	45.1352	20.3548
DATA	785	10	20	0	0	A_04_P083628	ENSOCUT00000000749	10337.4	356.973	1.463593e+003	1.463725e+002	1336	17	5.784994e+000	0	0	0	0	0	0	1307.48	1	1	48.5334	18.8846
DATA	786	10	21	0	0	A_04_P030252	NM_001195679	10362.5	357	2.622192e+005	2.622192e+004	231786	23	1.369471e+001	0	0	0	0	1	0	235206	1	1	54.1152	26.7143
DATA	787	10	22	0	0	A_04_P028110	A_04_P028110	10388	357	1.946344e+001	2.750604e+000	48	18.5	4.849466e+000	0	0	0	0	0	0	17.5338	1	1	65	18.2273
DATA	788	10	23	0	0	A_04_P065094	ENSOCUT00000017605	10413.4	357.052	1.615944e+003	1.616060e+002	1457	19	6.091187e+000	0	0	0	0	0	0	1462.24	1	1	49.1849	18.7778
DATA	789	10	24	0	0	A_04_P088961	ENSOCUT00000006034	10438.5	357.316	4.880704e+002	4.884503e+001	472	15	6.394665e+000	0	0	0	0	0	0	443.659	1	1	50.4627	17.2593
DATA	790	10	25	0	0	A_04_P043840	A_04_P043840	10464.4	357.404	4.459598e+000	1.968191e+000	35	16	5.993724e+000	0	0	0	0	0	0	4.0732	1	0	57.8122	17.5161
DATA	791	10	26	0	0	A_04_P090931	ENSOCUT00000007921	10489.5	357.352	1.422238e+003	1.422366e+002	1279.5	18	6.673704e+000	0	0	0	0	0	0	1305.13	1	1	57.5363	18.3529
DATA	792	10	27	0	0	A_04_P097107	ENSOCUT00000002758	10514.9	357.386	4.128586e+002	4.132950e+001	420.5	16	6.391574e+000	0	0	0	0	0	0	380.693	1	1	57.259	16.931
DATA	793	10	28	0	0	A_04_P086312	A_04_P086312	10540.2	357.557	1.633246e+002	1.644142e+001	182	15	4.612396e+000	0	0	0	0	0	0	151.332	1	1	50.1463	15.125
DATA	794	10	29	0	0	A_04_P080728	ENSOCUT00000014485	10565.7	357.273	9.999583e+003	9.999600e+002	9009	15.5	6.710307e+000	0	0	0	0	0	0	9310.26	1	1	49.8279	17.0625
DATA	795	10	30	0	0	A_04_P052715	A_04_P052715	10591.1	357.5	7.009381e+000	1.998323e+000	37	18	5.590809e+000	0	0	0	0	0	0	6.55822	1	0	56.9804	18
DATA	796	10	31	0	0	A_04_P072714	ENSOCUT00000005024	10616.5	357.5	1.869797e+000	1.865899e+000	31	17	5.384813e+000	0	0	0	0	0	0	1.08157	0	0	65	16.0606
DATA	797	10	32	0	0	A_04_P038427	ENSOCUT00000008986	10641.9	357.5	5.401433e+000	1.930577e+000	35	18	4.908272e+000	0	0	0	0	0	0	5.10252	1	0	56.9804	17.3448
DATA	798	10	33	0	0	A_04_P069562	ENSOCUT00000015728	10667.4	357.427	3.104323e+003	3.104378e+002	2849.5	18	7.688678e+000	0	0	0	0	0	0	2946.41	1	1	57.5363	19.4828
DATA	799	10	34	0	0	A_04_P071550	ENSOCUT00000006145	10692.6	357.427	4.382574e+003	4.382613e+002	4099	17.5	5.427887e+000	0	0	0	0	0	0	4178.71	1	1	57.5363	17.625
DATA	800	10	35	0	0	A_04_P027062	EB372720	10718	357.553	8.249029e+001	8.449153e+000	112	15.5	5.703800e+000	0	0	0	0	0	0	79.01	1	1	49.1849	15.5333
DATA	801	10	36	0	0	A_04_P026486	EB373366	10743.5	357.5	1.240870e+005	1.240870e+004	119069	18	7.096569e+000	0	0	0	0	0	0	119375	1	1	57.5363	18.1935
DATA	802	10	37	0	0	A_04_P014407	AY171717	10768.8	357.494	3.505703e+002	3.510384e+001	371	18	6.256074e+000	0	0	0	0	0	0	338.684	1	1	51.0895	18.4615
DATA	803	10	38	0	0	A_04_P092610	XM_002708148	10794.3	357.5	7.567176e+000	1.957164e+000	38	15	4.326570e+000	0	0	0	0	0	0	7.34057	1	0	57.5363	14.8276
DATA	804	10	39	0	0	A_04_P095427	ENSOCUT00000017245	10819.3	357.861	7.445950e+000	1.946048e+000	38	17.5	4.286607e+000	0	0	0	0	0	0	7.25106	1	0	47.8731	17.125
DATA	805	10	40	0	0	A_04_P043342	ENSOCUT00000002925	10845.1	357.5	2.988918e+002	2.994281e+001	324	16	7.350956e+000	0	0	0	0	0	0	292.141	1	1	56.9804	16.6452
DATA	806	10	41	0	0	A_04_P044032	A_04_P044032	10870.5	357.5	2.175901e+001	2.814503e+000	49.5	16	6.989818e+000	0	0	0	0	0	0	21.3412	1	1	65	17.6296
DATA	807	10	42	0	0	A_04_P008726	ENSOCUT00000015437	10895.7	357.819	4.603020e+002	4.606458e+001	492	15	4.952732e+000	0	0	0	0	0	0	452.934	1	1	47.8731	15.3793
DATA	808	10	43	0	0	A_04_P069243	XM_002710261	10921.2	357.74	5.774295e+002	5.777020e+001	570.5	16	3.878273e+000	0	0	0	0	0	0	569.874	1	1	48.5334	16.1786
DATA	809	10	44	0	0	A_04_P000106	NM_001082655	10946.7	357.959	2.386410e+003	2.386476e+002	2386	15	4.591271e+000	0	0	0	0	0	0	2361.65	1	1	48.8603	15.1852
DATA	810	10	45	0	0	A_04_P087672	ENSOCUT00000013133	10972	357.545	6.301816e+001	6.544362e+000	93	16	4.723444e+000	0	0	0	0	0	0	62.5092	1	1	55.8519	16.4286
DATA	811	10	46	0	0	A_04_P024557	EB375513	10997.6	357.955	1.768350e+000	1.761306e+000	30	16	5.354657e+000	0	0	0	0	0	0	-1.31725	0	0	52.0157	15.7879
DATA	812	10	47	0	0	A_04_P069180	A_04_P069180	11022.8	357.903	8.813502e+001	8.987165e+000	118	16	6.248218e+000	0	0	0	0	0	0	87.7685	1	1	47.5395	16.1667
DATA	813	10	48	0	0	A_04_P019301	EB381950	11048.4	357.573	4.912007e+000	1.823185e+000	35	16	5.814243e+000	0	0	0	0	0	0	4.8984	1	0	57.5363	17.3448
DATA	814	10	49	0	0	A_04_P015295	AY171649	11073.5	357.648	1.760871e+000	1.753857e+000	29	18	1.166546e+001	0	0	0	0	1	0	-1.16549	0	0	57.5363	21.913
DATA	815	10	50	0	0	A_04_P054977	ENSOCUT00000008660	11099.1	357.614	7.540006e+001	7.741012e+000	103.5	15	4.052683e+000	0	0	0	0	0	0	75.3276	1	1	57.259	16
DATA	816	10	51	0	0	A_04_P043509	A_04_P043509	11124.5	357.648	2.744069e+004	2.744070e+003	26884	16	6.436288e+000	0	0	0	0	0	0	27423.8	1	1	57.5363	16.3226
DATA	817	10	52	0	0	A_04_P048972	ENSOCUT00000002464	11149.8	358	6.153127e+003	6.153152e+002	6008	18	5.640939e+000	0	0	0	0	0	0	6149.42	1	1	46.8651	17.0345
DATA	818	10	53	0	0	A_04_P083617	A_04_P083617	11175.1	358	7.452781e+002	7.454842e+001	758	15	3.086679e+000	0	0	0	0	0	0	744.485	1	1	48.5334	15.3
DATA	819	10	54	0	0	A_04_P024441	A_04_P024441	11200.8	357.947	1.524429e+001	2.324152e+000	43	14	4.303837e+000	0	0	0	0	0	0	15.2142	1	1	42.5954	13.1389
DATA	820	10	55	0	0	A_04_P053652	ENSOCUT00000013091	11225.8	358	2.439718e+002	2.446034e+001	268.5	13.5	5.152592e+000	0	0	0	0	0	0	243.176	1	1	51.4001	14.2778
DATA	821	10	56	0	0	A_04_P026759	EB373030	11251.5	358	5.658150e+000	1.848510e+000	34	16	4.708857e+000	0	0	0	0	0	0	5.6296	1	0	54.1152	16.56
DATA	822	10	57	0	0	A_04_P009657	ENSOCUT00000010722	11276.5	358	4.555486e+003	4.555520e+002	4502	16	6.896260e+000	0	0	0	0	0	0	4522.55	1	1	48.5334	17.5926
DATA	823	10	58	0	0	A_04_P101482	ENSOCUT00000000412	11302	358.233	3.991803e+003	3.991843e+002	3858	15	5.404505e+000	0	0	0	0	0	0	3952.36	1	1	47.5395	15.2188
DATA	824	10	59	66	-1	(-)3xSLv1	NegativeControl	11327.5	358.352	1.781107e+000	1.774013e+000	26	17	5.326505e+000	0	0	0	0	0	0	-3.65007	0	0	65	16.8529
DATA	825	10	60	0	0	A_04_P094487	ENSOCUT00000007884	11352.9	358.386	2.565258e+002	2.571430e+001	277	16	4.353013e+000	0	0	0	0	0	0	252.252	1	1	57.259	16.5556
DATA	826	10	61	0	0	A_04_P002481	NM_001082628	11378.3	358.262	1.468735e+002	1.479580e+001	171	15.5	5.603768e+000	0	0	0	0	0	0	143.817	1	1	51.0895	15.7813
DATA	827	10	62	0	0	A_04_P095198	A_04_P095198	11403.6	358.427	3.796529e+000	1.836159e+000	33	14	3.024261e+000	0	0	0	0	0	0	3.70022	1	0	65	14.8846
DATA	828	10	63	0	0	A_04_P028876	DN888378	11429	358	1.605917e+004	1.605918e+003	16201.5	17	5.323554e+000	0	0	0	0	0	0	15568.2	1	1	44.0646	16.9333
DATA	829	10	64	0	0	A_04_P009791	DN884792	11454.3	358.338	1.173958e+004	1.173960e+003	11140	16.5	4.075398e+000	0	0	0	0	0	0	11316	1	1	48.5334	16.3125
DATA	830	10	65	0	0	A_04_P070847	ENSOCUT00000010089	11480	358.455	6.084991e+001	6.353669e+000	85.5	16	4.406451e+000	0	0	0	0	0	0	58.28	1	1	65	15.6286
DATA	831	10	66	0	0	A_04_P094283	ENSOCUT00000001567	11505.4	358.427	1.219659e+001	2.208212e+000	42	16	5.472167e+000	0	0	0	0	0	0	11.6008	1	1	65	15.7692
DATA	832	10	67	0	0	A_04_P088874	A_04_P088874	11530.6	358.43	1.209179e+002	1.223319e+001	142.5	16	4.952028e+000	0	0	0	0	0	0	114.16	1	1	50.4627	16.5484
DATA	833	10	68	0	0	A_04_P052049	ENSOCUT00000010934	11556.1	358.603	2.118540e+002	2.126773e+001	226	17	4.880753e+000	0	0	0	0	0	0	198.411	1	1	49.8279	16.2353
DATA	834	10	69	0	0	A_04_P032132	EB376504	11581.5	358.589	1.852612e+001	2.643580e+000	47	15	5.727889e+000	0	0	0	0	0	0	17.2007	1	1	48.5334	13.9394
DATA	835	10	70	0	0	A_04_P092047	ENSOCUT00000012959	11606.8	358.519	7.370996e+002	7.373453e+001	696	15	4.429860e+000	0	0	0	0	0	0	678.075	1	1	49.8279	15.0968
DATA	836	10	71	1028	1	(+)E1A_r60_a20	E1A_r60_a20	11632.2	358.39	9.480714e+000	2.143328e+000	38	16	4.472846e+000	0	0	0	0	0	0	8.63566	1	0	51.0895	16.7778
DATA	837	10	72	0	0	A_04_P072019	ENSOCUT00000016435	11657.6	358.56	3.937615e+001	4.390643e+000	63.5	17	5.964191e+000	0	0	0	0	0	0	35.4941	1	1	49.5074	16.9063
DATA	838	10	73	0	0	A_04_P007088	DN889370	11683.3	358.5	4.309985e+001	4.736547e+000	67	14	3.410806e+000	0	0	0	0	0	0	38.4155	1	1	57.5363	14.3214
DATA	839	10	74	0	0	A_04_P067022	ENSOCUT00000011772	11708.2	358.746	3.341067e+000	2.014882e+000	32	17	6.269403e+000	0	0	0	0	0	0	2.9441	1	0	47.2035	17.3448
DATA	840	10	75	0	0	A_04_P020801	ENSOCUT00000010361	11733.9	358.615	5.057398e+003	5.057438e+002	4339	17.5	4.709291e+000	0	0	0	0	0	0	4401.02	1	1	53.8203	17.125
DATA	841	10	76	0	0	A_04_P018326	NM_001171377	11759.4	358.573	2.346197e+003	2.346286e+002	2006	15	4.193249e+000	0	0	0	0	0	0	2015.13	1	1	57.5363	15.4
DATA	842	10	77	0	0	A_04_P013126	D17405	11784.7	358.662	1.418389e+004	1.418390e+003	11824	18.5	1.069666e+001	0	0	0	0	1	0	12018.2	1	1	48.5334	21.375
DATA	843	10	78	0	0	A_04_P056629	ENSOCUT00000007597	11810	358.726	5.386323e+002	5.390400e+001	477	17	8.077149e+000	0	0	0	0	0	0	449.934	1	1	52.3208	18.7714
DATA	844	10	79	0	0	A_04_P031143	A_04_P031143	11835.6	358.573	1.910264e+001	2.859654e+000	44.5	16	6.352069e+000	0	0	0	0	0	0	15.7173	1	1	57.5363	16.5854
DATA	845	10	80	66	1	DarkCorner	DarkCorner	11860.9	358.523	2.170224e+000	2.161579e+000	24	15	7.049286e+000	0	0	0	0	0	0	-4.97838	0	0	55.8519	14.1143
DATA	846	10	81	66	1	DarkCorner	DarkCorner	11886.4	358.573	2.206007e+000	2.197220e+000	25	15	4.021494e+000	0	0	0	0	0	0	-4.18834	0	0	57.5363	14.6207
DATA	847	10	82	66	1	DarkCorner	DarkCorner	11911.7	358.333	2.243861e+000	2.234924e+000	26	14.5	4.321319e+000	0	0	0	0	0	0	-3.39813	0	0	50.1463	14.4118
DATA	848	10	83	66	1	DarkCorner	DarkCorner	11936.8	357.451	2.284060e+000	2.274963e+000	26	14	3.244169e+000	0	0	0	0	0	0	-2.99549	0	0	46.8651	13.8966
DATA	849	10	84	66	1	DarkCorner	DarkCorner	11962.5	358.648	2.325935e+000	2.316670e+000	25	14.5	4.199617e+000	0	0	0	0	0	0	-3.53791	0	0	57.5363	14.5333
DATA	850	10	85	66	1	DarkCorner	DarkCorner	11987.9	358.614	2.370724e+000	2.361281e+000	22	14	4.925631e+000	0	0	0	1	0	0	-6.83885	0	0	57.259	14.2326
DATA	851	11	1	66	1	DarkCorner	DarkCorner	9841.91	363.614	1.987434e+000	1.979518e+000	23	15	4.727778e+000	0	0	0	0	0	0	-5.98185	0	0	57.259	14.6923
DATA	852	11	2	66	1	DarkCorner	DarkCorner	9867.42	363.573	1.996079e+000	1.988128e+000	25	16	4.926797e+000	0	0	0	0	0	0	-4.50551	0	0	57.5363	16.24
DATA	853	11	3	66	1	DarkCorner	DarkCorner	9892.58	363.573	2.003275e+000	1.995296e+000	27	16	5.395936e+000	0	0	0	0	0	0	-3.25892	0	0	57.5363	15.871
DATA	854	11	4	66	1	DarkCorner	DarkCorner	9918.09	363.614	2.009262e+000	2.001259e+000	24	15	5.117077e+000	0	0	0	0	0	0	-5.26067	0	0	57.259	15.4063
DATA	855	11	5	66	1	DarkCorner	DarkCorner	9943.5	364	2.013955e+000	2.005933e+000	26	15	4.366235e+000	0	0	0	0	0	0	-3.91017	0	0	54.1152	15.2632
DATA	856	11	6	66	1	DarkCorner	DarkCorner	9968.91	363.935	2.017442e+000	2.009407e+000	25	18	4.917601e+000	0	0	0	0	0	0	-4.56194	0	0	54.4085	16.129
DATA	857	11	7	0	0	A_04_P010361	A_04_P010361	9994.5	364	4.340178e+000	2.058021e+000	33	16	4.096156e+000	0	0	0	0	0	0	3.77746	1	0	54.1152	16.6129
DATA	858	11	8	0	0	A_04_P088317	ENSOCUT00000004813	10019.5	364	1.575293e+004	1.575295e+003	13059	18	5.780000e+000	0	0	0	0	0	0	13702.3	1	1	48.5334	18.3429
DATA	859	11	9	0	0	A_04_P083072	ENSOCUT00000002717	10045	364	4.745187e+001	5.154556e+000	70	17	4.272054e+000	0	0	0	0	0	0	41.2712	1	1	54.9904	17.8529
DATA	860	11	10	0	0	A_04_P059247	ENSOCUT00000013082	10070.8	364.16	3.277303e+001	3.845771e+000	57	16	4.185409e+000	0	0	0	0	0	0	28.5163	1	1	48.2044	15.8
DATA	861	11	11	0	0	A_04_P083942	A_04_P083942	10095.6	364.404	3.234390e+001	3.808348e+000	56.5	15	2.526539e+000	0	0	0	0	0	0	28.1673	1	1	65	16.2609
DATA	862	11	12	0	0	A_04_P008901	DN887400	10121.4	364.427	1.646038e+001	2.596337e+000	44	18.5	4.166718e+000	0	0	0	0	0	0	14.3538	1	1	57.5363	18.1923
DATA	863	11	13	0	0	A_04_P009512	A_04_P009512	10146.7	363.746	4.947400e+002	4.951460e+001	464	15	3.807887e+000	0	0	0	0	0	0	432.14	1	1	45.835	15.8
DATA	864	11	14	0	0	A_04_P074609	ENSOCUT00000003730	10172.2	364.234	1.287215e+004	1.287216e+003	11118	14	3.010300e+000	0	0	0	0	0	0	11267.5	1	1	49.5074	14.4762
DATA	865	11	15	0	0	A_04_P043306	ENSOCUT00000015963	10197.5	364.352	3.592374e+000	2.027421e+000	33	17	4.582408e+000	0	0	0	0	0	0	3.1523	1	0	57.5363	17.9615
DATA	866	11	16	0	0	A_04_P092858	NM_001171323	10222.6	364.427	3.542535e+001	4.063133e+000	62	22	9.456039e+000	0	0	0	0	1	0	31.1715	1	1	57.5363	22.8
DATA	867	11	17	0	0	A_04_P045777	ENSOCUT00000012172	10248.4	364.427	1.897421e+001	2.744974e+000	45	21.5	8.160672e+000	0	0	0	0	1	0	16.7483	1	1	57.5363	22.8214
DATA	868	11	18	0	0	A_04_P050023	ENSOCUT00000016226	10273.6	364.427	9.558771e+002	9.560816e+001	886	19	1.191328e+001	0	0	0	0	1	0	846.567	1	1	57.5363	22.6154
DATA	869	11	19	0	0	A_04_P075593	ENSOCUT00000004591	10299	364.455	2.542980e+002	2.550598e+001	252	18	7.400476e+000	0	0	0	0	0	0	226.037	1	1	55.8519	18.7273
DATA	870	11	20	0	0	A_04_P081288	ENSOCUT00000002032	10324.5	364.525	4.705104e+003	4.705145e+002	4012	19	8.684277e+000	0	0	0	0	1	0	4198.44	1	1	50.4627	20.6667
DATA	871	11	21	0	0	A_04_P000562	NM_001089317	10349.7	364.5	2.992311e+000	1.977088e+000	33	18	8.088675e+000	0	0	0	0	0	0	2.68087	1	0	57.5363	19.48
DATA	872	11	22	0	0	A_04_P088664	A_04_P088664	10375.4	364.427	5.791746e+001	6.109909e+000	84	23	1.988887e+001	0	0	1	0	1	0	52.1127	1	1	65	29.4815
DATA	873	11	23	0	0	A_04_P002488	NM_001082720	10400.7	364.4	2.150055e+003	2.150142e+002	1924	17	4.081187e+000	0	0	0	0	0	0	1943.05	1	1	50.7771	16.7143
DATA	874	11	24	0	0	A_04_P096406	ENSOCUT00000009412	10426.1	364.5	1.318915e+001	2.336478e+000	42	17	6.891941e+000	0	0	0	0	0	0	11.9738	1	1	56.9804	17.8667
DATA	875	11	25	0	0	A_04_P087342	ENSOCUT00000004891	10451.4	364.468	2.416031e+003	2.416107e+002	2186	16.5	6.777668e+000	0	0	0	0	0	0	2203.59	1	1	49.8279	17.8333
DATA	876	11	26	0	0	A_04_P025181	EB374775	10477	364.707	2.869498e+002	2.875851e+001	289	16	5.096066e+000	0	0	0	0	0	0	262.977	1	1	49.1849	16.6452
DATA	877	11	27	0	0	A_04_P047508	ENSOCUT00000009725	10502.3	364.5	2.572608e+000	1.918738e+000	33	15	7.309837e+000	0	0	0	0	0	0	2.36897	1	0	57.5363	16.6061
DATA	878	11	28	0	0	A_04_P023790	XM_002723860	10527.6	364.582	1.265443e+004	1.265444e+003	11386.5	15.5	5.124359e+000	0	0	0	0	0	0	11709.4	1	1	53.2255	16.2083
DATA	879	11	29	0	0	A_04_P097442	ENSOCUT00000002693	10553	364.545	2.441870e+000	1.898799e+000	32	14	5.585131e+000	0	0	0	0	0	0	2.27053	1	0	55.8519	16.027
DATA	880	11	30	0	0	A_04_P038237	ENSOCUT00000003481	10578.2	364.39	1.708142e+002	1.718391e+001	186.5	18	6.204624e+000	0	0	0	0	0	0	159.595	1	1	49.8279	18.8571
DATA	881	11	31	0	0	A_04_P015750	AY171864	10603.7	364.262	2.815150e+000	1.886015e+000	32	17	4.112175e+000	0	0	0	0	0	0	2.64309	1	0	50.7771	16.6176
DATA	882	11	32	0	0	A_04_P002571	NM_001082144	10629.4	364.654	7.309681e+003	7.309705e+002	6693.5	17	4.992898e+000	0	0	0	0	0	0	6896.92	1	1	50.1463	16.9355
DATA	883	11	33	0	0	A_04_P008104	ENSOCUT00000002780	10654.5	364.882	2.803063e+003	2.803123e+002	2678	17	5.785580e+000	0	0	0	0	0	0	2657.32	1	1	49.8279	17.6296
DATA	884	11	34	0	0	A_04_P016883	ENSOCUT00000017253	10680	364.545	3.602705e+005	3.602705e+004	343285	20	8.607668e+000	0	0	0	0	1	0	343131	1	1	55.8519	22.3333
DATA	885	11	35	0	0	A_04_P047967	ENSOCUT00000013308	10705.5	364.853	6.631050e+002	6.633574e+001	671	16.5	4.301794e+000	0	0	0	0	0	0	634.504	1	1	49.8279	16.625
DATA	886	11	36	0	0	A_04_P070237	ENSOCUT00000024215	10730.6	364.573	7.353908e+000	1.964699e+000	37	16	5.972226e+000	0	0	0	0	0	0	7.06743	1	0	57.5363	17.1034
DATA	887	11	37	0	0	A_04_P025251	CU466026	10756.4	364.573	1.821140e+000	1.815853e+000	31	18	7.002857e+000	0	0	0	0	0	0	0.81565	0	0	57.5363	19.96
DATA	888	11	38	0	0	A_04_P013852	ENSOCUT00000030678	10781.5	364.648	2.013507e+001	2.705062e+000	48	16	4.218397e+000	0	0	0	0	0	0	19.5163	1	1	57.5363	16.5556
DATA	889	11	39	0	0	A_04_P020768	A_04_P020768	10806.8	364.644	4.289222e+002	4.292994e+001	438	16.5	3.042266e+000	0	0	0	0	0	0	417.393	1	1	48.5334	16.1538
DATA	890	11	40	0	0	A_04_P051922	A_04_P051922	10832.3	365.041	1.799449e+000	1.792282e+000	29	17	5.502798e+000	0	0	0	0	0	0	-1.48817	0	0	48.8603	17.069
DATA	891	11	41	0	0	A_04_P075882	ENSOCUT00000013407	10857.9	365.099	2.028389e+002	2.036235e+001	225	16.5	6.707415e+000	0	0	0	0	0	0	198.874	1	1	46.8651	16.7857
DATA	892	11	42	0	0	A_04_P078540	ENSOCUT00000010060	10883.3	365.095	1.049177e+004	1.049178e+003	9991.5	15	5.528739e+000	0	0	0	0	0	0	10321.2	1	1	48.8603	16.5185
DATA	893	11	43	0	0	A_04_P061053	ENSOCUT00000015110	10908.8	364.97	4.457367e+000	1.829475e+000	33	16	3.515205e+000	0	0	0	0	0	0	4.39849	1	0	46.1809	16.76
DATA	894	11	44	0	0	A_04_P014821	AY171889	10934	365	2.187666e+000	1.782815e+000	32	17	5.418467e+000	0	0	0	0	0	0	2.16487	1	0	54.9904	17.7857
DATA	895	11	45	0	0	A_04_P064282	ENSOCUT00000009720	10959.3	365.083	1.067337e+004	1.067338e+003	10567	15	4.460194e+000	0	0	0	0	0	0	10589.3	1	1	50.1463	15.32
DATA	896	11	46	0	0	A_04_P005266	DN891060	10984.7	364.933	2.412456e+001	2.986740e+000	54	16	4.775897e+000	0	0	0	0	0	0	23.988	1	1	49.1849	16.4667
DATA	897	11	47	0	0	A_04_P064987	A_04_P064987	11010.1	365.189	4.038742e+000	1.803162e+000	35	16	4.546794e+000	0	0	0	0	0	0	4.02393	1	0	47.8731	16.56
DATA	898	11	48	0	0	A_04_P058483	ENSOCUT00000016676	11035.6	365.411	1.707680e+003	1.707770e+002	1684	15	6.599041e+000	0	0	0	0	0	0	1704.25	1	1	52.9257	16.8788
DATA	899	11	49	0	0	A_04_P005108	NM_001195668	11060.9	365.386	3.746393e+005	3.746393e+004	374089	19	1.161844e+001	0	0	0	0	1	0	374363	1	1	57.259	23.6071
DATA	900	11	50	0	0	A_04_P061087	ENSOCUT00000014964	11086.3	365.453	1.483878e+003	1.483981e+002	1510	15	4.419773e+000	0	0	0	0	0	0	1484.16	1	1	52.0157	15.8571
DATA	901	11	51	0	0	A_04_P073807	ENSOCUT00000012171	11111.7	365.338	8.696365e+002	8.698125e+001	908	15	4.350610e+000	0	0	0	0	0	0	870.259	1	1	48.5334	15.2647
DATA	902	11	52	0	0	A_04_P088217	ENSOCUT00000013343	11137.2	365.43	9.877261e+002	9.878810e+001	1000	17	5.272319e+000	0	0	0	0	0	0	988.605	1	1	58.0869	17.1212
DATA	903	11	53	0	0	A_04_P028290	XM_002711671	11162.5	365.352	3.433724e+004	3.433724e+003	32799	16	3.654427e+000	0	0	0	0	0	0	34358.8	1	1	57.5363	15.75
DATA	904	11	54	0	0	A_04_P004805	ENSOCUT00000008200	11187.9	365.479	1.925480e+003	1.925559e+002	1932	16	3.577474e+000	0	0	0	0	0	0	1925.46	1	1	54.4085	15.2857
DATA	905	11	55	0	0	A_04_P015672	AY171832	11213.6	365.479	3.896806e+000	1.795658e+000	34	14	4.673904e+000	0	0	0	0	0	0	3.89245	1	0	48.5334	14.0857
DATA	906	11	56	0	0	A_04_P047547	A_04_P047547	11238.6	365.383	5.646535e+001	5.913146e+000	85.5	16	5.779128e+000	0	0	0	0	0	0	56.3161	1	1	50.7771	17.3143
DATA	907	11	57	0	0	A_04_P029035	EC625051	11264.1	365.5	7.482126e+001	7.686114e+000	103	16	5.914319e+000	0	0	0	0	0	0	74.4762	1	1	56.9804	17.3333
DATA	908	11	58	0	0	A_04_P094636	ENSOCUT00000017381	11289.3	365.62	1.182800e+004	1.182801e+003	11661	17	5.081358e+000	0	0	0	0	0	0	11745.1	1	1	50.7771	17.0345
DATA	909	11	59	0	0	A_04_P029183	NM_001171097	11314.9	365.5	2.763246e+004	2.763247e+003	26930	16	5.213712e+000	0	0	0	0	0	0	27357.1	1	1	56.9804	16.871
DATA	910	11	60	0	0	A_04_P015734	AY171852	11340.3	365.5	2.487464e+000	1.791968e+000	33	17.5	5.217565e+000	0	0	0	0	0	0	2.45422	1	0	65	17.8667
DATA	911	11	61	0	0	A_04_P098842	ENSOCUT00000006100	11365.6	365.427	4.969485e+003	4.969517e+002	4809	15	4.674635e+000	0	0	0	0	0	0	4883.83	1	1	52.9257	14.931
DATA	912	11	62	0	0	A_04_P088915	ENSOCUT00000004070	11391.3	365.453	2.767241e+003	2.767299e+002	2695	16	4.483214e+000	0	0	0	0	0	0	2707.38	1	1	52.0157	16.3929
DATA	913	11	63	0	0	A_04_P031574	AF090363	11416.5	365.5	5.248505e+000	1.873493e+000	33	16	4.256070e+000	0	0	0	0	0	0	5.10969	1	0	57.5363	16.125
DATA	914	11	64	0	0	A_04_P077437	ENSOCUT00000017613	11441.7	365.5	1.357096e+002	1.369091e+001	160	17	5.571744e+000	0	0	0	0	0	0	131.401	1	1	57.5363	17.5172
DATA	915	11	65	0	1	ETG05_66023	ETG05_66023	11467.1	365.62	2.285335e+001	2.921032e+000	51	16	3.636730e+000	0	0	0	0	0	0	21.9948	1	1	50.1463	15.75
DATA	916	11	66	0	0	A_04_P002711	NM_001082212	11492.6	365.705	1.590767e+004	1.590768e+003	14849	15.5	6.273828e+000	0	0	0	0	0	0	15208.9	1	1	50.4627	15.5333
DATA	917	11	67	0	0	A_04_P065522	A_04_P065522	11518.2	365.704	8.827160e+000	2.044958e+000	39	16	4.658096e+000	0	0	0	0	0	0	8.37866	1	0	50.7771	16.3824
DATA	918	11	68	0	0	A_04_P083842	A_04_P083842	11543.6	365.818	4.753358e+001	5.103923e+000	75.5	15.5	4.598690e+000	0	0	0	0	0	0	44.7713	1	1	50.1463	15.0588
DATA	919	11	69	0	0	A_04_P008551	ENSOCUT00000009909	11568.9	365.732	7.383676e+002	7.386055e+001	713.5	17	6.343756e+000	0	0	0	0	0	0	689.677	1	1	47.5395	16.0811
DATA	920	11	70	0	0	A_04_P002877	NM_001082723	11594.4	365.573	6.993874e+000	2.016630e+000	34	13.5	5.391458e+000	0	0	0	0	0	0	6.47413	1	0	57.5363	14.0333
DATA	921	11	71	0	0	A_04_P015471	AY171746	11619.6	365.573	1.917054e+000	1.909418e+000	27	14.5	3.800181e+000	0	0	0	0	0	0	-1.8644	0	0	57.5363	15.2
DATA	922	11	72	0	0	A_04_P099724	XM_002718701	11645.1	365.614	1.855814e+002	1.865812e+001	193	17.5	5.086800e+000	0	0	0	0	0	0	168.453	1	1	57.259	17.5526
DATA	923	11	73	0	0	A_04_P067125	ENSOCUT00000009484	11670.3	365.829	7.406950e+003	7.406976e+002	6574	15	5.411886e+000	0	0	0	0	0	0	6652.27	1	1	50.7771	16.4333
DATA	924	11	74	0	0	A_04_P032072	ENSOCUT00000008420	11695.7	365.84	2.795320e+003	2.795390e+002	2462.5	15	4.395831e+000	0	0	0	0	0	0	2482.08	1	1	49.1849	15.64
DATA	925	11	75	0	0	A_04_P096971	ENSOCUT00000002865	11721.4	366.04	5.453830e+002	5.457480e+001	491	17	4.866471e+000	0	0	0	0	0	0	478.449	1	1	49.1849	17.8571
DATA	926	11	76	0	0	A_04_P096134	ENSOCUT00000005262	11746.4	365.767	1.170189e+001	2.335345e+000	39	17	5.090841e+000	0	0	0	0	0	0	10.1379	1	1	47.8731	17
DATA	927	11	77	0	0	A_04_P011461	CU464793	11772	366	3.734243e+005	3.734243e+004	318271	18	1.156340e+001	0	0	0	0	1	0	319230	1	1	54.9904	20.5926
DATA	928	11	78	0	0	A_04_P090947	ENSOCUT00000005500	11797.5	366	1.233197e+003	1.233371e+002	1059.5	18	9.128709e+000	0	0	0	0	1	0	1039.57	1	1	54.1152	20.2222
DATA	929	11	79	0	0	A_04_P025936	EB373916	11822.5	366	3.544192e+001	4.123242e+000	57	18	8.498992e+000	0	0	0	0	0	0	29.4508	1	1	54.1152	18.3438
DATA	930	11	80	66	1	DarkCorner	DarkCorner	11847.7	366.106	2.147754e+000	2.139200e+000	28	15	6.150148e+000	0	0	0	0	0	0	-1.28847	0	0	52.3208	15.5
DATA	931	11	81	66	1	DarkCorner	DarkCorner	11873.4	365.712	2.182875e+000	2.174181e+000	27	16	5.717961e+000	0	0	0	0	0	0	-1.81085	0	0	45.835	14.4848
DATA	932	11	82	66	1	DarkCorner	DarkCorner	11899.5	365.893	2.220278e+000	2.211434e+000	27	14	5.000645e+000	0	0	0	0	0	0	-1.97061	0	0	50.4627	14.8387
DATA	933	11	83	66	1	DarkCorner	DarkCorner	11924.3	366.169	2.257866e+000	2.248873e+000	26	13	5.360274e+000	0	0	0	0	0	0	-3.07871	0	0	47.5395	14.1944
DATA	934	11	84	66	1	DarkCorner	DarkCorner	11949.3	366.011	2.298314e+000	2.289159e+000	27	14	4.357595e+000	0	0	0	0	0	0	-1.79901	0	0	53.8203	13.6364
DATA	935	11	85	66	1	DarkCorner	DarkCorner	11974.7	365.479	2.341869e+000	2.332541e+000	26.5	16.5	4.995873e+000	0	0	0	0	0	0	-1.50602	0	0	46.8651	16.5263
DATA	936	12	1	66	1	DarkCorner	DarkCorner	9854.5	371.352	1.992235e+000	1.984299e+000	24.5	17	3.857943e+000	0	0	0	0	0	0	-5.15118	0	0	57.5363	17.2093
DATA	937	12	2	66	1	DarkCorner	DarkCorner	9880	371.455	2.000034e+000	1.992068e+000	25	16	4.403640e+000	0	0	0	0	0	0	-4.56961	0	0	55.8519	16.2727
DATA	938	12	3	66	1	DarkCorner	DarkCorner	9905.5	371.352	2.006495e+000	1.998503e+000	27	18	5.194672e+000	0	0	0	0	0	0	-1.97725	0	0	57.5363	17.7692
DATA	939	12	4	66	1	DarkCorner	DarkCorner	9930.58	371.427	2.011596e+000	2.003584e+000	24	15	4.572846e+000	0	0	0	0	0	0	-4.60133	0	0	57.5363	15.8286
DATA	940	12	5	66	1	DarkCorner	DarkCorner	9956.42	371.427	2.015599e+000	2.007571e+000	24	17	4.994869e+000	0	0	0	0	0	0	-4.82013	0	0	57.5363	15.5556
DATA	941	12	6	0	0	A_04_P005999	DN890429	9981.5	371.5	4.223414e+001	4.677439e+000	63	16	4.213912e+000	0	0	0	0	0	0	36.785	1	1	49.1849	16.2813
DATA	942	12	7	0	0	A_04_P061073	ENSOCUT00000003686	10007	371.455	2.671102e+002	2.678669e+001	256.5	16	4.717038e+000	0	0	0	0	0	0	232.458	1	1	55.8519	17.1471
DATA	943	12	8	0	0	A_04_P016823	ENSOCUT00000028669	10032.4	371.427	5.440218e+004	5.440218e+003	46373.5	18	4.526861e+000	0	0	0	0	0	0	47331.2	1	1	57.5363	18.6774
DATA	944	12	9	0	0	A_04_P064440	ENSOCUT00000012999	10057.6	371.427	6.447958e+000	2.112834e+000	35	16.5	4.546800e+000	0	0	0	0	0	0	5.6111	1	0	57.5363	17.1875
DATA	945	12	10	0	0	A_04_P042175	ENSOCUT00000000144	10083.3	371.5	4.452627e+003	4.452672e+002	3801.5	17	5.344474e+000	0	0	0	0	0	0	3877.48	1	1	50.4627	17.0417
DATA	946	12	11	0	0	A_04_P085719	ENSOCUT00000000896	10108.5	371.289	1.129727e+003	1.129905e+002	1001.5	17	4.948586e+000	0	0	0	0	0	0	984.905	1	1	49.1849	17.8333
DATA	947	12	12	0	0	A_04_P087552	ENSOCUT00000015759	10133.9	371.5	4.320633e+002	4.325283e+001	399	18	4.477090e+000	0	0	0	0	0	0	377.271	1	1	56.9804	17.4828
DATA	948	12	13	0	0	A_04_P026286	ENSOCUT00000030166	10159.3	371.378	4.159892e+003	4.159940e+002	3591	16	4.161546e+000	0	0	0	0	0	0	3639.44	1	1	48.5334	16.9615
DATA	949	12	14	0	0	A_04_P004036	NM_001160278	10184.6	371.316	8.856801e+002	8.859051e+001	777.5	16	4.319274e+000	0	0	0	0	0	0	776.665	1	1	49.1849	16.7391
DATA	950	12	15	0	0	A_04_P080314	ENSOCUT00000000602	10210.3	371.5	1.939217e+005	1.939217e+004	167120	22	7.835390e+000	0	0	0	0	1	0	170515	1	1	57.5363	22.68
DATA	951	12	16	0	0	A_04_P034197	ENSOCUT00000001658	10235.7	371.542	7.300036e+003	7.300063e+002	6444.5	20	6.335839e+000	0	0	0	0	0	0	6438.07	1	1	48.2044	18.9286
DATA	952	12	17	0	0	A_04_P068847	NM_001082330	10260.9	371.5	2.436481e+005	2.436481e+004	215020	20	1.371224e+001	0	0	0	0	1	0	215578	1	1	56.9804	26.4444
DATA	953	12	18	0	0	A_04_P002298	NM_001082129	10286.4	371.573	3.344593e+005	3.344593e+004	298165	21	7.651244e+000	0	0	0	0	1	0	296984	1	1	57.5363	21.3077
DATA	954	12	19	0	0	A_04_P054396	ENSOCUT00000009573	10311.6	371.573	9.570704e+004	9.570705e+003	83171.5	16	6.477421e+000	0	0	0	0	0	0	85302	1	1	57.5363	17.0968
DATA	955	12	20	0	0	A_04_P095888	ENSOCUT00000028248	10337.3	371.5	7.236473e+000	2.086087e+000	37	20	8.121057e+000	0	0	0	0	1	0	6.47588	1	0	57.5363	20.4815
DATA	956	12	21	0	0	A_04_P030149	DN882847	10362.6	371.573	2.443850e+001	3.125487e+000	50.5	22	8.877500e+000	0	0	0	0	1	0	21.9613	1	1	57.5363	23.32
DATA	957	12	22	0	0	A_04_P034559	NM_001082038	10388	371.722	7.404827e+003	7.404852e+002	6568.5	18.5	5.298015e+000	0	0	0	0	0	0	6683.47	1	1	47.8731	19
DATA	958	12	23	0	0	A_04_P022202	ENSOCUT00000021236	10413.3	371.62	1.115498e+004	1.115500e+003	10058	15.5	4.816638e+000	0	0	0	0	0	0	10113.4	1	1	50.7771	16
DATA	959	12	24	0	0	A_04_P086657	ENSOCUT00000008793	10438.6	371.74	2.934089e+003	2.934152e+002	2576.5	18	7.039777e+000	0	0	0	0	0	0	2672.44	1	1	49.5074	19.0385
DATA	960	12	25	0	0	A_04_P098886	ENSOCUT00000001461	10464.1	371.614	3.703503e+000	1.948774e+000	32	17	6.705443e+000	0	0	0	0	0	0	3.38924	1	0	65	18
DATA	961	12	26	0	0	A_04_P050169	ENSOCUT00000013579	10489.6	372.429	1.131901e+001	2.214882e+000	40	15	6.438515e+000	0	0	0	0	0	0	10.4099	1	1	41.4593	16.7105
DATA	962	12	27	0	0	A_04_P100402	ENSOCUT00000004946	10514.9	371.614	1.866859e+001	2.660010e+000	47	14	7.058866e+000	0	0	0	0	0	0	17.2503	1	1	57.259	16.4483
DATA	963	12	28	0	0	A_04_P022741	ENSOCUT00000005276	10540.1	372	6.368736e+003	6.368764e+002	5861	15.5	4.913457e+000	0	0	0	0	0	0	5913.88	1	1	49.1849	15.9722
DATA	964	12	29	0	0	A_04_P013538	ENSOCUT00000011838	10565.8	372	1.896708e+002	1.905965e+001	197	18	7.613433e+000	0	0	0	0	0	0	176.998	1	1	46.8651	18.9667
DATA	965	12	30	0	0	A_04_P101175	A_04_P101175	10591	372	1.874633e+000	1.867167e+000	28	18	6.084154e+000	0	0	0	0	0	0	-1.95991	0	0	54.9904	18.2059
DATA	966	12	31	0	0	A_04_P070972	ENSOCUT00000017304	10616.6	371.836	3.379284e+001	3.856429e+000	63	17	5.952635e+000	0	0	0	0	0	0	31.8436	1	1	48.5334	16.7857
DATA	967	12	32	0	0	A_04_P073413	ENSOCUT00000016689	10641.7	372.029	1.364424e+003	1.364549e+002	1318	17	5.425297e+000	0	0	0	0	0	0	1291.89	1	1	46.1809	17.0769
DATA	968	12	33	0	0	A_04_P030860	DN889303	10667.6	372.013	2.078734e+004	2.078735e+003	18497	20	9.061032e+000	0	0	0	0	1	0	19777.4	1	1	49.1849	21.3667
DATA	969	12	34	0	0	A_04_P070297	ENSOCUT00000017520	10692.5	372	7.642089e+000	1.984952e+000	38	20	7.434742e+000	0	0	0	0	1	0	7.30404	1	0	54.1152	20.3462
DATA	970	12	35	0	0	A_04_P071893	NM_001081999	10718.1	372.386	9.822481e+001	9.990305e+000	123	16	5.166411e+000	0	0	0	0	0	0	94.316	1	1	65	15.6071
DATA	971	12	36	0	0	A_04_P001351	NM_001099955	10743.5	372.352	3.725027e+000	1.853278e+000	33	18	7.029245e+000	0	0	0	0	0	0	3.59258	1	0	57.5363	18.4063
DATA	972	12	37	0	0	A_04_P019977	EB380073	10768.6	372.404	9.039817e+002	9.041624e+001	897	16.5	4.513265e+000	0	0	0	0	0	0	875.53	1	1	57.8122	17.25
DATA	973	12	38	0	0	A_04_P024686	A_04_P024686	10794.4	372.427	1.807502e+000	1.800302e+000	30	15	3.535534e+000	0	0	0	0	0	0	-0.0467448	0	0	57.5363	16.6
DATA	974	12	39	0	0	A_04_P003112	NM_001082633	10819.5	372.231	1.774560e+002	1.783599e+001	201	16	5.166736e+000	0	0	0	0	0	0	173.248	1	1	49.8279	16.1852
DATA	975	12	40	0	0	A_04_P080421	ENSOCUT00000001821	10844.9	372.125	8.404121e+002	8.406020e+001	847	18	6.318713e+000	0	0	0	0	0	0	823.512	1	1	46.8651	17.3636
DATA	976	12	41	0	0	A_04_P084332	ENSOCUT00000012431	10870.5	372.303	8.203730e+002	8.205662e+001	840	14	5.789620e+000	0	0	0	0	0	0	806.723	1	1	49.1849	14.3448
DATA	977	12	42	0	0	A_04_P063437	ENSOCUT00000006602	10895.8	372.402	6.465589e+003	6.465614e+002	6216.5	15	4.656158e+000	0	0	0	0	0	0	6378.7	1	1	51.4001	14.5862
DATA	978	12	43	0	0	A_04_P070014	ENSOCUT00000006047	10921.4	372.427	2.572343e+002	2.578421e+001	279	17	5.737863e+000	0	0	0	0	0	0	254.544	1	1	57.5363	18
DATA	979	12	44	0	0	A_04_P027313	ENSOCUT00000003474	10946.6	372.427	8.456021e+000	1.956807e+000	38	16	4.329505e+000	0	0	0	0	0	0	8.39008	1	0	65	16.2308
DATA	980	12	45	0	0	A_04_P080527	ENSOCUT00000012224	10972	372.455	3.763373e+002	3.767488e+001	410	15	5.182477e+000	0	0	0	0	0	0	374.311	1	1	55.8519	15.5161
DATA	981	12	46	0	0	A_04_P026012	EB373855	10997.3	372.203	1.763774e+000	1.756749e+000	28	17.5	5.111456e+000	0	0	0	0	0	0	-2.34347	0	0	46.8651	17.1429
DATA	982	12	47	0	0	A_04_P075814	A_04_P075814	11022.7	372.338	3.541422e+001	3.951787e+000	66	16	5.972933e+000	0	0	0	0	0	0	35.3607	1	1	48.2044	16.75
DATA	983	12	48	0	0	A_04_P045588	A_04_P045588	11048.3	372.5	1.757920e+000	1.750919e+000	29	17.5	5.554444e+000	0	0	0	0	0	0	-0.315292	0	0	57.5363	18.5
DATA	984	12	49	0	0	A_04_P074906	XR_084831	11073.5	372.5	6.571191e+002	6.573518e+001	684	16.5	7.294901e+000	0	0	0	0	0	0	657.837	1	1	65	17.7917
DATA	985	12	50	0	0	A_04_P052076	ENSOCUT00000008674	11099	372.545	1.137264e+001	2.085124e+000	41	15	3.704868e+000	0	0	0	0	0	0	11.3937	1	1	55.8519	14.7429
DATA	986	12	51	0	0	A_04_P067247	XM_002723239	11124.5	372.5	3.308967e+000	1.778117e+000	34	16	4.420898e+000	0	0	0	0	0	0	3.31626	1	0	57.5363	15.5172
DATA	987	12	52	0	0	A_04_P101572	ENSOCUT00000001082	11149.7	372.5	2.663938e+001	3.185745e+000	57	16	3.382534e+000	0	0	0	0	0	0	26.6972	1	1	57.5363	16.1923
DATA	988	12	53	0	0	A_04_P020122	EB379936	11175.3	372.5	2.029010e+001	2.678062e+000	51	15.5	4.086411e+000	0	0	0	0	0	0	20.3251	1	1	57.5363	14.7059
DATA	989	12	54	0	0	A_04_P016193	ENSOCUT00000016052	11200.6	372.532	1.669157e+002	1.678299e+001	195	15	5.130812e+000	0	0	0	0	0	0	167.061	1	1	49.8279	14.7949
DATA	990	12	55	0	0	A_04_P062292	ENSOCUT00000023385	11225.9	371.953	2.655948e+000	1.771869e+000	32.5	16	4.469798e+000	0	0	0	0	0	0	2.65452	1	0	45.835	15.8571
DATA	991	12	56	0	0	A_04_P026931	A_04_P026931	11251.3	372.356	2.962934e+001	3.443575e+000	60	15.5	4.279272e+000	0	0	0	0	0	0	29.564	1	1	48.5334	15.6429
DATA	992	12	57	0	0	A_04_P063157	ENSOCUT00000008329	11276.6	372.573	9.358662e+004	9.358663e+003	91872	16.5	4.607913e+000	0	0	0	0	0	0	93179.2	1	1	57.5363	16.8438
DATA	993	12	58	0	0	A_04_P014709	AY171825	11302.4	372.573	3.323816e+002	3.328491e+001	367	16	5.032897e+000	0	0	0	0	0	0	330.033	1	1	65	15.4828
DATA	994	12	59	0	0	A_04_P025532	A_04_P025532	11327.5	372.648	9.539382e+000	2.009699e+000	38	15	5.755956e+000	0	0	0	0	0	0	9.44251	1	1	65	17.2
DATA	995	12	60	0	0	A_04_P026251	EB373617	11352.7	372.802	4.663383e+003	4.663416e+002	4544	16	3.977461e+000	0	0	0	0	0	0	4599.47	1	1	50.7771	16.0345
DATA	996	12	61	0	0	A_04_P088042	ENSOCUT00000016112	11378.6	372.62	1.101017e+002	1.115359e+001	136	13.5	5.485718e+000	0	0	0	0	0	0	108.128	1	1	50.1463	15.1
DATA	997	12	62	0	0	A_04_P020236	EB379823	11403.6	372.573	2.070659e+001	2.737855e+000	48	17	2.129776e+000	0	0	0	0	0	0	20.2414	1	1	57.5363	16.7778
DATA	998	12	63	0	0	A_04_P101285	ENSOCUT00000009118	11429	372.614	2.117981e+002	2.125620e+001	235	17	5.340645e+000	0	0	0	0	0	0	205.964	1	1	47.5395	16.6786
DATA	999	12	64	0	0	A_04_P056131	A_04_P056131	11454.4	373	8.021953e+002	8.023996e+001	781	17	5.248557e+000	0	0	0	0	0	0	775.672	1	1	49.8279	17.1212
DATA	1000	12	65	0	0	A_04_P075249	ENSOCUT00000008997	11480	373	5.896292e+000	1.915330e+000	36	16.5	5.552898e+000	0	0	0	0	0	0	5.66525	1	0	65	16.0625
DATA	1001	12	66	0	0	A_04_P071253	A_04_P071253	11505.5	373	6.865445e+001	7.106427e+000	95.5	12.5	6.578269e+000	0	0	0	0	0	0	65.5106	1	1	54.1152	15.3824
DATA	1002	12	67	0	0	A_04_P070969	ENSOCUT00000017284	11530.7	373.219	8.911125e+001	9.100820e+000	113	16	4.427942e+000	0	0	0	0	0	0	84.4087	1	1	48.2044	15.24
DATA	1003	12	68	0	0	A_04_P013368	AF014733	11556.2	372.93	1.326326e+001	2.287283e+000	40	14	5.847656e+000	0	0	0	0	0	0	12.4621	1	1	46.8651	15.1515
DATA	1004	12	69	0	0	A_04_P066699	ENSOCUT00000028463	11581.6	372.879	4.853684e+000	1.941309e+000	34	15.5	4.752853e+000	0	0	0	0	0	0	4.52123	1	0	45.4864	14.7105
DATA	1005	12	70	0	0	A_04_P077705	A_04_P077705	11606.9	373.386	1.904304e+000	1.896719e+000	28	14	4.647580e+000	0	0	0	0	0	0	-2.0227	0	0	65	14
DATA	1006	12	71	0	0	A_04_P079187	ENSOCUT00000011645	11632.1	373.468	4.160160e+003	4.160204e+002	3794.5	16	5.099314e+000	0	0	0	0	0	0	3803.25	1	1	54.4085	16.3243
DATA	1007	12	72	0	0	A_04_P075760	ENSOCUT00000002369	11657.6	373.427	1.983400e+003	1.983495e+002	1803	19	6.940923e+000	0	0	0	0	0	0	1794.4	1	1	57.5363	18.7813
DATA	1008	12	73	0	0	A_04_P031291	AY171901	11683.1	373.386	5.978616e+000	2.046194e+000	34	15	4.594981e+000	0	0	0	0	0	0	5.34926	1	0	57.259	14.9231
DATA	1009	12	74	0	0	A_04_P043632	A_04_P043632	11708.5	373.352	3.840760e+001	4.321037e+000	63	16	5.455041e+000	0	0	0	0	0	0	33.9658	1	1	57.5363	16.0333
DATA	1010	12	75	0	0	A_04_P065097	ENSOCUT00000000152	11733.9	373.386	2.758021e+000	2.023246e+000	32	18	5.740097e+000	0	0	0	0	0	0	2.40927	1	0	57.259	17.7778
DATA	1011	12	76	0	0	A_04_P035227	ENSOCUT00000008153	11759.4	373.427	7.743708e+000	2.173183e+000	36	17	4.736869e+000	0	0	0	0	0	0	6.6773	1	0	57.5363	17.1
DATA	1012	12	77	0	0	A_04_P013174	ENSOCUT00000028121	11784.6	373.427	8.508632e+002	8.511121e+001	756	14.5	7.205980e+000	0	0	0	0	0	0	723.887	1	1	57.5363	16.6154
DATA	1013	12	78	0	0	A_04_P014111	XM_002724221	11810.1	373.5	1.069323e+005	1.069323e+004	89269	16	5.701160e+000	0	0	0	0	0	0	89685.1	1	1	56.9804	16.3548
DATA	1014	12	79	0	0	A_04_P063992	ENSOCUT00000009899	11835.4	373.495	2.202936e+004	2.202937e+003	17939	17	5.837769e+000	0	0	0	0	0	0	18203.9	1	1	52.9257	16.2727
DATA	1015	12	80	66	1	DarkCorner	DarkCorner	11860.9	373.5	2.160712e+000	2.152106e+000	24	15	6.129828e+000	0	0	0	0	0	0	-3.75842	0	0	56.9804	14.1143
DATA	1016	12	81	66	1	DarkCorner	DarkCorner	11886.4	373.427	2.196255e+000	2.187508e+000	26.5	13	5.165628e+000	0	0	0	0	0	0	-2.52302	0	0	57.5363	13.6061
DATA	1017	12	82	66	1	DarkCorner	DarkCorner	11911.7	374.351	2.232838e+000	2.223944e+000	24.5	13	5.209408e+000	0	0	0	0	0	0	-2.30614	0	0	48.8603	14.931
DATA	1018	12	83	66	1	DarkCorner	DarkCorner	11937.1	373.5	2.273013e+000	2.263959e+000	23	14	4.698975e+000	0	0	0	0	0	0	-4.65889	0	0	56.9804	13.9737
DATA	1019	12	84	66	1	DarkCorner	DarkCorner	11962.5	373.5	2.314844e+000	2.305624e+000	24	14	4.240185e+000	0	0	0	0	0	0	-3.97127	0	0	57.5363	13.6667
DATA	1020	12	85	66	1	DarkCorner	DarkCorner	11987.7	373.977	2.358281e+000	2.348887e+000	23	14	5.017872e+000	0	0	0	0	0	0	-5.40535	0	0	52.0157	14.2231
DATA	1021	13	1	66	1	DarkCorner	DarkCorner	9841.89	378.5	1.988259e+000	1.980339e+000	24	14	4.326797e+000	0	0	0	0	0	0	-5.46521	0	0	56.9804	14.4907
DATA	1022	13	2	66	1	DarkCorner	DarkCorner	9867.33	378.5	1.996554e+000	1.988602e+000	24	15	5.308972e+000	0	0	0	0	0	0	-5.58194	0	0	57.5363	14.5
DATA	1023	13	3	66	1	DarkCorner	DarkCorner	9892.58	378.573	2.003459e+000	1.995479e+000	23	15	5.719989e+000	0	0	0	0	0	0	-6.20737	0	0	57.5363	15.5806
DATA	1024	13	4	66	1	DarkCorner	DarkCorner	9918.11	378.5	2.009137e+000	2.001135e+000	24	17.5	5.170011e+000	0	0	0	0	0	0	-5.5673	0	0	65	16.0263
DATA	1025	13	5	66	1	DarkCorner	DarkCorner	9943.73	378.215	2.013581e+000	2.005561e+000	27	15	4.461972e+000	0	0	0	0	0	0	-4.69754	0	0	50.1463	15.4333
DATA	1026	13	6	1028	1	(+)E1A_r60_a97	E1A_r60_a97	9968.67	378.5	2.016717e+000	2.008685e+000	26	17	4.645035e+000	0	0	0	1	0	0	-2.94836	0	0	57.5363	16.1724
DATA	1027	13	7	0	0	A_04_P059072	A_04_P059072	9994.2	378.547	2.369682e+001	3.107815e+000	47	15.5	4.192447e+000	0	0	0	0	0	0	20.6345	1	1	44.4243	15.6875
DATA	1028	13	8	0	0	A_04_P068952	A_04_P068952	10019.6	378.573	3.914044e+000	2.049438e+000	32	18	4.253556e+000	0	0	0	0	0	0	3.40661	1	0	57.5363	18.1875
DATA	1029	13	9	0	0	A_04_P098052	ENSOCUT00000004537	10045	378.628	5.573224e+003	5.573261e+002	4729.5	16	4.362374e+000	0	0	0	0	0	0	4850.85	1	1	49.1849	16.303
DATA	1030	13	10	0	0	A_04_P068590	ENSOCUT00000011301	10070.5	378.882	1.721199e+003	1.721316e+002	1494	14	4.603207e+000	0	0	0	0	0	0	1498.91	1	1	49.8279	14.1875
DATA	1031	13	11	0	0	A_04_P064443	ENSOCUT00000011273	10095.7	378.9	2.033990e+003	2.034089e+002	1774	16.5	4.097566e+000	0	0	0	0	0	0	1773.03	1	1	47.2035	15.8636
DATA	1032	13	12	0	0	A_04_P038692	A_04_P038692	10121.6	378.615	4.796956e+001	5.199410e+000	73	17	3.340428e+000	0	0	0	0	0	0	41.8745	1	1	45.1352	16.0385
DATA	1033	13	13	0	0	A_04_P086739	ENSOCUT00000000272	10146.6	378.64	4.092960e+003	4.093009e+002	3576	16	4.321729e+000	0	0	0	0	0	0	3579.31	1	1	48.8603	16.9655
DATA	1034	13	14	0	0	A_04_P086230	ENSOCUT00000016945	10172.1	378.614	1.130814e+002	1.148326e+001	130	14.5	3.171430e+000	0	0	0	0	0	0	99.1074	1	1	57.259	14.1667
DATA	1035	13	15	0	0	A_04_P020547	EB379543	10197.5	378.648	4.074960e+003	4.075009e+002	3514.5	19	6.170650e+000	0	0	0	0	0	0	3580.52	1	1	57.5363	19
DATA	1036	13	16	0	0	A_04_P063449	ENSOCUT00000008844	10222.6	378.596	8.399844e+001	8.631672e+000	102	19	6.252238e+000	0	0	0	0	0	0	74.0158	1	1	57.8122	17.9048
DATA	1037	13	17	0	0	A_04_P063037	ENSOCUT00000008365	10248.5	379	6.142066e+004	6.142066e+003	53318	20	9.400709e+000	0	0	0	0	1	0	54298.7	1	1	54.1152	20.96
DATA	1038	13	18	0	0	A_04_P051692	A_04_P051692	10273.5	379	4.600743e+000	2.026756e+000	32	21	1.001281e+001	0	0	0	0	1	0	4.0811	1	0	54.1152	22.1111
DATA	1039	13	19	0	0	A_04_P027441	XM_002712842	10299	379	1.198880e+002	1.214902e+001	135	17	6.551210e+000	0	0	0	0	0	0	106.743	1	1	54.9904	17.2813
DATA	1040	13	20	0	0	A_04_P020828	XM_002715095	10324.5	379	3.180094e+001	3.734950e+000	57	16.5	9.122474e+000	0	0	0	0	0	0	28.426	1	1	65	18.2333
DATA	1041	13	21	0	0	A_04_P005783	ENSOCUT00000001886	10349.7	378.986	3.957126e+002	3.961931e+001	383	17	7.899567e+000	0	0	0	0	0	0	355.167	1	1	47.2035	17.3043
DATA	1042	13	22	0	0	A_04_P000056	NM_001082132	10375.5	379	2.096886e+004	2.096886e+003	18090.5	20	6.704654e+000	0	0	0	0	0	0	18903	1	1	48.5334	19.7143
DATA	1043	13	23	0	0	A_04_P074737	ENSOCUT00000004153	10401.1	378.729	8.028425e+003	8.028448e+002	7275.5	16	3.940851e+000	0	0	0	0	0	0	7269.8	1	1	43.7019	15.697
DATA	1044	13	24	0	0	A_04_P032987	A_04_P032987	10426	379.319	5.513917e+001	5.840204e+000	81	16	6.524117e+000	0	0	0	0	0	0	50.1587	1	1	58.0869	17.4444
DATA	1045	13	25	0	0	A_04_P082822	A_04_P082822	10451.5	379.352	5.705058e+001	6.018099e+000	82	18	7.068247e+000	0	0	0	0	0	0	52.1435	1	1	57.5363	18.037
DATA	1046	13	26	0	0	A_04_P026165	ENSOCUT00000030750	10476.6	379.351	1.153408e+002	1.169061e+001	136.5	15	4.091322e+000	0	0	0	0	0	0	105.921	1	1	49.8279	14.8966
DATA	1047	13	27	0	0	A_04_P036511	A_04_P036511	10502.3	379.514	1.904816e+000	1.903959e+000	31.5	14	5.225382e+000	0	0	0	0	0	0	1.47598	0	0	47.8731	14.7692
DATA	1048	13	28	0	0	A_04_P041048	ENSOCUT00000005506	10527.5	379.316	4.490642e+001	4.871423e+000	71	15	5.157629e+000	0	0	0	0	0	0	41.6435	1	1	50.4627	15.7037
DATA	1049	13	29	0	0	A_04_P087642	ENSOCUT00000006982	10553	379.455	3.790620e+000	1.916608e+000	35	15	5.331089e+000	0	0	0	0	0	0	3.53268	1	0	65	15.7
DATA	1050	13	30	0	0	A_04_P070412	ENSOCUT00000016783	10578.5	379.367	1.748010e+004	1.748011e+003	15825	18	6.147654e+000	0	0	0	0	0	0	16371	1	1	49.8279	17.3571
DATA	1051	13	31	0	0	A_04_P099337	ENSOCUT00000010655	10603.7	379.338	1.063722e+003	1.063885e+002	1006	16	5.988309e+000	0	0	0	0	0	0	1001.08	1	1	48.5334	16.2121
DATA	1052	13	32	0	0	A_04_P039509	ENSOCUT00000017458	10629.1	379.456	2.704828e+003	2.704891e+002	2534	17	5.142802e+000	0	0	0	0	0	0	2557.99	1	1	53.2255	16.1786
DATA	1053	13	33	0	0	A_04_P076998	ENSOCUT00000012336	10654.4	379.5	3.444332e+002	3.449257e+001	350.5	18.5	6.321686e+000	0	0	0	0	0	0	327.295	1	1	49.8279	18.3125
DATA	1054	13	34	0	0	A_04_P054850	ENSOCUT00000012138	10680	379.455	8.119796e+001	8.324310e+000	106	17	9.824153e+000	0	0	0	0	0	0	77.5248	1	1	55.8519	19.7742
DATA	1055	13	35	0	0	A_04_P074608	ENSOCUT00000003730	10705.4	379.337	1.136733e+004	1.136735e+003	10496	17	4.689924e+000	0	0	0	0	0	0	10903.1	1	1	51.0895	17.6538
DATA	1056	13	36	0	0	A_04_P017713	EB373964	10730.6	379.522	1.589404e+003	1.589508e+002	1542	18	6.169806e+000	0	0	0	0	0	0	1531.34	1	1	53.5237	17.069
DATA	1057	13	37	0	0	A_04_P037209	ENSOCUT00000001671	10756.2	379.397	9.614228e+003	9.614245e+002	9044	15	6.158725e+000	0	0	0	0	0	0	9303.49	1	1	50.1463	16.3214
DATA	1058	13	38	0	0	A_04_P035641	ENSOCUT00000029385	10781.5	379.5	5.942230e+004	5.942230e+003	57659	18	4.852504e+000	0	0	0	0	0	0	57743.1	1	1	57.5363	17.7586
DATA	1059	13	39	0	0	A_04_P073977	ENSOCUT00000016089	10806.9	379.512	2.161924e+002	2.169359e+001	236.5	15	3.615626e+000	0	0	0	0	0	0	210.927	1	1	50.4627	15.5357
DATA	1060	13	40	0	0	A_04_P032727	ENSOCUT00000012534	10832.1	379.527	1.787559e+003	1.787649e+002	1736.5	17	4.714466e+000	0	0	0	0	0	0	1750.64	1	1	54.4085	16.1786
DATA	1061	13	41	0	0	A_04_P091152	ENSOCUT00000015520	10857.6	379.63	2.945985e+002	2.951365e+001	315	16	5.028548e+000	0	0	0	0	0	0	289.569	1	1	50.7771	15.4375
DATA	1062	13	42	0	0	A_04_P014306	AF029933	10883.3	379.5	1.220710e+001	2.154481e+000	42	14	5.893555e+000	0	0	0	0	0	0	12.0394	1	1	65	14.3448
DATA	1063	13	43	0	0	A_04_P048658	ENSOCUT00000012711	10908.6	379.573	3.637483e+004	3.637483e+003	35753	17	6.142571e+000	0	0	0	0	0	0	35987.2	1	1	57.5363	17.2581
DATA	1064	13	44	0	0	A_04_P013183	AF013272	10933.8	379.824	1.512859e+004	1.512860e+003	14499.5	16	5.355190e+000	0	0	0	0	0	0	15010.6	1	1	48.2044	17.2963
DATA	1065	13	45	0	0	A_04_P045527	ENSOCUT00000007653	10959.4	379.734	1.875052e+003	1.875134e+002	1861.5	14	4.838415e+000	0	0	0	0	0	0	1865.25	1	1	50.7771	15.4444
DATA	1066	13	46	0	0	A_04_P080567	ENSOCUT00000010842	10984.9	379.819	2.262343e+002	2.269148e+001	250	15	4.755603e+000	0	0	0	0	0	0	225.57	1	1	46.8651	15.4828
DATA	1067	13	47	0	0	A_04_P069698	A_04_P069698	11010.1	379.593	5.847963e+000	1.847691e+000	35.5	15	4.527013e+000	0	0	0	0	0	0	5.84196	1	0	56.9804	16.4231
DATA	1068	13	48	0	0	A_04_P023527	EB376545	11035.5	379.797	1.932891e+001	2.607256e+000	49	15	4.092030e+000	0	0	0	0	0	0	19.3414	1	1	50.1463	15.6786
DATA	1069	13	49	0	0	A_04_P073147	ENSOCUT00000012734	11061.1	379.731	1.045177e+004	1.045178e+003	9918.5	18	7.193319e+000	0	0	0	0	0	0	10472.1	1	1	49.8279	18.3793
DATA	1070	13	50	0	0	A_04_P044831	ENSOCUT00000008194	11086.2	379.909	1.494838e+001	2.298367e+000	45.5	16	4.582576e+000	0	0	0	0	0	0	14.9918	1	1	49.1849	16
DATA	1071	13	51	0	0	A_04_P091357	ENSOCUT00000002427	11111.6	380.273	1.751710e+000	1.744732e+000	29	15	4.163439e+000	0	0	0	0	0	0	-0.243608	0	0	48.8603	14.6176
DATA	1072	13	52	0	0	A_04_P023401	ENSOCUT00000014717	11136.8	380	4.418952e+003	4.418987e+002	4367	16	4.536145e+000	0	0	0	0	0	0	4435.15	1	1	46.8651	16.5625
DATA	1073	13	53	0	0	A_04_P028011	ENSOCUT00000015561	11162.3	379.974	7.867481e+001	8.058657e+000	110	16	3.166458e+000	0	0	0	0	0	0	78.9453	1	1	49.1849	15.7857
DATA	1074	13	54	0	0	A_04_P053078	XM_002722270	11187.2	380.26	1.752878e+000	1.745896e+000	28	14	4.163559e+000	0	0	0	0	0	0	-1.81069	0	0	48.8603	15.0909
DATA	1075	13	55	0	0	A_04_P030422	DN885621	11212.8	379.923	4.253965e+000	1.798895e+000	35	16	3.539474e+000	0	0	0	0	0	0	4.26135	1	0	40.2912	16.3571
DATA	1076	13	56	0	0	A_04_P091812	ENSOCUT00000011089	11238.8	380	2.137220e+001	2.762625e+000	51	16	6.234262e+000	0	0	0	0	0	0	21.3767	1	1	46.8651	16.825
DATA	1077	13	57	0	0	A_04_P034477	A_04_P034477	11264	380	8.268874e+000	1.939103e+000	38.5	16	4.031129e+000	0	0	0	0	0	0	8.25447	1	0	54.9904	16.25
DATA	1078	13	58	0	0	A_04_P006493	DN889926	11289.5	380	1.765276e+000	1.759893e+000	31	17	4.954506e+000	0	0	0	0	0	0	0.758299	0	0	65	17.0667
DATA	1079	13	59	0	0	A_04_P063786	A_04_P063786	11314.6	380.404	1.049347e+001	2.051801e+000	41	16	4.990992e+000	0	0	0	0	0	0	10.4205	1	1	57.8122	16.92
DATA	1080	13	60	0	0	A_04_P020927	EB379169	11340.4	380.427	2.153202e+001	2.786850e+000	51	15	5.638262e+000	0	0	0	0	0	0	21.3088	1	1	65	16.96
DATA	1081	13	61	0	0	A_04_P014423	AY171642	11365.7	380.187	2.896228e+002	2.901669e+001	310	15	5.603043e+000	0	0	0	0	0	0	285.496	1	1	49.5074	15.5862
DATA	1082	13	62	0	0	A_04_P037397	ENSOCUT00000032990	11391.4	380.156	1.147617e+002	1.161404e+001	143	15	5.115336e+000	0	0	0	0	0	0	112.621	1	1	49.8279	15.8
DATA	1083	13	63	0	0	A_04_P089125	ENSOCUT00000005938	11416.3	379.987	2.854324e+001	3.370715e+000	57.5	15	3.022315e+000	0	0	0	0	0	0	27.8744	1	1	49.1849	15.0435
DATA	1084	13	64	0	0	A_04_P020681	EB379415	11441.6	380.172	1.879127e+000	1.812404e+000	31	18	5.826091e+000	0	0	0	0	0	0	1.8252	1	0	52.0157	18.12
DATA	1085	13	65	0	0	A_04_P053942	ENSOCUT00000001923	11467.4	380.427	1.876348e+002	1.885093e+001	206	16	4.426703e+000	0	0	0	0	0	0	181.15	1	1	57.5363	16.0645
DATA	1086	13	66	0	0	A_04_P013036	X13699	11492.6	380.427	2.121569e+000	1.837713e+000	30	12	6.506723e+000	0	0	0	0	0	0	2.03496	1	0	57.5363	14.8621
DATA	1087	13	67	0	0	A_04_P094326	ENSOCUT00000016701	11517.8	380.459	2.344528e+002	2.351724e+001	251	16	4.340358e+000	0	0	0	0	0	0	223.296	1	1	51.7088	15.25
DATA	1088	13	68	0	0	A_04_P044887	NM_001167193	11543.2	380.494	6.249052e+001	6.517869e+000	91	14	5.772365e+000	0	0	0	0	0	0	59.0615	1	1	50.4627	15.0345
DATA	1089	13	69	0	0	A_04_P015234	ENSOCUT00000028961	11568.2	379.967	2.992920e+001	3.527991e+000	58	14.5	5.302889e+000	0	0	0	0	0	0	28.0542	1	1	44.7812	15.2222
DATA	1090	13	70	0	0	A_04_P030467	DN885845	11594.3	380.5	2.237465e+000	1.898061e+000	31	14	4.874121e+000	0	0	0	0	0	0	2.07849	1	0	57.5363	14.2813
DATA	1091	13	71	0	0	A_04_P059056	ENSOCUT00000014033	11619.6	380.521	2.183144e+003	2.183227e+002	2014	15	4.600814e+000	0	0	0	0	0	0	2009.05	1	1	48.2044	14.8966
DATA	1092	13	72	0	0	A_04_P003508	ENSOCUT00000010139	11644.9	380.648	5.531531e+002	5.534868e+001	532.5	16	6.432193e+000	0	0	0	0	0	0	503.969	1	1	47.8731	16.5429
DATA	1093	13	73	0	0	A_04_P029985	NM_001195806	11670.5	380.5	2.196548e+005	2.196548e+004	197243	18.5	6.767785e+000	0	0	0	0	0	0	197972	1	1	57.5363	18.8929
DATA	1094	13	74	0	0	A_04_P022327	EB377757	11695.7	380.709	2.613470e+002	2.620843e+001	263.5	16	5.101433e+000	0	0	0	0	0	0	232.934	1	1	50.7771	15.7692
DATA	1095	13	75	0	0	A_04_P024671	EB375362	11720.9	380.608	7.800712e+003	7.800737e+002	6748.5	15	4.826174e+000	0	0	0	0	0	0	6870.43	1	1	49.1849	15.1333
DATA	1096	13	76	0	0	A_04_P019811	EB380221	11746.4	380.696	4.872161e+003	4.872203e+002	4197	20	6.002463e+000	0	0	0	0	0	0	4237.57	1	1	53.2255	18.3793
DATA	1097	13	77	0	0	A_04_P017246	A_04_P017246	11772	380.545	1.822401e+001	2.735603e+000	43	17	8.620821e+000	0	0	0	0	0	0	15.64	1	1	55.8519	19.0625
DATA	1098	13	78	0	0	A_04_P028264	EB380254	11797.4	380.573	1.685346e+001	2.668290e+000	43.5	16	5.852245e+000	0	0	0	0	0	0	14.2647	1	1	57.5363	14.9655
DATA	1099	13	79	0	0	A_04_P093933	A_04_P093933	11822.6	380.573	6.622897e+000	2.200637e+000	34	16	5.048627e+000	0	0	0	0	0	0	5.52559	1	0	57.5363	15.6364
DATA	1100	13	80	0	0	A_04_P020881	ENSOCUT00000017341	11847.9	380.782	7.957310e+002	7.960162e+001	684	15	5.777602e+000	0	0	0	0	0	0	653.959	1	1	49.5074	14.5455
DATA	1101	13	81	66	1	DarkCorner	DarkCorner	11873.6	380.573	2.173591e+000	2.164934e+000	23	14.5	5.637389e+000	0	0	0	0	0	0	-5.80978	0	0	65	14.3611
DATA	1102	13	82	66	1	DarkCorner	DarkCorner	11899.4	380.169	2.210639e+000	2.201834e+000	26	13	4.510090e+000	0	0	0	0	0	0	-2.92912	0	0	51.4001	13.8182
DATA	1103	13	83	66	1	DarkCorner	DarkCorner	11924.2	380.257	2.248012e+000	2.239058e+000	25	13	4.575786e+000	0	0	0	0	0	0	-3.53519	0	0	48.8603	14.3429
DATA	1104	13	84	66	1	DarkCorner	DarkCorner	11949.3	380.526	2.287739e+000	2.278626e+000	26	14	5.181392e+000	0	0	0	0	0	0	-3.22485	0	0	50.1463	14.1944
DATA	1105	13	85	66	1	DarkCorner	DarkCorner	11974.9	379.869	2.331254e+000	2.321968e+000	27	13	4.469785e+000	0	0	0	0	0	0	-2.95355	0	0	44.4243	13.4865
DATA	1106	14	1	66	1	DarkCorner	DarkCorner	9854.5	385.648	1.992820e+000	1.984883e+000	25	15	4.256546e+000	0	0	0	0	0	0	-3.96654	0	0	57.5363	14.5333
DATA	1107	14	2	66	1	DarkCorner	DarkCorner	9879.51	385.58	2.000172e+000	1.992205e+000	26	15.5	4.472136e+000	0	0	0	0	0	0	-4.22245	0	0	47.2035	16
DATA	1108	14	3	66	1	DarkCorner	DarkCorner	9905.26	385.246	2.006417e+000	1.998425e+000	25	16	5.090773e+000	0	0	0	0	0	0	-5.24639	0	0	42.2201	15.2857
DATA	1109	14	4	66	1	DarkCorner	DarkCorner	9931.32	386.25	2.011389e+000	2.003378e+000	26	14	4.843359e+000	0	0	0	0	0	0	-3.70662	0	0	50.1463	14.6207
DATA	1110	14	5	66	1	DarkCorner	DarkCorner	9956.39	385.931	2.014985e+000	2.006960e+000	23	15	4.037701e+000	0	0	0	0	0	0	-5.70199	0	0	53.8203	15.2727
DATA	1111	14	6	0	0	A_04_P002721	NM_001082324	9981.41	386.087	9.333393e+003	9.333414e+002	7940	16	4.120118e+000	0	0	0	0	0	0	8132.77	1	1	49.8279	15.7586
DATA	1112	14	7	0	0	A_04_P010196	A_04_P010196	10007	386	5.639509e+001	5.987260e+000	79	16	4.544811e+000	0	0	0	0	0	0	49.1067	1	1	54.9904	16.9697
DATA	1113	14	8	0	0	A_04_P009254	A_04_P009254	10032.5	386	2.787605e+001	3.437326e+000	55	16.5	3.957969e+000	0	0	0	0	0	0	24.2696	1	1	54.1152	16.7
DATA	1114	14	9	0	0	A_04_P039592	A_04_P039592	10057.5	386	2.018456e+000	2.010416e+000	28	14	3.490663e+000	0	0	0	0	0	0	-1.73201	0	0	54.1152	13.4483
DATA	1115	14	10	0	0	A_04_P053166	ENSOCUT00000014965	10083.4	386.069	2.016783e+000	2.008750e+000	28	14	5.168172e+000	0	0	0	0	0	0	-1.06915	0	0	53.8203	14.28
DATA	1116	14	11	0	0	A_04_P025174	EB374778	10108.5	386.081	2.905981e+001	3.531258e+000	55	14.5	3.857660e+000	0	0	0	0	0	0	25.3612	1	1	48.5334	15.1923
DATA	1117	14	12	0	0	A_04_P023072	ENSOCUT00000006154	10133.9	385.706	2.008106e+003	2.008206e+002	1707	16	4.170299e+000	0	0	0	0	0	0	1755.39	1	1	45.835	15.5161
DATA	1118	14	13	0	0	A_04_P061074	ENSOCUT00000003686	10159.3	385.812	1.838020e+002	1.848857e+001	191	16	4.459174e+000	0	0	0	0	0	0	161.002	1	1	46.5243	16.7931
DATA	1119	14	14	0	0	A_04_P036856	ENSOCUT00000004588	10184.7	385.973	1.068418e+004	1.068420e+003	8983	16	5.185450e+000	0	0	0	0	0	0	9381.67	1	1	48.2044	16
DATA	1120	14	15	0	0	A_04_P095522	XM_002710705	10210.4	386.404	5.638306e+004	5.638306e+003	46961	19	6.175385e+000	0	0	0	0	0	0	49649.5	1	1	57.8122	18.8462
DATA	1121	14	16	0	0	A_04_P045104	ENSOCUT00000014259	10235.5	386.352	1.649981e+001	2.579174e+000	45	15	5.611815e+000	0	0	0	0	0	0	14.5734	1	1	57.5363	15.6774
DATA	1122	14	17	0	0	A_04_P018988	XM_002716175	10261	386.455	3.398457e+005	3.398457e+004	301980	20	1.878280e+001	0	0	1	0	1	0	301185	1	1	55.8519	25.8571
DATA	1123	14	18	0	0	A_04_P004811	ENSOCUT00000007270	10286.5	386.421	9.673764e+001	9.872018e+000	115	17	6.641071e+000	0	0	0	0	0	0	86.044	1	1	49.8279	17.6563
DATA	1124	14	19	0	0	A_04_P029527	AY171690	10311.6	386.427	1.102687e+001	2.249786e+000	40	15	7.288030e+000	0	0	0	0	0	0	9.84536	1	1	57.5363	16.3462
DATA	1125	14	20	0	0	A_04_P027709	A_04_P027709	10337.1	386.5	3.457813e+001	3.971238e+000	62.5	16.5	7.395634e+000	0	0	0	0	0	0	30.9998	1	1	56.9804	17.8333
DATA	1126	14	21	0	0	A_04_P085612	ENSOCUT00000010173	10362.4	386.137	8.792562e+002	8.794713e+001	809	21	7.485130e+000	0	0	0	0	0	0	791.572	1	1	48.5334	19.875
DATA	1127	14	22	0	0	A_04_P043693	A_04_P043693	10387.9	386.5	5.028648e+000	2.000387e+000	35	17.5	5.435491e+000	0	0	0	0	0	0	4.54753	1	0	56.9804	18.0294
DATA	1128	14	23	0	0	A_04_P003163	NM_001082182	10413.4	386.427	1.935020e+000	1.927823e+000	30	17	4.918799e+000	0	0	0	0	0	0	0.402901	0	0	65	16.8621
DATA	1129	14	24	0	0	A_04_P010487	DN884724	10438.6	386.427	5.050095e+000	1.983754e+000	35	16	6.616181e+000	0	0	0	0	0	0	4.60918	1	0	57.5363	17.5769
DATA	1130	14	25	0	0	A_04_P083848	ENSOCUT00000010330	10464.2	386.481	1.561406e+003	1.561523e+002	1427	15	5.454243e+000	0	0	0	0	0	0	1431.97	1	1	49.8279	16.0345
DATA	1131	14	26	0	0	A_04_P080027	ENSOCUT00000008924	10489.7	386.605	3.364672e+001	3.863994e+000	60	16	5.950652e+000	0	0	0	0	0	0	31.0089	1	1	51.0895	15.5556
DATA	1132	14	27	0	0	A_04_P019972	EB378841	10514.7	386.5	3.388127e+001	3.879991e+000	62	15	5.028075e+000	0	0	0	0	0	0	31.3754	1	1	57.5363	15.8077
DATA	1133	14	28	0	0	A_04_P053019	ENSOCUT00000008426	10540.2	386.621	4.187548e+001	4.590767e+000	69.5	15	5.544244e+000	0	0	0	0	0	0	38.9714	1	1	45.4864	16.3636
DATA	1134	14	29	0	0	A_04_P006496	DN889918	10565.6	386.573	3.968171e+001	4.387615e+000	65	15	5.700803e+000	0	0	0	0	0	0	37.1127	1	1	57.5363	16.0286
DATA	1135	14	30	0	0	A_04_P013306	AF014700	10591.1	386.5	1.870327e+000	1.862877e+000	28	16	6.261506e+000	0	0	0	0	0	0	-3.18835	0	0	56.9804	16.1613
DATA	1136	14	31	0	0	A_04_P072922	ENSOCUT00000005465	10616.4	386.573	5.961200e+001	6.242791e+000	89	15	5.016754e+000	0	0	0	0	0	0	56.3036	1	1	57.5363	14.9333
DATA	1137	14	32	0	0	A_04_P018232	DN889778	10641.6	386.573	7.532643e+000	1.992764e+000	36	17.5	6.471754e+000	0	0	0	0	0	0	7.14882	1	0	65	17.4286
DATA	1138	14	33	0	0	A_04_P073567	ENSOCUT00000000251	10667.5	386.482	3.780902e+000	1.874494e+000	35	14	7.186756e+000	0	0	0	0	0	0	3.60573	1	0	51.4001	16.129
DATA	1139	14	34	0	0	A_04_P046367	ENSOCUT00000006117	10692.7	386.662	1.796425e+003	1.796518e+002	1715	17	6.276863e+000	0	0	0	0	0	0	1721.2	1	1	48.5334	17.5517
DATA	1140	14	35	0	0	A_04_P064967	ENSOCUT00000014225	10718	386.545	2.379045e+002	2.385990e+001	255	15.5	5.775679e+000	0	0	0	0	0	0	228.977	1	1	55.8519	16.1071
DATA	1141	14	36	0	0	A_04_P036127	ENSOCUT00000000043	10743.5	386.648	4.690107e+000	1.870808e+000	34	15.5	5.834920e+000	0	0	0	0	0	0	4.53432	1	0	65	16.25
DATA	1142	14	37	0	0	A_04_P061122	A_04_P061122	10768.6	386.573	3.520071e+001	3.955161e+000	66	15	5.134401e+000	0	0	0	0	0	0	34.1753	1	1	65	15.8276
DATA	1143	14	38	0	0	A_04_P069879	ENSOCUT00000008395	10794.3	386.767	1.825673e+002	1.834484e+001	209	16	5.670436e+000	0	0	0	0	0	0	177.996	1	1	48.2044	16.3333
DATA	1144	14	39	0	0	A_04_P076972	ENSOCUT00000003372	10819.7	387.056	1.367783e+002	1.379429e+001	169	16	4.431177e+000	0	0	0	0	0	0	133.885	1	1	47.2035	15.5926
DATA	1145	14	40	0	0	A_04_P002842	NM_001082010	10845	386.893	7.994432e+002	7.996418e+001	776.5	15.5	5.087045e+000	0	0	0	0	0	0	785.407	1	1	51.4001	15.1563
DATA	1146	14	41	0	0	A_04_P012256	CB367801	10870.4	386.958	1.838792e+002	1.847349e+001	211	14	6.044987e+000	0	0	0	0	0	0	181.287	1	1	48.2044	14.4483
DATA	1147	14	42	0	0	A_04_P085472	ENSOCUT00000002730	10895.6	387	1.178618e+002	1.191837e+001	147	15	6.699708e+000	0	0	0	0	0	0	116.578	1	1	48.5334	15.7813
DATA	1148	14	43	0	0	A_04_P020911	XM_002711697	10921.3	386.905	3.856036e+003	3.856076e+002	3713.5	17	6.349058e+000	0	0	0	0	0	0	3825.57	1	1	48.8603	16.8148
DATA	1149	14	44	0	0	A_04_P033790	ENSOCUT00000013709	10946.6	386.973	5.495663e+003	5.495691e+002	5296	16	4.541272e+000	0	0	0	0	0	0	5467.14	1	1	48.5334	16.1379
DATA	1150	14	45	0	0	A_04_P012221	DN881550	10972.2	386.89	6.367997e+003	6.368021e+002	6180.5	14	4.400577e+000	0	0	0	0	0	0	6350.48	1	1	47.8731	14.4286
DATA	1151	14	46	0	0	A_04_P021972	ENSOCUT00000016532	10997.5	387	2.440063e+004	2.440063e+003	23693.5	17	4.997536e+000	0	0	0	0	0	0	24385.7	1	1	49.8279	16.7586
DATA	1152	14	47	0	0	A_04_P011358	DN883139	11022.3	386.988	2.613386e+003	2.613445e+002	2603	15	4.930737e+000	0	0	0	0	0	0	2616.43	1	1	50.4627	16.6429
DATA	1153	14	48	0	0	A_04_P042077	ENSOCUT00000007439	11048.2	386.823	1.449428e+002	1.459910e+001	169	16	4.943474e+000	0	0	0	0	0	0	145.327	1	1	49.5074	16.1
DATA	1154	14	49	0	0	A_04_P024474	EB375607	11073.6	387.4	4.418437e+003	4.418471e+002	4356	17	4.245661e+000	0	0	0	0	0	0	4435.61	1	1	52.0157	16.5556
DATA	1155	14	50	0	0	A_04_P052533	ENSOCUT00000012427	11098.9	387.418	9.719331e+002	9.720894e+001	1004.5	16	3.579498e+000	0	0	0	0	0	0	976.452	1	1	53.5237	15.2069
DATA	1156	14	51	0	0	A_04_P012464	R86530	11124.4	387.427	2.141563e+001	2.760671e+000	52	16	4.819316e+000	0	0	0	0	0	0	21.5235	1	1	57.5363	15.3226
DATA	1157	14	52	0	0	A_04_P085192	A_04_P085192	11149.6	387.427	4.058946e+000	1.788808e+000	35	16	4.818069e+000	0	0	0	0	0	0	4.07935	1	0	57.5363	15.6
DATA	1158	14	53	0	0	A_04_P067599	ENSOCUT00000004816	11175.2	387.239	2.087759e+003	2.087832e+002	2077	14	5.296733e+000	0	0	0	0	0	0	2097.29	1	1	46.8651	15.1538
DATA	1159	14	54	0	0	A_04_P063215	ENSOCUT00000012891	11200.6	387.402	3.203990e+002	3.208735e+001	349	15.5	4.080973e+000	0	0	0	0	0	0	321.6	1	1	52.3208	15.3158
DATA	1160	14	55	0	0	A_04_P073072	ENSOCUT00000015290	11225.8	387.603	8.879846e+001	9.049969e+000	120	16	4.861873e+000	0	0	0	0	0	0	89.0224	1	1	50.1463	15.6341
DATA	1161	14	56	0	0	A_04_P021944	EB378103	11251.4	387.427	2.286214e+001	2.878867e+000	52	15	6.254553e+000	0	0	0	0	0	0	22.8792	1	1	57.5363	15.8235
DATA	1162	14	57	0	0	A_04_P089838	ENSOCUT00000007396	11276.9	387.538	5.094455e+001	5.387755e+000	79	17	4.158360e+000	0	0	0	0	0	0	50.8719	1	1	50.1463	16.1333
DATA	1163	14	58	0	0	A_04_P003914	ENSOCUT00000008573	11302	387.5	1.157460e+002	1.170735e+001	148	15.5	4.168748e+000	0	0	0	0	0	0	115.278	1	1	48.5334	15.4615
DATA	1164	14	59	0	0	A_04_P098099	ENSOCUT00000017225	11327.3	387.591	1.409837e+004	1.409838e+003	13801	15	4.665969e+000	0	0	0	0	0	0	13997.8	1	1	52.3208	15.5667
DATA	1165	14	60	0	0	A_04_P065999	ENSOCUT00000014337	11352.7	387.479	1.367186e+003	1.367300e+002	1357.5	15.5	3.507568e+000	0	0	0	0	0	0	1352.48	1	1	53.8203	15.7273
DATA	1166	14	61	0	0	A_04_P074162	ENSOCUT00000016234	11378.4	387.571	1.825406e+001	2.547746e+000	47	15	5.795252e+000	0	0	0	0	0	0	17.9827	1	1	47.8731	15.5806
DATA	1167	14	62	0	0	A_04_P016723	NM_001195724	11403.8	387.342	1.609639e+003	1.609738e+002	1577	16	3.722695e+000	0	0	0	0	0	0	1578.29	1	1	48.2044	15.4615
DATA	1168	14	63	0	0	A_04_P099569	ENSOCUT00000009479	11429.4	387.191	5.522180e+000	1.878121e+000	35	15	5.053409e+000	0	0	0	0	0	0	5.38622	1	0	46.8651	15.4138
DATA	1169	14	64	0	0	A_04_P063625	A_04_P063625	11454.4	387.833	1.812210e+000	1.804992e+000	27	16	5.529005e+000	0	0	0	0	0	0	-1.27729	0	0	43.3362	16.6452
DATA	1170	14	65	0	0	A_04_P017761	ENSOCUT00000025625	11479.9	387.577	2.777813e+004	2.777813e+003	26423.5	14.5	5.511615e+000	0	0	0	0	0	0	26775.3	1	1	55.2791	15.4706
DATA	1171	14	66	0	0	A_04_P058847	ENSOCUT00000004237	11505.2	387.844	1.146013e+002	1.160514e+001	139	13	5.044746e+000	0	0	0	0	0	0	109.72	1	1	49.5074	14.129
DATA	1172	14	67	0	0	A_04_P045037	ENSOCUT00000006653	11530.4	387.593	4.953649e+000	1.907764e+000	36	16	5.452029e+000	0	0	0	0	0	0	4.70783	1	0	50.7771	16.2692
DATA	1173	14	68	0	0	A_04_P025311	ENSOCUT00000024482	11555.9	387.855	4.560269e+002	4.564048e+001	456.5	14	6.365228e+000	0	0	0	0	0	0	429.968	1	1	47.8731	15.129
DATA	1174	14	69	0	0	A_04_P026084	EB373796	11581.4	387.753	8.025578e+002	8.027763e+001	775	14.5	4.820261e+000	0	0	0	0	0	0	750.224	1	1	52.3208	14.2778
DATA	1175	14	70	0	0	A_04_P006198	DN888165	11606.7	387.677	1.930384e+004	1.930385e+003	17507	15	3.868712e+000	0	0	0	0	0	0	17881.3	1	1	53.5237	14.8214
DATA	1176	14	71	0	0	A_04_P078946	ENSOCUT00000005765	11632.4	387.573	7.416094e+001	7.657854e+000	96.5	15	5.349103e+000	0	0	0	0	0	0	68.0193	1	1	57.5363	15.2903
DATA	1177	14	72	0	0	A_04_P069013	ENSOCUT00000010522	11657.6	387.573	1.936389e+000	1.928676e+000	28.5	16	6.982663e+000	0	0	0	0	0	0	-1.02695	0	0	57.5363	16.4848
DATA	1178	14	73	0	0	A_04_P040397	XM_002723034	11683.1	387.614	9.294352e+000	2.160180e+000	38	16	6.483598e+000	0	0	0	0	0	0	8.34537	1	0	57.259	16.5
DATA	1179	14	74	0	0	A_04_P058722	ENSOCUT00000011117	11708.5	387.648	3.338184e+001	3.877516e+000	58	14	4.967204e+000	0	0	0	0	0	0	29.6282	1	1	57.5363	14.8387
DATA	1180	14	75	0	0	A_04_P083102	ENSOCUT00000003682	11733.9	387.614	2.745727e+001	3.395151e+000	52	15	5.834086e+000	0	0	0	0	0	0	24.0736	1	1	57.259	15.6452
DATA	1181	14	76	0	0	A_04_P087322	ENSOCUT00000009627	11758.9	387.918	5.684256e+002	5.687852e+001	509.5	17	5.765116e+000	0	0	0	0	0	0	492.155	1	1	51.0895	17.6452
DATA	1182	14	77	0	0	A_04_P041038	ENSOCUT00000013711	11784.7	387.821	2.362802e+000	2.063780e+000	30	16	4.871248e+000	0	0	0	0	0	0	2.01786	1	0	48.8603	15.7059
DATA	1183	14	78	0	0	A_04_P030355	DN885106	11809.9	388.162	4.412971e+001	4.878127e+000	66	16	4.430830e+000	0	0	0	0	0	0	37.1673	1	1	46.1809	15.0323
DATA	1184	14	79	0	0	A_04_P031978	ENSOCUT00000002841	11835.5	388	6.656585e+001	6.983075e+000	83	16	4.761011e+000	0	0	0	0	0	0	55.2304	1	1	54.1152	15.2571
DATA	1185	14	80	0	0	A_04_P009736	DN881607	11860.4	388.092	1.093583e+004	1.093586e+003	8577.5	15	5.136397e+000	0	0	0	0	0	0	8937.45	1	1	49.1849	14.5152
DATA	1186	14	81	66	1	DarkCorner	DarkCorner	11886.5	388	2.186912e+000	2.178201e+000	26	13	5.279716e+000	0	0	0	0	0	0	-3.00418	0	0	54.1152	14.1944
DATA	1187	14	82	66	1	DarkCorner	DarkCorner	11911.7	388.1	2.223480e+000	2.214624e+000	26	12.5	4.484394e+000	0	0	0	0	0	0	-3.22549	0	0	50.1463	13.9643
DATA	1188	14	83	66	1	DarkCorner	DarkCorner	11937.1	388.386	2.262469e+000	2.253457e+000	24	14	4.447641e+000	0	0	0	0	0	0	-4.25693	0	0	65	14.5714
DATA	1189	14	84	66	1	DarkCorner	DarkCorner	11962.6	387.697	2.304489e+000	2.295310e+000	23	12.5	4.411814e+000	0	0	0	0	0	0	-5.69343	0	0	45.835	13.15
DATA	1190	14	85	66	1	DarkCorner	DarkCorner	11987.6	388.427	2.346978e+000	2.337629e+000	26	13.5	4.786275e+000	0	0	0	0	0	0	-3.4301	0	0	57.5363	13.5079
DATA	1191	15	1	66	1	DarkCorner	DarkCorner	9841.63	393.404	1.988889e+000	1.980968e+000	22	14	4.293725e+000	0	0	0	0	0	0	-7.1293	0	0	57.8122	13.6162
DATA	1192	15	2	66	1	DarkCorner	DarkCorner	9867.42	393.427	1.996969e+000	1.989015e+000	23.5	15	4.934491e+000	0	0	0	0	0	0	-6.03138	0	0	57.5363	13.8571
DATA	1193	15	3	66	1	DarkCorner	DarkCorner	9892.58	393.427	2.003533e+000	1.995552e+000	25.5	14	5.215040e+000	0	0	0	0	0	0	-4.29724	0	0	57.5363	14.5429
DATA	1194	15	4	66	1	DarkCorner	DarkCorner	9918.09	393.386	2.008899e+000	2.000898e+000	24.5	14	4.889461e+000	0	0	0	0	0	0	-4.88858	0	0	57.259	14.3421
DATA	1195	15	5	66	1	DarkCorner	DarkCorner	9943.5	393.352	2.013009e+000	2.004991e+000	21	15	4.364323e+000	0	0	0	1	0	0	-8.25657	0	0	57.5363	14.7742
DATA	1196	15	6	0	0	A_04_P075297	ENSOCUT00000011074	9968.59	393.247	5.226387e+001	5.598811e+000	72.5	16	3.342149e+000	0	0	0	0	0	0	45.5751	1	1	48.5334	16.4783
DATA	1197	15	7	0	0	A_04_P056008	ENSOCUT00000014900	9994.42	393.427	1.199673e+002	1.216389e+001	133.5	15.5	3.754433e+000	0	0	0	0	0	0	104.52	1	1	57.5363	15.9688
DATA	1198	15	8	0	0	A_04_P054439	ENSOCUT00000010444	10019.6	393.427	2.018418e+000	2.010378e+000	28	17	4.930053e+000	0	0	0	0	0	0	-1.51756	0	0	57.5363	16.6552
DATA	1199	15	9	0	0	A_04_P050160	A_04_P050160	10045	393.456	7.771925e+001	8.027651e+000	99	14	4.670385e+000	0	0	0	0	0	0	67.6989	1	1	50.4627	14
DATA	1200	15	10	0	0	A_04_P023191	ENSOCUT00000011194	10070.4	393.478	2.783584e+002	2.790823e+001	268	12	3.057909e+000	0	0	0	0	1	0	242.624	1	1	53.5237	12.0625
DATA	1201	15	11	0	0	A_04_P033382	ENSOCUT00000000998	10095.8	393.453	4.668482e+001	5.081453e+000	68	14	4.481406e+000	0	0	0	0	0	0	40.7359	1	1	49.5074	14.087
DATA	1202	15	12	0	0	A_04_P002857	NM_001082721	10121.3	393.468	3.153208e+003	3.153272e+002	2636	14	4.594761e+000	0	0	0	0	0	0	2755.6	1	1	49.8279	14.3871
DATA	1203	15	13	0	0	A_04_P050378	ENSOCUT00000014325	10146.7	393.299	1.557499e+003	1.557628e+002	1361.5	16	4.235184e+000	0	0	0	0	0	0	1363.7	1	1	49.8279	16.1667
DATA	1204	15	14	0	0	A_04_P059266	ENSOCUT00000010620	10172.1	393.5	2.153414e+000	2.006717e+000	32	16	3.939871e+000	0	0	0	0	0	0	1.88982	1	0	56.9804	15.5484
DATA	1205	15	15	0	0	A_04_P030097	DN882386	10197.5	393.5	1.031486e+001	2.241332e+000	37	17	5.072490e+000	0	0	0	0	0	0	9.07612	1	1	65	16.7857
DATA	1206	15	16	0	0	A_04_P098837	ENSOCUT00000006091	10222.7	393.5	1.430656e+003	1.430794e+002	1288.5	16	6.964764e+000	0	0	0	0	0	0	1262.54	1	1	57.5363	16.7143
DATA	1207	15	17	0	0	A_04_P085417	ENSOCUT00000013797	10248.3	393.5	8.953944e+003	8.953966e+002	7697	15	5.716351e+000	0	0	0	0	0	0	7927.79	1	1	57.5363	15.52
DATA	1208	15	18	0	0	A_04_P002788	NM_001082384	10273.6	393.573	2.867444e+003	2.867512e+002	2482	14	5.278840e+000	0	0	0	0	0	0	2547.76	1	1	57.5363	15.1154
DATA	1209	15	19	0	0	A_04_P029118	ENSOCUT00000012373	10299	393.597	1.744927e+003	1.745037e+002	1503	15.5	5.215840e+000	0	0	0	0	0	0	1556.26	1	1	49.1849	15.3529
DATA	1210	15	20	0	0	A_04_P041719	A_04_P041719	10324.4	393.553	4.544907e+003	4.544950e+002	4071	14	5.882679e+000	0	0	0	0	0	0	4069.69	1	1	49.8279	15.0345
DATA	1211	15	21	0	0	A_04_P025258	ENSOCUT00000011398	10350	393.5	3.048813e+003	3.048875e+002	2711	17	8.321332e+000	0	0	0	0	0	0	2741.59	1	1	48.5334	17.875
DATA	1212	15	22	0	0	A_04_P060653	ENSOCUT00000013225	10375.4	393.573	1.946349e+000	1.945028e+000	33	18	6.475249e+000	0	0	0	0	0	0	1.42741	0	0	65	19.2609
DATA	1213	15	23	0	0	A_04_P070047	ENSOCUT00000008032	10400.3	393.521	8.784739e+000	2.120561e+000	37	17	4.949939e+000	0	0	0	0	0	0	7.96939	1	0	48.5334	16.4242
DATA	1214	15	24	0	0	A_04_P094903	ENSOCUT00000000575	10426.1	393.608	5.707971e+003	5.708003e+002	4874.5	15	4.763402e+000	0	0	0	0	0	0	5202.75	1	1	48.8603	15.24
DATA	1215	15	25	0	1	ETG05_36762	ETG05_36762	10451.7	393.64	1.236375e+001	2.276695e+000	43	16	5.095918e+000	0	0	0	0	0	0	11.3236	1	1	48.5334	16.8261
DATA	1216	15	26	0	0	A_04_P031523	A_04_P031523	10476.6	393.573	1.910313e+000	1.902704e+000	29	14	4.842241e+000	0	0	0	0	0	0	-2.9919	0	0	65	14.2963
DATA	1217	15	27	0	0	A_04_P054099	ENSOCUT00000017481	10502.4	393.763	2.629485e+003	2.629553e+002	2359	17	5.240741e+000	0	0	0	0	0	0	2431.85	1	1	49.1849	15.6818
DATA	1218	15	28	0	0	A_04_P084061	ENSOCUT00000002372	10527.5	393.756	1.085646e+003	1.085809e+002	1028	15	5.307228e+000	0	0	0	0	0	0	1008.96	1	1	49.8279	16.3333
DATA	1219	15	29	0	0	A_04_P016229	ENSOCUT00000001747	10553	394	6.778701e+000	1.993347e+000	36	15	6.162115e+000	0	0	0	0	0	0	6.33159	1	0	54.9904	15.7692
DATA	1220	15	30	0	0	A_04_P095047	XM_002714238	10578.5	393.875	1.872731e+000	1.865272e+000	25	14	4.056255e+000	0	0	0	0	0	0	-5.73376	0	0	47.8731	13.8966
DATA	1221	15	31	0	0	A_04_P014856	AY171906	10603.6	394.042	8.870090e+001	9.062217e+000	111	16	3.767552e+000	0	0	0	0	0	0	83.6717	1	1	48.2044	15.75
DATA	1222	15	32	0	0	A_04_P050697	ENSOCUT00000003512	10629.1	394	8.384465e+002	8.386499e+001	809	18	6.371504e+000	0	0	0	0	0	0	794.795	1	1	48.5334	16.8966
DATA	1223	15	33	0	0	A_04_P008422	A_04_P008422	10654.4	393.949	1.845592e+000	1.839799e+000	31	15	6.368441e+000	0	0	0	0	0	0	0.720957	0	0	43.3362	15.5588
DATA	1224	15	34	0	0	A_04_P015865	AY175475	10680	394	1.002944e+001	2.086341e+000	40	14	5.500679e+000	0	0	0	0	0	0	9.5988	1	1	54.9904	14.5333
DATA	1225	15	35	0	0	A_04_P032667	NM_001256300	10705.3	394.219	1.159036e+001	2.158529e+000	41	17	5.715979e+000	0	0	0	0	0	0	11.1445	1	1	48.2044	16.6207
DATA	1226	15	36	0	0	A_04_P089253	ENSOCUT00000011066	10730.7	394.132	4.665216e+003	4.665251e+002	4450	15.5	6.760519e+000	0	0	0	0	0	0	4505.93	1	1	49.8279	16.2308
DATA	1227	15	37	0	0	A_04_P051279	ENSOCUT00000006067	10756	394.164	3.976201e+001	4.366669e+000	68	13	4.485335e+000	0	0	0	0	0	0	38.5728	1	1	46.5243	14.2414
DATA	1228	15	38	0	0	A_04_P050772	ENSOCUT00000016989	10781.5	393.913	1.040622e+001	2.076868e+000	42	15	4.640402e+000	0	0	0	0	0	0	10.1373	1	1	47.8731	15
DATA	1229	15	39	0	0	A_04_P035927	A_04_P035927	10806.9	394.386	1.797130e+000	1.789972e+000	29	15	4.798399e+000	0	0	0	0	0	0	-1.82264	0	0	65	15.1034
DATA	1230	15	40	0	0	A_04_P016879	EB385080	10832.3	394.299	1.121979e+002	1.136060e+001	140.5	16	4.595463e+000	0	0	0	0	0	0	110.169	1	1	49.8279	15.4194
DATA	1231	15	41	0	0	A_04_P076947	A_04_P076947	10857.5	393.859	5.973092e+000	1.874588e+000	36	14	4.602577e+000	0	0	0	0	0	0	5.88578	1	0	47.8731	13.6061
DATA	1232	15	42	0	0	A_04_P084827	ENSOCUT00000000098	10883.1	394.5	2.857343e+001	3.361472e+000	61.5	15	5.649055e+000	0	0	0	0	0	0	28.2553	1	1	56.9804	15.3871
DATA	1233	15	43	0	0	A_04_P069919	ENSOCUT00000009612	10908.5	394.5	5.220090e+001	5.510425e+000	81	16.5	6.623516e+000	0	0	0	0	0	0	51.7822	1	1	57.5363	17.25
DATA	1234	15	44	0	0	A_04_P067352	ENSOCUT00000002684	10933.7	394.506	3.950232e+003	3.950272e+002	3921	15	4.627243e+000	0	0	0	0	0	0	3929.75	1	1	51.7088	15.3214
DATA	1235	15	45	0	0	A_04_P063563	ENSOCUT00000007941	10959.4	394.427	4.306260e+001	4.650312e+000	72	13	4.073888e+000	0	0	0	0	0	0	42.9517	1	1	57.5363	13.6786
DATA	1236	15	46	0	0	A_04_P057482	A_04_P057482	10984.7	394.378	1.085077e+004	1.085078e+003	10514	14	5.578371e+000	0	0	0	0	0	0	10847.5	1	1	51.0895	15.2414
DATA	1237	15	47	0	0	A_04_P058094	ENSOCUT00000012575	11010.1	394.5	5.114523e+002	5.117509e+001	525.5	15	4.715786e+000	0	0	0	0	0	0	512.326	1	1	56.9804	16.3636
DATA	1238	15	48	0	0	A_04_P035192	A_04_P035192	11035.5	394.397	9.169626e+001	9.334199e+000	124	15	4.147361e+000	0	0	0	0	0	0	92.0036	1	1	49.8279	15.3438
DATA	1239	15	49	0	0	A_04_P074472	ENSOCUT00000012593	11060.9	394.5	6.535613e+001	6.763975e+000	97	18	4.282224e+000	0	0	0	0	0	0	65.6625	1	1	65	16.8621
DATA	1240	15	50	0	0	A_04_P081858	XM_002713636	11086.4	394.573	1.202423e+002	1.214962e+001	151	16	4.392476e+000	0	0	0	0	0	0	120.924	1	1	57.5363	15.5769
DATA	1241	15	51	0	0	A_04_P085894	ENSOCUT00000014446	11111.5	394.43	3.484683e+000	1.774635e+000	33.5	15	5.217203e+000	0	0	0	0	0	0	3.50635	1	0	50.1463	15.1724
DATA	1242	15	52	0	0	A_04_P010552	DN884561	11137.1	394.5	3.826674e+001	4.203577e+000	69	16	4.400147e+000	0	0	0	0	0	0	38.5128	1	1	56.9804	15.8065
DATA	1243	15	53	0	0	A_04_P006546	A_04_P006546	11162.4	394.467	1.367354e+002	1.378382e+001	163	14	5.324881e+000	0	0	0	0	0	0	137.586	1	1	49.5074	14.9189
DATA	1244	15	54	0	0	A_04_P069014	XM_002713859	11187.7	394.5	1.748106e+000	1.741144e+000	27	15	3.987666e+000	0	0	0	0	0	0	-2.18879	0	0	57.5363	15.5172
DATA	1245	15	55	0	0	A_04_P058743	ENSOCUT00000016912	11213.3	394.736	2.061157e+003	2.061231e+002	2095	16	4.358513e+000	0	0	0	0	0	0	2070.63	1	1	47.5395	15.9429
DATA	1246	15	56	0	0	A_04_P089735	ENSOCUT00000001072	11238.5	394.482	1.979175e+000	1.756746e+000	33	16	6.004496e+000	0	0	0	0	0	0	1.98523	1	0	51.0895	16.0556
DATA	1247	15	57	0	0	A_04_P075732	ENSOCUT00000001321	11264	394.825	2.160776e+003	2.160846e+002	2142.5	16	6.089252e+000	0	0	0	0	0	0	2163.34	1	1	49.8279	16.5429
DATA	1248	15	58	0	0	A_04_P038087	A_04_P038087	11289.5	394.648	4.890564e+000	1.820064e+000	34	17	4.205087e+000	0	0	0	0	0	0	4.88437	1	0	57.5363	15.8
DATA	1249	15	59	0	0	A_04_P032154	EB376634	11314.6	394.573	2.603960e+001	3.141924e+000	55	15	3.869605e+000	0	0	0	0	0	0	25.9324	1	1	57.5363	15.4231
DATA	1250	15	60	0	0	A_04_P091863	ENSOCUT00000007037	11340.4	394.573	8.192214e+000	1.945111e+000	37.5	15	5.225529e+000	0	0	0	0	0	0	8.13057	1	0	57.5363	15.1154
DATA	1251	15	61	0	0	A_04_P066421	ENSOCUT00000000723	11365.6	394.763	8.579710e+001	8.760566e+000	113	15	6.120483e+000	0	0	0	0	0	0	84.8284	1	1	49.1849	16.1429
DATA	1252	15	62	0	0	A_04_P054206	ENSOCUT00000012412	11391.1	394.614	6.001228e+001	6.259288e+000	86	16	3.972486e+000	0	0	0	0	0	0	59.0729	1	1	57.259	15.7742
DATA	1253	15	63	0	0	A_04_P024251	A_04_P024251	11416.5	394.648	2.667417e+000	1.807275e+000	33.5	14.5	3.929033e+000	0	0	0	0	0	0	2.61284	1	0	57.5363	14.1389
DATA	1254	15	64	0	0	A_04_P087074	ENSOCUT00000009644	11441.9	394.786	2.118977e+002	2.126585e+001	228.5	14.5	4.471326e+000	0	0	0	0	0	0	206.442	1	1	46.8651	14.4167
DATA	1255	15	65	0	0	A_04_P060381	ENSOCUT00000001776	11467.5	395	5.034602e+001	5.349381e+000	80	16	4.779765e+000	0	0	0	0	0	0	48.7577	1	1	54.1152	15.3333
DATA	1256	15	66	0	0	A_04_P061359	ENSOCUT00000001624	11492.5	395	3.902308e+000	1.860967e+000	35	13	4.962656e+000	0	0	0	0	0	0	3.755	1	0	54.1152	14.1935
DATA	1257	15	67	0	0	A_04_P008856	DN887460	11518	395	2.013311e+000	1.843602e+000	31	14.5	4.739659e+000	0	0	0	0	0	0	1.92359	1	0	65	15.5333
DATA	1258	15	68	0	0	A_04_P032473	EB381758	11543.3	395	1.500529e+002	1.511849e+001	170.5	15	6.055628e+000	0	0	0	0	0	0	142.277	1	1	50.4627	15.6786
DATA	1259	15	69	0	0	A_04_P004643	NM_001082728	11568.7	394.972	9.421224e+001	9.603441e+000	119	14	5.121324e+000	0	0	0	0	0	0	88.5966	1	1	47.2035	14.8065
DATA	1260	15	70	0	0	A_04_P065272	ENSOCUT00000007543	11594.3	395.218	1.634140e+002	1.644900e+001	182	15	4.218661e+000	0	0	0	0	0	0	152.323	1	1	49.8279	14.8333
DATA	1261	15	71	0	0	A_04_P087438	ENSOCUT00000016398	11619.5	395.352	1.903520e+000	1.897861e+000	30	14.5	3.532051e+000	0	0	0	0	0	0	0.78872	0	0	57.5363	14.3462
DATA	1262	15	72	0	0	A_04_P091259	ENSOCUT00000006671	11644.7	395.309	4.727391e+003	4.727429e+002	4223.5	15	5.150207e+000	0	0	0	0	0	0	4322.52	1	1	54.4085	14.1034
DATA	1263	15	73	0	0	A_04_P098588	ENSOCUT00000003637	11670.2	395.407	6.540739e+002	6.543602e+001	613.5	16	6.450728e+000	0	0	0	0	0	0	591.729	1	1	53.2255	16.4688
DATA	1264	15	74	0	0	A_04_P056647	XM_002711475	11695.7	395.291	1.342516e+003	1.342658e+002	1213	16	4.636278e+000	0	0	0	0	0	0	1200.92	1	1	50.7771	17.069
DATA	1265	15	75	0	0	A_04_P062497	ENSOCUT00000016049	11721.2	395.481	3.575009e+001	4.087028e+000	62	14	4.873936e+000	0	0	0	0	0	0	31.6028	1	1	51.0895	14.4595
DATA	1266	15	76	0	0	A_04_P010478	XR_085086	11746.4	395.37	5.037043e+003	5.037083e+002	4274	16	5.891674e+000	0	0	0	0	0	0	4397.73	1	1	50.7771	16.6129
DATA	1267	15	77	0	0	A_04_P026871	EB372887	11771.7	395.411	5.495897e+002	5.499651e+001	503	16	4.980442e+000	0	0	0	0	0	0	473.604	1	1	53.2255	16.973
DATA	1268	15	78	0	0	A_04_P099057	A_04_P099057	11797.5	395.532	1.007003e+001	2.293269e+000	37.5	16	4.799088e+000	0	0	0	0	0	0	8.55763	1	0	50.4627	15.4688
DATA	1269	15	79	0	0	A_04_P095277	ENSOCUT00000016223	11822.2	395.686	1.589281e+001	2.625125e+000	40	17	4.797408e+000	0	0	0	0	0	0	13.3183	1	1	47.2035	15.7813
DATA	1270	15	80	0	0	A_04_P088989	ENSOCUT00000010543	11848.1	395.506	8.161925e+003	8.161952e+002	6550.5	15.5	3.859009e+000	0	0	0	0	0	0	6735.39	1	1	50.4627	14.9333
DATA	1271	15	81	0	0	A_04_P006682	EB375941	11873.5	395.5	2.394028e+001	3.221368e+000	48	16	5.720990e+000	0	0	0	0	0	0	19.4473	1	1	57.5363	15.2162
DATA	1272	15	82	66	1	DarkCorner	DarkCorner	11898.9	395.5	2.199781e+000	2.191019e+000	26	14	4.323153e+000	0	0	0	0	0	0	-3.32246	0	0	56.9804	14.2414
DATA	1273	15	83	66	1	DarkCorner	DarkCorner	11924	395.6	2.237140e+000	2.228229e+000	23	14	5.363696e+000	0	0	0	0	0	0	-4.49478	0	0	47.8731	14.5
DATA	1274	15	84	66	1	DarkCorner	DarkCorner	11949.5	395.649	2.277181e+000	2.268111e+000	25	14	4.154084e+000	0	0	0	0	0	0	-3.77368	0	0	48.8603	13.8205
DATA	1275	15	85	66	1	DarkCorner	DarkCorner	11975.3	395.5	2.320318e+000	2.311076e+000	24	13	5.291227e+000	0	0	0	0	0	0	-5.11688	0	0	57.5363	13.6964
DATA	1276	16	1	66	1	DarkCorner	DarkCorner	9854.5	400.5	1.993321e+000	1.985381e+000	22	14	5.037439e+000	0	0	0	0	0	0	-6.41843	0	0	57.5363	13.7045
DATA	1277	16	2	66	1	DarkCorner	DarkCorner	9879.89	400.5	2.000456e+000	1.992488e+000	22.5	14.5	3.924694e+000	0	0	0	0	0	0	-5.18116	0	0	56.9804	14.375
DATA	1278	16	3	66	1	DarkCorner	DarkCorner	9905.5	400.5	2.006333e+000	1.998341e+000	25	14	4.297036e+000	0	0	0	0	0	0	-5.20465	0	0	57.5363	13.7419
DATA	1279	16	4	66	1	DarkCorner	DarkCorner	9930.41	400.238	2.010834e+000	2.002825e+000	26	14	3.272104e+000	0	0	0	0	0	0	-3.9251	0	0	50.7771	13.96
DATA	1280	16	5	0	0	A_04_P093622	A_04_P093622	9956.33	400.5	1.027200e+001	2.253923e+000	36	15	3.540969e+000	0	0	0	0	0	0	8.96465	1	1	57.5363	14.6667
DATA	1281	16	6	0	0	A_04_P034017	ENSOCUT00000013871	9981.5	400.5	2.016464e+000	2.013711e+000	31	16	3.950755e+000	0	0	0	0	0	0	1.27027	0	0	57.5363	16.1429
DATA	1282	16	7	0	0	A_04_P048126	ENSOCUT00000009868	10006.9	400.615	1.760736e+003	1.760851e+002	1493	15	3.987615e+000	0	0	0	0	0	0	1534.13	1	1	53.8203	15.9118
DATA	1283	16	8	0	0	A_04_P010185	DN885348	10032.2	400.494	9.827358e+002	9.829413e+001	846	15	4.336521e+000	0	0	0	0	0	0	856.22	1	1	50.4627	15.3448
DATA	1284	16	9	0	0	A_04_P035707	ENSOCUT00000025740	10057.4	400.66	2.016732e+000	2.008699e+000	28	14	4.039108e+000	0	0	0	0	0	0	-2.48477	0	0	40.6843	13.7576
DATA	1285	16	10	0	0	A_04_P075608	ENSOCUT00000014333	10083.4	400.573	2.014843e+000	2.006818e+000	27	12.5	4.581586e+000	0	0	0	0	0	0	-2.04372	0	0	57.5363	13.0938
DATA	1286	16	11	0	0	A_04_P022714	XR_085537	10108.5	400.543	2.288144e+002	2.296904e+001	229	13.5	4.098780e+000	0	0	0	0	0	0	199.904	1	1	50.4627	13
DATA	1287	16	12	0	0	A_04_P035655	ENSOCUT00000013603	10133.8	400.608	3.543252e+003	3.543308e+002	2978.5	15	5.346747e+000	0	0	0	0	0	0	3101.03	1	1	49.1849	15.1563
DATA	1288	16	13	0	0	A_04_P073649	ENSOCUT00000014881	10159.4	400.573	3.690230e+004	3.690230e+003	31283.5	16	4.706143e+000	0	0	0	0	0	0	32366.7	1	1	57.5363	16.1724
DATA	1289	16	14	0	0	A_04_P047959	ENSOCUT00000010555	10184.6	400.684	2.835756e+002	2.842739e+001	276	15	4.096677e+000	0	0	0	0	0	0	249.345	1	1	49.1849	14.9
DATA	1290	16	15	0	0	A_04_P025263	EB374694	10210.1	400.614	5.550368e+001	5.894853e+000	77.5	16	6.464801e+000	0	0	0	0	0	0	48.9427	1	1	57.259	17.6429
DATA	1291	16	16	0	0	A_04_P003236	NM_001082022	10235.5	400.648	2.608611e+000	1.996486e+000	33	14	4.995644e+000	0	0	0	0	0	0	2.30752	1	0	65	14.6486
DATA	1292	16	17	0	0	A_04_P026924	EB372846	10260.9	400.935	6.220249e+000	2.068277e+000	34	14	4.000616e+000	0	0	0	0	0	0	5.52139	1	0	54.4085	13.8276
DATA	1293	16	18	0	0	A_04_P071794	ENSOCUT00000002338	10286.2	401.274	2.758564e+000	1.984480e+000	31.5	14	4.945997e+000	0	0	0	0	0	0	2.45774	1	0	45.1352	14.5641
DATA	1294	16	19	0	0	A_04_P014919	AY175490	10311.5	400.746	3.666113e+000	1.991715e+000	32	14	4.297036e+000	0	0	0	0	0	0	3.27889	1	0	46.5243	14.2581
DATA	1295	16	20	0	0	A_04_P081647	ENSOCUT00000016721	10337	401	1.707241e+001	2.591382e+000	43.5	16	7.972860e+000	0	0	0	0	0	0	15.3332	1	1	65	18.069
DATA	1296	16	21	0	0	A_04_P011945	DN881991	10362.5	401	7.976773e+000	2.098589e+000	36	21.5	1.955978e+001	0	0	1	0	1	0	7.19527	1	0	54.1152	27.6333
DATA	1297	16	22	0	0	A_04_P062697	NM_001171338	10387.9	401.065	8.866502e+000	2.126090e+000	38	16.5	4.958332e+000	0	0	0	0	0	0	8.03381	1	0	65	17.0333
DATA	1298	16	23	0	0	A_04_P049619	ENSOCUT00000000519	10413.4	400.735	3.678886e+003	3.678937e+002	3154	17	7.130649e+000	0	0	0	0	0	0	3348.7	1	1	46.5243	18
DATA	1299	16	24	0	0	A_04_P048437	ENSOCUT00000014974	10438.5	401.352	2.880076e+001	3.458288e+000	56.5	16.5	6.553984e+000	0	0	0	0	0	0	26.3411	1	1	57.5363	18.2083
DATA	1300	16	25	0	0	A_04_P086973	ENSOCUT00000007643	10464.1	401.386	6.940786e+001	7.197494e+000	95	15	5.935162e+000	0	0	0	0	0	0	63.7901	1	1	57.259	16.1154
DATA	1301	16	26	0	0	A_04_P020157	EB372747	10489.5	401.352	1.449492e+003	1.449616e+002	1311.5	14.5	6.349916e+000	0	0	0	0	0	0	1338.71	1	1	57.5363	15.3929
DATA	1302	16	27	0	1	RC7	RC7	10514.6	401.427	1.894084e+000	1.886540e+000	26	18	5.433538e+000	0	0	0	0	0	0	-5.47702	0	0	57.5363	18.24
DATA	1303	16	28	0	0	A_04_P025129	EB374822	10540.3	401.395	7.484948e+003	7.484971e+002	6843	15	5.516009e+000	0	0	0	0	0	0	6981.88	1	1	49.5074	16.0465
DATA	1304	16	29	0	0	A_04_P041389	A_04_P041389	10566	401.527	2.617531e+000	1.885840e+000	33	14	6.182702e+000	0	0	0	0	0	0	2.454	1	0	48.5334	15.6774
DATA	1305	16	30	0	0	A_04_P006606	DN889819	10591.3	401.917	1.865702e+000	1.858271e+000	29	15	4.760726e+000	0	0	0	0	0	0	-0.82264	0	0	51.0895	15.2581
DATA	1306	16	31	0	0	A_04_P030208	DN883515	10616.4	401.427	2.695548e+001	3.268968e+000	56	16.5	5.793498e+000	0	0	0	0	0	0	25.5203	1	1	57.5363	16.7308
DATA	1307	16	32	0	0	A_04_P088277	ENSOCUT00000017633	10641.8	401.24	8.199598e+002	8.201664e+001	792.5	16	6.106203e+000	0	0	0	0	0	0	780.077	1	1	48.5334	15.7857
DATA	1308	16	33	0	0	A_04_P046064	XR_085100	10667.4	401.295	1.723705e+003	1.723802e+002	1645	13	5.972008e+000	0	0	0	0	0	0	1647.81	1	1	50.4627	14.1765
DATA	1309	16	34	0	0	A_04_P096022	ENSOCUT00000017808	10692.6	401.338	6.455441e+001	6.707904e+000	93	14.5	5.538108e+000	0	0	0	0	0	0	62.0021	1	1	48.5334	15.1786
DATA	1310	16	35	0	0	A_04_P069218	ENSOCUT00000000426	10718.1	401.5	1.863828e+000	1.824110e+000	30.5	14.5	5.199206e+000	0	0	0	0	0	0	1.79844	1	0	65	14.9286
DATA	1311	16	36	0	0	A_04_P009356	A_04_P009356	10743.5	401.5	2.078667e+001	2.753957e+000	51.5	14	5.918577e+000	0	0	0	0	0	0	20.147	1	1	57.5363	15.3793
DATA	1312	16	37	0	0	A_04_P033866	A_04_P033866	10768.6	401.609	1.840624e+000	1.808188e+000	31	13	4.049965e+000	0	0	0	0	0	0	1.79162	1	0	45.1352	14.2813
DATA	1313	16	38	0	0	A_04_P056363	A_04_P056363	10794.2	401.189	4.252450e+002	4.256221e+001	448	16	4.558120e+000	0	0	0	0	0	0	415.625	1	1	48.5334	15.9643
DATA	1314	16	39	0	0	A_04_P100811	ENSOCUT00000002076	10819.6	401.517	3.843298e+003	3.843339e+002	3796	16.5	5.360052e+000	0	0	0	0	0	0	3771.4	1	1	52.9257	15.7143
DATA	1315	16	40	1028	1	(+)E1A_r60_a135	E1A_r60_a135	10844.6	401.954	1.784681e+000	1.777572e+000	29	15	4.896068e+000	0	0	0	0	0	0	-1.91103	0	0	45.1352	14.7059
DATA	1316	16	41	0	0	A_04_P011933	DN882011	10870.4	402.029	7.675421e+000	1.930352e+000	37	14	4.372158e+000	0	0	0	0	0	0	7.58749	1	0	46.1809	13.5172
DATA	1317	16	42	0	0	A_04_P027677	ENSOCUT00000030944	10895.6	401.573	3.545971e+004	3.545971e+003	33934	18	6.881259e+000	0	0	0	0	0	0	35164.6	1	1	57.5363	17.4
DATA	1318	16	43	0	0	A_04_P089628	A_04_P089628	10921.4	401.869	1.209395e+002	1.222136e+001	146	14	5.827067e+000	0	0	0	0	0	0	120.308	1	1	43.7019	16.0417
DATA	1319	16	44	0	0	A_04_P013262	AF014682	10946.6	401.573	1.865345e+001	2.561434e+000	48	15	3.217231e+000	0	0	0	0	0	0	18.6057	1	1	57.5363	14.1667
DATA	1320	16	45	0	0	A_04_P011133	ENSOCUT00000004208	10972.3	401.627	9.513206e+003	9.513222e+002	9276.5	13	4.215357e+000	0	0	0	0	0	0	9512.53	1	1	49.1849	13.3333
DATA	1321	16	46	0	0	A_04_P012486	ENSOCUT00000007872	10997.4	401.573	1.943568e+001	2.613539e+000	48	15	5.622790e+000	0	0	0	0	0	0	19.4756	1	1	57.5363	16.4828
DATA	1322	16	47	0	0	A_04_P069340	A_04_P069340	11022.7	401.786	7.571822e+000	1.901340e+000	37	16	4.809934e+000	0	0	0	0	0	0	7.60151	1	0	46.8651	16.2759
DATA	1323	16	48	0	0	A_04_P044387	ENSOCUT00000007106	11048.3	401.778	4.666508e+003	4.666541e+002	4543	17	4.891291e+000	0	0	0	0	0	0	4691.85	1	1	47.5395	16.5161
DATA	1324	16	49	0	0	A_04_P042727	ENSOCUT00000004386	11073.5	401.648	7.567273e+000	1.896981e+000	37	16	4.797486e+000	0	0	0	0	0	0	7.61684	1	0	57.5363	14.8571
DATA	1325	16	50	0	0	A_04_P099734	ENSOCUT00000012562	11098.9	401.614	8.125949e+001	8.309770e+000	110	15	4.657500e+000	0	0	0	0	0	0	81.8551	1	1	57.259	14.6667
DATA	1326	16	51	0	0	A_04_P008455	DN887873	11124.4	402.051	4.769864e+000	1.801616e+000	34	17.5	4.664490e+000	0	0	0	0	0	0	4.80715	1	0	49.1849	16.3667
DATA	1327	16	52	0	0	A_04_P055922	ENSOCUT00000013342	11149.5	401.916	7.515347e+003	7.515367e+002	7461.5	15	4.900296e+000	0	0	0	0	0	0	7573.96	1	1	49.8279	15.2903
DATA	1328	16	53	0	0	A_04_P012372	DN886994	11175.4	401.908	7.642294e+003	7.642314e+002	7349	15	5.430937e+000	0	0	0	0	0	0	7698.74	1	1	49.1849	15.069
DATA	1329	16	54	0	0	A_04_P000006	NM_001082390	11200.4	401.973	4.034513e+001	4.393518e+000	71	15	4.597018e+000	0	0	0	0	0	0	40.6107	1	1	48.5334	15.4848
DATA	1330	16	55	0	0	A_04_P020531	EB379566	11226	402.083	1.459234e+002	1.469591e+001	176	16	4.833314e+000	0	0	0	0	0	0	146.702	1	1	46.8651	15.5333
DATA	1331	16	56	0	0	A_04_P057287	ENSOCUT00000011750	11251.5	402	1.105689e+002	1.119368e+001	138	12	6.360477e+000	0	0	0	0	0	0	110.967	1	1	54.1152	14.7931
DATA	1332	16	57	0	0	A_04_P091652	ENSOCUT00000015718	11276.5	402.083	5.461295e+002	5.464092e+001	555	17	4.537323e+000	0	0	0	0	0	0	546.941	1	1	49.8279	16.9286
DATA	1333	16	58	0	0	A_04_P051898	ENSOCUT00000006128	11302.4	402.069	1.760005e+000	1.752995e+000	28	15	4.779116e+000	0	0	0	0	0	0	-0.67922	0	0	53.8203	14.8929
DATA	1334	16	59	0	0	A_04_P090542	ENSOCUT00000016530	11327.4	402.307	9.923283e+001	1.007785e+001	128	15	4.730022e+000	0	0	0	0	0	0	98.8166	1	1	48.5334	14.5429
DATA	1335	16	60	0	0	A_04_P089818	ENSOCUT00000015420	11352.9	402.386	1.771687e+000	1.765175e+000	30.5	16.5	5.115983e+000	0	0	0	0	0	0	0.43511	0	0	57.259	15.6071
DATA	1336	16	61	0	0	A_04_P077080	ENSOCUT00000006593	11378.2	401.831	7.771531e+003	7.771551e+002	7688	16	5.238063e+000	0	0	0	0	0	0	7678.75	1	1	45.835	16.3611
DATA	1337	16	62	0	0	A_04_P078692	A_04_P078692	11403.9	402	5.325388e+001	5.615085e+000	79	15	4.560354e+000	0	0	0	0	0	0	52.375	1	1	46.8651	14.9444
DATA	1338	16	63	0	0	A_04_P070362	ENSOCUT00000008176	11430	401.733	1.776826e+001	2.522034e+000	46	15	5.023561e+000	0	0	0	0	0	0	17.3817	1	1	36.9964	14.641
DATA	1339	16	64	0	0	A_04_P102412	ENSOCUT00000004438	11454.3	402.494	4.709158e+001	5.041211e+000	74	15	3.571843e+000	0	0	0	0	0	0	45.8239	1	1	50.4627	14.625
DATA	1340	16	65	0	0	A_04_P043957	ENSOCUT00000007515	11479.8	402.321	1.887633e+001	2.615685e+000	47	16	5.244725e+000	0	0	0	0	0	0	18.2529	1	1	49.8279	15.9167
DATA	1341	16	66	0	0	A_04_P059773	ENSOCUT00000003994	11505.3	402.355	5.329184e+002	5.332301e+001	538	14	3.904967e+000	0	0	0	0	0	0	511.833	1	1	49.5074	13.9655
DATA	1342	16	67	0	0	A_04_P077077	ENSOCUT00000006593	11530.6	402.427	2.930279e+004	2.930279e+003	27815	15.5	4.128075e+000	0	0	0	0	0	0	27939	1	1	57.5363	15.3214
DATA	1343	16	68	0	0	A_04_P015781	AY171886	11556.1	402.5	1.858410e+000	1.851007e+000	26.5	15.5	6.005729e+000	0	0	0	0	0	0	-1.48646	0	0	56.9804	16.9286
DATA	1344	16	69	0	0	A_04_P040891	A_04_P040891	11581.4	402.36	1.603087e+003	1.603195e+002	1519	14	4.128777e+000	0	0	0	0	0	0	1503.59	1	1	48.8603	13.7586
DATA	1345	16	70	0	0	A_04_P060090	ENSOCUT00000002672	11606.9	402.5	6.042220e+000	1.978354e+000	36	15	2.662795e+000	0	0	0	0	0	0	5.61589	1	0	65	14.9048
DATA	1346	16	71	0	0	A_04_P072937	ENSOCUT00000008229	11632.4	402.427	3.712246e+002	3.717117e+001	369.5	14	4.530185e+000	0	0	0	0	0	0	341.685	1	1	57.5363	14.4516
DATA	1347	16	72	0	0	A_04_P039492	ENSOCUT00000017167	11657.6	402.427	5.344558e+000	1.994695e+000	34	13	4.884419e+000	0	0	0	0	0	0	4.8694	1	0	65	13.3704
DATA	1348	16	73	0	0	A_04_P095916	A_04_P095916	11683.1	402.5	1.950653e+000	1.942883e+000	27	16	6.086964e+000	0	0	0	0	0	0	-3.30519	0	0	56.9804	16.6364
DATA	1349	16	74	0	0	A_04_P033609	A_04_P033609	11708.4	402.478	1.109994e+001	2.257099e+000	39.5	16	4.368140e+000	0	0	0	0	0	0	9.88904	1	1	47.2035	16.375
DATA	1350	16	75	0	0	A_04_P029292	EB379851	11733.7	402.5	5.268856e+001	5.631835e+000	76	11.5	4.152220e+000	0	0	0	0	1	0	46.3779	1	1	57.5363	12.7188
DATA	1351	16	76	0	0	A_04_P066603	ENSOCUT00000003834	11759.4	402.573	8.745889e+000	2.196648e+000	36	16	4.438980e+000	0	0	0	0	0	0	7.59949	1	0	57.5363	16.2727
DATA	1352	16	77	0	0	A_04_P073549	ENSOCUT00000017681	11784.6	402.573	1.200650e+001	2.368802e+000	39	16	4.433430e+000	0	0	0	0	0	0	10.2951	1	1	57.5363	15.9697
DATA	1353	16	78	0	0	A_04_P008857	DN887460	11810.1	402.523	2.305868e+000	2.083770e+000	31	16	5.057181e+000	0	0	0	0	0	0	1.9495	1	0	55.8519	14.3784
DATA	1354	16	79	0	0	A_04_P090502	A_04_P090502	11835.3	402.639	2.235733e+003	2.235831e+002	1874	17	3.495051e+000	0	0	0	0	0	0	1862.91	1	1	51.0895	16.1538
DATA	1355	16	80	0	0	A_04_P077868	ENSOCUT00000005174	11860.5	402.568	6.551163e+002	6.554637e+001	569	15.5	4.337068e+000	0	0	0	0	0	0	537.602	1	1	50.4627	14.9118
DATA	1356	16	81	0	0	A_04_P033021	ENSOCUT00000026718	11886.5	402.853	2.163910e+004	2.163912e+003	17269	13	3.958929e+000	0	0	0	0	0	0	17470.1	1	1	49.8279	13.8387
DATA	1357	16	82	66	1	DarkCorner	DarkCorner	11911.4	402.582	2.213354e+000	2.204539e+000	26	14	4.814330e+000	0	0	0	0	0	0	-3.07863	0	0	50.7771	14.2778
DATA	1358	16	83	66	1	DarkCorner	DarkCorner	11937.2	402.708	2.252670e+000	2.243697e+000	24.5	15	5.279678e+000	0	0	0	0	0	0	-4.12472	0	0	45.4864	15
DATA	1359	16	84	66	1	DarkCorner	DarkCorner	11962.9	402.105	2.294518e+000	2.285379e+000	24	12	4.409644e+000	0	0	0	0	1	0	-3.8685	0	0	52.3208	12.8936
DATA	1360	16	85	66	1	DarkCorner	DarkCorner	11987.3	402.267	2.335886e+000	2.326582e+000	26	13	4.548146e+000	0	0	0	0	0	0	-3.21522	0	0	51.4001	13.686
DATA	1361	17	1	66	1	DarkCorner	DarkCorner	9841.58	407.573	1.989457e+000	1.981533e+000	22.5	13	4.513566e+000	0	0	0	0	0	0	-6.27442	0	0	57.5363	13.4093
DATA	1362	17	2	66	1	DarkCorner	DarkCorner	9867.42	407.573	1.997238e+000	1.989283e+000	23	13	4.329416e+000	0	0	0	0	0	0	-6.23468	0	0	57.5363	13.3793
DATA	1363	17	3	66	1	DarkCorner	DarkCorner	9892.5	407.648	2.003486e+000	1.995506e+000	23	15	4.007680e+000	0	0	0	0	0	0	-7.05355	0	0	57.5363	14.6176
DATA	1364	17	4	66	1	DarkCorner	DarkCorner	9918.09	407.614	2.008579e+000	2.000579e+000	24	15	4.367784e+000	0	0	0	0	0	0	-5.34962	0	0	57.259	14.7941
DATA	1365	17	5	0	0	A_04_P076792	ENSOCUT00000008206	9943.21	408	1.902198e+002	1.912729e+001	189	15	3.434487e+000	0	0	0	0	0	0	166.168	1	1	46.8651	14.9355
DATA	1366	17	6	0	0	A_04_P000596	NM_001082038	9968.61	407.931	3.687498e+004	3.687499e+003	31215	15	3.990444e+000	0	0	0	0	0	0	32169.9	1	1	53.8203	15.069
DATA	1367	17	7	0	0	A_04_P000622	NM_001105687	9994.21	407.907	6.578894e+003	6.578925e+002	5539.5	16	4.325432e+000	0	0	0	0	0	0	5735.06	1	1	48.2044	15.931
DATA	1368	17	8	0	0	A_04_P067292	ENSOCUT00000009611	10019.4	407.973	1.132120e+002	1.149806e+001	127	15	5.151052e+000	0	0	0	0	0	0	98.6687	1	1	48.5334	16
DATA	1369	17	9	0	0	A_04_P031183	AY596431	10044.8	407.971	2.016469e+000	2.008438e+000	30.5	15	4.237280e+000	0	0	0	0	0	0	-0.0869145	0	0	46.8651	15.2727
DATA	1370	17	10	0	0	A_04_P050988	A_04_P050988	10070.1	408.306	2.014929e+000	2.010461e+000	30	12.5	4.867953e+000	0	0	0	0	0	0	1.04298	0	0	47.2035	13
DATA	1371	17	11	0	0	A_04_P009136	ENSOCUT00000015726	10095.8	408	2.644080e+003	2.644156e+002	2301	14	5.313180e+000	0	0	0	0	0	0	2309.54	1	1	47.2035	14.3333
DATA	1372	17	12	0	0	A_04_P001241	NM_001082081	10121.3	408.026	9.285573e+002	9.287729e+001	836	14	5.544791e+000	0	0	0	0	0	0	812.398	1	1	49.1849	15.6786
DATA	1373	17	13	0	0	A_04_P054952	ENSOCUT00000016682	10146.5	408.352	5.431646e+001	5.787196e+000	77.5	17	5.101990e+000	0	0	0	0	0	0	47.6179	1	1	57.5363	16.0303
DATA	1374	17	14	0	0	A_04_P073152	ENSOCUT00000012737	10171.8	408.182	1.151297e+004	1.151298e+003	10127	17	4.868523e+000	0	0	0	0	0	0	10116.9	1	1	52.9257	16.9429
DATA	1375	17	15	0	0	A_04_P085552	ENSOCUT00000002776	10197.5	408.352	1.154222e+003	1.154393e+002	1028	17	4.485060e+000	0	0	0	0	0	0	1017.08	1	1	57.5363	17.5172
DATA	1376	17	16	0	0	A_04_P092692	ENSOCUT00000008954	10222.6	408.427	9.696000e+002	9.698023e+001	855	18	7.615773e+000	0	0	0	0	0	0	856.975	1	1	57.5363	18.4
DATA	1377	17	17	0	0	A_04_P032147	ENSOCUT00000001602	10248.3	408.1	3.745536e+003	3.745588e+002	3276	14	5.243287e+000	0	0	0	0	0	0	3321.55	1	1	47.2035	14.7778
DATA	1378	17	18	0	0	A_04_P024128	EB375926	10273.6	408.406	7.818311e+002	7.820786e+001	724	13	4.081478e+000	0	0	0	0	0	0	695.847	1	1	47.5395	13.5385
DATA	1379	17	19	0	0	A_04_P050059	ENSOCUT00000000906	10299.4	408.564	3.051245e+001	3.626278e+000	56	14	4.235597e+000	0	0	0	0	0	0	27.2638	1	1	50.1463	14.3824
DATA	1380	17	20	0	0	A_04_P054564	ENSOCUT00000009295	10324.4	408.36	3.908057e+002	3.912928e+001	384.5	13	3.963603e+000	0	0	0	0	0	0	350.585	1	1	48.8603	13.3333
DATA	1381	17	21	0	0	A_04_P021817	A_04_P021817	10349.6	408.427	2.330605e+000	1.957454e+000	33	16	7.579399e+000	0	0	0	0	0	0	2.09962	1	0	57.5363	17.2963
DATA	1382	17	22	0	0	A_04_P039847	ENSOCUT00000000869	10375.3	408.395	1.325788e+003	1.325929e+002	1210.5	20	7.577736e+000	0	0	0	0	0	0	1199.76	1	1	49.5074	19.2273
DATA	1383	17	23	0	0	A_04_P077922	A_04_P077922	10400.5	408.462	3.918315e+002	3.923046e+001	377.5	16	5.663599e+000	0	0	0	0	0	0	356.202	1	1	50.4627	16.8276
DATA	1384	17	24	0	0	A_04_P058859	ENSOCUT00000000579	10425.9	408.5	1.441619e+001	2.398575e+000	42.5	20	7.339741e+000	0	0	0	0	1	0	13.1671	1	1	56.9804	20.7778
DATA	1385	17	25	0	0	A_04_P094549	ENSOCUT00000006896	10451.5	408.295	3.675303e+003	3.675353e+002	3238	16.5	7.114554e+000	0	0	0	0	0	0	3373.07	1	1	50.4627	18.0455
DATA	1386	17	26	0	0	A_04_P062457	ENSOCUT00000014749	10476.7	408.5	6.077424e+002	6.080389e+001	584	14.5	4.858616e+000	0	0	0	0	0	0	560.498	1	1	49.1849	14.6154
DATA	1387	17	27	0	0	A_04_P016914	XM_002718039	10502.3	408.5	8.411354e+004	8.411354e+003	78509	18	5.200180e+000	0	0	0	0	0	0	77962.5	1	1	57.5363	18.5517
DATA	1388	17	28	0	0	A_04_P006681	EB375941	10527.5	408.5	4.262125e+001	4.658235e+000	71	15.5	5.333333e+000	0	0	0	0	0	0	39.7	1	1	57.5363	16.1111
DATA	1389	17	29	0	0	A_04_P019536	EB380823	10552.9	408.5	2.376779e+001	3.024463e+000	53.5	15	6.493806e+000	0	0	0	0	0	0	22.2497	1	1	65	16.0732
DATA	1390	17	30	0	0	A_04_P093167	ENSOCUT00000011811	10578.3	408.569	3.544699e+001	4.003550e+000	62	14.5	4.262237e+000	0	0	0	0	0	0	33.3491	1	1	48.5334	14.9167
DATA	1391	17	31	0	1	RC4	RC4	10603.6	408.573	1.859259e+000	1.851853e+000	25	17	6.628725e+000	0	0	0	0	0	0	-4.48182	0	0	57.5363	17.76
DATA	1392	17	32	0	0	A_04_P002392	NM_001082114	10629.3	408.675	5.482604e+003	5.482635e+002	5034	17	4.730636e+000	0	0	0	0	0	0	5209.76	1	1	49.8279	17.0741
DATA	1393	17	33	0	0	A_04_P031403	AF029946	10654.6	408.573	1.841099e+000	1.840483e+000	32	14	6.277213e+000	0	0	0	0	0	0	1.49994	0	0	57.5363	14.8182
DATA	1394	17	34	0	0	A_04_P030433	DN885668	10680	408.545	1.832343e+000	1.825047e+000	30	13.5	5.993192e+000	0	0	0	0	0	0	0.0226634	0	0	55.8519	14.2188
DATA	1395	17	35	0	0	A_04_P015486	AY171754	10705.2	408.577	7.066573e+000	1.949206e+000	38	14	5.322704e+000	0	0	0	0	0	0	6.81102	1	0	50.4627	14.2581
DATA	1396	17	36	0	0	A_04_P042137	A_04_P042137	10730.6	408.573	1.828324e+001	2.571584e+000	47.5	15	5.233178e+000	0	0	0	0	0	0	17.7021	1	1	57.5363	15.1154
DATA	1397	17	37	0	0	A_04_P034447	ENSOCUT00000025728	10756.1	408.614	1.577524e+001	2.393756e+000	45	13	4.152571e+000	0	0	0	0	1	0	15.3415	1	1	57.259	12.3793
DATA	1398	17	38	0	0	A_04_P030322	DN884733	10781.5	408.648	6.081131e+000	1.893120e+000	37	16	4.347668e+000	0	0	0	0	0	0	5.93906	1	0	57.5363	15.5313
DATA	1399	17	39	0	0	A_04_P031743	NM_001171122	10806.9	408.614	1.410376e+002	1.421634e+001	169	16	4.661532e+000	0	0	0	0	0	0	138.302	1	1	57.259	15.8333
DATA	1400	17	40	0	0	A_04_P083414	ENSOCUT00000011088	10832.5	409	1.785615e+000	1.778646e+000	28.5	14	4.880089e+000	0	0	0	0	0	0	0.221965	0	0	54.1152	14.6207
DATA	1401	17	41	1028	1	(+)E1A_r60_a22	E1A_r60_a22	10857.8	408.88	1.577938e+001	2.372815e+000	46	15	4.426703e+000	0	0	0	0	0	0	15.5906	1	1	48.2044	14.0645
DATA	1402	17	42	0	0	A_04_P010528	DN884639	10883.1	408.935	2.850820e+001	3.353538e+000	60	15	4.168803e+000	0	0	0	0	0	0	28.2632	1	1	54.4085	15.0741
DATA	1403	17	43	0	0	A_04_P000888	NM_001082343	10908.6	408.986	9.632484e+003	9.632501e+002	9493	15	3.326060e+000	0	0	0	0	0	0	9580.11	1	1	48.2044	15.2963
DATA	1404	17	44	0	0	A_04_P095412	ENSOCUT00000012083	10933.9	409	1.114946e+003	1.115084e+002	1127	15	4.206561e+000	0	0	0	0	0	0	1112.09	1	1	49.1849	14.1852
DATA	1405	17	45	0	0	A_04_P009572	DN886440	10959.5	409.154	8.719269e+001	8.893296e+000	117	13.5	5.358141e+000	0	0	0	0	0	0	87.2015	1	1	49.5074	14.75
DATA	1406	17	46	0	0	A_04_P054149	ENSOCUT00000013252	10984.6	409	5.012955e+003	5.012985e+002	4803	13	5.420232e+000	0	0	0	0	0	0	5024.77	1	1	49.8279	14.0741
DATA	1407	17	47	0	0	A_04_P076657	ENSOCUT00000016366	11010.1	409.386	1.358119e+002	1.369260e+001	163	16	6.362377e+000	0	0	0	0	0	0	136.416	1	1	57.259	17.3125
DATA	1408	17	48	66	-1	(-)3xSLv1	NegativeControl	11035.5	409.352	1.747209e+000	1.740249e+000	26	15	4.013217e+000	0	0	0	0	0	0	-4.32257	0	0	57.5363	14.9655
DATA	1409	17	49	0	0	A_04_P018631	NM_001204216	11060.7	409.253	1.367344e+003	1.367455e+002	1393	15	5.109041e+000	0	0	0	0	0	0	1377.51	1	1	49.1849	15.0333
DATA	1410	17	50	0	0	A_04_P092865	NM_001171324	11086.3	409.203	1.925763e+004	1.925764e+003	18989	16	4.472881e+000	0	0	0	0	0	0	19419.7	1	1	48.8603	14.56
DATA	1411	17	51	0	0	A_04_P085670	A_04_P085670	11111.6	409.427	1.742125e+000	1.741134e+000	30.5	16	5.685085e+000	0	0	0	0	0	0	1.45099	0	0	57.5363	15.9655
DATA	1412	17	52	0	0	A_04_P067063	ENSOCUT00000005981	11137	409.455	1.271562e+001	2.150910e+000	43	15	4.763159e+000	0	0	0	0	0	0	12.8337	1	1	65	15.9189
DATA	1413	17	53	0	0	A_04_P029934	ENSOCUT00000013969	11162.8	409.244	1.329757e+002	1.341030e+001	162	14.5	4.135840e+000	0	0	0	0	0	0	134.179	1	1	49.8279	14.5294
DATA	1414	17	54	1028	1	(+)E1A_r60_a104	E1A_r60_a104	11187.6	409.427	1.743103e+000	1.736160e+000	28	14.5	4.062777e+000	0	0	0	0	0	0	-1.62957	0	0	57.5363	14.8846
DATA	1415	17	55	0	0	A_04_P058272	ENSOCUT00000010955	11213.4	409.506	2.956514e+002	2.961618e+001	321.5	14	4.270428e+000	0	0	0	0	0	0	297.856	1	1	52.3208	15.6452
DATA	1416	17	56	0	0	A_04_P073761	ENSOCUT00000012189	11238.6	409.237	2.224268e+002	2.231068e+001	253	13	4.729227e+000	0	0	0	0	0	0	223.749	1	1	49.1849	13.9677
DATA	1417	17	57	0	0	A_04_P026556	EB373280	11263.9	409.479	1.159580e+004	1.159582e+003	11279	16.5	5.563014e+000	0	0	0	0	0	0	11643.1	1	1	54.4085	16.4667
DATA	1418	17	58	0	0	A_04_P001847	NM_001082289	11289.2	409.413	1.050119e+001	2.039140e+000	40	18	5.446241e+000	0	0	0	0	0	0	10.5189	1	1	50.4627	16.6923
DATA	1419	17	59	0	0	A_04_P037621	A_04_P037621	11314.6	409.526	2.506601e+000	1.770739e+000	31	13	4.576803e+000	0	0	0	0	0	0	2.50374	1	0	49.8279	13.8667
DATA	1420	17	60	0	0	A_04_P049852	XM_002723929	11340.3	409.5	3.436223e+001	3.860205e+000	63	14.5	4.750212e+000	0	0	0	0	0	0	34.207	1	1	57.5363	14.625
DATA	1421	17	61	0	0	A_04_P004351	ENSOCUT00000010398	11365.5	409.367	1.138134e+004	1.138135e+003	10870	16	5.263517e+000	0	0	0	0	0	0	11286.6	1	1	49.8279	16.7692
DATA	1422	17	62	0	0	A_04_P073130	A_04_P073130	11391.1	409.5	9.010553e+001	9.183391e+000	119	15.5	4.994024e+000	0	0	0	0	0	0	88.9675	1	1	56.9804	15.8864
DATA	1423	17	63	0	0	A_04_P085097	ENSOCUT00000012463	11416.5	409.43	8.380756e+003	8.380774e+002	8007.5	15	5.477226e+000	0	0	0	0	0	0	8234.64	1	1	50.4627	15
DATA	1424	17	64	0	0	A_04_P004156	NM_001195839	11441.7	409.5	7.545217e+000	1.943906e+000	37	16	4.053839e+000	0	0	0	0	0	0	7.37425	1	0	57.5363	14.4857
DATA	1425	17	65	0	0	A_04_P004026	NM_001195678	11467.3	409.627	1.105938e+002	1.120526e+001	138.5	16	4.206353e+000	0	0	0	0	0	0	107.447	1	1	49.1849	16.0588
DATA	1426	17	66	0	0	A_04_P098130	ENSOCUT00000016151	11492.5	410	7.175441e+000	1.950490e+000	36	14.5	4.860487e+000	0	0	0	0	0	0	6.92698	1	0	50.4627	13.9286
DATA	1427	17	67	0	0	A_04_P012048	DN881846	11518	409.545	3.110524e+000	1.853017e+000	34	14	4.941779e+000	0	0	0	0	0	0	2.98142	1	0	55.8519	14.2759
DATA	1428	17	68	0	0	A_04_P061172	ENSOCUT00000006855	11543.4	409.573	1.557423e+002	1.568262e+001	174.5	17	4.628802e+000	0	0	0	0	0	0	148.148	1	1	57.5363	17.6774
DATA	1429	17	69	1028	1	(+)E1A_r60_a104	E1A_r60_a104	11568.6	409.573	1.863058e+000	1.855638e+000	25.5	15	5.370633e+000	0	0	0	0	0	0	-2.90766	0	0	57.5363	15.7429
DATA	1430	17	70	0	0	A_04_P002080	NM_001101717	11594.3	409.859	6.752267e+003	6.752293e+002	6016	15.5	4.516806e+000	0	0	0	0	0	0	6315.33	1	1	49.8279	15.1923
DATA	1431	17	71	0	0	A_04_P093532	ENSOCUT00000015462	11619.4	409.74	1.326790e+003	1.326925e+002	1259	15	4.638934e+000	0	0	0	0	0	0	1229.46	1	1	49.5074	14.6552
DATA	1432	17	72	0	0	A_04_P026760	EB373030	11645.6	409.961	2.360113e+000	1.923441e+000	30	14	3.982144e+000	0	0	0	0	0	0	2.16477	1	0	40.6843	13.9333
DATA	1433	17	73	0	0	A_04_P099607	A_04_P099607	11670.5	409.648	4.503202e+004	4.503203e+003	39584.5	16	5.510156e+000	0	0	0	0	0	0	40876.5	1	1	57.5363	16.8519
DATA	1434	17	74	0	0	A_04_P026462	EB373380	11695.4	410.097	7.754342e+000	2.098439e+000	37	16	5.226401e+000	0	0	0	0	0	0	6.96295	1	0	48.5334	16.6207
DATA	1435	17	75	0	0	A_04_P094702	ENSOCUT00000017000	11721.1	409.924	2.594588e+001	3.259757e+000	51.5	14	4.024463e+000	0	0	0	0	0	0	23.0211	1	1	49.5074	14.4211
DATA	1436	17	76	0	0	A_04_P085177	ENSOCUT00000000925	11746.4	409.908	1.508924e+004	1.508926e+003	12736	15	4.308597e+000	0	0	0	0	0	0	13223.5	1	1	49.1849	14.7632
DATA	1437	17	77	0	0	A_04_P030196	ENSOCUT00000014787	11771.8	409.893	2.806013e+004	2.806014e+003	23281	16	5.082563e+000	0	0	0	0	0	0	24271.3	1	1	50.1463	16.4706
DATA	1438	17	78	0	0	A_04_P036345	ENSOCUT00000005856	11797	409.986	7.508367e+001	7.783653e+000	93.5	15	3.498416e+000	0	0	0	0	0	0	64.0743	1	1	46.8651	14.8966
DATA	1439	17	79	0	0	A_04_P001392	NM_001082198	11822.5	410	1.871023e+001	2.798799e+000	45	17	4.690416e+000	0	0	0	0	0	0	15.7388	1	1	54.1152	15.25
DATA	1440	17	80	0	0	A_04_P066035	A_04_P066035	11847.6	409.973	2.711786e+002	2.720001e+001	253	16	5.479342e+000	0	0	0	0	0	0	224.767	1	1	48.5334	15.9063
DATA	1441	17	81	0	0	A_04_P028603	ENSOCUT00000002670	11873.5	410.099	8.107202e+002	8.110043e+001	699.5	15	4.052336e+000	0	0	0	0	0	0	661.366	1	1	49.8279	14.4167
DATA	1442	17	82	66	1	DarkCorner	DarkCorner	11898.9	410.386	2.190116e+000	2.181393e+000	26	13.5	4.465754e+000	0	0	0	0	0	0	-3.67869	0	0	65	13.7647
DATA	1443	17	83	66	1	DarkCorner	DarkCorner	11924.8	410.097	2.228474e+000	2.219598e+000	26	15	5.544794e+000	0	0	0	0	0	0	-2.63093	0	0	47.2035	15.2432
DATA	1444	17	84	66	1	DarkCorner	DarkCorner	11949.6	410.096	2.267165e+000	2.258135e+000	25	13	6.040716e+000	0	0	0	0	0	0	-3.02847	0	0	48.5334	14.0976
DATA	1445	17	85	66	1	DarkCorner	DarkCorner	11975.4	410.404	2.309315e+000	2.300117e+000	24	14	5.478987e+000	0	0	0	0	0	0	-4.10057	0	0	57.8122	14.3065
DATA	1446	18	1	66	1	DarkCorner	DarkCorner	9854.5	415.352	1.993713e+000	1.985772e+000	24	15	4.821473e+000	0	0	0	0	0	0	-5.75324	0	0	57.5363	14.4082
DATA	1447	18	2	66	1	DarkCorner	DarkCorner	9879.65	415.775	2.000471e+000	1.992503e+000	24	15	4.501779e+000	0	0	0	0	0	0	-5.56563	0	0	47.5395	14.8621
DATA	1448	18	3	66	1	DarkCorner	DarkCorner	9905.42	415.427	2.006079e+000	1.998089e+000	25.5	14.5	3.559188e+000	0	0	0	0	0	0	-4.17723	0	0	57.5363	14.2333
DATA	1449	18	4	0	0	A_04_P052097	ENSOCUT00000004684	9930.58	415.427	3.368943e+002	3.374888e+001	316.5	14.5	4.038833e+000	0	0	0	0	0	0	294.594	1	1	57.5363	14.6429
DATA	1450	18	5	0	0	A_04_P026493	EB373360	9956.42	415.427	1.583003e+001	2.554931e+000	42	15.5	3.969516e+000	0	0	0	0	0	0	13.8209	1	1	57.5363	15.7188
DATA	1451	18	6	0	0	A_04_P100279	ENSOCUT00000009939	9981.5	415.352	2.015376e+000	2.017035e+000	32	14	4.937296e+000	0	0	0	0	0	0	1.72222	0	0	65	15.2424
DATA	1452	18	7	0	0	A_04_P002776	NM_001082747	10007	415.455	1.802000e+003	1.802112e+002	1549	15	5.515898e+000	0	0	0	0	0	0	1571.13	1	1	55.8519	14.6176
DATA	1453	18	8	0	0	A_04_P011136	DN883543	10032.4	415.427	2.016044e+000	2.008014e+000	27	16	4.031129e+000	0	0	0	0	0	0	-1.4438	0	0	57.5363	16
DATA	1454	18	9	0	0	A_04_P036202	ENSOCUT00000000154	10058	415.629	2.014843e+000	2.006818e+000	28	14	4.561746e+000	0	0	0	0	0	0	-0.697644	0	0	46.8651	13.9286
DATA	1455	18	10	0	0	A_04_P032493	EB382071	10083.1	415.5	1.216811e+001	2.345161e+000	40	12	4.623311e+000	0	0	0	0	0	0	10.6272	1	1	56.9804	13
DATA	1456	18	11	0	0	A_04_P081899	ENSOCUT00000002620	10108.6	415.237	5.104732e+003	5.104771e+002	4240	14	4.234911e+000	0	0	0	0	0	0	4464.77	1	1	49.1849	14.6296
DATA	1457	18	12	0	0	A_04_P086127	ENSOCUT00000013314	10133.6	415.4	5.032475e+002	5.036440e+001	476	16	5.242822e+000	0	0	0	0	0	0	440.972	1	1	49.5074	15.2222
DATA	1458	18	13	0	0	A_04_P099917	ENSOCUT00000013752	10159.4	415.37	3.442412e+003	3.442470e+002	3036	17	5.177760e+000	0	0	0	0	0	0	3023.31	1	1	50.7771	16.5333
DATA	1459	18	14	0	0	A_04_P019546	EB380794	10184.7	415.5	3.762596e+001	4.255706e+000	62.5	17	3.987379e+000	0	0	0	0	0	0	33.1312	1	1	57.5363	17.3125
DATA	1460	18	15	0	0	A_04_P065022	ENSOCUT00000008106	10210.1	415.5	5.382667e+004	5.382667e+003	46268	16.5	6.842733e+000	0	0	0	0	0	0	47535.9	1	1	56.9804	18.7333
DATA	1461	18	16	0	0	A_04_P081010	ENSOCUT00000001140	10235.3	415.553	1.651113e+003	1.651231e+002	1489	14	4.576803e+000	0	0	0	0	0	0	1462.83	1	1	49.5074	14.5333
DATA	1462	18	17	0	0	A_04_P014488	AY171682	10261	415.571	3.337622e+002	3.343426e+001	333	14	3.630245e+000	0	0	0	0	0	0	296.755	1	1	49.1849	14.3514
DATA	1463	18	18	0	0	A_04_P059394	A_04_P059394	10286.1	415.986	5.419434e+001	5.763596e+000	79	14	4.661852e+000	0	0	0	0	0	0	48.3677	1	1	46.8651	14.4063
DATA	1464	18	19	0	0	A_04_P000861	NM_001082729	10311.6	415.622	1.961894e+000	1.954682e+000	31	14	4.354321e+000	0	0	0	0	0	0	0.434653	0	0	52.9257	14.037
DATA	1465	18	20	1028	1	(+)E1A_r60_a107	E1A_r60_a107	10337.1	415.523	2.937709e+001	3.523730e+000	56	15	4.777298e+000	0	0	0	0	0	0	26.4333	1	1	55.8519	15.625
DATA	1466	18	21	0	0	A_04_P031268	AY175541	10362.4	415.573	9.047630e+000	2.138251e+000	36	16	6.896229e+000	0	0	0	0	0	0	8.1767	1	0	57.5363	17.0833
DATA	1467	18	22	0	0	A_04_P046994	ENSOCUT00000003950	10387.6	415.573	6.677121e+000	2.041024e+000	36	19.5	1.040731e+001	0	0	0	0	1	0	6.06156	1	0	57.5363	22.3571
DATA	1468	18	23	0	0	A_04_P018111	ENSOCUT00000010122	10413.4	415.573	5.638490e+004	5.638490e+003	50674.5	18	7.995563e+000	0	0	0	0	1	0	51430.6	1	1	57.5363	20.0645
DATA	1469	18	24	0	0	A_04_P061992	ENSOCUT00000010466	10438.6	415.573	3.362359e+001	3.867228e+000	60	18	7.193747e+000	0	0	0	0	0	0	30.8149	1	1	65	19.8
DATA	1470	18	25	0	0	A_04_P051802	ENSOCUT00000006829	10464.1	415.614	8.451290e+000	2.080538e+000	38	18	6.255131e+000	0	0	0	0	0	0	7.78337	1	0	57.259	17.28
DATA	1471	18	26	0	0	A_04_P051962	ENSOCUT00000000673	10489.4	415.74	1.402226e+003	1.402354e+002	1324	16	5.390605e+000	0	0	0	0	0	0	1297.82	1	1	49.5074	16.1
DATA	1472	18	27	0	0	A_04_P058912	ENSOCUT00000013800	10514.6	415.596	2.260755e+002	2.268579e+001	242	17	5.603482e+000	0	0	0	0	0	0	210.275	1	1	57.8122	17.5517
DATA	1473	18	28	0	0	A_04_P043197	A_04_P043197	10540.1	416.304	1.880300e+000	1.872811e+000	28	16	5.843867e+000	0	0	0	0	0	0	-2.29335	0	0	46.1809	16.8947
DATA	1474	18	29	0	0	A_04_P099921	ENSOCUT00000013752	10565.6	416.013	2.714790e+003	2.714854e+002	2523	16	5.768286e+000	0	0	0	0	0	0	2550.74	1	1	49.8279	16.1613
DATA	1475	18	30	1028	1	(+)E1A_r60_1	E1A_r60_1	10591	416	1.861623e+000	1.854209e+000	29.5	16	4.241462e+000	0	0	0	0	0	0	-1.41839	0	0	54.9904	16.64
DATA	1476	18	31	0	0	A_04_P086988	ENSOCUT00000012635	10616.4	415.908	4.978239e+003	4.978273e+002	4550	18	7.294380e+000	0	0	0	0	0	0	4724.22	1	1	49.1849	19.8519
DATA	1477	18	32	0	0	A_04_P100831	ENSOCUT00000002105	10641.5	415.782	6.883715e+001	7.124402e+000	95.5	14.5	4.648693e+000	0	0	0	0	0	0	65.6402	1	1	49.5074	13.9
DATA	1478	18	33	0	0	A_04_P018571	A_04_P018571	10667.2	416	1.692220e+002	1.702056e+001	193	17	5.938444e+000	0	0	0	0	0	0	162.16	1	1	49.1849	15.6563
DATA	1479	18	34	0	0	A_04_P004783	ENSOCUT00000012256	10692.4	416	8.305285e+000	1.999258e+000	38	13.5	4.606163e+000	0	0	0	0	0	0	7.9962	1	0	48.5334	13.5938
DATA	1480	18	35	0	0	A_04_P016732	DQ221768	10718.4	415.937	2.700794e+000	1.830079e+000	32	14	5.191494e+000	0	0	0	0	0	0	2.61256	1	0	44.0646	14.125
DATA	1481	18	36	0	0	A_04_P005983	A_04_P005983	10743.4	416.041	6.954814e+001	7.184486e+000	97	14	4.683426e+000	0	0	0	0	0	0	67.5741	1	1	49.1849	14.5313
DATA	1482	18	37	0	0	A_04_P055629	ENSOCUT00000002756	10768.9	416.042	1.581342e+004	1.581343e+003	15150.5	15.5	4.402796e+000	0	0	0	0	0	0	15431.5	1	1	46.8651	15.2308
DATA	1483	18	38	0	0	A_04_P095001	ENSOCUT00000015205	10794.3	416.222	2.258491e+002	2.265548e+001	249	17	3.686360e+000	0	0	0	0	0	0	221.318	1	1	47.5395	16.4516
DATA	1484	18	39	0	0	A_04_P064417	ENSOCUT00000010394	10819.5	416	2.031078e+002	2.038861e+001	225	16	4.911474e+000	0	0	0	0	0	0	199.812	1	1	47.2035	15.5484
DATA	1485	18	40	0	0	A_04_P101167	ENSOCUT00000010214	10845	416.455	1.780030e+000	1.772940e+000	28	13.5	4.903787e+000	0	0	0	0	0	0	-2.02858	0	0	65	14.2333
DATA	1486	18	41	0	0	A_04_P024033	A_04_P024033	10870.3	416.419	4.196033e+000	1.815856e+000	34	15	4.529893e+000	0	0	0	0	0	0	4.1585	1	0	44.0646	14.7917
DATA	1487	18	42	0	0	A_04_P100775	ENSOCUT00000014873	10895.6	416.427	3.232858e+001	3.681335e+000	60	16	4.135718e+000	0	0	0	0	0	0	32.1446	1	1	57.5363	16.3333
DATA	1488	18	43	0	0	A_04_P061518	XM_002711105	10921.4	416.427	1.516966e+001	2.320117e+000	46	15	4.755564e+000	0	0	0	0	0	0	15.13	1	1	65	15
DATA	1489	18	44	0	0	A_04_P005965	DN890450	10946.6	416.427	1.309723e+002	1.321372e+001	163	15	4.000616e+000	0	0	0	0	0	0	130.988	1	1	57.5363	15.1724
DATA	1490	18	45	0	0	A_04_P035263	A_04_P035263	10972	416.455	2.254328e+001	2.851624e+000	53	13	4.779121e+000	0	0	0	0	0	0	22.602	1	1	55.8519	14.44
DATA	1491	18	46	0	0	A_04_P023082	EB377001	10997.4	416.518	6.345040e+000	1.854482e+000	36.5	17	6.927871e+000	0	0	0	0	0	0	6.37544	1	0	51.7088	17.2667
DATA	1492	18	47	0	0	A_04_P081363	ENSOCUT00000004455	11022.6	416.476	5.579571e+003	5.579598e+002	5511.5	15.5	6.045134e+000	0	0	0	0	0	0	5616.56	1	1	51.7088	15.8929
DATA	1493	18	48	0	0	A_04_P017401	DN884969	11048.2	416.361	3.709146e+003	3.709187e+002	3722	15	5.942665e+000	0	0	0	0	0	0	3739.34	1	1	47.8731	15.6207
DATA	1494	18	49	0	0	A_04_P057394	ENSOCUT00000003687	11073.7	416.689	2.198153e+003	2.198221e+002	2172	13	6.275229e+000	0	0	0	0	0	0	2218.77	1	1	48.2044	14.3871
DATA	1495	18	50	0	0	A_04_P074204	ENSOCUT00000008170	11098.9	416.5	1.742336e+001	2.457676e+000	46	15	4.234523e+000	0	0	0	0	0	0	17.6	1	1	65	14.7419
DATA	1496	18	51	0	0	A_04_P051439	A_04_P051439	11124.3	416.565	2.126045e+003	2.126116e+002	2185.5	16	5.223573e+000	0	0	0	0	0	0	2148.53	1	1	46.8651	16.2143
DATA	1497	18	52	0	0	A_04_P048758	ENSOCUT00000004961	11149.7	416.662	1.116317e+002	1.129681e+001	145	15	3.316452e+000	0	0	0	0	0	0	112.817	1	1	48.5334	16.0333
DATA	1498	18	53	0	0	A_04_P090074	ENSOCUT00000008581	11175.3	416.554	9.123401e+002	9.125047e+001	949	14	3.192700e+000	0	0	0	0	0	0	921.654	1	1	48.5334	13.88
DATA	1499	18	54	0	0	A_04_P050818	ENSOCUT00000033014	11200.6	416.74	6.408604e+002	6.410951e+001	657.5	15.5	3.934668e+000	0	0	0	0	0	0	646.91	1	1	49.5074	15.6333
DATA	1500	18	55	0	0	A_04_P033356	A_04_P033356	11226	416.545	3.819322e+000	1.778244e+000	33	14	4.618196e+000	0	0	0	0	0	0	3.85047	1	0	55.8519	14.7143
DATA	1501	18	56	0	0	A_04_P094143	XM_002713671	11251.2	416.621	1.341781e+003	1.341894e+002	1394	12.5	5.523399e+000	0	0	0	0	0	0	1350.5	1	1	45.4864	14.2857
DATA	1502	18	57	0	0	A_04_P031627	AF014672	11276.6	416.573	1.436145e+001	2.258701e+000	45	18.5	5.239642e+000	0	0	0	0	0	0	14.4238	1	1	65	16.5769
DATA	1503	18	58	0	0	A_04_P023793	EB376277	11301.7	416.727	1.553637e+002	1.563437e+001	185.5	15	5.711668e+000	0	0	0	0	0	0	155.643	1	1	49.8279	16.1379
DATA	1504	18	59	0	0	A_04_P098402	ENSOCUT00000008907	11327.4	416.893	2.369264e+002	2.375741e+001	259	14	4.858354e+000	0	0	0	0	0	0	236.621	1	1	48.8603	14.7027
DATA	1505	18	60	0	0	A_04_P055570	ENSOCUT00000001976	11352.9	416.614	3.953679e+002	3.957592e+001	420	18	5.640293e+000	0	0	0	0	0	0	393.424	1	1	57.259	16.7097
DATA	1506	18	61	0	0	A_04_P079599	ENSOCUT00000014765	11378.2	416.69	2.385282e+002	2.391816e+001	267	15.5	5.274076e+000	0	0	0	0	0	0	236.399	1	1	47.2035	15.8889
DATA	1507	18	62	0	0	A_04_P063476	A_04_P063476	11403.6	416.573	3.028238e+000	1.800484e+000	33.5	16	6.494524e+000	0	0	0	0	0	0	2.98741	1	0	65	16.225
DATA	1508	18	63	0	0	A_04_P031772	ENSOCUT00000014606	11429.2	416.986	2.769570e+003	2.769627e+002	2731	15	4.079656e+000	0	0	0	0	0	0	2718.39	1	1	47.8731	14.35
DATA	1509	18	64	0	0	A_04_P006717	A_04_P006717	11454.8	416.913	4.881317e+001	5.200564e+000	78	16	3.842625e+000	0	0	0	0	0	0	47.6393	1	1	46.5243	15.1081
DATA	1510	18	65	0	0	A_04_P004376	ENSOCUT00000017129	11479.9	416.935	1.324659e+001	2.238965e+000	44	15	3.809475e+000	0	0	0	0	0	0	12.8492	1	1	65	14.4375
DATA	1511	18	66	0	0	A_04_P071647	ENSOCUT00000000360	11505.3	417.014	2.056599e+001	2.744424e+000	48	15	4.088759e+000	0	0	0	0	0	0	19.8156	1	1	47.8731	14.1111
DATA	1512	18	67	0	0	A_04_P006688	A_04_P006688	11530.6	416.972	2.631871e+001	3.205856e+000	55	16	4.895274e+000	0	0	0	0	0	0	25.1742	1	1	48.2044	16.1875
DATA	1513	18	68	0	0	A_04_P082550	ENSOCUT00000006779	11555.1	416.744	1.851908e+000	1.844821e+000	29	16	5.033521e+000	0	0	0	0	0	0	0.310067	0	0	36.5637	16.3243
DATA	1514	18	69	0	0	A_04_P049192	ENSOCUT00000028744	11581.5	417	1.877473e+001	2.643271e+000	47.5	14	4.106205e+000	0	0	0	0	0	0	17.6675	1	1	54.1152	13.9667
DATA	1515	18	70	0	0	A_04_P064016	ENSOCUT00000014113	11606.6	417.069	7.345718e+001	7.581805e+000	96	15	4.832874e+000	0	0	0	0	0	0	68.5122	1	1	53.8203	15.24
DATA	1516	18	71	0	0	A_04_P031974	A_04_P031974	11632.3	417.16	1.992586e+003	1.992676e+002	1772	14	4.856563e+000	0	0	0	0	0	0	1840.51	1	1	49.1849	14
DATA	1517	18	72	0	0	A_04_P081862	ENSOCUT00000003707	11657.5	417.352	7.239801e+001	7.488742e+000	95	15	4.263079e+000	0	0	0	0	0	0	66.2005	1	1	57.5363	15.4231
DATA	1518	18	73	0	0	A_04_P020739	EB379359	11683.1	417.386	1.032959e+001	2.194159e+000	38.5	16	7.077452e+000	0	0	0	0	0	0	9.34297	1	1	57.259	16.9032
DATA	1519	18	74	0	0	A_04_P018596	EB384856	11708.2	417.294	1.965684e+000	1.957855e+000	28	14.5	4.319755e+000	0	0	0	0	0	0	-0.978252	0	0	46.1809	15.2813
DATA	1520	18	75	0	0	A_04_P023116	EB376960	11733.6	417.427	1.156496e+001	2.294324e+000	38	14.5	4.034168e+000	0	0	0	0	0	0	10.219	1	1	57.5363	14.2941
DATA	1521	18	76	0	0	A_04_P092429	A_04_P092429	11759.4	417.427	8.331140e+000	2.173286e+000	37.5	15	4.250891e+000	0	0	0	0	0	0	7.26714	1	0	65	14.5152
DATA	1522	18	77	0	0	A_04_P034777	A_04_P034777	11784.6	417.427	5.242207e+002	5.246151e+001	480	16	5.173547e+000	0	0	0	0	0	0	451.275	1	1	57.5363	15.9677
DATA	1523	18	78	0	0	A_04_P036429	ENSOCUT00000021111	11810	417.455	1.449260e+001	2.520780e+000	42	15	4.308616e+000	0	0	0	0	0	0	12.303	1	1	55.8519	14.2647
DATA	1524	18	79	0	0	A_04_P001817	NM_001082710	11835.4	417.427	1.451718e+001	2.547090e+000	42	15.5	4.634826e+000	0	0	0	0	0	0	12.145	1	1	57.5363	14.6333
DATA	1525	18	80	0	0	A_04_P094573	ENSOCUT00000002189	11860.7	417.5	2.133301e+000	2.124804e+000	28	15	5.314025e+000	0	0	0	0	0	0	-1.10442	0	0	65	15.8462
DATA	1526	18	81	0	0	A_04_P048257	A_04_P048257	11886.2	417.446	3.654364e+002	3.660736e+001	327	13	3.637804e+000	0	0	0	0	0	0	296.352	1	1	48.8603	13.8148
DATA	1527	18	82	66	1	DarkCorner	DarkCorner	11911.5	417.819	2.203488e+000	2.194712e+000	27.5	14	3.019640e+000	0	0	0	0	1	0	-2.62415	0	0	51.0895	12.7586
DATA	1528	18	83	66	1	DarkCorner	DarkCorner	11937.3	418.081	2.242207e+000	2.233276e+000	25	14.5	6.183125e+000	0	0	0	0	0	0	-3.69587	0	0	48.8603	14.1
DATA	1529	18	84	66	1	DarkCorner	DarkCorner	11962	418.058	2.281566e+000	2.272479e+000	25	12	5.268668e+000	0	0	0	0	0	0	-1.91909	0	0	46.8651	13.8333
DATA	1530	18	85	66	1	DarkCorner	DarkCorner	11987.8	417.971	2.324973e+000	2.315713e+000	24.5	13	4.711871e+000	0	0	0	0	0	0	-2.99299	0	0	46.8651	13.5536
DATA	1531	19	1	66	1	DarkCorner	DarkCorner	9841.67	422.5	1.989993e+000	1.982067e+000	24.5	14	4.615990e+000	0	0	0	0	0	0	-3.82604	0	0	57.5363	13.8312
DATA	1532	19	2	66	1	DarkCorner	DarkCorner	9867.33	422.5	1.997396e+000	1.989440e+000	24.5	14.5	6.328280e+000	0	0	0	0	0	0	-4.77127	0	0	57.5363	15.2333
DATA	1533	19	3	66	1	DarkCorner	DarkCorner	9892.5	422.5	2.003356e+000	1.995377e+000	24	15	4.461972e+000	0	0	0	0	0	0	-4.62119	0	0	57.5363	14.5667
DATA	1534	19	4	66	1	DarkCorner	DarkCorner	9918.11	422.5	2.008149e+000	2.000150e+000	23	15.5	4.815319e+000	0	0	0	0	0	0	-5.0408	0	0	56.9804	15.1111
DATA	1535	19	5	0	0	A_04_P022309	ENSOCUT00000013171	9943.5	422.5	3.195796e+004	3.195797e+003	26410	16	5.288008e+000	0	0	0	0	0	0	27926.4	1	1	57.5363	16.4857
DATA	1536	19	6	0	0	A_04_P056457	A_04_P056457	9968.81	422.608	1.425857e+003	1.425998e+002	1250.5	16	4.940172e+000	0	0	0	0	0	0	1244.52	1	1	49.1849	15.9697
DATA	1537	19	7	0	0	A_04_P032509	EB382302	9994.42	422.573	5.136436e+001	5.514725e+000	75	14	5.224409e+000	0	0	0	0	0	0	44.8038	1	1	57.5363	14.0526
DATA	1538	19	8	0	0	A_04_P003348	NM_001082270	10019.5	422.5	1.557816e+004	1.557817e+003	13073	17	5.498992e+000	0	0	0	0	0	0	13587	1	1	50.4627	16.1034
DATA	1539	19	9	0	0	A_04_P031272	AF029948	10045	422.545	2.645638e+000	2.024074e+000	33	14	4.169736e+000	0	0	0	0	0	0	2.30839	1	0	55.8519	14.6207
DATA	1540	19	10	0	0	A_04_P097963	A_04_P097963	10070.4	422.532	3.671174e+002	3.676645e+001	347.5	15	4.528202e+000	0	0	0	0	0	0	320.596	1	1	50.4627	14.2308
DATA	1541	19	11	0	0	A_04_P065328	ENSOCUT00000016390	10095.6	422.573	3.840183e+000	2.038880e+000	33	14	4.683672e+000	0	0	0	0	0	0	3.35789	1	0	57.5363	14.1667
DATA	1542	19	12	0	0	A_04_P004562	NM_001082767	10121.3	422.675	5.213100e+003	5.213139e+002	4534	15	3.634278e+000	0	0	0	0	0	0	4566.37	1	1	49.8279	15.1481
DATA	1543	19	13	0	0	A_04_P087877	ENSOCUT00000006433	10146.5	422.648	2.237138e+001	2.997276e+000	48.5	15.5	6.053497e+000	0	0	0	0	0	0	19.637	1	1	57.5363	16.9
DATA	1544	19	14	0	0	A_04_P033095	XR_085150	10172.1	422.701	2.391636e+004	2.391637e+003	20176.5	18.5	4.659990e+000	0	0	0	0	0	0	21045.7	1	1	49.5074	18.4737
DATA	1545	19	15	0	0	A_04_P020372	A_04_P020372	10197.5	422.648	1.366900e+001	2.409415e+000	41	18	6.130384e+000	0	0	0	0	0	0	12.0621	1	1	57.5363	18.7333
DATA	1546	19	16	0	0	A_04_P010406	ENSOCUT00000006620	10222.6	422.573	2.898680e+005	2.898680e+004	254047	20.5	7.638575e+000	0	0	0	0	0	0	256581	1	1	57.5363	20
DATA	1547	19	17	0	0	A_04_P022503	EB377592	10248	423.596	4.961590e+000	2.032583e+000	35	14	5.056499e+000	0	0	0	0	0	0	4.40733	1	0	38.2652	14.4545
DATA	1548	19	18	0	0	A_04_P059887	ENSOCUT00000010508	10273.5	423	1.971812e+000	1.963959e+000	28	15	3.589729e+000	0	0	0	0	0	0	-1.67265	0	0	54.1152	14.6154
DATA	1549	19	19	0	0	A_04_P087844	ENSOCUT00000002391	10299.2	422.986	1.959004e+002	1.968747e+001	206	14.5	4.356428e+000	0	0	0	0	0	0	175.343	1	1	47.2035	14.5385
DATA	1550	19	20	0	0	A_04_P042054	ENSOCUT00000010418	10324.5	423	6.003370e+002	6.006530e+001	561.5	14	2.780627e+000	0	0	0	0	0	0	539.554	1	1	48.5334	14.0833
DATA	1551	19	21	0	0	A_04_P018943	EB383794	10349.8	422.922	8.536570e+000	2.119328e+000	37.5	15	5.671715e+000	0	0	0	0	0	0	7.7053	1	0	49.1849	15.3438
DATA	1552	19	22	0	0	A_04_P094304	A_04_P094304	10375.3	423	1.328521e+002	1.342482e+001	148.5	19	7.393369e+000	0	0	0	0	0	0	120.459	1	1	49.1849	19.4762
DATA	1553	19	23	0	0	A_04_P076212	ENSOCUT00000005353	10400.5	423	1.929881e+000	1.922194e+000	30	18	9.158330e+000	0	0	0	0	1	0	-0.333364	0	0	54.1152	21
DATA	1554	19	24	0	0	A_04_P077757	ENSOCUT00000003724	10426.1	423.241	1.162148e+004	1.162149e+003	10699	22	8.784456e+000	0	0	0	0	1	0	10637	1	1	53.2255	22.6
DATA	1555	19	25	0	0	A_04_P086987	ENSOCUT00000012635	10451.4	423.198	4.344427e+003	4.344469e+002	3919	17.5	6.976113e+000	0	0	0	0	0	0	3995.7	1	1	52.3208	18.1154
DATA	1556	19	26	0	0	A_04_P040032	A_04_P040032	10476.8	422.934	2.023873e+002	2.032720e+001	211	17	4.270291e+000	0	0	0	0	0	0	187.057	1	1	48.2044	16.6538
DATA	1557	19	27	0	0	A_04_P024887	EB375127	10502	423.363	2.189170e+000	1.897605e+000	30.5	15	4.592872e+000	0	0	0	0	0	0	2.03351	1	0	50.4627	15.7647
DATA	1558	19	28	0	0	A_04_P048363	ENSOCUT00000001070	10526.9	423.333	1.684880e+001	2.521306e+000	44	16	5.816233e+000	0	0	0	0	0	0	15.728	1	1	51.7088	16
DATA	1559	19	29	0	0	A_04_P067618	ENSOCUT00000003068	10552.9	423.385	2.484484e+003	2.484554e+002	2310	16	6.174149e+000	0	0	0	0	0	0	2331.2	1	1	53.8203	15.8649
DATA	1560	19	30	0	0	A_04_P010291	DN885061	10578.4	423.253	4.214889e+003	4.214930e+002	3973	16.5	3.507497e+000	0	0	0	0	0	0	3974.83	1	1	49.1849	16.7083
DATA	1561	19	31	0	0	A_04_P082958	ENSOCUT00000016083	10603.6	423.427	7.826806e+004	7.826806e+003	71328.5	17	4.811844e+000	0	0	0	0	0	0	74178.7	1	1	57.5363	18
DATA	1562	19	32	0	0	A_04_P091808	ENSOCUT00000004666	10629.2	423.237	6.002911e+002	6.005725e+001	569	16.5	5.656446e+000	0	0	0	0	0	0	571.759	1	1	49.1849	16.6538
DATA	1563	19	33	0	0	A_04_P025558	EB374325	10654.5	423.5	5.748483e+000	1.917479e+000	35	16.5	5.757813e+000	0	0	0	0	0	0	5.50219	1	0	57.5363	15.6176
DATA	1564	19	34	0	0	A_04_P058067	ENSOCUT00000007390	10679.9	423.5	5.598939e+000	1.904684e+000	35	16	5.868025e+000	0	0	0	0	0	0	5.38481	1	0	56.9804	16.0606
DATA	1565	19	35	0	0	A_04_P037722	ENSOCUT00000016714	10705.2	423.734	6.298112e+000	1.918306e+000	36	14	4.673900e+000	0	0	0	0	0	0	6.08586	1	0	50.1463	13.6486
DATA	1566	19	36	0	0	A_04_P025041	EB374900	10730.6	423.427	1.811038e+000	1.806031e+000	31	15	5.637623e+000	0	0	0	0	0	0	0.86612	0	0	57.5363	15.129
DATA	1567	19	37	0	0	A_04_P095996	ENSOCUT00000010803	10756.4	423.474	1.412162e+003	1.412276e+002	1324	13	5.886875e+000	0	0	0	0	0	0	1376.91	1	1	49.8279	14.303
DATA	1568	19	38	0	0	A_04_P083147	ENSOCUT00000008934	10781.7	423.338	2.485266e+003	2.485330e+002	2357	17	3.685557e+000	0	0	0	0	0	0	2433.46	1	1	48.5334	16.8
DATA	1569	19	39	0	0	A_04_P038812	ENSOCUT00000012876	10806.5	423.589	7.361335e+001	7.573720e+000	99	15.5	4.323793e+000	0	0	0	0	0	0	72.3693	1	1	48.5334	15.1765
DATA	1570	19	40	0	0	A_04_P003713	ENSOCUT00000016658	10832.2	423.552	9.367849e+002	9.369529e+001	924	12	4.800195e+000	0	0	0	0	0	0	924.574	1	1	52.3208	14.4483
DATA	1571	19	41	0	0	A_04_P082214	ENSOCUT00000001875	10857.6	423.74	2.374291e+003	2.374356e+002	2334	15	5.153789e+000	0	0	0	0	0	0	2351.98	1	1	49.5074	14.1923
DATA	1572	19	42	0	0	A_04_P057677	ENSOCUT00000002945	10883.1	423.5	6.670582e+001	6.899243e+000	97	15	3.905641e+000	0	0	0	0	0	0	66.3044	1	1	56.9804	15.3125
DATA	1573	19	43	0	0	A_04_P071032	ENSOCUT00000015314	10908.3	423.164	5.326470e+001	5.608484e+000	85.5	16	3.904748e+000	0	0	0	0	0	0	53.1078	1	1	45.835	15.4
DATA	1574	19	44	0	0	A_04_P068237	ENSOCUT00000012773	10933.8	423.72	7.776336e+003	7.776356e+002	7396	16	5.394533e+000	0	0	0	0	0	0	7776.95	1	1	49.1849	16.3793
DATA	1575	19	45	0	0	A_04_P102362	A_04_P102362	10959.3	423.622	5.176403e+001	5.462995e+000	80.5	15	5.859465e+000	0	0	0	0	0	0	51.904	1	1	48.5334	16.2
DATA	1576	19	46	0	0	A_04_P081327	ENSOCUT00000003150	10984.6	423.573	1.225383e+001	2.129945e+000	43	16.5	6.662995e+000	0	0	0	0	0	0	12.3154	1	1	57.5363	17.1071
DATA	1577	19	47	0	0	A_04_P039543	ENSOCUT00000012309	11010	423.545	3.718157e+001	4.104582e+000	67	16	6.348655e+000	0	0	0	0	0	0	37.4437	1	1	55.8519	15.6552
DATA	1578	19	48	0	0	A_04_P036052	ENSOCUT00000013360	11035.5	423.648	1.472764e+001	2.276310e+000	47	13	5.962066e+000	0	0	0	0	0	0	14.8569	1	1	57.5363	15.2903
DATA	1579	19	49	0	0	A_04_P021569	EB378548	11060.9	423.951	8.463080e+002	8.464855e+001	837	15.5	5.589105e+000	0	0	0	0	0	0	854.933	1	1	50.7771	15.1429
DATA	1580	19	50	0	0	A_04_P028018	EB376088	11086.4	423.573	4.107954e+001	4.458013e+000	71	15	5.447699e+000	0	0	0	0	0	0	41.5365	1	1	57.5363	14
DATA	1581	19	51	0	0	A_04_P025854	EB374055	11111.6	423.844	8.509496e+003	8.509513e+002	8380	15	4.507259e+000	0	0	0	0	0	0	8609.84	1	1	49.8279	13.6538
DATA	1582	19	52	0	0	A_04_P000101	NM_001082665	11137	424	3.969035e+000	1.774993e+000	34.5	16	5.244675e+000	0	0	0	0	0	0	4.01689	1	0	65	17.6071
DATA	1583	19	53	0	0	A_04_P037417	ENSOCUT00000001338	11162.3	424	4.267862e+003	4.267897e+002	4361	15	3.938540e+000	0	0	0	0	0	0	4318.6	1	1	49.1849	14.6875
DATA	1584	19	54	0	0	A_04_P004876	ENSOCUT00000011739	11187.6	424.101	1.198105e+001	2.105432e+000	42	14	3.200961e+000	0	0	0	0	0	0	12.1168	1	1	47.2035	14.6154
DATA	1585	19	55	0	0	A_04_P019662	A_04_P019662	11213.1	424	3.336348e+001	3.759622e+000	62.5	14	2.883963e+000	0	0	0	0	0	0	33.7068	1	1	46.8651	14.6
DATA	1586	19	56	0	0	A_04_P026014	EB373855	11239	423.859	1.742621e+000	1.735680e+000	28	13	4.242387e+000	0	0	0	0	0	0	-1.97718	0	0	46.8651	14.2581
DATA	1587	19	57	0	0	A_04_P075188	ENSOCUT00000012015	11263.9	424.026	5.351880e+002	5.354704e+001	565	17.5	5.485718e+000	0	0	0	0	0	0	538.901	1	1	48.5334	16.1
DATA	1588	19	58	0	0	A_04_P039447	CU464350	11289.5	424	2.319919e+004	2.319920e+003	22997	16.5	4.404909e+000	0	0	0	0	0	0	23304.6	1	1	54.1152	15.625
DATA	1589	19	59	0	0	A_04_P094687	ENSOCUT00000013799	11314.5	424.36	3.399821e+002	3.404310e+001	372	15	5.547002e+000	0	0	0	0	0	0	340.603	1	1	49.8279	16
DATA	1590	19	60	0	0	A_04_P031997	A_04_P031997	11340.4	424.427	2.196949e+004	2.196950e+003	21615	17	5.728881e+000	0	0	0	0	0	0	21935.7	1	1	57.5363	16.4848
DATA	1591	19	61	0	0	A_04_P028867	EC619001	11365.6	423.986	1.520253e+001	2.325978e+000	43	15.5	5.464620e+000	0	0	0	0	0	0	15.1206	1	1	49.1849	16
DATA	1592	19	62	0	0	A_04_P063707	ENSOCUT00000014306	11391	424.455	2.730786e+001	3.253066e+000	54	15.5	5.159980e+000	0	0	0	0	0	0	27.0463	1	1	55.8519	15.9444
DATA	1593	19	63	0	0	A_04_P008151	DN888261	11416.4	424.427	1.783517e+000	1.776413e+000	29	14.5	6.001785e+000	0	0	0	0	0	0	-0.9224	0	0	57.5363	14.9167
DATA	1594	19	64	0	0	A_04_P072392	ENSOCUT00000003467	11441.8	424.397	3.963590e+003	3.963630e+002	3792	16	4.737808e+000	0	0	0	0	0	0	3885.8	1	1	50.1463	15.8056
DATA	1595	19	65	0	0	A_04_P095637	ENSOCUT00000006964	11467.2	424.653	2.115336e+002	2.122951e+001	231	15.5	4.368645e+000	0	0	0	0	0	0	206.175	1	1	49.5074	14.4667
DATA	1596	19	66	0	0	A_04_P033092	XR_085150	11492.6	424.427	3.277649e+004	3.277649e+003	30521.5	14	5.431291e+000	0	0	0	0	0	0	31739.8	1	1	57.5363	14.0323
DATA	1597	19	67	0	0	A_04_P041137	ENSOCUT00000022978	11518	424.455	1.821509e+001	2.575488e+000	48	18	5.414627e+000	0	0	0	0	0	0	17.5161	1	1	55.8519	17.4545
DATA	1598	19	68	0	0	A_04_P044577	XM_002708875	11544.2	424.607	1.842308e+000	1.842046e+000	30	17	5.172839e+000	0	0	0	0	0	0	1.53912	0	0	42.5954	16.7297
DATA	1599	19	69	0	0	A_04_P087837	ENSOCUT00000002385	11568.8	424.031	9.039778e+000	2.058820e+000	38	15.5	4.945992e+000	0	0	0	0	0	0	8.55674	1	0	45.835	15.9762
DATA	1600	19	70	0	0	A_04_P011337	DN883166	11594	424.067	1.873213e+000	1.865752e+000	29	14	4.801472e+000	0	0	0	0	0	0	-1.15959	0	0	46.8651	14.1481
DATA	1601	19	71	0	0	A_04_P037582	ENSOCUT00000010650	11619.5	424.5	8.823029e+000	2.079520e+000	36	14	5.881817e+000	0	0	0	0	0	0	8.20379	1	0	57.5363	14.7188
DATA	1602	19	72	0	0	A_04_P005674	DN890718	11644.9	424.5	1.909379e+000	1.906637e+000	32	16	4.758259e+000	0	0	0	0	0	0	1.25292	0	0	56.9804	15.1111
DATA	1603	19	73	0	0	A_04_P093936	A_04_P093936	11670.5	424.5	5.189047e+000	1.990812e+000	34	16	5.063256e+000	0	0	0	0	0	0	4.72713	1	0	65	16.6452
DATA	1604	19	74	0	0	A_04_P096002	ENSOCUT00000010829	11695.7	424.5	1.796642e+002	1.807120e+001	191.5	14.5	4.702105e+000	0	0	0	0	0	0	161.881	1	1	57.5363	14.4643
DATA	1605	19	75	0	0	A_04_P080013	ENSOCUT00000012623	11721.2	424.75	3.684031e+002	3.689274e+001	359	14	4.720202e+000	0	0	0	0	0	0	328.075	1	1	50.4627	14.697
DATA	1606	19	76	0	0	A_04_P004171	ENSOCUT00000003483	11746.3	424.974	2.100122e+001	2.893283e+000	47	15	4.174129e+000	0	0	0	0	0	0	18.4769	1	1	49.1849	15.0294
DATA	1607	19	77	0	0	A_04_P004723	NM_001082712	11771.9	424.694	3.076521e+002	3.083122e+001	299	14	4.379901e+000	0	0	0	0	0	0	267.135	1	1	48.2044	14.359
DATA	1608	19	78	0	0	A_04_P077253	ENSOCUT00000010206	11797.3	424.816	8.761500e+003	8.761524e+002	7212	15	4.121019e+000	0	0	0	0	0	0	7505.05	1	1	49.5074	14.871
DATA	1609	19	79	0	0	A_04_P048169	ENSOCUT00000014054	11822.7	424.681	2.081611e+000	2.073319e+000	28	14	4.688315e+000	0	0	0	0	0	0	-0.536194	0	0	48.2044	14.1379
DATA	1610	19	80	0	0	A_04_P003647	NM_001082142	11847.9	424.627	1.955585e+004	1.955586e+003	16309	16	4.836616e+000	0	0	0	0	0	0	16272.5	1	1	48.8603	15.9167
DATA	1611	19	81	0	0	A_04_P075038	A_04_P075038	11874	424.698	2.579999e+001	3.350730e+000	49	15	5.937659e+000	0	0	0	0	0	0	21.1289	1	1	41.4593	15.3235
DATA	1612	19	82	0	0	A_04_P007807	DN888633	11898.6	424.64	6.938373e+001	7.270348e+000	84	14	4.610495e+000	0	0	0	0	0	0	55.9359	1	1	48.8603	14.44
DATA	1613	19	83	66	1	DarkCorner	DarkCorner	11924.4	424.573	2.218164e+000	2.209329e+000	25	14.5	3.381204e+000	0	0	0	0	0	0	-3.43165	0	0	57.5363	13.8929
DATA	1614	19	84	66	1	DarkCorner	DarkCorner	11949.9	424.049	2.257830e+000	2.248837e+000	25	12	4.896667e+000	0	0	0	0	1	0	-4.01114	0	0	51.7088	12.7857
DATA	1615	19	85	66	1	DarkCorner	DarkCorner	11975	424.379	2.298449e+000	2.289295e+000	27	14	4.510422e+000	0	0	0	0	0	0	-2.65622	0	0	42.9674	14.3902
DATA	1616	20	1	66	1	DarkCorner	DarkCorner	9854.5	429.648	1.993991e+000	1.986049e+000	23	15	5.597899e+000	0	0	0	0	0	0	-5.62557	0	0	57.5363	14.9412
DATA	1617	20	2	66	1	DarkCorner	DarkCorner	9879.91	429.614	2.000508e+000	1.992539e+000	23	13.5	5.135209e+000	0	0	0	0	0	0	-6.83653	0	0	57.259	15
DATA	1618	20	3	66	1	DarkCorner	DarkCorner	9905.42	429.573	2.005761e+000	1.997772e+000	25.5	14	5.183099e+000	0	0	0	0	0	0	-3.9078	0	0	57.5363	14.2581
DATA	1619	20	4	0	0	A_04_P000537	NM_001101698	9930.58	429.573	4.333285e+001	4.773284e+000	65	16	4.565650e+000	0	0	0	0	0	0	37.9033	1	1	57.5363	15.6129
DATA	1620	20	5	0	0	A_04_P082522	ENSOCUT00000007988	9956.09	429.935	4.899442e+001	5.293640e+000	70	15	5.022316e+000	0	0	0	0	0	0	42.7956	1	1	54.4085	16.0968
DATA	1621	20	6	0	0	A_04_P092292	ENSOCUT00000013254	9981.25	430	3.636017e+003	3.636072e+002	3054	14	5.189995e+000	0	0	0	0	0	0	3173.36	1	1	49.1849	14.25
DATA	1622	20	7	0	0	A_04_P007249	DN889176	10007	430	2.079942e+001	2.890219e+000	46	13	5.463914e+000	0	0	0	0	0	0	18.1473	1	1	65	13.9189
DATA	1623	20	8	0	0	A_04_P001601	NM_001082092	10032.3	429.986	2.014396e+000	2.006373e+000	26.5	16	4.770654e+000	0	0	0	0	0	0	-2.55768	0	0	49.1849	15.3226
DATA	1624	20	9	0	0	A_04_P040805	NM_001082038	10057.6	430	4.074842e+003	4.074892e+002	3509	14	2.939562e+000	0	0	0	0	0	0	3558.44	1	1	49.8279	14.1111
DATA	1625	20	10	0	0	A_04_P055314	ENSOCUT00000015399	10082.8	429.943	2.010746e+000	2.010054e+000	30.5	14	4.116828e+000	0	0	0	0	0	0	1.49803	0	0	40.6843	14.6552
DATA	1626	20	11	0	0	A_04_P061782	ENSOCUT00000007904	10108.5	430	5.322226e+000	2.069182e+000	33	13	4.537721e+000	0	0	0	0	0	0	4.66038	1	0	54.1152	14.1818
DATA	1627	20	12	0	0	A_04_P090144	ENSOCUT00000023450	10133.9	430.386	4.655998e+002	4.660272e+001	442	15.5	4.927942e+000	0	0	0	0	0	0	408.517	1	1	57.259	15.7308
DATA	1628	20	13	0	0	A_04_P052842	ENSOCUT00000001026	10159.4	430.427	1.382382e+002	1.396644e+001	149	17	5.201127e+000	0	0	0	0	0	0	121.577	1	1	57.5363	16.8621
DATA	1629	20	14	0	0	A_04_P029677	AF264456	10184.6	430.427	1.993491e+000	1.985658e+000	29.5	16.5	5.902347e+000	0	0	0	0	0	0	0.182468	0	0	65	16.4688
DATA	1630	20	15	0	0	A_04_P038107	ENSOCUT00000022816	10210.1	430.386	9.032024e+001	9.246410e+000	110	17	6.445918e+000	0	0	0	0	0	0	79.8878	1	1	57.259	18.3704
DATA	1631	20	16	0	0	A_04_P054583	ENSOCUT00000017352	10235.4	429.817	1.711614e+003	1.711728e+002	1523	16	6.733308e+000	0	0	0	0	0	0	1518.83	1	1	47.5395	16.1379
DATA	1632	20	17	0	0	A_04_P052430	ENSOCUT00000000363	10261.1	430	4.833062e+003	4.833102e+002	4254	15	3.922570e+000	0	0	0	0	0	0	4304.35	1	1	46.8651	14.2857
DATA	1633	20	18	0	0	A_04_P073943	ENSOCUT00000007357	10286.4	430.427	1.480837e+002	1.493731e+001	162	14	3.578466e+000	0	0	0	0	0	0	132.397	1	1	57.5363	14.6552
DATA	1634	20	19	0	0	A_04_P050098	ENSOCUT00000009803	10311.6	430.273	4.270310e+001	4.694688e+000	69	14	3.231615e+000	0	0	0	0	0	0	38.3328	1	1	49.8279	14.12
DATA	1635	20	20	0	0	A_04_P057202	ENSOCUT00000005029	10337	430.455	1.949951e+000	1.948842e+000	31	14	4.937680e+000	0	0	0	0	0	0	1.45104	0	0	55.8519	15.5455
DATA	1636	20	21	0	0	A_04_P012361	ENSOCUT00000031801	10362.5	430.305	4.273184e+002	4.277557e+001	412.5	16	6.455952e+000	0	0	0	0	0	0	386.945	1	1	51.7088	16.1
DATA	1637	20	22	0	0	A_04_P001781	NM_001101699	10387.7	430.5	1.255506e+002	1.270174e+001	142.5	16	8.640988e+000	0	0	0	0	0	0	114.211	1	1	57.5363	19.6
DATA	1638	20	23	1028	1	(+)E1A_r60_n9	E1A_r60_n9	10413.4	430.427	2.906963e+000	1.937503e+000	33	23	8.807990e+000	0	0	0	0	1	0	2.65708	1	0	65	24.1071
DATA	1639	20	24	0	0	A_04_P017209	ENSOCUT00000010258	10438.7	430.184	5.882304e+003	5.882335e+002	5126	17	7.816742e+000	0	0	0	0	0	0	5402.36	1	1	49.5074	18.6667
DATA	1640	20	25	0	0	A_04_P046602	A_04_P046602	10463.9	430.438	3.594830e+002	3.599832e+001	361	15	4.779661e+000	0	0	0	0	0	0	331.782	1	1	48.2044	16.6129
DATA	1641	20	26	0	0	A_04_P014501	AY171689	10488.9	430.725	1.895252e+000	1.887703e+000	29	16	4.643745e+000	0	0	0	0	0	0	-1.94894	0	0	49.8279	16.4333
DATA	1642	20	27	0	0	A_04_P014548	AY171723	10515.2	430.634	1.078630e+001	2.165674e+000	39	15	4.460687e+000	0	0	0	0	0	0	10.0566	1	1	50.7771	15.0909
DATA	1643	20	28	0	0	A_04_P021857	A_04_P021857	10540.3	430.5	2.410270e+001	3.049771e+000	51	14	5.592521e+000	0	0	0	0	0	0	22.5845	1	1	57.5363	15.2353
DATA	1644	20	29	0	0	A_04_P025091	EB374850	10565.6	430.573	2.768251e+001	3.334656e+000	57	17	3.702252e+000	0	0	0	0	0	0	26.0697	1	1	57.5363	17.04
DATA	1645	20	30	0	0	A_04_P020136	EB379923	10591	430.545	2.544275e+001	3.145700e+000	51	16	4.768625e+000	0	0	0	0	0	0	24.0814	1	1	55.8519	17.1613
DATA	1646	20	31	0	0	A_04_P021509	EB378634	10616.4	430.514	1.373557e+003	1.373681e+002	1340.5	17	4.692383e+000	0	0	0	0	0	0	1306.56	1	1	48.2044	17.4615
DATA	1647	20	32	0	0	A_04_P005951	DN890456	10641.6	430.573	1.839005e+000	1.831681e+000	29.5	15.5	5.042157e+000	0	0	0	0	0	0	-0.428265	0	0	57.5363	15.0294
DATA	1648	20	33	0	0	A_04_P002746	NM_001082639	10667.4	430.573	1.097997e+005	1.097997e+004	103925	17	6.302594e+000	0	0	0	0	0	0	105477	1	1	57.5363	17.4286
DATA	1649	20	34	0	0	A_04_P087935	ENSOCUT00000005204	10692.7	430.662	4.358303e+001	4.720751e+000	71	14	4.228275e+000	0	0	0	0	0	0	42.0666	1	1	48.5334	13.7857
DATA	1650	20	35	0	0	A_04_P016397	EB378230	10718	430.545	3.181386e+001	3.658107e+000	61	13.5	4.389291e+000	0	0	0	0	0	0	30.8486	1	1	65	14.1389
DATA	1651	20	36	0	0	A_04_P048634	A_04_P048634	10743.4	430.573	1.804754e+000	1.797565e+000	28	15	5.274616e+000	0	0	0	0	0	0	-0.999676	0	0	65	14.7188
DATA	1652	20	37	0	0	A_04_P014147	ENSOCUT00000028956	10768.6	430.573	1.796994e+000	1.789837e+000	28	18	4.512435e+000	0	0	0	0	0	0	-2.34014	0	0	65	16.8276
DATA	1653	20	38	0	0	A_04_P074602	ENSOCUT00000011318	10794.2	430.875	1.670908e+002	1.680385e+001	198.5	15.5	2.960722e+000	0	0	0	0	0	0	164.155	1	1	47.5395	15.1071
DATA	1654	20	39	0	0	A_04_P006771	DN889669	10819.6	430.594	1.057894e+001	2.066536e+000	39.5	15	4.508629e+000	0	0	0	0	0	0	10.434	1	1	47.5395	15.7143
DATA	1655	20	40	0	0	A_04_P095497	A_04_P095497	10845	430.681	2.096852e+001	2.743058e+000	50	15.5	5.167750e+000	0	0	0	0	0	0	20.7599	1	1	65	15.4375
DATA	1656	20	41	0	0	A_04_P080467	ENSOCUT00000012802	10870.6	430.908	4.534088e+001	4.864461e+000	73	16	6.183032e+000	0	0	0	0	0	0	45.0526	1	1	49.1849	15.6667
DATA	1657	20	42	0	0	A_04_P059368	ENSOCUT00000009879	10895.9	430.988	1.375062e+003	1.375174e+002	1350	17	4.424853e+000	0	0	0	0	0	0	1370.85	1	1	49.5074	15.7647
DATA	1658	20	43	0	0	A_04_P067157	ENSOCUT00000000161	10921.5	431	1.085837e+002	1.099863e+001	139.5	17	4.697288e+000	0	0	0	0	0	0	108.585	1	1	54.1152	16.75
DATA	1659	20	44	0	0	A_04_P021041	XM_002712697	10946.4	430.977	4.648133e+003	4.648166e+002	4478	17.5	6.262659e+000	0	0	0	0	0	0	4660.86	1	1	50.1463	18.4643
DATA	1660	20	45	0	0	A_04_P036683	ENSOCUT00000016635	10972.3	430.679	3.658510e+001	4.051982e+000	67	16	4.951618e+000	0	0	0	0	0	0	36.7764	1	1	41.4593	16
DATA	1661	20	46	0	0	A_04_P069834	ENSOCUT00000017760	10997.5	431	6.107553e+004	6.107553e+003	59987	16.5	6.177704e+000	0	0	0	0	0	0	61531.2	1	1	54.1152	16.6429
DATA	1662	20	47	0	0	A_04_P069287	A_04_P069287	11022.6	431.237	3.530383e+001	3.933534e+000	65.5	13.5	6.999890e+000	0	0	0	0	0	0	35.6343	1	1	49.5074	15.0385
DATA	1663	20	48	0	0	A_04_P058493	ENSOCUT00000000464	11048.2	431.253	1.124449e+003	1.124582e+002	1128.5	16	6.395234e+000	0	0	0	0	0	0	1136.73	1	1	48.8603	15.5517
DATA	1664	20	49	0	0	A_04_P074382	ENSOCUT00000010505	11073.5	431.295	1.425225e+002	1.435686e+001	177	15	6.108380e+000	0	0	0	0	0	0	144.249	1	1	50.4627	14.5135
DATA	1665	20	50	0	0	A_04_P078864	ENSOCUT00000001459	11099.1	431.268	4.644936e+003	4.644969e+002	4568	15	5.228896e+000	0	0	0	0	0	0	4705.01	1	1	47.5395	13.8529
DATA	1666	20	51	0	0	A_04_P045737	ENSOCUT00000000922	11124.4	431.427	8.578188e+001	8.750454e+000	115	16	5.754459e+000	0	0	0	0	0	0	86.9315	1	1	57.5363	17.3
DATA	1667	20	52	0	0	A_04_P083372	NM_001171310	11149.6	431.351	3.585736e+003	3.585778e+002	3509	17.5	8.509160e+000	0	0	0	0	1	0	3633.89	1	1	49.8279	20.6667
DATA	1668	20	53	0	0	A_04_P056949	ENSOCUT00000014407	11175.2	431.205	5.606586e+001	5.866951e+000	86.5	15	4.358767e+000	0	0	0	0	0	0	56.7965	1	1	48.2044	16.0333
DATA	1669	20	54	0	0	A_04_P044703	A_04_P044703	11200.6	431.427	1.520416e+001	2.302911e+000	45	16	4.351547e+000	0	0	0	0	0	0	15.3909	1	1	57.5363	16.3103
DATA	1670	20	55	0	0	A_04_P100159	XR_085168	11226	431.384	9.486153e+001	9.642933e+000	124	16	4.608854e+000	0	0	0	0	0	0	95.9092	1	1	48.8603	16.0294
DATA	1671	20	56	0	0	A_04_P016308	AY596418	11251.6	431.416	1.741605e+000	1.734686e+000	31	16	5.886562e+000	0	0	0	0	0	0	0.0782362	0	0	49.8279	15.4194
DATA	1672	20	57	0	0	A_04_P048262	ENSOCUT00000007054	11276.6	431.411	1.343278e+004	1.343279e+003	13255.5	18	4.424796e+000	0	0	0	0	0	0	13530.4	1	1	52.9257	16.3103
DATA	1673	20	58	0	0	A_04_P058686	ENSOCUT00000010166	11302.1	431.5	3.895268e+001	4.267351e+000	67	17	5.334878e+000	0	0	0	0	0	0	39.135	1	1	56.9804	16.7667
DATA	1674	20	59	0	0	A_04_P036020	A_04_P036020	11327.5	431.5	1.722869e+001	2.454396e+000	47	17	5.648232e+000	0	0	0	0	0	0	17.2566	1	1	65	17.7429
DATA	1675	20	60	0	0	A_04_P027882	XM_002708050	11352.9	431.5	1.761299e+000	1.754284e+000	30	16	5.212475e+000	0	0	0	0	0	0	-0.501272	0	0	56.9804	16.3548
DATA	1676	20	61	0	0	A_04_P102312	ENSOCUT00000009309	11378.3	431.5	1.768448e+000	1.761404e+000	26.5	15	5.164089e+000	0	0	0	0	0	0	-3.88716	0	0	57.5363	15.5667
DATA	1677	20	62	0	0	A_04_P027983	EB377464	11403.6	431.573	3.206369e+004	3.206370e+003	31666	17	7.495812e+000	0	0	0	0	0	0	31729.1	1	1	57.5363	17.4828
DATA	1678	20	63	0	0	A_04_P081408	ENSOCUT00000002453	11429.1	431.5	2.340128e+001	2.939225e+000	53	14	3.353918e+000	0	0	0	0	0	0	23.039	1	1	56.9804	13.9655
DATA	1679	20	64	0	0	A_04_P026526	EB373321	11454.5	431.5	1.897435e+001	2.607442e+000	47	16	5.166013e+000	0	0	0	0	0	0	18.5762	1	1	57.5363	15.0811
DATA	1680	20	65	0	0	A_04_P079332	ENSOCUT00000015914	11479.8	431.797	2.742046e+003	2.742105e+002	2715.5	14.5	3.792920e+000	0	0	0	0	0	0	2668.32	1	1	45.1352	14.3571
DATA	1681	20	66	0	0	A_04_P091927	ENSOCUT00000004407	11505.4	431.573	5.827836e+001	6.102906e+000	85	16	5.834014e+000	0	0	0	0	0	0	56.3267	1	1	65	15.9643
DATA	1682	20	67	0	0	A_04_P003506	ENSOCUT00000010139	11530.4	431.74	1.914756e+002	1.923429e+001	215.5	16	4.787607e+000	0	0	0	0	0	0	183.753	1	1	49.5074	15.7241
DATA	1683	20	68	0	0	A_04_P060542	ENSOCUT00000014731	11555.7	431.913	1.846009e+000	1.838657e+000	28	17	5.351544e+000	0	0	0	0	0	0	-2.13201	0	0	49.8279	16.2439
DATA	1684	20	69	0	0	A_04_P092842	ENSOCUT00000003841	11581.5	431.769	1.963216e+002	1.971955e+001	209	13	4.714466e+000	0	0	0	0	0	0	185.362	1	1	49.8279	14.1786
DATA	1685	20	70	0	0	A_04_P071964	ENSOCUT00000006194	11606.7	431.811	3.336931e+001	3.825679e+000	60	14	4.735101e+000	0	0	0	0	0	0	31.2271	1	1	48.5334	14.2759
DATA	1686	20	71	0	0	A_04_P005392	EB373069	11632.3	431.904	2.640752e+000	1.907440e+000	32.5	15	6.237245e+000	0	0	0	0	0	0	2.44761	1	0	48.8603	15.25
DATA	1687	20	72	0	0	A_04_P053513	ENSOCUT00000017332	11657.4	431.64	1.063189e+003	1.063360e+002	989.5	16.5	4.266415e+000	0	0	0	0	0	0	975.544	1	1	48.8603	15.9333
DATA	1688	20	73	0	0	A_04_P006279	ENSOCUT00000000472	11682.9	431.789	1.314533e+004	1.314535e+003	11687.5	16	5.810127e+000	0	0	0	0	0	0	11932.3	1	1	53.2255	16.4848
DATA	1689	20	74	0	0	A_04_P032490	EB381887	11708.5	431.648	1.958985e+000	1.951332e+000	28.5	16	4.812618e+000	0	0	0	0	0	0	0.217007	0	0	57.5363	15.5
DATA	1690	20	75	0	0	A_04_P036457	ENSOCUT00000014309	11733.5	432	7.784914e+003	7.784939e+002	6645.5	14	5.852147e+000	0	0	0	0	0	0	6904.53	1	1	48.5334	14.619
DATA	1691	20	76	0	0	A_04_P073747	ENSOCUT00000005265	11758.6	431.944	3.564257e+001	4.086517e+000	61	14	3.307475e+000	0	0	0	0	0	0	31.2202	1	1	48.2044	14.4242
DATA	1692	20	77	0	0	A_04_P059607	ENSOCUT00000015324	11784.5	432	2.034134e+000	2.033628e+000	30	15	4.363091e+000	0	0	0	0	0	0	1.51767	0	0	54.1152	14.6452
DATA	1693	20	78	0	0	A_04_P075922	ENSOCUT00000009670	11810	432	2.062652e+000	2.057611e+000	30	14	3.561563e+000	0	0	0	0	0	0	0.973605	0	0	54.9904	13.4483
DATA	1694	20	79	0	0	A_04_P004091	ENSOCUT00000014544	11835.3	432.137	3.266743e+002	3.273385e+001	305	14	4.753720e+000	0	0	0	0	0	0	274.424	1	1	48.2044	14.7419
DATA	1695	20	80	0	0	A_04_P050383	ENSOCUT00000017573	11860.5	431.977	3.218866e+003	3.218936e+002	2645	15	3.978349e+000	0	0	0	0	0	0	2663.6	1	1	49.8279	14.5897
DATA	1696	20	81	0	0	A_04_P071284	ENSOCUT00000024037	11886.2	432.091	8.596497e+001	8.861254e+000	100	14.5	4.834154e+000	0	0	0	0	0	0	70.011	1	1	48.8603	14.4643
DATA	1697	20	82	0	0	A_04_P010641	DN884423	11911.6	432.218	4.290164e+001	4.814777e+000	63	15	5.054140e+000	0	0	0	0	0	0	34.3699	1	1	50.4627	14.4828
DATA	1698	20	83	66	1	DarkCorner	DarkCorner	11936.7	431.93	2.231818e+000	2.222929e+000	25	13	3.360572e+000	0	0	0	0	1	0	-3.36702	0	0	51.0895	12.2963
DATA	1699	20	84	66	1	DarkCorner	DarkCorner	11963.4	431.55	2.274233e+000	2.265175e+000	25	12.5	6.001656e+000	0	0	0	0	0	0	-4.24715	0	0	42.9674	13.675
DATA	1700	20	85	66	1	DarkCorner	DarkCorner	11987.6	432.427	2.313803e+000	2.304587e+000	25	14	4.681307e+000	0	0	0	0	0	0	-3.73273	0	0	57.5363	13.4947
DATA	1701	21	1	66	1	DarkCorner	DarkCorner	9841.58	437.427	1.990369e+000	1.982441e+000	21	14	4.601798e+000	0	0	0	1	0	0	-8.56505	0	0	57.5363	13.767
DATA	1702	21	2	66	1	DarkCorner	DarkCorner	9867.42	437.427	1.997493e+000	1.989536e+000	24	15	5.882079e+000	0	0	0	0	0	0	-5.82533	0	0	57.5363	15.2333
DATA	1703	21	3	66	1	DarkCorner	DarkCorner	9892.5	437.352	2.003125e+000	1.995147e+000	22	14	6.028286e+000	0	0	0	1	0	0	-7.44708	0	0	57.5363	15.0667
DATA	1704	21	4	0	0	A_04_P072408	ENSOCUT00000016741	9918	437.455	2.007597e+000	1.999601e+000	24	17	5.344928e+000	0	0	0	0	0	0	-2.77391	0	0	65	15.9444
DATA	1705	21	5	0	0	A_04_P059878	ENSOCUT00000016355	9943.5	437	2.900919e+002	2.907825e+001	283	15	5.147750e+000	0	0	0	0	0	0	253.597	1	1	48.5334	15.9744
DATA	1706	21	6	0	0	A_04_P025012	EB374935	9968.83	437.35	2.629968e+001	3.307042e+000	50	15	4.382770e+000	0	0	0	0	0	0	22.9674	1	1	50.4627	14.7813
DATA	1707	21	7	0	0	A_04_P073167	A_04_P073167	9994.44	437.652	2.013939e+000	2.005918e+000	29	14	4.915068e+000	0	0	0	0	0	0	-0.475281	0	0	47.5395	14
DATA	1708	21	8	0	0	A_04_P063542	ENSOCUT00000006482	10019.6	437.427	3.706449e+001	4.214425e+000	61	16	5.051455e+000	0	0	0	0	0	0	32.3529	1	1	57.5363	14.9643
DATA	1709	21	9	0	0	A_04_P069109	A_04_P069109	10044.9	437.149	3.398255e+002	3.404164e+001	325.5	15	4.869386e+000	0	0	0	0	0	0	296.773	1	1	47.5395	15.3714
DATA	1710	21	10	0	0	A_04_P018032	DN885729	10070.7	437.39	2.557073e+002	2.564905e+001	230.5	15	4.843359e+000	0	0	0	0	0	0	223.536	1	1	49.8279	15.6207
DATA	1711	21	11	0	0	A_04_P100325	ENSOCUT00000010495	10095.7	437.395	4.556807e+002	4.561195e+001	416	14	4.651535e+000	0	0	0	0	0	0	398.905	1	1	49.5074	14.8667
DATA	1712	21	12	0	0	A_04_P096272	ENSOCUT00000004301	10121.3	437.538	1.580124e+003	1.580250e+002	1382	14	4.268669e+000	0	0	0	0	0	0	1385.81	1	1	50.1463	14.6923
DATA	1713	21	13	0	0	A_04_P057392	ENSOCUT00000003687	10146.6	437.237	3.972600e+003	3.972650e+002	3270	16	5.215307e+000	0	0	0	0	0	0	3491.66	1	1	49.1849	16.2593
DATA	1714	21	14	0	0	A_04_P050952	ENSOCUT00000009621	10171.9	437.5	2.040910e+001	2.848379e+000	49	19	5.539801e+000	0	0	0	0	0	0	17.9846	1	1	56.9804	18.2424
DATA	1715	21	15	0	0	A_04_P075742	ENSOCUT00000010099	10197.4	437.457	8.585707e+001	8.811323e+000	105	15	5.374635e+000	0	0	0	0	0	0	75.8782	1	1	51.0895	15.6207
DATA	1716	21	16	0	0	A_04_P013670	NM_001170956	10222.7	437.373	4.077618e+003	4.077666e+002	3476	16	6.592303e+000	0	0	0	0	0	0	3615.2	1	1	49.1849	16.4615
DATA	1717	21	17	0	0	A_04_P072337	A_04_P072337	10248.3	437.5	1.975767e+000	1.967897e+000	25	13	5.071743e+000	0	0	0	0	0	0	-5.18698	0	0	65	13.4516
DATA	1718	21	18	0	0	A_04_P048388	ENSOCUT00000016618	10273.7	437.395	1.621506e+004	1.621507e+003	14201	14	4.074169e+000	0	0	0	0	0	0	14481.1	1	1	49.5074	14.4333
DATA	1719	21	19	0	0	A_04_P099417	ENSOCUT00000009016	10299	437.545	3.031069e+002	3.037353e+001	300	15	3.943567e+000	0	0	0	0	0	0	271.776	1	1	55.8519	15.1379
DATA	1720	21	20	0	0	A_04_P055293	ENSOCUT00000007096	10324.4	437.63	2.619498e+003	2.619570e+002	2370	14	4.544897e+000	0	0	0	0	0	0	2358.62	1	1	48.2044	14.7143
DATA	1721	21	21	0	0	A_04_P026241	EB373621	10349.3	438.026	1.943864e+000	1.936274e+000	32	15	5.304695e+000	0	0	0	0	0	0	0.21956	0	0	49.1849	15.1613
DATA	1722	21	22	0	0	A_04_P058728	ENSOCUT00000016493	10375.4	437.573	2.435862e+002	2.443473e+001	248	18	7.498718e+000	0	0	0	0	0	0	221.304	1	1	57.5363	17.6667
DATA	1723	21	23	0	0	A_04_P092846	ENSOCUT00000003841	10400.4	437.843	1.623666e+002	1.634958e+001	180	18	9.831186e+000	0	0	0	0	1	0	148.203	1	1	51.0895	21.1563
DATA	1724	21	24	0	0	A_04_P102542	ENSOCUT00000013174	10425.9	437.614	3.382226e+002	3.387610e+001	395	23	9.508620e+000	0	1	0	0	1	0	310.2	1	1	57.259	24.4231
DATA	1725	21	25	0	0	A_04_P052477	ENSOCUT00000001312	10451.3	437.753	3.751072e+002	3.755880e+001	373	13	3.501391e+000	0	0	0	0	0	0	345.728	1	1	48.2044	13.5455
DATA	1726	21	26	0	0	A_04_P023781	ENSOCUT00000021841	10476.6	437.707	6.351106e+001	6.626448e+000	89	17	3.356073e+000	0	0	0	0	0	0	58.8274	1	1	48.5334	16.8214
DATA	1727	21	27	0	0	A_04_P055057	ENSOCUT00000005148	10502.1	437.731	7.715987e+001	7.941902e+000	103.5	16	4.402444e+000	0	0	0	0	0	0	71.8315	1	1	49.8279	16.0286
DATA	1728	21	28	0	0	A_04_P036487	ENSOCUT00000011172	10527.5	437.648	2.482841e+001	3.109068e+000	53	14	4.829357e+000	0	0	0	0	0	0	23.2309	1	1	57.5363	14.1714
DATA	1729	21	29	0	0	A_04_P066252	ENSOCUT00000031452	10552.8	437.882	1.803918e+002	1.813500e+001	200	16	5.836394e+000	0	0	0	0	0	0	169.647	1	1	46.5243	16.2857
DATA	1730	21	30	0	0	A_04_P033755	A_04_P033755	10578.3	438.031	2.147825e+000	1.864744e+000	33	15.5	4.343699e+000	0	0	0	0	0	0	2.03022	1	0	45.4864	15.1429
DATA	1731	21	31	0	0	A_04_P073209	ENSOCUT00000015631	10603.5	438	2.244804e+004	2.244804e+003	20754.5	17	5.629798e+000	0	0	0	0	0	0	21325.1	1	1	54.1152	17.1935
DATA	1732	21	32	0	0	A_04_P011713	DN882406	10628.3	437.933	4.820606e+000	1.896469e+000	34	16	3.612404e+000	0	0	0	0	0	0	4.60175	1	0	36.9964	15.871
DATA	1733	21	33	0	0	A_04_P070500	ENSOCUT00000004564	10654.5	438	3.783095e+001	4.200242e+000	64	16	5.373993e+000	0	0	0	0	0	0	36.2972	1	1	65	15.6579
DATA	1734	21	34	0	0	A_04_P063577	ENSOCUT00000014914	10679.9	438.065	2.574613e+001	3.150685e+000	54	16	5.491734e+000	0	0	0	0	0	0	24.822	1	1	54.4085	16.6774
DATA	1735	21	35	0	0	A_04_P018381	DN885423	10705	438.228	4.637669e+001	4.977486e+000	73.5	13	4.140393e+000	0	0	0	0	0	0	44.9223	1	1	49.5074	14
DATA	1736	21	36	0	0	A_04_P088562	XM_002719679	10730.5	438.352	2.662450e+004	2.662451e+003	25578	15	4.323123e+000	0	0	0	0	0	0	25909	1	1	57.5363	14.4242
DATA	1737	21	37	0	0	A_04_P062577	ENSOCUT00000010494	10756.3	438.1	1.330944e+004	1.330945e+003	12903	15	6.146414e+000	0	0	0	0	0	0	13009.7	1	1	47.2035	15.1818
DATA	1738	21	38	0	0	A_04_P029178	ENSOCUT00000026813	10781.7	438.162	1.522588e+004	1.522590e+003	14492	16.5	4.570130e+000	0	0	0	0	0	0	14946.8	1	1	49.1849	16.7813
DATA	1739	21	39	0	0	A_04_P059232	ENSOCUT00000010102	10807	438.014	1.664088e+002	1.673543e+001	193	15	4.275316e+000	0	0	0	0	0	0	164.022	1	1	46.8651	15.2759
DATA	1740	21	40	0	0	A_04_P059148	A_04_P059148	10832.2	438.311	4.367876e+002	4.371458e+001	463.5	15	4.779209e+000	0	0	0	0	0	0	432.214	1	1	49.1849	15.2162
DATA	1741	21	41	0	0	A_04_P091424	ENSOCUT00000009951	10857.7	438.467	1.556044e+001	2.351389e+000	44	16	6.106250e+000	0	0	0	0	0	0	15.4547	1	1	49.1849	15.5625
DATA	1742	21	42	1028	1	(+)E1A_r60_a107	E1A_r60_a107	10883	438.455	2.541884e+001	3.089932e+000	54	16	4.087708e+000	0	0	0	0	0	0	25.3329	1	1	55.8519	15.931
DATA	1743	21	43	0	0	A_04_P048629	ENSOCUT00000009151	10908.4	438.523	3.974905e+002	3.978760e+001	426	17	4.413094e+000	0	0	0	0	0	0	397.417	1	1	52.3208	16.6944
DATA	1744	21	44	0	0	A_04_P070552	ENSOCUT00000000668	10933.7	438.5	3.754274e+002	3.758332e+001	405.5	17	6.014470e+000	0	0	0	0	0	0	376.452	1	1	57.5363	18.4231
DATA	1745	21	45	0	0	A_04_P092911	ENSOCUT00000006319	10959.4	438.427	6.443684e+002	6.446037e+001	686	17	7.069456e+000	0	0	0	0	0	0	647.853	1	1	57.5363	17.8519
DATA	1746	21	46	0	0	A_04_P037963	ENSOCUT00000000550	10984.6	438.471	3.035662e+003	3.035712e+002	3009	16	5.876605e+000	0	0	0	0	0	0	3059.19	1	1	52.6241	15.0345
DATA	1747	21	47	0	0	A_04_P081576	ENSOCUT00000003170	11010.1	438.5	1.474297e+003	1.474399e+002	1514	15	5.393510e+000	0	0	0	0	0	0	1488.77	1	1	56.9804	14.8571
DATA	1748	21	48	0	0	A_04_P081038	ENSOCUT00000005461	11035.5	438.421	4.439278e+002	4.442652e+001	476	13	4.308310e+000	0	0	0	0	0	0	449.043	1	1	49.8279	13.1923
DATA	1749	21	49	0	0	A_04_P091567	A_04_P091567	11060.7	438.5	4.737308e+001	5.042831e+000	76.5	15	6.026215e+000	0	0	0	0	0	0	47.9844	1	1	65	15.3793
DATA	1750	21	50	0	0	A_04_P096832	XM_002715078	11086.3	438.5	1.733754e+000	1.726848e+000	28.5	15	5.852512e+000	0	0	0	0	0	0	-1.66785	0	0	65	14.4242
DATA	1751	21	51	0	0	A_04_P048258	A_04_P048258	11111.5	438.5	1.163075e+001	2.081109e+000	43	15	5.616705e+000	0	0	0	0	0	0	11.8002	1	1	57.5363	15.5313
DATA	1752	21	52	0	0	A_04_P005060	NM_001082187	11137	438.545	8.843339e+004	8.843339e+003	89235	15	6.248647e+000	0	0	0	0	0	0	89744.8	1	1	55.8519	17.2593
DATA	1753	21	53	0	0	A_04_P066673	ENSOCUT00000001778	11162.5	438.5	3.799620e+002	3.803536e+001	407	17	1.086881e+001	0	0	0	0	1	0	385.535	1	1	57.5363	21.1481
DATA	1754	21	54	0	0	A_04_P043872	ENSOCUT00000011193	11187.6	438.573	2.106985e+001	2.724021e+000	52	17	5.761003e+000	0	0	0	0	0	0	21.3673	1	1	57.5363	18.1786
DATA	1755	21	55	0	0	A_04_P062761	ENSOCUT00000011362	11213.4	438.632	1.029097e+003	1.029242e+002	1066	16	4.422328e+000	0	0	0	0	0	0	1042.6	1	1	49.5074	17.0968
DATA	1756	21	56	0	0	A_04_P015101	AY175572	11238.6	438.573	5.674592e+000	1.821355e+000	36	16	4.934491e+000	0	0	0	0	0	0	5.74084	1	0	57.5363	16.1429
DATA	1757	21	57	0	0	A_04_P009562	A_04_P009562	11264	438.545	4.807941e+001	5.111055e+000	78.5	16	4.549184e+000	0	0	0	0	0	0	48.5495	1	1	55.8519	15.8485
DATA	1758	21	58	0	0	A_04_P090033	A_04_P090033	11289.1	438.735	1.049356e+003	1.049500e+002	1070.5	18	4.726278e+000	0	0	0	0	0	0	1057.22	1	1	45.835	17.2813
DATA	1759	21	59	0	0	A_04_P081697	ENSOCUT00000001270	11314.6	438.74	1.828893e+004	1.828894e+003	18049	17	5.864968e+000	0	0	0	0	0	0	18374.4	1	1	49.5074	17.7419
DATA	1760	21	60	0	0	A_04_P074499	ENSOCUT00000013933	11340.2	438.824	2.815709e+003	2.815764e+002	2790.5	17	4.749130e+000	0	0	0	0	0	0	2819.56	1	1	48.2044	17.4643
DATA	1761	21	61	0	0	A_04_P025262	EB374694	11365.6	438.64	9.321284e+001	9.485098e+000	123.5	16	5.667868e+000	0	0	0	0	0	0	92.9845	1	1	48.8603	15.5161
DATA	1762	21	62	0	0	A_04_P064715	ENSOCUT00000006846	11390.9	438.614	3.839700e+002	3.843744e+001	405	14	5.314154e+000	0	0	0	0	0	0	381.398	1	1	65	14.9667
DATA	1763	21	63	0	0	A_04_P066722	ENSOCUT00000016068	11416.5	438.648	1.050382e+002	1.065211e+001	132	18	6.926871e+000	0	0	0	0	0	0	103.832	1	1	57.5363	19.3077
DATA	1764	21	64	0	0	A_04_P094062	ENSOCUT00000015684	11441.5	439	7.171061e+000	1.919399e+000	35	13.5	4.495690e+000	0	0	0	0	0	0	7.05224	1	0	54.1152	14.0294
DATA	1765	21	65	0	0	A_04_P035202	A_04_P035202	11467.3	438.866	7.685624e+000	1.949025e+000	36.5	15	4.905762e+000	0	0	0	0	0	0	7.51319	1	0	45.835	14.931
DATA	1766	21	66	0	0	A_04_P017874	DN887493	11492.4	439.284	5.862071e+000	1.895196e+000	36	14	7.009763e+000	0	0	0	0	0	0	5.69505	1	0	46.1809	15.9667
DATA	1767	21	67	0	0	A_04_P030114	ENSOCUT00000002129	11518.1	439.079	1.124429e+004	1.124431e+003	10643	18.5	6.792853e+000	0	0	0	0	0	0	10846.9	1	1	51.7088	16.9286
DATA	1768	21	68	0	0	A_04_P025247	EB374717	11543.4	439.014	1.500147e+003	1.500258e+002	1431	18	5.367904e+000	0	0	0	0	0	0	1436.3	1	1	48.5334	16.5758
DATA	1769	21	69	0	0	A_04_P094077	ENSOCUT00000009227	11568.9	438.987	1.875511e+002	1.884550e+001	206	17	5.358157e+000	0	0	0	0	0	0	178.121	1	1	47.5395	15.9744
DATA	1770	21	70	0	0	A_04_P034827	ENSOCUT00000003791	11594.1	438.87	4.849408e+001	5.193711e+000	71	14.5	5.338445e+000	0	0	0	0	0	0	45.6611	1	1	46.8651	15.2188
DATA	1771	21	71	0	1	RC9	RC9	11619.5	439.352	1.884117e+000	1.876613e+000	23	15	4.823107e+000	0	0	0	1	0	0	-5.87554	0	0	57.5363	14.9355
DATA	1772	21	72	0	0	A_04_P026127	EB373746	11644.9	439.386	2.652291e+001	3.259785e+000	54	17	5.560276e+000	0	0	0	0	0	0	24.5044	1	1	57.259	15.6667
DATA	1773	21	73	0	0	A_04_P020940	EB379163	11670.4	439.427	1.922721e+000	1.916689e+000	29.5	15	4.716282e+000	0	0	0	0	0	0	0.721726	0	0	57.5363	15.6176
DATA	1774	21	74	0	0	A_04_P032763	ENSOCUT00000005003	11695.6	439.427	6.055304e+000	2.028586e+000	33.5	14	4.928054e+000	0	0	0	0	0	0	5.47609	1	0	65	15
DATA	1775	21	75	0	0	A_04_P001817	NM_001082710	11721.4	439.427	7.819052e+000	2.109434e+000	38	12.5	5.047619e+000	0	0	0	0	0	0	6.98788	1	0	57.5363	13.0385
DATA	1776	21	76	0	0	A_04_P010123	ENSOCUT00000002636	11746.3	439.567	4.588647e+003	4.588689e+002	3871	14	5.382075e+000	0	0	0	0	0	0	4052.06	1	1	53.2255	15.4688
DATA	1777	21	77	0	0	A_04_P102393	ENSOCUT00000002314	11772	439.455	2.325472e+000	2.022245e+000	31.5	14	3.737843e+000	0	0	0	0	0	0	2.02689	1	0	65	13.973
DATA	1778	21	78	66	-1	(-)3xSLv1	NegativeControl	11797.4	439.427	2.044334e+000	2.036191e+000	25	14.5	3.613649e+000	0	0	0	0	0	0	-4.25289	0	0	57.5363	14.5385
DATA	1779	21	79	0	0	A_04_P023452	ENSOCUT00000022379	11822.3	439.521	2.072772e+000	2.070297e+000	30	16	4.867558e+000	0	0	0	0	0	0	1.31119	0	0	47.8731	15.2857
DATA	1780	21	80	0	0	A_04_P025301	EB374631	11848.1	439.5	2.104157e+000	2.100969e+000	29	16	4.317888e+000	0	0	0	0	0	0	1.23332	0	0	56.9804	15.4688
DATA	1781	21	81	0	0	A_04_P033987	A_04_P033987	11873.5	439.5	4.532828e+000	2.176074e+000	32	15	4.364761e+000	0	0	0	0	0	0	3.72899	1	0	57.5363	14.6364
DATA	1782	21	82	0	0	A_04_P032757	ENSOCUT00000025316	11898.9	439.5	9.259189e+001	9.508435e+000	102.5	16	7.474093e+000	0	0	0	0	0	0	74.9579	1	1	56.9804	16.8276
DATA	1783	21	83	66	1	DarkCorner	DarkCorner	11924.4	439.923	2.207927e+000	2.199133e+000	25	15	5.160262e+000	0	0	0	0	0	0	-4.46395	0	0	49.8279	15.4643
DATA	1784	21	84	66	1	DarkCorner	DarkCorner	11949.6	439.427	2.246645e+000	2.237697e+000	23	13	4.512790e+000	0	0	0	0	0	0	-5.11139	0	0	57.5363	12.9762
DATA	1785	21	85	66	1	DarkCorner	DarkCorner	11974.5	439.805	2.286460e+000	2.277353e+000	25	14	5.756953e+000	0	0	0	0	0	0	-3.94989	0	0	49.8279	14.4565
DATA	1786	22	1	66	1	DarkCorner	DarkCorner	9854.5	444.5	1.994177e+000	1.986235e+000	22	15	4.277624e+000	0	0	0	0	0	0	-6.84197	0	0	57.5363	14.5435
DATA	1787	22	2	66	1	DarkCorner	DarkCorner	9879.89	444.5	2.000376e+000	1.992408e+000	22	16.5	5.696632e+000	0	0	0	1	0	0	-7.52313	0	0	56.9804	16.25
DATA	1788	22	3	66	1	DarkCorner	DarkCorner	9905.42	444.573	2.005325e+000	1.997338e+000	22	14.5	5.520855e+000	0	0	0	1	0	0	-7.42141	0	0	57.5363	14.6875
DATA	1789	22	4	0	0	A_04_P069741	ENSOCUT00000001568	9930.57	444.608	1.119088e+003	1.119267e+002	1012	17	4.929503e+000	0	0	0	0	0	0	979.223	1	1	49.1849	16.1
DATA	1790	22	5	0	0	A_04_P017700	A_04_P017700	9956.24	444.622	2.928675e+000	2.024837e+000	31.5	15	4.433696e+000	0	0	0	0	0	0	2.55938	1	0	48.5334	16.1892
DATA	1791	22	6	0	0	A_04_P087456	ENSOCUT00000009360	9981.21	445.417	2.036030e+001	2.857430e+000	46	15	5.124008e+000	0	0	0	0	0	0	17.7812	1	1	39.4933	14.7429
DATA	1792	22	7	0	0	A_04_P084067	ENSOCUT00000008498	10007.1	444.314	2.013346e+000	2.010150e+000	31	13	4.761188e+000	0	0	0	0	0	0	1.21512	0	0	47.2035	13.4857
DATA	1793	22	8	0	0	A_04_P080652	ENSOCUT00000002900	10032.1	444.585	2.420994e+003	2.421077e+002	2039	16	5.332948e+000	0	0	0	0	0	0	2114.55	1	1	54.4085	16.0286
DATA	1794	22	9	0	0	A_04_P006047	DN890370	10057.8	444.391	3.721093e+000	2.037327e+000	33	14	3.844018e+000	0	0	0	0	0	0	3.25267	1	0	47.2035	14.4
DATA	1795	22	10	0	0	A_04_P065036	ENSOCUT00000010917	10083	444.545	9.953212e+002	9.955222e+001	892	14	6.100640e+000	0	0	0	0	0	0	871.116	1	1	55.8519	16.0303
DATA	1796	22	11	0	0	A_04_P019398	EB381642	10108.5	444.648	2.000205e+001	2.826582e+000	46	14	4.573415e+000	0	0	0	0	0	0	17.5355	1	1	57.5363	14.871
DATA	1797	22	12	0	0	A_04_P006486	DN889945	10133.6	444.74	4.837247e+003	4.837288e+002	4253	16	5.481193e+000	0	0	0	0	0	0	4249.43	1	1	49.5074	16.0435
DATA	1798	22	13	0	0	A_04_P095393	NM_001082334	10159.5	444.897	1.447470e+003	1.447607e+002	1266	15	5.199954e+000	0	0	0	0	0	0	1274.76	1	1	50.4627	16.3043
DATA	1799	22	14	0	0	A_04_P022861	EB377256	10184.6	444.573	4.249131e+000	2.027753e+000	34	15	5.334878e+000	0	0	0	0	0	0	3.75231	1	0	65	16.2333
DATA	1800	22	15	0	0	A_04_P005076	NM_001082727	10210	444.709	1.041389e+003	1.041576e+002	926	14	5.360670e+000	0	0	0	0	0	0	922.49	1	1	49.8279	14.5667
DATA	1801	22	16	0	0	A_04_P055757	ENSOCUT00000009455	10235.5	444.784	1.250136e+002	1.265560e+001	142	14	5.779870e+000	0	0	0	0	0	0	111.12	1	1	48.8603	14.8
DATA	1802	22	17	0	0	A_04_P061167	ENSOCUT00000023213	10260.9	445.014	4.831125e+001	5.214542e+000	72	13	4.344768e+000	0	0	0	0	0	0	43.1009	1	1	46.8651	14.1765
DATA	1803	22	18	0	0	A_04_P075525	A_04_P075525	10286.4	445	9.758142e+003	9.758161e+002	8536	15	4.264903e+000	0	0	0	0	0	0	8739.86	1	1	50.4627	15.2424
DATA	1804	22	19	0	0	A_04_P071618	ENSOCUT00000005332	10311.8	444.907	1.123012e+002	1.139763e+001	129	14	2.453255e+000	0	0	0	0	0	0	100.998	1	1	48.2044	13.4615
DATA	1805	22	20	0	0	A_04_P090872	A_04_P090872	10337	445	5.001776e+001	5.364285e+000	76.5	15	3.221633e+000	0	0	0	0	0	0	45.1773	1	1	54.9904	15.0741
DATA	1806	22	21	0	0	A_04_P044089	ENSOCUT00000006659	10362.6	445.169	1.937407e+000	1.929691e+000	27	14	5.152119e+000	0	0	0	0	0	0	-3.97958	0	0	47.5395	14.5172
DATA	1807	22	22	0	0	A_04_P032911	ENSOCUT00000007217	10387.5	445	4.094277e+002	4.098781e+001	395.5	18	7.267380e+000	0	0	0	0	0	0	373.184	1	1	54.1152	18.2593
DATA	1808	22	23	0	0	A_04_P044837	A_04_P044837	10413.5	445	5.043028e+000	1.976987e+000	35	23	1.049887e+001	0	0	0	0	1	0	4.61914	1	0	54.1152	24.8214
DATA	1809	22	24	0	0	A_04_P038593	A_04_P038593	10438.5	445.352	1.909927e+000	1.903190e+000	31	18.5	7.919099e+000	0	0	0	0	0	0	0.529738	0	0	57.5363	19.0455
DATA	1810	22	25	0	0	A_04_P063997	ENSOCUT00000002656	10464.1	445.386	8.478846e+001	8.687552e+000	111	15	3.720386e+000	0	0	0	0	0	0	78.4318	1	1	57.259	15.7143
DATA	1811	22	26	0	0	A_04_P097797	ENSOCUT00000012329	10489.6	445.26	1.727242e+003	1.727345e+002	1640.5	17	3.937630e+000	0	0	0	0	0	0	1605.8	1	1	49.5074	16.1724
DATA	1812	22	27	0	0	A_04_P094342	NM_001082191	10514.6	445.427	3.608373e+001	4.065934e+000	63	15	4.212628e+000	0	0	0	0	0	0	33.7155	1	1	57.5363	14.7097
DATA	1813	22	28	0	0	A_04_P079232	ENSOCUT00000008546	10540.4	445.427	5.783656e+002	5.786660e+001	563	16	4.979445e+000	0	0	0	0	0	0	543.213	1	1	65	15.7778
DATA	1814	22	29	0	0	A_04_P012736	M77080	10565.6	445.427	1.862255e+000	1.854916e+000	30	15.5	4.643836e+000	0	0	0	0	0	0	0.160817	0	0	57.5363	15
DATA	1815	22	30	0	0	A_04_P062873	ENSOCUT00000004465	10591	445.455	1.852827e+000	1.845447e+000	28	15	4.405170e+000	0	0	0	0	0	0	-2.12891	0	0	65	15.4412
DATA	1816	22	31	0	0	A_04_P056318	ENSOCUT00000008441	10616.4	445.427	2.193697e+000	1.849256e+000	32	18	5.295875e+000	0	0	0	0	0	0	2.0918	1	0	65	17.75
DATA	1817	22	32	0	0	A_04_P071977	ENSOCUT00000009219	10641.8	445.356	7.448657e+001	7.669483e+000	103	15	4.804934e+000	0	0	0	0	0	0	71.3783	1	1	48.5334	14.9714
DATA	1818	22	33	0	0	A_04_P025086	EB374854	10667.3	445.5	2.387986e+002	2.394898e+001	257	16.5	4.778564e+000	0	0	0	0	0	0	229.967	1	1	57.5363	16.5625
DATA	1819	22	34	0	0	A_04_P079042	ENSOCUT00000012453	10692.4	445.562	3.477605e+002	3.482310e+001	368	15	4.211819e+000	0	0	0	0	0	0	336.487	1	1	48.2044	14.5357
DATA	1820	22	35	0	0	A_04_P086868	ENSOCUT00000014519	10718	445.455	4.558841e+000	1.857915e+000	35	14	4.414165e+000	0	0	0	0	0	0	4.43175	1	0	55.8519	15.1212
DATA	1821	22	36	0	0	A_04_P076562	ENSOCUT00000017310	10743.5	445.5	1.800109e+000	1.797891e+000	31	15	4.385950e+000	0	0	0	0	0	0	1.30224	0	0	57.5363	14.3548
DATA	1822	22	37	0	0	A_04_P013291	AF014695	10768.7	445.5	2.820117e+000	1.807333e+000	33	15.5	5.197701e+000	0	0	0	0	0	0	2.76595	1	0	57.5363	16.4667
DATA	1823	22	38	0	0	A_04_P028127	A_04_P028127	10794.1	445.213	1.419334e+001	2.274877e+000	44	16	4.271281e+000	0	0	0	0	0	0	13.9787	1	1	48.5334	16.3793
DATA	1824	22	39	0	0	A_04_P050828	ENSOCUT00000012324	10819.7	445.273	6.887508e+003	6.887530e+002	6650	15	4.469694e+000	0	0	0	0	0	0	6810.78	1	1	49.8279	15.7667
DATA	1825	22	40	0	0	A_04_P020586	EB379510	10844.9	445.5	6.199678e+000	1.869683e+000	35	15.5	5.070718e+000	0	0	0	0	0	0	6.15399	1	0	56.9804	15.675
DATA	1826	22	41	0	0	A_04_P094580	A_04_P094580	10870.6	445.685	1.276684e+001	2.172256e+000	44	16.5	6.560957e+000	0	0	0	0	0	0	12.719	1	1	48.5334	16.6154
DATA	1827	22	42	0	0	A_04_P032239	EB378228	10895.7	445.727	2.761361e+002	2.766911e+001	301.5	17	4.210431e+000	0	0	0	0	0	0	276.009	1	1	49.8279	16.5143
DATA	1828	22	43	0	0	A_04_P075248	ENSOCUT00000008997	10921.3	445.5	3.602046e+000	1.783128e+000	35	18	5.021245e+000	0	0	0	0	0	0	3.61141	1	0	57.5363	18.2903
DATA	1829	22	44	0	0	A_04_P012986	NM_001170929	10946.6	445.573	2.349930e+005	2.349930e+004	235346	17	5.897563e+000	0	0	0	0	0	0	236262	1	1	57.5363	17.8438
DATA	1830	22	45	0	0	A_04_P061052	ENSOCUT00000015110	10972	445.545	1.744105e+000	1.740802e+000	32	16	6.656602e+000	0	0	0	0	0	0	1.13465	0	0	65	14.8966
DATA	1831	22	46	0	0	A_04_P054880	ENSOCUT00000004764	10997.4	445.573	9.116714e+000	1.958469e+000	40	16	5.660845e+000	0	0	0	0	0	0	9.20912	1	1	57.5363	15.6129
DATA	1832	22	47	0	0	A_04_P020654	A_04_P020654	11022.6	445.724	2.072583e+003	2.072655e+002	1993	15	5.208514e+000	0	0	0	0	0	0	2097.55	1	1	49.1849	14.5417
DATA	1833	22	48	0	0	A_04_P020271	ENSOCUT00000003690	11048.3	445.627	1.616102e+004	1.616103e+003	16031	13	4.345479e+000	0	0	0	0	0	0	16380.9	1	1	49.1849	13.963
DATA	1834	22	49	0	0	A_04_P022584	EB377515	11073.5	446.092	1.484717e+002	1.494707e+001	175	15	6.235841e+000	0	0	0	0	0	0	150.682	1	1	48.8603	15.5
DATA	1835	22	50	0	0	A_04_P025625	EB374279	11098.8	445.883	1.856265e+001	2.533261e+000	50	15	6.100017e+000	0	0	0	0	0	0	18.8539	1	1	48.8603	15.8919
DATA	1836	22	51	130	1	(+)eQC-39	EQC	11124.5	445.648	1.730046e+000	1.723548e+000	30.5	15	5.994621e+000	0	0	0	0	0	0	0.374203	0	0	57.5363	16
DATA	1837	22	52	0	0	A_04_P033322	ENSOCUT00000004899	11149.5	445.648	2.274036e+005	2.274036e+004	230274	18	9.349345e+000	0	0	0	0	1	0	231079	1	1	57.5363	20.1111
DATA	1838	22	53	0	0	A_04_P017268	XR_085368	11175.1	446	6.897073e+003	6.897094e+002	6825	19	6.511699e+000	0	0	0	0	0	0	7006.58	1	1	48.5334	19.2813
DATA	1839	22	54	0	0	A_04_P089782	ENSOCUT00000009940	11200.5	446	1.807185e+000	1.734297e+000	32	18	4.845600e+000	0	0	0	0	0	0	1.83448	1	0	54.1152	18.4375
DATA	1840	22	55	0	0	A_04_P027678	ENSOCUT00000030944	11226	446	7.262317e+004	7.262318e+003	73821	18	5.744448e+000	0	0	0	0	0	0	73631.7	1	1	54.9904	18.9643
DATA	1841	22	56	0	0	A_04_P029432	AY175473	11250.9	445.696	4.973581e+000	1.799877e+000	34.5	16	5.751578e+000	0	0	0	0	0	0	5.03428	1	0	46.1809	16.375
DATA	1842	22	57	0	0	A_04_P032669	NM_001256300	11276.5	446.225	1.728729e+001	2.447992e+000	47.5	18	4.108287e+000	0	0	0	0	0	0	17.4634	1	1	49.8279	16.6563
DATA	1843	22	58	0	0	A_04_P091946	ENSOCUT00000003126	11302.1	446.065	1.206775e+001	2.115685e+000	43.5	16.5	5.191494e+000	0	0	0	0	0	0	12.159	1	1	54.4085	16.125
DATA	1844	22	59	0	0	A_04_P083836	ENSOCUT00000000022	11327.4	446.393	7.429444e+003	7.429464e+002	7268	18	4.270111e+000	0	0	0	0	0	0	7463.61	1	1	52.9257	18.9231
DATA	1845	22	60	0	0	A_04_P005550	ENSOCUT00000017891	11352.6	446.176	1.807344e+002	1.815788e+001	203	16	5.945566e+000	0	0	0	0	0	0	180.925	1	1	48.8603	16.2759
DATA	1846	22	61	0	0	A_04_P050118	ENSOCUT00000002962	11378.4	446.165	3.151434e+003	3.151483e+002	3102	17	5.839984e+000	0	0	0	0	0	0	3141.95	1	1	51.7088	16.5185
DATA	1847	22	62	0	0	A_04_P009497	ENSOCUT00000013512	11403.7	446.1	1.208469e+004	1.208470e+003	11754	17.5	6.807236e+000	0	0	0	0	0	0	11993.9	1	1	47.2035	18.5385
DATA	1848	22	63	0	0	A_04_P085112	ENSOCUT00000013844	11428.9	446.373	1.318047e+003	1.318166e+002	1316.5	14	4.891951e+000	0	0	0	0	0	0	1301.7	1	1	51.4001	15.2581
DATA	1849	22	64	0	0	A_04_P014861	AY171908	11454.5	446.453	6.897337e+002	6.899641e+001	703	16	3.178205e+000	0	0	0	0	0	0	677.372	1	1	49.1849	15.3793
DATA	1850	22	65	0	0	A_04_P020386	EB379722	11479.6	446.427	1.800802e+000	1.793660e+000	28.5	14	5.235456e+000	0	0	0	0	0	0	0.103003	0	0	57.5363	14.92
DATA	1851	22	66	0	0	A_04_P065302	XM_002714723	11505.4	446.427	3.980781e+001	4.371216e+000	68	18	6.204404e+000	0	0	0	0	0	0	38.5977	1	1	57.5363	16.8065
DATA	1852	22	67	0	0	A_04_P075733	ENSOCUT00000001321	11530.6	446.266	1.566767e+003	1.566873e+002	1479	19	5.394584e+000	0	0	0	0	0	0	1508.29	1	1	50.7771	17.3077
DATA	1853	22	68	0	0	A_04_P024110	EB375955	11556	446.455	1.840243e+000	1.832913e+000	26.5	16	5.106816e+000	0	0	0	0	0	0	-4.66028	0	0	65	15.2903
DATA	1854	22	69	0	0	A_04_P082297	A_04_P082297	11581.5	446.5	1.855693e+000	1.848301e+000	28.5	15	5.767669e+000	0	0	0	0	0	0	-1.38524	0	0	65	15.1379
DATA	1855	22	70	0	0	A_04_P092682	ENSOCUT00000004142	11606.6	446.476	4.172626e+003	4.172667e+002	3877	16	4.304635e+000	0	0	0	0	0	0	3918.04	1	1	51.7088	16.2333
DATA	1856	22	71	0	0	A_04_P001666	NM_001082355	11632	446.5	7.492175e+002	7.494540e+001	688	16	4.774236e+000	0	0	0	0	0	0	696.864	1	1	49.8279	15.28
DATA	1857	22	72	0	0	A_04_P097182	ENSOCUT00000008517	11657.5	446.583	1.467593e+001	2.402019e+000	43	16	5.489159e+000	0	0	0	0	0	0	13.5133	1	1	48.2044	15.6316
DATA	1858	22	73	0	0	A_04_P026717	EB373088	11682.9	446.556	7.946236e+001	8.175381e+000	99.5	14	4.456239e+000	0	0	0	0	0	0	72.3877	1	1	50.4627	15.4839
DATA	1859	22	74	0	0	A_04_P028356	ENSOCUT00000008946	11708.5	446.753	1.122278e+004	1.122280e+003	9990	17	5.719462e+000	0	0	0	0	0	0	10108.5	1	1	48.8603	16.4074
DATA	1860	22	75	0	0	A_04_P063473	A_04_P063473	11733.7	446.5	7.055462e+000	2.089849e+000	35.5	13.5	3.007238e+000	0	0	0	0	0	0	6.27988	1	0	65	13
DATA	1861	22	76	0	0	A_04_P076289	ENSOCUT00000008370	11759.1	446.744	9.814771e+001	1.001486e+001	111	14	3.893750e+000	0	0	0	0	0	0	86.2738	1	1	49.8279	14.1935
DATA	1862	22	77	0	0	A_04_P068579	ENSOCUT00000002512	11784.6	446.74	2.890764e+003	2.890835e+002	2427	15	4.673353e+000	0	0	0	0	0	0	2507.8	1	1	49.5074	15.5667
DATA	1863	22	78	0	0	A_04_P057239	ENSOCUT00000010256	11809.8	446.63	7.850961e+002	7.853627e+001	680	15	4.725816e+000	0	0	0	0	0	0	671.799	1	1	53.8203	15.7778
DATA	1864	22	79	0	0	A_04_P019636	EB380453	11835.1	446.304	1.066946e+001	2.334075e+000	39	16	5.416355e+000	0	0	0	0	0	0	8.99891	1	1	49.8279	16.2353
DATA	1865	22	80	0	0	A_04_P083042	ENSOCUT00000012265	11860.9	446.547	7.189707e+000	2.227076e+000	34	15	4.521247e+000	0	0	0	0	0	0	5.97225	1	0	44.0646	14.1316
DATA	1866	22	81	0	0	A_04_P017004	ENSOCUT00000021102	11886.4	446.573	1.155433e+005	1.155433e+004	95253	15	7.197301e+000	0	0	0	0	0	0	94478.8	1	1	57.5363	16.6364
DATA	1867	22	82	0	0	A_04_P062252	A_04_P062252	11911.6	446.763	1.731302e+003	1.731439e+002	1411	15	5.057997e+000	0	0	0	0	0	0	1392.98	1	1	49.1849	15
DATA	1868	22	83	66	1	DarkCorner	DarkCorner	11936.4	446.271	2.221705e+000	2.212855e+000	26	15	5.317254e+000	0	0	0	0	0	0	-3.04576	0	0	52.0157	14.7188
DATA	1869	22	84	66	1	DarkCorner	DarkCorner	11962.2	446.128	2.261995e+000	2.252986e+000	24	13.5	5.186582e+000	0	0	0	0	0	0	-4.29823	0	0	49.8279	13.7273
DATA	1870	22	85	66	1	DarkCorner	DarkCorner	11987.6	446.573	2.303387e+000	2.294213e+000	24	14	5.131336e+000	0	0	0	0	0	0	-4.45351	0	0	57.5363	13.5938
DATA	1871	23	1	66	1	DarkCorner	DarkCorner	9841.58	451.573	1.990653e+000	1.982724e+000	23	14	4.497599e+000	0	0	0	0	0	0	-4.73689	0	0	57.5363	13.8979
DATA	1872	23	2	66	1	DarkCorner	DarkCorner	9867.42	451.573	1.997469e+000	1.989513e+000	24.5	15	4.665353e+000	0	0	0	0	0	0	-4.76918	0	0	57.5363	14.6
DATA	1873	23	3	66	1	DarkCorner	DarkCorner	9892.5	451.648	2.002810e+000	1.994833e+000	24.5	17	5.418011e+000	0	0	0	0	0	0	-5.49856	0	0	57.5363	16.25
DATA	1874	23	4	0	0	A_04_P093142	ENSOCUT00000002963	9917.89	451.944	3.589752e+003	3.589807e+002	3062	17	6.040269e+000	0	0	0	0	0	0	3144.27	1	1	46.8651	15.8788
DATA	1875	23	5	0	0	A_04_P006482	A_04_P006482	9943.2	452.029	1.003549e+001	2.239385e+000	37	15	3.629373e+000	0	0	0	0	0	0	8.77712	1	1	46.8651	15.1212
DATA	1876	23	6	0	0	A_04_P012243	A_04_P012243	9968.63	451.958	5.870213e+001	6.202783e+000	80.5	16	4.600814e+000	0	0	0	0	0	0	51.2941	1	1	48.2044	16.1034
DATA	1877	23	7	0	0	A_04_P000179	NM_001082108	9994.21	451.907	3.218600e+002	3.224836e+001	302	14	4.196879e+000	0	0	0	0	0	0	281.136	1	1	48.2044	14.2
DATA	1878	23	8	0	0	A_04_P093579	ENSOCUT00000004405	10019.5	452	8.154667e+000	2.163792e+000	36	16	5.237171e+000	0	0	0	0	0	0	7.1239	1	0	54.1152	15.8065
DATA	1879	23	9	0	0	A_04_P090494	XM_002715382	10045	452	9.492839e+000	2.216554e+000	36	15.5	5.271050e+000	0	0	0	0	0	0	8.29813	1	0	65	16.1429
DATA	1880	23	10	0	0	A_04_P064592	ENSOCUT00000010687	10070.3	452	1.787654e+004	1.787655e+003	14902	14.5	5.207214e+000	0	0	0	0	0	0	15643.5	1	1	49.1849	15.1786
DATA	1881	23	11	0	0	A_04_P085424	ENSOCUT00000013816	10095.5	452	9.323435e+001	9.535080e+000	112.5	17	6.538314e+000	0	0	0	0	0	0	81.7111	1	1	48.5334	17.0882
DATA	1882	23	12	0	0	A_04_P043112	A_04_P043112	10121.4	452.404	1.723318e+001	2.635387e+000	44	15.5	3.979656e+000	0	0	0	0	0	0	15.1334	1	1	57.8122	15.1364
DATA	1883	23	13	0	0	A_04_P005972	DN890446	10146.5	452.352	2.035596e+001	2.846231e+000	46	15.5	5.977360e+000	0	0	0	0	0	0	17.9164	1	1	57.5363	16.6071
DATA	1884	23	14	0	0	A_04_P013141	ENSOCUT00000009785	10171.9	452.386	3.823235e+004	3.823235e+003	33005	19	6.474206e+000	0	0	0	0	0	0	33740.1	1	1	57.259	17.7143
DATA	1885	23	15	0	0	A_04_P081460	ENSOCUT00000011940	10197.4	452.029	2.398313e+002	2.406457e+001	243	14	4.940942e+000	0	0	0	0	0	0	212.28	1	1	46.1809	14.2903
DATA	1886	23	16	0	0	A_04_P073057	ENSOCUT00000000244	10222.6	451.942	1.764757e+003	1.764867e+002	1583	14.5	4.188655e+000	0	0	0	0	0	0	1567.11	1	1	46.5243	15.2
DATA	1887	23	17	0	0	A_04_P013086	ENSOCUT00000012304	10247.9	451.919	1.972603e+000	1.964746e+000	30.5	13.5	4.773129e+000	0	0	0	0	0	0	-0.473178	0	0	45.1352	14.1
DATA	1888	23	18	0	0	A_04_P070140	A_04_P070140	10273.6	452.427	9.147609e+000	2.160294e+000	37	14	4.531022e+000	0	0	0	0	0	0	8.18401	1	0	57.5363	14.3889
DATA	1889	23	19	0	0	A_04_P070372	ENSOCUT00000010041	10299	452.455	2.904832e+002	2.911364e+001	288.5	15	5.336021e+000	0	0	0	0	0	0	260.942	1	1	55.8519	15.1613
DATA	1890	23	20	0	0	A_04_P089951	A_04_P089951	10324.4	452.589	5.122317e+001	5.477671e+000	75	14.5	2.269488e+000	0	0	0	0	0	0	46.2111	1	1	48.5334	14.4333
DATA	1891	23	21	0	0	A_04_P096682	ENSOCUT00000013003	10349.8	452.347	4.019549e+002	4.024191e+001	392	14	4.576977e+000	0	0	0	0	0	0	364.23	1	1	47.5395	14.5556
DATA	1892	23	22	0	0	A_04_P074189	ENSOCUT00000008807	10375.4	452.507	5.373667e+002	5.377108e+001	522	15	4.980916e+000	0	0	0	0	0	0	489.208	1	1	48.5334	15.0714
DATA	1893	23	23	0	0	A_04_P062947	ENSOCUT00000007103	10400.5	452.5	1.998831e+001	2.767623e+000	47	20	9.648060e+000	0	0	0	0	1	0	18.2826	1	1	57.5363	20.8667
DATA	1894	23	24	0	0	A_04_P030592	A_04_P030592	10425.9	452.5	2.671316e+005	2.671316e+004	249386	23	9.300461e+000	0	0	0	0	1	0	245525	1	1	56.9804	25.037
DATA	1895	23	25	0	0	A_04_P026510	EB373350	10451.4	452.36	6.987795e+003	6.987821e+002	6346	15.5	4.922589e+000	0	0	0	0	0	0	6454.45	1	1	48.8603	15.8333
DATA	1896	23	26	0	0	A_04_P079715	ENSOCUT00000006114	10476.7	452.5	7.447269e+000	2.027795e+000	36	17	3.853071e+000	0	0	0	0	0	0	6.91349	1	0	57.5363	17
DATA	1897	23	27	0	0	A_04_P024706	A_04_P024706	10502.1	452.5	8.499025e+000	2.060024e+000	39	15.5	4.214820e+000	0	0	0	0	0	0	7.93006	1	0	65	15.4118
DATA	1898	23	28	0	0	A_04_P053869	ENSOCUT00000010079	10527.7	452.662	3.443118e+003	3.443169e+002	3078.5	17	5.538935e+000	0	0	0	0	0	0	3229.23	1	1	50.1463	16.4138
DATA	1899	23	29	0	0	A_04_P005841	DN890556	10552.9	452.5	5.927751e+004	5.927751e+003	54623.5	17	6.631858e+000	0	0	0	0	0	0	55876.7	1	1	56.9804	16.6923
DATA	1900	23	30	0	0	A_04_P052738	ENSOCUT00000017189	10578.5	452.573	1.240402e+002	1.254091e+001	145.5	14	3.964587e+000	0	0	0	0	0	0	117.528	1	1	49.1849	14.7778
DATA	1901	23	31	0	0	A_04_P040821	ENSOCUT00000007510	10603.9	452.653	5.151077e+001	5.469364e+000	80.5	16	4.321987e+000	0	0	0	0	0	0	49.0546	1	1	48.2044	15.2903
DATA	1902	23	32	0	0	A_04_P032605	DN887020	10629.1	452.5	1.265571e+002	1.278726e+001	148	16	5.900372e+000	0	0	0	0	0	0	121.12	1	1	56.9804	16.4242
DATA	1903	23	33	0	0	A_04_P056203	A_04_P056203	10654.5	452.397	1.827789e+000	1.821712e+000	31	15	3.827148e+000	0	0	0	0	0	0	0.636826	0	0	49.8279	15
DATA	1904	23	34	0	0	A_04_P005681	ENSOCUT00000028097	10680	452.711	8.951955e+003	8.951974e+002	8287	16	4.898877e+000	0	0	0	0	0	0	8652.12	1	1	49.1849	15.5313
DATA	1905	23	35	0	0	A_04_P026133	A_04_P026133	10705.3	452.734	1.079676e+002	1.094628e+001	131	13.5	3.808641e+000	0	0	0	0	0	0	104.845	1	1	50.4627	14.3333
DATA	1906	23	36	0	0	A_04_P010022	DN885665	10730.7	452.627	2.109423e+003	2.109500e+002	2056	15	4.667888e+000	0	0	0	0	0	0	2057.84	1	1	49.1849	15.4074
DATA	1907	23	37	0	0	A_04_P042147	ENSOCUT00000014718	10756.2	452.481	8.851049e+002	8.852853e+001	896.5	15	4.014222e+000	0	0	0	0	0	0	867.306	1	1	49.8279	14.2258
DATA	1908	23	38	0	0	A_04_P004680	A_04_P004680	10781.4	452.73	4.669964e+003	4.669997e+002	4399.5	15.5	5.143225e+000	0	0	0	0	0	0	4595.82	1	1	52.3208	16.1765
DATA	1909	23	39	0	0	A_04_P029683	ENSOCUT00000010492	10806.6	452.596	6.155724e+000	1.875836e+000	36	17	4.903806e+000	0	0	0	0	0	0	6.0826	1	0	57.8122	16.7742
DATA	1910	23	40	0	0	A_04_P006126	DN890288	10832.2	453.235	3.586734e+003	3.586777e+002	3470	17	5.283165e+000	0	0	0	0	0	0	3558.52	1	1	46.1809	16.3871
DATA	1911	23	41	0	0	A_04_P001781	NM_001101699	10857.7	452.974	1.226630e+002	1.239168e+001	150	16	5.316676e+000	0	0	0	0	0	0	122.144	1	1	49.1849	15.2727
DATA	1912	23	42	0	0	A_04_P070837	A_04_P070837	10883	453	1.759306e+000	1.758087e+000	32	16	4.062929e+000	0	0	0	0	0	0	1.42436	0	0	65	15.6897
DATA	1913	23	43	0	0	A_04_P102743	NM_001082748	10908.5	453	4.901251e+003	4.901282e+002	4816.5	17	4.793813e+000	0	0	0	0	0	0	4913.14	1	1	48.5334	17.2258
DATA	1914	23	44	0	0	A_04_P034537	ENSOCUT00000027884	10933.5	453	3.467439e+000	1.775801e+000	34	18	5.843610e+000	0	0	0	0	0	0	3.48593	1	0	54.1152	18.1724
DATA	1915	23	45	0	0	A_04_P002996	NM_001082319	10959.5	453	4.967397e+001	5.262302e+000	80	15	5.934121e+000	0	0	0	0	0	0	50.0748	1	1	54.1152	14.6
DATA	1916	23	46	0	0	A_04_P076028	ENSOCUT00000016480	10984.5	453.084	3.611294e+002	3.615449e+001	390	14	5.367420e+000	0	0	0	0	0	0	364.895	1	1	49.8279	13.4667
DATA	1917	23	47	0	0	A_04_P077687	ENSOCUT00000005737	11010.3	453.056	3.544114e+003	3.544156e+002	3543.5	16.5	4.452139e+000	0	0	0	0	0	0	3588.48	1	1	47.5395	16.3077
DATA	1918	23	48	0	0	A_04_P008046	DN888369	11035.5	453.352	4.590138e+000	1.786205e+000	34.5	13	4.047791e+000	0	0	0	0	0	0	4.65578	1	0	57.5363	14
DATA	1919	23	49	0	0	A_04_P101952	NM_001082053	11060.6	453.427	1.403532e+002	1.414078e+001	173	15.5	5.497021e+000	0	0	0	0	0	0	142.556	1	1	57.5363	15.7
DATA	1920	23	50	0	0	A_04_P077808	ENSOCUT00000015763	11086.4	453.427	2.096905e+001	2.713398e+000	51.5	14	4.272466e+000	0	0	0	0	0	0	21.3202	1	1	57.5363	13.5714
DATA	1921	23	51	0	0	A_04_P063232	ENSOCUT00000011158	11111.5	453.453	5.498110e+000	1.806653e+000	37	14	4.436501e+000	0	0	0	0	0	0	5.59378	1	0	49.5074	13.8571
DATA	1922	23	52	0	0	A_04_P054742	ENSOCUT00000003880	11137	453.455	2.367859e+001	2.926925e+000	53	16	5.032163e+000	0	0	0	0	0	0	24.097	1	1	55.8519	15.4138
DATA	1923	23	53	0	0	A_04_P052939	ENSOCUT00000011278	11162.4	453.427	1.727625e+000	1.721492e+000	32	19.5	7.467631e+000	0	0	0	0	0	0	0.516138	0	0	57.5363	19.6
DATA	1924	23	54	0	0	A_04_P012159	A_04_P012159	11187.6	453.427	5.675974e+004	5.675974e+003	56917	18	5.541932e+000	0	0	0	0	0	0	57723.6	1	1	57.5363	17.8824
DATA	1925	23	55	0	0	A_04_P082031	A_04_P082031	11213.2	453.194	5.433674e+002	5.436406e+001	588	21	8.064854e+000	0	0	0	0	1	0	552.032	1	1	47.5395	21.4483
DATA	1926	23	56	0	0	A_04_P002316	NM_001082300	11238.6	453.427	1.545798e+002	1.555402e+001	182	15	7.844125e+000	0	0	0	0	0	0	156.832	1	1	57.5363	18.0303
DATA	1927	23	57	0	0	A_04_P019431	EB381428	11263.9	453.468	3.577434e+001	3.973316e+000	67	16	6.016285e+000	0	0	0	0	0	0	36.229	1	1	50.4627	15.4103
DATA	1928	23	58	0	0	A_04_P090038	ENSOCUT00000003621	11289.3	453.579	1.060600e+004	1.060601e+003	10296	17	4.486301e+000	0	0	0	0	0	0	10716.3	1	1	54.7002	15.5758
DATA	1929	23	59	0	0	A_04_P098213	ENSOCUT00000013292	11314.7	453.5	2.672452e+004	2.672452e+003	25834	17	5.307856e+000	0	0	0	0	0	0	26927.3	1	1	57.5363	16.56
DATA	1930	23	60	0	0	A_04_P100343	ENSOCUT00000007437	11340.1	453.589	1.587311e+003	1.587407e+002	1600.5	17	3.304038e+000	0	0	0	0	0	0	1594.18	1	1	53.5237	16.8
DATA	1931	23	61	0	0	A_04_P039328	XM_002714511	11365.6	453.36	1.530078e+003	1.530178e+002	1496	16	5.713506e+000	0	0	0	0	0	0	1530.85	1	1	48.8603	15.5313
DATA	1932	23	62	0	0	A_04_P084797	A_04_P084797	11390.9	453.5	1.598063e+001	2.375341e+000	45	18	6.306030e+000	0	0	0	0	0	0	15.9216	1	1	56.9804	18.1379
DATA	1933	23	63	0	0	A_04_P098339	ENSOCUT00000005251	11416.4	453.63	2.400432e+003	2.400497e+002	2375.5	15.5	6.724124e+000	0	0	0	0	0	0	2380.23	1	1	48.2044	16.5769
DATA	1934	23	64	0	0	A_04_P095257	ENSOCUT00000011414	11441.5	453.474	7.360921e+001	7.571921e+000	101	16	5.126468e+000	0	0	0	0	0	0	72.6076	1	1	50.1463	16.3143
DATA	1935	23	65	0	0	A_04_P012783	EB379820	11467.3	453.5	2.430872e+004	2.430873e+003	22959	16	4.275604e+000	0	0	0	0	0	0	23836.5	1	1	57.5363	15.069
DATA	1936	23	66	0	0	A_04_P045752	ENSOCUT00000006814	11492.5	453.5	1.071046e+001	2.091866e+000	41	15	5.994980e+000	0	0	0	0	0	0	10.4365	1	1	57.5363	15.1613
DATA	1937	23	67	0	0	A_04_P060619	ENSOCUT00000008217	11518	453.545	1.237958e+002	1.251111e+001	143	19	5.392548e+000	0	0	0	0	0	0	119.797	1	1	55.8519	18.7097
DATA	1938	23	68	0	0	A_04_P060443	ENSOCUT00000015877	11543.2	453.802	3.187527e+002	3.192734e+001	329.5	18	5.277861e+000	0	0	0	0	0	0	306.194	1	1	50.4627	17.1786
DATA	1939	23	69	0	0	A_04_P013666	NM_001170956	11568.6	453.696	4.278282e+003	4.278321e+002	4058	17	5.275372e+000	0	0	0	0	0	0	4076.8	1	1	53.2255	15.2727
DATA	1940	23	70	0	0	A_04_P091519	ENSOCUT00000015708	11594.1	453.851	8.128850e+003	8.128871e+002	7507	15	5.433073e+000	0	0	0	0	0	0	7679.91	1	1	47.5395	15.4194
DATA	1941	23	71	0	0	A_04_P088922	ENSOCUT00000004080	11619.5	454.057	2.152222e+001	2.851323e+000	50	17	5.794881e+000	0	0	0	0	0	0	20.1484	1	1	47.8731	17.7742
DATA	1942	23	72	0	0	A_04_P003736	ENSOCUT00000004637	11644.6	453.904	2.375063e+002	2.382559e+001	245	16	5.415033e+000	0	0	0	0	0	0	220.199	1	1	48.5334	15.5484
DATA	1943	23	73	0	0	A_04_P013601	ENSOCUT00000001812	11670.4	454.051	7.802145e+001	8.032150e+000	103	15.5	4.742195e+000	0	0	0	0	0	0	71.5828	1	1	49.1849	15.7647
DATA	1944	23	74	0	0	A_04_P011961	DN881980	11695.6	453.573	7.494236e+001	7.738633e+000	95	16.5	5.608389e+000	0	0	0	0	0	0	68.0067	1	1	57.5363	16.8333
DATA	1945	23	75	0	0	A_04_P099089	ENSOCUT00000007703	11721.1	453.614	7.409009e+001	7.661835e+000	93	13	3.668997e+000	0	0	0	0	1	0	66.4574	1	1	65	12.6667
DATA	1946	23	76	0	0	A_04_P065532	ENSOCUT00000017909	11746.1	454	7.119060e+002	7.121800e+001	652	14	5.072168e+000	0	0	0	0	0	0	631.006	1	1	48.5334	14.9474
DATA	1947	23	77	0	0	A_04_P001777	NM_001101725	11771.9	453.944	4.155271e+002	4.160088e+001	381	15	5.309259e+000	0	0	0	0	0	0	363.556	1	1	46.8651	15.4
DATA	1948	23	78	0	0	A_04_P005279	DN891052	11797.5	454	8.516530e+001	8.754768e+000	101	15.5	4.589498e+000	0	0	0	0	0	0	73.5119	1	1	65	16.2143
DATA	1949	23	79	0	0	A_04_P061908	ENSOCUT00000004261	11822.4	454.053	2.171929e+002	2.181644e+001	213	18	5.734387e+000	0	0	0	0	0	0	184.912	1	1	49.1849	18.037
DATA	1950	23	80	0	0	A_04_P089112	ENSOCUT00000007247	11847.8	454.11	2.043466e+002	2.054095e+001	200	16	4.487518e+000	0	0	0	0	0	0	171.444	1	1	47.8731	15.7429
DATA	1951	23	81	0	0	A_04_P059307	ENSOCUT00000005564	11873.5	454	3.171836e+000	2.143224e+000	30	15.5	5.473912e+000	0	0	0	0	0	0	2.62008	1	0	65	15.6875
DATA	1952	23	82	0	0	A_04_P048220	A_04_P048220	11898.9	454.065	7.168124e+000	2.269861e+000	35	17	6.782330e+000	0	0	0	0	0	0	5.82749	1	0	54.4085	18
DATA	1953	23	83	0	0	A_04_P101997	A_04_P101997	11924.2	454.171	2.997041e+002	3.005028e+001	268	15	4.762149e+000	0	0	0	0	0	0	239.666	1	1	50.7771	14.7037
DATA	1954	23	84	66	1	DarkCorner	DarkCorner	11949.1	453.681	2.236187e+000	2.227280e+000	27	14	4.688290e+000	0	0	0	0	0	0	-2.88326	0	0	46.1809	14.8605
DATA	1955	23	85	66	1	DarkCorner	DarkCorner	11974.9	454.309	2.276658e+000	2.267590e+000	25	13.5	5.650857e+000	0	0	0	0	1	0	-2.40968	0	0	45.835	12.9375
DATA	1956	24	1	66	1	DarkCorner	DarkCorner	9854.5	459.352	1.994262e+000	1.986319e+000	22.5	15	4.036002e+000	0	0	0	0	0	0	-6.2598	0	0	57.5363	14.4444
DATA	1957	24	2	66	1	DarkCorner	DarkCorner	9879.91	459.386	2.000153e+000	1.992187e+000	23	15	4.105145e+000	0	0	0	0	0	0	-5.57377	0	0	57.259	15.069
DATA	1958	24	3	0	0	A_04_P021948	EB378098	9905.42	459.427	3.339667e+000	2.024548e+000	33	16	5.479429e+000	0	0	0	0	0	0	2.92839	1	0	57.5363	15.9
DATA	1959	24	4	0	0	A_04_P085575	A_04_P085575	9930.4	459.177	1.250097e+002	1.265997e+001	135	15.5	4.209330e+000	0	0	0	0	0	0	109.43	1	1	50.1463	15.0385
DATA	1960	24	5	0	0	A_04_P042579	A_04_P042579	9956.1	459.646	2.047345e+000	2.012873e+000	32	16	4.567673e+000	0	0	0	0	0	0	1.79018	1	0	50.7771	16.6364
DATA	1961	24	6	0	0	A_04_P100882	ENSOCUT00000016132	9981.46	459.118	1.175910e+003	1.176080e+002	1042	16	5.465770e+000	0	0	0	0	0	0	1027.59	1	1	49.8279	15.5185
DATA	1962	24	7	0	0	A_04_P000176	NM_001082108	10006.6	459.295	3.084610e+002	3.091111e+001	303	17	5.829977e+000	0	0	0	0	0	0	269.542	1	1	50.4627	16.3636
DATA	1963	24	8	0	0	A_04_P032917	EL341986	10032.4	459.427	4.735227e+004	4.735228e+003	39834	16	5.699005e+000	0	0	0	0	0	0	41396.7	1	1	57.5363	16.8158
DATA	1964	24	9	0	0	A_04_P046769	ENSOCUT00000012200	10057.8	459.537	3.306914e+003	3.306974e+002	2809	15	5.673847e+000	0	0	0	0	0	0	2893.67	1	1	51.0895	15.4688
DATA	1965	24	10	0	0	A_04_P007242	DN889179	10083.1	459.5	1.120354e+003	1.120532e+002	974	15.5	6.003275e+000	0	0	0	0	0	0	981.678	1	1	56.9804	16.3438
DATA	1966	24	11	0	0	A_04_P016399	EB378230	10108.5	459.5	9.287135e+000	2.200306e+000	36	16	5.796365e+000	0	0	0	0	0	0	8.15204	1	0	57.5363	15.2581
DATA	1967	24	12	0	0	A_04_P007677	DN888748	10133.7	459.5	4.997496e+004	4.997497e+003	41536	16.5	5.844485e+000	0	0	0	0	0	0	43961.1	1	1	57.5363	16.5909
DATA	1968	24	13	0	0	A_04_P063336	ENSOCUT00000007002	10159.5	459.311	6.935490e+002	6.938331e+001	646.5	18	7.173563e+000	0	0	0	0	0	0	611.647	1	1	49.1849	17.5
DATA	1969	24	14	0	0	A_04_P074167	A_04_P074167	10184.5	459.5	1.987637e+000	1.979720e+000	29	18	7.422151e+000	0	0	0	0	0	0	-1.25821	0	0	57.5363	17.3704
DATA	1970	24	15	0	0	A_04_P080712	ENSOCUT00000002870	10210.1	459.5	1.606225e+002	1.618301e+001	172	14	4.294008e+000	0	0	0	0	0	0	142.514	1	1	65	14.4706
DATA	1971	24	16	0	0	A_04_P097578	A_04_P097578	10235.5	459.5	1.974407e+000	1.975166e+000	31	16.5	4.556959e+000	0	0	0	0	0	0	1.64147	0	0	65	16.3929
DATA	1972	24	17	0	0	A_04_P005855	DN890551	10260.7	459.5	2.290323e+000	1.972620e+000	32	13	4.279311e+000	0	0	0	0	0	0	2.04674	1	0	57.5363	14
DATA	1973	24	18	0	0	A_04_P088742	ENSOCUT00000009075	10286.3	459.662	1.213447e+002	1.229037e+001	137	15	4.758729e+000	0	0	0	0	0	0	108.878	1	1	48.5334	15.1429
DATA	1974	24	19	0	0	A_04_P032248	EB378585	10311.6	459.855	4.646125e+000	1.997988e+000	33	15	2.986079e+000	0	0	0	0	0	0	4.18632	1	0	47.2035	15.2
DATA	1975	24	20	0	0	A_04_P025963	ENSOCUT00000007826	10337.3	459.636	5.796901e+001	6.111216e+000	80	13	4.238281e+000	0	0	0	0	0	0	52.4632	1	1	50.1463	13.9143
DATA	1976	24	21	0	0	A_04_P004686	ENSOCUT00000016250	10362.4	459.573	2.280758e+002	2.288875e+001	242	14	4.469106e+000	0	0	0	0	0	0	207.344	1	1	57.5363	14.4828
DATA	1977	24	22	0	0	A_04_P061662	ENSOCUT00000004989	10387.9	459.595	1.316509e+004	1.316510e+003	11447	16	6.487681e+000	0	0	0	0	0	0	12025	1	1	50.1463	16.56
DATA	1978	24	23	0	0	A_04_P069413	ENSOCUT00000002247	10413.4	459.573	4.330812e+002	4.335011e+001	419.5	23	8.383413e+000	0	0	0	0	1	0	397.502	1	1	65	23.1667
DATA	1979	24	24	0	0	A_04_P005031	NM_001195762	10438.6	459.573	7.253562e+002	7.256045e+001	705	19	5.670685e+000	0	0	0	0	0	0	669.026	1	1	65	17.64
DATA	1980	24	25	0	0	A_04_P007428	A_04_P007428	10464	459.545	6.303453e+001	6.580367e+000	88	16	4.178554e+000	0	0	0	0	0	0	58.4314	1	1	65	16.1429
DATA	1981	24	26	0	0	A_04_P083137	ENSOCUT00000004762	10489.5	459.648	3.014558e+001	3.552325e+000	58.5	17	3.305008e+000	0	0	0	0	0	0	28.0873	1	1	57.5363	16.3333
DATA	1982	24	27	0	0	A_04_P049002	XM_002720692	10515	459.877	1.145110e+001	2.192360e+000	41	17	4.201259e+000	0	0	0	0	0	0	10.7245	1	1	46.1809	15.7333
DATA	1983	24	28	0	0	A_04_P018989	XM_002716175	10540.4	459.573	3.144218e+005	3.144218e+004	296066	18	8.337861e+000	0	0	0	0	0	0	295971	1	1	57.5363	19.0417
DATA	1984	24	29	0	0	A_04_P048446	ENSOCUT00000002685	10565.4	459.947	2.728848e+002	2.735116e+001	290.5	14.5	6.099306e+000	0	0	0	0	0	0	258.184	1	1	49.1849	16.1923
DATA	1985	24	30	0	0	A_04_P087125	ENSOCUT00000011858	10590.8	459.897	2.379092e+002	2.386206e+001	261	15	4.849121e+000	0	0	0	0	0	0	226.243	1	1	46.5243	15.2258
DATA	1986	24	31	0	0	A_04_P075813	A_04_P075813	10616.3	459.88	1.721976e+004	1.721977e+003	15333	15.5	5.863289e+000	0	0	0	0	0	0	16458.7	1	1	48.8603	16.3667
DATA	1987	24	32	0	0	A_04_P019209	ENSOCUT00000011299	10641.8	460	6.477852e+002	6.480416e+001	647	15	4.804934e+000	0	0	0	0	0	0	622.264	1	1	46.8651	13.9714
DATA	1988	24	33	0	0	A_04_P043559	ENSOCUT00000011671	10667.5	460	3.874651e+001	4.278123e+000	68	16	4.421356e+000	0	0	0	0	0	0	37.4056	1	1	54.1152	15.75
DATA	1989	24	34	0	0	A_04_P005775	DN890628	10692.3	460.086	5.438819e+003	5.438849e+002	5225	15	4.307745e+000	0	0	0	0	0	0	5275.4	1	1	49.5074	14.84
DATA	1990	24	35	0	0	A_04_P083254	ENSOCUT00000012906	10718	460	1.803834e+000	1.796649e+000	30	14	4.732442e+000	0	0	0	0	0	0	-0.242314	0	0	65	15.3704
DATA	1991	24	36	0	0	A_04_P074453	ENSOCUT00000017331	10743.5	460.352	1.484857e+001	2.324445e+000	44	15	4.573908e+000	0	0	0	0	0	0	14.5376	1	1	57.5363	15.4286
DATA	1992	24	37	0	0	A_04_P077721	ENSOCUT00000006560	10768.6	460.427	1.787728e+000	1.780608e+000	29	15	3.136329e+000	0	0	0	0	0	0	-1.01104	0	0	57.5363	14.3548
DATA	1993	24	38	0	0	A_04_P035552	A_04_P035552	10794.3	460.229	1.104505e+001	2.088956e+000	41	16	4.771360e+000	0	0	0	0	0	0	10.9069	1	1	47.2035	16.1071
DATA	1994	24	39	0	0	A_04_P093087	ENSOCUT00000002856	10819.5	460.352	4.624378e+004	4.624378e+003	44998.5	19	6.259352e+000	0	0	0	0	0	0	45848.6	1	1	57.5363	19.8889
DATA	1995	24	40	0	0	A_04_P037848	ENSOCUT00000031117	10845	460.455	6.494081e+001	6.728146e+000	99	16	6.355634e+000	0	0	0	0	0	0	64.6338	1	1	55.8519	17.4138
DATA	1996	24	41	0	0	A_04_P010136	ENSOCUT00000029883	10870.4	460.36	5.708295e+003	5.708322e+002	5539	15	4.300361e+000	0	0	0	0	0	0	5701.59	1	1	48.8603	14.7
DATA	1997	24	42	0	0	A_04_P023470	EB376600	10895.8	460.368	3.099147e+001	3.557683e+000	62	17	4.054442e+000	0	0	0	0	0	0	31.0588	1	1	49.5074	16.4706
DATA	1998	24	43	0	0	A_04_P029241	XM_002715765	10921.1	460.409	1.164930e+004	1.164932e+003	11654.5	15	5.308120e+000	0	0	0	0	0	0	11710.5	1	1	52.3208	16.6364
DATA	1999	24	44	0	0	A_04_P011356	DN883139	10946.1	460.243	6.434355e+003	6.434378e+002	6484	16	4.958385e+000	0	0	0	0	0	0	6485.93	1	1	46.5243	16.4324
DATA	2000	24	45	0	0	A_04_P021196	EB378915	10971.9	460.5	8.621643e+000	1.935146e+000	39.5	16	6.648793e+000	0	0	0	0	0	0	8.71338	1	0	56.9804	15.1613
DATA	2001	24	46	0	0	A_04_P013693	ENSOCUT00000010492	10997.4	460.427	1.095752e+001	2.046684e+000	41	15	4.301991e+000	0	0	0	0	0	0	11.0986	1	1	57.5363	15.2593
DATA	2002	24	47	0	0	A_04_P011057	DN883665	11022.7	460.448	4.100135e+003	4.100171e+002	4118	16	3.887158e+000	0	0	0	0	0	0	4160.74	1	1	52.0157	16.12
DATA	2003	24	48	0	0	A_04_P083397	ENSOCUT00000011528	11048	460.605	1.070120e+003	1.070259e+002	1075.5	14	5.305062e+000	0	0	0	0	0	0	1087.66	1	1	49.1849	15.1667
DATA	2004	24	49	0	0	A_04_P056787	ENSOCUT00000004062	11073.8	460.373	1.905860e+001	2.567673e+000	49	14.5	5.587818e+000	0	0	0	0	0	0	19.3937	1	1	49.1849	15.4412
DATA	2005	24	50	0	0	A_04_P005081	ENSOCUT00000004024	11098.8	460.817	6.126635e+002	6.129046e+001	656.5	14	3.904967e+000	0	0	0	0	1	0	624.002	1	1	47.2035	12.9655
DATA	2006	24	51	0	0	A_04_P056943	ENSOCUT00000002763	11124.4	460.844	3.147967e+001	3.586387e+000	63	16	4.732409e+000	0	0	0	0	0	0	32.0775	1	1	49.8279	14.9355
DATA	2007	24	52	0	0	A_04_P062213	A_04_P062213	11149.8	460.183	1.725235e+000	1.718409e+000	31	17.5	7.044248e+000	0	0	0	0	0	0	0.12688	0	0	47.2035	17.9167
DATA	2008	24	53	0	0	A_04_P048772	ENSOCUT00000005062	11175.1	460.5	6.564646e+000	1.839923e+000	35	17	5.272269e+000	0	0	0	0	0	0	6.68716	1	0	56.9804	16.5556
DATA	2009	24	54	0	0	A_04_P048507	ENSOCUT00000002969	11200.5	460.5	3.882332e+002	3.886140e+001	427	19	7.027289e+000	0	0	0	0	0	0	395.184	1	1	57.5363	19.871
DATA	2010	24	55	0	0	A_04_P031112	DN890973	11225.7	460.5	9.343111e+000	1.959234e+000	39	16	6.464759e+000	0	0	0	0	0	0	9.49934	1	1	57.5363	18.3103
DATA	2011	24	56	0	0	A_04_P098537	A_04_P098537	11251.3	460.35	1.731857e+000	1.724959e+000	26.5	14	6.740720e+000	0	0	0	0	0	0	-3.10031	0	0	51.0895	15.8611
DATA	2012	24	57	0	0	A_04_P095316	ENSOCUT00000004660	11276.6	460.573	1.759526e+001	2.466463e+000	49	15	5.044746e+000	0	0	0	0	0	0	17.8239	1	1	57.5363	14.871
DATA	2013	24	58	0	0	A_04_P079227	A_04_P079227	11302	460.545	4.026397e+001	4.383443e+000	69	16	5.101724e+000	0	0	0	0	0	0	40.684	1	1	55.8519	15.8
DATA	2014	24	59	0	0	A_04_P013806	ENSOCUT00000030059	11327.5	460.648	5.686549e+001	5.946224e+000	84.5	17	4.411349e+000	0	0	0	0	0	0	57.2868	1	1	57.5363	16.72
DATA	2015	24	60	0	0	A_04_P007331	DN889061	11352.5	460.6	1.458303e+002	1.468695e+001	168.5	15	4.667903e+000	0	0	0	0	0	0	146.405	1	1	50.4627	15.2188
DATA	2016	24	61	0	0	A_04_P045728	ENSOCUT00000007589	11378.4	460.853	8.030237e+003	8.030257e+002	7692	17	6.318349e+000	0	0	0	0	0	0	8029.68	1	1	48.8603	17.8077
DATA	2017	24	62	0	0	A_04_P001606	NM_001082379	11403.5	460.648	6.793327e+004	6.793327e+003	67447	18	7.756718e+000	0	0	0	0	0	0	67625	1	1	57.5363	19.4
DATA	2018	24	63	0	0	A_04_P072677	A_04_P072677	11429.1	460.614	3.477711e+000	1.801675e+000	34	14	5.275858e+000	0	0	0	0	0	0	3.44449	1	0	57.259	15.1875
DATA	2019	24	64	0	0	A_04_P053692	ENSOCUT00000016858	11454.5	461	1.784571e+000	1.778654e+000	31.5	16.5	4.192770e+000	0	0	0	0	0	0	0.641138	0	0	65	16.7647
DATA	2020	24	65	0	0	A_04_P068677	ENSOCUT00000001421	11479.6	460.931	1.337382e+001	2.232970e+000	44	16	4.366521e+000	0	0	0	0	0	0	13.0951	1	1	65	15.931
DATA	2021	24	66	0	0	A_04_P025563	EB374322	11505.2	461.023	8.593295e+003	8.593314e+002	8201	17	6.142870e+000	0	0	0	0	0	0	8358.45	1	1	51.0895	17.2121
DATA	2022	24	67	0	0	A_04_P089074	ENSOCUT00000000054	11530.6	461.073	4.888147e+002	4.891508e+001	496	18.5	4.843585e+000	0	0	0	0	0	0	472.077	1	1	49.8279	18.1429
DATA	2023	24	68	0	0	A_04_P096677	XM_002713152	11556	461	3.027019e+000	1.851974e+000	33	16	5.527698e+000	0	0	0	0	0	0	2.90084	1	0	54.9904	15.3438
DATA	2024	24	69	1028	1	(+)E1A_r60_1	E1A_r60_1	11581.5	461	1.849700e+000	1.842333e+000	28	15	6.082763e+000	0	0	0	0	0	0	-2.27119	0	0	54.1152	15.6667
DATA	2025	24	70	0	0	A_04_P059268	ENSOCUT00000002284	11606.6	461.069	3.570866e+001	4.025561e+000	66	16	4.819316e+000	0	0	0	0	0	0	33.6412	1	1	53.8203	15.6774
DATA	2026	24	71	0	0	A_04_P097513	A_04_P097513	11632.3	461.351	1.370773e+001	2.323626e+000	42	17.5	5.743962e+000	0	0	0	0	0	0	12.7922	1	1	49.8279	18.2
DATA	2027	24	72	0	0	A_04_P033476	NM_001082667	11657.4	461.441	6.332138e+000	1.997885e+000	33.5	16	4.610776e+000	0	0	0	0	0	0	5.85101	1	0	46.8651	16
DATA	2028	24	73	0	0	A_04_P009052	DN887226	11682.9	461.297	1.737261e+001	2.585782e+000	43.5	16	5.883034e+000	0	0	0	0	0	0	15.8819	1	1	48.8603	17.5143
DATA	2029	24	74	0	0	A_04_P089932	ENSOCUT00000000176	11708.5	461.352	9.532374e+000	2.158881e+000	39	16	4.814508e+000	0	0	0	0	0	0	8.61641	1	0	57.5363	16.4444
DATA	2030	24	75	0	0	A_04_P100206	ENSOCUT00000000655	11733.6	461.427	4.849292e+001	5.230329e+000	73	13	3.267007e+000	0	0	0	0	1	0	43.3247	1	1	57.5363	12.56
DATA	2031	24	76	0	0	A_04_P024571	EB375491	11759.4	461.427	1.992688e+000	1.985798e+000	30	16	5.495453e+000	0	0	0	0	0	0	0.568699	0	0	57.5363	16.1667
DATA	2032	24	77	0	0	A_04_P042789	A_04_P042789	11784.6	461.427	2.018665e+000	2.010625e+000	29	15.5	4.506572e+000	0	0	0	0	0	0	-1.02075	0	0	57.5363	16.3667
DATA	2033	24	78	0	0	A_04_P032862	ENSOCUT00000033044	11810	461.455	7.501428e+004	7.501429e+003	63969	18	7.187557e+000	0	0	0	0	0	0	64435.8	1	1	55.8519	18.2593
DATA	2034	24	79	0	0	A_04_P050625	ENSOCUT00000005930	11835.4	461.43	1.123630e+002	1.142498e+001	123	17	5.297584e+000	0	0	0	0	0	0	95.1455	1	1	50.4627	17.2424
DATA	2035	24	80	0	0	A_04_P017809	DN887044	11860.8	461.342	2.037662e+001	2.925417e+000	45	15.5	2.936722e+000	0	0	0	0	0	0	16.997	1	1	50.1463	14.5714
DATA	2036	24	81	0	0	A_04_P092035	ENSOCUT00000012918	11886.3	461.407	2.389392e+002	2.398885e+001	226.5	15	5.455823e+000	0	0	0	0	0	0	196.227	1	1	51.0895	15.8621
DATA	2037	24	82	0	0	A_04_P031227	A_04_P031227	11911.5	461.92	2.174981e+000	2.166318e+000	28	15	4.814804e+000	0	0	0	0	0	0	-0.126673	0	0	51.7088	14.4815
DATA	2038	24	83	66	1	DarkCorner	DarkCorner	11936.9	461.5	2.782232e+000	1.819964e+000	29	15	5.310307e+000	0	0	0	1	0	0	2.21077	1	0	56.9804	15.175
DATA	2039	24	84	66	1	DarkCorner	DarkCorner	11962.3	461.5	2.251415e+000	2.242448e+000	26	14	4.845762e+000	0	0	0	0	0	0	-2.36947	0	0	49.1849	14.575
DATA	2040	24	85	66	1	DarkCorner	DarkCorner	11987.8	461.911	2.292511e+000	2.283379e+000	28	13	5.247217e+000	0	0	0	0	0	0	-1.88832	0	0	42.2201	13.4557
DATA	2041	25	1	66	1	DarkCorner	DarkCorner	9841.67	466.5	1.990876e+000	1.982947e+000	23	14	4.407937e+000	0	0	0	0	0	0	-6.37504	0	0	57.5363	14.0781
DATA	2042	25	2	66	1	DarkCorner	DarkCorner	9867.33	466.5	1.997328e+000	1.989372e+000	23.5	15	3.871027e+000	0	0	0	0	0	0	-4.32219	0	0	57.5363	14.7879
DATA	2043	25	3	0	0	A_04_P087453	ENSOCUT00000009360	9892.5	466.5	3.219338e+000	2.020228e+000	32.5	14.5	5.315819e+000	0	0	0	0	0	0	2.82628	1	0	57.5363	15.9643
DATA	2044	25	4	0	0	A_04_P006051	DN890368	9918.01	466.268	1.197147e+001	2.329462e+000	40	16	5.537361e+000	0	0	0	0	0	0	10.4893	1	1	47.2035	16.0645
DATA	2045	25	5	0	0	A_04_P029121	EC625785	9943.08	466.475	3.040785e+000	2.023930e+000	32	15	3.318569e+000	0	0	0	0	0	0	2.66079	1	0	50.4627	14.7097
DATA	2046	25	6	0	0	A_04_P057378	XM_002714241	9968.5	466.7	6.129055e+000	2.094215e+000	34	17	4.745362e+000	0	0	0	0	0	0	5.35895	1	0	50.4627	16.9615
DATA	2047	25	7	0	0	A_04_P001244	NM_001082081	9994.21	466.603	9.557466e+002	9.559564e+001	859	15	4.350242e+000	0	0	0	0	0	0	835.444	1	1	50.1463	14.4643
DATA	2048	25	8	0	0	A_04_P047372	ENSOCUT00000013405	10019.6	466.573	5.696596e+000	2.081968e+000	35	17	5.058849e+000	0	0	0	0	0	0	4.98083	1	0	57.5363	17.1667
DATA	2049	25	9	0	0	A_04_P074658	XM_002710279	10045	466.545	2.448458e+000	2.015964e+000	31	16	5.899647e+000	0	0	0	0	0	0	2.1424	1	0	55.8519	15.7105
DATA	2050	25	10	0	0	A_04_P000211	NM_001082746	10070.4	466.573	3.804971e+004	3.804971e+003	31743	15	5.839605e+000	0	0	0	0	0	0	33333.3	1	1	57.5363	16.6207
DATA	2051	25	11	0	0	A_04_P002902	NM_001082123	10095.7	466.605	1.106532e+004	1.106534e+003	9288	15	5.315451e+000	0	0	0	0	0	0	9709.38	1	1	49.5074	15.4333
DATA	2052	25	12	0	0	A_04_P020645	EB379459	10121.4	466.573	6.486818e+000	2.094339e+000	36	16	5.881326e+000	0	0	0	0	0	0	5.70358	1	0	57.5363	15.44
DATA	2053	25	13	0	0	A_04_P036208	A_04_P036208	10146.5	466.648	1.994572e+000	1.986627e+000	28	19	6.873989e+000	0	0	0	0	0	0	-1.66313	0	0	65	18.3
DATA	2054	25	14	0	0	A_04_P001491	NM_001101687	10171.9	466.614	1.989110e+000	1.988510e+000	30.5	20	8.098190e+000	0	0	0	0	0	0	1.50681	0	0	57.259	18.8929
DATA	2055	25	15	0	0	A_04_P082807	ENSOCUT00000002123	10197.2	466.74	2.454566e+001	3.150551e+000	52	14.5	5.575398e+000	0	0	0	0	0	0	21.7593	1	1	49.8279	15.4667
DATA	2056	25	16	0	0	A_04_P026566	ENSOCUT00000013299	10222.8	466.644	1.380474e+004	1.380476e+003	11637	16.5	4.366671e+000	0	0	0	0	0	0	12279.1	1	1	48.5334	16.0333
DATA	2057	25	17	0	0	A_04_P096942	A_04_P096942	10248.5	466.821	5.774433e+003	5.774466e+002	5044.5	16	4.484456e+000	0	0	0	0	0	0	5155.37	1	1	49.1849	15.4
DATA	2058	25	18	0	0	A_04_P055630	ENSOCUT00000002756	10273.7	467.095	1.348483e+004	1.348484e+003	11555.5	15.5	4.538596e+000	0	0	0	0	0	0	12086.2	1	1	48.8603	15.2333
DATA	2059	25	19	0	0	A_04_P098585	ENSOCUT00000010022	10299	467	3.088881e+000	1.969909e+000	32	15	3.055050e+000	0	0	0	0	0	0	2.77986	1	0	54.9904	15.6667
DATA	2060	25	20	1028	1	(+)E1A_r60_a135	E1A_r60_a135	10323.9	467.464	1.944956e+000	1.937209e+000	29	14	4.880846e+000	0	0	0	0	0	0	-0.54114	0	0	46.5243	14.5862
DATA	2061	25	21	0	0	A_04_P078632	ENSOCUT00000016824	10349.8	466.806	4.049692e+002	4.054281e+001	399	13	3.618947e+000	0	0	0	0	1	0	367.678	1	1	47.5395	12.5
DATA	2062	25	22	0	0	A_04_P022051	EB378003	10375.3	467.014	1.525732e+004	1.525733e+003	13805	15	4.354321e+000	0	0	0	0	0	0	13917.8	1	1	47.2035	15.037
DATA	2063	25	23	0	0	A_04_P094492	ENSOCUT00000001723	10400.7	467	1.582178e+003	1.582294e+002	1469	19.5	8.167599e+000	0	0	0	0	0	0	1450.2	1	1	49.1849	19.75
DATA	2064	25	24	0	0	A_04_P079323	ENSOCUT00000015886	10426.1	467.103	1.078830e+004	1.078831e+003	9495	20.5	8.469288e+000	0	0	0	0	0	0	9937.28	1	1	46.8651	19.8929
DATA	2065	25	25	0	0	A_04_P063153	ENSOCUT00000006505	10451.4	467.284	2.352440e+002	2.360031e+001	237	18	4.539373e+000	0	0	0	0	0	0	217.773	1	1	48.5334	16.9655
DATA	2066	25	26	0	0	A_04_P087112	ENSOCUT00000016142	10476.6	467.427	3.062876e+000	1.906618e+000	34	17	5.655413e+000	0	0	0	0	0	0	2.84975	1	0	57.5363	17.625
DATA	2067	25	27	0	0	A_04_P005706	DN890692	10502.1	467.386	4.632708e+001	4.996721e+000	73	16	4.152571e+000	0	0	0	0	0	0	43.325	1	1	57.259	15.6207
DATA	2068	25	28	0	0	A_04_P005548	ENSOCUT00000017891	10527.5	467.352	1.439887e+002	1.451884e+001	163	18	5.117134e+000	0	0	0	0	0	0	135.351	1	1	65	17.2333
DATA	2069	25	29	0	0	A_04_P073892	A_04_P073892	10552.6	467.427	1.164095e+002	1.178753e+001	142	17	1.084563e+001	0	0	0	0	1	0	109.985	1	1	57.5363	20.4
DATA	2070	25	30	0	0	A_04_P090663	ENSOCUT00000015498	10578.5	467.289	2.246146e+003	2.246221e+002	2102.5	15.5	4.472580e+000	0	0	0	0	0	0	2133.28	1	1	49.1849	15.3214
DATA	2071	25	31	0	0	A_04_P087687	ENSOCUT00000013759	10603.6	467.427	1.906980e+001	2.645951e+000	49	15	4.402194e+000	0	0	0	0	0	0	18.2033	1	1	57.5363	15
DATA	2072	25	32	0	0	A_04_P049332	ENSOCUT00000016669	10629	467.455	4.315992e+000	1.875359e+000	33	15	4.344996e+000	0	0	0	0	0	0	4.14072	1	0	55.8519	14.9429
DATA	2073	25	33	0	0	A_04_P015412	AY171710	10654.3	467.64	1.823230e+000	1.815968e+000	29	14	4.954447e+000	0	0	0	0	0	0	-0.419916	0	0	48.5334	13.8108
DATA	2074	25	34	0	0	A_04_P084583	ENSOCUT00000002908	10679.9	467.474	1.125150e+004	1.125152e+003	10338	16	5.703893e+000	0	0	0	0	0	0	10901.5	1	1	50.1463	16.6429
DATA	2075	25	35	0	0	A_04_P102572	ENSOCUT00000001354	10705.4	467.266	7.031656e+001	7.258030e+000	101	14	5.173588e+000	0	0	0	0	0	0	68.4536	1	1	50.7771	15.1379
DATA	2076	25	36	0	0	A_04_P024578	EB374087	10730.7	467.253	3.145134e+003	3.145185e+002	2900	15.5	5.393015e+000	0	0	0	0	0	0	3075.9	1	1	49.1849	15.7308
DATA	2077	25	37	0	0	A_04_P043817	ENSOCUT00000012150	10756.2	467.519	1.549047e+003	1.549150e+002	1470	15	3.887710e+000	0	0	0	0	0	0	1521.85	1	1	49.8279	15.1667
DATA	2078	25	38	0	0	A_04_P007146	ENSOCUT00000027975	10781.6	467.479	6.255693e+002	6.258209e+001	650	14	4.842464e+000	0	0	0	0	0	0	617.232	1	1	48.2044	15.871
DATA	2079	25	39	0	0	A_04_P075445	ENSOCUT00000002310	10806.9	467.447	2.570891e+002	2.576958e+001	286	18	5.976450e+000	0	0	0	0	0	0	254.707	1	1	49.1849	18.1111
DATA	2080	25	40	0	0	A_04_P047918	ENSOCUT00000013671	10832.3	467.553	7.890225e+003	7.890245e+002	7647.5	17	5.516609e+000	0	0	0	0	0	0	7847.95	1	1	49.5074	17.2083
DATA	2081	25	41	0	0	A_04_P081192	ENSOCUT00000015826	10857.6	467.763	6.092277e+002	6.094801e+001	634	15	5.370862e+000	0	0	0	0	0	0	608.233	1	1	49.1849	16
DATA	2082	25	42	0	0	A_04_P076640	ENSOCUT00000009672	10883	467.545	1.754754e+000	1.751426e+000	31.5	14.5	3.139482e+000	0	0	0	0	0	0	1.13401	0	0	65	15.0278
DATA	2083	25	43	0	0	A_04_P098787	ENSOCUT00000006640	10908.4	467.573	2.030970e+002	2.038428e+001	234	16	4.210562e+000	0	0	0	0	0	0	204.12	1	1	57.5363	16.6071
DATA	2084	25	44	0	0	A_04_P049684	A_04_P049684	10933.6	467.573	3.203394e+000	1.766336e+000	33	15	4.660987e+000	0	0	0	0	0	0	3.22896	1	0	65	15.2188
DATA	2085	25	45	0	0	A_04_P049687	ENSOCUT00000001541	10959.2	467.607	2.776304e+002	2.781703e+001	311	15.5	4.952903e+000	0	0	0	0	0	0	280.604	1	1	52.9257	15.2813
DATA	2086	25	46	0	0	A_04_P085701	A_04_P085701	10984.5	467.827	1.141911e+001	2.071384e+000	42	16	4.641480e+000	0	0	0	0	0	0	11.5691	1	1	49.1849	15.72
DATA	2087	25	47	0	0	A_04_P088819	ENSOCUT00000005537	11010.1	467.603	7.444152e+003	7.444172e+002	7331	15	3.239962e+000	0	0	0	0	0	0	7557.29	1	1	48.5334	14.8571
DATA	2088	25	48	0	0	A_04_P066108	ENSOCUT00000011386	11035.4	467.74	8.270819e+003	8.270837e+002	8185	16	4.169671e+000	0	0	0	0	0	0	8411.21	1	1	49.5074	15.8846
DATA	2089	25	49	0	0	A_04_P077730	ENSOCUT00000001127	11060.7	467.84	2.374839e+003	2.374901e+002	2436	15	5.235160e+000	0	0	0	0	0	0	2418.53	1	1	49.1849	15.8
DATA	2090	25	50	0	0	A_04_P078889	ENSOCUT00000015957	11086.2	467.825	2.199284e+003	2.199351e+002	2299	15	5.727889e+000	0	0	0	0	0	0	2242.06	1	1	50.7771	15.3939
DATA	2091	25	51	0	0	A_04_P084627	ENSOCUT00000008028	11111.3	467.974	1.966101e+002	1.973578e+001	231.5	14	4.166230e+000	0	0	0	0	0	0	200.571	1	1	49.1849	14.2333
DATA	2092	25	52	0	0	A_04_P092282	ENSOCUT00000013218	11136.9	468.229	4.760480e+001	5.060238e+000	80	16	4.347668e+000	0	0	0	0	0	0	48.5799	1	1	46.5243	15.4688
DATA	2093	25	53	0	0	A_04_P027621	EB374889	11162.3	468	1.577021e+004	1.577022e+003	15460	17	4.570089e+000	0	0	0	0	0	0	16090.6	1	1	49.1849	16.5
DATA	2094	25	54	0	0	A_04_P044527	ENSOCUT00000025220	11188	468.163	4.538829e+000	1.775883e+000	35	17	5.155535e+000	0	0	0	0	0	0	4.62873	1	0	49.1849	16.2727
DATA	2095	25	55	0	0	A_04_P011481	XR_085412	11213.5	468	3.714036e+005	3.714036e+004	378407	16	4.996010e+000	0	0	0	0	0	0	378385	1	1	54.1152	16.963
DATA	2096	25	56	0	0	A_04_P022472	EB377618	11238.4	467.734	1.727903e+000	1.721021e+000	30	15	6.375862e+000	0	0	0	0	0	0	-2.12862	0	0	49.5074	15.5806
DATA	2097	25	57	0	0	A_04_P047382	ENSOCUT00000010045	11264.1	468.25	1.027680e+001	2.007097e+000	40	13	6.488757e+000	0	0	0	0	0	0	10.4369	1	1	48.8603	14.6944
DATA	2098	25	58	0	0	A_04_P047367	ENSOCUT00000015879	11289.4	468.101	4.103914e+000	1.776083e+000	32.5	15	4.915843e+000	0	0	0	0	0	0	4.15827	1	0	46.5243	15.2
DATA	2099	25	59	0	0	A_04_P027744	EB376090	11314.7	467.949	1.662677e+001	2.401492e+000	47	16	3.956314e+000	0	0	0	0	0	0	16.8003	1	1	49.1849	15.963
DATA	2100	25	60	0	0	A_04_P052446	ENSOCUT00000008596	11340.2	468.093	2.669997e+001	3.186048e+000	57	16	3.129676e+000	0	0	0	0	0	0	26.8921	1	1	47.8731	16.5556
DATA	2101	25	61	0	0	A_04_P068202	A_04_P068202	11365.5	468.352	3.425375e+001	3.844140e+000	62	15	4.890223e+000	0	0	0	0	0	0	34.3742	1	1	57.5363	15.1667
DATA	2102	25	62	0	0	A_04_P028757	EC621349	11390.9	468.386	6.325314e+003	6.325338e+002	6214.5	18	7.060181e+000	0	0	0	0	0	0	6320.86	1	1	57.259	18.3333
DATA	2103	25	63	0	0	A_04_P052277	ENSOCUT00000004683	11416.4	468.427	1.144512e+001	2.099800e+000	39.5	16	8.642141e+000	0	0	0	0	0	0	11.383	1	1	57.5363	18.0741
DATA	2104	25	64	0	0	A_04_P077731	ENSOCUT00000001127	11441.8	468.333	2.411212e+003	2.411277e+002	2366	15	4.609089e+000	0	0	0	0	0	0	2385.52	1	1	49.5074	15.8571
DATA	2105	25	65	0	0	A_04_P083890	NM_001082078	11467.2	468.481	1.014026e+003	1.014182e+002	1011.5	16	3.602568e+000	0	0	0	0	0	0	997.47	1	1	49.8279	16.3871
DATA	2106	25	66	0	0	A_04_P006821	A_04_P006821	11492.6	468.427	2.015102e+002	2.023048e+001	210.5	16	4.566410e+000	0	0	0	0	0	0	196.971	1	1	57.5363	16.0286
DATA	2107	25	67	0	0	A_04_P079047	A_04_P079047	11517.9	468.477	3.503864e+002	3.508503e+001	368	19	5.605564e+000	0	0	0	0	0	0	340.158	1	1	55.8519	19.1212
DATA	2108	25	68	0	0	A_04_P014691	AY171819	11543.3	468.686	1.824115e+000	1.817774e+000	30	18	3.831423e+000	0	0	0	0	0	0	0.55862	0	0	47.2035	16.4138
DATA	2109	25	69	0	0	A_04_P024556	EB375513	11568.3	468.243	4.710232e+000	1.890941e+000	34.5	17	6.106250e+000	0	0	0	0	0	0	4.50336	1	0	46.8651	16.4375
DATA	2110	25	70	0	0	A_04_P040161	ENSOCUT00000001962	11593.9	468.579	6.455357e+001	6.714412e+000	88.5	16	5.306020e+000	0	0	0	0	0	0	61.1925	1	1	49.1849	15.6667
DATA	2111	25	71	0	0	A_04_P059364	A_04_P059364	11619.5	468.5	1.871602e+000	1.864147e+000	29.5	16.5	4.567673e+000	0	0	0	0	0	0	-0.218245	0	0	57.5363	16.5
DATA	2112	25	72	0	0	A_04_P029034	EC625051	11644.9	468.5	6.575591e+001	6.839704e+000	93	18.5	4.417592e+000	0	0	0	0	0	0	61.165	1	1	56.9804	17.9688
DATA	2113	25	73	0	0	A_04_P065942	A_04_P065942	11670.3	468.56	4.583637e+001	4.962519e+000	71	16	5.367068e+000	0	0	0	0	0	0	42.1995	1	1	49.1849	15.6552
DATA	2114	25	74	0	0	A_04_P072137	A_04_P072137	11695.6	468.573	8.853034e+000	2.116563e+000	38	17	6.713511e+000	0	0	0	0	0	0	8.06277	1	0	57.5363	18.9259
DATA	2115	25	75	0	0	A_04_P086994	ENSOCUT00000014140	11720.9	468.731	9.415884e+002	9.417892e+001	863	14	4.793455e+000	0	0	0	0	0	0	847.803	1	1	49.8279	14.1481
DATA	2116	25	76	0	0	A_04_P094537	ENSOCUT00000006873	11746.3	468.705	7.444769e+003	7.444795e+002	6414	15	4.942017e+000	0	0	0	0	0	0	6622.62	1	1	50.1463	15.6
DATA	2117	25	77	0	0	A_04_P059612	ENSOCUT00000011211	11771.7	468.662	3.524020e+003	3.524076e+002	3088	16	4.911037e+000	0	0	0	0	0	0	3095.19	1	1	48.5334	16.5806
DATA	2118	25	78	0	0	A_04_P099119	ENSOCUT00000004235	11797.4	468.573	3.945745e+002	3.950916e+001	364	15	4.801442e+000	0	0	0	0	0	0	341.901	1	1	57.5363	15.4231
DATA	2119	25	79	0	0	A_04_P017221	DN884152	11822.6	468.573	1.218110e+001	2.383568e+000	40.5	19	6.651975e+000	0	0	0	0	0	0	10.41	1	1	65	18.9655
DATA	2120	25	80	0	0	A_04_P044843	A_04_P044843	11848.1	468.582	3.931626e+001	4.447483e+000	62	17	2.441334e+000	0	0	0	0	0	0	33.1109	1	1	50.1463	15.963
DATA	2121	25	81	0	0	A_04_P035637	ENSOCUT00000029385	11873.6	468.733	3.534997e+001	4.117318e+000	59	16	3.511885e+000	0	0	0	0	0	0	29.3207	1	1	49.1849	15.4444
DATA	2122	25	82	0	0	A_04_P081712	ENSOCUT00000000397	11898.8	468.936	3.032957e+002	3.040528e+001	277	16	5.903063e+000	0	0	0	0	0	0	247.647	1	1	49.5074	17
DATA	2123	25	83	0	0	A_04_P080212	A_04_P080212	11924.3	468.883	3.148801e+001	3.829896e+000	55	15	4.968797e+000	0	0	0	0	0	0	25.2882	1	1	49.8279	15.0882
DATA	2124	25	84	66	1	DarkCorner	DarkCorner	11950	468.438	2.227565e+000	2.218692e+000	28	14	5.152325e+000	0	0	0	0	0	0	-1.44217	0	0	48.5334	14.5476
DATA	2125	25	85	66	1	DarkCorner	DarkCorner	11974.7	468.3	2.266473e+000	2.257446e+000	28.5	13	4.390877e+000	0	0	0	0	0	0	-1.66905	0	0	47.5395	13.2444
DATA	2126	26	1	66	1	DarkCorner	DarkCorner	9854.33	474.207	1.994207e+000	1.986264e+000	24	15	4.351870e+000	0	0	0	0	0	0	-5.75659	0	0	51.0895	14.2449
DATA	2127	26	2	66	1	DarkCorner	DarkCorner	9879.63	473.596	1.999791e+000	1.991826e+000	23	14	3.413294e+000	0	0	0	0	0	0	-5.56905	0	0	57.8122	14.2667
DATA	2128	26	3	0	0	A_04_P023546	A_04_P023546	9905.44	474.051	3.574870e+001	4.094451e+000	59	13	4.232380e+000	0	0	0	0	0	0	31.3558	1	1	49.5074	14
DATA	2129	26	4	0	0	A_04_P072375	A_04_P072375	9930.65	474.085	8.098486e+000	2.157099e+000	37	15	3.845860e+000	0	0	0	0	0	0	7.09231	1	0	47.5395	15.1724
DATA	2130	26	5	0	0	A_04_P050812	ENSOCUT00000005992	9956.09	473.614	4.067847e+001	4.533509e+000	63	17	4.752136e+000	0	0	0	0	0	0	35.5884	1	1	65	16.129
DATA	2131	26	6	0	0	A_04_P073658	ENSOCUT00000016606	9981.35	474.086	2.139242e+003	2.139335e+002	1845.5	17	4.716934e+000	0	0	0	0	0	0	1870.76	1	1	49.5074	15.129
DATA	2132	26	7	0	0	A_04_P026015	EB373855	10006.9	474.04	2.010052e+000	2.002046e+000	28	17	6.436811e+000	0	0	0	0	0	0	-1.78923	0	0	46.8651	18.1071
DATA	2133	26	8	0	0	A_04_P061368	ENSOCUT00000003405	10031.9	474.194	6.093615e+001	6.413723e+000	81	16	5.950236e+000	0	0	0	0	0	0	53.3221	1	1	46.8651	16.9697
DATA	2134	26	9	0	0	A_04_P064092	ENSOCUT00000001851	10057.5	474	2.194537e+001	2.968429e+000	49	16	5.855050e+000	0	0	0	0	0	0	19.2228	1	1	54.1152	16.1667
DATA	2135	26	10	0	0	A_04_P055044	ENSOCUT00000010801	10083	474	3.195049e+000	2.021375e+000	32	13.5	3.584210e+000	0	0	0	0	0	0	2.80277	1	0	54.9904	13.4286
DATA	2136	26	11	0	0	A_04_P085462	ENSOCUT00000010021	10108.3	474.098	5.918095e+003	5.918128e+002	5108	15	5.937348e+000	0	0	0	0	0	0	5201.22	1	1	49.8279	15.4286
DATA	2137	26	12	0	0	A_04_P017742	DN886689	10133.6	474.118	1.546789e+002	1.559508e+001	164	17	6.652884e+000	0	0	0	0	0	0	136.249	1	1	49.5074	17
DATA	2138	26	13	0	0	A_04_P066537	ENSOCUT00000007431	10159.4	474.427	2.921709e+001	3.530767e+000	57	18.5	5.990377e+000	0	0	0	0	0	0	25.8052	1	1	57.5363	17.2692
DATA	2139	26	14	0	0	A_04_P036114	ENSOCUT00000002150	10184.5	473.929	1.800154e+004	1.800155e+003	15752	16	7.545860e+000	0	0	0	0	0	0	15944.9	1	1	47.8731	18.76
DATA	2140	26	15	0	0	A_04_P096449	A_04_P096449	10210	474.455	1.978035e+000	1.970157e+000	27	16.5	5.097339e+000	0	0	0	0	0	0	-2.30987	0	0	55.8519	16.2188
DATA	2141	26	16	0	0	A_04_P047771	ENSOCUT00000003056	10235.4	473.776	6.584236e+002	6.587163e+001	618	16	4.624526e+000	0	0	0	0	0	0	587.185	1	1	46.5243	15.8571
DATA	2142	26	17	0	0	A_04_P005093	ENSOCUT00000010373	10260.6	474.427	1.489090e+001	2.458146e+000	43.5	16	5.265849e+000	0	0	0	0	0	0	13.331	1	1	57.5363	15.6667
DATA	2143	26	18	0	0	A_04_P001001	NM_001082080	10286.4	474.26	9.955120e+003	9.955139e+002	8778	15	4.699821e+000	0	0	0	0	0	0	8948.87	1	1	49.5074	15.3704
DATA	2144	26	19	0	0	A_04_P073166	ENSOCUT00000007033	10311.7	474.266	2.313580e+002	2.321696e+001	239	18	5.976568e+000	0	0	0	0	0	0	208.856	1	1	50.1463	17.087
DATA	2145	26	20	0	0	A_04_P064477	ENSOCUT00000016397	10337	474.377	2.622063e+001	3.256352e+000	55	14	4.972843e+000	0	0	0	0	0	0	23.7756	1	1	49.1849	14.3333
DATA	2146	26	21	0	0	A_04_P007306	EB376593	10362.4	474.427	1.510615e+002	1.522793e+001	159.5	13	3.221515e+000	0	0	0	0	1	0	137.611	1	1	57.5363	12.9667
DATA	2147	26	22	0	0	A_04_P046580	ENSOCUT00000001487	10387.6	474.306	9.757329e+002	9.759204e+001	914	17.5	6.120483e+000	0	0	0	0	0	0	893.048	1	1	48.2044	17.1429
DATA	2148	26	23	0	0	A_04_P007849	DN888602	10413.3	474.5	1.091825e+002	1.108294e+001	131.5	17.5	7.329362e+000	0	0	0	0	0	0	100.428	1	1	57.5363	17.7333
DATA	2149	26	24	0	0	A_04_P098000	ENSOCUT00000006728	10438.5	474.5	3.250507e+001	3.762139e+000	60	19	5.124101e+000	0	0	0	0	0	0	30.0465	1	1	65	17.7778
DATA	2150	26	25	0	0	A_04_P095607	ENSOCUT00000013283	10463.9	474.5	1.888303e+001	2.667862e+000	46	16	5.767428e+000	0	0	0	0	0	0	17.5433	1	1	56.9804	17.8214
DATA	2151	26	26	0	0	A_04_P086294	ENSOCUT00000012746	10489.6	474.581	2.614059e+002	2.620774e+001	268.5	17	7.281467e+000	0	0	0	0	0	0	244.124	1	1	48.5334	18.7391
DATA	2152	26	27	0	0	A_04_P078146	ENSOCUT00000014498	10514.9	474.32	9.303868e+000	2.084523e+000	38	17	5.100997e+000	0	0	0	0	0	0	8.73295	1	0	49.1849	16.5429
DATA	2153	26	28	0	0	A_04_P064268	A_04_P064268	10540.3	474.5	1.863113e+000	1.856684e+000	31	15	5.890259e+000	0	0	0	0	0	0	0.57254	0	0	57.5363	16.8148
DATA	2154	26	29	66	-1	(-)3xSLv1	NegativeControl	10565.5	474.5	1.853621e+000	1.846238e+000	26	14	6.398061e+000	0	0	0	0	0	0	-4.56615	0	0	57.5363	15.75
DATA	2155	26	30	0	0	A_04_P100188	ENSOCUT00000008445	10591	474.684	1.411474e+002	1.423374e+001	168	15	4.605843e+000	0	0	0	0	0	0	134.554	1	1	49.1849	15.4
DATA	2156	26	31	0	0	A_04_P099113	ENSOCUT00000004225	10616.4	474.608	9.076993e+003	9.077012e+002	8699.5	15	5.206902e+000	0	0	0	0	0	0	8697.03	1	1	49.1849	15.6129
DATA	2157	26	32	0	0	A_04_P026001	ENSOCUT00000012669	10641.8	474.597	1.775197e+001	2.541144e+000	48	15	5.099514e+000	0	0	0	0	0	0	17.0943	1	1	47.8731	15.2286
DATA	2158	26	33	0	0	A_04_P091298	ENSOCUT00000013204	10667.4	474.573	5.051817e+002	5.055056e+001	523	14	5.186832e+000	0	0	0	0	0	0	488.888	1	1	57.5363	14.25
DATA	2159	26	34	0	0	A_04_P040197	ENSOCUT00000014030	10692.6	474.878	1.003679e+003	1.003840e+002	984	16	5.688292e+000	0	0	0	0	0	0	976.013	1	1	48.5334	16.76
DATA	2160	26	35	0	0	A_04_P072308	ENSOCUT00000000565	10718	474.545	5.876304e+001	6.143523e+000	86	15.5	5.089125e+000	0	0	0	0	0	0	57.4096	1	1	65	15.6875
DATA	2161	26	36	0	0	A_04_P007826	DN888624	10743.4	474.485	7.690966e+001	7.895175e+000	108	16	3.720215e+000	0	0	0	0	0	0	75.4808	1	1	46.5243	16.44
DATA	2162	26	37	0	0	A_04_P028898	EB376745	10768.9	474.643	8.018772e+001	8.213120e+000	106	14	4.563530e+000	0	0	0	0	0	0	79.0491	1	1	46.8651	14.6774
DATA	2163	26	38	0	0	A_04_P099172	ENSOCUT00000001805	10794.3	474.62	2.978264e+003	2.978316e+002	2857	17.5	5.375124e+000	0	0	0	0	0	0	2948.39	1	1	50.7771	17.7333
DATA	2164	26	39	0	0	A_04_P037965	ENSOCUT00000000550	10819.4	474.547	2.996660e+003	2.996711e+002	2899	18	5.388971e+000	0	0	0	0	0	0	2978.42	1	1	52.3208	18.1786
DATA	2165	26	40	0	0	A_04_P016966	DN882417	10844.5	474.761	6.469373e+002	6.471753e+001	638.5	15.5	5.734569e+000	0	0	0	0	0	0	645.467	1	1	47.5395	17.1364
DATA	2166	26	41	0	0	A_04_P046344	ENSOCUT00000006528	10869.9	474.778	5.680982e+000	1.838567e+000	36	14	3.669403e+000	0	0	0	0	0	0	5.68848	1	0	37.4241	14.7419
DATA	2167	26	42	0	0	A_04_P033227	A_04_P033227	10895.8	475.063	4.199392e+001	4.546568e+000	72	15	4.059381e+000	0	0	0	0	0	0	42.1959	1	1	49.1849	15.9167
DATA	2168	26	43	0	0	A_04_P000108	NM_001082655	10921.2	475.097	1.355694e+003	1.355805e+002	1358.5	15	4.820254e+000	0	0	0	0	0	0	1366.43	1	1	46.8651	15.7879
DATA	2169	26	44	0	0	A_04_P001853	NM_001082137	10946.5	475	4.330046e+002	4.333510e+001	471	15	4.520723e+000	0	0	0	0	0	0	437.654	1	1	48.5334	15.2973
DATA	2170	26	45	0	0	A_04_P066462	ENSOCUT00000015159	10971.5	475.082	1.734874e+000	1.727964e+000	31	16	4.107716e+000	0	0	0	0	0	0	-0.0791089	0	0	43.7019	15.96
DATA	2171	26	46	0	0	A_04_P096153	ENSOCUT00000000616	10997.4	475.027	4.749679e+002	4.752807e+001	499.5	16	4.426703e+000	0	0	0	0	0	0	482.361	1	1	48.5334	16.0645
DATA	2172	26	47	0	0	A_04_P007725	DN888702	11022.5	475.352	3.927328e+000	1.764984e+000	35.5	16	4.116882e+000	0	0	0	0	0	0	3.99619	1	0	57.5363	15.7778
DATA	2173	26	48	0	0	A_04_P093492	ENSOCUT00000004352	11048.1	475.386	4.070665e+002	4.074288e+001	452	16	5.362477e+000	0	0	0	0	0	0	414.861	1	1	57.259	16.4483
DATA	2174	26	49	0	0	A_04_P011321	ENSOCUT00000024134	11073.5	475.393	1.701624e+003	1.701710e+002	1779.5	15.5	5.371742e+000	0	0	0	0	0	0	1736.32	1	1	52.9257	15.5882
DATA	2175	26	50	0	0	A_04_P095512	XM_002712400	11098.9	475.386	3.333302e+000	1.746556e+000	34	14	6.142221e+000	0	0	0	0	0	0	3.40418	1	0	65	14.9474
DATA	2176	26	51	0	0	A_04_P067066	ENSOCUT00000005981	11124.4	475.427	9.127438e+000	1.941544e+000	40	16	5.321210e+000	0	0	0	0	0	0	9.32604	1	1	57.5363	15.6207
DATA	2177	26	52	0	0	A_04_P092279	XM_002710028	11149.2	475.703	2.893983e+000	1.737648e+000	32	16	4.840044e+000	0	0	0	0	0	0	2.95737	1	0	48.8603	15.7059
DATA	2178	26	53	0	1	ETG09_48764	ETG09_48764	11175	475.455	1.720852e+000	1.713998e+000	29	16	5.605794e+000	0	0	0	0	0	0	-1.6954	0	0	55.8519	16.2703
DATA	2179	26	54	0	0	A_04_P076202	ENSOCUT00000007081	11200.4	475.427	2.665408e+001	3.169622e+000	58	16	4.855549e+000	0	0	0	0	0	0	27.2081	1	1	57.5363	15.8276
DATA	2180	26	55	0	0	A_04_P044358	ENSOCUT00000013928	11225.7	475.5	2.568000e+001	3.089240e+000	54.5	15	5.063878e+000	0	0	0	0	0	0	26.1841	1	1	57.5363	16
DATA	2181	26	56	0	0	A_04_P008724	DN887614	11251.3	475.453	8.107787e+001	8.288216e+000	110	15	5.577114e+000	0	0	0	0	0	0	82.5357	1	1	49.1849	16.1143
DATA	2182	26	57	0	0	A_04_P101676	ENSOCUT00000000831	11276.4	475.506	1.652283e+002	1.661247e+001	201	14	5.349370e+000	0	0	0	0	0	0	167.861	1	1	52.3208	14.4828
DATA	2183	26	58	0	0	A_04_P101547	ENSOCUT00000004268	11302.1	475.5	4.242658e+001	4.580993e+000	73	15.5	4.759020e+000	0	0	0	0	0	0	42.9935	1	1	56.9804	16.2
DATA	2184	26	59	0	0	A_04_P031745	NM_001171122	11327.5	475.5	8.275191e+000	1.920412e+000	38	17	5.021245e+000	0	0	0	0	0	0	8.36083	1	0	57.5363	16.7097
DATA	2185	26	60	0	0	A_04_P102587	ENSOCUT00000001540	11352.3	475.468	7.169823e+001	7.377666e+000	100.5	14.5	3.842443e+000	0	0	0	0	0	0	72.1954	1	1	50.4627	14.8333
DATA	2186	26	61	0	0	A_04_P038917	ENSOCUT00000012078	11378.3	475.5	3.360454e+001	3.786924e+000	61	16.5	5.603768e+000	0	0	0	0	0	0	33.7011	1	1	57.5363	17.2188
DATA	2187	26	62	0	0	A_04_P003271	NM_001082110	11403.5	475.5	3.178252e+005	3.178252e+004	317579	19	8.343518e+000	0	0	0	0	0	0	317333	1	1	57.5363	19.2857
DATA	2188	26	63	0	0	A_04_P081993	ENSOCUT00000002157	11429.2	475.722	3.073699e+002	3.078747e+001	324	14	5.094073e+000	0	0	0	0	0	0	305.365	1	1	47.8731	14.8571
DATA	2189	26	64	0	0	A_04_P026511	ENSOCUT00000007072	11454.5	475.5	1.887346e+001	2.588936e+000	51	17	4.807629e+000	0	0	0	0	0	0	18.6472	1	1	57.5363	16.4483
DATA	2190	26	65	0	0	A_04_P030177	DN885330	11479.7	475.5	6.207026e+001	6.457973e+000	89	16	3.945061e+000	0	0	0	0	0	0	60.9611	1	1	57.5363	15.7188
DATA	2191	26	66	0	0	A_04_P102742	NM_001082748	11505.2	475.802	5.602589e+003	5.602617e+002	5299	19	5.375328e+000	0	0	0	0	0	0	5466.58	1	1	50.4627	18.5938
DATA	2192	26	67	0	0	A_04_P031526	A_04_P031526	11530.6	475.573	1.814572e+000	1.807345e+000	29.5	18	4.823315e+000	0	0	0	0	0	0	-0.256392	0	0	57.5363	17.3333
DATA	2193	26	68	0	0	A_04_P006701	ENSOCUT00000030597	11556	475.545	8.227258e+001	8.426438e+000	110	15	5.043260e+000	0	0	0	0	0	0	79.0934	1	1	55.8519	16.2813
DATA	2194	26	69	0	0	A_04_P053235	A_04_P053235	11581.3	475.778	1.949063e+002	1.957693e+001	218.5	17.5	6.435719e+000	0	0	0	0	0	0	185.856	1	1	47.5395	16.125
DATA	2195	26	70	0	0	A_04_P018688	EB384510	11606.2	476.247	4.827097e+000	1.913786e+000	33	17	4.422154e+000	0	0	0	0	0	0	4.56383	1	0	47.8731	16.8438
DATA	2196	26	71	0	0	A_04_P075792	ENSOCUT00000002831	11632.1	475.608	7.189702e+002	7.192134e+001	701	17	4.731023e+000	0	0	0	0	0	0	673.204	1	1	49.1849	17.5152
DATA	2197	26	72	0	0	A_04_P002090	NM_001082682	11657.5	475.763	7.258948e+003	7.258972e+002	6554.5	16.5	4.372080e+000	0	0	0	0	0	0	6729.57	1	1	49.1849	16.8214
DATA	2198	26	73	0	0	A_04_P076448	ENSOCUT00000005462	11683.2	475.974	3.351704e+003	3.351758e+002	2961.5	18	7.889015e+000	0	0	0	0	0	0	3074.41	1	1	49.1849	18.6452
DATA	2199	26	74	0	0	A_04_P026911	EB372849	11708.5	475.648	1.155212e+001	2.249608e+000	39.5	18	6.315427e+000	0	0	0	0	0	0	10.4783	1	1	57.5363	19.2692
DATA	2200	26	75	0	0	A_04_P011421	DN882944	11733.5	475.937	5.684987e+003	5.685020e+002	4841.5	15.5	4.359690e+000	0	0	0	0	0	0	5097.52	1	1	50.4627	15.4
DATA	2201	26	76	0	0	A_04_P021043	XM_002712697	11759	476.081	4.308494e+003	4.308539e+002	3779.5	17	5.030231e+000	0	0	0	0	0	0	3815.76	1	1	46.8651	16.3548
DATA	2202	26	77	0	0	A_04_P016111	ENSOCUT00000006239	11784.5	476.083	8.770207e+000	2.186589e+000	36.5	15	5.186735e+000	0	0	0	0	0	0	7.66641	1	0	48.2044	15.4688
DATA	2203	26	78	0	0	A_04_P043035	ENSOCUT00000016922	11809.6	476	3.929972e+002	3.935212e+001	361.5	17	5.544125e+000	0	0	0	0	0	0	338.943	1	1	49.8279	16.2917
DATA	2204	26	79	0	0	A_04_P014595	AY171759	11835.4	476	2.067890e+000	2.062305e+000	30	17	5.555584e+000	0	0	0	0	0	0	0.8886	0	0	47.8731	17.7419
DATA	2205	26	80	0	0	A_04_P081752	ENSOCUT00000008975	11860.6	475.934	4.182787e+000	2.131718e+000	32	16	4.707350e+000	0	0	0	0	0	0	3.50368	1	0	49.1849	15.6774
DATA	2206	26	81	0	0	A_04_P032023	ENSOCUT00000009769	11886.4	476.069	2.976355e+001	3.656136e+000	53	15	4.681223e+000	0	0	0	0	0	0	24.5428	1	1	53.8203	14.9231
DATA	2207	26	82	0	0	A_04_P008426	DN887893	11911.4	476.149	2.832750e+002	2.840953e+001	253	15	4.182162e+000	0	0	0	0	0	0	229.911	1	1	48.5334	15.2381
DATA	2208	26	83	0	0	A_04_P033569	ENSOCUT00000023804	11936.8	475.784	8.041422e+000	2.336741e+000	36	14.5	5.115336e+000	0	0	0	0	0	0	6.41735	1	0	47.8731	14.5
DATA	2209	26	84	66	1	DarkCorner	DarkCorner	11962	476	2.241038e+000	2.232112e+000	26	14	4.934925e+000	0	0	0	0	0	0	-2.30671	0	0	46.8651	14.6053
DATA	2210	26	85	66	1	DarkCorner	DarkCorner	11987.6	476.427	2.281802e+000	2.272713e+000	27	14	5.380040e+000	0	0	0	0	0	0	-2.12815	0	0	57.5363	14.0753
DATA	2211	27	1	66	1	DarkCorner	DarkCorner	9841.58	481.427	1.990952e+000	1.983022e+000	24	14	4.406036e+000	0	0	0	0	0	0	-6.3822	0	0	57.5363	13.9607
DATA	2212	27	2	66	1	DarkCorner	DarkCorner	9867.49	481.8	1.997135e+000	1.989180e+000	25	14.5	4.285396e+000	0	0	0	0	0	0	-4.66869	0	0	45.4864	14.2692
DATA	2213	27	3	0	0	A_04_P086018	A_04_P086018	9892.5	481.231	4.647972e+003	4.648015e+002	4025	14.5	3.791438e+000	0	0	0	0	0	0	4081.53	1	1	49.8279	15.125
DATA	2214	27	4	0	0	A_04_P097915	ENSOCUT00000001623	9917.58	481.333	1.318387e+003	1.318539e+002	1124	14	3.978780e+000	0	0	0	0	0	0	1155.67	1	1	50.1463	14.1429
DATA	2215	27	5	0	0	A_04_P074302	ENSOCUT00000011349	9943.42	481.427	5.777385e+001	6.113736e+000	78	16	3.545430e+000	0	0	0	0	0	0	50.5809	1	1	57.5363	16.5152
DATA	2216	27	6	0	0	A_04_P023491	XM_002716736	9968.58	481.427	2.646660e+004	2.646661e+003	22714.5	17	5.076661e+000	0	0	0	0	0	0	23156.5	1	1	57.5363	14.9286
DATA	2217	27	7	0	0	A_04_P036567	ENSOCUT00000014514	9994.05	481.213	2.446379e+000	2.016360e+000	32	16	3.080127e+000	0	0	0	0	0	0	2.14012	1	0	44.7812	15.4444
DATA	2218	27	8	0	0	A_04_P056680	ENSOCUT00000017444	10019.5	481.231	1.951430e+004	1.951431e+003	16181.5	16	5.592703e+000	0	0	0	0	0	0	17077.8	1	1	49.8279	16.2759
DATA	2219	27	9	0	0	A_04_P023125	EB376956	10044.9	481.477	7.571849e+001	7.831269e+000	96	15.5	4.496471e+000	0	0	0	0	0	0	66.3222	1	1	55.8519	15.6944
DATA	2220	27	10	0	1	RC10	RC10	10070.4	481.427	2.004349e+000	1.996366e+000	26	15	6.000000e+000	0	0	0	1	0	0	-3.34953	0	0	57.5363	16.2
DATA	2221	27	11	0	0	A_04_P024668	EB375364	10095.6	481.427	2.001910e+002	2.011806e+001	207	14	5.577974e+000	0	0	0	0	0	0	175.877	1	1	57.5363	14.7
DATA	2222	27	12	0	0	A_04_P040262	ENSOCUT00000010940	10121.3	481.5	1.996625e+000	1.988672e+000	26	16	5.422813e+000	0	0	0	0	0	0	-2.97594	0	0	65	15.2
DATA	2223	27	13	0	0	A_04_P041752	ENSOCUT00000007814	10146.4	481.26	9.249427e+001	9.459783e+000	111	19	5.207989e+000	0	0	0	0	0	0	81.6344	1	1	49.5074	17.8621
DATA	2224	27	14	0	0	A_04_P092864	NM_001171324	10171.9	481.5	6.350618e+004	6.350618e+003	52705	16	6.028286e+000	0	0	0	0	0	0	56210.5	1	1	56.9804	16.2667
DATA	2225	27	15	0	0	A_04_P083929	ENSOCUT00000005333	10197.3	481.315	7.187400e+002	7.190105e+001	664	16	5.153556e+000	0	0	0	0	0	0	638.169	1	1	48.2044	16.3226
DATA	2226	27	16	0	0	A_04_P085724	ENSOCUT00000000897	10222.6	481.237	3.594661e+002	3.600029e+001	334	16.5	4.450046e+000	0	0	0	0	0	0	320.264	1	1	49.1849	15.8929
DATA	2227	27	17	0	0	A_04_P091492	ENSOCUT00000015990	10248.1	481.5	5.843898e+002	5.847177e+001	542.5	16	5.244225e+000	0	0	0	0	0	0	522.62	1	1	56.9804	16.2424
DATA	2228	27	18	0	0	A_04_P026032	EB373838	10273.5	481.5	1.957906e+000	1.950107e+000	29	14.5	4.904635e+000	0	0	0	0	0	0	-0.277503	0	0	57.5363	15.5938
DATA	2229	27	19	0	0	A_04_P054253	ENSOCUT00000007134	10298.9	481.5	1.989210e+002	1.998667e+001	208.5	17.5	5.491392e+000	0	0	0	0	0	0	179.351	1	1	56.9804	16.6538
DATA	2230	27	20	0	0	A_04_P014486	AY171682	10324.4	481.573	1.579634e+002	1.591422e+001	168	14	4.932883e+000	0	0	0	0	0	0	143.053	1	1	57.5363	15.5556
DATA	2231	27	21	0	0	A_04_P052888	ENSOCUT00000005011	10349.5	481.692	2.836587e+002	2.843109e+001	286	13	3.125251e+000	0	0	0	0	1	0	258.049	1	1	50.1463	12.7143
DATA	2232	27	22	0	1	RC5	RC5	10375	481.545	1.923289e+000	1.915629e+000	26	15	4.903756e+000	0	0	0	0	0	0	-4.19685	0	0	55.8519	14.8056
DATA	2233	27	23	0	0	A_04_P056669	ENSOCUT00000007903	10400.4	481.64	1.908372e+004	1.908373e+003	17188.5	15	5.920803e+000	0	0	0	0	0	0	17527.6	1	1	48.8603	15.4516
DATA	2234	27	24	0	0	A_04_P051262	ENSOCUT00000005854	10425.9	481.544	7.267427e+003	7.267452e+002	6556	19.5	7.069523e+000	0	0	0	0	0	0	6708.05	1	1	53.2255	18.5667
DATA	2235	27	25	0	0	A_04_P018818	EB384101	10451.3	481.766	9.105102e+002	9.107058e+001	867.5	19	6.885883e+000	0	0	0	0	0	0	844.708	1	1	49.8279	18.8462
DATA	2236	27	26	0	0	A_04_P050449	A_04_P050449	10476.5	481.836	9.110200e+002	9.112135e+001	874	17	7.995128e+000	0	0	0	0	0	0	849.485	1	1	47.8731	19.7273
DATA	2237	27	27	0	0	A_04_P024035	A_04_P024035	10502.1	481.614	2.458462e+000	1.884200e+000	33	17	6.389840e+000	0	0	0	0	0	0	2.30424	1	0	57.259	17.5172
DATA	2238	27	28	0	0	A_04_P064159	ENSOCUT00000000770	10527.6	481.885	9.965266e+003	9.965284e+002	9347	18	5.772199e+000	0	0	0	0	0	0	9389.14	1	1	51.4001	17.5806
DATA	2239	27	29	0	0	A_04_P067308	ENSOCUT00000004376	10553	482	1.799702e+002	1.809172e+001	189	15	6.060895e+000	0	0	0	0	0	0	170.452	1	1	46.8651	16.1714
DATA	2240	27	30	66	-1	(-)3xSLv1	NegativeControl	10578.5	482	1.846501e+000	1.839147e+000	26	16	5.175016e+000	0	0	0	0	0	0	-4.37475	0	0	54.1152	15.931
DATA	2241	27	31	0	0	A_04_P085343	ENSOCUT00000014160	10603.6	482	1.319423e+003	1.319550e+002	1263	15.5	4.498376e+000	0	0	0	0	0	0	1262.5	1	1	48.5334	15.3462
DATA	2242	27	32	0	0	A_04_P013151	AJ000651	10629	482	3.701792e+000	1.857869e+000	33.5	15	4.209420e+000	0	0	0	0	0	0	3.56005	1	0	54.9904	14.9459
DATA	2243	27	33	0	0	A_04_P080937	ENSOCUT00000013076	10654.4	482.027	1.763619e+002	1.772898e+001	191	15	5.267467e+000	0	0	0	0	0	0	170.459	1	1	48.5334	15.3939
DATA	2244	27	34	0	0	A_04_P009911	DN885863	10679.7	481.973	3.929237e+000	1.845076e+000	35	14	5.610847e+000	0	0	0	0	0	0	3.81624	1	0	48.8603	16.0333
DATA	2245	27	35	0	0	A_04_P040250	ENSOCUT00000014232	10705.1	482.012	1.799721e+003	1.799811e+002	1758	17	5.497605e+000	0	0	0	0	0	0	1756.35	1	1	49.5074	16.9032
DATA	2246	27	36	0	0	A_04_P097508	ENSOCUT00000014667	10730.6	482.147	2.120423e+004	2.120424e+003	20397	15	5.448595e+000	0	0	0	0	0	0	20790.4	1	1	48.8603	15.5172
DATA	2247	27	37	0	0	A_04_P026554	EB373281	10756.1	482.386	7.711837e+000	1.937720e+000	39	17	7.482625e+000	0	0	0	0	0	0	7.59582	1	0	57.259	18.6944
DATA	2248	27	38	0	0	A_04_P078182	ENSOCUT00000001034	10781.4	482.067	3.282949e+001	3.729740e+000	63	15	4.124002e+000	0	0	0	0	0	0	32.4738	1	1	48.8603	15.3103
DATA	2249	27	39	0	0	A_04_P095038	ENSOCUT00000014551	10806.8	482.125	2.981722e+003	2.981774e+002	2924	17.5	5.156850e+000	0	0	0	0	0	0	2961.66	1	1	47.5395	17.4
DATA	2250	27	40	0	0	A_04_P029974	ENSOCUT00000013388	10832.4	482.165	1.728268e+003	1.728357e+002	1673	16.5	5.043724e+000	0	0	0	0	0	0	1723.47	1	1	50.1463	17.5714
DATA	2251	27	41	0	0	A_04_P033174	ENSOCUT00000009766	10857.6	482.295	1.574218e+003	1.574316e+002	1564	15	5.157376e+000	0	0	0	0	0	0	1575.7	1	1	50.4627	16.2069
DATA	2252	27	42	0	0	A_04_P014158	D17418	10883	482.455	1.331004e+001	2.193188e+000	44	14	3.458943e+000	0	0	0	0	0	0	13.3694	1	1	55.8519	14.75
DATA	2253	27	43	0	0	A_04_P045842	ENSOCUT00000013618	10908.4	482.427	1.581758e+003	1.581853e+002	1614.5	16	5.402068e+000	0	0	0	0	0	0	1593.95	1	1	57.5363	17.4815
DATA	2254	27	44	0	0	A_04_P057133	ENSOCUT00000012437	10933.6	482.64	6.795389e+001	7.012724e+000	97.5	15	3.883971e+000	0	0	0	0	0	0	68.6823	1	1	48.8603	15.0909
DATA	2255	27	45	0	0	A_04_P012563	CU465273	10959	482.315	1.734712e+000	1.732991e+000	34	15	3.708825e+000	0	0	0	0	0	0	1.35799	0	0	48.8603	14.6538
DATA	2256	27	46	0	0	A_04_P019990	EB380063	10984.5	482.577	1.730485e+000	1.723592e+000	28	17	3.726602e+000	0	0	0	0	0	0	-2.01495	0	0	47.8731	16.4643
DATA	2257	27	47	0	0	A_04_P097257	ENSOCUT00000004473	11009.8	482.545	9.138905e+002	9.140524e+001	963	15.5	4.576337e+000	0	0	0	0	0	0	930.285	1	1	52.6241	15.1667
DATA	2258	27	48	0	0	A_04_P039467	ENSOCUT00000011179	11035.4	482.468	2.184719e+002	2.191456e+001	249.5	16	4.073082e+000	0	0	0	0	0	0	222.779	1	1	49.8279	16.56
DATA	2259	27	49	0	0	A_04_P028378	XM_002708010	11060.7	482.5	2.824834e+004	2.824835e+003	27909	17	5.899932e+000	0	0	0	0	0	0	28845.5	1	1	57.5363	16.4667
DATA	2260	27	50	0	0	A_04_P014708	AY171825	11086.1	482.616	1.751481e+002	1.759836e+001	211	14	5.709571e+000	0	0	0	0	0	0	179.042	1	1	48.5334	15.4722
DATA	2261	27	51	0	0	A_04_P091427	ENSOCUT00000009958	11111.7	482.534	1.718538e+000	1.712065e+000	30	16	4.888165e+000	0	0	0	0	0	0	0.365053	0	0	48.5334	16.0938
DATA	2262	27	52	0	0	A_04_P095048	XM_002714238	11136.9	482.5	2.987628e+000	1.737096e+000	33	15.5	4.961461e+000	0	0	0	0	0	0	3.05693	1	0	65	15.9333
DATA	2263	27	53	0	0	A_04_P014358	ENSOCUT00000009352	11162.4	482.552	1.718217e+000	1.711373e+000	28.5	17	4.854902e+000	0	0	0	0	0	0	-1.43325	0	0	46.5243	16.8485
DATA	2264	27	54	0	0	A_04_P052853	XM_002711704	11187.8	482.658	6.942715e+002	6.944826e+001	740	16	6.256425e+000	0	0	0	0	0	0	709.96	1	1	48.2044	16
DATA	2265	27	55	0	0	A_04_P089332	ENSOCUT00000007656	11213.2	482.455	2.036960e+001	2.662067e+000	50	15.5	5.135072e+000	0	0	0	0	0	0	20.8096	1	1	46.1809	15.9
DATA	2266	27	56	0	0	A_04_P042349	A_04_P042349	11238.5	482.408	1.723092e+000	1.716229e+000	30	15	5.168261e+000	0	0	0	0	0	0	-0.809975	0	0	47.8731	16.3714
DATA	2267	27	57	0	0	A_04_P083712	ENSOCUT00000007450	11263.8	482.807	5.251685e+002	5.254498e+001	577	13.5	5.364105e+000	0	0	0	0	0	0	534.858	1	1	51.4001	13.8824
DATA	2268	27	58	0	0	A_04_P034972	A_04_P034972	11289.4	482.573	3.275057e+001	3.700732e+000	64.5	16	5.014757e+000	0	0	0	0	0	0	33.2772	1	1	57.5363	15.8276
DATA	2269	27	59	0	0	A_04_P099524	ENSOCUT00000006475	11314.6	482.74	1.522419e+003	1.522517e+002	1512.5	17	5.116620e+000	0	0	0	0	0	0	1542.77	1	1	49.5074	17.4138
DATA	2270	27	60	0	0	A_04_P028958	ENSOCUT00000003417	11340.3	482.91	9.820240e+002	9.821769e+001	994	17	4.929234e+000	0	0	0	0	0	0	991.962	1	1	49.8279	17.2121
DATA	2271	27	61	0	0	A_04_P015576	AY171780	11365.5	482.72	4.469697e+001	4.796362e+000	73	15	5.763968e+000	0	0	0	0	0	0	44.9823	1	1	49.1849	16.5789
DATA	2272	27	62	0	0	A_04_P037070	XM_002718029	11390.9	482.614	1.754144e+000	1.753903e+000	31.5	18	5.886927e+000	0	0	0	0	0	0	1.54002	0	0	57.259	18.5484
DATA	2273	27	63	0	0	A_04_P031575	AF090363	11416.5	482.648	5.139856e+000	1.829140e+000	34.5	16	5.515583e+000	0	0	0	0	0	0	5.12658	1	0	57.5363	15.963
DATA	2274	27	64	0	0	A_04_P084053	ENSOCUT00000002367	11441.9	483	1.309445e+003	1.309563e+002	1294	15	5.427584e+000	0	0	0	0	0	0	1299.36	1	1	48.5334	15.6563
DATA	2275	27	65	0	0	A_04_P083352	ENSOCUT00000003634	11467.1	482.935	3.223967e+001	3.680108e+000	60	16	5.294534e+000	0	0	0	0	0	0	31.8091	1	1	54.4085	16.7059
DATA	2276	27	66	0	0	A_04_P010082	EB377764	11492.5	483	1.899665e+003	1.899749e+002	1859	16	4.713090e+000	0	0	0	0	0	0	1862.59	1	1	48.5334	16.8108
DATA	2277	27	67	0	0	A_04_P011151	ENSOCUT00000026127	11517.9	483.013	1.109166e+004	1.109168e+003	10611	19	5.171207e+000	0	0	0	0	0	0	10801.2	1	1	46.8651	17.7931
DATA	2278	27	68	0	0	A_04_P052393	ENSOCUT00000015394	11543.4	483.027	2.709361e+003	2.709422e+002	2654	17	4.641790e+000	0	0	0	0	0	0	2618.96	1	1	48.5334	16.5714
DATA	2279	27	69	0	0	A_04_P007851	DN888600	11568.8	483.194	2.317502e+004	2.317503e+003	21235	15.5	5.006213e+000	0	0	0	0	0	0	22225.9	1	1	47.5395	16.6071
DATA	2280	27	70	0	0	A_04_P007229	DN889207	11593.7	482.757	1.848480e+000	1.841117e+000	28	18	4.678040e+000	0	0	0	0	0	0	-1.3342	0	0	47.2035	17.8333
DATA	2281	27	71	0	0	A_04_P089361	ENSOCUT00000003339	11619.3	483.321	7.802219e+001	8.020339e+000	102.5	17	4.758893e+000	0	0	0	0	0	0	73.5351	1	1	49.8279	17
DATA	2282	27	72	0	0	A_04_P027126	A_04_P027126	11644.9	483.386	1.048086e+001	2.148840e+000	39	16	4.916051e+000	0	0	0	0	0	0	9.78247	1	1	65	16.1176
DATA	2283	27	73	0	0	A_04_P040487	ENSOCUT00000008989	11670.4	483.427	6.948684e+000	2.018637e+000	36	17	5.915108e+000	0	0	0	0	0	0	6.41939	1	0	57.5363	17.3333
DATA	2284	27	74	0	0	A_04_P008317	DN888049	11695.6	483.427	3.972932e+005	3.972932e+004	362287	18	7.404953e+000	0	0	0	0	0	0	363114	1	1	57.5363	19.4
DATA	2285	27	75	0	0	A_04_P005672	DN890718	11721.1	483.386	2.075479e+001	2.839512e+000	50	16	5.286655e+000	0	0	0	0	0	0	18.7527	1	1	57.259	15.7778
DATA	2286	27	76	0	0	A_04_P090318	ENSOCUT00000001516	11746.1	483.5	3.564070e+002	3.569460e+001	345	17	4.366299e+000	0	0	0	0	0	0	318.239	1	1	49.8279	15.8649
DATA	2287	27	77	0	0	A_04_P035977	A_04_P035977	11771.3	483.291	1.062844e+002	1.081235e+001	120.5	15.5	5.301160e+000	0	0	0	0	0	0	93.715	1	1	50.7771	16.6333
DATA	2288	27	78	0	0	A_04_P003511	NM_001082335	11797.4	483.427	1.149486e+001	2.317969e+000	38.5	14	3.900019e+000	0	0	0	0	0	0	9.99885	1	1	65	13.4167
DATA	2289	27	79	0	0	A_04_P025977	A_04_P025977	11822.3	483.488	3.346710e+001	3.919640e+000	58	17	5.492936e+000	0	0	0	0	0	0	28.7192	1	1	50.7771	17.1212
DATA	2290	27	80	0	0	A_04_P008452	DN887873	11848.1	483.477	1.084927e+001	2.337614e+000	38.5	15	4.091315e+000	0	0	0	0	0	0	9.17419	1	1	55.8519	15.5588
DATA	2291	27	81	0	0	A_04_P041637	ENSOCUT00000010411	11873.6	483.494	7.525980e+003	7.526009e+002	6130	16	5.596106e+000	0	0	0	0	0	0	6268.08	1	1	52.9257	16.6765
DATA	2292	27	82	0	0	A_04_P024661	EB375369	11898.9	483.558	1.288958e+004	1.288960e+003	10327	15	3.850788e+000	0	0	0	0	0	0	10568.2	1	1	54.9904	16.1429
DATA	2293	27	83	0	0	A_04_P090287	A_04_P090287	11923.6	484	1.522205e+001	2.650369e+000	40.5	14	4.738481e+000	0	0	0	0	0	0	12.2842	1	1	49.1849	14.1034
DATA	2294	27	84	66	1	DarkCorner	DarkCorner	11950	484.061	2.217044e+000	2.208214e+000	26	15	5.091723e+000	0	0	0	0	0	0	-1.56859	0	0	51.0895	15.15
DATA	2295	27	85	66	1	DarkCorner	DarkCorner	11974.7	484.014	2.255558e+000	2.246574e+000	26	14	4.644769e+000	0	0	0	0	0	0	-2.70205	0	0	47.2035	13.24
DATA	2296	28	1	66	1	DarkCorner	DarkCorner	9854.5	488.5	1.994142e+000	1.986199e+000	23	14	5.070525e+000	0	0	0	0	0	0	-5.35823	0	0	57.5363	14.5952
DATA	2297	28	2	0	0	A_04_P018051	A_04_P018051	9879.67	488.5	2.226120e+001	2.986866e+000	49.5	14	5.064051e+000	0	0	0	0	0	0	19.5726	1	1	57.5363	14.7308
DATA	2298	28	3	0	0	A_04_P051852	ENSOCUT00000011306	9905.2	488.563	1.076402e+004	1.076404e+003	9076	13	3.834522e+000	0	0	0	0	0	0	9444.73	1	1	54.9904	13.6087
DATA	2299	28	4	0	0	A_04_P080645	ENSOCUT00000015249	9930.5	488.5	2.006324e+000	1.998333e+000	29	17	3.921817e+000	0	0	0	0	0	0	-0.185628	0	0	57.5363	16.2258
DATA	2300	28	5	0	0	A_04_P029271	ENSOCUT00000001757	9956.11	488.5	1.875623e+001	2.741944e+000	43.5	16	5.273527e+000	0	0	0	0	0	0	16.4196	1	1	56.9804	15.1143
DATA	2301	28	6	0	0	A_04_P075549	ENSOCUT00000012095	9981.49	488.568	6.616347e+003	6.616377e+002	5311	15.5	4.591028e+000	0	0	0	0	0	0	5790.25	1	1	50.4627	14.7941
DATA	2302	28	7	0	0	A_04_P067573	ENSOCUT00000011971	10006.7	488.5	1.863819e+002	1.874522e+001	192.5	15.5	4.375709e+000	0	0	0	0	0	0	163.141	1	1	57.5363	15.4643
DATA	2303	28	8	0	0	A_04_P012517	A_04_P012517	10032.3	488.627	8.500838e+003	8.500862e+002	7174	15	4.489684e+000	0	0	0	0	0	0	7445.93	1	1	51.0895	15.3125
DATA	2304	28	9	0	0	A_04_P014801	AY171873	10057.6	488.753	1.274555e+003	1.274711e+002	1163	15	5.085122e+000	0	0	0	0	0	0	1117.66	1	1	48.5334	16.4615
DATA	2305	28	10	0	0	A_04_P062282	ENSOCUT00000024162	10083	488.545	1.661714e+001	2.595326e+000	43	14	4.986433e+000	0	0	0	0	0	0	14.5943	1	1	55.8519	13.7419
DATA	2306	28	11	0	0	A_04_P069393	ENSOCUT00000013323	10108.4	488.573	4.562156e+004	4.562156e+003	39257	16.5	7.290681e+000	0	0	0	0	0	0	40147.1	1	1	57.5363	16.8667
DATA	2307	28	12	0	0	A_04_P041940	A_04_P041940	10133.7	488.587	5.911529e+002	5.914861e+001	517	15	5.314219e+000	0	0	0	0	0	0	521.438	1	1	48.8603	15.7813
DATA	2308	28	13	0	0	A_04_P057537	ENSOCUT00000013622	10159.4	488.573	2.397575e+001	3.109194e+000	51	17	4.782447e+000	0	0	0	0	0	0	21.2062	1	1	57.5363	17.2222
DATA	2309	28	14	0	0	A_04_P024532	ENSOCUT00000002892	10184.5	488.553	3.088447e+003	3.088510e+002	2698	16	5.747200e+000	0	0	0	0	0	0	2739.88	1	1	49.5074	16.0303
DATA	2310	28	15	0	0	A_04_P054771	A_04_P054771	10210	488.681	3.401980e+000	1.996216e+000	32.5	16	4.101584e+000	0	0	0	0	0	0	3.02822	1	0	58.0869	15.9333
DATA	2311	28	16	0	0	A_04_P043922	ENSOCUT00000011508	10235.6	488.75	4.413840e+001	4.829384e+000	67	15	4.715955e+000	0	0	0	0	0	0	39.4329	1	1	46.8651	15.3667
DATA	2312	28	17	0	0	A_04_P006277	ENSOCUT00000000472	10261	489	1.700370e+004	1.700371e+003	14950	16	5.497433e+000	0	0	0	0	0	0	15250.6	1	1	46.8651	17.3125
DATA	2313	28	18	0	0	A_04_P094583	ENSOCUT00000007762	10286.5	488.88	1.350986e+002	1.364903e+001	148	14	4.970915e+000	0	0	0	0	0	0	121.669	1	1	48.8603	15.28
DATA	2314	28	19	0	0	A_04_P057252	ENSOCUT00000004355	10311.5	489	1.609489e+005	1.609489e+004	143058	18	5.177871e+000	0	0	0	0	0	0	145571	1	1	54.1152	17.1034
DATA	2315	28	20	0	0	A_04_P055532	ENSOCUT00000013602	10337	488.923	1.729978e+004	1.729979e+003	15370	15	5.550929e+000	0	0	0	0	0	0	15717.5	1	1	52.0157	15.7931
DATA	2316	28	21	0	0	A_04_P075412	ENSOCUT00000014526	10362	488.794	5.619218e+000	1.998948e+000	37	15	4.347896e+000	0	0	0	0	0	0	5.12876	1	0	46.5243	14.9143
DATA	2317	28	22	0	0	A_04_P077552	ENSOCUT00000015167	10387.9	488.803	2.016625e+004	2.016626e+003	17594	15	5.459297e+000	0	0	0	0	0	0	18496.4	1	1	46.8651	15.1176
DATA	2318	28	23	0	0	A_04_P069709	ENSOCUT00000001176	10413.6	489.027	1.276696e+002	1.290747e+001	150	16	5.000000e+000	0	0	0	0	0	0	117.689	1	1	49.1849	16
DATA	2319	28	24	0	0	A_04_P028831	ENSOCUT00000031877	10438.6	489.316	2.674284e+002	2.680954e+001	278	19	5.471605e+000	0	0	0	0	0	0	247.751	1	1	50.4627	18.4615
DATA	2320	28	25	0	0	A_04_P019979	EB380073	10464	489.205	4.030207e+002	4.034591e+001	403	20	7.296838e+000	0	0	0	0	1	0	375.275	1	1	51.4001	20.6207
DATA	2321	28	26	0	0	A_04_P053214	ENSOCUT00000002947	10489.6	489.237	7.685213e+003	7.685236e+002	7000.5	17	8.464492e+000	0	0	0	0	0	0	7193.39	1	1	49.1849	19.619
DATA	2322	28	27	0	0	A_04_P071342	ENSOCUT00000017265	10514.5	489.506	3.052107e+002	3.057776e+001	313	17.5	5.838666e+000	0	0	0	0	0	0	287.143	1	1	49.8279	17.9706
DATA	2323	28	28	0	0	A_04_P084512	ENSOCUT00000002245	10539.5	489.304	1.201931e+002	1.216110e+001	142	16	6.024257e+000	0	0	0	0	0	0	113.655	1	1	50.4627	16.6667
DATA	2324	28	29	0	0	A_04_P013651	ENSOCUT00000023108	10565.6	489.147	1.747798e+002	1.757476e+001	196	15	5.382169e+000	0	0	0	0	0	0	166.151	1	1	48.8603	16
DATA	2325	28	30	0	0	A_04_P102596	ENSOCUT00000012928	10591	489.455	8.967436e+000	2.039938e+000	38	14.5	5.671333e+000	0	0	0	0	0	0	8.56925	1	0	55.8519	14.6429
DATA	2326	28	31	0	0	A_04_P031466	A_04_P031466	10616.3	489.703	1.830176e+000	1.823723e+000	31	15	4.841132e+000	0	0	0	0	0	0	0.530493	0	0	48.2044	16.6452
DATA	2327	28	32	0	0	A_04_P091597	A_04_P091597	10641.8	489.291	1.968515e+001	2.676752e+000	49	16	4.857242e+000	0	0	0	0	0	0	19.0023	1	1	50.1463	15.0303
DATA	2328	28	33	0	0	A_04_P017316	DN884555	10667.2	489.762	4.068439e+001	4.450753e+000	71.5	14	4.819838e+000	0	0	0	0	0	0	39.4713	1	1	50.4627	15.2647
DATA	2329	28	34	0	0	A_04_P000772	NM_001082098	10692.5	489.5	1.803272e+000	1.796090e+000	30	17	5.270515e+000	0	0	0	0	0	0	-0.80972	0	0	57.5363	17.2759
DATA	2330	28	35	0	0	A_04_P034548	ENSOCUT00000002597	10717.9	489.5	7.480792e+001	7.691414e+000	103.5	16.5	5.473912e+000	0	0	0	0	0	0	73.2713	1	1	65	16.8125
DATA	2331	28	36	0	0	A_04_P080627	ENSOCUT00000000988	10742.5	489.066	6.046658e+002	6.049277e+001	532	18	1.904004e+001	0	0	1	0	1	0	594.841	1	1	60.7651	25.1389
DATA	2332	28	37	0	0	A_04_P056351	A_04_P056351	10769.1	489.549	1.110968e+001	2.091025e+000	42	16	5.546092e+000	0	0	0	0	0	0	10.9807	1	1	48.2044	16.3226
DATA	2333	28	38	0	0	A_04_P063452	ENSOCUT00000008855	10794.1	489.5	3.032209e+001	3.508037e+000	58.5	15	4.596320e+000	0	0	0	0	0	0	30.0954	1	1	56.9804	15.6154
DATA	2334	28	39	0	0	A_04_P077958	ENSOCUT00000004517	10818.9	489.468	1.391102e+001	2.241133e+000	44	15.5	4.388142e+000	0	0	0	0	0	0	13.8617	1	1	50.4627	16.3235
DATA	2335	28	40	0	0	A_04_P021461	ENSOCUT00000000480	10845	489.377	3.091393e+002	3.096344e+001	338	16	5.883873e+000	0	0	0	0	0	0	309.254	1	1	49.1849	16.6563
DATA	2336	28	41	0	0	A_04_P023078	EB377014	10870.4	489.573	3.749434e+004	3.749434e+003	37159.5	15.5	5.596106e+000	0	0	0	0	0	0	37645.4	1	1	57.5363	16.3235
DATA	2337	28	42	0	0	A_04_P004423	ENSOCUT00000003581	10895.6	489.573	1.752363e+005	1.752363e+004	173143	15.5	5.351741e+000	0	0	0	0	0	0	176530	1	1	57.5363	17.0625
DATA	2338	28	43	0	0	A_04_P087988	ENSOCUT00000016266	10921.1	489.5	2.935882e+001	3.409046e+000	59	15	5.747744e+000	0	0	0	0	0	0	29.6676	1	1	56.9804	15.6452
DATA	2339	28	44	0	0	A_04_P042584	A_04_P042584	10946.5	489.5	1.521246e+001	2.302053e+000	46	15	3.509128e+000	0	0	0	0	0	0	15.416	1	1	57.5363	14.7742
DATA	2340	28	45	0	0	A_04_P011907	A_04_P011907	10971.7	489.849	5.317525e+001	5.589807e+000	88	16	4.292235e+000	0	0	0	0	0	0	54.0261	1	1	48.2044	15.1429
DATA	2341	28	46	0	0	A_04_P039184	ENSOCUT00000005678	10997.1	489.896	9.742965e+002	9.744482e+001	1017.5	16.5	4.737840e+000	0	0	0	0	0	0	992.107	1	1	46.8651	15.6333
DATA	2342	28	47	0	0	A_04_P057858	A_04_P057858	11022.7	489.619	3.404978e+001	3.813054e+000	66	16.5	3.883381e+000	0	0	0	0	0	0	34.7374	1	1	44.4243	16.375
DATA	2343	28	48	0	0	A_04_P019318	A_04_P019318	11048.1	489.614	6.974686e+000	1.850054e+000	38	18	5.426152e+000	0	0	0	0	0	0	7.12676	1	0	57.259	16.9643
DATA	2344	28	49	0	0	A_04_P011661	DN882483	11073.5	489.648	1.060054e+001	2.013134e+000	41	17.5	7.896162e+000	0	0	0	0	0	0	10.8451	1	1	57.5363	17.1176
DATA	2345	28	50	0	0	A_04_P004206	NM_001171013	11099	490.278	1.441297e+002	1.451403e+001	178	14	5.814836e+000	0	0	0	0	0	0	147.599	1	1	47.5395	15.5135
DATA	2346	28	51	0	0	A_04_P006602	ENSOCUT00000000681	11124.2	489.887	6.733054e+003	6.733076e+002	6838	17	6.115202e+000	0	0	0	0	0	0	6898	1	1	50.4627	17.0645
DATA	2347	28	52	0	0	A_04_P056458	A_04_P056458	11149.7	489.792	1.269105e+003	1.269220e+002	1287	16	5.443059e+000	0	0	0	0	0	0	1300.31	1	1	49.5074	16.2424
DATA	2348	28	53	0	0	A_04_P040622	ENSOCUT00000012977	11175	490	1.298022e+001	2.146321e+000	43	13.5	6.837116e+000	0	0	0	0	0	0	13.2959	1	1	54.9904	15.8846
DATA	2349	28	54	0	0	A_04_P085780	ENSOCUT00000012886	11200.5	490	2.394509e+000	1.727241e+000	34	15	5.884187e+000	0	0	0	0	0	0	2.45098	1	0	54.1152	16.0968
DATA	2350	28	55	0	0	A_04_P003596	NM_001082092	11226.1	489.815	6.562011e+000	1.834000e+000	36	15	5.021522e+000	0	0	0	0	0	0	6.70883	1	0	45.835	16.2353
DATA	2351	28	56	0	0	A_04_P036392	A_04_P036392	11251	490	2.270251e+001	2.845328e+000	53	14	4.668327e+000	0	0	0	0	0	0	23.1754	1	1	46.8651	15.1714
DATA	2352	28	57	0	0	A_04_P066122	ENSOCUT00000017742	11276.4	490.208	8.467827e+002	8.469571e+001	884	15.5	5.112527e+000	0	0	0	0	0	0	862.706	1	1	49.1849	16
DATA	2353	28	58	0	0	A_04_P028994	EC623924	11301.9	490.186	1.766379e+004	1.766380e+003	17459	19	5.522011e+000	0	0	0	0	0	0	17951.1	1	1	51.4001	18.2759
DATA	2354	28	59	0	0	A_04_P019562	ENSOCUT00000001097	11327.3	490.338	1.757461e+003	1.757546e+002	1778.5	17	5.171921e+000	0	0	0	0	0	0	1780.83	1	1	48.5334	17.9655
DATA	2355	28	60	0	0	A_04_P045727	ENSOCUT00000007589	11352.6	490.411	9.023676e+003	9.023692e+002	8742	16	5.250721e+000	0	0	0	0	0	0	9112.56	1	1	53.5237	16.4848
DATA	2356	28	61	0	0	A_04_P042404	A_04_P042404	11378.4	490.427	9.472939e+001	9.631551e+000	119	16	5.795066e+000	0	0	0	0	0	0	95.282	1	1	57.5363	17.871
DATA	2357	28	62	0	0	A_04_P071312	ENSOCUT00000001788	11403.5	490.352	4.724880e+001	5.037999e+000	76	17	4.892874e+000	0	0	0	0	0	0	47.3163	1	1	57.5363	16.875
DATA	2358	28	63	0	0	A_04_P034257	A_04_P034257	11429	490.455	3.969299e+001	4.340808e+000	69	15	4.494947e+000	0	0	0	0	0	0	39.5539	1	1	55.8519	14.7273
DATA	2359	28	64	0	0	A_04_P085183	ENSOCUT00000012369	11454.3	490.338	9.281261e+003	9.281278e+002	9112.5	16	6.072064e+000	0	0	0	0	0	0	9198.33	1	1	48.5334	16.0313
DATA	2360	28	65	0	0	A_04_P079282	ENSOCUT00000010058	11479.6	490.427	8.456285e+000	1.968138e+000	39	17	5.617423e+000	0	0	0	0	0	0	8.33112	1	0	57.5363	16.1563
DATA	2361	28	66	0	0	A_04_P087377	ENSOCUT00000001389	11505.4	490.427	9.122613e+002	9.124367e+001	908	18	5.950121e+000	0	0	0	0	0	0	892.812	1	1	57.5363	17.2414
DATA	2362	28	67	0	0	A_04_P057528	A_04_P057528	11530.6	490.427	2.495697e+001	3.078048e+000	52	16.5	5.695127e+000	0	0	0	0	0	0	24.2543	1	1	57.5363	16.2188
DATA	2363	28	68	0	0	A_04_P027812	A_04_P027812	11556	490.455	1.376929e+002	1.388845e+001	162	14	3.675265e+000	0	0	0	0	0	0	132.8	1	1	65	14.1515
DATA	2364	28	69	0	0	A_04_P043757	ENSOCUT00000024541	11581.4	490.427	1.624903e+001	2.447560e+000	44	15	3.942271e+000	0	0	0	0	0	0	15.5436	1	1	57.5363	15.2174
DATA	2365	28	70	0	0	A_04_P015656	AY171824	11606.7	490.5	3.289452e+000	1.875406e+000	32	17	5.595328e+000	0	0	0	0	0	0	3.11944	1	0	57.5363	16.6667
DATA	2366	28	71	0	0	A_04_P010031	DN885637	11631.5	490.486	9.409759e+000	2.087375e+000	39	16	4.613598e+000	0	0	0	0	0	0	8.8424	1	1	49.1849	16.7838
DATA	2367	28	72	0	0	A_04_P083092	ENSOCUT00000016462	11657.5	490.633	1.547899e+003	1.548013e+002	1372	14.5	6.368311e+000	0	0	0	0	0	0	1439.96	1	1	49.8279	15.6538
DATA	2368	28	73	0	0	A_04_P037333	ENSOCUT00000009752	11682.9	490.5	6.348179e+002	6.351028e+001	601	17	4.197994e+000	0	0	0	0	0	0	584.365	1	1	56.9804	16.1379
DATA	2369	28	74	130	1	(+)eQC-42	EQC	11708.5	490.5	1.960059e+000	1.933430e+000	32	15	5.345403e+000	0	0	0	0	0	0	1.78421	1	0	57.5363	16.36
DATA	2370	28	75	66	-1	(-)3xSLv1	NegativeControl	11732.8	489.906	1.953176e+000	1.945397e+000	26	16	4.444949e+000	0	0	0	0	0	0	-3.58139	0	0	45.835	15.4848
DATA	2371	28	76	0	0	A_04_P075767	ENSOCUT00000010248	11758.8	490.577	7.720987e+001	7.968274e+000	97	17	4.980175e+000	0	0	0	0	0	0	68.6332	1	1	50.1463	16.5294
DATA	2372	28	77	0	0	A_04_P082937	ENSOCUT00000011250	11784.4	490.679	6.204072e+001	6.517053e+000	84	14	5.011814e+000	0	0	0	0	0	0	54.44	1	1	51.0895	14.4194
DATA	2373	28	78	0	0	A_04_P040750	ENSOCUT00000007476	11809.8	490.6	4.236288e+003	4.236336e+002	3668.5	16	6.861730e+000	0	0	0	0	0	0	3667.34	1	1	52.0157	16.2
DATA	2374	28	79	0	0	A_04_P064439	ENSOCUT00000012999	11835.3	490.264	1.356697e+001	2.459681e+000	41	14	4.271559e+000	0	0	0	0	0	0	11.578	1	1	47.8731	15.0606
DATA	2375	28	80	0	0	A_04_P008361	DN887999	11860.7	490.679	5.093545e+002	5.097798e+001	449.5	16.5	4.927637e+000	0	0	0	0	0	0	428.369	1	1	50.7771	16.1667
DATA	2376	28	81	0	0	A_04_P082529	ENSOCUT00000000945	11886.4	490.573	5.335843e+002	5.340032e+001	451	17	6.174195e+000	0	0	0	0	0	0	441.78	1	1	57.5363	17.5
DATA	2377	28	82	0	0	A_04_P023076	EB377014	11911.5	490.648	5.948175e+004	5.948175e+003	47576	15	4.912084e+000	0	0	0	0	0	0	48475.6	1	1	57.5363	15.8571
DATA	2378	28	83	0	0	A_04_P057357	ENSOCUT00000017772	11936.8	490.712	4.259275e+001	4.786711e+000	63	15	4.394657e+000	0	0	0	0	0	0	34.1417	1	1	50.7771	14.8333
DATA	2379	28	84	66	1	DarkCorner	DarkCorner	11962.1	490.015	2.231600e+000	2.222712e+000	28	16	5.013645e+000	0	0	0	0	0	0	-1.00981	0	0	46.8651	15.5946
DATA	2380	28	85	66	1	DarkCorner	DarkCorner	11988	490.015	2.272839e+000	2.263786e+000	26	14	5.207867e+000	0	0	0	0	0	0	-2.32999	0	0	46.8651	14.3879
DATA	2381	29	1	66	1	DarkCorner	DarkCorner	9841.58	495.573	1.990955e+000	1.983025e+000	22	14	4.544948e+000	0	0	0	0	0	0	-6.44567	0	0	57.5363	14.1167
DATA	2382	29	2	66	1	DarkCorner	DarkCorner	9867.42	495.573	1.996829e+000	1.988875e+000	24	15	4.917160e+000	0	0	0	0	0	0	-5.68182	0	0	57.5363	15.4615
DATA	2383	29	3	0	0	A_04_P085007	ENSOCUT00000012840	9892.5	495.769	1.008610e+003	1.008807e+002	894.5	14.5	5.435092e+000	0	0	0	0	0	0	885.955	1	1	49.8279	15.6667
DATA	2384	29	4	0	0	A_04_P037962	ENSOCUT00000000550	9917.76	496	3.004376e+003	3.004442e+002	2636	15	4.196820e+000	0	0	0	0	0	0	2634.69	1	1	49.5074	14.5517
DATA	2385	29	5	0	0	A_04_P008556	DN887776	9943.19	495.935	9.588893e+003	9.588913e+002	8032.5	17	5.254507e+000	0	0	0	0	0	0	8399.91	1	1	49.5074	15.7879
DATA	2386	29	6	0	0	A_04_P047397	A_04_P047397	9968.5	496	2.007785e+000	1.999788e+000	26	15	5.052664e+000	0	0	0	0	0	0	-2.89041	0	0	54.1152	14.5294
DATA	2387	29	7	0	0	A_04_P021816	A_04_P021816	9994.91	495.767	3.818915e+000	2.035943e+000	33	15	4.599489e+000	0	0	0	0	0	0	3.34361	1	0	36.5637	14.9697
DATA	2388	29	8	0	0	A_04_P085441	ENSOCUT00000013870	10019.4	496	3.209658e+003	3.209720e+002	2762	15	4.177763e+000	0	0	0	0	0	0	2811.57	1	1	48.5334	15.75
DATA	2389	29	9	0	0	A_04_P040398	ENSOCUT00000024377	10045	496	1.577061e+001	2.544527e+000	43	14	4.373863e+000	0	0	0	0	0	0	13.8281	1	1	65	14.4545
DATA	2390	29	10	0	0	A_04_P055327	ENSOCUT00000005396	10070.3	496	2.773768e+000	2.013271e+000	33	15	6.265299e+000	0	0	0	0	0	0	2.43552	1	0	45.4864	16.0714
DATA	2391	29	11	66	-1	(-)3xSLv1	NegativeControl	10095.5	496	1.998433e+000	1.990473e+000	27	15.5	5.739959e+000	0	0	0	0	0	0	-2.84237	0	0	54.1152	15.8667
DATA	2392	29	12	0	0	A_04_P096556	A_04_P096556	10121.1	496.386	5.374456e+000	2.057408e+000	32	16	5.998467e+000	0	0	0	0	0	0	4.73832	1	0	57.259	16.1333
DATA	2393	29	13	0	0	A_04_P023441	EB376618	10146.7	496	1.487515e+001	2.477224e+000	43	14	4.750606e+000	0	0	0	0	0	0	13.1481	1	1	49.1849	15.0556
DATA	2394	29	14	0	0	A_04_P034819	A_04_P034819	10171.9	496.386	1.822809e+002	1.833478e+001	189	14.5	5.325266e+000	0	0	0	0	0	0	161.593	1	1	57.259	14.0385
DATA	2395	29	15	0	0	A_04_P100348	ENSOCUT00000007449	10197.2	496.427	1.025066e+003	1.025255e+002	914	15	4.510249e+000	0	0	0	0	0	0	911.665	1	1	52.6241	15.1351
DATA	2396	29	16	0	0	A_04_P056459	A_04_P056459	10222.7	496.271	4.444628e+002	4.448955e+001	425.5	14	5.363999e+000	0	0	0	0	0	0	396.683	1	1	51.7088	14.5714
DATA	2397	29	17	0	0	A_04_P078760	A_04_P078760	10248.1	496.386	2.562442e+000	1.971068e+000	31	15.5	5.473964e+000	0	0	0	0	0	0	2.29571	1	0	65	16.25
DATA	2398	29	18	0	0	A_04_P027274	EB376678	10273.4	496.12	9.788486e+001	9.980157e+000	115	15	5.251933e+000	0	0	0	0	0	0	88.0465	1	1	48.8603	17.129
DATA	2399	29	19	0	0	A_04_P079673	ENSOCUT00000016666	10298.7	496.5	1.322333e+002	1.336462e+001	149	15	5.292112e+000	0	0	0	0	0	0	119.452	1	1	57.5363	15.8387
DATA	2400	29	20	0	0	A_04_P074402	ENSOCUT00000000778	10324.4	496.427	2.986512e+002	2.992739e+001	301	18	6.935132e+000	0	0	0	0	0	0	271	1	1	57.5363	17.8966
DATA	2401	29	21	0	0	A_04_P069246	ENSOCUT00000010936	10349.4	496.295	5.397300e+002	5.400717e+001	505.5	14	4.239091e+000	0	0	0	0	0	0	491.976	1	1	50.1463	14.3548
DATA	2402	29	22	0	0	A_04_P025286	ENSOCUT00000027627	10375.1	496.5	7.264026e+002	7.266541e+001	695	15	4.813246e+000	0	0	0	0	0	0	665.361	1	1	56.9804	14.7949
DATA	2403	29	23	0	0	A_04_P065796	ENSOCUT00000010937	10400.5	496.2	9.142767e+000	2.110575e+000	38	15.5	4.838417e+000	0	0	0	0	0	0	8.41528	1	0	49.1849	15.4063
DATA	2404	29	24	0	0	A_04_P091178	ENSOCUT00000013421	10426.1	496.389	1.499228e+004	1.499229e+003	13209.5	17	5.940748e+000	0	0	0	0	0	0	13869.2	1	1	48.2044	17.2609
DATA	2405	29	25	0	0	A_04_P032902	CU465472	10451.3	496.5	1.302666e+001	2.289757e+000	42	20	6.923235e+000	0	0	0	0	0	0	12.1122	1	1	57.5363	19.7419
DATA	2406	29	26	0	0	A_04_P007138	A_04_P007138	10476.5	496.5	8.557209e+000	2.059688e+000	39.5	19	8.982975e+000	0	0	0	0	1	0	7.9972	1	0	65	20.4583
DATA	2407	29	27	0	0	A_04_P088609	XM_002714462	10501.8	496.553	1.285962e+003	1.286097e+002	1216	16	5.702037e+000	0	0	0	0	0	0	1208.04	1	1	49.5074	16.9286
DATA	2408	29	28	0	0	A_04_P031220	A_04_P031220	10527.5	496.5	1.861472e+000	1.854402e+000	31	18	5.714159e+000	0	0	0	0	0	0	0.337449	0	0	57.5363	17.5806
DATA	2409	29	29	0	0	A_04_P092593	ENSOCUT00000004512	10552.9	496.595	8.135973e+001	8.342409e+000	109	14	4.747180e+000	0	0	0	0	0	0	77.2365	1	1	48.8603	14.75
DATA	2410	29	30	0	0	A_04_P050592	ENSOCUT00000003209	10578.3	496.513	2.640936e+002	2.647302e+001	270	15	5.746794e+000	0	0	0	0	0	0	252.006	1	1	49.1849	15.1111
DATA	2411	29	31	0	0	A_04_P052281	ENSOCUT00000004683	10603.5	496.211	5.255672e+000	1.899746e+000	34	16	4.353701e+000	0	0	0	0	0	0	5.04064	1	0	49.8279	16.5417
DATA	2412	29	32	0	0	A_04_P044234	A_04_P044234	10629	496.545	2.637501e+001	3.202347e+000	56	15	4.320494e+000	0	0	0	0	0	0	25.4267	1	1	55.8519	15
DATA	2413	29	33	0	0	A_04_P076055	ENSOCUT00000015347	10654.3	496.65	4.256977e+001	4.624668e+000	73	16	5.326463e+000	0	0	0	0	0	0	41.2455	1	1	50.7771	15.9394
DATA	2414	29	34	0	0	A_04_P078442	A_04_P078442	10679.9	496.5	4.533825e+002	4.537390e+001	454	14	4.987674e+000	0	0	0	0	0	0	441.444	1	1	50.4627	15.5758
DATA	2415	29	35	0	0	A_04_P001906	NM_001101707	10705.4	496.853	1.725914e+004	1.725915e+003	16497	16.5	5.769777e+000	0	0	0	0	0	0	16886.9	1	1	48.8603	16.5
DATA	2416	29	36	0	0	A_04_P019656	ENSOCUT00000008190	10730.7	496.449	1.013830e+002	1.029361e+001	131	23	1.812253e+001	0	0	1	0	1	0	99.6505	1	1	49.8279	28.3636
DATA	2417	29	37	0	0	A_04_P046852	ENSOCUT00000016451	10756.6	496.794	7.895093e+001	8.091737e+000	107.5	17.5	7.337228e+000	0	0	0	0	0	0	77.9648	1	1	64.0796	18.2222
DATA	2418	29	38	0	0	A_04_P032552	EB383317	10781.5	496.648	1.772631e+000	1.765571e+000	31	16	4.675111e+000	0	0	0	0	0	0	-0.370211	0	0	57.5363	16.76
DATA	2419	29	39	0	0	A_04_P087129	ENSOCUT00000011862	10806.6	497	2.070332e+003	2.070407e+002	2101.5	15	4.305631e+000	0	0	0	0	0	0	2061.72	1	1	48.5334	15.6667
DATA	2420	29	40	0	0	A_04_P016694	A_04_P016694	10832.3	496.7	1.868018e+001	2.560573e+000	49	15	4.220710e+000	0	0	0	0	0	0	18.676	1	1	47.5395	15.4242
DATA	2421	29	41	0	0	A_04_P083512	ENSOCUT00000015281	10857.5	497	4.123647e+001	4.477562e+000	70.5	17	5.248557e+000	0	0	0	0	0	0	41.3823	1	1	54.1152	16.8788
DATA	2422	29	42	0	0	A_04_P010918	DN883886	10883	497	3.328835e+001	3.755523e+000	63	17	6.121640e+000	0	0	0	0	0	0	33.5235	1	1	54.9904	17.4324
DATA	2423	29	43	0	0	A_04_P014408	AY171717	10908.5	497	3.153394e+002	3.158152e+001	348.5	18	5.804873e+000	0	0	0	0	0	0	318.602	1	1	54.1152	17.6
DATA	2424	29	44	0	0	A_04_P101270	A_04_P101270	10933.7	497.147	1.058154e+002	1.072168e+001	134	16	3.991987e+000	0	0	0	0	0	0	107.229	1	1	45.835	14.6897
DATA	2425	29	45	0	0	A_04_P095152	A_04_P095152	10958.7	497.016	1.314225e+001	2.167232e+000	42	16	3.355592e+000	0	0	0	0	0	0	13.3529	1	1	45.4864	15.52
DATA	2426	29	46	0	0	A_04_P038182	ENSOCUT00000003874	10984.6	497	7.569431e+001	7.762186e+000	106.5	16.5	3.600963e+000	0	0	0	0	0	0	77.0955	1	1	48.5334	16.1786
DATA	2427	29	47	0	0	A_04_P093567	ENSOCUT00000007259	11010.2	497.171	1.892294e+002	1.900053e+001	223	15.5	4.761701e+000	0	0	0	0	0	0	193.142	1	1	46.5243	15.4118
DATA	2428	29	48	0	0	A_04_P018976	ENSOCUT00000005184	11035.6	497.122	1.553744e+003	1.553839e+002	1579.5	17.5	3.872813e+000	0	0	0	0	0	0	1588.63	1	1	48.5334	17.0357
DATA	2429	29	49	0	0	A_04_P034092	A_04_P034092	11060.7	497.316	6.095236e+000	1.815395e+000	37	17	6.084533e+000	0	0	0	0	0	0	6.241	1	0	50.4627	16.3077
DATA	2430	29	50	0	0	A_04_P052177	ENSOCUT00000017837	11086.3	497.412	2.095901e+003	2.095971e+002	2144	17	6.606774e+000	0	0	0	0	0	0	2148.34	1	1	46.8651	16.871
DATA	2431	29	51	0	0	A_04_P003289	NM_001082702	11111.5	497.5	4.924360e+003	4.924390e+002	4903.5	16	5.237720e+000	0	0	0	0	0	0	5051.08	1	1	50.4627	15.9394
DATA	2432	29	52	0	0	A_04_P020357	EB379739	11137	497.455	1.669456e+002	1.678154e+001	195	15	5.574573e+000	0	0	0	0	0	0	171.293	1	1	55.8519	15.6
DATA	2433	29	53	0	0	A_04_P018866	EB384024	11162.5	497.156	6.838767e+001	7.048521e+000	99	15.5	4.764702e+000	0	0	0	0	0	0	70.158	1	1	49.8279	15.9643
DATA	2434	29	54	0	0	A_04_P060965	ENSOCUT00000010212	11187.6	497.427	2.804974e+005	2.804974e+004	286839	16	8.479976e+000	0	0	0	0	0	0	287632	1	1	57.5363	18.08
DATA	2435	29	55	0	0	A_04_P054487	A_04_P054487	11213.3	497.5	1.715877e+000	1.709043e+000	28	14	5.031184e+000	0	0	0	0	0	0	-1.00749	0	0	57.5363	15.2069
DATA	2436	29	56	0	0	A_04_P057966	ENSOCUT00000004418	11238.5	497.5	2.224718e+001	2.806781e+000	52	15	4.935469e+000	0	0	0	0	0	0	22.7617	1	1	57.5363	16.4054
DATA	2437	29	57	0	0	A_04_P024416	EB375663	11263.9	497.5	8.113859e+000	1.896706e+000	38	14	3.972486e+000	0	0	0	0	0	0	8.28666	1	0	56.9804	13.2258
DATA	2438	29	58	0	0	A_04_P019406	EB381606	11289.4	497.427	1.795034e+002	1.803239e+001	209.5	17	4.402847e+000	0	0	0	0	0	0	182.911	1	1	57.5363	17.8333
DATA	2439	29	59	0	0	A_04_P069662	ENSOCUT00000009603	11314.6	497.427	6.777894e+002	6.780084e+001	715	17	5.706707e+000	0	0	0	0	0	0	688.805	1	1	57.5363	17.069
DATA	2440	29	60	0	0	A_04_P017120	A_04_P017120	11340.1	497.5	2.818739e+001	3.306457e+000	57	17	5.839225e+000	0	0	0	0	0	0	28.5544	1	1	56.9804	17.8
DATA	2441	29	61	0	0	A_04_P002736	NM_001081989	11365.5	497.5	4.965726e+004	4.965727e+003	49138	19	6.076825e+000	0	0	0	0	0	0	50119.7	1	1	57.5363	19.2647
DATA	2442	29	62	0	0	A_04_P067842	ENSOCUT00000013251	11391.2	497.6	1.939785e+003	1.939863e+002	1914	19	5.179733e+000	0	0	0	0	0	0	1949.66	1	1	50.4627	18.4063
DATA	2443	29	63	0	0	A_04_P049422	ENSOCUT00000000044	11416.4	497.573	2.595767e+000	1.769303e+000	31	15.5	5.494093e+000	0	0	0	0	0	0	2.59688	1	0	57.5363	15.7667
DATA	2444	29	64	0	0	A_04_P094129	ENSOCUT00000002855	11441.6	497.466	4.596896e+002	4.600261e+001	478	17	4.691518e+000	0	0	0	0	0	0	457.523	1	1	49.1849	15.7
DATA	2445	29	65	0	0	A_04_P032670	NM_001256300	11467.1	497.5	1.789483e+001	2.516486e+000	46.5	15	6.268359e+000	0	0	0	0	0	0	17.7087	1	1	65	15.7105
DATA	2446	29	66	0	0	A_04_P066187	ENSOCUT00000031650	11492.4	497.734	7.807726e+002	7.809755e+001	784	16	5.452434e+000	0	0	0	0	0	0	767.896	1	1	50.7771	15.0645
DATA	2447	29	67	0	0	A_04_P027565	ENSOCUT00000024942	11517.5	497.753	1.482064e+002	1.492861e+001	171	17	5.708699e+000	0	0	0	0	0	0	144.792	1	1	48.5334	16.5484
DATA	2448	29	68	0	0	A_04_P036477	ENSOCUT00000017580	11543.2	498.129	9.955271e+001	1.011765e+001	124	14	4.302559e+000	0	0	0	0	0	0	96.5497	1	1	46.8651	14.3514
DATA	2449	29	69	0	0	A_04_P005331	DN891005	11568.7	497.961	5.239898e+000	1.893698e+000	34	15	3.283036e+000	0	0	0	0	0	0	5.04164	1	0	49.1849	14.7241
DATA	2450	29	70	0	0	A_04_P099721	ENSOCUT00000008701	11594	497.545	3.559953e+004	3.559954e+003	33326	15.5	5.381725e+000	0	0	0	0	0	0	33962.3	1	1	55.8519	17
DATA	2451	29	71	0	0	A_04_P085896	ENSOCUT00000014446	11619.5	497.648	3.722058e+001	4.157337e+000	64	16	5.157376e+000	0	0	0	0	0	0	35.1897	1	1	57.5363	16.7931
DATA	2452	29	72	0	0	A_04_P047270	ENSOCUT00000002653	11644.6	497.596	4.743559e+000	1.928870e+000	33	16	6.039799e+000	0	0	0	0	0	0	4.44233	1	0	57.8122	16.6667
DATA	2453	29	73	0	0	A_04_P047949	A_04_P047949	11670.2	497.838	3.738770e+001	4.188788e+000	59	15	5.294002e+000	0	0	0	0	0	0	34.6583	1	1	46.1809	15.2143
DATA	2454	29	74	0	0	A_04_P015346	AY171677	11695.4	498.055	9.383407e+001	9.575620e+000	117	16	4.168933e+000	0	0	0	0	0	0	86.0645	1	1	48.5334	15.5
DATA	2455	29	75	0	0	A_04_P021602	A_04_P021602	11721.1	498.093	5.669530e+001	5.989331e+000	82	15	4.867564e+000	0	0	0	0	0	0	51.4093	1	1	46.8651	15.4545
DATA	2456	29	76	0	0	A_04_P097139	ENSOCUT00000009287	11746.3	498.095	1.501066e+004	1.501067e+003	12880.5	16	4.359598e+000	0	0	0	0	0	0	13450.5	1	1	48.8603	15.5122
DATA	2457	29	77	0	0	A_04_P060578	ENSOCUT00000002562	11771.5	498.065	7.603188e+000	2.119585e+000	36	15.5	5.297581e+000	0	0	0	0	0	0	6.72849	1	0	49.5074	15.7333
DATA	2458	29	78	0	0	A_04_P046226	A_04_P046226	11797.5	498	2.013440e+000	2.006845e+000	30	13	5.265295e+000	0	0	0	0	0	0	0.660006	0	0	65	13.84
DATA	2459	29	79	0	0	A_04_P037162	ENSOCUT00000001626	11822.4	498.232	5.821492e+000	2.114350e+000	34	15	5.668560e+000	0	0	0	0	0	0	5.01463	1	0	46.8651	16.1515
DATA	2460	29	80	0	0	A_04_P046937	ENSOCUT00000005548	11848	498	3.038462e+000	2.084700e+000	33	15	3.928595e+000	0	0	0	0	0	0	2.5795	1	0	65	15.1579
DATA	2461	29	81	0	0	A_04_P051474	ENSOCUT00000007620	11873.4	498.219	1.978189e+004	1.978190e+003	15923	18	5.771125e+000	0	0	0	0	0	0	16544.3	1	1	47.8731	17.4
DATA	2462	29	82	0	0	A_04_P064129	ENSOCUT00000005021	11899.1	498.219	8.292915e+003	8.292942e+002	6642.5	17	6.381062e+000	0	0	0	0	0	0	6826.49	1	1	47.5395	18.4444
DATA	2463	29	83	0	0	A_04_P041352	ENSOCUT00000008900	11924.3	498.182	2.232938e+002	2.243377e+001	204	14.5	4.726278e+000	0	0	0	0	0	0	180.866	1	1	49.5074	15.7188
DATA	2464	29	84	0	0	A_04_P095645	ENSOCUT00000006989	11949.4	498.26	3.842791e+002	3.849073e+001	336	16	4.653322e+000	0	0	0	0	0	0	306.099	1	1	49.5074	14.8182
DATA	2465	29	85	66	1	DarkCorner	DarkCorner	11974.9	498.298	2.246013e+000	2.237067e+000	24.5	13	5.474641e+000	0	0	0	0	0	0	-3.24444	0	0	51.7088	14.0943
DATA	2466	30	1	66	1	DarkCorner	DarkCorner	9854.5	503.352	1.993939e+000	1.985997e+000	24	13	3.960028e+000	0	0	0	0	0	0	-4.76289	0	0	57.5363	14
DATA	2467	30	2	0	0	A_04_P087024	ENSOCUT00000015300	9879.58	503.427	1.998864e+000	1.990903e+000	28.5	16	5.201680e+000	0	0	0	0	0	0	-0.876944	0	0	57.5363	16.3333
DATA	2468	30	3	0	0	A_04_P018041	DN888453	9905.25	503.31	1.119259e+002	1.136894e+001	124.5	13.5	4.499060e+000	0	0	0	0	0	0	98.2462	1	1	51.4001	14.8077
DATA	2469	30	4	0	0	A_04_P061519	ENSOCUT00000012143	9930.58	503.427	8.334317e+000	2.164178e+000	36	15	4.817234e+000	0	0	0	0	0	0	7.3063	1	0	57.5363	15.0333
DATA	2470	30	5	0	0	A_04_P084262	ENSOCUT00000012768	9956	503.455	3.194441e+000	2.024086e+000	31	16	5.309760e+000	0	0	0	0	0	0	2.79837	1	0	65	15.75
DATA	2471	30	6	0	0	A_04_P082527	ENSOCUT00000000945	9981.6	503.291	5.601408e+002	5.604974e+001	500	15	4.961533e+000	0	0	0	0	0	0	490.591	1	1	50.4627	14.8286
DATA	2472	30	7	0	0	A_04_P008363	DN887999	10006.6	503.405	5.670348e+002	5.673869e+001	515.5	15	6.029571e+000	0	0	0	0	0	0	496.783	1	1	50.1463	17.087
DATA	2473	30	8	0	0	A_04_P002848	NM_001082285	10032.1	503.495	4.927028e+003	4.927068e+002	4296	14	4.321504e+000	0	0	0	0	0	0	4320.04	1	1	54.7002	14.8056
DATA	2474	30	9	0	0	A_04_P029778	EB379869	10057.8	503.447	8.944273e+003	8.944295e+002	7578.5	15	5.293925e+000	0	0	0	0	0	0	7852.22	1	1	49.5074	15.5556
DATA	2475	30	10	0	0	A_04_P079903	ENSOCUT00000003395	10082.3	503.693	1.999128e+000	1.993008e+000	30	17	5.872008e+000	0	0	0	0	0	0	0.753394	0	0	49.5074	16.2703
DATA	2476	30	11	0	0	A_04_P060964	ENSOCUT00000010212	10108.4	503.427	2.918322e+005	2.918322e+004	254721	19	5.802199e+000	0	0	0	0	0	0	257159	1	1	57.5363	17.3
DATA	2477	30	12	0	0	A_04_P097017	ENSOCUT00000014287	10133.9	504.059	1.989922e+000	1.981996e+000	29	14	4.795437e+000	0	0	0	0	0	0	-0.567969	0	0	46.8651	14.9394
DATA	2478	30	13	0	0	A_04_P070651	ENSOCUT00000012938	10159.3	503.487	2.142492e+003	2.142583e+002	1903	15	5.589574e+000	0	0	0	0	0	0	1897.88	1	1	49.1849	15.08
DATA	2479	30	14	0	0	A_04_P012679	M77049	10183.9	503.485	2.472198e+000	1.986043e+000	32	15	4.624309e+000	0	0	0	0	0	0	2.19659	1	0	47.2035	15.2069
DATA	2480	30	15	0	0	A_04_P017696	A_04_P017696	10210.1	503.347	1.919420e+002	1.929438e+001	203	16	4.680507e+000	0	0	0	0	0	0	171.142	1	1	49.1849	15.4167
DATA	2481	30	16	0	0	A_04_P056868	ENSOCUT00000011188	10235.3	503.595	4.658690e+002	4.662796e+001	443	15	7.203792e+000	0	0	0	0	0	0	416.926	1	1	48.5334	15.8065
DATA	2482	30	17	0	0	A_04_P014441	AY171652	10260.7	503.5	7.352314e+000	2.082852e+000	38	16.5	6.678798e+000	0	0	0	0	0	0	6.60581	1	0	57.5363	17.7222
DATA	2483	30	18	0	0	A_04_P016967	DN882417	10286.4	503.64	6.712795e+002	6.715599e+001	612	15	4.454948e+000	0	0	0	0	0	0	605.689	1	1	48.8603	15.9286
DATA	2484	30	19	0	0	A_04_P029483	AY171818	10311.6	503.573	2.606586e+000	1.949607e+000	32	19.5	7.573298e+000	0	0	0	0	1	0	2.36213	1	0	57.5363	20.5
DATA	2485	30	20	0	0	A_04_P017972	ENSOCUT00000017895	10337.2	503.727	6.543751e+002	6.546576e+001	623.5	16	5.087207e+000	0	0	0	0	0	0	595.753	1	1	49.5074	16.3824
DATA	2486	30	21	0	0	A_04_P054402	ENSOCUT00000016749	10362.3	503.778	1.941120e+002	1.950535e+001	209	14	4.763887e+000	0	0	0	0	0	0	177.553	1	1	47.5395	14.1935
DATA	2487	30	22	0	0	A_04_P054079	ENSOCUT00000009137	10387.5	503.743	1.196643e+002	1.211712e+001	137	16	4.295284e+000	0	0	0	0	0	0	109.984	1	1	49.1849	15.871
DATA	2488	30	23	0	0	A_04_P084056	ENSOCUT00000002367	10413.3	503.712	1.448768e+003	1.448892e+002	1371	15.5	4.496152e+000	0	0	0	0	0	0	1338.31	1	1	48.2044	15.8462
DATA	2489	30	24	0	0	A_04_P019544	EB380809	10438.5	503.705	3.929395e+003	3.929440e+002	3602.5	19	5.754844e+000	0	0	0	0	0	0	3648.1	1	1	50.4627	19.2414
DATA	2490	30	25	0	0	A_04_P025856	ENSOCUT00000010567	10463.9	503.614	1.694035e+002	1.704394e+001	187	19.5	8.012490e+000	0	0	0	0	1	0	158.085	1	1	57.259	20.1667
DATA	2491	30	26	0	0	A_04_P044572	ENSOCUT00000013726	10489.5	503.769	4.554745e+003	4.554784e+002	4154	17	7.250616e+000	0	0	0	0	0	0	4272.81	1	1	49.8279	17
DATA	2492	30	27	0	0	A_04_P099583	ENSOCUT00000009501	10514.8	503.875	5.528549e+003	5.528580e+002	5082.5	18	6.016465e+000	0	0	0	0	0	0	5213.45	1	1	47.5395	18.7419
DATA	2493	30	28	0	0	A_04_P076993	ENSOCUT00000012331	10539.6	503.823	1.590293e+002	1.600986e+001	185	14	4.360633e+000	0	0	0	0	0	0	150.733	1	1	50.4627	14.7813
DATA	2494	30	29	0	0	A_04_P079709	ENSOCUT00000006106	10565.5	504	1.844780e+000	1.841452e+000	32	14	5.306686e+000	0	0	0	0	0	0	1.15868	0	0	54.1152	14.6667
DATA	2495	30	30	0	0	A_04_P015831	AY171911	10590.9	503.955	3.157227e+000	1.854996e+000	33.5	16	6.208408e+000	0	0	0	0	0	0	3.02419	1	0	37.847	15.5172
DATA	2496	30	31	0	0	A_04_P097368	ENSOCUT00000009946	10616.3	504	1.984635e+003	1.984719e+002	1868	15.5	5.657205e+000	0	0	0	0	0	0	1910.78	1	1	49.1849	16.6786
DATA	2497	30	32	0	0	A_04_P061698	ENSOCUT00000014330	10641.6	504.027	5.571345e+002	5.574283e+001	561	15	4.678257e+000	0	0	0	0	0	0	539.118	1	1	48.5334	15.2813
DATA	2498	30	33	0	0	A_04_P099730	ENSOCUT00000008718	10667.1	504.065	1.807578e+000	1.800379e+000	27	15	4.585492e+000	0	0	0	0	0	0	-2.68006	0	0	54.4085	14.9412
DATA	2499	30	34	0	0	A_04_P102373	ENSOCUT00000017957	10692.5	504	5.874750e+001	6.141882e+000	84	14	4.967231e+000	0	0	0	0	0	0	57.4114	1	1	54.1152	15.1875
DATA	2500	30	35	0	0	A_04_P061044	ENSOCUT00000016993	10717.9	504.065	9.373520e+001	9.541620e+000	120	16	6.468669e+000	0	0	0	0	0	0	92.04	1	1	54.4085	17.4667
DATA	2501	30	36	0	0	A_04_P064719	ENSOCUT00000015459	10743.3	504.494	4.779328e+003	4.779361e+002	4683	21	2.433567e+001	0	0	1	0	1	0	4714.87	1	1	50.4627	29.925
DATA	2502	30	37	0	0	A_04_P058542	ENSOCUT00000011146	10768.9	504.355	2.842667e+003	2.842722e+002	2860	16	5.240050e+000	0	0	0	0	0	0	2816.83	1	1	49.1849	15.6207
DATA	2503	30	38	0	0	A_04_P071119	ENSOCUT00000000259	10794.4	504.28	3.201326e+002	3.206157e+001	347	15	5.371922e+000	0	0	0	0	0	0	318.578	1	1	48.8603	15.3704
DATA	2504	30	39	0	0	A_04_P045327	ENSOCUT00000014441	10819.3	504.222	2.687385e+002	2.693092e+001	301	14	4.063292e+000	0	0	0	0	0	0	268.499	1	1	47.5395	14.2
DATA	2505	30	40	0	0	A_04_P083484	ENSOCUT00000013472	10844.8	504.495	7.499552e+002	7.501584e+001	777	15.5	5.671060e+000	0	0	0	0	0	0	752.224	1	1	54.1152	16.3333
DATA	2506	30	41	0	0	A_04_P070345	ENSOCUT00000006379	10870.5	504.485	1.746207e+000	1.740968e+000	31	17.5	5.758584e+000	0	0	0	0	0	0	0.77803	0	0	46.5243	16.75
DATA	2507	30	42	0	0	A_04_P027597	EB374505	10895.7	504.662	1.085827e+002	1.099575e+001	141	18	6.350013e+000	0	0	0	0	0	0	109.68	1	1	48.5334	17.5862
DATA	2508	30	43	0	0	A_04_P023356	EB376702	10921.1	504.363	1.663728e+001	2.398800e+000	46	15	5.710418e+000	0	0	0	0	0	0	16.8571	1	1	50.1463	15.8125
DATA	2509	30	44	0	0	A_04_P074709	ENSOCUT00000007969	10946.5	504.641	4.899015e+001	5.193208e+000	83	15	4.990452e+000	0	0	0	0	0	0	49.7808	1	1	49.8279	14.7692
DATA	2510	30	45	0	0	A_04_P068234	A_04_P068234	10971.7	504.5	4.095371e+000	1.766910e+000	36	16	3.335666e+000	0	0	0	0	0	0	4.17189	1	0	57.5363	15.72
DATA	2511	30	46	0	0	A_04_P072505	ENSOCUT00000014206	10997.4	504.427	1.721770e+000	1.719106e+000	31	17	4.759435e+000	0	0	0	0	0	0	1.22527	0	0	57.5363	16.1563
DATA	2512	30	47	0	0	A_04_P053582	A_04_P053582	11022.6	504.5	5.263617e+003	5.263645e+002	5320	17	4.363699e+000	0	0	0	0	0	0	5384.42	1	1	52.9257	16.4483
DATA	2513	30	48	0	0	A_04_P030827	DN888861	11048	504.597	3.958006e+002	3.961694e+001	426	18	8.280985e+000	0	0	0	0	0	0	405.535	1	1	49.1849	19.3333
DATA	2514	30	49	0	0	A_04_P021512	EB378610	11073.5	504.5	5.938989e+000	1.807160e+000	37	16	5.847709e+000	0	0	0	0	0	0	6.09252	1	0	57.5363	16.0645
DATA	2515	30	50	0	0	A_04_P025668	ENSOCUT00000000761	11099	504.711	1.634298e+003	1.634387e+002	1659	14.5	5.949976e+000	0	0	0	0	0	0	1678.09	1	1	49.1849	15.2188
DATA	2516	30	51	0	0	A_04_P006411	DN890019	11124.3	504.116	5.182286e+000	1.781590e+000	35	16.5	5.694933e+000	0	0	0	0	0	0	5.32321	1	0	36.5637	15.8529
DATA	2517	30	52	0	0	A_04_P004868	NM_001163177	11149.6	505.081	1.207500e+001	2.088507e+000	41	15	5.274029e+000	0	0	0	0	0	0	12.407	1	1	48.8603	15.1538
DATA	2518	30	53	0	0	A_04_P045582	ENSOCUT00000008790	11175	504.545	2.863993e+001	3.332941e+000	60	17.5	6.283008e+000	0	0	0	0	0	0	29.416	1	1	55.8519	18.0714
DATA	2519	30	54	0	0	A_04_P050144	ENSOCUT00000012020	11200.5	504.705	4.773554e+003	4.773584e+002	4795.5	16	5.177477e+000	0	0	0	0	0	0	4899.62	1	1	50.4627	15.963
DATA	2520	30	55	0	0	A_04_P013197	NM_001160290	11225.6	504.573	2.483822e+004	2.483823e+003	24875	15.5	4.730622e+000	0	0	0	0	0	0	25465.3	1	1	57.5363	16.5
DATA	2521	30	56	0	0	A_04_P087932	ENSOCUT00000005204	11251.3	504.816	3.542943e+002	3.547069e+001	389.5	15	4.012347e+000	0	0	0	0	0	0	362.682	1	1	49.5074	14.9677
DATA	2522	30	57	0	0	A_04_P005821	DN890579	11276.6	504.573	3.619566e+000	1.751710e+000	34	17	4.672264e+000	0	0	0	0	0	0	3.6977	1	0	57.5363	17.4828
DATA	2523	30	58	0	0	A_04_P030817	A_04_P030817	11302	504.545	1.042085e+002	1.056154e+001	138.5	16.5	5.626186e+000	0	0	0	0	0	0	106.195	1	1	55.8519	17.0556
DATA	2524	30	59	0	0	A_04_P005141	ENSOCUT00000006667	11327.3	504.68	3.304824e+001	3.727071e+000	65	17	6.236341e+000	0	0	0	0	0	0	33.5809	1	1	48.8603	17.7333
DATA	2525	30	60	0	0	A_04_P068588	ENSOCUT00000011301	11352.7	505.188	2.160039e+003	2.160108e+002	2185	16.5	4.505834e+000	0	0	0	0	0	0	2187.59	1	1	46.5243	16.7083
DATA	2526	30	61	0	0	A_04_P102027	A_04_P102027	11378.4	504.573	9.657708e+001	9.812476e+000	127.5	20	5.846146e+000	0	0	0	0	0	0	97.4118	1	1	57.5363	19.125
DATA	2527	30	62	0	0	A_04_P062657	ENSOCUT00000015540	11403.6	505	1.261186e+003	1.261307e+002	1257	16	4.142277e+000	0	0	0	0	0	0	1266.65	1	1	48.5334	16.0385
DATA	2528	30	63	0	0	A_04_P023866	EB376213	11429.1	505.183	7.738497e+003	7.738516e+002	7732	15	4.759371e+000	0	0	0	0	0	0	7734.15	1	1	46.8651	15.4194
DATA	2529	30	64	0	0	A_04_P000506	NM_001082722	11454	504.8	1.768441e+000	1.761703e+000	31	15	5.448346e+000	0	0	0	0	0	0	0.326377	0	0	44.7812	14.8438
DATA	2530	30	65	0	0	A_04_P025682	A_04_P025682	11479.5	505	4.121447e+001	4.486176e+000	69	16	5.822301e+000	0	0	0	0	0	0	40.7273	1	1	54.1152	15.3125
DATA	2531	30	66	0	0	A_04_P059008	A_04_P059008	11505	505.1	8.885005e+000	1.992473e+000	37.5	16.5	5.540342e+000	0	0	0	0	0	0	8.72312	1	0	49.5074	15.1538
DATA	2532	30	67	0	0	A_04_P028431	EB375560	11530.4	505.132	2.886656e+001	3.399733e+000	56	13	5.626550e+000	0	0	0	0	0	0	28.1427	1	1	49.1849	14.4839
DATA	2533	30	68	0	0	A_04_P040302	A_04_P040302	11555.8	504.938	2.911501e+000	1.832962e+000	32	14	3.712652e+000	0	0	0	0	0	0	2.81693	1	0	45.835	14
DATA	2534	30	69	0	0	A_04_P013035	NM_001195719	11581.4	505.066	4.448786e+002	4.452526e+001	456.5	14.5	3.536404e+000	0	0	0	0	0	0	426.921	1	1	49.1849	14.8846
DATA	2535	30	70	0	0	A_04_P062002	XM_002717263	11606.5	505	2.457250e+002	2.464132e+001	261	15	6.146421e+000	0	0	0	0	0	0	233.788	1	1	54.1152	16.3871
DATA	2536	30	71	0	0	A_04_P026281	EB373598	11632.2	505.397	9.336972e+003	9.336990e+002	8254	15	5.813551e+000	0	0	0	0	0	0	8801.21	1	1	50.1463	15.5938
DATA	2537	30	72	0	0	A_04_P068028	ENSOCUT00000006704	11657.3	505.122	2.245320e+002	2.253142e+001	245	15	6.748472e+000	0	0	0	0	0	0	209.583	1	1	48.8603	16.5517
DATA	2538	30	73	0	0	A_04_P000594	NM_001081985	11682.9	505.386	9.357235e+000	2.113873e+000	38	17	4.233962e+000	0	0	0	0	0	0	8.64349	1	0	57.259	15.9333
DATA	2539	30	74	0	0	A_04_P074271	ENSOCUT00000015973	11708.4	505.295	1.083737e+003	1.083906e+002	1013	15	4.399301e+000	0	0	0	0	0	0	990.043	1	1	50.4627	15.0769
DATA	2540	30	75	0	0	A_04_P046478	ENSOCUT00000000905	11733.6	505.427	9.024012e+000	2.138488e+000	38	16.5	4.926765e+000	0	0	0	0	0	0	8.14963	1	0	57.5363	16.1111
DATA	2541	30	76	0	0	A_04_P073307	ENSOCUT00000017870	11758.8	505.39	4.711555e+001	5.103909e+000	71	16	4.743757e+000	0	0	0	0	0	0	42.0371	1	1	49.8279	15.3548
DATA	2542	30	77	0	0	A_04_P019801	EB380227	11784.6	505.427	1.996081e+000	1.997584e+000	30	13	4.896784e+000	0	0	0	0	0	0	1.70944	0	0	57.5363	14.3871
DATA	2543	30	78	0	0	A_04_P075382	A_04_P075382	11809.5	505.393	8.268513e+003	8.268537e+002	7151	14	5.920653e+000	0	0	0	0	0	0	7186.45	1	1	52.9257	15.1481
DATA	2544	30	79	0	0	A_04_P043061	ENSOCUT00000030832	11835.2	505.61	5.951369e+001	6.292363e+000	79	15	4.573720e+000	0	0	0	0	0	0	50.9976	1	1	49.8279	15.5676
DATA	2545	30	80	0	0	A_04_P091897	ENSOCUT00000015891	11860.7	505.395	4.481152e+003	4.481200e+002	3726	16	4.626439e+000	0	0	0	0	0	0	3783.7	1	1	49.5074	16.2414
DATA	2546	30	81	0	0	A_04_P010447	DN884788	11886.3	505.5	4.895733e+003	4.895778e+002	3968.5	16	5.034958e+000	0	0	0	0	0	0	4070.52	1	1	57.5363	16.4375
DATA	2547	30	82	0	0	A_04_P006109	A_04_P006109	11911.5	505.5	2.248457e+001	3.103603e+000	48	16	4.924832e+000	0	0	0	0	0	0	18.4021	1	1	57.5363	16.4286
DATA	2548	30	83	0	0	A_04_P096751	ENSOCUT00000013757	11936.9	505.5	1.080068e+003	1.080287e+002	884	16	3.868712e+000	0	0	0	0	0	0	869.46	1	1	56.9804	15.8214
DATA	2549	30	84	66	1	DarkCorner	DarkCorner	11962.4	505.427	2.221796e+000	2.212947e+000	24	14	7.310290e+000	0	0	0	0	0	0	-4.84251	0	0	57.5363	15.1714
DATA	2550	30	85	66	1	DarkCorner	DarkCorner	11987.5	505.766	2.261056e+000	2.252051e+000	26	14	5.143850e+000	0	0	0	0	0	0	-2.65337	0	0	45.1352	14.1849
DATA	2551	31	1	66	1	DarkCorner	DarkCorner	9841.58	510.427	1.990865e+000	1.982936e+000	23	14	4.459378e+000	0	0	0	0	0	0	-6.40981	0	0	57.5363	14.0675
DATA	2552	31	2	0	0	A_04_P090852	ENSOCUT00000014283	9867.33	510.5	3.519019e+002	3.524633e+001	343	14	4.091428e+000	0	0	0	0	0	0	309.862	1	1	57.5363	14.8387
DATA	2553	31	3	0	0	A_04_P018822	ENSOCUT00000030085	9892.38	510.523	2.976753e+004	2.976754e+003	25605	16	5.117963e+000	0	0	0	0	0	0	26156.8	1	1	52.9257	16.75
DATA	2554	31	4	0	0	A_04_P060465	A_04_P060465	9918.11	510.595	2.003637e+000	1.997751e+000	29	14	5.046337e+000	0	0	0	0	0	0	0.802408	0	0	51.7088	14.5862
DATA	2555	31	5	0	0	A_04_P005480	DN890887	9943.42	510.573	2.088485e+000	2.008414e+000	32	16.5	6.087732e+000	0	0	0	0	0	0	1.83064	1	0	57.5363	16.6875
DATA	2556	31	6	0	0	A_04_P070177	ENSOCUT00000017070	9968.69	510.662	4.783120e+002	4.787292e+001	448.5	15	5.086712e+000	0	0	0	0	0	0	419.095	1	1	48.5334	15.4815
DATA	2557	31	7	0	0	A_04_P097672	ENSOCUT00000008952	9994.27	510.7	1.166582e+004	1.166583e+003	9865	15	4.747309e+000	0	0	0	0	0	0	10222.8	1	1	50.7771	15.4138
DATA	2558	31	8	0	0	A_04_P056362	A_04_P056362	10019.5	510.5	4.871829e+002	4.875920e+001	444	16.5	7.004911e+000	0	0	0	0	0	0	427.175	1	1	57.5363	17.4286
DATA	2559	31	9	0	0	A_04_P007267	DN889164	10044.9	510.5	2.764871e+001	3.409317e+000	55	14	4.330273e+000	0	0	0	0	0	0	24.2691	1	1	65	13.8857
DATA	2560	31	10	0	0	A_04_P100272	ENSOCUT00000009913	10070.2	510.646	2.253285e+002	2.262070e+001	228	17	6.000158e+000	0	0	0	0	0	0	198.086	1	1	50.4627	16.2424
DATA	2561	31	11	0	0	A_04_P029472	AY171856	10095.6	510.573	1.793367e+001	2.677293e+000	45.5	19	5.946258e+000	0	0	0	0	0	0	15.7957	1	1	57.5363	17.6286
DATA	2562	31	12	0	0	A_04_P084372	ENSOCUT00000010617	10121.1	510.614	1.078236e+002	1.096324e+001	124	15	5.263808e+000	0	0	0	0	0	0	95.1898	1	1	57.259	15.1786
DATA	2563	31	13	0	0	A_04_P027320	ENSOCUT00000011730	10146.5	510.648	1.985905e+000	1.977995e+000	29	14	5.360134e+000	0	0	0	0	0	0	-1.05058	0	0	57.5363	15.4
DATA	2564	31	14	0	0	A_04_P052713	A_04_P052713	10171.6	510.596	3.470179e+000	2.002437e+000	32	15	6.869382e+000	0	0	0	0	0	0	3.0809	1	0	65	14.6667
DATA	2565	31	15	0	0	A_04_P005226	DN891097	10197.4	510.675	2.102380e+001	2.878054e+000	48	15	5.514100e+000	0	0	0	0	0	0	18.7284	1	1	49.8279	14.9697
DATA	2566	31	16	0	0	A_04_P051297	ENSOCUT00000016860	10222.5	510.648	3.164457e+000	1.983932e+000	33	16.5	6.743211e+000	0	0	0	0	0	0	2.82899	1	0	57.5363	16.2857
DATA	2567	31	17	0	0	A_04_P015982	AY175579	10248.1	510.614	1.958739e+000	1.950937e+000	29	13.5	5.089922e+000	0	0	0	0	0	0	-0.0437856	0	0	57.259	13.8235
DATA	2568	31	18	0	0	A_04_P009614	CU465343	10273.5	511	3.891618e+004	3.891618e+003	33916	15	5.726177e+000	0	0	0	0	0	0	35071.4	1	1	54.1152	16.925
DATA	2569	31	19	0	0	A_04_P023987	EB376094	10299.1	510.905	1.833767e+002	1.843942e+001	189	16	7.404066e+000	0	0	0	0	0	0	165.979	1	1	47.8731	19.0345
DATA	2570	31	20	0	0	A_04_P095725	ENSOCUT00000017680	10324.5	511	2.044671e+001	2.808749e+000	47.5	17	7.036764e+000	0	0	0	0	0	0	18.5906	1	1	65	18.6176
DATA	2571	31	21	0	0	A_04_P097097	ENSOCUT00000002719	10349.9	510.947	8.937610e+000	2.114880e+000	38	15	4.604839e+000	0	0	0	0	0	0	8.16432	1	0	47.8731	14.7273
DATA	2572	31	22	0	0	A_04_P000923	NM_001082765	10375.2	511.103	1.943644e+003	1.943737e+002	1827.5	16	5.199669e+000	0	0	0	0	0	0	1784.05	1	1	46.5243	14.6452
DATA	2573	31	23	0	0	A_04_P033312	DN882051	10400.3	511.194	2.431969e+001	3.085058e+000	51	16	4.357712e+000	0	0	0	0	0	0	22.4327	1	1	47.5395	16.1
DATA	2574	31	24	0	0	A_04_P061810	ENSOCUT00000013940	10425.7	511.122	5.555957e+003	5.555989e+002	5023	16.5	5.343724e+000	0	0	0	0	0	0	5150.69	1	1	48.8603	17.3462
DATA	2575	31	25	0	0	A_04_P015586	AY171786	10451.3	511.605	8.430503e+000	2.059263e+000	37	18.5	6.977468e+000	0	0	0	0	0	0	7.85669	1	0	51.0895	19.9333
DATA	2576	31	26	0	0	A_04_P020891	DN889318	10476.6	511.43	3.674870e+002	3.679621e+001	367.5	17	9.113240e+000	0	0	0	0	0	0	344.241	1	1	50.4627	19.6364
DATA	2577	31	27	0	0	A_04_P070152	ENSOCUT00000006781	10502	511.455	3.120398e+000	1.885399e+000	33.5	17	4.931834e+000	0	0	0	0	0	0	2.93833	1	0	65	16.5667
DATA	2578	31	28	0	0	A_04_P047624	NM_001171386	10527.4	511.4	8.887188e+003	8.887207e+002	8097	15.5	4.856090e+000	0	0	0	0	0	0	8412.63	1	1	50.7771	16.2667
DATA	2579	31	29	0	0	A_04_P020986	EB379114	10552.6	511.427	1.731232e+001	2.526482e+000	46	15.5	4.868104e+000	0	0	0	0	0	0	16.4732	1	1	57.5363	15.3684
DATA	2580	31	30	0	0	A_04_P093477	ENSOCUT00000002417	10578.4	511.213	1.020459e+003	1.020623e+002	1004.5	15.5	4.952903e+000	0	0	0	0	0	0	976.128	1	1	49.1849	14.7188
DATA	2581	31	31	0	0	A_04_P051667	ENSOCUT00000014107	10603.7	511.488	7.813011e+001	8.022401e+000	107	17	6.720119e+000	0	0	0	0	0	0	75.1258	1	1	50.7771	16.92
DATA	2582	31	32	0	0	A_04_P022521	EB377555	10629	511.455	4.973007e+001	5.292731e+000	75	14.5	4.822237e+000	0	0	0	0	0	0	48.0617	1	1	55.8519	14.9286
DATA	2583	31	33	0	0	A_04_P019440	EB381410	10654.4	511.427	5.057010e+001	5.368676e+000	77	16	6.254289e+000	0	0	0	0	0	0	49.1201	1	1	57.5363	16.129
DATA	2584	31	34	0	0	A_04_P048345	ENSOCUT00000008834	10680.1	511.5	3.648284e+003	3.648328e+002	3494.5	16	5.640937e+000	0	0	0	0	0	0	3561.47	1	1	49.8279	15.3429
DATA	2585	31	35	0	0	A_04_P044179	A_04_P044179	10705.3	512.014	4.176237e+000	1.833087e+000	36	15.5	5.766893e+000	0	0	0	0	0	0	4.09675	1	0	48.5334	15.9688
DATA	2586	31	36	0	0	A_04_P000516	NM_001082330	10730.5	511.5	2.288066e+005	2.288066e+004	226375	16.5	6.702204e+000	0	0	0	0	0	0	225475	1	1	57.5363	18.6667
DATA	2587	31	37	0	0	A_04_P019606	EB380527	10756	511.455	3.978069e+000	1.812916e+000	31.5	17	6.278403e+000	0	0	0	0	0	0	3.93798	1	0	55.8519	17.5313
DATA	2588	31	38	0	0	A_04_P031450	A_04_P031450	10781.5	511.5	2.573341e+000	1.779702e+000	31	15	4.639804e+000	0	0	0	0	0	0	2.55859	1	0	57.5363	15.75
DATA	2589	31	39	0	0	A_04_P008862	DN887458	10806.5	511.759	2.771734e+001	3.279935e+000	57	14.5	5.065160e+000	0	0	0	0	0	0	27.6732	1	1	50.7771	15.3182
DATA	2590	31	40	0	0	A_04_P065248	ENSOCUT00000006669	10832.4	511.554	5.634676e+001	5.899192e+000	89	14	3.532202e+000	0	0	0	0	0	0	56.483	1	1	49.1849	14.0417
DATA	2591	31	41	0	0	A_04_P074195	ENSOCUT00000008811	10857.5	511.684	4.747921e+001	5.056783e+000	80.5	16	5.257070e+000	0	0	0	0	0	0	47.7713	1	1	50.4627	17.1333
DATA	2592	31	42	0	0	A_04_P073361	ENSOCUT00000017865	10883	511.545	8.271792e+000	1.921313e+000	38	16.5	4.934960e+000	0	0	0	0	0	0	8.3518	1	0	55.8519	15.9688
DATA	2593	31	43	0	0	A_04_P053122	ENSOCUT00000003428	10908.4	511.911	1.039775e+002	1.054042e+001	136.5	17	5.405269e+000	0	0	0	0	0	0	105.332	1	1	50.1463	16.5714
DATA	2594	31	44	0	0	A_04_P016346	AY596432	10933.6	511.974	1.730146e+000	1.723255e+000	26	16	4.582887e+000	0	0	0	0	0	0	-2.33487	0	0	49.1849	15.8148
DATA	2595	31	45	0	0	A_04_P021831	ENSOCUT00000008569	10959.3	511.662	1.390345e+003	1.390451e+002	1399.5	15	5.551879e+000	0	0	0	0	0	0	1416.44	1	1	48.5334	15.1481
DATA	2596	31	46	0	0	A_04_P028759	EC621349	10984.5	511.607	5.977748e+003	5.977773e+002	6044	17	4.030659e+000	0	0	0	0	0	0	6104.39	1	1	52.9257	17.3939
DATA	2597	31	47	0	0	A_04_P074727	ENSOCUT00000005007	11010	511.545	2.902786e+002	2.907824e+001	314	17	4.593122e+000	0	0	0	0	0	0	297.048	1	1	55.8519	16.25
DATA	2598	31	48	0	0	A_04_P036054	ENSOCUT00000013360	11035.4	511.573	1.173632e+001	2.072349e+000	42	18	5.371721e+000	0	0	0	0	0	0	12.0312	1	1	57.5363	17.8462
DATA	2599	31	49	0	0	A_04_P005869	EB385071	11060.6	511.573	2.714442e+001	3.205809e+000	58	14	6.846298e+000	0	0	0	0	0	0	27.8657	1	1	57.5363	16.2222
DATA	2600	31	50	0	0	A_04_P014100	AF083250	11086.4	511.596	1.710549e+000	1.703735e+000	30	17	4.937143e+000	0	0	0	0	0	0	-0.549222	0	0	65	16.1538
DATA	2601	31	51	0	0	A_04_P073194	ENSOCUT00000016732	11111.4	512.347	5.511530e+003	5.511557e+002	5528	17	5.737071e+000	0	0	0	0	0	0	5668.79	1	1	47.5395	16.2258
DATA	2602	31	52	0	0	A_04_P012931	M99556	11136.9	511.614	1.936870e+001	2.578437e+000	50	13.5	5.001609e+000	0	0	0	0	0	0	19.925	1	1	57.259	14.5333
DATA	2603	31	53	0	0	A_04_P080615	ENSOCUT00000012792	11162.3	512.12	8.983940e+003	8.983956e+002	8936	16	4.540674e+000	0	0	0	0	0	0	9242.12	1	1	48.8603	16.3929
DATA	2604	31	54	0	0	A_04_P077482	ENSOCUT00000032982	11187.5	511.864	9.684483e+001	9.833058e+000	129.5	18	4.897095e+000	0	0	0	0	0	0	99.5756	1	1	42.9674	18.6923
DATA	2605	31	55	0	0	A_04_P079990	A_04_P079990	11213.4	511.931	1.711249e+000	1.704433e+000	30	14	3.969568e+000	0	0	0	0	0	0	-0.0368961	0	0	53.8203	14.6333
DATA	2606	31	56	0	0	A_04_P067142	ENSOCUT00000009509	11238.4	512.087	1.704970e+004	1.704971e+003	17177.5	16	4.616706e+000	0	0	0	0	0	0	17492.1	1	1	49.8279	16.2258
DATA	2607	31	57	0	0	A_04_P034583	A_04_P034583	11264	512	6.751357e+001	6.964475e+000	98	15	4.137424e+000	0	0	0	0	0	0	69.1407	1	1	54.9904	15.5806
[truncated: 6,565,695 more chars]
