# Supplementary material for: Identification of potential crucial genes and pathways associated with vein graft restenosis based on gene expression analysis in experimental rabbits
Source: PeerJ. 2018 May 16;6:e4704. doi: 10.7717/peerj.4704 (PMC5960261; doi:10.7717/peerj.4704)
Supplement: Supplemental Information 2 [file peerj-06-4704-s002.xlsx]

## Sheet: Sheet1
Up-regulated 60	Term	Count	%	PValue	Genes	List Total	Pop Hits	Pop Total	Fold Enrichment	Bonferroni	Benjamini
KEGG_PATHWAY	ocu05323:Rheumatoid arthritis	34	0.0257428	2.15125e-18	CSF2, LOC100008716, TNF, CCL2, TLR2, ACP5, CXCL8, TLR4, ATP6V1B2, IL15, LOC100009097, MMP3, ATP6V0B, MMP1, ATP6V0C, LOC100008830, IFNG, LOC100350168, IL1B, ATP6V0D1, ATP6V0D2, LTB, IL1A, IL6, LOC100348776, ATP6V1D, ATP6V1F, ATP6V1C1, ATP6V1A, CD80, TNFSF13B, RLA-DRB1, ATP6V0A1, LOC100343144	426	93	7383	6.33606	5.80837e-16	5.80837e-16
KEGG_PATHWAY	ocu04142:Lysosome	30	0.0227142	1.19747e-11	LGMN, HEXB, ACP5, CLTC, ATP6V0B, ASAH1, ATP6V0C, CD68, LOC100008830, LAPTM5, GNPTAB, TPP1, NAGA, ATP6V0D1, ATP6V0D2, CLN3, CTSZ, LIPA, GUSB, CTSS, M6PR, MANBA, GNS, NPC2, IGF2R, ATP6V0A1, CTSC, CTSB, CTSH, CLN5	426	118	7383	4.40618	3.23318e-09	1.61659e-09
KEGG_PATHWAY	ocu04145:Phagosome	34	0.0257428	3.01692e-11	RAB7A, MSR1, C3, TLR2, TLR4, ATP6V1B2, LOC100009097, LOC100351865, CANX, ATP6V0B, ATP6V0C, MARCO, LOC100008830, TAP1, LOC100350168, ATP6V0D1, ATP6V0D2, THBS2, MRC1, OLR1, NCF1, CTSS, M6PR, ATP6V1D, ATP6V1F, ATP6V1C1, ATP6V1A, CORO1A, CYBB, TFRC, RLA-DRB1, ATP6V0A1, CLEC7A, LOC100343144	426	155	7383	3.80164	8.14568e-09	2.71523e-09
KEGG_PATHWAY	ocu05152:Tuberculosis	31	0.0234713	1.88381e-07	RAB7A, TNF, C3, TLR2, TLR4, LOC100009097, LOC100351865, ATP6V0B, ATP6V0C, NOD2, CLEC4E, IFNG, LOC100350168, IL1B, LOC100341053, ATP6V0D1, ATP6V0D2, IFNGR2, IL1A, MRC1, IL6, CREB1, CAMP, CTSS, CORO1A, RLA-DRB1, MAPK14, ATP6V0A1, RIPK2, CLEC7A, LOC100343144	426	185	7383	2.90411	5.08617e-05	1.27157e-05
KEGG_PATHWAY	ocu05146:Amoebiasis	22	0.0166571	7.66361e-07	PIK3CG, CSF2, RAB7A, IL1R2, IL6, TNF, TLR2, CXCL8, COL2A1, TLR4, LOC100351865, LOC100009097, COL5A3, COL5A2, PRKCB, SERPINB6, SERPINB8, IFNG, SERPINB2, IL1B, COL1A1, PLCB2	426	109	7383	3.498	0.000206896	4.13827e-05
KEGG_PATHWAY	ocu04640:Hematopoietic cell lineage	18	0.0136285	1.46786e-06	IL4, CSF2, IL1R2, IL6, CD3G, TNF, CD3E, CD1B, LOC100351865, LOC100009097, IL7R, GP5, TFRC, CD2, MS4A1, IL1B, CD5, IL1A	426	78	7383	3.99946	0.000396245	6.60518e-05
KEGG_PATHWAY	ocu05133:Pertussis	17	0.0128714	2.76819e-06	LOC100008716, IL6, TNF, LY96, C3, CXCL8, TLR4, LOC100351865, C1QC, C1QB, MAPK14, IRF8, IL1B, C2, CASP1, IL1A	426	73	7383	4.03598	0.000747133	0.000106767
KEGG_PATHWAY	ocu05142:Chagas disease (American trypanosomiasis)	21	0.0158999	3.12412e-06	PIK3CG, IL6, CCL2, CD3G, TNF, CD3E, C3, TGFBR1, TLR2, CXCL8, LOC100348776, TLR4, C1QC, C1QB, MAPK14, IFNG, IL1B, FAS, IFNGR2, PLCB2	426	109	7383	3.339	0.000843159	0.000105434
KEGG_PATHWAY	ocu04060:Cytokine-cytokine receptor interaction	32	0.0241865	4.03679e-06	CSF2, IL1R2, TNFRSF21, TNF, CCL2, CCR1, CXCL8, IL15, IL7R, CCL4, IL17RA, CXCL10, TNFRSF11B, CXCR4, IFNG, IL1B, FAS, XCR1, LTB, IFNGR2, IL1A, IL4, IL18R1, IL6, TNFSF4, LTBR, TGFBR1, LOC100348776, CCR8, TNFSF10, TNFSF13B, CCR2	426	224	7383	2.47586	0.00108934	0.000121097
KEGG_PATHWAY	ocu05140:Leishmaniasis	17	0.0128714	4.84589e-06	IL4, TNF, NCF1, C3, MARCKSL1, TLR2, TLR4, LOC100351865, LOC100009097, RLA-DRB1, MAPK14, IFNG, LOC100350168, IL1B, LOC100343144, IFNGR2, IL1A	426	76	7383	3.87667	0.00130754	0.000130831
KEGG_PATHWAY	ocu04064:NF-kappa B signaling pathway	17	0.0128491	9.74588e-06	TNF, LTBR, XIAP, LY96, BCL2A1, CXCL8, TLR4, LOC100009097, BIRC3, CCL4, VCAM1, TNFSF13B, PLCG2, IL1B, LTB, PLAU, TRAF3	426	80	7383	3.68283	0.00262794	0.00023919
KEGG_PATHWAY	ocu04668:TNF signaling pathway	19	0.0143857	1.11186e-05	PIK3CG, CSF2, IL18R1, IL6, CCL2, TNF, MMP9, CREB1, IL15, MMP3, BIRC3, CXCL10, VCAM1, NOD2, MAPK14, IL1B, CREB3L1, FAS, TRAF3	426	99	7383	3.32615	0.00299753	0.000250138
KEGG_PATHWAY	ocu04966:Collecting duct acid secretion	10	0.0075714	1.17924e-05	ATP6V0C, ATP6V1C1, ATP6V1A, SLC12A7, ATP6V0A1, ATP6V1B2, ATP6V0D1, ATP6V1D, ATP6V0D2, ATP6V1F	426	27	7383	6.41888	0.00317891	0.000244891
KEGG_PATHWAY	ocu05332:Graft-versus-host disease	11	0.00832854	3.95326e-05	IL6, TNF, CD80, RLA-DRB1, LOC100101600, IFNG, LOC100350168, IL1B, FAS, LOC100343144, IL1A	426	38	7383	5.01686	0.0106172	0.000762138
KEGG_PATHWAY	ocu05143:African trypanosomiasis	10	0.0075714	4.12606e-05	VCAM1, IL6, TNF, IFNG, IDO2, IL1B, FAS, LOC100009097, PLCB2, PRKCB	426	31	7383	5.59064	0.0110788	0.00074243
KEGG_PATHWAY	ocu04672:Intestinal immune network for IgA production	13	0.00984282	4.25689e-05	IL4, IL6, LTBR, IL15, LOC100009097, CD80, TNFSF13B, CXCR4, RLA-DRB1, ICOS, ITGB7, LOC100350168, LOC100343144	426	54	7383	4.17227	0.0114281	0.000718108
KEGG_PATHWAY	ocu04721:Synaptic vesicle cycle	14	0.0106	4.72068e-05	STX2, ATP6V1B2, CLTC, ATP6V1D, ATP6V0B, ATP6V1F, ATP6V0C, ATP6V1C1, ATP6V1A, AP2B1, ATP6V0A1, ATP6V0D1, ATP6V0D2, AP2M1	426	63	7383	3.85133	0.0126652	0.000749491
KEGG_PATHWAY	ocu00670:One carbon pool by folate	8	0.00604663	8.02307e-05	MTHFD1, MTHFS, MTHFD2, TYMS, SHMT2, ALDH1L2, MTHFD1L, GART	426	20	7383	6.93239	0.0214302	0.00120278
KEGG_PATHWAY	ocu05150:Staphylococcus aureus infection	12	0.00908568	9.78557e-05	C3AR1, C1QB, RLA-DRB1, C3, LOC100350168, FPR1, C2, LOC100343144, LOC100351865, LOC100009097, C1QC	426	50	7383	4.15944	0.0260763	0.00138968
KEGG_PATHWAY	ocu05321:Inflammatory bowel disease (IBD)	14	0.0106	0.000108688	IL4, IL18R1, IL6, TNF, TLR2, TLR4, NOD2, RLA-DRB1, IFNG, LOC100350168, IL1B, LOC100343144, IFNGR2, IL1A	426	68	7383	3.56814	0.0289208	0.00146629
KEGG_PATHWAY	ocu05162:Measles	20	0.0151428	0.000119237	PIK3CG, IL4, IL6, CD3G, CD3E, STAT5B, TLR2, TLR4, LOC100009097, CCNE2, CCNE1, IKBKE, TNFSF10, SH2D1A, IFNG, IL1B, MSN, FAS, IFNGR2, IL1A	426	128	7383	2.70797	0.0316833	0.00153197
KEGG_PATHWAY	ocu05132:Salmonella infection	15	0.0113571	0.000161336	CSF2, RAB7A, IL6, LOC100348776, CXCL8, TLR4, CCL4, PFN4, ARPC2, MAPK14, IFNG, IL1B, CASP1, IFNGR2, IL1A	426	80	7383	3.24956	0.0426289	0.00197823
KEGG_PATHWAY	ocu04612:Antigen processing and presentation	13	0.00984282	0.00037652	TNF, PDIA3, LGMN, CREB1, CTSS, CANX, LOC100008830, RLA-DRB1, IFNG, TAP1, LOC100350168, LOC100343144, CTSB	426	67	7383	3.36273	0.0966811	0.00441109
KEGG_PATHWAY	ocu04110:Cell cycle	19	0.0143608	0.000393033	CDC6, CDK1, TTK, CHEK1, RB1, MCM4, YWHAE, MCM6, CCNE2, CCNE1, YWHAG, CCNB2, MCM7, MAD2L1, PCNA, BUB1B, ORC6, CCNA2, BUB3	426	129	7383	2.55263	0.100701	0.00441273
KEGG_PATHWAY	ocu04620:Toll-like receptor signaling pathway	15	0.0113571	0.000570637	PIK3CG, IL6, TNF, LY96, TLR2, LOC100348776, CXCL8, TLR4, CCL4, CXCL10, IKBKE, CD80, MAPK14, IL1B, TRAF3	426	90	7383	2.8885	0.142827	0.00614567
KEGG_PATHWAY	ocu05330:Allograft rejection	10	0.0075714	0.000622904	IL4, TNF, CD80, RLA-DRB1, LOC100101600, IFNG, LOC100350168, FAS, LOC100343144, LOC100009097	426	43	7383	4.03046	0.154846	0.00644975
KEGG_PATHWAY	ocu01100:Metabolic pathways	102	0.0770946	0.000759822	LDHA, TUSC3, GNPDA1, SGMS2, CNDP2, HMGCR, PGD, DSE, PNP, MTHFD1L, ST3GAL2, ST3GAL5, B3GALNT1, RPN1, LOC100340292, NANP, SLC33A1, BST1, POLE, PISD, LPCAT2, GNS, CD38, RFK, MGAT5, PRPS1, LALBA, XDH, HMGCS1, CERS6, ACSBG2, KMO, ATP6V1B2, PPAT, ATP6V0B, ATP6V0C, CEPT1, IDH1, PCYT1A, B3GNT2, LOC100341053, B4GALT6, GCNT1, ODC1, GUSB, AK4, GART, POLD3, PLCG2, SAT1, NAMPT, HEXB, ALG5, ASAH1, MTHFD1, PKM,…	426	1312	7383	1.34738	0.18554	0.00757229
KEGG_PATHWAY	ocu04621:NOD-like receptor signaling pathway	10	0.0075714	0.00143462	IL6, NOD2, CCL2, TNF, MAPK14, CXCL8, RIPK2, IL1B, BIRC3, CASP1	426	48	7383	3.61062	0.321333	0.0137483
KEGG_PATHWAY	ocu04650:Natural killer cell mediated cytotoxicity	15	0.0113571	0.00181641	PIK3CG, CSF2, CD244, VAV3, TNF, LOC100101600, LOC100009097, PRKCB, SH2D1A, TNFSF10, PLCG2, IFNG, FAS, IFNGR2, LCP2	426	101	7383	2.57391	0.38791	0.0167843
KEGG_PATHWAY	ocu04940:Type I diabetes mellitus	10	0.0075714	0.0019353	TNF, CD80, RLA-DRB1, LOC100101600, IFNG, LOC100350168, IL1B, FAS, LOC100343144, IL1A	426	50	7383	3.4662	0.407282	0.0172835
KEGG_PATHWAY	ocu05161:Hepatitis B	19	0.0143857	0.00200575	PIK3CG, IL6, TNF, MMP9, TGFBR1, CREB1, STAT5B, TLR2, CXCL8, TLR4, RB1, PRKCB, CCNE2, CCNE1, IKBKE, PCNA, CREB3L1, FAS, CCNA2	426	148	7383	2.22492	0.418472	0.0173349
KEGG_PATHWAY	ocu05144:Malaria	10	0.0075714	0.00223324	VCAM1, IL6, CCL2, TNF, IFNG, TLR2, CXCL8, IL1B, TLR4, THBS2	426	51	7383	3.39823	0.453188	0.0186872
KEGG_PATHWAY	ocu03030:DNA replication	8	0.00604663	0.00230583	POLD3, MCM7, SSBP1, POLE, PCNA, MCM4, RPA3, MCM6	426	33	7383	4.20145	0.463824	0.0187104
KEGG_PATHWAY	ocu05164:Influenza A	20	0.0151428	0.00375771	PIK3CG, IL6, CCL2, TNF, CXCL8, TLR4, CXCL10, IKBKE, TNFSF10, RLA-DRB1, MAPK14, PRSS2, IFNG, LOC100350168, IL1B, FAS, LOC100343144, CASP1, IFNGR2, IL1A	426	169	7383	2.051	0.638138	0.0294543
KEGG_PATHWAY	ocu05310:Asthma	7	0.00529998	0.00447568	IL4, TNF, RLA-DRB1, LOC100350168, MS4A2, LOC100343144, LOC100009097	426	28	7383	4.33275	0.702145	0.0340123
KEGG_PATHWAY	ocu05166:HTLV-I infection	27	0.0204428	0.00448925	CSF2, IL1R2, TNF, XIAP, STAT5B, CHEK1, MYBL1, IL15, CANX, VCAM1, LOC100350168, BUB3, PIK3CG, IL6, CD3G, LTBR, CD3E, CREB1, TGFBR1, POLE, RB1, POLD3, MAD2L1, RLA-DRB1, PCNA, BUB1B, LOC100343144	426	262	7383	1.78602	0.703238	0.0331821
KEGG_PATHWAY	ocu04664:Fc epsilon RI signaling pathway	10	0.0075714	0.00687063	PIK3CG, IL4, CSF2, VAV3, TNF, MAPK14, PLCG2, MS4A2, LOC100009097, LCP2	426	60	7383	2.8885	0.844556	0.0490655
KEGG_PATHWAY	ocu04062:Chemokine signaling pathway	19	0.0143608	0.00732706	PIK3CG, LOC100008716, CCL2, VAV3, NCF1, HCK, CCR1, STAT5B, CXCL8, LOC100348776, CCL4, CXCL10, CCR8, CXCR4, CCR2, GNB4, XCR1, PLCB2, LOC100349255	426	167	7383	1.97179	0.8627	0.0509107
KEGG_PATHWAY	ocu05203:Viral carcinogenesis	22	0.0166571	0.00830566	PIK3CG, CDK1, LTBR, C3, CREB1, STAT5B, CHEK1, RB1, YWHAE, PKM, CCNE2, CCNE1, CCR8, YWHAG, REL, CREB3L1, ATP6V0D1, RBPJ, CCNA2, ATP6V0D2, RASA2, TRAF3	426	208	7383	1.83309	0.8948	0.0561055
KEGG_PATHWAY	ocu05020:Prion diseases	7	0.00529998	0.00886309	C1QB, IL6, IL1B, HSPA5, C1QC, IL1A	426	32	7383	3.79115	0.909617	0.0583226
KEGG_PATHWAY	ocu04066:HIF-1 signaling pathway	13	0.00982578	0.0094148	PIK3CG, IL6, LTBR, EGLN3, HK1, TLR4, PRKCB, CYBB, HIF1A, TFRC, PLCG2, IFNG, IFNGR2	426	97	7383	2.32271	0.922233	0.0603931
KEGG_PATHWAY	ocu04380:Osteoclast differentiation	16	0.0121142	0.00986453	PIK3CG, TNF, NCF1, TGFBR1, CREB1, ACP5, LOC100347041, CYBB, TNFRSF11B, MAPK14, PLCG2, IFNG, IL1B, IFNGR2, IL1A, LCP2	426	134	7383	2.06937	0.931207	0.0617414
KEGG_PATHWAY	ocu05320:Autoimmune thyroid disease	9	0.00681426	0.0101943	IL4, CGA, CD80, RLA-DRB1, LOC100101600, LOC100350168, FAS, LOC100343144, LOC100009097	426	53	7383	2.943	0.937123	0.062313
KEGG_PATHWAY	ocu05134:Legionellosis	10	0.0075714	0.0115403	IL6, TNF, C3, TLR2, CXCL8, IL1B, TLR4, LOC100351865, CASP1, RAB1A	426	65	7383	2.66631	0.956457	0.0687498
KEGG_PATHWAY	ocu05168:Herpes simplex infection	20	0.0151428	0.0129096	CDK1, IL6, CCL2, TNF, C3, NECTIN1, TLR2, IL15, TAF6L, CFP, IKBKE, RLA-DRB1, IFNG, TAP1, LOC100350168, IL1B, FAS, LOC100343144, IFNGR2, TRAF3	426	190	7383	1.82431	0.970052	0.0750006
KEGG_PATHWAY	ocu04660:T cell receptor signaling pathway	13	0.00984282	0.0148254	IL4, PIK3CG, CSF2, TNF, CD3G, VAV3, CD3E, PAK2, ICOS, MAPK14, RASGRP1, IFNG, LCP2	426	103	7383	2.18741	0.982276	0.0839371
KEGG_PATHWAY	ocu04514:Cell adhesion molecules (CAMs)	16	0.0121142	0.0172439	CADM1, SELL, NECTIN1, LOC100351865, VCAM1, ALCAM, CD80, RLA-DRB1, ICOS, ITGB7, CD274, LOC100350168, CD2, VCAN, LOC100343144, CD226	426	143	7383	1.93913	0.990873	0.0950947
KEGG_PATHWAY	ocu03440:Homologous recombination	6	0.00453498	0.0174117	POLD3, RAD51C, SSBP1, RAD54L, RAD51, RPA3	426	27	7383	3.85133	0.991284	0.0940793
KEGG_PATHWAY	ocu04623:Cytosolic DNA-sensing pathway	8	0.00605712	0.0210448	IKBKE, IL6, TMEM173, IL1B, CASP1, CCL4, POLR3E, CXCL10	426	49	7383	2.82955	0.996794	0.110591
KEGG_PATHWAY	ocu00100:Steroid biosynthesis	5	0.00377915	0.0210465	SOAT1, LIPA, SQLE, LOC100341053, LOC100355623	426	19	7383	4.56079	0.996796	0.108513
KEGG_PATHWAY	ocu04141:Protein processing in endoplasmic reticulum	18	0.0136285	0.0257728	P4HB, LMAN1L, TUSC3, DERL1, SEC24A, PDIA3, CKAP4, MAN1A1, SELENOS, LMAN1, CANX, SSR1, STT3A, ERO1A, RPN1, LOC100346508, HSPA5, NFE2L2	426	177	7383	1.76247	0.999132	0.129104
KEGG_PATHWAY	ocu03430:Mismatch repair	5	0.00377915	0.0346881	POLD3, SSBP1, LOC100338764, PCNA, RPA3	426	22	7383	3.93886	0.999928	0.167489
KEGG_PATHWAY	ocu04670:Leukocyte transendothelial migration	13	0.00984282	0.0362693	VCAM1, PIK3CG, CYBB, VAV3, EZR, CXCR4, NCF1, MMP9, MAPK14, PLCG2, MSN, LOC100351865, PRKCB	426	117	7383	1.92567	0.999953	0.171553
KEGG_PATHWAY	ocu05145:Toxoplasmosis	14	0.0106	0.039959	PIK3CG, TNF, LDLR, XIAP, LY96, TLR2, TLR4, BIRC3, RLA-DRB1, MAPK14, IFNG, LOC100350168, LOC100343144, IFNGR2	426	132	7383	1.83813	0.999983	0.184453
KEGG_PATHWAY	ocu00564:Glycerophospholipid metabolism	11	0.00831412	0.0404879	GPD2, CEPT1, LPGAT1, PISD, LYPLA1, PCYT1A, LOC100343913, LPCAT2, LPCAT3, SELENOI	426	93	7383	2.0499	0.999986	0.183635
KEGG_PATHWAY	ocu00603:Glycosphingolipid biosynthesis - globo series	4	0.00302332	0.0428996	ST3GAL2, B3GALNT1, NAGA, HEXB	426	14	7383	4.95171	0.999993	0.190554
KEGG_PATHWAY	ocu04918:Thyroid hormone synthesis	9	0.00681426	0.0435171	CGA, CREB1, CREB3L1, ATP1A4, GPX8, HSPA5, PLCB2, CANX, PRKCB	426	69	7383	2.26056	0.999994	0.190026
KEGG_PATHWAY	ocu01130:Biosynthesis of antibiotics	21	0.0158724	0.0435179	ODC1, LDHA, SHMT2, ACO1, HMGCR, PGD, HMGCS1, HK1, AK4, PPAT, ALDH3A2, GART, PKM, GPI, G6PD, SQLE, IDH1, PAPSS1, LOC100355623, PAPSS2, PRPS1	426	231	7383	1.57554	0.999994	0.187081
KEGG_PATHWAY	ocu04666:Fc gamma R-mediated phagocytosis	10	0.0075714	0.0451664	PIK3CG, VAV3, ARPC2, MARCKSL1, NCF1, HCK, PLCG2, LOC100009097, PRKCD, PRKCB	426	82	7383	2.11353	0.999996	0.190636
KEGG_PATHWAY	ocu04961:Endocrine and other factor-regulated calcium reabsorption	7	0.00529998	0.0467715	AP2B1, KL, ATP1A4, CLTC, PLCB2, PRKCB, AP2M1	426	46	7383	2.63732	0.999998	0.193904
Down-regulated 26
Category	Term	Count	%	PValue	Genes	List Total	Pop Hits	Pop Total	Fold Enrichment	Bonferroni	Benjamini
KEGG_PATHWAY	ocu05410:Hypertrophic cardiomyopathy (HCM)	15	0.0120336	8.01301e-06	CACNB1, ITGA2, CACNB2, CACNB3, TPM2, TTN, TGFB2, ACE, DES, SGCG, ITGA6, ITGB8, RYR2, SGCD, SGCA	294	88	7383	4.2805	0.00200126	0.00200126
KEGG_PATHWAY	ocu05414:Dilated cardiomyopathy	15	0.0120336	1.75166e-05	DES, ITGA6, SGCG, ITGB8, PLN, CACNB1, RYR2, CACNB2, ITGA2, SGCD, CACNB3, TTN, TPM2, SGCA, TGFB2	294	94	7383	4.00727	0.00436961	0.0021872
KEGG_PATHWAY	ocu05412:Arrhythmogenic right ventricular cardiomyopathy (ARVC)	12	0.00962688	0.000126064	JUP, DES, SGCG, ITGA6, ITGB8, CACNB1, RYR2, CACNB2, SGCD, ITGA2, CACNB3, SGCA	294	73	7383	4.12804	0.0310264	0.010451
KEGG_PATHWAY	ocu04921:Oxytocin signaling pathway	18	0.0144403	0.000151137	EGFR, PTGS2, ROCK1, GNAI1, MYLK3, CAMK2G, CACNB1, CACNB2, CACNB3, MYL9, FOS, RYR3, GUCY1A2, RYR2, GUCY1B3, PIK3R1, MYLK, CAMK1D	294	157	7383	2.87911	0.037082	0.00940229
KEGG_PATHWAY	ocu05200:Pathways in cancer	33	0.0264739	0.00015253	FGFR1, WNT5B, PTGS2, GNAI1, PPARG, FGF10, FGF12, TGFB2, AGTR1, FOS, EDNRB, RASGRP3, MYC, FGF2, PIK3R1, BMP4, EGFR, PTGER2, COL4A2, BMP2, PTGER3, BCR, ROCK1, RUNX1T1, ITGA2, MECOM, FZD4, COL4A5, JUP, VEGFC, ITGA6, NCOA4, PIAS2	294	408	7383	2.03114	0.0374175	0.00759808
KEGG_PATHWAY	ocu04923:Regulation of lipolysis in adipocytes	9	0.00722016	0.00104456	PLA2G16, PTGER3, PTGS2, GNAI1, PTGS1, FABP4, NPY1R, PRKG1, PIK3R1	294	53	7383	4.26434	0.229932	0.0426116
KEGG_PATHWAY	ocu04022:cGMP-PKG signaling pathway	16	0.0128358	0.00336133	ROCK1, GNAI1, MYLK3, MRVI1, ATP1A2, PRKG1, MYL9, AGTR1, EDNRB, KCNJ8, PLN, PDE5A, GUCY1A2, GUCY1B3, MYLK, PIK3R1	294	172	7383	2.33602	0.569044	0.113301
KEGG_PATHWAY	ocu04350:TGF-beta signaling pathway	11	0.00882464	0.00393271	BMP4, BMP2, LTBP1, ROCK1, ZFYVE9, LOC100008826, BMPR1B, MYC, BMP5, TGFB2, ACVR1C	294	94	7383	2.93867	0.626604	0.11586
KEGG_PATHWAY	ocu04010:MAPK signaling pathway	20	0.0160448	0.00443497	EGFR, FGFR1, MRAS, CACNB1, DUSP10, CACNB2, FGF10, CACNB3, FGF12, MECOM, TGFB2, MAP3K6, FOS, RASGRP3, DUSP1, MAP3K1, MYC, FGF2, GADD45A, CACNA1A	294	248	7383	2.02518	0.670839	0.11615
KEGG_PATHWAY	ocu04261:Adrenergic signaling in cardiomyocytes	14	0.0112314	0.0054769	GNAI1, CAMK2G, CACNB1, CACNB2, CACNB3, ATP1A2, TPM2, AGTR1, AGTR2, PLN, PPP1R1A, RYR2, PPP2R2B, PIK3R1	294	147	7383	2.39164	0.746651	0.12829
KEGG_PATHWAY	ocu04614:Renin-angiotensin system	5	0.0040112	0.00852035	AGTR1, AGTR2, ACE, ACE2, MME	294	21	7383	5.97911	0.882253	0.176732
KEGG_PATHWAY	ocu04270:Vascular smooth muscle contraction	12	0.00962688	0.012552	AGTR1, ACTG2, ROCK1, MYLK3, CALD1, MRVI1, GUCY1A2, GUCY1B3, PRKG1, PLA2G2D, MYLK, MYL9	294	128	7383	2.35427	0.957484	0.231378
KEGG_PATHWAY	ocu05205:Proteoglycans in cancer	16	0.0128358	0.0136878	EGFR, CAV2, FGFR1, WNT5B, ROCK1, MRAS, CAMK2G, ITGA2, FZD4, TIMP3, HOXD10, TGFB2, IL12B, MYC, FGF2, PIK3R1	294	201	7383	1.99898	0.968114	0.232828
KEGG_PATHWAY	ocu04510:Focal adhesion	16	0.0128358	0.0161396	EGFR, CAV2, COL4A2, ROCK1, MYLK3, ITGA2, CAPN2, COL4A5, MYL9, VEGFC, ITGA6, ITGB8, PIK3R1, MYLK, THBS3, SHC4	294	205	7383	1.95998	0.982885	0.252154
KEGG_PATHWAY	ocu00071:Fatty acid degradation	7	0.00561568	0.0162946	LOC100350716, ECI2, GCDH, ALDH7A1, ECHS1, ADH1A, HADH	294	52	7383	3.38049	0.983546	0.239526
KEGG_PATHWAY	ocu04151:PI3K-Akt signaling pathway	22	0.0176493	0.0163737	EGFR, FGFR1, COL4A2, RBL2, EFNA1, ITGA2, FGF10, FGF12, COL4A5, VEGFC, ITGA6, PRLR, ITGB8, EPOR, MTCP1, PPP2R2B, MYC, ANGPT2, FGF2, PIK3R1, THBS3, GHR	294	321	7383	1.72109	0.983874	0.227372
KEGG_PATHWAY	ocu05222:Small cell lung cancer	9	0.00722016	0.0190767	FHIT, COL4A2, PTGS2, ITGA6, ITGA2, PIAS2, MYC, PIK3R1, COL4A5	294	85	7383	2.65894	0.991895	0.246669
KEGG_PATHWAY	ocu00310:Lysine degradation	7	0.00561568	0.0227989	GCDH, ALDH7A1, AASS, ECHS1, HADH, PIPOX	294	56	7383	3.13903	0.996867	0.274081
KEGG_PATHWAY	ocu04020:Calcium signaling pathway	14	0.0112314	0.0265365	PHKA2, EGFR, PTGER3, PHKB, MYLK3, CAMK2G, EDNRB, AGTR1, PLN, RYR3, RYR2, HTR2B, MYLK, CACNA1A	294	180	7383	1.95317	0.998798	0.298042
KEGG_PATHWAY	ocu00280:Valine, leucine and isoleucine degradation	7	0.00561568	0.0266256	ALDH7A1, MUT, HMGCLL1, MCEE, ECHS1, ABAT, HADH	294	58	7383	3.03079	0.998825	0.286328
KEGG_PATHWAY	ocu04146:Peroxisome	9	0.00722016	0.0291516	ACOX2, ECI2, HACL1, LOC100338511, HMGCLL1, LOC100349830, ABCD4, PIPOX	294	92	7383	2.45663	0.999386	0.296862
KEGG_PATHWAY	ocu00650:Butanoate metabolism	5	0.0040112	0.0295361	HMGCLL1, ECHS1, ABAT, HADH, ACSM5	294	30	7383	4.18537	0.999444	0.288723
KEGG_PATHWAY	ocu00640:Propanoate metabolism	5	0.0040112	0.0295361	MUT, MCEE, ECHS1, ABAT, ACSS2	294	30	7383	4.18537	0.999444	0.288723
KEGG_PATHWAY	ocu04640:Hematopoietic cell lineage	8	0.00641792	0.0345217	CD36, ITGA6, CD59, MME, ITGA2, EPOR, CD1E, CD1D	294	78	7383	2.57561	0.999847	0.317413
KEGG_PATHWAY	ocu04810:Regulation of actin cytoskeleton	15	0.0120336	0.038212	EGFR, FGFR1, ROCK1, MRAS, MYLK3, FGF10, ITGA2, FGF12, MYL9, ARPC1A, ITGA6, ITGB8, FGF2, PIK3R1, MYLK	294	209	7383	1.80231	0.999941	0.333587
KEGG_PATHWAY	ocu00380:Tryptophan metabolism	6	0.00481344	0.0404895	GCDH, ALDH7A1, LOC100328613, ECHS1, HADH, INMT	294	48	7383	3.13903	0.999967	0.33855
